# Supplementary material for: Pleione: A tool for statistical and multi-objective calibration of Rule-based models
Source: Sci Rep. 2019 Oct 22;9:15104. doi: 10.1038/s41598-019-51546-6 (PMC6805871; doi:10.1038/s41598-019-51546-6)
Supplement: Supplementary file 1 — File S1 [file 41598_2019_51546_MOESM1_ESM.zip]

Archive with 111 entries (93 files):
- File S2/
- File S2/model-Aguileras/
- File S2/model-Aguileras/simple_model.bngl
- File S2/model-Aguileras/10/
- File S2/model-Aguileras/10/00001.out.txt
- File S2/model-Aguileras/10/00002.out.txt
- File S2/model-Aguileras/10/00003.out.txt
- File S2/model-Aguileras/10/00004.out.txt
- File S2/model-Aguileras/10/00005.out.txt
- File S2/model-Aguileras/10/00006.out.txt
- File S2/model-Aguileras/10/00007.out.txt
- File S2/model-Aguileras/10/00008.out.txt
- File S2/model-Aguileras/10/00009.out.txt
- File S2/model-Aguileras/10/00010.out.txt
- File S2/model-Aguileras/master-strategy3-tost.sh
- File S2/model-Aguileras/master-strategy1-wmwet.sh
- File S2/model-Aguileras/ucrit-onetail-5percent.txt
- File S2/model-Aguileras/master-strategy1-tost.sh
- File S2/model-Aguileras/master-strategy1-dut.sh
- File S2/model-Aguileras/master-strategy3-wmwet.sh
- File S2/model-Aguileras/master-strategy3-dut.sh
- File S2/model-Aguileras/master-strategy2-dut.sh
- File S2/model-Aguileras/master-strategy2-wmwet.sh
- File S2/model-Aguileras/master-strategy2-tost.sh
- File S2/model-sigma/
- File S2/model-sigma/strategy2/
- File S2/model-sigma/strategy2/model.kappa
- File S2/model-sigma/strategy2/master-inverse.sh
- File S2/model-sigma/strategy2/exp-data/
- File S2/model-sigma/strategy2/exp-data/control_1.txt
- File S2/model-sigma/strategy2/exp-data/control_2.txt
- File S2/model-sigma/strategy2/exp-data/control_3.txt
- File S2/model-sigma/strategy2/exp-data/cold_stress_1.txt
- File S2/model-sigma/strategy2/exp-data/cold_stress_2.txt
- File S2/model-sigma/strategy2/exp-data/cold_stress_3.txt
- File S2/model-sigma/strategy2/exp-data/heat_stress_1.txt
- File S2/model-sigma/strategy2/exp-data/heat_stress_2.txt
- File S2/model-sigma/strategy2/exp-data/heat_stress_3.txt
- File S2/model-sigma/strategy2/exp-data/lactose_shift_1.txt
- File S2/model-sigma/strategy2/exp-data/lactose_shift_2.txt
- File S2/model-sigma/strategy2/exp-data/lactose_shift_3.txt
- File S2/model-sigma/strategy3/
- File S2/model-sigma/strategy3/model.kappa
- File S2/model-sigma/strategy3/master-factor.sh
- File S2/model-sigma/strategy3/exp-data/
- File S2/model-sigma/strategy3/exp-data/control_1.txt
- File S2/model-sigma/strategy3/exp-data/control_2.txt
- File S2/model-sigma/strategy3/exp-data/control_3.txt
- File S2/model-sigma/strategy3/exp-data/cold_stress_1.txt
- File S2/model-sigma/strategy3/exp-data/cold_stress_2.txt
- File S2/model-sigma/strategy3/exp-data/cold_stress_3.txt
- File S2/model-sigma/strategy3/exp-data/heat_stress_1.txt
- File S2/model-sigma/strategy3/exp-data/heat_stress_2.txt
- File S2/model-sigma/strategy3/exp-data/heat_stress_3.txt
- File S2/model-sigma/strategy3/exp-data/lactose_shift_1.txt
- File S2/model-sigma/strategy3/exp-data/lactose_shift_2.txt
- File S2/model-sigma/strategy3/exp-data/lactose_shift_3.txt
- File S2/model-sigma/strategy1,4,5,6/
- File S2/model-sigma/strategy1,4,5,6/model.kappa
- File S2/model-sigma/strategy1,4,5,6/master-strategy1.sh
- File S2/model-sigma/strategy1,4,5,6/master-strategy4.sh
- File S2/model-sigma/strategy1,4,5,6/master-strategy6.sh
- File S2/model-sigma/strategy1,4,5,6/master-strategy5.sh
- File S2/model-sigma/strategy1,4,5,6/exp-data/
- File S2/model-sigma/strategy1,4,5,6/exp-data/control_1.txt
- File S2/model-sigma/strategy1,4,5,6/exp-data/control_2.txt
- File S2/model-sigma/strategy1,4,5,6/exp-data/control_3.txt
- File S2/model-sigma/strategy1,4,5,6/exp-data/cold_stress_1.txt
- File S2/model-sigma/strategy1,4,5,6/exp-data/cold_stress_2.txt
- File S2/model-sigma/strategy1,4,5,6/exp-data/cold_stress_3.txt
- File S2/model-sigma/strategy1,4,5,6/exp-data/heat_stress_1.txt
- File S2/model-sigma/strategy1,4,5,6/exp-data/heat_stress_2.txt
- File S2/model-sigma/strategy1,4,5,6/exp-data/heat_stress_3.txt
- File S2/model-sigma/strategy1,4,5,6/exp-data/lactose_shift_1.txt
- File S2/model-sigma/strategy1,4,5,6/exp-data/lactose_shift_2.txt
- File S2/model-sigma/strategy1,4,5,6/exp-data/lactose_shift_3.txt
- File S2/model-sigma/strategy1,4,5,6/exp-data/oxidative_stress_1.txt
- File S2/model-sigma/strategy1,4,5,6/exp-data/oxidative_stress_2.txt
- File S2/model-example6/
- File S2/model-example6/run1/
- File S2/model-example6/run1/ucrit.txt
- File S2/model-example6/run1/model-example6.kappa
- File S2/model-example6/run1/exp-data/
- File S2/model-example6/run1/exp-data/example6-equil-01.exp
- File S2/model-example6/run1/exp-data/example6-equil-02.exp
- File S2/model-example6/run1/exp-data/example6-equil-03.exp
- File S2/model-example6/run1/master-factor.sh
- File S2/model-example6/run2/
- File S2/model-example6/run2/ucrit.txt
- File S2/model-example6/run2/model-example6.kappa
- File S2/model-example6/run2/exp-data/
- File S2/model-example6/run2/exp-data/example6-equil-01.exp
- File S2/model-example6/run2/exp-data/example6-equil-02.exp
- File S2/model-example6/run2/exp-data/example6-equil-03.exp
- File S2/model-example6/run2/master-factor.sh
- File S2/model-example6/run3/
- File S2/model-example6/run3/ucrit.txt
- File S2/model-example6/run3/model-example6.kappa
- File S2/model-example6/run3/exp-data/
- File S2/model-example6/run3/exp-data/example6-equil-01.exp
- File S2/model-example6/run3/exp-data/example6-equil-02.exp
- File S2/model-example6/run3/exp-data/example6-equil-03.exp
- File S2/model-example6/run3/master-factor.sh
- File S2/models/
- File S2/models/example6-original.bngl
- File S2/models/pysbmodel-example6.bngl
- File S2/models/pysbmodel-example6.kappa
- File S2/models/simple_model.bngl
- File S2/models/corergn_setting03_rnap28sigma28.py
- File S2/models/sigma-model.bngl
- File S2/models/sigma-model.kappa
