# Supplementary material for: Pleione: A tool for statistical and multi-objective calibration of Rule-based models
Source: Sci Rep. 2019 Oct 22;9:15104. doi: 10.1038/s41598-019-51546-6 (PMC6805871; doi:10.1038/s41598-019-51546-6)
Supplement: Supplementary file 1 — File S1 [file 41598_2019_51546_MOESM1_ESM.zip › File S2/model-Aguileras/simple_model.bngl]

begin model
begin parameters
  r1_v                     5.000000e+00 # uniform[1 10] uniform[1 10]
  r2_k1                    3.000000e-02 # uniform[0.01 0.06] uniform[0.01 0.06]
  r3_k1                    1.000000e-01 # uniform[0.09 0.30] uniform[0.09 0.30]
  r4_k1                    3.000000e-02 # uniform[0.01 0.03] uniform[0.01 0.03]
  compartment_size         1.000000e+00
  cell_size                1.000000e+00
  _compartment_mRNA_0      10 # 6.022000e+24
  _compartment_Protein_0   100 # 6.022000e+25
end parameters

begin compartments
  compartment  3  compartment_size
  cell  3  cell_size
end compartments

begin molecule types
  Protein()
  mRNA()
end molecule types

begin observables
  Species mRNA_compartment      {MatchOnce}mRNA()
  Species Protein_compartment   {MatchOnce}Protein()
end observables

begin species
  @compartment:mRNA()@compartment      _compartment_mRNA_0
  @compartment:Protein()@compartment   _compartment_Protein_0
end species

begin reaction rules
  R1:  0 -> mRNA()@compartment    r1_v
  R2:  mRNA()@compartment -> 0    r2_k1
  R3:  mRNA()@compartment -> Protein()@compartment + mRNA()@compartment    r3_k1
  R4:  Protein()@compartment -> 0    r4_k1
end reaction rules

end model

generate_network({overwrite=>1})
#simulate({method=>"cvode",t_start=>0,t_end=>200,n_steps=>4,suffix=>"simple",get_final_state=>0,overwrite=>1})
simulate({method=>"ssa",t_start=>0,t_end=>200,n_steps=>4,suffix=>"simple",get_final_state=>0,overwrite=>1})
