# Supplementary material for: Pleione: A tool for statistical and multi-objective calibration of Rule-based models
Source: Sci Rep. 2019 Oct 22;9:15104. doi: 10.1038/s41598-019-51546-6 (PMC6805871; doi:10.1038/s41598-019-51546-6)
Supplement: Supplementary file 1 — File S1 [file 41598_2019_51546_MOESM1_ESM.zip › File S2/model-Aguileras/10/00010.out.txt]

               time    mRNA_compartment Protein_compartment
 0.000000000000e+00  1.000000000000e+01  1.000000000000e+02
 5.000000000000e+01  1.300000000000e+02  2.610000000000e+02
 1.000000000000e+02  1.670000000000e+02  4.410000000000e+02
 1.500000000000e+02  1.660000000000e+02  5.300000000000e+02
 2.000000000000e+02  1.530000000000e+02  5.170000000000e+02
