# Supplementary material for: Pleione: A tool for statistical and multi-objective calibration of Rule-based models
Source: Sci Rep. 2019 Oct 22;9:15104. doi: 10.1038/s41598-019-51546-6 (PMC6805871; doi:10.1038/s41598-019-51546-6)
Supplement: Supplementary file 1 — File S1 [file 41598_2019_51546_MOESM1_ESM.zip › File S2/model-Aguileras/ucrit-onetail-5percent.txt]

	3	4	5	6	7	8	9	10	11	12	13	14	15	16	17	18	19	20
3	0	0	1	2	2	3	4	4	5	5	6	7	7	8	9	9	10	11
4	0	1	2	3	4	5	6	7	8	9	11	12	13	13	15	16	17	18
5	1	2	4	5	6	8	9	10	12	13	15	16	18	19	20	22	23	25
6	2	3	5	7	8	10	12	14	16	17	19	21	23	24	26	28	30	32
7	2	4	6	8	11	13	15	17	19	22	24	26	28	30	32	35	37	39
8	3	5	8	10	13	15	18	20	23	26	28	31	33	36	39	41	44	47
9	4	6	9	12	15	18	21	24	27	30	33	37	39	42	45	48	51	54
10	4	7	10	14	17	20	24	27	31	34	38	41	44	48	51	55	58	62
11	5	8	12	16	19	23	27	31	34	38	42	46	50	54	57	61	65	69
12	5	9	13	17	22	26	30	34	38	42	47	51	55	60	64	68	72	76
13	6	11	15	19	24	28	33	38	42	47	51	56	60	65	70	75	79	84
14	7	12	16	21	26	31	37	41	46	51	56	61	66	71	76	82	87	92
15	7	13	18	23	28	33	39	44	50	55	60	66	72	77	83	88	94	100
16	8	13	19	24	30	36	42	48	54	60	65	71	77	83	89	95	101	107
17	9	15	20	26	32	39	45	51	57	64	70	76	83	89	95	102	109	114
18	9	16	22	28	35	41	48	55	61	68	75	82	88	95	102	109	116	123
19	10	17	23	30	37	44	51	58	65	72	79	87	94	101	109	116	123	130
20	11	18	25	32	39	47	54	62	69	76	84	92	100	107	114	123	130	138
