# Supplementary material for: Pleione: A tool for statistical and multi-objective calibration of Rule-based models
Source: Sci Rep. 2019 Oct 22;9:15104. doi: 10.1038/s41598-019-51546-6 (PMC6805871; doi:10.1038/s41598-019-51546-6)
Supplement: Supplementary file 1 — File S1 [file 41598_2019_51546_MOESM1_ESM.zip › File S2/model-Aguileras/master-strategy2-tost.sh]

#!/bin/sh

#SBATCH --partition=cpu

#SBATCH --nodes=1
#SBATCH --ntasks=1
#SBATCH --cpus-per-task=1

#SBATCH --job-name=test
#SBATCH --output=stdout.txt
#SBATCH --error=stderr.txt

export PYTHONPATH="$PYTHONPATH:$HOME/opt/repositories/git-reps/pleione.glucksfall"

MODEL=simple_model.bngl
DATA=10/*.out.txt

NUM_ITER=100
NUM_SIMS=10
POP_SIZE=100
POP_BEST=0

RATE=0.3
ERROR="TOST"

python3 -m pleione.bng2 --model=$MODEL \
--iter=$NUM_ITER --inds=$POP_SIZE --sims=$NUM_SIMS --best=$POP_BEST \
--data=$DATA --rate=$RATE --error $ERROR --dist "inverse" --cross "single" --self "True" \
--slurm cpu --seed=0 --python "python3" --legacy "True" \
--prec 6e
