# Supplementary material for: Pleione: A tool for statistical and multi-objective calibration of Rule-based models
Source: Sci Rep. 2019 Oct 22;9:15104. doi: 10.1038/s41598-019-51546-6 (PMC6805871; doi:10.1038/s41598-019-51546-6)
Supplement: Supplementary file 1 — File S1 [file 41598_2019_51546_MOESM1_ESM.zip › File S2/model-sigma/strategy2/exp-data/control_1.txt]

T\ID	aaeA	aaeB	aaeR	aaeX	aas	aat	abgA	abgB	abgR	abgT	abpA	abpB	abrB	accA	accB	accC	accD	aceA	aceB	aceE	aceF	aceK	ackA	acnA	acnB	acpH	acpP	acpS	acpT	acrA	acrB	acrD	acrE	acrF	acrR	acrZ	acs	actP	ada	add	adeP	adeQ	adhE	adhP	adiA	adiC	adk	aegA	aer	aes	afuB	afuC	agaA	agaC	agaD	agaI	agaR	agaS	agaV	agaW	agp	ahpC	ahpF	ahr	aidB	ais	alaA	alaC	alaE	alaS	alaT	alaU	alaV	alaW	alaX	aldA	aldB	alkA	alkB	allC	allE	allR	allS	alpA	alr	alsA	alsB	alsC	alsE	alsK	alx	amiA	amiB	amiC	amiD	amn	ampC	ampD	ampE	ampG	ampH	amtB	amyA	anmK	ansA	ansB	ansP	apaG	apaH	apbE	aphA	appA	appB	appC	appY	apt	araA	araB	araC	araD	araE	araF	araG	araH	araJ	arcA	arcB	arcZ	arfA	arfB	argA	argB	argC	argD	argE	argF	argG	argH	argI	argK	argO	argP	argQ	argR	argS	argT	argV	argX	argY	argZ	arnA	arnB	arnC	arnD	arnE	arnF	arnT	aroA	aroB	aroC	aroD	aroE	aroF	aroG	aroH	aroK	aroL	aroM	aroP	arpA	arsB	arsC	arsR	artI	artJ	artM	artP	artQ	ascB	ascF	ascG	asd	aslA	aslB	asmA	asnA	asnB	asnC	asnS	asnT	asnU	asnV	asnW	aspA	aspC	aspS	aspT	aspU	aspV	astA	astB	astC	astD	astE	atl	atoA	atoB	atoC	atoD	atoS	atpA	atpB	atpC	atpD	atpE	atpF	atpG	atpH	atpI	avtA	azoR	bacA	baeR	baeS	bamA	bamB	bamC	bamD	bamE	barA	basR	basS	bax	bcp	bcr	bcsA	bcsB	bcsC	bcsE	bcsF	bcsG	bcsQ	bcsZ	bdcA	bdcR	bepA	betA	betB	betI	betT	bfd	bfr	bglA	bglB	bglF	bglG	bglJ	bglX	bhsA	bioA	bioB	bioC	bioD	bioF	bioH	birA	bisC	blc	blr	bluF	bluR	bolA	borD	brnQ	bsmA	bssR	bssS	btuB	btuC	btuD	btuE	btuF	btuR	cadB	cadC	caiA	caiB	caiC	caiE	caiF	can	carA	carB	cas1	cas2	cas3	casA	casB	casC	casD	casE	cbl	cbpA	cbpM	cbrA	cbrB	cbrC	cbtA	cca	ccmA	ccmB	ccmC	ccmD	ccmE	ccmF	ccmG	ccmH	cdaR	cdd	cdgI	cdh	cdsA	cedA	cfa	chaA	chaB	chaC	chbA	chbB	chbC	chbF	chbG	chbR	cheA	cheB	cheR	cheW	cheY	cheZ	chiA	chiP	cho	chpB	chpS	cirA	citC	citD	citE	citF	citG	citT	citX	clcA	clcB	clpA	clpB	clpP	clpS	clpX	clsA	clsB	clsC	cmk	cmoA	cmoB	cmtA	cmtB	cnu	coaA	coaD	coaE	cobB	cobC	cobS	cobT	cobU	codA	codB	cof	comR	copA	corA	cpdA	cpdB	cpoB	cpsB	cpsG	cptA	cpxA	cpxP	cpxR	cra	crcB	creA	creB	creC	creD	crfC	crl	crp	crr	csdA	csdE	csgA	csgB	csgD	csgE	csgF	csgG	csiD	csiE	csiR	cspA	cspB	cspC	cspD	cspE	cspF	cspG	cspH	csrA	csrB	csrC	csrD	cstA	cueO	cueR	curA	cusA	cusB	cusC	cusF	cusR	cusS	cutA	cutC	cvpA	cvrA	cyaA	cyaY	cybB	cybC	cycA	cydA	cydB	cydC	cydD	cydX	cynR	cynS	cynT	cynX	cyoA	cyoB	cyoC	cyoD	cyoE	cysA	cysB	cysC	cysD	cysE	cysG	cysH	cysI	cysJ	cysK	cysM	cysN	cysP	cysQ	cysS	cysT	cysU	cysW	cysZ	cytR	dacA	dacB	dacC	dacD	dadA	dadX	dam	damX	dapA	dapB	dapD	dapE	dapF	dauA	dbpA	dcd	dcm	dcp	dcrB	dctA	dctR	dcuA	dcuB	dcuC	dcuD	dcuR	dcuS	dcyD	ddlA	ddlB	ddpA	ddpB	ddpC	ddpD	ddpF	ddpX	deaD	dedA	dedD	def	degP	degQ	degS	deoA	deoB	deoC	deoD	deoR	der	dfp	dgcC	dgcE	dgcF	dgcI	dgcJ	dgcM	dgcN	dgcP	dgcQ	dgcZ	dgkA	dgoA	dgoD	dgoK	dgoR	dgoT	dgt	dhaK	dhaL	dhaM	dhaR	diaA	dicA	dicF	dinB	dinD	dinF	dinG	dinI	dinJ	djlA	djlC	dkgA	dkgB	dksA	dld	dmlA	dmlR	dmsA	dmsB	dmsC	dmsD	dnaA	dnaB	dnaC	dnaE	dnaG	dnaJ	dnaK	dnaN	dnaQ	dnaT	dnaX	dosC	dosP	dpiA	dpiB	dppA	dppB	dppC	dppD	dppF	dps	dsbA	dsbB	dsbC	dsbD	dsbG	dsdA	dsdX	dsrB	dtd	dtpA	dtpB	dtpC	dtpD	dusA	dusB	dusC	dut	dxr	dxs	eaeH	eamA	eamB	ebgA	ebgC	ebgR	ecnA	ecnB	eco	ecpA	ecpB	ecpC	ecpD	ecpE	ecpR	eda	edd	efeB	efeO	efp	elaA	elaB	elaD	elbB	elfA	elfG	elyC	emrA	emrB	emrD	emrY	emtA	endA	eno	entA	entB	entC	entD	entE	entF	entH	entS	envC	envR	envY	envZ	epd	epmA	epmB	epmC	eptA	eptB	eptC	era	erpA	essD	essQ	etk	etp	ettA	eutA	eutB	eutC	eutD	eutE	eutG	eutH	eutJ	eutK	eutL	eutM	eutN	eutP	eutQ	eutR	eutS	eutT	evgA	evgS	exbB	exbD	exoX	exuR	exuT	fabA	fabB	fabD	fabF	fabG	fabH	fabI	fabR	fabZ	fadA	fadB	fadD	fadE	fadH	fadI	fadJ	fadK	fadL	fadM	fadR	fau	fbaA	fbaB	fbp	fcl	fdhD	fdhE	fdhF	fdnI	fdoG	fdoH	fdoI	fdx	feaB	feaR	fecA	fecB	fecC	fecD	fecE	fecI	fecR	feoA	feoB	feoC	fepA	fepB	fepC	fepD	fepE	fepG	fes	fetA	fetB	ffh	ffs	fhlA	fhuA	fhuB	fhuC	fhuD	fhuE	fhuF	fic	fieF	fimA	fimB	fimC	fimD	fimE	fimF	fimG	fimH	fimI	fimZ	fis	fiu	fixA	fixB	fixC	fixX	fklB	fkpA	fkpB	fldA	fldB	flgA	flgB	flgC	flgD	flgE	flgF	flgG	flgH	flgI	flgJ	flgK	flgL	flgM	flgN	flhA	flhB	flhC	flhD	flhE	fliA	fliC	fliD	fliE	fliF	fliG	fliH	fliI	fliJ	fliK	fliL	fliM	fliN	fliO	fliP	fliQ	fliR	fliS	fliT	fliZ	flk	flu	flxA	fmt	fnr	focA	focB	folA	folB	folC	folD	folE	folK	folM	folP	folX	fpr	frc	frdA	frdB	frdC	frdD	fre	frlA	frlB	frlC	frlD	frlR	frmA	frmB	frmR	frr	frsA	fruA	fruB	fruK	frvB	frvR	frvX	frwB	frwC	frwD	fryA	fryB	fryC	fsaA	fsaB	fsr	ftnA	ftnB	ftsA	ftsB	ftsE	ftsH	ftsI	ftsK	ftsL	ftsN	ftsP	ftsQ	ftsW	ftsX	ftsY	ftsZ	fucA	fucI	fucK	fucO	fucP	fucR	fucU	fumA	fumB	fumC	fur	fusA	fxsA	gabD	gabP	gabT	gadA	gadB	gadC	gadE	gadW	gadX	galE	galF	galK	galM	galP	galR	galT	galU	gapA	garD	garK	garL	garP	garR	gatA	gatB	gatC	gatD	gatY	gatZ	gcd	gcl	gcvA	gcvB	gcvH	gcvP	gcvR	gcvT	gdhA	gfcA	gfcB	gfcC	gfcD	gfcE	ggt	ghoS	ghoT	ghrA	ghrB	ghxP	ghxQ	glcA	glcB	glcC	glcD	glcE	glcF	glcG	gldA	glf	glgA	glgB	glgC	glgP	glgS	glgX	glk	glmM	glmS	glmU	glmY	glmZ	glnA	glnB	glnD	glnE	glnG	glnH	glnK	glnL	glnP	glnQ	glnS	glnU	glnV	glnW	glnX	gloA	gloB	gloC	glpA	glpB	glpC	glpD	glpE	glpF	glpG	glpK	glpQ	glpR	glpT	glpX	glrK	glrR	gltA	gltB	gltD	gltF	gltI	gltJ	gltK	gltL	gltP	gltS	gltT	gltU	gltV	gltW	gltX	gluQ	glvB	glvC	glvG	glxK	glyA	glyQ	glyS	glyT	glyV	glyW	glyX	glyY	gmd	gmhB	gmk	gmm	gnd	gnsA	gnsB	gntK	gntP	gntR	gntT	gntU	gntX	gor	gph	gpmA	gpmM	gpp	gpsA	gpt	grcA	greA	greB	groL	groS	grpE	grxB	grxC	grxD	gshA	gshB	gsiA	gsiB	gsiC	gsiD	gsk	gspA	gspB	gspC	gspD	gspE	gspF	gspG	gspH	gspI	gspJ	gspL	gspM	gspO	gss	gstA	gstB	guaA	guaB	guaC	guaD	gudD	gudP	gudX	gutM	gutQ	gyrA	gyrB	hcaB	hcaC	hcaD	hcaE	hcaF	hcaR	hcaT	hchA	hcp	hcr	hda	hdeA	hdeB	hdeD	hdfR	hdhA	helD	hemA	hemB	hemC	hemD	hemE	hemF	hemG	hemH	hemL	hemN	hemX	hemY	hepA	hflC	hflD	hflK	hflX	hfq	hha	hicA	hicB	higA	higB	hinT	hipA	hipB	hisA	hisB	hisC	hisD	hisF	hisG	hisH	hisI	hisJ	hisL	hisM	hisP	hisQ	hisR	hisS	hlyE	hmp	hns	hofB	hofC	hofM	hofN	hofO	hofP	hofQ	hokB	hokC	hokD	hokE	holA	holB	holC	holD	holE	hpf	hpt	hrpA	hrpB	hscA	hscB	hscC	hsdM	hsdR	hsdS	hslJ	hslO	hslR	hslU	hslV	hspQ	hsrA	htgA	htpG	htpX	htrE	htrL	hupA	hupB	hyaA	hyaB	hyaC	hyaD	hyaE	hyaF	hybA	hybB	hybC	hybD	hybE	hybF	hybG	hybO	hycB	hycC	hycD	hycE	hycF	hycG	hycH	hycI	hydN	hyfA	hyfB	hyfC	hyfD	hyfE	hyfF	hyfG	hyfH	hyfI	hyfJ	hyi	hypA	hypB	hypC	hypD	hypE	hypF	hypT	hyuA	iaaA	iadA	iap	ibaG	ibpA	ibpB	icd	iclR	idi	idnD	idnK	idnO	idnR	idnT	ihfA	ihfB	ileS	ileT	ileU	ileV	ileX	ileY	ilvA	ilvB	ilvC	ilvD	ilvE	ilvH	ilvI	ilvL	ilvM	ilvN	ilvY	inaA	infA	infB	infC	insA-1	insA-2	insA-3	insA-4	insA-5	insA-6	insA-7	insB-1	insB-2	insB-3	insB-4	insB-5	insB-6	insC-1	insC-2	insC-3	insC-4	insC-5	insC-6	insD	insD-1	insD-2	insD-3	insD-4	insD-5	insD-6	insE-1	insE-2	insE-3	insE-4	insE-5	insF-1	insF-2	insF-3	insF-4	insF-5	insG	insH-1	insH-10	insH-11	insH-2	insH-3	insH-4	insH-5	insH-6	insH-7	insH-8	insH-9	insI-1	insI-2	insI-3	insJ	insL-1	insL-2	insL-3	insM	insN-1	insN-2	insO-1	insO-2	intA	intB	intD	intE	intF	intG	intQ	intR	intS	intZ	iraD	iraP	iscA	iscR	iscS	iscU	iscX	ispA	ispB	ispD	ispE	ispF	ispG	ispH	ispU	isrB	ivbL	ivy	katE	katG	kbaY	kbl	kch	kdgK	kdgR	kdgT	kdpA	kdpB	kdpC	kdpD	kdpE	kdpF	kdsA	kdsB	kdsC	kdsD	kduD	kduI	kefB	kefC	kefF	kefG	kgtP	kilR	kptA	kup	lacA	lacI	lacY	lacZ	lamB	lapA	lapB	ldcA	ldcC	ldhA	ldrA	ldrB	ldrC	ldrD	ldtA	ldtB	ldtC	ldtD	ldtE	lepA	lepB	leuA	leuB	leuC	leuD	leuL	leuP	leuQ	leuS	leuT	leuU	leuV	leuW	leuZ	lexA	lfhA	lgoD	lgt	lhgO	lhr	ligA	ligB	lipA	lipB	lit	livF	livG	livH	livJ	livK	livM	lldD	lldP	lldR	lnt	loiP	lolA	lolB	lolC	lolD	lolE	lomR_1	lomR_2	lon	lpcA	lpd	lplA	lplT	lpoA	lpoB	lpp	lptA	lptB	lptC	lptD	lptE	lptF	lptG	lpxA	lpxB	lpxC	lpxD	lpxH	lpxK	lpxL	lpxM	lpxP	lpxT	lrhA	lrp	lspA	lsrA	lsrB	lsrC	lsrD	lsrF	lsrG	lsrK	lsrR	ltaE	luxS	lysA	lysC	lysO	lysP	lysQ	lysR	lysS	lysT	lysU	lysV	lysW	lysY	lysZ	lyxK	maa	macA	macB	maeA	maeB	mak	malE	malF	malG	malI	malK	malM	malP	malQ	malS	malT	malX	malY	malZ	manA	manX	manY	manZ	map	marA	marB	marC	marR	matP	mazE	mazF	mazG	mcaS	mcbA	mcbR	mcrA	mcrB	mdaB	mdfA	mdh	mdlA	mdlB	mdtA	mdtB	mdtC	mdtD	mdtE	mdtF	mdtG	mdtH	mdtI	mdtJ	mdtK	mdtL	mdtM	mdtN	mdtO	mdtP	melA	melB	melR	menA	menB	menC	menD	menE	menF	menH	menI	mepA	mepH	mepM	mepS	metA	metB	metC	metE	metF	metG	metH	metI	metJ	metK	metL	metN	metQ	metR	metT	metU	metV	metW	metY	metZ	mfd	mglA	mglB	mglC	mgrB	mgsA	mgtA	mhpA	mhpB	mhpC	mhpD	mhpE	mhpF	mhpR	mhpT	miaA	miaB	micF	minC	minD	minE	mioC	mipA	mlaA	mlaB	mlaC	mlaD	mlaE	mlaF	mlc	mliC	mlrA	mltA	mltB	mltC	mltD	mltF	mmuM	mmuP	mnaT	mngA	mngB	mngR	mnmA	mnmC	mnmE	mnmG	mntH	mntP	mntR	moaA	moaB	moaC	moaD	moaE	mobA	mobB	mocA	modA	modB	modC	modE	modF	moeA	moeB	mog	mokB	mokC	motA	motB	mpaA	mpl	mppA	mprA	mqo	mqsA	mqsR	mraY	mraZ	mrcA	mrcB	mrdA	mrdB	mreB	mreC	mreD	mrp	mrr	msbA	mscK	mscL	mscM	mscS	msrA	msrB	msrC	msyB	mtfA	mtgA	mtlA	mtlD	mtlR	mtn	mtr	mug	mukB	mukE	mukF	murA	murB	murC	murD	murE	murF	murG	murI	murJ	murP	murQ	murR	mutH	mutL	mutM	mutS	mutT	mutY	mzrA	nac	nadA	nadB	nadC	nadD	nadE	nadK	nadR	nagA	nagB	nagC	nagE	nagK	nagZ	nanA	nanE	nanK	nanM	nanR	nanS	nanT	napB	napC	napD	napF	napG	napH	narG	narH	narI	narJ	narK	narL	narP	narQ	narU	narV	narW	narY	narZ	ndh	ndk	nei	nemA	nemR	nepI	nfi	nfo	nfrA	nfrB	nfsA	nfsB	nfuA	nhaA	nhaB	nhaR	nhoA	nikA	nikB	nikC	nikD	nikE	nikR	nimR	nimT	ninE	nirB	nirC	nirD	nlpA	nlpC	nlpD	nlpE	nlpI	nmpC	nohA	nohB	norR	norV	norW	npr	nrdA	nrdB	nrdD	nrdE	nrdF	nrdG	nrdH	nrdI	nrdR	nrfA	nrfB	nrfC	nrfD	nrfE	nrfF	nrfG	nsrR	nth	nudB	nudC	nudE	nudF	nudG	nudJ	nudK	nudL	nuoA	nuoB	nuoC	nuoE	nuoF	nuoG	nuoH	nuoI	nuoJ	nuoK	nuoL	nuoM	nuoN	nupC	nupG	nupX	nusA	nusB	nusG	obgE	ogrK	ogt	ompA	ompC	ompF	ompG	ompN	ompR	ompT	ompW	ompX	omrA	omrB	opgB	opgC	opgD	opgE	opgG	opgH	oppA	oppB	oppC	oppD	oppF	orn	osmB	osmC	osmE	osmF	osmY	otsA	otsB	oxc	oxyR	oxyS	paaA	paaB	paaC	paaD	paaE	paaF	paaG	paaH	paaI	paaJ	paaK	paaX	paaY	paaZ	pabA	pabB	pabC	pal	panB	panC	panD	panE	panF	paoA	paoB	paoC	paoD	parC	parE	patA	patD	patZ	pbl	pbpC	pbpG	pck	pcm	pcnB	pdeA	pdeB	pdeC	pdeD	pdeF	pdeH	pdeI	pdeK	pdeL	pdeN	pdeR	pdhR	pdxA	pdxB	pdxH	pdxJ	pdxK	pdxY	pepA	pepB	pepD	pepE	pepN	pepP	pepQ	pepT	perR	pfkA	pfkB	pflA	pflB	pflD	pgaA	pgaB	pgaC	pgaD	pgi	pgk	pgl	pgm	pgpA	pgpB	pgpC	pgrR	pgsA	pheA	pheL	pheM	pheP	pheS	pheT	pheU	pheV	phnC	phnD	phnE_1	phnE_2	phnF	phnG	phnH	phnI	phnJ	phnK	phnL	phnM	phnN	phnO	phnP	phoA	phoB	phoH	phoP	phoQ	phoR	phoU	php	phr	pinH	pinQ	pinR	pitA	pitB	plaP	pldA	pldB	pliG	plsB	plsC	plsX	pmbA	pmrD	pncA	pncB	pncC	pnp	pntA	pntB	pnuC	polA	polB	potA	potB	potC	potD	potE	potF	potG	potH	potI	poxB	ppa	ppc	ppdA	ppdB	ppdC	ppdD	pphA	ppiA	ppiB	ppiC	ppiD	ppk	pppA	ppsA	ppsR	pptA	ppx	pqiA	pqiB	pqqL	prc	preA	prfA	prfB	prfC	prfH	priA	priB	priC	prkB	prlC	prlF	prmA	prmB	prmC	proA	proB	proC	proL	proM	proP	proQ	proS	proV	proW	proX	proY	prpB	prpC	prpD	prpE	prs	psd	psiE	psiF	pspA	pspB	pspC	pspD	pspE	pspG	psrO	pssA	pstA	pstB	pstC	pstS	psuG	psuT	pta	pth	ptrA	ptrB	ptsA	ptsG	ptsH	ptsI	ptsN	ptsP	purA	purB	purC	purD	purE	purF	purH	purK	purL	purM	purN	purR	purT	purU	putA	putP	puuA	puuB	puuC	puuD	puuE	puuP	puuR	pykA	pykF	pyrB	pyrC	pyrD	pyrE	pyrF	pyrG	pyrH	pyrI	pyrL	qmcA	qor	qseB	qseC	queA	queC	queD	queE	queF	queG	racR	radA	radD	raiA	rapZ	rarA	rarD	ratB	ravA	rayT	rbbA	rbfA	rbn	rbsA	rbsB	rbsC	rbsD	rbsK	rbsR	rcdA	rclA	rclB	rclC	rclR	rcnA	rcnB	rcnR	rcsA	rcsB	rcsC	rcsD	rcsF	rdgB	rdgC	rdlA	rdlB	rdlC	rdlD	rdoA	recA	recB	recC	recD	recE	recF	recG	recJ	recN	recO	recQ	recR	recX	relA	relB	relE	rem	renD	rep	rfaD	rfaE	rfaH	rfbA	rfbB	rfbC	rfbD	rfbX	rfe	rffA	rffC	rffG	rffH	rffM	rffT	rhaB	rhaD	rhaM	rhaR	rhaS	rhaT	rhlB	rhlE	rho	rhoL	rhsA	rhsB	rhsC	rhsD	rhtA	rhtB	rhtC	ribA	ribB	ribC	ribD	ribE	ribF	ridA	rihA	rihB	rihC	rimI	rimJ	rimK	rimM	rimO	rimP	rlmA	rlmB	rlmC	rlmD	rlmE	rlmF	rlmG	rlmH	rlmI	rlmJ	rlmL	rlmM	rlmN	rlpA	rluA	rluB	rluC	rluD	rluE	rluF	rmf	rmuC	rna	rnb	rnc	rnd	rne	rng	rnhA	rnhB	rnk	rnlA	rnlB	rnpA	rnpB	rnr	rnt	rob	rodZ	rof	roxA	rpe	rph	rpiA	rpiR	rplA	rplB	rplC	rplD	rplE	rplF	rplI	rplJ	rplK	rplL	rplM	rplN	rplO	rplP	rplQ	rplR	rplS	rplT	rplU	rplV	rplW	rplX	rplY	rpmA	rpmB	rpmC	rpmD	rpmE	rpmF	rpmG	rpmH	rpmI	rpmJ	rpoA	rpoB	rpoC	rpoD	rpoE	rpoH	rpoN	rpoS	rpoZ	rppH	rpsA	rpsB	rpsC	rpsD	rpsE	rpsF	rpsG	rpsH	rpsI	rpsJ	rpsK	rpsL	rpsM	rpsN	rpsO	rpsP	rpsQ	rpsR	rpsS	rpsT	rpsU	rraA	rraB	rrfA	rrfB	rrfC	rrfD	rrfE	rrfF	rrfG	rrfH	rrlA	rrlB	rrlC	rrlD	rrlE	rrlG	rrlH	rrrD	rrrQ	rrsA	rrsB	rrsC	rrsD	rrsE	rrsG	rrsH	rsd	rseA	rseB	rseC	rseP	rsfS	rsgA	rsmA	rsmB	rsmC	rsmD	rsmE	rsmF	rsmG	rsmH	rsmI	rsmJ	rspA	rspB	rssA	rssB	rstA	rstB	rsuA	rsxA	rsxB	rsxC	rsxD	rsxE	rsxG	rtcA	rtcB	rtcR	rttR	rusA	rutA	rutB	rutC	rutD	rutE	rutF	rutG	rutR	ruvA	ruvB	ruvC	rybA	rybB	rydB	ryeA	ryfA	ryhB	ryjA	rzoD	rzoR	rzpD	rzpR	sad	sanA	sapA	sapB	sapC	sapD	sapF	satP	sbcB	sbcC	sbcD	sbmA	sbmC	sbp	scpA	scpB	scpC	sdaA	sdaB	sdaC	sdhA	sdhB	sdhC	sdhD	sdhE	sdiA	sdsR	secA	secB	secD	secE	secF	secG	secM	secY	selA	selB	selC	selD	seqA	serA	serB	serC	serS	serT	serU	serV	serW	serX	setA	setB	setC	sfmA	sfmC	sfmF	sfmH	sfsA	sfsB	sgbE	sgbH	sgbU	sgcA	sgcB	sgcC	sgcE	sgcQ	sgcR	sgcX	sgrR	sgrS	shiA	sibA	sibB	sibC	sibD	sixA	skp	slmA	slp	slt	slyA	slyB	slyD	slyX	smf	smg	smpB	smrA	smrB	smtA	sodA	sodB	sodC	sohB	sokB	sokC	solA	soxR	soxS	speA	speB	speC	speD	speE	speG	spf	spoT	sppA	spy	sra	sraB	sraF	srlA	srlB	srlD	srlE	srlR	srmB	ssb	sseA	sseB	ssnA	sspA	sspB	ssrA	ssrS	sstT	ssuA	ssuB	ssuC	ssuD	sthA	stpA	sucA	sucB	sucC	sucD	sufA	sufB	sufC	sufD	sufE	sufS	sugE	suhB	sulA	surA	sutR	sxy	syd	tabA	tadA	tag	talA	talB	tam	tamA	tamB	tap	tar	tas	tatA	tatB	tatC	tatD	tatE	tauA	tauB	tauC	tauD	tbpA	tcdA	tcyJ	tcyL	tcyN	tcyP	tdcA	tdcB	tdcC	tdcD	tdcE	tdcF	tdcG	tdh	tdk	tehA	tehB	tesA	tesB	tfaE	tfaQ	tfaR	tfaS	tfaX	tff	tgt	thiC	thiD	thiE	thiF	thiG	thiH	thiI	thiK	thiL	thiM	thiP	thiQ	thiS	thpR	thrA	thrB	thrC	thrL	thrS	thrT	thrU	thrV	thrW	thyA	tig	tilS	tktA	tktB	tldD	tmcA	tmk	tnaA	tnaB	tolA	tolB	tolC	tolQ	tolR	tomB	tonB	topA	topB	torD	torR	torS	torT	torZ	tpiA	tpr	tpx	tqsA	treA	treB	treC	treF	treR	trg	trkA	trkG	trkH	trmA	trmD	trmH	trmI	trmJ	trmL	trmO	trpA	trpB	trpC	trpD	trpE	trpL	trpR	trpS	trpT	truA	truB	truC	truD	trxA	trxB	trxC	tsaB	tsaC	tsaD	tsaE	tsf	tsgA	tsr	tsx	ttcA	ttdA	ttdB	ttdR	ttdT	tufA	tufB	tus	tusA	tusB	tusC	tusD	tusE	tynA	typA	tyrA	tyrB	tyrP	tyrR	tyrS	tyrT	tyrU	tyrV	uacT	ubiA	ubiB	ubiC	ubiD	ubiE	ubiF	ubiG	ubiH	ubiI	ubiJ	ubiX	ucpA	udk	udp	ugd	ugpA	ugpB	ugpC	ugpE	ugpQ	uhpA	uhpB	uhpC	uhpT	uidA	uidB	uidC	uidR	ulaA	ulaB	ulaC	ulaD	ulaE	ulaF	ulaG	ulaR	umpG	umpH	umuC	umuD	ung	upp	uraA	usg	ushA	uspA	uspB	uspC	uspD	uspE	uspF	uspG	uup	uvrA	uvrB	uvrC	uvrD	uvrY	uxaA	uxaB	uxaC	uxuA	uxuB	uxuR	valS	valT	valU	valV	valW	valX	valY	valZ	ves	viaA	vsr	waaA	waaB	waaC	waaF	waaG	waaH	waaJ	waaL	waaO	waaP	waaQ	waaS	waaU	waaY	waaZ	wbbH	wbbI	wbbJ	wbbK	wcaA	wcaB	wcaC	wcaE	wcaI	wcaJ	wcaK	wcaL	wcaM	wecB	wecC	wecH	wrbA	wza	wzb	wzc	wzxC	wzxE	wzyE	wzzB	wzzE	xanP	xanQ	xapA	xapB	xapR	xdhA	xdhB	xdhC	xdhD	xerC	xerD	xisE	xseA	xseB	xthA	xylA	xylB	xylE	xylG	xylH	xylR	yaaA	yaaI	yaaJ	yaaU	yaaW	yaaX	yaaY	yabI	yabP	yabQ	yacC	yacG	yacH	yacL	yadD	yadE	yadG	yadH	yadI	yadK	yadL	yadM	yadS	yadV	yaeF	yaeH	yaeI	yaeP	yaeQ	yaeR	yafC	yafD	yafE	yafJ	yafK	yafL	yafN	yafO	yafP	yafQ	yafS	yafT	yafU	yafV	yafW	yafX	yafY	yafZ	yagA	yagB	yagE	yagF	yagG	yagH	yagI	yagJ	yagK	yagN	yagP	yagU	yahB	yahC	yahD	yahE	yahF	yahG	yahH	yahI	yahJ	yahK	yahL	yahN	yahO	yaiA	yaiE	yaiI	yaiL	yaiO	yaiP	yaiS	yaiW	yaiY	yaiZ	yajC	yajD	yajG	yajI	yajL	yajO	yajQ	yajR	ybaA	ybaB	ybaE	ybaK	ybaL	ybaM	ybaN	ybaO	ybaP	ybaQ	ybaS	ybaT	ybaV	ybaY	ybbA	ybbB	ybbC	ybbJ	ybbN	ybbO	ybbP	ybbW	ybbY	ybcC	ybcD	ybcF	ybcH	ybcI	ybcJ	ybcL	ybcM	ybcN	ybcO	ybcQ	ybcY	ybdD	ybdF	ybdG	ybdH	ybdJ	ybdK	ybdL	ybdM	ybdN	ybdR	ybdZ	ybeD	ybeF	ybeL	ybeQ	ybeR	ybeT	ybeU	ybeX	ybeY	ybeZ	ybfA	ybfB	ybfC	ybfD	ybfE	ybfF	ybfG	ybfO	ybfP	ybgA	ybgC	ybgE	ybgI	ybgJ	ybgK	ybgL	ybgP	ybgQ	ybgS	ybhA	ybhB	ybhC	ybhD	ybhF	ybhG	ybhH	ybhI	ybhK	ybhL	ybhM	ybhN	ybhP	ybhQ	ybhR	ybhS	ybiA	ybiB	ybiC	ybiH	ybiI	ybiJ	ybiO	ybiR	ybiT	ybiU	ybiV	ybiW	ybiX	ybiY	ybjC	ybjD	ybjG	ybjH	ybjI	ybjJ	ybjL	ybjM	ybjN	ybjO	ybjP	ybjQ	ybjS	ybjT	ybjX	ycaC	ycaD	ycaI	ycaK	ycaL	ycaM	ycaN	ycaO	ycaP	ycaQ	ycaR	ycbF	ycbJ	ycbK	ycbU	ycbV	ycbX	ycbZ	yccA	yccF	yccJ	yccM	yccS	yccT	yccU	yccX	ycdX	ycdY	ycdZ	yceA	yceB	yceD	yceF	yceG	yceH	yceI	yceJ	yceK	yceM	yceO	yceQ	ycfH	ycfJ	ycfK	ycfL	ycfP	ycgB	ycgI	ycgJ	ycgL	ycgM	ycgN	ycgR	ycgV	ycgX	ycgY	ycgZ	ychA	ychF	ychH	ychJ	ychN	ychO	ychQ	ychS	yciA	yciB	yciC	yciE	yciF	yciG	yciH	yciI	yciK	yciN	yciO	yciQ	yciT	yciU	yciV	yciW	yciX	ycjD	ycjF	ycjG	ycjM	ycjN	ycjP	ycjQ	ycjR	ycjS	ycjT	ycjU	ycjW	ycjX	ycjY	ydaC	ydaE	ydaF	ydaG	ydaN	ydaS	ydaT	ydaU	ydaV	ydaW	ydaY	ydbC	ydbH	ydbJ	ydbK	ydbL	ydcA	ydcC	ydcD	ydcF	ydcH	ydcI	ydcJ	ydcK	ydcL	ydcM	ydcP	ydcR	ydcS	ydcU	ydcV	ydcY	ydcZ	yddA	yddB	yddE	yddG	yddH	yddM	yddW	ydeA	ydeE	ydeI	ydeN	ydeO	ydeP	ydeS	ydeU	ydfA	ydfB	ydfC	ydfD	ydfE	ydfG	ydfH	ydfI	ydfK	ydfP	ydfR	ydfT	ydfU	ydfV	ydfW	ydfX	ydfZ	ydgA	ydgC	ydgD	ydgH	ydgI	ydgJ	ydgK	ydhB	ydhC	ydhF	ydhI	ydhJ	ydhK	ydhL	ydhP	ydhQ	ydhR	ydhS	ydhT	ydhU	ydhV	ydhW	ydhX	ydhY	ydhZ	ydiB	ydiE	ydiF	ydiH	ydiJ	ydiK	ydiL	ydiM	ydiO	ydiP	ydiQ	ydiR	ydiS	ydiT	ydiU	ydiV	ydiY	ydiZ	ydjA	ydjF	ydjG	ydjH	ydjI	ydjJ	ydjK	ydjL	ydjM	ydjY	ydjZ	yeaC	yeaD	yeaE	yeaG	yeaH	yeaK	yeaL	yeaO	yeaQ	yeaR	yeaV	yeaW	yeaX	yeaY	yebB	yebC	yebE	yebF	yebG	yebK	yebO	yebQ	yebS	yebT	yebV	yebW	yebY	yebZ	yecA	yecD	yecE	yecF	yecJ	yecM	yecN	yecR	yecT	yedA	yedD	yedE	yedF	yedI	yedJ	yedK	yedL	yedM	yedP	yedV	yedW	yedX	yedY	yedZ	yeeA	yeeD	yeeE	yeeJ	yeeN	yeeO	yeeP	yeeR	yeeS	yeeW	yeeX	yeeY	yeeZ	yefM	yegD	yegH	yegK	yegL	yegP	yegQ	yegS	yegU	yegV	yegW	yegX	yehD	yehE	yehI	yehK	yehL	yehM	yehP	yehQ	yehR	yehS	yehT	yehU	yehW	yehX	yehY	yeiB	yeiE	yeiG	yeiH	yeiI	yeiL	yeiP	yeiQ	yeiR	yeiS	yeiW	yejA	yejB	yejE	yejF	yejG	yejK	yejL	yejM	yejO	yfaA	yfaD	yfaE	yfaL	yfaP	yfaQ	yfaT	yfaU	yfaV	yfaW	yfaX	yfaY	yfaZ	yfbK	yfbM	yfbO	yfbR	yfbS	yfbT	yfbU	yfbV	yfcA	yfcC	yfcD	yfcE	yfcF	yfcG	yfcH	yfcI	yfcJ	yfcL	yfcO	yfcP	yfcQ	yfcR	yfcS	yfcT	yfcU	yfcV	yfcZ	yfdC	yfdE	yfdG	yfdH	yfdI	yfdL	yfdM	yfdN	yfdO	yfdP	yfdR	yfdS	yfdY	yfeC	yfeD	yfeH	yfeK	yfeN	yfeO	yfeR	yfeS	yfeW	yfeX	yfeY	yfeZ	yffB	yffM	yffN	yffO	yffP	yffQ	yffR	yffS	yfgD	yfgG	yfgH	yfgI	yfgJ	yfgM	yfgO	yfhG	yfhH	yfhL	yfhM	yfhR	yfiB	yfiE	yfiF	yfiH	yfiL	yfiM	yfiP	yfiR	yfjD	yfjH	yfjM	yfjP	yfjQ	yfjR	yfjT	yfjU	yfjW	yfjX	yfjY	yfjZ	ygaC	ygaH	ygaM	ygaP	ygaQ_2	ygaU	ygaV	ygaX	ygaY	ygaZ	ygbA	ygbE	ygbI	ygbJ	ygbK	ygbL	ygbM	ygbN	ygcE	ygcN	ygcO	ygcQ	ygcR	ygcS	ygcU	ygcW	ygdB	ygdD	ygdG	ygdH	ygdI	ygdQ	ygeA	ygeN	ygeO	ygeP	ygeQ	ygeR	ygeW	ygeX	ygfB	ygfF	ygfI	ygfK	ygfM	ygfS	ygfT	ygfZ	yggC	yggD	yggE	yggF	yggI	yggL	yggN	yggP	yggR	yggS	yggT	yggU	yggW	yggX	yghA	yghB	yghD	yghE	yghF	yghG	yghJ	yghO	yghQ	yghR	yghS	yghT	yghU	yghW	yghX_1	yghX_2	yghZ	ygiA	ygiB	ygiC	ygiD	ygiF	ygiH	ygiL	ygiM	ygiN	ygiQ	ygiS	ygiV	ygiW	ygjH	ygjI	ygjJ	ygjK	ygjP	ygjQ	ygjR	ygjV	yhaH	yhaJ	yhaK	yhaL	yhaM	yhaO	yhaV	yhbE	yhbO	yhbP	yhbQ	yhbS	yhbT	yhbU	yhbV	yhbW	yhbX	yhbY	yhcA	yhcB	yhcC	yhcD	yhcF	yhcH	yhcN	yhcO	yhdE	yhdH	yhdJ	yhdN	yhdP	yhdT	yhdU	yhdV	yhdW	yhdX	yhdY	yhdZ	yheO	yheS	yheT	yheU	yheV	yhfA	yhfG	yhfK	yhfL	yhfS	yhfU	yhfW	yhfX	yhfY	yhfZ	yhgA	yhgE	yhgF	yhgN	yhhA	yhhH	yhhI	yhhJ	yhhL	yhhM	yhhN	yhhQ	yhhS	yhhT	yhhW	yhhX	yhhY	yhiD	yhiI	yhiN	yhjB	yhjC	yhjD	yhjE	yhjG	yhjJ	yhjR	yhjV	yhjX	yhjY	yiaC	yiaD	yiaF	yiaG	yiaJ	yiaK	yiaL	yiaM	yiaN	yiaO	yiaU	yiaV	yiaW	yiaY	yibA	yibF	yibH	yibI	yibJ	yibL	yibN	yibQ	yibT	yicC	yicG	yicH	yicI	yicJ	yicL	yicN	yicR	yicS	yidA	yidB	yidC	yidD	yidE	yidF	yidG	yidH	yidI	yidJ	yidK	yidL	yidQ	yidR	yidZ	yieE	yieF	yieH	yieK	yieL	yieP	yifB	yifE	yifK	yifL	yifN	yifO	yigA	yigB	yigG	yigI	yigL	yigM	yigZ	yihA	yihD	yihF	yihG	yihI	yihL	yihM	yihN	yihO	yihP	yihQ	yihS	yihT	yihU	yihV	yihW	yihX	yihY	yiiD	yiiG	yiiM	yiiQ	yiiR	yiiS	yiiX	yijD	yijE	yijF	yijO	yjaA	yjaB	yjaG	yjaH	yjaZ	yjbB	yjbD	yjbE	yjbF	yjbG	yjbI	yjbJ	yjbL	yjbM	yjbQ	yjbR	yjcB	yjcE	yjcF	yjcH	yjcO	yjcZ	yjdC	yjdF	yjdI	yjdJ	yjdM	yjdN	yjdP	yjeF	yjeH	yjeI	yjeJ	yjeM	yjeN	yjeO	yjeT	yjfC	yjfF	yjfI	yjfJ	yjfL	yjfM	yjfN	yjfP	yjfY	yjfZ	yjgA	yjgH	yjgL	yjgM	yjgR	yjgW	yjgZ	yjhB	yjhC	yjhD	yjhE	yjhF	yjhG	yjhH	yjhP	yjhR	yjhU	yjhV	yjhX	yjiA	yjiC	yjiG	yjiH	yjiJ	yjiK	yjiL	yjiM	yjiN	yjiP	yjiQ	yjiR	yjiS	yjiT	yjiV	yjiX	yjiY	yjjA	yjjB	yjjG	yjjI	yjjJ	yjjQ	yjjU	yjjV	yjjW	yjjX	yjjY	yjjZ	yjtD	ykfA	ykfB	ykfC	ykfF	ykfG	ykfH	ykfI	ykfJ	ykgA	ykgE	ykgF	ykgG	ykgH	ykgJ	ykgL	ykgM	ykgN	ykgO	ykiA	ylaC	ylbF	ylbG	ylbH	ylcG	yliI	yliL	ymbA	ymdA	ymdB	ymdF	ymfA	ymfI	ymfJ	ymfK	ymfL	ymfM	ymfN	ymfO	ymfP	ymfQ	ymfR	ymfS	ymfT	ymgA	ymgD	ymgE	ymgF	ymgG	ymgH	ymiA	ymjA	ynaA	ynaE	ynaI	ynaJ	ynaK	ynbC	ynbD	ynbE	yncD	yncE	yncG	yncJ	yneE	yneG	yneH	yneJ	ynfA	ynfB	ynfC	ynfD	ynfE	ynfF	ynfG	ynfH	ynfK	ynfL	ynfM	yniA	yniB	yniC	yniD	ynjA	ynjB	ynjC	ynjD	ynjE	ynjF	ynjH	ynjI	yoaA	yoaB	yoaC	yoaE	yoaF	yoaH	yoaI	yobA	yobB	yobD	yobF	yobH	yodB	yodC	yodD	yoeB	yoeF	yohC	yohD	yohF	yohH	yohJ	yohK	yohO	yojI	ypdA	ypdB	ypdC	ypdE	ypdF	ypdI	ypeA	ypeB	ypeC	ypfG	ypfH	ypfJ	ypfN	yphA	yphB	yphC	yphD	yphE	yphF	yphG	yphH	ypjA	ypjD	ypjJ	ypjK	ypjM_1	ypjM_2	ypjM_3	yqaA	yqaB	yqaE	yqcA	yqcC	yqcE	yqeA	yqeB	yqeC	yqeF	yqeG	yqeI	yqeJ	yqfA	yqfB	yqfE	yqgA	yqgB	yqgC	yqgD	yqgE	yqgF	yqhA	yqhC	yqhD	yqhG	yqhH	yqiA	yqiB	yqiC	yqiH	yqiK	yqjA	yqjC	yqjD	yqjE	yqjF	yqjG	yqjH	yqjI	yqjK	yraH	yraJ	yraK	yraN	yraP	yraQ	yraR	yrbG	yrbL	yrdA	yrdB	yrdD	yrfF	yrfG	yrhA	ysaA	ysaB	ysgA	ytfA	ytfB	ytfE	ytfF	ytfG	ytfH	ytfJ	ytfK	ytfL	ytfP	ytfQ	ytfR	ytfT	ytjA	ytjB	ytjC	yzcX	yzfA	yzgL	zapA	zapB	zapC	zapD	zapE	zinT	zipA	zitB	zntA	zntR	znuA	znuB	znuC	zraP	zraR	zraS	zupT	zur	zwf
T1:,OD,0.5	0.0	0.0	2.96851304471531	1.07274904991055	5.09770515852435	2.08147158524376	0.0	1.65523115597617	1.29823813517567	0.0	1.48602307420748	1.18873419416175	0.0	6.72371463916472	6.91497468572293	5.13104752204091	5.59310800126863	5.80681280033887	7.14992348680686	7.42740078721303	5.76165495292025	7.1775273941844	3.52079774997671	3.72988829097503	5.67762750261356	1.33708534792603	6.64022262292379	1.10079317150567	1.35479757161176	2.54211980667168	1.33006835540484	0.0	0.0	1.05625083114819	1.34646804889829	0.0	2.4051705430955	2.7079204283929	1.16686122057383	1.06066248508074	1.26422988526412	0.0	8.38191451091465	2.02367598837668	2.68770015978494	0.0	1.78687946630597	1.29707242120286	1.77563604071129	0.0	1.08080699831794	0.0	1.26433469689914	1.00468989869096	0.0	1.10477640390154	5.08196651764395	1.79712052242172	1.01594375199527	1.12008032925143	4.58275594616323	7.54244172541624	1.35133099112844	1.0177619000746	0.0	0.0	2.00344178164609	2.00787250277341	0.0	6.31221123472821	3.38329349516592	3.38048358780084	3.38670499201279	2.83424841604963	3.38645280821714	3.01886348198411	0.0	0.0	1.60455619164434	1.57202526155181	1.13089461933516	4.73145799339007	0.0	0.0	2.34935332518341	1.05774396937666	0.0	0.0	0.0	1.16001630010545	3.50258867581771	2.00990219772039	1.47797749858378	2.70275399397056	2.78814676879832	1.67479631842944	1.16692707574239	2.50246628336055	1.74785558606454	0.0	1.32101112506423	1.46605813728093	4.98657126697366	1.8570275876223	4.03669885672577	0.0	1.65307177095536	1.87737827445037	1.17066641240208	0.0	1.36045061222322	1.03442064451544	1.12101316963542	0.0	1.31662046848945	1.24116260218695	0.0	0.0	1.41378877352647	0.0	0.0	1.06002616956521	1.06455542021924	0.0	0.0	3.60681205958588	1.87908922415715	1.26707957775423	3.41603398198279	3.96395821882969	2.25206332378416	3.88663711446396	1.76207185510108	5.33929088825231	1.68814012706334	1.03262869600329	1.28387020294227	3.64813958047318	2.86263612856462	1.05503844312591	1.22387475059407	1.01758603215695	3.91823731671871	0.0	5.28597703980292	5.96833167739073	3.59991210871991	1.16671966371975	3.04451674968451	3.35846526497096	1.12711006926408	1.02441855106792	1.1162822722453	1.91385530661355	0.0	0.0	0.0	1.98673841808178	4.33885437711551	2.7672565088467	1.30931373095223	2.22986204235899	3.23371490132791	6.54149920810888	1.45363597379098	4.97825951932173	5.29671619141763	3.01570952041511	4.198423432788	1.03036497510888	0.0	1.05538961005583	1.25556309150526	3.61361984543471	3.09624774134352	0.0	1.55025770926238	1.00142375212481	1.49624791902319	1.13399149015046	1.73792433315521	6.85835857686955	0.0	1.29455518399532	1.04905853208276	3.29339380244059	4.83199587683692	1.3026870662478	5.39333162489722	1.89701892637372	1.87245976339418	1.55632279228312	1.69022694983359	2.01018839722926	4.90613668737365	5.69570153258603	2.43588874882866	2.52111301307892	2.20038322538356	3.47724419725236	1.05050610740414	1.18473902151958	1.57394794975042	0.0	1.43686891425637	0.0	0.0	0.0	0.0	0.0	5.68111832110299	6.93139527412482	4.64815599769901	3.54349475977868	6.32331421155254	8.24410920934882	4.43975721460547	9.11286369679586	4.48828048116913	2.53824161896066	0.0	2.12242089453968	1.41806902670277	2.18681864365719	4.85219013862013	6.68500256203848	4.95832680697293	2.20083037274527	1.790830950888	1.10767810359783	2.98099722164075	1.9115567572415	1.6311419145574	4.23890334377107	1.10797867685052	1.00898454140741	1.77732695869106	1.17567295296952	5.41376687480383	2.06468767886568	1.10603348818706	1.46707106985535	2.69795867392364	1.77306625103508	0.0	1.4511424863514	1.16549668830772	1.8622883750911	1.59725949214929	2.24727298724822	4.5214496452817	3.70900518738443	5.05087754529837	1.01132464849141	0.0	1.05389555802239	1.14597921926967	4.4851103071341	0.0	4.5243278337884	5.96900704146211	7.29123282900014	2.76134358456285	2.32996305865278	10.0732268747869	1.5869813705031	3.11015172170743	0.0	1.91025713549425	1.13089233894678	4.19185232839596	2.53450642181422	1.60711153247352	1.85473565948815	0.0	0.0	1.04514889196656	2.18383558227915	0.0	3.15103396738687	1.96734808314067	1.32071684558261	1.87797578324697	1.05689335864803	0.0	1.08483998573458	1.0774026905365	3.95096580894215	0.0	1.48934445330398	1.52267344348682	5.08842717073721	5.31952583607781	1.04083242523224	1.13845926255292	1.34446545712658	1.24163534411579	1.72649546047174	1.36012059048841	3.33434628143583	0.0	1.27940415340083	3.02589553997795	5.476981478158	0.0	1.08360087289068	0.0	0.0	3.90986025537337	1.09554379552536	1.13689349069719	1.61323616424698	1.52286354289731	1.94867613045866	1.3743906051432	3.12646595900582	3.28391993431081	1.87149544766881	1.04022509239455	0.0	1.14741306396722	6.09011219853459	1.02745718614025	5.26976091556843	3.25841117860988	0.0	0.0	1.20119586036756	0.0	1.35424815745049	1.92138445304647	1.72840496860296	1.68667952294624	5.5240443439634	4.44048159326999	5.16122231841937	5.99213762011961	4.59641391300368	4.87058831682516	1.00651459718008	1.11711646024082	2.60967350006214	1.99272139519784	3.08581688610463	0.0	0.0	0.0	0.0	1.18500771213395	1.16168869441504	1.67607152034989	1.33634676058248	1.01675968109096	1.88736124955861	5.65704881622527	1.73665198477609	3.00603512061384	3.96625659828371	4.12302954288479	1.51782208479713	5.33959698044009	1.54734950216901	2.77448391869133	5.71043125108934	2.215545406574	0.0	0.0	3.03238254312447	2.75192675342251	1.05812682306485	1.93031438066414	3.12417916429651	2.61033024640294	1.44166426593417	4.57980090470179	1.57800083196184	3.87802081527326	4.27770228186041	0.0	3.07562572954156	5.0847452620038	2.8900101642044	4.98394518026469	1.01810376337725	4.24646369257735	0.0	0.0	1.29960513480385	4.28483385949343	1.51381747667495	1.4742434047164	2.13735564887346	0.0	4.71458118107525	5.62468642645531	1.57672591414396	0.0	1.58861808092301	2.86803701309503	1.60196593545973	5.08469318201498	1.09789009650133	1.43737873718331	1.03535437145533	0.0	1.06024498750227	3.03600188976427	2.84468807807816	1.14064983551666	0.0	0.0	2.85733309837341	3.36668693502518	1.19892114065122	2.5242943679999	1.27177395416302	2.06449404212463	3.1785870185109	1.54788092507636	0.0	4.00130675237457	10.6795048648236	1.15965212670588	1.09599315082436	1.63903617168738	3.69813189172893	2.23165970100903	2.16539885998869	1.02952816471706	1.83017274205977	1.95744827328593	4.09289286677681	4.55915369691321	1.02048114059738	3.55642116432342	1.72320485416283	4.78638970980522	4.65617008238558	4.97771647447937	1.13262297509276	2.79525477769096	2.45600850872077	3.00672319615896	4.48737706647667	1.15896985158787	3.42710303403757	2.44190747704216	1.34396812662636	1.15681350091285	2.0179363003829	0.0	1.11522518263083	5.98160806294105	5.83189723739915	5.05421664231929	5.76322649505581	6.6030599475886	6.14530731779637	1.32383294470686	3.47550158971827	4.73211491552265	4.06713884826242	1.06446431673992	7.26457599319086	4.71927318573031	7.03584141319095	5.77653476472623	3.98665584996514	2.38116493202153	4.76928033019382	2.08299805124922	0.0	1.46470110030167	5.60006459111581	7.06067773717085	1.947204076095	3.32410800116491	6.2141663162784	1.12076420054616	2.44480585593793	0.0	1.02582615388852	1.16563428690386	3.04415968925241	5.90629106140283	5.48970881109353	5.08422668623914	1.94213795236453	1.83818181188124	4.71015112468628	4.49923117287939	2.66880372000112	3.72275099785078	1.1566776257475	4.57480812514242	1.0068282300602	0.0	0.0	6.84590504049238	0.0	0.0	0.0	1.02101586681322	3.50238667186248	4.54750346588301	1.33871603652847	2.38342932303203	1.45572540880046	1.0982369961852	2.04073240823097	1.2573550054911	0.0	1.20507502495548	6.89528292192699	2.29641891486267	3.11182272003313	1.44739196733501	1.01538664033337	4.36348758076609	0.0	3.19862787438782	3.30472488618619	1.83412028799743	4.55196030966536	1.56688069163255	5.47008518074036	1.1193541111302	0.0	1.10746931022157	4.39648337904073	0.0	2.4344583151547	1.13927240568063	1.78366157018772	3.70992060905302	1.69748039197261	1.65206360754439	1.20922949040799	1.01326515413531	1.16963302283134	1.03513307195869	0.0	0.0	3.14133978902045	2.97656507692829	2.94045042500097	2.2691399768837	2.29163657568177	4.39673538703696	2.33250252689222	1.13501916458922	3.24992977730758	0.0	2.69668579821558	1.5590379922851	3.15960485251522	1.60836873280636	2.5732556400992	1.00550353941893	1.33979196439511	1.15231281934703	1.83780621952507	2.53488668678428	0.0	1.44116682430055	1.6262429880408	1.74014588685762	0.0	1.51450757667023	5.88993257985221	3.2381072401147	3.51711374629365	4.14765109210191	5.44484208661022	6.73914506276315	4.46353723759625	3.42460262949726	7.37574302816762	1.10697942320123	2.26387979068366	4.41877644902778	3.44615837149303	0.0	1.70766618739686	4.72275535671203	6.38452245534039	4.8333303121004	5.25342593064098	3.32414319672559	1.60643482063284	2.32732046400653	1.25245437769695	4.12611341624398	2.16376178361707	4.89670991719967	1.64982785395366	1.1286313985016	0.0	3.35422673300522	1.35824259489615	0.0	1.35928328323949	3.75587979686345	2.41237441894389	5.20492837726232	1.56952185823523	3.65536163362294	1.6599311875672	3.40744585912584	0.0	2.33482341659496	0.0	1.06726924666655	0.0	0.0	1.19481017839479	0.0	1.42243963135262	0.0	1.02289869855512	0.0	0.0	1.19018583201386	0.0	2.74490193133563	1.72978201676794	1.35406727658662	1.73048740434465	3.55523423959177	1.13960817688515	1.25682994980136	1.60940528437464	5.31490404148222	0.0	0.0	1.14159403135998	1.77033785785507	2.02331522878886	0.0	1.04592243804159	5.132374107751	1.07263186813957	6.5316992437098	4.94983085022477	2.80386265551651	1.4712894289473	0.0	2.09495057702782	0.0	4.21454111614875	1.95082045746844	2.22999641322101	1.55092524749304	0.0	1.85149314604314	3.64474593818076	1.28547852324911	1.16841221893162	3.92112849626692	0.0	1.13369870553126	1.88786604550685	1.37174234862845	2.16423768095782	1.23200909167528	1.649703239519	0.0	0.0	4.83757824536786	0.0	1.35779140715416	2.78768576795007	0.0	1.06275526443742	1.05705168367434	0.0	0.0	7.07293982632858	5.26922361168859	1.09202365808581	0.0	0.0	1.01763070146492	0.0	1.18714379275856	1.1839889093722	4.9619330066669	1.69934018590034	3.62478668832666	2.26542119374068	1.36200226440835	2.05475003701654	1.68852128617028	1.09270804919752	4.22080275970171	6.20221520692083	5.87329925270098	5.69883296545402	5.49671062519407	5.78080995316529	1.47801188891074	4.99807396507618	1.04834944995319	1.59711059856603	1.01133661742741	1.14012077813948	1.01319753343966	1.50360594988143	3.76710488606322	1.14279742501959	4.72089262151258	0.0	1.81261936977111	2.36432879413181	5.98356562988836	0.0	5.81132969777733	1.02869308385141	1.32453626162321	1.23384770792233	1.07811674828364	0.0	1.44715460644377	2.85670271443654	2.75188221770541	6.60273372828534	1.24697754965088	1.01372584798167	1.0649178678121	1.09425394578028	1.56908643052072	1.21632663479636	1.19224298129861	1.23411001560969	1.6330161417456	1.18839476335087	4.9867538397767	5.42437617749786	0.0	1.11431690551949	0.0	1.29446608123524	0.0	1.95450516600494	0.0	3.14547319339956	4.38076582935643	4.47205884494621	1.98354048496535	2.80623085920119	2.20577263303921	1.94888335539033	1.4666964723934	1.15591827379722	2.50778772328093	6.09087895212188	1.5496565824996	1.17520388404145	5.39934503420003	1.5955209501662	1.30850296795103	2.35076707782678	1.69437568735123	1.13633879900453	1.14484630758984	1.30380565571854	4.17312319690148	1.04963007750174	5.77058929518681	1.02844856938475	0.0	0.0	3.21308825061214	1.02818220631668	1.19059377917371	3.48681070761517	4.91396417783603	4.79421776698575	4.15770859778697	4.45142862932459	4.89739957042646	5.32260435607577	6.80466802950336	5.91858559374195	7.83739649275509	9.42518406253579	5.06542512040666	2.57740683936378	3.19529036212859	4.72529609580494	6.98238844312824	5.92184008449464	3.79511167799949	1.88057653806814	3.96889784587668	6.12901474168303	5.3959200607995	4.33176821014242	4.72371503827221	6.74952148189812	4.94853643450942	4.05184721679722	3.61482487577559	4.63654632419125	2.25768653024352	2.06617463016604	5.89678434381363	4.31697532745515	3.76885961632728	5.80878518018109	2.58351001146226	3.36128774789962	4.05981931285661	1.37773882165627	0.0	7.14949957757243	4.18045014962201	4.13959569283431	1.5096262135995	4.47542066127297	6.25777988397578	3.78761947029472	2.63910352447618	2.39199007807128	0.0	1.4595874043782	1.58827191795163	1.74823502088932	6.40523361515604	1.93073903841806	6.69675382269001	1.27713816976421	1.96956986887342	5.17365254366515	1.54875277329996	2.70111013588011	3.11526479750779	5.98935788064989	0.0	1.28381117876327	2.57983908345531	0.0	0.0	1.01910122457923	1.02257584942636	0.0	4.80933017057817	1.62099791440102	4.55879036365361	8.16923813937218	1.94712583299975	1.14875906611587	2.49139017879131	4.94020122874021	0.0	0.0	0.0	0.0	0.0	1.03837849141941	0.0	0.0	0.0	1.16092525681747	1.00803794972338	1.21324561632562	1.19921900432894	2.46423413054596	3.70360962301213	2.72093047695158	2.85457990642655	4.02164392585971	1.20228877761392	3.60765490938755	4.66139296858317	2.49131439961887	2.33369131917784	2.8286024195902	2.26991757461662	1.49290289967069	5.6481477931901	4.2289845249098	1.00909409582787	7.0177868567209	1.05389554603827	1.56549870054781	0.0	1.06501461599434	1.4579823818365	3.29382622785253	1.24322925734075	1.57388081782996	4.74193322451657	6.20321866391149	1.259122551476	5.70264907862706	1.43584046589961	1.69694560440069	1.22998319332229	1.38750957675528	0.0	0.0	0.0	1.30770328893924	1.05726359799	1.76978894200362	1.0477797623859	2.37394316161131	3.95510596934183	1.01601196440297	3.72378417996258	5.36183312330352	5.41410736996014	0.0	1.10618863397929	1.12152729741295	1.21939440172972	2.58544926244274	6.54113639672849	7.20968998021502	2.7759290122608	1.99631592422797	5.89568787003757	6.99156410411769	5.49705853064046	0.0	1.99305995425413	1.17495403238043	3.74138001034399	5.819554482462	4.37474803473997	5.44920869201835	5.23566562737379	1.16196215777721	2.46539037213506	1.38965708969237	0.0	0.0	1.06512779160556	0.0	0.0	4.44899418602873	3.12206976324832	2.73426257097949	0.0	2.83229148670408	13.3092391984538	1.43456472121853	1.19531503651236	3.51407647393229	1.73942116285865	3.30052322233527	1.04709906966365	4.62669928324972	3.54333881648565	5.99750455810151	2.59367051752524	4.36227446801942	0.0	4.3156247222659	2.09609155126125	5.50311293130013	4.85472222183764	4.68984754230624	2.89591473854713	0.0	3.81539947936916	4.55618524439246	4.5991291748025	3.07739914473272	1.27371160132803	2.33384795461015	1.97608144782747	3.33056887494524	4.1507560103377	5.646017131092	2.33683016240701	2.35394949922209	0.0	2.25884307654692	0.0	2.56027852714111	5.4646719745323	5.4447631407383	1.39389600635274	1.76197500644679	1.49771950793048	4.87492749359379	1.0394182377892	4.63093671314844	1.30787295150361	3.99161655938689	3.06660808829206	1.02091624871651	3.11720618516639	2.57606518331297	1.57329795156515	4.44005046129845	3.33279348363266	8.74782993272822	4.63348655006783	5.26940228966328	4.94027898435785	5.39466379740816	2.04821047733062	1.15473864904323	0.0	1.22674542480009	5.90957328489073	6.06653588411386	5.1058406046061	5.39509662002252	3.08928904015889	3.84943604947528	0.0	0.0	1.01451860031707	0.0	6.60021476338238	3.66148153298523	1.75408484972983	4.08042380995639	4.03906089128964	4.35551416130979	4.04112397019225	4.13572594873907	2.1744580552121	2.33011743777317	4.55319477044972	1.76022752163632	5.9694764017613	0.0	1.28803942798868	1.02857598510883	1.01254656253784	1.39688929094076	1.48535699405578	0.0	4.80152354934525	1.79698223681538	4.24494225826822	4.35350651052128	1.60703880246548	2.58971478981201	3.28407623764636	1.26941379591641	1.70348640594369	1.60767756898246	1.80517871298351	5.08939617197693	7.62780902584009	4.22676209401587	6.16598681220937	3.42649434445837	4.18571240069596	2.74647444349233	4.95071880896271	1.8614183122404	5.13919808540216	3.25482012031586	2.72054877272512	3.40046044252235	0.0	0.0	1.02340785782791	0.0	0.0	0.0	0.0	0.0	0.0	0.0	1.77423984661553	0.0	0.0	3.51586738323044	1.89870013622855	2.05867471389884	4.9989575862631	4.77446669657455	1.63535018414118	4.46993388916797	1.25134116038439	0.0	1.0981669956131	2.50733049808297	3.01337674789485	3.96200071955107	4.49058506402228	1.63675012741434	0.0	1.23352260504185	1.42667920241292	0.0	4.60139607276475	1.31020069188627	4.51420784800288	2.02484463689121	1.02793696636468	2.63066756634426	1.69241121851433	4.83289139025274	0.0	4.06274748698556	2.09794599876323	3.86247052786548	5.67550738277899	5.5887247813867	2.99887616270707	5.88166746396398	5.1598709211482	1.07257113371664	2.03461875076305	1.1066625159248	3.25001663507791	2.69981579114088	5.11027792620131	6.0968532394124	1.74401223422394	9.65067537907643	4.77581960441927	7.37686655228509	5.10227530466736	5.80407355192506	6.08315885691914	3.22501595936408	3.38951595809814	1.26552459907706	1.07705337376384	1.17200570496845	1.85287716239237	1.16129020518739	4.59355982087331	3.86088579691044	3.46236843105597	6.17960608629977	6.61707173154659	4.62670425747999	3.60235284909706	3.84032918065372	5.57520411655031	0.0	3.8278920468842	3.74414689146986	4.5561414593806	1.65241289465113	4.51212032259769	1.06219874373868	1.39148634660883	2.27184453294371	0.0	1.66807188496528	1.43379715957601	1.37967245969982	1.68909336513623	2.90868643294312	0.0	1.11074626866109	1.04403100102416	0.0	1.05138582821219	3.21094304485206	1.78994721252953	5.89525135191393	6.93034207726079	1.1308861472411	8.82263897137603	2.49759073731831	1.73040794528081	2.24494702375766	6.3556534684009	7.62841251003494	0.0	1.60866288164382	5.39257017772355	2.92245322901709	1.06058926852332	1.02442206142844	4.77037322894693	2.63771029195358	5.8563710518252	1.72977202191619	1.65531358799092	0.0	5.98111356050913	4.81723973381048	0.0	1.38638496719238	4.54290322392822	7.13689344987892	0.0	0.0	1.08118007607447	1.16743400613549	1.42894767463606	1.24365937671193	4.11352843899771	4.58667030262716	1.99266781244787	3.45111145342879	4.01724051785943	6.57827946656641	1.53847038830091	1.00200432244691	0.0	1.02579341378925	1.1487972214749	1.1698718986055	1.17954999555302	3.14850139634756	1.87426630681141	1.16053955838554	1.24064840875538	0.0	0.0	1.19092553368544	0.0	1.05394843835778	1.26984502892446	1.61235071980028	1.02781880488027	0.0	2.6656971506223	0.0	1.22419175605524	3.77033470433459	0.0	1.05154880657103	1.28507077682116	1.21870678174709	1.06324250054785	0.0	4.59436905678037	1.47097585349663	1.05914893158369	4.19524763239327	2.13019525616181	2.16563147246088	12.924089300617	1.11815137520281	0.0	0.0	0.0	0.0	1.00462176347177	0.0	3.52072103674024	3.31349258856618	5.31399827149974	4.03373507575467	4.10962803264001	4.79857457507694	0.0	0.0	4.55116868264503	3.54539507159005	6.13698629037576	3.53323262796014	2.07856919587224	1.98523873373986	3.00801491244831	1.17421788537947	1.55855162996563	4.02529737323257	4.07262740253388	1.0899817499951	3.02102574071481	7.42765380919977	9.36087256430469	3.22039395647343	2.8684983023126	3.78438041007178	2.59764169073557	2.49833607090983	3.24058215811288	2.48189506776469	3.75414152630965	4.06776479232421	3.94737141882333	3.75968862483736	4.09047650884615	3.6630967454401	2.46299541976915	3.7809908453543	2.62172261172037	2.57918908027405	3.44024613736948	2.77825107778684	4.8002924539336	4.56602673288819	4.91126344310988	5.51640067211244	4.080308758836	4.64087542531282	4.17032911232889	2.32938028753542	2.30828631164311	2.40713831093159	1.47085381843285	2.50898198633074	2.9800848270235	3.50588842905297	3.19535576661438	2.90492567453306	3.00762496391867	2.41860157272519	7.09286119538208	6.52470514611686	5.60485600177426	5.87522049042748	6.98403236588896	6.11210559078614	9.96383557624388	6.28285771697838	6.5670559739897	5.98172660865191	6.45440265556428	4.9238267335352	3.46709022518987	1.75143698841773	0.0	2.09930508933452	2.59731502102359	2.98023966747479	1.00046619334353	1.35957730870404	1.11744711122773	4.87959446080473	4.8115119029698	2.12924601551711	1.90759474640306	3.21288787553042	1.28383558475777	4.78811162758073	1.60754449224914	1.09332582520066	1.45548667251479	2.11553432555995	4.15137401697789	1.01913627095926	1.0943291204084	6.36949128611321	3.53249102861938	5.323198913863	7.2392325532967	5.31677622205739	2.52096370549666	4.13745170666174	3.5886037235562	3.83468748666405	6.25921354624814	3.0811493225138	2.58508507801776	5.26497716561676	0.0	0.0	1.08350795107555	4.96541835239418	4.70391785980327	0.0	1.80630762331776	0.0	1.11476361095231	1.47585290525705	0.0	0.0	0.0	1.03361511545415	1.34227740812421	1.24685311031009	0.0	2.24489851350311	1.73080768429317	4.90566076235692	2.66605765120485	1.24346719520649	1.40944272594682	3.06438308608613	1.23084068281776	1.08205266968397	1.44213018123854	6.8037306150749	0.0	3.54462873529773	1.08865479727397	1.00367031308324	5.53785416315838	1.20586911483396	1.71623250220999	6.84336010862505	4.90124000525557	4.37009358483867	2.5056386809304	1.53543497776623	1.8392250845127	1.39469421046302	1.51700042116962	1.42348190296014	1.05933747374351	3.69864540850656	7.44786227890555	1.01951245073893	1.55884846782134	1.2854793486252	6.66466684827903	2.40120271096723	5.93565434434373	8.49207222332272	5.48368289938974	5.47796797308701	1.98158835183491	4.7766782266074	5.27069718957466	6.69102774314361	5.00584284588972	0.0	5.71555819786902	1.98940586925478	1.52945518447068	1.46139263370575	0.0	0.0	4.5970202960981	1.8529057339731	1.45629729181286	4.7523013432179	0.0	7.12063204010796	1.07586846579644	1.8875347039265	5.43123175191813	6.31374809651224	4.21441345818596	3.55072720157757	4.66995507940676	5.78453440849525	0.0	1.54720385700113	2.77935619123884	1.30048779347919	1.84919456145335	2.21395361921747	1.43488599367596	2.10913932844379	1.4389626503912	1.18589418838714	1.22735018585936	1.0680096166006	5.6266860084222	3.54981847299527	6.60313965025122	2.26719242794882	1.99986874424679	2.37784805728951	2.57966047251211	1.00827078685453	5.18798394260381	6.00626913020245	2.07830778539222	3.91365700763125	6.2967921351743	2.16717268587361	1.37577292493755	7.60958190227104	2.64738353163252	3.88362870865235	4.92470364285595	1.31441216347963	2.51133694870886	3.1341271366215	2.7836155623443	3.41230942543503	1.04958868874609	2.33243258009069	5.73067268564622	4.37904333644239	0.0	1.55552472641597	0.0	1.30674665340412	4.45372912192969	2.63616253902265	1.01611475845211	1.08073043892498	4.80834572250279	1.24898909785583	1.31884337020691	5.32222371311648	2.2393930802839	2.01371761645734	6.2716309537235	1.31536676475313	5.02428495799583	5.78627793917454	4.86172112596828	5.55134033698173	4.95773303615075	5.22730626272566	5.52830994493159	1.16754556909202	3.72386059318629	1.83942768398509	1.17199100439932	2.26407383475446	6.0826127373893	1.00864971322301	4.89160784346572	2.04693296130135	1.64734195373954	2.34319192496449	1.51874241812842	1.28700906542559	5.31231868120545	1.44811419280409	0.0	2.45917073062182	1.08915669690908	1.85724611669125	1.34039245141783	3.62914306430894	5.4101271645787	2.46214487350532	3.77845969420424	5.42140312400722	5.05442030123094	1.47593595574006	1.01541391991495	3.79727341329886	3.93832209167208	1.68647444310412	1.32607084581179	1.25310344354507	0.0	1.05462857892639	1.80142516131604	1.63232842324829	1.75223030227975	5.10881099317185	1.09088260140794	3.29335017066953	0.0	1.02077700490367	1.3104556974841	1.06316354064974	1.05094990850714	1.01347661119789	1.25049868595115	0.0	1.09347449391532	0.0	1.29289293192232	1.73735531451675	0.0	0.0	0.0	1.02729986856141	0.0	1.02108427630369	1.42300619464042	1.34310440265195	1.22837404830873	1.39018445276091	2.32838673527224	3.38441116865261	1.72103196134943	2.00374721084437	7.05741319245711	3.33535108713741	3.90901199464504	3.46945107692813	0.0	1.13091604199402	5.50283913578442	1.72499020835354	1.42999658958273	6.41759782035931	5.22426497181001	7.62723362952298	2.79719731410578	3.22843188579346	2.22961536294304	1.99930034791923	6.33750514929625	2.90401644472441	5.70782760960062	2.15965069616594	5.56948234152371	2.05600051772884	2.11469692164169	6.34341856785236	6.96286761675237	7.61558980888997	6.55172411064917	2.15655419065233	1.27434203859576	1.0773100893211	1.01374765164039	0.0	1.03917417250599	1.24184876836188	0.0	1.62599101713898	1.05451933285585	1.15002401975164	0.0	1.0610322278716	1.85455978802328	1.14062314614092	1.8244445426637	1.44408887747045	0.0	2.64517654918117	4.3122647337766	2.77852158733459	1.54210031707307	2.69254329471814	3.4534544672866	4.48260978019259	3.59599137775056	4.34021184172413	4.83422063469389	4.75031234772959	2.33549597231969	2.42099645201211	1.18018042195048	1.46164961789312	1.21977750305729	3.36731096339436	3.75500262331894	1.09390966545072	2.01535869123442	1.16578925515253	2.4862032923403	0.0	1.28279500111225	1.16388237681716	3.52242486331436	1.06177724379899	2.59610740114301	4.30907466450418	2.15049355270748	1.02565378450993	2.80209385509967	1.88395027598854	3.16104314289486	5.87975868864925	5.78035585875899	6.89518990016345	3.23582134660998	0.0	0.0	5.18168270636899	9.76845653001122	3.9502548038514	3.76340294311486	3.11232656131373	4.562405832637	2.8161614095209	1.10864131138011	1.12828815840932	1.05628936189395	6.68978516436941	7.44509601906883	1.46005738472842	2.25316173889217	0.0	3.87668625751651	1.26039199993425	1.12066211639409	1.01613824604133	1.17434371183753	6.09733293970562	1.10855582739231	2.77746770633843	1.28130792533115	2.20852123822806	4.87181327118768	3.64723294820212	1.15562719755453	4.25456534374689	1.10705024745865	3.8911853318999	1.86433811624938	1.70697059673804	1.08117505596522	3.01629323284463	1.06924627880145	6.38049126885022	6.59355943748823	3.44871560570069	5.2718951893939	1.01230892611565	4.81398920120062	1.30403169532173	1.03754035496768	10.4529614996936	1.0480373540376	2.15199188456531	1.91059993904754	3.0260984102785	4.25241910588224	4.49433795275742	3.94097935739794	3.58144070133262	4.38273961859897	3.72453296781263	1.05815581291861	3.45995360796569	5.41809157012293	0.0	2.82924221030874	1.98612926220744	0.0	1.70465075400727	3.8304354067386	1.15361240809919	3.99378547114967	0.0	2.3818612743682	1.3503599032525	2.12589126593439	3.5953204845746	3.86064796243318	6.61510554612577	2.34966869375061	2.21413447987831	3.3038663090512	1.32834470223388	3.21014946013019	1.92775897258382	2.83875887991214	1.86703215346188	3.47169210897668	4.65819980071107	0.0	1.15334277424475	1.02743691941898	2.13543187661009	2.23852878011871	0.0	1.08652936720547	0.0	1.13704435207299	1.14912813327772	1.19206230977685	1.04100276157122	1.98398853241744	1.14766869875793	0.0	0.0	1.99948842115182	0.0	4.99029669169722	1.72923184641966	1.33519890843882	0.0	2.61512890364436	1.1086536612178	1.34281921265507	1.2209579566496	1.33163359932537	3.72557796928389	1.34452058031639	5.46033469075503	1.49205163564639	0.0	5.69882000363132	1.42335140718569	1.13607604455467	0.0	6.78275950161409	1.85688432978208	2.46559359748455	3.26866092103547	2.44150168762111	3.06882842043724	0.0	0.0	1.04096568776445	1.31632365625188	1.80353959189584	4.28638590393346	1.11081189117215	1.04864161586397	1.01670090734983	0.0	1.56795370697499	1.40230790980794	0.0	2.55537894924881	3.75695216067785	5.29801811410846	1.55033893131048	4.97651530393631	5.09085424277256	1.08632727611668	1.0181594980462	3.01120660087107	1.05672824269335	1.10630983946037	1.44424522421393	1.86724199808959	2.08168358263148	4.13893321116368	1.95214788909879	1.19730995128829	0.0	1.49414708788512	1.3314073955486	5.6195309648873	3.03157456244074	1.64406838793531	3.28752166536331	1.84005764105312	1.40601861432653	1.35442598189338	0.0	1.69734653678234	1.65821744397618	5.02586521199593	1.65622245461323	1.07545509707546	2.4469135276503	1.45094399272003	1.56993075842309	1.35022157742905	2.35347838592727	3.5096680651735	6.16367191784916	5.13199372587915	5.20399520048489	7.48954148300347	6.05013526086304	6.22618547681517	6.16905147850101	5.79225203644061	6.42820329353762	3.81445887286355	2.57737544840745	2.97301387413847	3.08882479627078	0.0	0.0	4.76468729399775	4.61471026480911	1.82894510691624	1.69633790264337	1.64987019462538	2.7368445046574	5.78480500999741	4.5353943716979	4.04004311339912	0.0	0.0	1.86159524554806	5.02351042829896	0.0	1.32000327321321	0.0	0.0	1.29443712158392	2.03397275450219	2.12861117765046	1.23032993983385	2.90504789398904	4.14432113589119	7.2258118022052	8.07668231962423	5.50803270336751	7.50434860274533	2.70330524657414	3.20315222162936	0.0	1.40684341440349	0.0	1.79223989630296	1.43652560804575	2.62105202389322	2.37393249742133	0.0	5.94252961143461	1.15387388198378	1.15163102869535	1.05027722557477	1.01799921607759	1.01857520572957	1.03573521507852	1.40258143854487	1.02872978797014	2.37558880513768	2.44528976078667	1.52642919229105	3.80103438868516	0.0	1.00555366158634	0.0	1.97614568449989	2.71487637936994	1.36131258481372	8.18265238693809	3.29257028888426	4.9655355932258	3.46013149594317	3.47452878153054	1.92148527347978	1.25020609181452	1.22276559557199	1.46415722729564	1.79266928333173	1.76310163757957	4.73508917355806	2.28650990207471	2.31389824360449	3.65686380999521	0.0	0.0	2.80876688090877	1.32765205229106	1.98554972809962	4.8863625063047	0.0	1.01993224104352	1.68886550966752	0.0	0.0	3.49485526967596	1.36035190673822	3.00040312558557	1.57108521076812	1.10030840014819	3.79241749156337	5.04517611823058	1.45302553862787	7.81900291228284	2.89248163971148	5.45884630685994	3.75643500269721	6.0635513825308	5.2309279120912	1.96286835554842	5.99464034274649	1.23466004410875	4.7498639921689	5.53654661727532	4.53638881270582	1.73105910252951	1.03247571041267	5.75612191555036	1.03470662248057	1.41358681770028	7.11184370206079	2.33052250525475	0.0	0.0	0.0	0.0	1.08117364641652	5.19019802121157	1.52022469200499	2.70415637905496	1.0591191661879	1.8422389205326	1.48077544324414	2.51964354477534	0.0	1.54404002409496	1.12476004107204	0.0	2.45002317256794	5.72552035556769	6.02258367826626	1.09003075092742	1.05905988983321	1.02565165022377	1.02477653574246	0.0	1.1787124045893	1.52361677582372	1.08233697794973	1.43134666324543	1.28062747382385	1.1750168784589	1.01842435751921	1.37553866138986	1.27201286262547	2.08097136177861	4.00731957767471	1.00322765551747	3.11365833683825	3.95426681090573	1.905258500514	2.62026060299178	1.27641399303331	2.54888031259794	2.06741116391394	0.0	1.16959512430507	0.0	0.0	1.24010811254703	3.15292281660228	0.0	5.29663086888598	2.32228113175657	1.56795441584892	1.35323455229775	2.34904415827171	6.07086375316307	4.35867940431246	1.54464530758323	2.93478185665876	1.19990574354467	1.86018255947405	1.61361499795062	3.54925172882388	5.13491447103246	5.48835002543403	2.2400433445665	2.70773070051354	2.41655801255791	2.62831899662737	5.27560484516483	5.13917648365862	3.74815883267593	1.17686146691199	1.52518402814991	4.78155463095157	1.69827604595822	2.04230556971692	4.8974739635787	1.56353827487304	8.12306099691958	1.39356998494979	2.05685938194098	1.06671017353267	0.0	0.0	5.72261229096447	1.18299188617423	0.0	3.93127310243754	2.01706297798465	3.05936059377523	4.19766851125106	5.52404399953902	0.0	3.67616398768869	1.46438180856492	1.43622745502355	1.21318484112	3.95999142825928	1.11925767320498	3.07096725372186	6.98978219775761	5.23014179752991	0.0	1.10778545626936	6.79603894739072	4.18410150126032	3.89585636002953	3.36375861569443	1.04360345643629	1.41901973912209	1.106042885989	2.39137004775218	4.18335391334305	7.02833938189825	2.65570305272592	1.68118289463888	1.06356531604084	2.00592978965016	4.7610984509905	1.0777209416601	4.92500883193628	2.64100662376635	2.16308434338103	1.1953396134997	1.15467460236883	0.0	1.26739284043241	1.00281742658953	6.96659710340256	2.83660310305414	1.13432419610299	1.07820821036746	3.79210451141512	2.48909438931134	2.38811843807216	2.06923412487015	1.26650688295865	1.66721615836713	1.1354456027882	4.38051748628074	5.17387827171162	2.6960222281391	2.34948019943754	2.49704939386351	5.24858233970467	0.0	3.89501586623623	1.45214407266489	1.15910294066918	1.46784115049839	1.81979070025022	5.63186138181028	6.96232231197679	6.4980740460911	5.48745960597799	6.39596801682935	2.56773312686339	4.77650632743816	4.9502615042975	7.09932847812508	3.8133684219914	1.90563613870404	6.03549270661869	1.6145361766376	5.11914154469416	4.15551779123546	8.02188465611185	3.79596158500832	4.01535363921613	1.60797950256318	1.56700914634821	3.33913870621367	2.17385118639531	6.01949195992166	4.10972533327213	1.1335310978575	1.26003605963176	1.15180169810825	6.24925969649917	1.93389387734021	0.0	5.97287465700075	3.41494183654197	7.04969713074126	0.0	2.25780998943774	6.45901799545738	5.79912372764224	6.10924399425864	1.9286348072004	2.05872625805031	1.24700673870063	0.0	0.0	4.17973342356595	6.57306626272686	1.43652254247106	0.0	1.47204851028332	1.03877471259178	1.19999433954828	1.47341278106007	1.1289892892591	4.3881741728966	5.25633944264482	3.3411308367156	2.98758526614113	1.49344875472828	4.69945271444662	1.22327253878166	3.40138343647085	4.20442780829254	1.12513698330371	2.86853879783005	3.56451226120161	3.51306811447388	2.6801829140306	4.20114226931913	2.01208903787893	1.26635424501416	0.0	0.0	1.1798658311453	0.0	1.36349816932378	1.06294069302193	1.28203898380414	4.01920569325425	3.19354604269247	1.82978582616949	3.99711242415456	2.99495801373827	1.50900815544307	8.15162019253342	1.15885622385699	1.1419378925787	1.08971656335565	1.04157328175734	5.4859127563877	1.51365551939017	1.85784950681259	1.76582196188269	4.8614229070425	3.41937747879838	1.99240511298108	2.3044711826815	3.95230641003341	1.54101761373211	1.60615931854585	5.41268476596805	3.53087718264609	0.0	4.16070621702734	2.26317685646145	3.0580271257801	0.0	5.0929658364083	2.10263147311554	4.6034594283864	3.4955787277758	2.17180598898736	4.21366455655067	3.94241371099312	4.55895413935347	3.59544353391934	4.83380252563297	4.30500916780478	1.57563411704866	4.25417357168837	2.99766363304712	3.5501699824729	1.55035488232279	2.26115912800493	0.0	0.0	0.0	0.0	1.03192930658527	2.27114631688636	6.833336546343	1.46878994636698	3.26646003173529	5.11166779411982	0.0	0.0	1.36138377356626	2.19472951142917	1.26508238830795	1.17208932362848	1.18282149532142	1.77744243636034	5.76154030114246	1.90072490256432	7.56860874730371	6.02167691818268	3.38712624153195	4.59732732903168	1.80248649787376	0.0	1.51204723272196	7.9014807807592	4.12772710486817	4.46634044517718	6.40755184050983	0.0	6.02488778302808	5.58797549203771	3.72309998138203	2.48201786310463	1.512202323989	3.49274585172263	0.0	1.08517200956465	2.66101690937467	3.24895134542117	4.51171125298848	2.50122599532288	1.29823645167052	7.24078236850503	5.03109410094273	1.05762940426302	1.81848844392732	3.77249125473309	5.7695921060129	1.09724752113209	1.46301517373648	1.16939531768977	3.00524885553216	1.8527141326964	6.89422540778731	1.98661485400765	2.66881636090262	5.58433109154594	3.70039934080153	2.68913487650179	1.84254793101996	1.28614890250875	1.66457728468803	2.00417136676502	3.95248604791467	4.38593249763943	2.88671262007977	2.8493432697725	3.85205557210459	3.47830393864293	1.02309786412612	2.37402096468683	5.49303319671884	3.5325396045456	1.69748002801779	2.19997837827767	4.75535711577656	11.2363503082363	5.93306002137543	12.8252987649913	7.09698673651165	6.68540499353115	4.29266516214698	6.4894131830524	7.44553666489297	5.67758272245774	6.20617406760049	7.82528755645721	5.86291251313553	8.377450804685	4.893818877579	14.9250446211608	5.01892470507817	6.67303030857838	4.94294023372704	6.5857510448289	9.87489815292651	7.16284179337239	4.70302683873486	5.64787136248475	5.8127419338539	6.0970206264793	6.5068077090847	2.31053281143392	6.43075847126756	3.66481462666728	4.63535705521195	5.91377221676184	6.73521776387136	17.3123407322143	5.77982526544505	7.90709814499	5.94378158284924	6.69318157748856	5.53649824788137	4.90489474325645	4.69480798337708	3.37666037302885	3.87627261231485	4.89695530689697	13.2700130489453	6.31047190545881	10.0373326845929	5.86421980260837	5.2158337728526	8.30482335676632	8.12104134443976	3.29537904566926	6.46934614573328	7.76971995858332	6.8518954867516	7.6450694541157	9.96959923069108	2.32669105846397	6.20636947112197	4.9159227498888	6.32397063866968	6.19839700583184	4.88212550574919	3.49009827984034	2.79641865431966	2.61281603435632	3.9678947700552	10.193949955491	10.2159632325232	10.1784258417953	10.5517915351834	10.2751924064564	10.3517452297699	8.99000113220599	22.9561539693704	34.3017500367535	25.7909919442249	19.1729841903838	24.5315396443344	35.2556255820119	32.8638991690313	1.08042270761471	2.016284021267	29.0615281636519	23.710758372176	39.3901754248081	31.0880437924087	28.5642425878167	43.6617646680497	39.2511932528478	1.48590750364008	7.48762342081473	5.19861222448551	2.0825986906454	1.35120919038062	2.77439542242633	3.50854388334525	3.8931485099307	2.63339891233516	2.73913403840535	3.951938439969	8.10529943907571	1.50852161716641	3.15625424157011	4.24924867853945	1.26611326598204	1.36802766521676	0.0	0.0	2.5471278448431	4.35689219861539	2.25699950778747	3.23407831003064	2.82638334855455	2.00120102700481	4.51297989205248	6.14321557420452	2.13817993698584	1.42774351119758	1.01921691094776	1.1431088803379	0.0	0.0	1.3319154163272	0.0	0.0	1.04789898555552	1.13262839406943	2.03399766882863	1.03027113458995	1.29853352964663	0.0	1.12518814509493	1.52954764047635	2.99200403230503	1.75183166749855	1.78925772469518	0.0	0.0	1.00444762695229	0.0	0.0	0.0	1.93218972391029	2.19493976276629	1.0477145738497	0.0	1.15639651380038	1.11754088062016	1.03805918497029	0.0	1.6716845938469	1.63891737354458	6.39964357802255	1.04066440773113	4.43473779471966	2.60336412096362	1.44349592475914	1.3679806296132	2.43434789129096	0.0	1.15969008233426	1.13334573306844	1.06530475020273	3.78407242956967	1.20266998579778	1.46654963992449	6.14390754965415	3.00761042135616	5.41516928994649	6.8454675658441	1.05114702445521	2.27899694308785	1.20953619917575	5.09881381759388	3.65897722893851	7.30114242073743	4.84203995643398	6.98666490952188	1.78381706321408	2.45865722803857	5.55926687688628	4.92373843559466	1.54398379264855	8.24847980857474	4.24058409091079	4.35231865833003	9.7716302553891	3.53768809638388	5.19539727046854	1.17423679206431	2.2444783778081	0.0	3.17183830039071	1.04306619273282	1.13335973081874	1.30321960011737	0.0	0.0	1.06349215564361	0.0	0.0	0.0	3.47690542154196	3.91248929789645	1.19443289658791	1.393647961281	0.0	1.55746302167448	1.17321157317128	1.00418159752482	2.54826438318379	1.08554588187249	1.33898178110409	1.03914992353758	1.01380765877021	0.0	2.5989967734385	1.04457501730121	1.03277159328912	4.13439905306294	4.12117422055629	5.30566885853244	6.19553395944158	3.76545069673287	0.0	2.85188115981029	1.46871027462298	1.55687260940999	5.69074417325475	1.31815966639903	3.03225951337347	5.04524497523391	5.85575962464194	1.48228845124793	1.74485062639616	2.41089746740724	4.27261947733635	1.97683863309934	4.42115582217992	2.38155455538993	1.00284188683705	0.0	2.80955780223154	0.0	0.0	3.5933287865491	1.06085249877447	2.95406413995672	4.19384489991315	5.42887475084491	2.20438762176821	0.0	5.29746888520942	2.69588125799164	0.0	1.28167527505876	3.89977684552235	0.0	1.15994821999986	1.69337592166044	3.95709550203613	1.73153520295188	1.46667952477041	1.09146890016139	3.29305779117475	1.05490842130124	2.188440370776	1.74047759345532	3.21912228290213	5.94919226886732	37.6059722608044	5.0058739002766	1.35144171577467	0.0	0.0	1.04402017896481	0.0	1.76868491427639	0.0	5.46643736657512	7.0841707749687	5.37629540561611	6.31209943779892	1.22202369426929	1.48972417989275	3.35694690944854	1.64892858983043	1.64929016760561	3.56772353320991	1.23444290605151	4.65107567241169	4.75914767895186	3.40771241146307	0.0	1.04798165057504	2.99181225886566	3.73554218925092	1.84126748839673	1.18806648355799	1.27831524251574	5.18653051912861	1.77841731720286	1.76553954212897	1.15435404515538	5.27951236893419	6.05295014713658	1.06586876352576	4.19679622965833	6.21684668645059	4.91922200226094	4.30888423347589	2.13829297704853	1.43165511137053	1.05814777200215	1.05962841799148	0.0	2.0273195231497	1.23122534108364	3.59630346984558	3.11532213960117	3.37235073397577	3.01756021636282	1.00847757100682	0.0	1.1147971701431	1.34340141046683	1.130401872925	1.72374367023084	2.0478738033455	1.19211673316246	1.06384976041967	1.03352412788326	1.56248368690093	6.94505437059683	1.18031914368952	0.0	0.0	1.00964375398346	0.0	0.0	5.98563905330986	6.02336635427006	5.40596466612573	3.47038553122933	5.37409180039833	6.05958047753163	5.18531273059578	4.81214829801076	1.2019403023395	2.89279319597253	1.24120737139969	3.56439111821857	1.47828143368018	1.43990223482422	7.49364209377827	1.06384697088146	7.29574308763029	6.62417882571006	5.44064154311684	0.0	5.72814567677883	3.92990993453692	3.53035977932206	3.04348250287171	1.11582711090336	1.77732053415528	6.96688493513737	1.23544355861355	4.32646389105464	5.01212362688768	5.73282712932744	1.6399805025135	4.4540252509188	1.09585871316702	0.0	6.76503028064032	5.82020060398782	1.96449201208852	4.07692909220979	3.55764236793464	4.21441149569775	2.06279663108543	4.26490620175346	2.59565409852391	1.02539909739723	0.0	0.0	1.23991340315318	5.61088517496475	1.74786458564088	1.28259322133192	2.46388733071705	1.02873924365162	1.23777250316385	0.0	0.0	0.0	0.0	3.63629650286334	3.5758457935002	0.0	1.97806361968865	1.06852032277085	8.52610119994912	3.3736461074722	2.65172427817006	4.78346310461088	2.4069468716528	2.70934461575681	6.18705827684043	3.5359422491744	4.70619176542444	4.00431974612358	6.18800382501388	1.04485703263997	1.3757623884666	5.71402426544383	2.38561883177886	2.08580728132927	3.58793039335622	1.71011383983242	4.84498237173751	5.50150089405328	2.41892644230314	1.31805713198528	4.22412999845976	2.88840229161531	0.0	2.05917161310442	5.95100275628334	1.02755070929596	4.12154706273285	4.71293586928981	2.88860749789148	1.04750752924126	0.0	1.00503230866624	0.0	6.38462016650349	6.53219137797608	1.29745196983022	1.0543326787528	2.01604171432073	5.0334929196761	4.00272369024966	1.34625779329219	1.44681069424319	1.18912107642152	1.78034661120985	1.66100053353505	1.03024146620881	1.041625462707	4.89007313529224	5.8961368790641	6.45038623089625	6.07301502964796	1.04415574576178	6.83300507452804	3.52082991790969	5.20647552441637	4.35459459300106	4.3361167408235	1.43467136631269	6.07463602345129	4.23314374449759	5.11104021027776	1.58516893764454	1.1391295683568	1.03952523229605	1.71677603080692	2.3135032097903	1.2753923047249	1.34161327579253	1.52130460166279	2.36204661364657	1.01748866015214	3.17924593305879	5.62594584544617	1.56165938311285	1.39266376057352	0.0	1.17238489302657	0.0	0.0	3.60667395547772	0.0	1.18915788646944	1.11623794989087	1.30999790400335	1.19548633142908	0.0	1.31822387799689	0.0	5.5854473447477	2.41947590696616	1.22368934712993	1.16761690622683	3.20253223222124	7.38697994937946	1.71567806687856	1.50017322582665	4.47727925523757	3.12159696960553	1.31715443859255	1.02784855167729	4.66977488181972	3.76105391943803	0.0	2.65473560124093	5.60281309452098	1.38883192490051	1.21764842221647	1.64461100657782	1.92446574509728	1.58833817245135	1.01410138036557	0.0	1.24733222098191	1.32344044117542	5.51879822706667	1.05112000590556	7.7256421257872	6.62803399278764	7.54550180157764	1.19646654113012	1.4580058573931	6.84007622051894	3.0129914720391	2.72846662303555	3.92783261364268	0.0	1.20038461126535	1.70745989087249	3.67269330670322	4.52088497794105	6.68539841162683	2.32187675717308	0.0	2.09616619936268	3.41827047877121	4.33427481401064	2.63204729531049	4.44272823059561	3.72080760401199	1.79525660382698	3.1749021409248	1.48295862359807	9.16245558540525	4.69049172051307	5.10430085441694	6.36508373049126	0.0	0.0	1.19137251987915	1.00285164940736	3.98407186976442	1.0289240048756	1.05773010759452	1.02396119966257	1.10410678920289	1.16628054787491	1.68267038308349	0.0	1.15981357319415	0.0	1.73268698060942	0.0	1.04637406527647	1.57435436105876	1.35773927656383	5.50438703253925	2.13103184900388	3.1942853348304	0.0	0.0	1.02975787461167	1.05440159250576	0.0	0.0	0.0	0.0	2.3265276407112	3.45642213972773	1.39875727102031	2.70311629592623	2.77709043289547	2.11970650989216	1.09960008449738	1.56800507855896	0.0	1.13036578718258	0.0	0.0	1.81177952582407	0.0	0.0	0.0	0.0	1.63084348485601	3.37329388207837	1.87066363981313	3.30165070198664	1.78642654318043	5.0055753221466	1.41758808249643	0.0	2.71446700908022	0.0	0.0	5.34411034554249	3.08917862179159	1.39993911344991	0.0	0.0	0.0	1.00921007115404	0.0	1.30053088527235	1.29657116009668	1.38611713226916	1.34745623623745	3.29759937000451	1.08476859216656	1.05312000203401	4.82485229009699	0.0	5.01451500330437	1.90598019230463	0.0	1.03787495215726	1.09008119280765	0.0	1.39781224359384	2.22569084094553	2.05776245275102	0.0	1.13894735954037	0.0	1.57652452013276	1.08095625110957	1.02830588829347	1.04198101950753	3.17920839507478	1.07790046208629	1.29617585772182	1.22862467765447	1.24382977233605	3.23893242773135	0.0	0.0	1.40523244631942	2.37473943014077	3.10020103068905	0.0	0.0	0.0	0.0	1.03856739867474	1.01606090283371	1.0238620731095	1.41637077053962	1.31244695638993	6.32170638618826	0.0	0.0	0.0	4.20744479191532	2.1120060855549	1.01918577628197	1.56951692698695	0.0	0.0	0.0	2.72271587801569	0.0	1.13013500672335	8.59529366607312	3.53796451993678	2.72921794195568	0.0	1.19001254922325	4.35854887805147	1.203700317756	1.22651059020049	1.85915370350503	1.99939230062391	1.92322679432037	0.0	2.98194467523848	4.36499257741326	1.05847161242229	2.16257554311123	3.17560919024536	2.12783133002343	0.0	4.01014180424455	0.0	1.02608786325774	1.58133103846119	1.42997267191456	1.06763496905358	1.37304439622533	8.17910371270028	2.30870917868093	1.13137637287781	0.0	1.24120371430883	0.0	1.00357935446161	1.07839956452547	1.02319527884304	1.10473811754283	3.93704429930948	0.0	0.0	0.0	1.06216938821826	1.15903845644996	0.0	1.53711078950422	2.1684889200566	0.0	1.04604928069675	1.35669151466074	1.01675285673173	0.0	1.27400526079566	0.0	0.0	1.36506883055886	1.08472225404589	0.0	1.5210112214362	1.09836865179766	0.0	0.0	1.20297252705082	3.89370822637174	5.01620122472434	6.18624518434433	3.33644379088417	0.0	1.06564016625212	0.0	5.56463780659993	4.15379419875528	0.0	1.57545825362549	1.01132250560707	1.07916652540174	4.89866512487276	1.02557727236505	3.66333659239628	4.83511593429341	3.87920375197026	5.19650688272522	0.0	1.00187643163585	0.0	1.07511694405667	1.18142472140565	5.23514051407287	0.0	2.66469593152078	1.64808360225178	0.0	1.03941657828384	1.4014187216203	1.05262181254394	0.0	0.0	0.0	0.0	0.0	0.0	0.0	1.7413601242702	3.85721298397153	1.87855406685255	0.0	1.00150895386388	0.0	1.39843599555101	1.93786420017918	0.0	3.51011885803846	1.17310499113899	2.56672656218715	2.92806037185666	4.97746921915425	1.55949502742493	1.1170110988626	0.0	4.43372503298097	2.0674986920071	0.0	1.51393216735714	2.12083981940511	3.17697942105261	1.36739795033295	1.24766854103652	2.69886246216532	3.12104364965421	1.48872652807191	0.0	1.09864885906903	0.0	3.74562001494677	1.06632957217743	0.0	0.0	2.67177512387331	1.12423705792342	1.40816108515493	1.551660184503	1.22458283321674	0.0	4.58410625807414	0.0	1.03571076645868	1.00861279642221	4.1908139656335	1.77914916464785	3.06117633250529	2.13880441791475	0.0	3.27282183526685	0.0	1.07589751320946	1.0220238442274	1.63455690751945	1.89059841755257	1.47687639965387	1.55383853438359	1.36852290042828	2.94109130451742	0.0	3.57516472993423	1.99413694802653	1.08869670501658	1.38821118179695	3.31515736617506	1.35351635996941	1.13394743485651	0.0	1.48869293447348	0.0	0.0	2.0853614235231	5.77595001292214	1.34640124826897	1.23070789435506	1.08361756103804	2.898146370536	1.92472016905204	2.61665049749146	3.62310822734599	0.0	0.0	0.0	1.46774674401601	3.94633319599717	1.5422662139077	0.0	1.26933275542219	1.00884351429656	0.0	3.33301439234645	0.0	1.05697419386433	2.521617171939	4.90832379318927	1.00042388333235	0.0	1.94734626382312	2.54566516023379	1.38832363131413	2.06012284289648	1.04412503147483	2.6296589186613	1.11164309437914	1.20889197856337	1.30175355383372	3.80615067414799	3.32380641956156	1.49118808479918	2.28571766481405	2.39021468471472	1.00346069573316	1.01806943414443	0.0	0.0	1.38885516339078	0.0	1.27608823701024	3.88687207996775	1.01912992527623	0.0	3.6336667043549	1.12089504019847	0.0	1.03923755626823	1.3188474730804	1.04908350238201	0.0	2.5036185026118	1.33872706581205	2.16281562647596	3.08887421764031	1.08703300799417	2.1087384159345	1.02276451137316	1.34602550987726	1.85188752811065	4.34789201228938	0.0	1.09750904124538	0.0	1.13832464428839	3.33553486547942	2.49443055670245	1.30484240366389	0.0	0.0	1.87886257201265	1.13876450636338	5.14168925860865	0.0	0.0	1.54794706675742	0.0	1.19998361556658	1.73043729844707	1.0790542173042	1.1650561516846	0.0	2.1388406513752	0.0	0.0	2.65023232596586	0.0	2.2375361597329	0.0	1.17779828870302	1.38091831749292	1.7203517506752	0.0	3.97038913024251	2.86704219690365	2.67210267935119	0.0	1.12400923322804	1.21510342349574	3.61106316111717	5.03963973041874	0.0	0.0	1.19853450506373	1.01948935527535	0.0	2.11505299225238	1.05704485643626	0.0	0.0	2.24740826366694	2.05838026402004	1.22315646449472	1.01053331295508	2.20485551117687	1.77149765912162	1.97761839217	1.00601566428818	1.24830613058631	1.06493340813593	2.52749615847141	1.03073768703185	2.06601976494372	0.0	0.0	1.17709080338868	1.08110526125991	6.56522035622947	3.21662213757049	0.0	1.24838254070157	1.13144382603927	1.0269087693062	2.47027324121511	1.05696231164075	0.0	0.0	4.6214882409041	0.0	1.82659243599818	4.34187784149084	0.0	0.0	0.0	1.15582549134077	1.13210916550641	1.04019313547765	1.66528971608064	1.17395529626911	1.56738772092969	5.28111181427685	2.05006682668283	2.78538537688521	2.60845585333097	5.92172151877812	1.46150157148576	0.0	1.56068212167999	1.48130255192043	1.36751505832701	0.0	0.0	0.0	2.26539796697662	3.55571449527204	6.95188329030394	4.05997652033638	5.05084915088409	1.68608709748149	2.36295451123517	3.63066706739112	0.0	1.04721286591275	1.36592589423184	0.0	1.02808909887676	0.0	0.0	1.37719179577873	0.0	3.20617433334236	1.63709835972264	0.0	2.28996451788057	3.32795312806698	1.0836396573308	0.0	0.0	0.0	1.12055598573189	1.08786925251931	3.73739034794745	4.34032914632963	1.36266278290144	1.31652043024025	2.21838334532356	0.0	1.82066975354632	1.26052316468165	2.5499397790919	3.37538728959108	0.0	0.0	2.38662360282578	2.89936602020286	1.10303372561226	1.47786682674643	2.67067333272011	1.32907183257604	2.43419529049247	1.00918528904602	2.27568234815805	2.59273857169027	1.39901619149672	1.73853725147516	0.0	0.0	1.09309848406247	2.47123244076616	3.38191851238894	1.07606999151129	1.12243097101284	1.03399973220902	0.0	4.14466895054244	1.45857708806043	1.0028125031397	3.3010582762722	4.50860501677352	3.27956030675448	1.66731451829557	1.07362509834414	3.65717093874753	0.0	1.00973308867537	1.05257086530491	3.68714096286915	0.0	1.08480447414841	1.13339443748049	2.57609488915267	1.21568716037649	0.0	1.08795068513747	0.0	2.20758952906251	0.0	1.29374702960436	0.0	0.0	1.67298243777027	1.28507223982428	4.19200559182708	1.18589838052461	1.22464502651405	0.0	0.0	3.07813805120057	2.44454844521103	1.28733552866119	2.31240232541256	0.0	0.0	1.23905587648709	0.0	1.62584652562648	1.16503894752434	1.02741261637329	1.03404480498104	2.90358490573146	0.0	3.02462881900189	1.58705716501439	2.32085663446304	1.02709418368775	1.27516156276961	4.37943334641771	1.08641339369167	0.0	2.83165087795458	0.0	0.0	0.0	0.0	0.0	0.0	0.0	1.00862725444708	1.36531289441186	2.01424118620369	0.0	1.06697473403988	1.00395219540919	1.52286469743426	2.16493242718413	2.63050490119501	2.67864521572343	1.05521047050375	2.23054690829481	1.18330124742471	5.34739280751951	5.42485426003956	1.17468781908166	1.39851445265814	2.52978290667656	1.12003307155075	1.03997114723442	1.36212727553532	1.66680255104831	0.0	0.0	0.0	0.0	0.0	1.00181418638057	0.0	1.07502435834043	1.48006882421976	1.01139241333037	4.02559212833514	3.57157236711083	0.0	1.02241306054238	0.0	0.0	0.0	0.0	0.0	0.0	1.2102722886349	1.17216621764432	0.0	3.59521766944112	1.1435240671869	0.0	0.0	1.11661778687274	1.05706728435741	1.45568582433122	1.23809046970547	1.33664776323366	4.724497385698	0.0	1.06179904170024	0.0	1.06293542814551	0.0	0.0	2.66223442087169	1.02006453482689	1.70696145895302	1.7033513050678	1.68113077414043	0.0	1.21717517677654	4.45031623558723	1.65662514537006	0.0	1.41745929565645	2.0625390629107	0.0	0.0	0.0	1.72566507069636	2.13161385017097	2.829358703458	1.05029254668073	1.3184270415242	3.77236749397996	1.31067206135445	3.38933455500014	2.55997997346044	1.89872015029784	0.0	1.0233462684673	0.0	1.07164328664037	1.38034768942733	1.07855916219152	0.0	0.0	1.02870290028021	0.0	1.93613343471396	1.0242413099842	0.0	0.0	1.38881693734025	1.17805286365409	1.00596615448703	1.00162207653137	0.0	1.49248813283187	1.38976489704328	4.37562386614192	1.04778083375301	0.0	1.20274547082566	1.37233174306878	1.26406993985181	1.06400454163231	0.0	0.0	0.0	1.83472768816113	0.0	0.0	0.0	2.92221336012528	2.86187313116735	1.08824151207515	2.20544594985123	0.0	1.47477375437416	2.90337982498765	1.28901875245918	2.40527672847131	1.08572897203982	1.27893376709868	4.12026552200841	0.0	1.03832174702729	0.0	1.429406368294	1.1309722100091	0.0	1.0544949440742	0.0	0.0	7.90344154682215	1.75530888293114	1.00133761649005	2.13702264865439	1.2566695076041	0.0	3.41493897064871	1.30670049492538	0.0	0.0	5.48225428552508	5.7868070883518	1.18619275966965	5.56403435968573	2.17455469540688	1.18851489025714	4.52028502692122	1.06687966880956	2.23189985154479	0.0	2.93509881441371	1.31343622386418	1.03153554593252	0.0	0.0	0.0	0.0	3.82708577653753	1.08196355031995	1.19477206762206	1.17859536454812	0.0	2.32503362035038	4.17043412713952	6.17635393210166	0.0	8.65433507688826	2.74938746553278	0.0	1.80104152767588	5.78095401379994	3.37252419731256	1.65427756019296	2.12543678580329	1.75269981265052	0.0	1.06587921473001	0.0	0.0	2.73210077874023	1.12851601022269	1.11022305348684	0.0	1.82597640615012	2.04860394137404	1.20704958743676	1.30916003071683	1.10805245300521	1.39211979962377	1.23607892792644	5.46210903424879	0.0	1.01682984918141	0.0	1.44637086731609	4.62090612258526	0.0	0.0	1.08583312673103	0.0	1.60259520177926	0.0	3.36890084027731	1.00472338601581	1.26307782852783	1.12335527343831	1.04702192874379	1.18609706522261	4.70763830428471	2.5051488657458	1.04814455103933	1.02540401906891	4.81240349921063	1.49141138886136	1.31692133003975	0.0	0.0	2.39288308515887	0.0	2.36846046764715	4.79381733924622	5.31360061229317	1.55652283646309	2.7243110520063	2.11916934832152	4.98285852034918	2.29799235057508	1.3906256139798	1.20292541693056	0.0	1.24944151184049	0.0	0.0	0.0	0.0	4.0436796356243	0.0	1.06927684272488	1.57069479366996	1.50558800683127	1.37294687972352	1.01577472813266	2.18092622278624	4.32812131923614	1.15522582583991	1.09219744350651	0.0	1.01524339980669	1.15253424104859	1.27886340678	0.0	5.12846838629855	1.13295746638118	1.13902244370947	3.89272253548716	3.25179820787033	1.01812307447977	0.0	0.0	2.15643329890442	1.78875972965665	3.68341594088268	0.0	1.04621074473943	0.0	0.0	1.16140648100646	3.62411259436238	1.69194503658872	3.58985196714459	9.57652806944066	0.0	0.0	0.0	1.03195014992601	1.06533844465669	3.89235300540823	0.0	0.0	0.0	1.08737570391224	1.53465526736621	0.0	0.0	1.02887649720418	1.29383383787676	1.1870530183628	3.29981326741671	1.1601515317221	2.32550920393613	0.0	1.4952742087056	1.0298143541236	1.40591668131091	0.0	0.0	0.0	1.21036522194208	3.67623602966825	1.05840473586768	5.46216698885091	4.2472578283746	1.83019272024622	2.71587132226932	2.55064175671987	1.86097766274552	0.0	1.42217947032939	1.00457642046619	0.0	1.06057948567643	3.94616206372746	3.33194252808387	1.25239578424664	1.13017949240719	3.14588179965149	0.0	1.26883167003902	1.22707238314911	0.0	0.0	3.42982734868708	4.44422846505301	0.0	1.17285707643116	1.98023455134626	2.65707870392275	0.0	1.74618006327677	1.8761211547188	1.01482184627914	1.7418305605538	2.51110014228265	1.34149117041301	1.00312523689089	0.0	3.4248161272115	2.20823244735017	1.81550021496636	1.30307381532858	0.0	1.10273466994195	0.0	1.94722588027433	1.66004751413823	1.07715130774955	1.09733723321331	4.20012788797473	1.9530206395525	1.98269363490828	4.29788004932548	1.16840592844184	2.93449804100332	1.56393065807225	1.15328687402612	3.14534027146776	1.09945234712618	1.29559084211084	0.0	0.0	1.01128710061239	1.10714820107023	1.13127626008688	1.48297308332564	2.89464552444781	1.35722242726014	6.04873816042384	2.03382650204738	0.0	1.36848923187633	1.01328912114363	0.0	1.66316140601267	0.0	0.0	1.00676708226673	1.01215678908077	1.05725477258823	1.53045308829426	7.42068714440329	5.82027371838148	1.33288398649828	3.83159172655641	2.08713973676752	1.34980785204345	1.30732371087451	1.54062744675489	1.17752257205809	0.0	1.41272466206882	1.84264604981389	2.67576163177372	2.15144130650584	0.0	1.00826579973607	3.29547608378712	0.0	1.1006163186421	0.0	0.0	1.02503297882767	0.0	0.0	0.0	1.00043596091209	1.11894636080193	0.0	0.0	1.55178749130239	1.85083118759653	1.36141816617785	1.38179523531879	1.88747378373057	1.04910346841534	0.0	1.23717761154253	4.28215464177075	1.17661527422125	1.05566287825275	1.31365376747254	1.93451447594694	1.43656584911385	1.3533644580348	1.77534189134909	2.38014977647085	1.29367596070599	0.0	5.17536032134636	0.0	1.58521259797005	0.0	0.0	0.0	0.0	1.20721152599468	1.50500905853624	1.03375784137674	1.11442091274707	2.4448272474317	0.0	1.20480571852016	1.07193138291358	4.10876782630282	1.5107822443721	2.7157381841981	1.02200262291482	1.68709328314918	0.0	4.56005283961492	0.0	1.60281419959641	1.12503156154423	1.07660858873564	0.0	2.04523767649076	2.33734220384712	1.71495463819941	1.5273587747968	1.04970843635361	1.09372197129712	1.14683751438522	1.12073098629682	1.86015755845183	1.04049705154932	0.0	1.2341090951614	1.27428183408184	1.62854875931497	3.56987612844225	0.0	1.33103984180133	0.0	0.0	4.69921509547489	0.0	3.56233211169439	1.84351296253397	1.24380317645655	0.0	2.47415782689052	1.01006049252939	4.90416457386205	0.0	1.02022114807889	3.97170237571964	1.85193515101285	0.0	1.73415183227228	3.62531369751759	2.43230899218524	2.39713884377946	1.15882708198753	1.13527548737876	1.53081207945395	1.45987070969297	0.0	1.23941707414109	3.06988692487366	0.0	1.06134758393938	2.08843292436849	1.53923287519844	0.0	0.0	1.22176023246623	0.0	1.3082479523076	2.94848170129557	2.54995182290231	1.02192065045161	1.36491069837701	4.23080616747485	1.75936925996284	1.01758352976439	1.19149016786043	3.92656336738541	1.08581063176775	4.12330171489398	1.26739667830592	1.04551625284737	4.61170280865272	3.1108264966675	3.28899256761028	2.14172027929384	0.0	4.36255123774341	1.07249622932905	0.0	0.0	1.2926829491919	1.40886771649589	1.75354281302753	1.83362952703058	1.92428575896362	1.11610188118012	1.77896098244588	3.85172599872691	0.0	0.0	3.45964024621933	2.47937134164878	0.0	0.0	1.00769644750398	0.0	1.20429808122579	1.55350713374963	3.05399640227983	3.49090122391778	1.03458322176193	1.04453054476954	1.0816746851878	4.4660191339839	1.06788906716882	3.98791578912512	2.67695981454436	1.26163867933452	3.03493384777124	1.65532620091416	0.0	2.48980487966579	0.0	4.49941562994933	0.0	0.0	0.0	1.95915334650033	1.1776352355952	0.0	1.8193647718677	1.04697361649836	3.36475060683017	1.07710602797509	4.13508722868596	2.65151107452562	1.36483534866441	0.0	0.0	2.77981635732669	1.23263813277575	0.0	1.97186781840569	1.16291351985992	4.11998152881249	1.11457525071905	2.79051590420112	1.63117464650544	1.0919699382356	1.06234534930465	1.95945128430801	0.0	1.06719383562567	0.0	1.10688354225911	2.18793819298618	2.40267355156749	1.03643655377501	0.0	0.0	1.51395394945543	4.45947310555585	2.04364298974461	0.0	1.91425684309984	1.11863484031041	1.21119426149869	2.60607840394898	2.81810931155051	1.17137026430366	3.23819204485672	1.04498290555706	1.88455600759316	0.0	1.16975336365687	1.51397277613894	1.06807296509809	0.0	6.62846369432051	1.58176665732946	0.0	1.37243034608733	2.63182114712064	1.46177781745583	3.16482308855473	1.76660387912368	0.0	2.76198372458679	5.50367935340376	6.10468442289282	1.90459319416637	1.58874881048372	0.0	1.36122865616094	3.82103823911115	4.41492364881737	5.78619642327382	3.84629835288273	0.0	1.17525999979373	1.11620549027751	4.92450674718665	0.0	1.50717597066504	2.39989820358669	3.03589638732588	2.31767354660428	4.9910595215892	1.62157282888551	2.88416739404262	4.16639506574664	1.81438865734608	1.21564169743064	5.92925003940398	1.11257042807285	3.84244094603215	0.0	1.53015487308954	1.82966119236653	1.8846372903521	0.0	1.77931608537594	1.30113489718221	1.41733704885299	0.0	2.2051598236069	0.0	0.0	1.38410269157067	2.25759866964999	2.14909771324544	1.7158389979859	0.0	1.39413576873887	1.75537435060227	1.54852750406794	0.0	1.29038334746162	0.0	7.43228118791626	1.87003350787905	1.63175103063191	1.10550439592626	2.23426693038333	0.0	3.89844619511777	0.0	1.05298122363352	6.83132266012994	4.84525733378006	1.16488624775552	1.52560546150031	1.10528914051979	1.17529856575052	1.67171772902164	3.990663352534	1.28244819442908	3.8432634674747
T2:,OD,0.6	0.0	1.05306356728663	2.93193628157206	1.12981746249469	4.47341157058585	2.77951029780286	0.0	1.51033233948177	1.32902542428567	0.0	1.61832671559914	1.26080409928163	0.0	5.96052415535328	14.6512953826961	4.96862999628515	12.4347312856775	5.18826501721652	24.5231705559813	8.52144509773795	6.24494353389103	15.548432325689	5.42099726742783	5.54078126395479	5.75301775419864	1.31852329897805	8.84973181000896	1.64135200352159	1.67958473917759	3.57499674217271	1.71797182608626	0.0	0.0	0.0	1.61676772814773	0.0	2.72130159021715	1.92116447876204	1.44555078769126	1.45881236957953	1.73446962888354	0.0	14.3942034576776	2.7660357223753	2.10713003909002	0.0	2.36774710256613	1.11774743532874	2.40825487740112	0.0	1.12199484959871	0.0	0.0	1.05341466616289	0.0	1.12680493188084	6.11204373044718	1.61962084400963	0.0	0.0	4.60869138779068	16.0416061367608	2.03956525554151	1.24147038575608	1.09300794918682	0.0	2.84852845526729	3.3492296636302	0.0	10.8036409406907	6.94049867218751	6.03305927983916	4.84089234189445	4.36642427887008	5.24394333127676	3.12084228329681	0.0	1.17224989794657	1.34923587348903	2.13871690005712	1.68949902714327	4.79868915107235	0.0	0.0	3.55585741242406	1.00776249142631	0.0	0.0	0.0	1.10580050299251	3.94255568427935	2.47131256981828	1.41795247549822	2.73171836571174	2.83725195175444	2.03687605917451	1.30764485902907	4.06210788069864	2.67712150117817	1.17438886264905	1.441248976463	2.10488557245704	5.10147265110588	3.15151527876342	4.40697027299082	0.0	1.2593201854027	2.755602012253	1.70888649776833	1.05654371169039	2.2404896450088	1.29616173540549	1.11154781145	0.0	1.20507645442695	1.93386459467078	0.0	0.0	1.89333013009972	0.0	1.03373042236818	0.0	0.0	1.05867223218147	1.16932257965024	5.69380887547956	2.07854132272215	1.39917678881045	5.077309710807	3.5554920207166	3.28102569350619	6.35267625787518	3.62183612982606	6.48088498914276	2.49083641982073	1.17168472852617	2.03677248321806	4.21071985130498	3.65774364594025	0.0	1.72647605345592	1.31099340963077	8.23395708487972	1.32115620711821	5.99195900214958	8.15053788336929	8.90297073240636	3.71124778384944	4.50167461579934	5.69914932481803	1.40016664331494	1.40354377681646	1.29872388824007	3.34537340564746	0.0	0.0	0.0	2.82350666612962	4.93314979712913	3.92977904377089	2.21459257919702	2.86878765477014	5.20726217513199	9.26297076939185	3.2769373760473	7.59877765042835	5.82141518154101	2.06491062691552	5.57672365439578	0.0	0.0	1.04614280467124	1.34244309553038	6.73283226082582	5.1021631131805	1.31135942956495	2.31577041583555	1.52450609902824	2.04050036613517	1.44335918697445	2.49070812200522	19.284712833146	0.0	1.4341638065201	1.34858757890875	3.20774574215244	5.70469322350821	1.46201000157079	5.22983853300591	2.30135762672868	1.9835519246931	1.73028373357783	1.68922664407243	2.3286064023843	4.71754404621433	4.48162406806343	3.50409385224471	3.21291487552674	2.90620728334134	5.13600810814941	1.71351631023768	1.3377948853573	1.54562295140097	0.0	1.00118682132381	0.0	0.0	0.0	0.0	0.0	12.4559078135846	11.5342544485198	4.35632256013267	4.28365028053317	5.76430047681412	12.183998013502	6.45734279759297	6.91566053585803	4.76753293673477	4.15541057087526	1.11598039282887	2.98176049459914	1.98689068507706	3.07131141964035	8.41068059567376	12.5743543049331	5.61500701198284	3.48180432388072	2.01670781122637	1.21100816999593	3.4115792558648	2.23938810909397	2.69667545443495	4.40627710613401	1.28909820878341	1.04941151079901	2.93710885195202	1.11541035283286	7.82344584298262	3.19697331640809	1.29117779792177	2.21646863580153	2.98293488942752	2.12517135028652	0.0	2.06481798752318	1.4199012107456	2.30067055513465	2.14141847824723	3.18566107534061	4.94390212252998	4.69476098581568	5.58828706151957	0.0	0.0	0.0	1.78392646772292	5.34100149593026	0.0	4.99700479313925	6.14971557754158	6.29100971680183	2.97604860347586	2.45425543096085	5.8552826670779	1.62539195261169	3.65663702113555	1.11871852575396	1.6672791066486	1.5381579258729	9.14329789787418	4.32890381436795	3.71690379341236	2.47433608806082	1.08786657128848	0.0	1.98629878167067	2.3940629350527	1.02089906493906	7.31437113111479	3.68145396302015	1.57135969461798	2.30263809017794	0.0	0.0	1.01115697457107	1.01271236105706	3.0926970227827	0.0	2.37248903200014	2.59515820775688	10.6222003873253	9.30320812439961	1.05297955085041	1.35405172223521	1.23505291907698	1.19804733544433	1.82913050251015	1.02079216459963	2.64746448806619	0.0	1.87130906511635	3.50198376055212	7.28610761225473	0.0	1.03082757007335	0.0	0.0	4.67312626418852	1.16891615024959	1.15152795425458	2.00263180238021	1.58025552389959	2.05372095973333	1.31089144628553	3.36662081510242	2.39973903087394	1.36469366581747	1.1399368235483	0.0	1.23766003928974	10.8124747127523	1.11514246721488	6.49275795263345	2.4812131866752	1.26005235400427	1.1439914481175	1.25748635879389	1.02509759624668	1.62705957090061	1.44731669442349	3.11000909013212	1.98543534041498	8.08652667410402	3.707801001399	5.25036135049871	4.49216205089366	6.33734413672623	8.34044065760416	1.17774796642184	1.19399061053729	3.24902435020156	1.70801897067208	3.6158340042319	1.43097370990723	0.0	0.0	0.0	0.0	0.0	1.27046084022882	1.22593338200423	1.05278867942336	2.00836235889545	5.27934654484977	3.71302613070025	5.01470147220068	4.60728632239736	4.65592927422209	2.40906150914229	6.09341320868034	2.45214929259333	3.18124863433932	5.70631006305972	3.47266885714836	0.0	0.0	2.95390061530235	3.44689838695746	1.15131396278869	3.01194017906164	3.39706921967379	2.93768315483444	1.95964426312959	4.76222240282019	1.99692931855586	4.06361671680666	5.07462060549189	1.01696038145249	4.53157130214982	5.43186412461715	5.15664288575788	5.46910430716234	1.22965133133457	4.06258337654875	1.0337300122749	1.10101835927178	1.8289992481107	6.21346853794427	2.43570024538611	1.66028586255742	2.48890020551056	1.03108426744278	6.16712207910017	10.1031182112888	1.82457981637158	0.0	2.07082675105859	6.64432941867747	3.20106174400291	4.98432237750046	1.56149510590395	1.94186837948618	1.02161684185397	0.0	1.10215965588543	3.66867527863188	2.61425996096563	1.73411888219382	1.11777647055876	0.0	4.93818373956384	6.48896057629349	1.35222873234394	10.0401629355903	1.60224987989965	5.32293384632677	3.60418838201431	1.97262137911515	0.0	5.47376202744258	35.2574135710264	3.56353920302509	1.27012515500386	2.37545089811543	5.14994486274653	2.79942584815359	2.65891934521435	0.0	1.13725074172478	0.0	1.48613575461079	7.24105574593568	1.20812088066553	4.35884772649531	2.59364167912081	4.93940984232497	4.00362874912466	5.14417885692947	1.21361621060221	2.98409472405244	3.44618054049206	3.65036548923277	5.62012948573668	2.27369165028103	4.17308847125804	2.36557048096594	3.84640353655199	1.12111629172472	1.49880842681396	0.0	1.10678547609194	6.69824333761287	5.92821642690214	5.97290076082915	10.0305490524728	8.70696388191369	14.2961309475166	2.36601037098407	6.4184675355551	4.52452597015152	4.21623130687774	1.41201212824628	12.8931869621101	5.50412236257633	8.74771412468355	12.3483438815316	3.75967863564516	4.19426729549748	4.91856052208809	3.29244897793252	0.0	2.40027958879485	5.69039143266168	8.92092378703994	2.67734864340984	3.22806805100401	12.7286572340785	1.55081293255926	3.15717591968742	1.03584046593101	1.31332620924368	1.46130582877924	7.96639358255004	6.43931111735719	5.17527013107577	11.1023299006505	5.54765826174308	2.99628170327703	4.56958207033916	3.64567210476044	2.81006552524906	4.86324527833591	1.56939336872586	4.1005456969299	1.08613744058079	0.0	0.0	6.67831535553967	0.0	0.0	0.0	1.18841378631458	8.67350931325606	4.68310883614796	1.81198871811013	4.71070315388046	1.73209231234855	1.21640253606478	1.74461313174185	1.40674375517973	1.07084875105542	1.18631716712106	7.08745159088091	3.1762280137958	3.40561411544434	2.01781925317594	1.55942191876535	9.06490209224957	1.3288767987079	3.33610542103635	4.26506178767354	1.87877728128126	8.73290719792412	1.53632341416692	5.23403476362546	1.3425905066428	0.0	1.24765997390002	3.96211245413163	0.0	1.40014654293963	2.03715054961646	2.13452661215883	3.50744336239098	1.90578140658614	3.1191417056595	1.72158320880423	0.0	1.15196624589108	1.00551696518581	0.0	0.0	4.12221261161577	4.76171230995188	3.6121614282914	3.00443779020072	1.70592688387224	7.08268251439877	5.87610187291923	1.01663481758867	4.71473240378649	1.08198669600652	2.65178978436377	1.61527904771481	3.21398716091424	2.45984704139917	3.54989733059548	0.0	2.93506510888929	1.51060849553025	2.08323269789901	3.43468652598697	0.0	1.43746877871469	1.13175104591821	1.45065412720627	2.69496180454262	1.62378078593828	5.08469482865813	4.51594110629463	3.99302703334455	6.39738323937589	12.3113042673211	6.88437145014464	5.66210277797871	6.78311737160258	13.2487267347269	1.50950386925793	3.3778564746335	3.55988531364874	2.99412317210453	1.09378018216757	1.63875576947377	4.16849394806049	8.84789736628144	5.66383170418573	8.29954561033436	3.24241426909685	3.45024895793463	2.60032377300599	1.91092154484489	3.83183223923172	2.53791094540978	4.86371729900014	1.35588169398248	1.02891996167002	1.79086664610683	3.77514425532227	1.52753330563349	1.01326769162119	1.07513619523767	3.46595753087325	2.3998287499479	4.61485297371558	1.6373136670534	4.57667539927213	2.38013681354248	3.67340695744564	0.0	3.10565938170789	0.0	0.0	0.0	0.0	2.23115403815323	1.04296859455757	2.72675679327435	0.0	0.0	0.0	0.0	1.25372137793569	0.0	6.06211888884927	2.22213926870128	1.85129697950039	2.31617955395461	3.1446777025041	1.88023863651259	1.98123023109061	1.20441982369147	4.2516237498806	0.0	0.0	1.14425845448453	2.96025657877327	1.8911700655718	0.0	1.00458416746456	10.9878142098837	1.24802831366369	13.5325296707993	5.28282040955176	4.01439089113408	2.58448643201511	0.0	3.52509466673654	1.07338406211464	9.44274347519784	3.39145305867588	2.72367702589495	0.0	0.0	2.7606402940977	7.40705487795449	1.66421332693618	1.54202946885159	5.42780410570198	0.0	0.0	3.41639680647993	2.36522283308114	3.13847496373849	1.1147358710044	1.3283401701736	0.0	0.0	4.95261607610343	0.0	1.35189303564932	2.60543183114647	0.0	1.04064336076251	0.0	0.0	0.0	8.42425213608147	5.73552699664044	0.0	0.0	0.0	0.0	0.0	1.10041463335695	1.02263549708198	9.66393819964284	1.21269517966856	4.22307490821594	5.41939635016354	2.03114032572512	2.24291054004953	1.78258055431778	1.41079287018373	10.9907189424045	8.15428160378428	5.06414792044253	5.43081697836275	5.80029163608839	8.5180992641037	2.70507599338018	6.04385419720219	1.15635206924621	1.93747940849018	1.16654718926145	1.54308941124381	0.0	2.14529946665157	3.67692369478037	1.14778795194378	4.83133845916413	0.0	1.59680570444527	2.01687594123668	10.3340879872034	1.46680323949045	5.98473947852911	1.51874523989049	1.50075648580713	1.18679599584464	1.05155229485015	0.0	1.75886647406627	2.86307105948488	2.32508022605054	5.94370556901088	1.40697842462375	1.24461222604101	0.0	0.0	1.22599682613454	1.03892752796633	1.3484177271259	1.82280111003692	1.65914166292044	1.17022417678208	7.86405964513214	5.19308434978352	1.90227833358966	1.23884408784719	0.0	1.19753699325634	0.0	3.5175241150186	0.0	4.84033537339201	4.68099537378165	5.24503555242319	2.28947325058085	4.49118028102232	2.47393109251851	1.83969231958772	2.11724355877304	1.65632149028802	4.58778029695579	6.43290591373155	2.64589542687405	1.34325735496025	14.5850840157397	3.14298273845938	1.38195645848365	1.98541188050576	1.46375859578702	1.41628221095211	1.29990505041371	1.11020933086189	4.28363250625573	1.09447958872813	13.6136643660114	1.4805123941527	0.0	0.0	1.09420211037649	0.0	1.7915949901969	6.75144063436973	5.8716555840624	4.84424767508813	5.8826221158216	4.21232265571221	8.9444481058872	5.24093373560834	6.75119544043497	6.4213614217865	15.5105382809728	5.7351063556442	6.40289387603626	3.02631198177818	3.07281714797731	7.10184470973593	8.04491517995577	7.64732686966205	4.06202221907525	2.12659741810232	4.04814598935574	5.25567474865684	7.83743749782635	4.25224012955919	12.3327751346034	11.3110202317179	7.57632735019019	3.67304797837309	3.72669865621346	12.1679069606177	2.99144202612829	2.17390313617897	4.84661466297739	4.89301357083126	4.95440364608643	4.87702701078407	2.66818840602635	3.75792164797382	5.22877368009706	1.48947898497339	0.0	12.7737563079809	4.1115463934908	5.01345516876627	1.93005909942243	5.29273461632475	16.5599336747846	4.30694750024153	4.91647075468152	2.29612429801679	0.0	1.91519821867524	2.47248867420339	2.50659449960073	10.5815671289867	3.75766099307428	8.30134746210243	2.01873271688037	1.8281513005167	14.900064181396	2.50165715229733	2.81953128115913	3.83790620114745	3.92069683060438	1.16512697778	1.83800685632561	3.65164285523963	0.0	0.0	0.0	1.08591940024746	1.13213026630834	11.9321170060134	1.55500697395454	9.67515782215161	25.8617311196174	2.1605759248854	1.5242813614058	2.03549251840046	4.91754900817524	0.0	0.0	0.0	0.0	0.0	1.00594641979455	0.0	0.0	1.02122280640658	1.37741139334062	0.0	1.41392180133206	1.57461356140515	2.42587808354468	4.49740422424371	3.50626858171216	6.32088770863962	5.43292888851786	1.39105034159187	3.99564198185873	5.26635806426435	3.52046474076623	3.09543821913406	3.67443540862713	2.80170206557383	1.75725350334024	4.91772572484067	4.28570184444531	1.03038722545548	5.10326920119846	1.22081060911315	1.59795135116997	0.0	1.29916868140283	1.77715200454797	4.21394406477229	1.75941145014665	3.34082857965327	7.00196311653705	5.64263588863168	1.29982987551314	5.71797770359442	1.55758727515607	2.73724765429452	1.49114384612385	1.32928765922012	0.0	0.0	1.25505401227868	1.83707336098508	1.22993408459088	2.39778721202268	1.11811664229899	2.06827508727345	4.43005705162933	1.16437989899916	4.61506133162067	4.68195657597002	15.0793891899731	0.0	1.00877047033694	0.0	1.01210386963409	1.73708830075656	6.59973733341587	10.5927635051863	4.54379951248089	2.85020437971785	9.78809713324685	7.81853115423048	5.82639146455866	0.0	2.86629436620004	5.10621499292667	4.09007252556499	9.71144111125784	6.0212853128975	6.84946278188058	7.8515798257554	1.20536101951657	2.63152908208252	1.53766016074016	0.0	0.0	1.19782503617139	0.0	0.0	11.5363571111731	4.028739660646	3.52566667533397	0.0	2.25020430279231	9.07911907768112	1.66935473527227	1.21217609659816	4.30031579236157	1.89634601652001	3.76755618916924	1.03683442162813	4.92538354065779	4.9350221170295	5.74121384486353	3.63871204496303	4.40496858596853	0.0	7.25895042865569	3.32269666396394	5.18120433073578	4.39350190022009	7.96257906418877	5.6806374099791	1.08684503261027	5.70147779104082	4.76851296581993	4.8973309813979	3.54568476108143	1.94742786659363	4.13336477756052	3.13835019147926	3.33457196663018	5.39001010793869	8.02905555232586	3.51299155524882	4.25288037302076	1.3232892273759	4.62552003211365	1.40725727772882	5.46625736203383	5.06353128060612	12.5125231250242	1.71965788821751	1.9045086714079	1.78729053500258	5.26564747676543	1.33371220892886	3.93535802995901	2.93434477545172	4.53982152485951	3.88710912686745	1.35980911765972	2.91825892875971	4.50050018597392	1.91603648262634	4.98668611247153	5.52054343641284	14.202422299574	4.54302153469356	8.71662210193692	4.29817661550967	6.00775014122883	3.31496849934192	1.47561514138269	1.18327188915403	1.453624805014	7.34783527564761	7.8358311633356	6.08011010900439	5.63720362921843	6.75008130477626	4.77992493607844	0.0	0.0	0.0	0.0	7.45389462382027	4.19479178953762	2.79485256484671	4.65949186094242	11.6376389798709	14.7600092703273	13.4213460469548	6.93254508284669	3.50361882578313	2.91509918771945	4.62010160643821	2.87305602299225	4.88566744548557	1.29307741754756	1.5729430005782	1.25081275698807	0.0	2.26338290432071	1.78213900094628	0.0	11.1421856403344	1.92613148123478	7.57450352736946	4.33933131646852	2.19499941557131	3.34143481133727	4.00445547325924	1.85515363671723	5.27474294542044	1.9012020698659	3.09243274317404	8.22326551075338	19.9720238693164	4.38667803858979	8.85126846478108	3.78202363940567	3.66365191825894	3.62059725362212	5.81589819716409	2.26703269638117	8.56768495278593	3.29844460678916	3.31586095334522	3.44451350849408	0.0	0.0	0.0	1.01030771520031	0.0	0.0	0.0	0.0	0.0	0.0	1.96340239881886	0.0	0.0	3.8135282229324	2.38091368427626	3.23937426333046	5.25056631738459	7.50683735551126	2.25682348815387	5.3852697024962	1.20843825114933	0.0	0.0	2.08532190909429	2.93869428690603	5.49832378230872	5.01109919696609	1.83188217817877	1.08072583688389	1.24185341559613	1.42076621740843	1.01158977063312	8.72857402090163	1.80901070414089	4.47882392384841	2.0786594989448	1.04677730993139	3.29804456932926	2.33065391548241	4.78791890544808	1.0235085357108	3.13316878987075	3.86251149576507	4.51263633482777	5.52345933996602	5.55642838994768	6.00572665707824	8.10947649723776	8.65245124057717	1.24322537403805	2.79195350755561	1.60943400060663	5.14757343487833	3.34084448643783	4.42362507798874	16.3604530542995	1.79645887987916	19.427755285496	5.93699282760539	13.1192060149761	5.50432133952999	10.9802903598585	13.2196045679624	3.71914454864724	2.79054342018208	1.13527838117181	1.22756140906774	1.73223116722646	2.40336875522594	1.11884172786534	5.89316998206109	7.15499507055165	4.27649309100297	11.4690617652624	6.74132770907568	4.87625977507975	3.59854733568074	7.39845510935603	4.95902163171975	0.0	6.21084458275218	3.69876015226233	4.05239552062428	4.84130627356499	8.88795879542302	0.0	1.46205257738711	4.54526279170024	0.0	2.02846746116286	1.32273847414407	1.3954436523664	1.62883415318187	2.66541133350686	0.0	1.57580655833055	1.17414204246109	1.06872347627006	1.25224950956164	3.30283257566612	2.84782860987453	5.38394943278041	13.3349215255989	1.16763904325834	13.8833631833212	7.36743039490915	2.4642326384705	2.5809511979273	10.4330276527815	7.30646898979763	0.0	1.76989174178011	7.6880484113822	1.28188089408807	1.3002872379832	1.98528316689296	5.16587313750551	2.58683730117685	5.84978599087229	2.11447983673643	2.08939289753837	0.0	8.45882264133284	14.344463795938	1.16816648183673	1.87399800690139	4.72827434879595	9.75612258793547	0.0	0.0	0.0	1.04483555414595	1.18525763138683	1.00125423089988	3.61087593436048	3.72144823454259	1.66399382512833	3.96770757041081	3.14902854197826	14.6176522209029	1.58158425955201	1.081603590542	0.0	1.01103031741049	0.0	1.17575307803692	0.0	2.84834984301862	1.44613403303783	1.29870917897528	1.24978708250198	0.0	0.0	0.0	0.0	0.0	1.33562480048254	1.53732635534477	1.12640958100456	0.0	2.25056082651084	1.00466889730602	1.90106237121718	5.74119071228459	1.00499749596562	1.01990482347181	1.3146171114215	1.15885910419566	1.21915025455201	0.0	8.95993150241703	1.54425470247891	1.76152067686619	4.42550009308775	3.40636976698632	4.28780210436594	44.726455899181	1.42212364357854	0.0	1.04740340755486	0.0	0.0	1.22413656469668	1.00654475801803	4.5610536429807	4.46095559249458	6.80333495357621	7.65686209728424	5.53262864425315	9.91157819524249	0.0	0.0	4.40602013098776	5.65173420968104	9.45843714744939	3.67387733146756	2.82095067434835	3.18129613465337	7.52504303748752	1.75176453154291	1.91843084567687	5.48865264518219	4.52368264662173	1.28353423696949	4.58715358416612	8.34669661603427	16.5410635563665	4.28617542753403	4.0386703910002	8.50562831732621	3.72048920163588	3.84800007390949	6.76624439892101	4.03069639129138	4.9891130609333	5.84263784986435	7.55185583138583	3.96693264175346	6.57620491736789	4.12516487435698	1.430098046593	4.68653820295573	1.55227676650335	1.70427893592054	3.14988837733074	2.10844296216136	5.23301773642906	5.81276487203988	4.88529901943683	5.65800965757704	4.1416187350014	4.5498110660844	5.41326851926693	2.88339308534369	3.5603065999561	3.93699584310631	1.43833942769434	5.47416810712919	2.79372224964515	3.40397860126282	3.36689431897331	2.93080826776409	4.04441141488742	4.3625690061788	10.0634703397119	7.97502589721549	9.62260852860197	5.88505623208116	16.1640111981443	6.83904120723879	21.9291431742123	12.8822236702927	7.75574760509416	5.47511008891397	7.6973875053237	3.84223431810065	3.93918730118723	1.93665430439551	0.0	2.42467680883976	3.98473439608726	5.7109782309696	0.0	1.40133722857015	1.46692743356377	4.65528953829071	4.66643598921531	1.97325025340898	3.02126995993727	2.46420224284527	1.16600209165642	5.77334642749526	2.38932236337157	0.0	1.15096509986789	2.18597599424888	4.71588985434459	1.2073449366113	1.66484589558539	6.07056085548136	3.99095162570056	7.50487098104698	7.04489980472041	9.09790412336633	3.73807678163673	4.58019007888428	4.57705738558308	5.46015037447386	6.17315701041341	3.01381729886201	6.51923643073098	7.59885597307302	1.28618851247731	0.0	2.41637305841235	5.05946948774448	8.68692232565882	0.0	2.2599772857283	1.00618695887506	1.4726172330098	2.05537420411467	0.0	0.0	0.0	1.05972435992465	1.43675276835618	1.24231353138075	0.0	2.66945374420556	2.51803074017093	4.24159291187307	3.02121446222436	1.48504788683167	1.15809734065465	4.90273027841519	1.15945415947717	1.26267054820946	2.14209070008795	8.46095505477209	0.0	4.54627700282787	1.42325113743953	1.1460564849171	6.13860351010671	0.0	1.00403019938453	6.74615453008657	5.93770322870187	5.79492613267939	3.64295535607065	2.24583302212203	3.32645567281811	2.06547405413489	2.14284984198285	2.03584902424406	1.00825534134512	3.0087018450972	7.25522882374272	0.0	2.00643039320809	2.03772472957683	7.16130242925971	2.87626145890242	12.3627270072614	13.5098387670991	4.77800980655423	5.03565925814109	1.86460328224079	13.5859879905134	12.0082753264993	6.54978562073567	5.43911479205574	1.44826648862854	6.30535214976004	4.03777962816394	2.73341226740218	1.5695329363265	0.0	0.0	6.94359213114728	3.10878875890534	1.33968533888315	3.9961091638296	0.0	6.52122055513742	1.35533246012691	1.5608018387929	5.96049267605633	8.00706812805352	7.54334756781258	4.1023542559767	6.23335718476986	7.53577464056817	1.06779616394403	1.4528500279044	2.78650530087523	2.10436868398633	1.97998882339096	2.77402118087508	1.85938330707901	2.81223068595677	2.23346739857673	1.58691407043918	1.31183071517052	0.0	9.85217717536881	2.9190833967869	11.9148608073281	2.22043725443322	2.1681144303383	2.80859206188787	3.32593611642722	1.73745157411372	8.58466689788468	6.42048520017646	3.30442264652082	4.65967946002807	15.3990185667735	3.16544286264104	2.26675184161169	18.4716152051406	3.16026173824865	4.92695435452042	9.97484734859145	1.67635509680304	2.98399046480661	3.3385470218475	3.50958816799291	2.72622779756931	1.12952489784574	1.94985632323502	5.19089547407878	4.29698338167552	0.0	1.31314410565993	0.0	1.04693610060368	3.88878324102363	2.60592277333272	1.07285809434461	1.41546800376429	5.33976029601118	2.12424794786066	2.06649423541015	6.34065814212416	2.70303521138458	3.93131305037763	9.0936040127157	1.41289166406923	5.07654319577597	7.3259398720023	5.66665498027137	9.21900292372203	6.50550997300983	7.06650032525752	6.01323825535427	0.0	4.69012471124781	1.96324441022376	1.4374392555304	3.98444540269538	5.93886902974684	1.27544467049109	4.70125823710125	3.30991211017828	1.535964437324	3.11656019011595	1.18961436546342	1.63719138181135	5.06788678051957	2.43153644524438	0.0	3.28094749373253	1.03039960959779	4.37760062727978	1.63825394891909	6.15816196584728	14.0172857705387	3.68595511280904	8.29145589287471	6.80990163647395	4.20465902745971	1.86321861429167	1.42912682253698	4.1549469790121	3.35403062533416	1.90094352752266	1.68024704602645	1.45277335966039	0.0	1.20056270074549	2.34493312755612	1.59401546239134	1.49970767549346	4.85919152048083	1.322825295112	3.72325555544545	1.06474711729679	0.0	1.61321856784583	1.01212886728155	0.0	0.0	1.33861369066997	0.0	0.0	1.05455319534529	1.06122140428425	2.84386003007238	1.41385943371857	0.0	0.0	0.0	0.0	0.0	1.52020552293555	1.32336963641059	1.26761817180007	1.6390341491403	3.41916845506214	4.40358817834618	2.20587907623429	2.67181940341187	5.3468013200937	3.80537884040762	4.31445940426356	2.87445180234905	1.11155579656051	7.17518688862659	5.43475772469272	2.18380768672178	1.67723346888288	8.62234579028282	13.6608196877864	10.0537938026493	4.59845211080209	3.65767555241352	3.72513221994381	3.06801724648169	5.39655578032353	5.12928210597152	12.0506101995616	3.43669464718343	4.37734207666818	6.02243798398138	5.07353696628974	7.949843981361	7.39167785199672	18.8328352814003	7.62201991807805	2.61657650556051	1.30258675546133	1.41718582178248	1.00247091595826	1.62954054647018	1.4055461627394	1.8547046903658	0.0	1.99751855082777	1.06657644683298	1.05830652586398	0.0	1.01747564653115	1.92358788630627	1.06662415353315	3.06095710315489	1.7881568771132	0.0	4.5573505922439	4.25224418368848	5.58087397422899	2.62316973674749	2.62241720677671	5.326651232928	4.74059986339266	3.63931433536078	9.14497059789968	5.54006311591911	4.59510588085405	2.24270127323873	2.07753393444712	1.17489249811453	2.49078124305114	1.43181466476911	3.11759133651071	4.29229181142478	1.01024206630514	3.17896519925511	1.39197281969787	5.34244052095403	0.0	1.27798740465487	1.898028923168	5.44258689076358	1.05906469494458	3.97809735784391	4.99735446458534	3.28971052051448	1.13201910956668	3.13989192683339	3.31572626082055	3.5978646585487	11.8544077981703	5.63691904506322	16.9210169724423	4.28173584437491	1.1979661446034	0.0	6.24914538092373	15.4440347332846	4.03270077607608	3.62599930643414	3.74492961551564	4.36984939747462	3.51358383991037	1.12982062915269	1.83655123926378	1.32570669247783	7.94988517971602	15.2109475057944	1.38356732598749	2.85677614556162	1.31323691004737	3.6507527438986	1.74600473077266	1.56347491563399	1.48476404757743	1.69847952878814	15.1220135768779	1.11496660612948	2.42640670793535	1.50995950355047	2.24073537975457	5.79520600522832	4.69050212616529	1.69353872778465	4.47861959415726	1.64000172410365	4.33515284950343	4.49766097229474	2.12687042335495	1.1282455084644	5.37557477961475	1.48714381955036	6.95000695148476	7.74460958116206	4.06218707668369	7.12153345463095	1.34749525655718	7.51174308879478	1.52314393446021	1.17666409044426	20.3681237498994	1.34161124610094	5.41986981255649	3.02389595856595	4.06761085848479	7.94754312398198	4.55107056546348	3.48324383719267	5.95387880975949	5.16984305157957	6.55535395914982	1.35059356854431	5.81730109679424	4.96074586708838	1.00609643009462	2.77901130958179	2.07286279266227	0.0	1.52918100079251	3.628319544487	1.75778407208693	4.72877434619927	1.0746097624947	2.56644074924376	1.60072642631443	4.17186148023082	4.34062879339688	7.40801658800979	15.0486729128063	4.77054173062648	3.05578785385052	5.19360110613776	1.63248172589531	3.43167750409944	3.22953195543007	4.54271365274798	3.04780822800323	3.66904737880402	6.33943293269277	1.01493542031445	1.22049702645857	1.22017550143112	2.17841513055551	2.93729363724818	1.035167144988	1.03172018016244	0.0	1.13412973785747	1.18274386537437	1.07774200046953	1.06720743251506	2.4705694243714	1.00179473473679	1.05510889757399	0.0	2.20132104066057	0.0	6.2465999099037	1.66172256587622	1.52703686864971	0.0	2.61764836400994	1.18838095108028	1.96707769260787	1.4075200361888	2.52365253922338	5.32464041906926	2.41900833132007	6.60072925283643	1.68939330864342	0.0	12.2002539279834	1.58676326424824	1.3388853322995	0.0	15.4965247958165	3.1322155113678	3.95553980892861	3.73670654724778	3.06493302358476	3.26201819345175	1.0919988978602	1.31546452472931	0.0	0.0	1.55843207559072	3.58021969180073	1.89606874282981	1.39158174482913	1.3441011753724	0.0	1.83952660389213	1.62698918232467	0.0	3.53623726860867	2.85449499350336	14.7124838329865	2.50452452018597	5.17089975696623	5.76184084097735	1.19148471668848	1.06732726194328	3.61038222626331	0.0	0.0	2.51968365584291	2.70286961538159	2.54184625400063	2.92536413681851	2.71132734799411	1.49474031540175	0.0	1.61960194975797	1.54664305392921	12.7267553413824	3.31648546760751	1.33416377106143	2.51399916684786	1.32479637333536	1.19516626565569	1.6972020289505	1.0042873534625	2.1863831078592	1.85330260946615	11.0153504311232	2.01468567500557	1.36203729647271	2.41036549956841	2.62798880225654	1.65457220760419	1.97709644525871	1.73382617228505	4.05738198897717	13.0789816995972	11.8626374396019	9.68681543575536	6.8390221681894	11.7732850022951	7.9819446015615	12.4685919120664	13.8419350471899	5.53505436090515	5.41045378883773	3.27061482508085	4.70343876399623	3.27484918413372	1.05411011170866	0.0	7.77961047229778	5.03643694571747	2.25379394720687	2.28392881176295	2.01710094842837	4.34037926518955	9.95823025733896	4.65013225672254	6.59579150779529	0.0	0.0	3.52890777738549	6.39935370149552	0.0	2.35092445491167	1.22541072517917	0.0	1.71530713330451	2.00741971751718	2.81665395226351	0.0	2.92681552746903	3.69808801160484	22.2694076984826	13.4632824237364	5.00528575331321	6.98328059915909	3.31846365502774	4.3128631066389	1.03762981896461	2.211430709895	1.12365021788489	3.78231109117939	2.55932156316697	3.14118340963627	3.35955372640671	0.0	5.85354890432193	2.12556666883383	0.0	0.0	0.0	0.0	0.0	1.37542195252682	0.0	2.40121801043275	1.8808022753073	1.71895181907975	3.67473542016454	1.10785661640854	1.2731334260185	0.0	2.10716212262269	3.13873203295612	2.23036109005623	8.05178723083146	4.03621026896056	6.34607814583731	3.98358778623351	3.30773236774301	2.19586360820367	1.58797335068831	1.23106988061096	1.92591846738638	1.50203945230667	2.25558815909462	6.02423446038137	2.59064789266467	2.81394066505311	5.06189341938739	0.0	0.0	2.67417955238806	2.05210850539855	3.79563284595009	5.1915158976654	0.0	0.0	1.61029652878625	0.0	0.0	4.16630733774733	1.65363408489663	2.47018372133688	1.68967577816481	1.26854068454578	4.51919800805072	4.59594598539944	2.22323946767179	14.6501981347734	4.30998150303854	6.79259724317715	11.0811165044791	9.08262176205435	6.24842850906234	2.57889895878165	6.42180113635172	1.09402445897288	9.20128238461091	13.3996954904354	6.89266730788143	2.52103610709518	0.0	6.27145513319218	1.71800830807737	2.49169776377344	6.94343026070631	1.54035873153303	0.0	0.0	0.0	0.0	1.56631356509305	4.93496096491102	2.86912091981596	3.30271775959973	1.69533232627269	2.42389649063805	1.84822498797736	2.21120337508608	1.03193507176758	2.41002412780522	1.00940608414092	1.0282076626425	2.78303896581396	5.48797876942778	14.1199211475823	1.20117982766399	1.34035354028136	0.0	0.0	0.0	0.0	1.27852912933627	0.0	1.36390354279333	0.0	0.0	0.0	1.10822376277411	1.15321498939233	2.45765801680142	7.34540918474774	0.0	3.50397831736836	5.96384410153771	2.54149746535445	3.90369343173688	1.53263656641242	2.91332716566091	3.05584742328107	0.0	1.57903779902758	0.0	0.0	1.52504150732673	2.28479452194937	1.09514313735921	5.79888240018692	3.52329679164835	2.80587225400217	6.33860132474992	4.27374839687771	12.4075778013093	3.88154458513872	3.0618119480603	2.32489467031082	2.27989066687329	2.64530976552012	1.98093945971247	3.59264395145645	5.02020010714198	6.29987979876309	3.41682826646249	4.31613575463599	3.50127824528361	3.03591239105942	9.53749898933003	7.18328346201447	3.47275079325993	1.06765978049418	2.21120955688785	7.41751183914421	2.55255043249944	2.0789064703397	9.56667470682621	1.8961877746789	8.00843413824195	1.4311500510442	1.90739663923283	1.02625102307247	0.0	1.09893697011973	5.60587766306705	2.15965102251378	1.38306608324668	5.91104858465774	3.23403187248676	2.27025013079123	4.43873670051527	15.9458303943658	1.2432172876062	4.68685761585987	1.95028103662907	1.87943326317225	1.21792615785461	3.11592559997484	1.09249370926153	3.76622393509079	7.37959933934578	5.31417194092736	0.0	1.59429511911219	7.13493669088912	4.9440589888498	4.33722233863076	6.95718471188244	1.13946842895869	1.36535400137107	1.66884794822402	2.3440192502582	4.59914534004257	7.10267461221799	3.54367086892108	2.28893569389838	1.10057287695073	3.28269201543546	4.85988138715759	1.33226749651594	5.90151591752377	4.30996964773234	3.22690011254601	1.26689030509509	0.0	0.0	0.0	0.0	6.22989178236654	3.80037507066224	1.60390075993301	2.09263840755769	5.0050254200859	3.11579465380466	2.42573525399355	2.69685795376555	1.69198672301686	1.65497474808214	2.36723369360815	5.0460269241071	10.9537222758063	2.21828431459823	2.9835733669576	2.98084282454145	4.97636475710774	0.0	4.41591860062641	2.6543079518537	1.52817760448691	2.62337129157052	1.22000665658573	6.55361212593829	7.67342882037115	7.77352677976041	4.6651173472414	7.52870808399417	3.35438545985419	4.69281257081168	4.8687754474379	19.7552334665743	4.26824482543251	2.49206694938283	10.7171789008312	2.73477398093873	11.3238461004978	4.93045991194634	7.95245116643276	4.22731407179504	9.34286058892821	2.06815912677585	1.52735860458835	5.17788722704663	2.79655298754068	12.339280752896	4.18643670223712	1.05877005631388	1.70115468221029	1.1968448567349	8.17158546017585	2.64926906762047	1.39440744805961	5.36426469443895	3.35132905046896	12.1322900767653	0.0	4.08692526715374	10.7184922822598	7.79428105547869	9.24428253449958	3.44179267126947	3.22381182172204	2.11247350523548	0.0	1.00960694633248	4.70222675158348	8.22655808540091	1.61942141727397	1.13682376066682	2.17416582854288	1.17675767411416	1.81438197930273	2.18992236784451	1.15472882550011	11.2700122138259	5.2765032398958	3.38399772503084	2.75630598076063	2.02337414132968	4.92160547983925	1.2466748560553	3.09163472814532	3.90855041441801	1.9691238931234	2.09025808903049	3.63703035667029	3.74942249607065	2.57870794279997	4.53599093817506	2.13982604036819	1.59605545201859	0.0	0.0	1.51323742256948	0.0	1.09386148833822	1.12224816125382	1.38747563382846	4.66671248356257	3.35772492317653	3.12602797592635	4.7639393104147	7.52127647099023	1.89533959238198	14.6594289489809	1.19727207323831	1.38012644907076	1.20988123369971	1.01887612150428	5.98858790808465	1.96740916534588	2.17483791178067	1.72744868768288	4.89534419523022	2.32337104769659	2.27415270864835	3.70933845678966	7.86055698686039	2.61974743901043	1.73812303306122	13.9481106473817	4.79673956064878	0.0	4.86457781275916	1.70497231801295	2.21534471021589	0.0	4.81124526613545	3.13803900951793	5.05625049305257	3.81703804550826	2.81563536441211	4.41064492739689	3.52564263010154	9.01532941844236	3.93385004653822	5.51628101791266	4.81464427963817	2.36503840448946	5.13961782575823	4.06716070080103	3.01334046227292	1.78244653390219	2.57221810545791	0.0	1.0160421770397	0.0	0.0	0.0	2.12889134692251	6.91979447080384	1.62525608863803	4.31039993126504	4.31387793802703	0.0	0.0	1.88975497078557	2.29566023622831	1.53075165823166	1.66226494026909	1.53094137895299	2.11683795805331	5.70601871785987	4.43931621563439	15.4742442851759	5.18592505590649	5.1551523426357	5.26761787569551	2.5660960681969	0.0	1.76456298478383	11.7449047919131	5.70802627992168	4.49997847936111	6.4018757082358	1.06620785745773	7.95485141400431	3.84537357784034	3.53093968749919	3.36622459069104	1.5971088843297	6.13207851733679	1.19177962243238	1.09767426984613	4.06458198461202	3.01244943849689	5.49743452620391	3.23432176092219	2.8932343089133	8.11231434927548	5.37354675743807	1.67382751064071	2.15187605771612	4.25515644548788	5.42162673529966	1.37163323669521	1.8744530804079	1.578146277607	3.82390299988288	3.21188236643178	9.54058804957206	2.7881599456072	4.4855448147229	9.86873026648408	4.61978768487975	3.6049286643379	1.95799627597293	1.66864339329065	1.70608363538572	2.04561745194803	5.44950335877921	7.159242986561	3.26269024478266	5.91245265456232	4.92642302433074	12.2367835991018	2.18195080667653	3.63713241075616	8.32319204108438	4.15820494010595	2.54981501463411	1.86927087920343	5.72925016595361	10.3166199951379	5.26196623917397	8.41808896239894	6.47044193795136	5.94428011796562	11.3965520652349	7.80589746976444	17.5932272127737	8.70028140775199	7.36938822447757	18.4951150472914	5.66858797126088	7.34058660864431	5.60128492536942	12.16179295755	5.20271086619556	5.62670416948282	4.38703993651352	17.6759255324531	9.42858888537181	7.6563306059156	6.16561735431248	4.04966522075367	6.23171109768626	9.36040241505204	8.71143457002509	4.76220782265732	9.59473836864161	4.27270653478745	4.17628413573089	5.61414122473484	8.39194358467794	10.1778964629538	11.9721239012697	6.87407768926903	6.76022125482301	6.24462708080445	6.20618587792563	5.57341770053514	5.46242294386875	4.69849704127972	3.19247191647765	5.70079240572191	38.0795795918028	7.75433422251073	20.821374949553	5.85022509957203	5.65270508110163	17.6584677786043	12.0013357524814	7.06042383872305	7.3126574746419	7.36507654181054	6.70999997591518	6.95929322711147	9.90965330991705	4.40369201719852	4.65508870093392	5.13666315450265	8.24354743241708	6.09316485270128	5.97942804619418	3.9935013775566	2.61899784851204	4.66770608963247	10.6661804395897	17.8390316436621	18.015584209652	20.2354332404592	22.0996398670812	30.3546902233888	14.7126123526101	21.6825621875206	29.732979179733	40.4350405193645	23.6821349229066	50.8779469664101	71.9614844289322	41.619740104523	68.2542202264067	1.13445112953982	1.73212289633349	34.8688789135699	42.4914446436147	44.9312147432383	41.7790350718002	23.4467033431766	35.2058574655402	52.860445860858	3.87813020214325	20.551861588181	10.2159283545481	2.63225643955114	1.90716669284549	3.51729818599408	4.4735003852236	3.45595117934858	3.64676332506133	3.02150432305434	4.15594965908087	10.4329803255727	2.33206864520533	4.26996805816197	6.15382599988138	1.48890764796692	1.7078542114473	0.0	0.0	3.45182318241307	6.55708820249141	2.4455874975558	3.84320550469281	5.82217442707523	2.4492324872533	3.9962677901654	11.1655530359333	1.69812257074666	1.91128816308327	1.48095126035134	1.23293308534462	1.24161695232962	0.0	2.26620094626822	0.0	0.0	1.0025542822346	1.06080713587948	2.0718314702529	1.14966712981169	1.12421679069363	0.0	1.51438117189532	2.44260277448158	3.97388564170768	1.91385192340951	2.48080880017152	0.0	1.01904205170105	1.61306104230492	1.1227813831789	1.18409198980615	1.30067317595752	2.19751838533973	2.11110388370132	1.00692369282636	0.0	1.2823597207569	1.10745354114388	1.25526481820088	1.02159688761495	1.93351593229366	1.99325272069063	8.97100302070823	0.0	4.92590570409735	2.73527085074569	1.53070246509586	1.63104752914961	4.69282511640034	1.13357362050937	1.00723525946094	0.0	0.0	4.18066862241472	1.16464321839599	1.52173771594293	7.78392234964301	3.58315556818061	5.13654610709458	19.2840692415649	1.33408837503641	9.14606202965304	2.2169081547726	5.32251246244432	7.74699028689095	11.973120163899	5.63005806818541	5.71423480846686	4.01544130720209	2.67823824915979	5.48522247409258	8.08058741340221	1.58237098315272	11.1137911343716	4.48562829584469	6.56014029510748	9.42496938293916	4.46891875020579	11.4087637950279	4.02862610769726	1.87784819460418	1.04477885871422	4.51331224351758	2.44109676439456	2.16212353272663	1.56403708357057	0.0	0.0	0.0	0.0	0.0	0.0	4.15791699861746	1.90545802527114	1.54082879250391	1.11769654462732	0.0	1.36265762036074	0.0	0.0	3.08672376827484	1.0100249943793	1.49503689373486	0.0	1.20721661042137	0.0	2.4783709212962	1.59326923344174	1.14363685022125	5.67922310606559	4.88365254509065	5.73599202697388	17.4092133485764	4.34636679768904	0.0	6.29029335577338	1.96462583654278	2.54330173971115	6.10488514634743	1.81722317606071	2.66224989930653	5.4398223039869	7.33583831101749	2.06740954627756	2.00616072678671	3.67660308417761	7.6585642527089	2.7896389148782	5.56070222881785	4.67139105354101	0.0	0.0	2.82140185257082	0.0	0.0	3.45752558806891	1.13742736321772	4.08902634423751	7.35501550346945	8.37209337608682	3.42836569884694	1.08434915116005	5.69282811985579	3.13630325241509	0.0	1.79388546865932	6.24902327829166	1.01467098440913	1.02007729206215	1.18953353158962	2.21437661437152	1.60657604533288	1.5625064205902	1.28406168290791	4.34615742860829	1.68474427199641	5.24205144148295	1.22046329582664	6.40816742284558	6.1867944660366	44.8753240887302	3.95606790262262	2.11939677875698	0.0	0.0	0.0	0.0	2.83766332050738	1.00406744508294	7.10515886844115	5.51490761684016	6.91959660952017	5.99975682262622	1.65808731801776	2.74235044994563	4.14495990088568	2.12676935161518	2.04019103663612	3.46364927661023	1.47188247553449	4.86091000195441	9.34045393817942	4.34614339240221	1.14812646782162	1.21198947058674	3.77062481231799	3.7004114084024	2.12247069268834	1.35497129446519	1.62312074305374	11.9997034418706	2.46529540291887	2.92104510060764	1.53020435528221	7.09434709694267	11.4086694109473	1.40003328999636	6.73995390841282	6.7078049270425	13.1075591519807	4.78016747232036	2.96051827090888	1.38728526224932	1.0342660570243	1.06894579969162	0.0	2.69017449807041	1.40298763120219	4.88310479601843	2.65317111277248	3.86812525132493	3.47774082929709	1.01213973439648	0.0	1.0394095117243	1.38612607259439	1.24756103570595	1.58732869293702	2.09677555903663	1.07668243859861	1.0038117523059	1.08368474361221	2.25477758012904	14.9314548096117	1.54166964767793	0.0	0.0	0.0	1.03257500845004	0.0	5.9912280115951	5.82915560979826	5.89579035748857	5.60669122448186	5.22948431075799	5.05954452807876	4.97695912328026	4.48497177506557	1.68567100833369	2.23292660871348	2.63116888979075	4.37108140528442	1.66347010691883	1.74129732494262	9.32447511458396	1.42756905319307	17.3163427690672	14.9566942707134	10.5306133972781	1.15326258364233	5.45950419411153	6.7025556168592	6.32515706361994	4.44782347909617	1.42720396908272	5.1110452864412	8.46870441560868	1.5468366772701	3.92360848059239	5.46989279280969	10.3990690529993	1.65754478589934	5.19706420881067	1.01322786117697	0.0	12.9550427833287	15.6683994891984	2.41426902842505	5.33007059776905	3.66453881216136	4.01043243997976	2.60399648108584	10.4638749122296	2.20215621908831	1.13300686168903	0.0	1.03447974056894	1.71762924557127	4.68132064597962	3.94906193540871	2.10598806771199	3.92565521745921	1.17638709486008	2.45976460006663	0.0	0.0	1.05829030452549	1.05026329656621	3.12204230912064	4.66650343585408	0.0	1.84426593595039	1.77866833086534	6.67007001428834	3.87789413048192	5.41035556462902	9.17216194974151	4.37769789917267	3.30004569413647	14.9233523130505	4.98502486898261	6.49306683977899	6.54388986009913	11.6659031031156	1.18696688485981	1.90037246445741	5.2387984614163	2.90747460393988	2.97721071978034	4.06001969530316	2.67929103022471	4.48573107367013	9.84147939309003	3.70704673716219	1.84396761301713	4.9129451761666	3.39565545215415	1.05279447548123	2.00177327166842	15.7153572203221	1.15657708347477	4.16624287299568	6.34061445224119	3.79012930833774	0.0	0.0	0.0	0.0	14.496130705434	6.90692024518722	2.24758023378985	1.07300801285022	2.0236883318933	5.36123992972928	3.8943805574242	1.80282998398231	1.34687178020392	3.92653916088367	3.10985011918135	4.70251428875915	1.15039383505231	1.35005747053444	5.82859914833552	10.005635158953	13.5779078849978	10.6377255407772	0.0	15.556536822888	3.87354050958411	5.55544345997374	8.10461176299478	5.65053933790893	2.64381698031636	16.2827140177147	7.92896067913914	9.54085065419578	2.56323856169266	1.53890660521832	1.40969337331152	1.86684117820865	2.5190176663792	1.57786638274371	1.59009508263916	1.85550608527333	3.2319916770996	1.05470642143636	3.26953960105553	8.27019436477728	1.66025958829869	1.32476814525448	0.0	1.28617007935283	0.0	0.0	4.95001141349159	0.0	1.15645937218549	1.26870058079501	1.60036666710043	1.76495527555834	0.0	1.67064322110255	0.0	5.40712161818011	5.35282709620044	1.55601716586449	1.41563516900563	4.03482351403424	16.9748253532702	2.44384720678417	2.21765919766389	3.98292090963118	5.36692213075288	1.69866431911042	1.12922362854696	8.10409941946099	5.05383696504731	1.37901120511284	2.47347827898551	5.00128953428255	1.87523212755461	1.54814544850098	2.59895261589241	2.46254452118992	3.12197125571253	1.10659868913016	1.02249004668859	1.51975057036469	1.79109394620969	5.82677863218853	1.12207171033777	17.919178427144	12.0266872755249	11.2268346226441	1.60377387909367	2.30844994845435	8.88433742775367	6.84233020248905	5.97164736266339	2.85642144400976	1.04742740041189	1.23279657155363	3.05264867285597	4.38677544980626	6.24934670539836	12.8437805700604	3.33514089735054	0.0	2.0609857902075	2.10037276212592	4.58352404466283	2.34395063880504	3.68443852304598	3.12849564756544	1.46258432770154	3.40329556635561	1.1958824156062	8.99771049095066	4.87442811268162	4.45779943129492	8.57892512142534	1.17486360470211	1.48575120219982	2.32748260650115	1.87893683810099	4.06373212108306	0.0	1.15561551354744	1.87287885930476	1.10765938947626	1.67496836432504	2.07159591411838	0.0	1.79734612301964	0.0	1.62499486951336	0.0	1.0748956268832	2.52380711669548	1.6040203812042	14.921360925056	3.69636787350799	4.11566277801781	0.0	0.0	1.07754940796842	1.31805319429049	1.0045011141408	0.0	0.0	0.0	3.91818907397227	3.42219921880347	1.10016328404402	3.84376728004298	4.21818679260182	3.5514450854334	1.13806074025971	1.93710972913632	0.0	1.0392581461914	0.0	1.08911206149471	2.25787133882241	0.0	0.0	0.0	0.0	1.62036360185392	3.33662519078518	3.35277563489117	3.63211534666732	3.11018199090137	4.64670294299038	2.51967670069304	1.02451623308919	3.63518563614356	0.0	1.25056169411722	4.83337306979412	5.33413046240647	1.61714069774356	0.0	1.00213515640512	0.0	1.14260988645483	0.0	1.21804468326522	2.30109702385322	1.5145458170472	3.37046994939056	4.77031564965549	1.52670516155987	1.05491484176051	5.1682586067012	1.07952388235856	4.65051123991106	2.65413043971606	0.0	1.12775529728328	1.11150785391929	0.0	3.00010957524287	3.90445391067814	1.83659490580509	0.0	1.40540512350229	1.10620034572423	2.83173069083336	0.0	0.0	0.0	2.07969004916729	0.0	1.25644072246769	0.0	0.0	3.1185555071256	1.17810162119571	1.00352287869248	1.80281955144636	2.34336880117405	3.11852474912846	0.0	0.0	0.0	0.0	0.0	0.0	0.0	1.27097108849548	1.5733574650792	5.79517151379281	0.0	0.0	1.1568998901176	4.17434000097932	2.86759299389564	1.08582124634394	3.04906583721853	0.0	0.0	0.0	2.92035080049834	1.08257393254232	1.18736645206752	19.7857574863067	8.06108561949757	5.28249667365762	0.0	1.44675564855614	7.6097477562206	1.95761965048694	1.59575823594888	1.77928844190514	3.2243497824991	2.01063139712926	0.0	2.57149981211214	4.65180080119477	1.38953215425643	2.645702672455	4.42285964026409	3.33773615448809	0.0	4.15964624219857	1.03513246666789	1.23042648774975	2.57655300865303	1.68115984698028	1.20568461736056	1.85651963396682	23.4756287936847	2.56953342855504	1.20338866532682	0.0	1.42397975225507	0.0	0.0	0.0	0.0	1.1834321345516	4.10893638800668	1.70110634165683	0.0	0.0	1.02434595381316	1.17193384405713	1.10175098164049	2.61585722726128	2.3623230089014	0.0	1.05865206199658	1.55646107508872	1.30901231786672	0.0	1.69413790374168	0.0	1.00422302719921	1.77357971081399	1.53862898307051	0.0	2.0217166899589	1.61682547788869	0.0	0.0	1.19179658065565	4.8091950466223	5.17664052437308	5.94519940721555	4.36788189315771	0.0	1.23709955578226	0.0	6.05637320138296	5.19719196306298	0.0	1.2060289551739	1.07051276203032	1.76124349249775	10.0742113176116	1.35901563997132	6.43283289731928	6.31130058164534	4.8685982755994	6.40956740918726	0.0	1.19017402672294	0.0	1.72246401704808	1.25167512436351	5.62790533481667	0.0	4.30452106456134	2.24455379128723	0.0	0.0	1.66664506092002	1.52163221848214	0.0	1.51692152902021	1.18094916584352	0.0	0.0	1.2664168638911	0.0	3.26878004024755	6.58989573229556	3.77276545689811	1.05804517276189	1.47876445780984	0.0	1.85372059325667	2.86659178904894	1.32428423828779	3.58774500318011	1.87475892948769	4.8570732002917	2.15201045008625	4.94127579380687	1.76724361973076	1.62245700572185	1.39968925479648	4.64815459317766	2.60996034197947	1.20501846692414	1.54522492032392	2.46571635727512	2.60090709747779	3.24029726068897	1.48054599040065	2.18220933170798	4.03635694774538	2.43054331274306	1.19814694124747	1.5834859680021	0.0	4.76179988803123	1.22074981697391	0.0	1.03284831051861	4.75851245952356	1.17315348892082	1.45938781835383	3.93548182778378	1.09953189101579	1.10521299187259	4.89136490050145	0.0	1.00656322274821	1.41394344535544	5.01498762411448	4.43472461994651	3.75116387590047	2.93359099472745	0.0	3.76167004865352	0.0	2.0471399429666	1.20337891949288	2.05893579135963	3.11674653318115	1.95696047805805	4.1690394149312	2.37632473787775	2.98305546148513	1.17567975036861	3.55193027353828	3.14523917209157	1.8794501846759	1.59309415086474	5.77754574511941	2.86461458397274	1.22094386169892	1.08111147479218	1.66150492841918	0.0	0.0	2.6288011565311	4.17725248061572	2.01699399405838	1.06720502158806	1.62394571523491	4.75105671000479	2.61188058025466	2.56901655246032	5.04486878869818	0.0	1.19956758215503	0.0	1.95183634294257	4.67439729854846	2.33168199204714	1.40636268500186	1.77553363969443	1.16319292939163	1.19134529218251	3.98498695585361	0.0	1.0434762890007	2.24163222114178	4.74547741590575	1.47477778717576	1.01093812019318	3.05256604126632	2.00832347585999	2.27867030356398	2.28058128561864	1.96513840403879	3.30138721504811	1.42541640678597	1.42546447209081	1.74716258665279	4.6158134530208	3.21875147020555	1.80608198867274	1.92327318978101	2.23296039975727	1.33892082819216	0.0	0.0	0.0	1.51535003582318	0.0	1.37894084096987	3.80845758692934	0.0	1.03966213379967	3.40617757854313	1.05680114353073	0.0	0.0	1.22248272998828	1.19822626579811	1.38575879905164	2.2137519205832	1.28602649276728	1.6514193924162	3.1413127578871	1.00593052862542	1.97557060465311	1.10377727547514	1.26709137811011	1.95206613006468	3.8383504708254	1.01019482223004	1.34405764621	0.0	1.12039143317471	4.10382491360611	1.19901598102776	1.991083856626	1.07487005477574	1.36242251694816	1.77040763001088	2.01808103946517	5.5335128185633	1.05806118037139	0.0	1.00256542399087	0.0	1.57720873738078	3.59571493863117	1.08784759622379	1.24548047758095	1.09903023197244	2.80226126847656	0.0	1.08239254037748	3.91175483413137	0.0	1.90549812421027	0.0	1.00505609580153	1.56928056525953	1.830480744335	1.32665032677451	3.4324149243922	1.88704333889618	1.61558358108003	1.0175901110947	0.0	0.0	5.11738211846563	7.16219730145824	1.32032741726347	1.21362466117128	1.30171021058641	1.00703162559742	1.00875375748729	1.86305998092771	1.30797770373355	0.0	0.0	2.35576412368037	4.10501486757156	1.83823246393835	1.54610887882818	3.00962674460015	2.29056955295075	2.30860637699656	1.14045984378565	1.55005323962195	1.01296346200388	4.26668169279399	1.05716788898975	2.47193414095453	0.0	1.48312225805622	1.35687129595537	1.3112696290396	13.5963404222174	3.3234921200147	1.0003396623659	1.10881277835799	1.2710818209514	1.00900712031793	2.02392687037309	1.03407702109849	1.01190030597054	0.0	6.83637170480973	0.0	3.42597990368557	4.98054309443695	1.06363779980122	0.0	0.0	1.05763568749345	1.73650095659254	1.10270907502256	1.73387886717762	1.2011817109967	1.61167098836025	3.14859234790264	2.29290692515631	4.45563519387159	3.2069158307928	7.42312745969036	1.55411062695343	1.07136420769491	1.64707439072784	1.41792843063631	1.18720901601027	1.00610826688051	0.0	0.0	1.69547756133369	4.63926196578111	6.25283960126129	3.97651017326783	7.16265858787949	2.53951559454859	3.20025698668635	3.20019177367615	0.0	1.1616586819404	2.9004372928369	0.0	1.05860322142636	1.11175427735376	0.0	2.16660227958999	0.0	3.91445655383205	2.03403139741912	1.33352782191243	2.53970515455327	3.39299232864982	1.43186854949845	0.0	1.00690612367771	1.22139062278917	1.48844335144783	1.39515543111334	4.41621112381942	4.72115545481122	2.86371092903122	1.23538452973778	2.21187054607093	0.0	1.81075249228433	1.86017856639616	3.00860492411908	2.85762768542425	1.05513210969904	1.01959444868281	3.32404532986177	4.59890023247142	1.17441427008574	1.8615079950366	2.78181963232405	1.25515830109763	3.53802315888514	0.0	3.29584617729513	3.93497626034708	1.50233228689136	3.92717542806132	0.0	1.05302765430544	1.17476895675759	6.86542274408925	8.63870714459178	0.0	1.61196893517998	1.29316099653069	1.24583009933062	6.1376268191172	1.7343727945875	0.0	3.41580574301827	4.0605363012982	5.48570111640097	2.50649773853521	1.08971174505396	5.02544415694403	0.0	0.0	1.19470004761083	9.31471640087523	0.0	1.06993960319292	1.45075135765501	3.26477268347055	1.2386344130637	0.0	1.50894396410279	1.05083713401326	2.04674548556071	0.0	1.3242552337923	0.0	0.0	2.0237349593853	2.65153970534069	6.90133819464896	1.24278829361681	1.66850084259293	1.20615813191049	1.1567573833095	3.63100236196803	2.61492479902748	2.74326927772101	2.92812723488201	1.17980265557111	0.0	1.4124218684931	1.01785702183338	2.57384258674413	1.0883540074135	1.23424219789039	1.04677127605102	2.80184183361499	0.0	2.65794727627078	2.71022347670351	3.92542633611319	1.26075344442884	3.07905220277308	3.29117983804705	1.43052767413839	0.0	2.78970458246172	0.0	0.0	0.0	0.0	0.0	0.0	0.0	1.03611636988062	1.77590156529026	2.37737135379767	0.0	1.08772903193833	0.0	2.04720779122971	2.41876749540357	5.7195319159825	4.08871540221711	1.37103119801459	1.91863715758426	1.00994773891702	12.9532069619024	4.76512916934248	1.23289099421919	1.77788690787077	3.26387589105945	1.24012549665866	1.11170828851585	1.92442389698081	1.63272590357645	0.0	0.0	0.0	0.0	1.43492010628495	1.04395852851776	0.0	1.2684512141113	3.08211581748388	0.0	4.36630976748331	6.1529054607322	1.02289280052396	0.0	0.0	0.0	0.0	0.0	0.0	0.0	1.27957845402846	1.74843719969796	1.19572285016154	5.4867934777337	1.21420623379469	0.0	1.04382470413655	0.0	1.04225074104367	1.70564833951747	1.45531944425641	1.67787035589801	6.14230918394155	1.03805498562995	1.11882310053152	0.0	0.0	1.01194717514897	0.0	2.60011790541751	1.14665652216624	2.5876632365011	3.59074356992883	1.95877293002984	0.0	1.53649218933865	5.74547880829285	2.09232151694614	1.32838268492992	1.7232235194477	1.88567745380191	1.06306070358248	0.0	1.06468941625741	1.84557524998495	2.71318971781479	3.99485884473835	1.26417335700772	1.92607124053061	4.80664780903101	3.22282023131775	3.55849256065914	4.89794195847329	1.61923472263044	1.15924573565569	1.1167722208574	0.0	0.0	1.5536733613281	1.49751907055671	0.0	0.0	1.10943412773113	0.0	2.0902327071251	2.04441707042584	1.08977553837533	0.0	3.43613551672227	1.45741231340978	0.0	0.0	1.04055591304692	1.7529845477432	2.21063142596367	4.54360010556669	0.0	0.0	1.25973126638234	1.23266516428442	1.33215781435223	0.0	0.0	1.01699580962146	0.0	1.34790061631332	0.0	0.0	0.0	3.15185187656411	5.99354248394636	0.0	2.6363331645595	0.0	1.66132431890202	3.27739198540327	1.0919296729045	2.53519750853249	1.00917052102724	1.05297260381789	4.97196046013149	0.0	0.0	1.1538808914266	1.51183347252509	1.16875980239389	0.0	0.0	0.0	0.0	8.26369218225804	2.39655518674284	1.26092468044649	3.68857335703617	1.36134769587109	1.0048635000564	6.36186137921518	1.59693486701923	0.0	0.0	5.21901382389977	5.3808639615366	1.75835427152445	4.7586111955277	2.64827942451371	1.84085590910488	5.25467897250509	0.0	2.85818705765145	0.0	2.56834883234036	1.44362925733025	1.17214138217851	0.0	0.0	0.0	0.0	5.86811855870864	0.0	1.46893549381463	2.23475879094947	1.03447598706543	2.605254935313	5.70863254718383	6.8285534501578	0.0	6.93249619869962	3.89145218080952	0.0	2.26890121991128	5.11065419360942	3.35936856794942	1.84065288932541	3.1739087449455	2.80412892711058	0.0	0.0	0.0	0.0	2.75624987114769	1.00875253368317	1.12414215497374	0.0	1.9650288622116	4.11229876294231	1.36126866880141	1.65281677361467	1.05272800465205	1.26635164131844	1.40450305264814	6.29183693651822	0.0	1.23823072977486	1.11734169489028	2.32886230265803	4.07994703994268	0.0	0.0	1.24850868321928	0.0	3.611558480887	0.0	4.36675354561523	1.15739792077083	1.33495998942933	1.06148341297886	1.25969404444347	1.50649856481432	1.70120715267231	4.46723890316561	1.37870870869389	0.0	11.1406142775245	1.46783068114684	1.57511423975765	0.0	0.0	2.49979038080693	0.0	2.87219432716364	3.88281176362961	5.42700315164474	1.49340346736572	3.0146148680124	2.51997230715115	5.81617528907074	3.63887716920346	2.38498165389533	1.37198867193354	0.0	1.01050437550807	0.0	1.01096639966531	0.0	1.00718154769334	5.51209311542759	0.0	1.12505579380815	2.97645870162241	1.49031725880064	3.17607114704715	0.0	1.39873801287685	5.91154304228094	1.29209384961214	1.07688456243399	1.10243397812379	1.59810212107024	1.21283464502532	1.13021888160384	1.05552038921815	6.98398946800234	1.39986652443314	1.43165641990407	4.21427137758039	3.40996097839244	1.06046423102172	1.05727157375311	1.5151498247918	3.11157195285378	2.35826661365616	8.67079727081579	0.0	1.05829547533627	0.0	1.51658408096515	1.49416650390021	5.16740257304509	2.30112816564869	6.46173903425612	12.8264452913397	0.0	0.0	0.0	0.0	0.0	3.62681166458505	0.0	0.0	0.0	0.0	2.15506551304084	0.0	1.05673411768619	0.0	1.52455636892918	2.56566012171357	4.78256750853889	1.88231932815535	4.34343276864654	0.0	2.55667362802486	0.0	1.2544185430802	1.10150501493751	1.06006064708241	0.0	1.21550153416552	3.10320443614176	0.0	7.18601740956876	4.12183012797945	2.74828758592302	2.44461721631655	4.09597795362775	2.17464380170616	0.0	0.0	0.0	0.0	1.29578548803852	6.08431580374696	3.01941782209572	1.57642945742324	1.56011226492565	2.62601641159298	0.0	1.29224865275544	3.24664794635762	0.0	1.32080317269917	3.04249912171653	4.17483989591801	0.0	1.95319882070336	3.96291502147042	3.74994281079603	0.0	1.47925131091871	2.99247315735704	1.34317571281432	1.46831612779811	3.12990436218062	3.67608823011426	0.0	0.0	3.58406199282575	4.55228970756808	1.82478162617486	1.09168033624649	0.0	1.09521225891029	0.0	1.42005396011624	1.13440327311048	0.0	0.0	5.32761233839187	2.87155887155993	1.96977579320866	6.80568069795267	1.15970302409903	3.95220250678142	2.55745155296243	1.23381682287908	6.15408167549442	1.31266214564059	2.11515411779054	1.14520367489302	0.0	1.18437316886848	1.07421353349525	1.12401825502229	1.74930288809071	2.85500019410639	1.45344909543718	13.2262401027025	2.57406520809224	1.0521830304372	1.34104334593077	0.0	0.0	2.04687610156183	0.0	0.0	1.6065833735241	1.29356405767652	1.09277730022513	2.04948352950674	1.58886897244901	7.43781982319369	1.76277440553847	6.01254821183477	3.91201668746546	1.53518912287827	1.79708551891178	2.50481266884823	1.63630474070043	0.0	1.37641565130807	2.61438543208819	2.21651963367367	3.18191974610752	0.0	1.14875419951109	4.81303130720828	0.0	1.28580363714209	0.0	0.0	0.0	0.0	0.0	0.0	1.01066692312542	1.03494049236619	0.0	0.0	1.95120788200462	2.42694308055411	1.29787709367812	1.52883185173265	3.38807522098818	1.01947909941499	0.0	1.03165644521624	3.87306505710223	1.23580064050502	0.0	1.48174880261289	2.04630758742085	1.67457647936548	1.21438065119214	1.48569878673876	3.09725938225444	1.2219197353759	0.0	9.91532721240273	0.0	3.52270475828656	1.13060707217999	0.0	0.0	0.0	1.1120704794511	1.98589456551635	1.05245908058692	1.1527510072549	4.35858662412749	0.0	1.25045495569008	0.0	4.33071939435785	1.24169662509943	2.69898727647156	1.10076720167868	2.89983539698386	0.0	10.8387062612959	0.0	1.90838960526505	1.53490127728374	0.0	0.0	4.4330114623286	8.58653813566289	1.83469854735016	2.50692212194405	1.1895484456897	1.20042985836503	1.01656902161289	1.05432906712638	2.20453446335916	0.0	0.0	1.5007554947002	1.30613925918916	1.3199859151536	3.61119322464786	0.0	1.0294494957509	0.0	14.3976732160161	4.00687976576463	5.67419942851084	3.74292492136399	2.40045594411157	1.2182972812332	0.0	2.47042540899017	0.0	5.78006322387896	0.0	1.05990334905442	3.82213716743153	2.62112607136214	1.11102601516507	1.9398048200242	4.90363100613358	4.28579551231942	2.91929460012626	1.16223876509399	1.07579114227343	1.28276894560123	2.09571990675071	0.0	1.07705281485732	2.12850228756222	0.0	1.01018572463123	1.69342269124916	1.66888118633051	0.0	0.0	1.16620799771047	0.0	1.86325062450031	2.98327402379547	2.23226268454468	1.14480639059536	1.75311611424087	7.58950722064085	1.77998971846933	0.0	1.32348436122034	3.59923986176265	1.14105468049872	4.47652376819922	1.47247094829023	1.00540005409048	6.54820083548201	2.69748686768218	4.7963610924782	3.36245080735845	0.0	5.27942890586212	1.40120649324273	0.0	0.0	1.08211404828328	1.22547016013436	1.86245125986757	2.68949837751115	3.41139561673687	1.40579872355727	2.65265622082888	6.07384140563639	0.0	1.16562411851742	5.02096070952098	3.09087998013566	1.03442452041946	1.07308940803746	1.05626382946782	1.12419008372775	1.45912143986708	1.12446667523187	3.14958412686435	9.35454537502733	1.08162507438581	1.66813813573896	1.04634551890849	4.76809450766746	1.06255857436909	3.38717066355408	2.88134561913586	1.77886882041454	5.35566608046373	6.17318597856779	1.84543684266948	2.71955740200394	1.47732782460722	3.68782176265389	1.01797272090513	1.32244188658439	1.14046312762821	3.06585122053386	1.06520663705956	0.0	1.83985755350302	1.54357315228958	2.79080532051397	1.37538451053124	4.43154663389817	2.42825621830726	1.39727940397855	0.0	0.0	3.4665706183861	1.91075165194025	0.0	1.77914098577136	1.28703189654348	5.86400470541559	1.17468016655357	4.36190927926564	1.60380608790596	1.17075000424711	1.01290889746865	1.84195606423274	0.0	1.08637713287816	0.0	1.31626816719266	5.08689828737177	2.34007539906418	0.0	0.0	1.11171502114465	2.01705841564719	4.57092359001362	2.24771358239914	0.0	3.03567684783175	1.29876421719892	0.0	1.96498962607731	3.20636335437553	1.19162874918873	2.92037443840686	1.02429897777766	1.35595826532493	0.0	1.23627330144361	2.19149138129019	1.22525640977155	0.0	13.2488117397304	1.74604833672642	0.0	1.92573980879926	3.10909437629938	1.76573083323734	3.39132156572762	1.77098578813591	0.0	4.21177213522822	5.69960928817879	11.6796904148533	2.69899290583755	1.7312042178145	1.01486355869699	1.53961672981729	4.82677736503586	5.08612204404409	5.67176872270698	4.51417742345121	1.59714619593736	1.40007489183816	1.043001708854	5.65674930135391	0.0	1.62534308395596	3.1936929873785	3.10009063040257	3.66665243134888	5.42334623427611	1.88826113447684	3.07691956236989	7.22590613085864	2.43537447238167	1.31629150033266	11.5182788268461	1.10835080703021	4.74508133734297	1.01876747411931	2.14608037199938	2.1928867423951	3.0750331381412	0.0	2.76222346312547	0.0	1.6121103811499	0.0	1.94595365667847	1.47500127242403	1.09718658432279	1.32133690616475	2.29708846940614	1.90806186267961	1.47563346455298	0.0	2.96079731432716	1.79257085866904	2.15326063569858	0.0	1.4420410572948	1.5450879621944	13.7913206680891	3.01086860309138	2.50883836525888	1.78201072505305	3.57261392784622	11.1400813384658	3.97277917888629	1.25106066660978	0.0	5.67124045306858	8.38569531840272	3.33381634666016	7.71992408853287	0.0	1.3177488963252	1.52467532916475	4.66898681039218	1.79038516013075	3.62742238700519
T3:,10,min,after,reaching,OD,0.6	0.0	0.0	2.36389104193385	0.0	4.3506131058828	2.08421292967157	0.0	1.17278677930353	1.0907176893676	0.0	1.61292221292444	1.09486318237981	0.0	6.1609902292781	17.3893109421218	4.92901646844193	10.7897292426547	5.02851962869911	18.9475214923203	6.58679410264806	5.75280999161934	14.3592489939163	4.15425029494582	5.21923048316355	5.30126558697715	1.08433552111688	8.01173783705978	1.43157178611775	1.64812493689464	2.8348099106944	1.50497057526591	0.0	0.0	1.00359395159964	1.29085981322522	0.0	2.20106397128249	1.6857069564271	1.24193868450831	1.19960559130549	1.44942813733269	0.0	9.31932398640988	2.90554045268606	1.98410248299016	0.0	2.37070838980772	1.09629971892072	1.77223000899431	0.0	1.07315790186997	0.0	0.0	0.0	0.0	1.23713266676202	5.07495235659203	1.54564450974005	0.0	0.0	3.74466319156401	15.0845378837653	1.44393258911614	1.14177487704652	1.10149489418556	0.0	2.38313443663964	2.90002900029	0.0	5.98110927453029	5.02152752954281	4.07199489852799	3.74557440869552	3.41456969126	3.78713039586898	2.81307636567988	0.0	1.05283757933564	1.25360743108894	1.87306959156751	1.43981845051894	4.4113019448012	0.0	0.0	3.06304075953525	0.0	0.0	0.0	0.0	1.09954352846399	3.13283909809004	2.13436473735546	1.21201080927506	2.12993659153493	2.17482831609922	1.78643716372583	1.20046296656266	3.59431090255567	2.22697828451001	1.02166321090543	1.34011591637356	1.75652228759167	5.23349081437095	2.13973628529193	3.40253330848087	0.0	1.26083801808108	2.61913498997286	1.43546974813638	0.0	1.69420701180319	1.22495624073853	1.18994420984862	0.0	1.31984444266708	1.4661602235661	0.0	0.0	1.51909468042155	0.0	0.0	0.0	0.0	0.0	1.00172551924165	5.43378208739611	1.86603427851517	1.25832504602917	4.24608458801439	2.94559134866564	2.63442438060989	4.3979949343117	2.37941444982671	5.68806198182681	1.57995661657391	1.00101393812155	1.48116242403944	3.39228498620657	2.8082461649088	0.0	1.56555221535389	1.05881348359064	5.8409492696849	1.11498607650801	5.90627846494921	10.2266216677419	7.43554731481504	2.79483478136842	4.09716036903473	4.36416352803042	1.46934257494062	1.20746747225604	1.32452178025996	2.72184000608293	0.0	0.0	0.0	1.68979903680248	4.2420710315743	3.16944942470236	1.75346859976409	2.09948497337632	4.02998701114797	7.00920155899854	2.04807556543523	5.17271383501154	5.45120490383996	1.86789247901398	4.71583161307347	0.0	0.0	1.02502264079495	1.23576352264118	5.44918939496918	3.29737960001316	1.14720929393205	1.99706363155654	1.25934528151102	1.75413195750325	1.2666123673577	2.15991096338376	18.1219624703661	0.0	1.07661681897187	1.25416368967562	2.42890948897167	4.29291412444901	1.21099295371256	5.15714503133195	1.59454210419224	2.09884387625637	1.79773560333173	2.00269783674086	1.98956655059508	4.77677853508397	4.77805705576658	2.8739814410043	2.95912652358929	2.58225806876695	4.3772385354701	1.25858913268451	1.15779698909846	1.36949964601805	0.0	0.0	0.0	0.0	0.0	0.0	0.0	10.1160467875878	12.4743428167086	4.32742504528883	3.26799051347366	5.96522504345438	8.1354585363371	5.51336838855047	6.91167978486982	4.71186370426339	3.08543611604164	1.03275996813694	2.34544755211922	1.49519079290183	2.54765021414235	6.78046370076467	9.99446104682195	4.3543248634435	2.99705542320878	1.55726523624964	1.14353010433515	2.91315668884667	2.18291941162864	2.06880622184484	4.18709988786303	1.19454837688395	1.07546998171408	2.29785606972753	1.06734871206241	6.28934186886245	2.60010421185014	1.3144388713401	1.75542930637388	2.1510831339525	1.64399681511176	0.0	1.51782707967626	1.21473844987563	1.96602505583359	2.24044889143767	2.80758643788023	3.00443739168801	4.64406008379604	5.76678279912879	0.0	0.0	1.03173693115191	1.18878792361175	3.52826243336469	0.0	5.00243053710085	5.74678851778732	6.43967249768308	2.76736128341865	1.95187444099603	5.92727817391035	1.44140059459812	3.22710014843108	1.09432264816673	1.56599110569103	1.44942554487993	6.91482642796021	4.08124123991587	3.32201398910187	1.98616025926521	1.00846334640647	0.0	1.43601430163566	1.80710920333786	0.0	5.1919961224272	2.59096240808458	1.27239797084391	1.90966759216412	0.0	0.0	1.07749719458428	0.0	3.07351144982496	0.0	1.7078120117654	1.91816483702062	8.51361224585699	7.28651589524509	0.0	1.14910594250061	1.04420284853657	1.06301830641673	1.33895341844082	0.0	2.22465065834684	0.0	1.61106497743273	2.90400219076931	6.56518866519987	0.0	1.01286248790192	0.0	0.0	4.33326459989898	1.05811259627656	1.00724530256402	1.69612834835795	1.28407222406201	1.68717780471729	1.10589781785803	3.08486609261232	2.49359237140661	1.22727889648775	0.0	0.0	1.26396658891757	9.33685709005336	1.09063400717098	6.3050757263005	2.55997462627539	1.04936805043537	1.08021302590771	1.14789322877901	0.0	1.44802021826786	1.33009635958644	2.58382331828978	1.40016774875423	6.48325619168802	3.13825167815717	4.35238605172319	5.41028314454319	6.0038443766267	5.54509934321592	1.1346207818317	0.0	2.21252588204603	1.35016793184095	3.23046821905298	1.03587374151162	0.0	0.0	0.0	0.0	0.0	1.22351858000828	1.22087797932049	0.0	1.85337753277203	4.77718436177633	3.03215134696851	4.10875758461947	4.01607625579988	3.93173424760753	1.7998830852067	5.53323778217986	1.93151989039317	2.65902945855105	4.90343698209285	2.56398986777702	0.0	0.0	2.20030514779266	3.46142260577335	1.01714885397718	2.5487905244568	3.10917411346037	2.54654869628066	1.64313120020941	3.82600223339625	1.81510077588539	4.0833899991997	4.4494411131983	0.0	3.07220592528167	5.35405825847558	3.23363213242136	5.42807832994661	1.14729114511539	4.06270034440941	0.0	1.00100248742373	1.73907904136356	4.59200034769632	1.86574850504101	1.31256430187789	2.28472267107995	0.0	5.4791394003439	7.13123356680755	1.31676349839113	0.0	1.85437947731671	5.14239914879297	2.57403394647746	5.09631551700964	1.15267816833325	1.72041288329024	0.0	0.0	1.06188418353032	3.85693825730306	2.71981157017572	1.49605416587206	1.01540446527843	0.0	3.61431272005794	3.61187304695953	1.07903615948391	7.44511546191563	1.41555531255957	3.39763625397468	2.55371257398059	1.03390343651157	0.0	4.59502960369398	34.3957148071417	2.80432362704269	1.11367185284294	1.617063518255	4.60872698840787	2.85828319596273	2.65877841798719	0.0	1.02171743337563	0.0	1.24129499564328	5.63634416528349	1.00398834829824	4.10577555619253	2.2858047554604	4.68814006969643	3.85840260423667	4.78967016535275	1.15644777410965	2.98926893788747	2.83792799034692	3.21599905095756	5.06339174701789	1.5022087056556	3.51985285338986	2.06814241764502	2.568941162663	1.00967121042656	1.38993799788665	0.0	1.04743796728024	5.19102338256672	5.67342763489485	6.6834130510461	5.70951769526692	7.69323376568107	11.0505951325091	1.81865787799741	4.77630784873887	4.36560024366879	3.34902963984612	1.04493202544237	11.1538988750562	4.69108538973201	8.31424863353697	9.32814573631876	3.32052081107989	3.36440060287376	4.59218053987488	3.17723850353308	0.0	2.17067339592017	5.48962374481565	9.14922785477972	2.47844046246778	2.62556322708876	8.80594662925795	1.30600599631171	2.85957103854964	0.0	1.04142999238203	1.1998623537703	6.27144062900782	6.60765109953353	5.03257118232157	11.9406728608612	4.29382725006682	2.29885931772877	3.90882850736944	3.50407795629647	2.49022545168025	4.78328050538492	1.57998579521157	4.77074629450346	1.08593712405395	0.0	0.0	6.47007936714194	0.0	0.0	0.0	1.03422946059217	6.58273453226237	4.00649876351309	1.61831015036189	3.1836163746589	1.43075305120942	1.05607243743128	1.66082046953897	1.13540518205999	1.00243142896055	1.04347126206812	6.48039285016257	2.27416966291945	2.48004582384021	1.5478490509064	1.1695384327029	5.89878443861271	1.16413222281047	2.74247018720248	3.80642412180825	1.60582182186699	7.39592161676972	1.2366724274602	5.08921514914847	1.18008092893654	0.0	1.12669825308876	3.20411577201398	0.0	1.21589611100952	1.68722045607366	1.83967697109579	3.02258487344257	1.51391673771183	2.6296916874918	1.48324442883257	0.0	1.03560005262429	1.03996966195587	0.0	0.0	3.42834828548314	3.62002566309798	2.90035124126588	2.23479812115806	1.48923336450274	5.71873692575864	5.16950989629605	1.05891718923013	3.82519859424389	0.0	2.20146065792908	1.18284540304665	2.2987106317246	1.92817347088688	2.63112240672923	0.0	2.44309553956679	1.28928201692345	1.53581140972138	3.57841008266196	0.0	1.18073773126458	1.0839543406616	1.18739878251386	0.0	1.22899635937725	4.58395419837217	3.00664469611997	4.14502275096001	5.3386414321215	8.78318994828296	6.73838559319868	5.62871539033442	5.31289524219483	11.3851569840514	1.17103467419213	2.89500102857239	3.67228330404156	2.95249602258683	0.0	1.37073265867996	3.84473142787077	6.68561070343732	4.00547873716762	5.86901338123297	2.50441244301464	3.36713555062529	2.16851816208695	1.19506480089176	3.53677973830526	2.0902830203326	3.90167686737056	1.24449011640224	1.02942445531749	1.43717471557044	2.95641575034039	1.50377604473859	0.0	1.10137324491411	2.5945838835501	2.04710374578882	4.43522565888019	1.27880482588786	4.23167029546788	1.99415422732452	3.39056246354735	0.0	2.68560766207579	1.01173760957245	0.0	0.0	0.0	1.79805799815879	0.0	2.09937849692348	0.0	0.0	0.0	0.0	1.28031000104747	0.0	4.71572275511071	1.61497230389918	1.55983252802986	1.78978180545679	2.53996741271823	1.47890120575201	1.7361645642526	1.24897926759925	3.15524189042847	0.0	0.0	0.0	2.45238385944889	1.60382278384314	0.0	1.01314771826261	11.6318748255074	1.00526476288897	13.6699101226038	4.15256224108998	2.51064813102382	1.79382478743961	0.0	2.00744980453928	0.0	6.14985718720036	2.20583945474013	2.38255201662793	1.10864247560773	0.0	1.9710654032619	6.84443978315622	1.39883424328713	1.19962850643423	3.9056949823832	0.0	0.0	2.44045882936423	1.75542747184201	2.29561092360786	1.07854681994215	1.31785783572346	0.0	0.0	4.05957132258057	0.0	1.08501852545131	1.98749122800383	0.0	1.01272839690425	0.0	0.0	0.0	6.39807610909603	5.07147885568791	0.0	0.0	0.0	0.0	0.0	1.11162317254474	1.04017294650866	8.56423223207102	1.12878052504482	3.59088101312123	4.1065085817351	1.6955830125613	2.25324188214105	1.71260133382791	1.19018691932655	6.73867148895824	6.47201188757147	4.47144239973442	4.66796509836514	4.65944466895967	6.99873481132383	1.94955762574195	5.78933055690269	1.10638678219817	1.52145771080316	0.0	1.17850477207638	0.0	1.75477257961923	3.17359727934653	1.20094985875306	4.90115952077792	0.0	1.23961858016454	1.5361204977201	10.7907597269872	1.29470139443856	5.89114812534876	1.29725868692121	1.18122838259776	1.03405949649468	1.00363577184722	0.0	1.50042820159051	2.32059949890589	1.85672413737211	5.71629772342367	1.15194500201986	1.27967212489107	0.0	0.0	1.15040403263149	1.03268472821566	1.20079225310941	1.60322180258659	1.22918719678593	1.04135967402534	4.90344802612443	4.71157209365772	1.05147138224501	1.21852844640988	0.0	1.03915198084222	0.0	2.35750136673531	0.0	4.43462560628108	4.74508654702011	5.11998673697005	1.88789146155813	3.65293544326514	1.6784402425592	1.50120615902903	1.54977946301154	1.18719593633115	3.27379256682923	5.45661559465262	2.5507474138931	1.13925978962226	12.0978185365149	1.50385041701185	1.1186882190319	1.58509639904343	1.58064813473295	1.2394292642361	1.13429409962887	1.0764918081425	4.03888873229854	1.01023973453603	10.5017473644294	0.0	0.0	0.0	1.06084958469833	0.0	1.48542058934386	6.89785373904504	5.17631273523248	4.65643720630577	4.86775781425551	4.1905309272857	6.92142163398661	4.76567131572921	5.29200915724973	6.17383942207103	13.9460319824723	6.31829521427226	3.98734718127637	2.49125461070781	1.98450134548904	4.45005853281236	8.14167398246175	6.79038150764634	3.47101868873566	1.58248881698165	2.84865124178247	5.53553434551381	6.04926628689934	4.08613688629277	10.6743528585227	7.95475381570946	6.5773952037115	3.31523986499945	2.20782698641351	10.158382734	1.971470237948	1.68435374550672	3.84110630135961	3.49740193985254	3.87570124969056	4.466062728324	2.00564226225684	2.55938809218113	3.94168166087564	1.21106697175359	0.0	10.9841662891079	4.19373647813995	4.75149223609703	1.8447996673762	4.73847359604633	17.0017100739267	3.32462373665715	3.54275645675647	1.81701113679184	0.0	1.68378668861924	2.12405183371623	2.06696370882473	10.0792655569606	2.68409208979506	8.27251501458003	1.57133455749814	1.66310869277722	14.6063731640963	2.13384364086992	2.49081356808215	3.74450118618223	4.08522958460129	1.00001573647614	1.43924702097753	3.84815644160788	0.0	0.0	0.0	1.01017306388601	0.0	12.7603104501865	1.46611816097657	7.91766880071826	23.3598919290572	1.79753214916988	1.26018007038623	1.61246119769964	4.15061173959502	0.0	0.0	0.0	0.0	0.0	0.0	0.0	0.0	1.08940816216962	1.34789666621574	0.0	1.22645848612269	1.166987233653	1.97692799590741	3.50433637326425	3.07500294983481	4.83734079571356	4.54831359621941	1.26507348045638	3.39060330383117	4.89156763339105	2.95202746048706	2.20859947221352	2.70200244826388	2.38726413220259	1.39703176666833	4.79156169433002	4.08529401965507	1.0068347719048	1.93671987703446	1.07661979592336	1.59429110847329	0.0	1.1201976093727	1.56800063413319	3.62631234328887	1.49371894935539	2.30315745804279	5.94170284165596	5.52120609496857	1.17529762250625	4.80333881515358	1.42693992823864	1.92364511477041	1.6191566587838	1.55579796760807	0.0	0.0	1.37548742987926	1.78393227809499	1.11110622078046	2.21495571937003	0.0	1.83942585764329	4.43630226174126	1.11257010321003	3.51722217830495	4.82095248418428	13.3727819326811	0.0	1.06263461379463	0.0	0.0	1.95036544529266	6.06213524387269	8.41611669301006	2.95366542866413	1.91434945109176	6.20776387183298	6.79117560923838	5.60762221716787	0.0	1.95150138839947	2.3138383895459	3.90550931195037	7.33932941965147	6.23600238534	5.60106038969383	6.26318825309237	1.01032084824118	2.40914117923385	1.30529121420698	0.0	0.0	1.14312816876451	0.0	0.0	6.31157946911629	3.0853522813551	3.18295531925287	0.0	2.24549497971615	8.12708188023028	1.5480848709341	1.06618975853984	3.6299520210078	1.96936242844175	4.34916376140497	0.0	4.626271708472	4.19509714609096	5.12918136257672	3.29805780372526	4.00949205778397	0.0	6.05850632822181	3.06012207226038	4.52563816151462	4.3322785418606	6.83206844488786	6.27024300159473	1.07956897391864	4.36855027119435	4.34903175189455	4.06264942471112	3.2317054886296	1.50605417633359	3.02139462674212	2.59882357407216	2.55136935167457	4.55198550546803	7.65639095489524	2.75467514806561	3.48310191453534	1.13631974230394	3.54731576737642	1.28419835878348	3.71763731273436	4.29491936019584	12.8046450329098	1.28722033535107	1.29295063287994	1.26928510788041	4.991154812738	1.22604518566575	4.0234570198217	2.14443592816643	3.92286965435442	3.23889342908313	1.21728615441175	2.19412101129433	3.53141841274811	1.77410171672513	4.07327820518039	4.10037168321998	10.999477708581	4.02540244081688	7.29470594843439	4.24933916013651	5.24035695462025	2.89893433030486	1.11710611738435	0.0	1.39854247595588	7.04104246081947	6.28657701917647	4.98123088611887	4.63084013517018	5.62625168903771	4.0787859408802	0.0	0.0	0.0	0.0	7.11330586179209	3.87274700691979	2.07361073370731	4.13301679944247	12.7526439765941	10.3683618732985	11.263770842867	5.91031325311217	2.87613650369685	2.57377933112494	4.2586204055849	2.12756817160545	5.15537162623586	1.17979580693683	1.81395121159462	1.09142870308798	0.0	1.60847290763954	1.32856614323464	0.0	12.6287082615452	1.60989762041103	5.08806118666859	4.36552361549801	1.77771190620848	2.68227971409447	2.66712072103115	1.52929729664447	4.588691614923	1.63623590043715	2.58232519370992	5.62365230730781	18.435269469378	4.34143934744745	7.24197207690757	3.75065502119337	3.57811077067576	2.98176508983185	5.21695300699955	1.71897844839565	6.95883618233294	3.07218789660977	2.55441562770363	2.7770366075281	0.0	0.0	0.0	0.0	0.0	0.0	0.0	0.0	0.0	0.0	1.6465446609509	0.0	0.0	2.91034215577019	2.15064308516311	2.36814333555288	4.91805089313182	6.79993222048953	1.9656324681102	4.92280170052623	1.17985521673545	0.0	0.0	1.70380897584656	2.49504688533353	4.59406587561531	4.23469135852679	1.72783971717105	0.0	1.13389094703947	1.21188645070855	0.0	7.15063769016601	1.39840352814439	6.34164187320632	1.50160882791656	1.00989430810855	2.82748270826368	2.52838695848037	4.76219000172256	1.01691915664179	3.38444536079236	3.20771441710738	3.74643860688709	4.88793933697101	5.60330026655833	3.77127161366856	5.55384062602445	6.03548361559401	1.05266841874439	2.18481766735136	1.52211885526789	3.50006143813234	3.02518048824236	3.90497585231238	8.87288801240158	1.50689821757312	26.9771555522181	5.31328965007027	8.65148193267752	5.3668515479785	10.5769437217379	15.2054106980048	2.97303988489812	2.57109325957722	1.11223166333042	1.09563368830111	1.65253505140945	2.07196889685152	1.15995518696388	5.63640017404399	4.85314412670108	3.36649880696834	9.01583419744125	6.04289934118753	4.82690408094133	2.99760867984838	4.61003183471691	4.93890081627215	1.28634530780703	4.12382322056421	2.75418926520643	3.95556837034597	3.66474778438398	5.9791040150699	0.0	1.397206833154	2.80281665203389	0.0	1.38981914610467	1.4942793714976	1.18779240458754	1.20833443387404	2.12278977080293	0.0	1.44488041016109	1.15521870688181	1.02965806607633	1.01246540271445	2.45681344710193	2.36878340668326	4.69244559000053	7.83979058682686	1.0484200658721	14.4910353270141	5.05715563323861	1.77147996466866	1.96678291996165	7.83222450289755	6.34144386378831	0.0	1.44148978409586	6.33757184655594	1.1631275280227	1.08673366210551	1.38147316084405	4.70363867402217	2.37610544104522	4.67905815512654	1.88310162297038	1.71352933635988	0.0	6.46139792837702	11.6163798791689	0.0	1.56202237793069	4.68082990670337	8.80980276200912	0.0	0.0	0.0	0.0	1.10911478134519	1.01393169517976	3.68032246715908	3.94273749783006	1.54848230504293	3.08645617753697	2.78064706604634	12.6720585261766	1.30533696643784	0.0	0.0	0.0	1.00946777116209	1.00152658598568	0.0	2.6736487144547	1.18551994893647	1.14156307544298	1.07238573574932	0.0	0.0	0.0	0.0	0.0	1.29104270614896	1.30513835018863	1.01642091467773	0.0	1.45952937978451	0.0	1.89557900195343	5.33613288944583	0.0	1.02820950992026	1.32676872486767	1.04961039339768	1.100073999477	0.0	7.30322190325834	1.4216829327265	1.45457216187072	4.04252127259363	2.25034313386516	2.6876921481965	35.3729104919852	1.10563531752047	0.0	0.0	0.0	0.0	1.05071124166971	0.0	3.69266701979998	3.89354911379007	4.94069570812724	6.58840038631861	4.0131766577843	6.23932913349298	0.0	0.0	3.41116909228618	4.68556732482037	9.96800880691964	2.72475337157217	2.15828724966317	2.53345989713696	5.45912320963184	1.51643849062194	1.40802214901543	4.515272216627	3.39098887253432	1.18002549164728	3.79413229591879	8.34304096551005	14.3446425280901	4.00323089308503	3.37508897961855	5.91361219096097	2.76405588747996	2.53408085295882	4.5014761805922	3.2632908113006	3.48610809913006	4.66812299985678	6.03766097420896	3.65164432782585	4.38237529982277	3.5812901014658	1.43945005823237	3.9816604618706	1.42890727722979	1.4816951569791	2.5585268860466	1.96400516591662	3.16684280917687	3.74871956113578	3.93485043418717	4.22812710701528	3.62046146612164	4.12564009948546	4.3017498686361	2.3365735412623	2.91741756340618	3.31726384526124	1.34191570671943	4.30179748239017	2.26732451421476	2.69391843527042	2.67545643985984	2.42294989276049	2.79645153730318	3.24830101416657	7.25539554197416	7.57126613376875	7.86090867116885	5.48905011345088	15.0901684130952	6.589781654741	19.2128922032259	13.5842733481913	6.26944658147755	5.83783961744649	7.47004148239643	3.59874920322617	3.37767744581484	1.5153695599234	0.0	1.96777066987804	3.1668423416019	4.31843442580965	0.0	1.16160243123645	1.29372544943166	4.06089721516183	3.84611868137719	1.87723656071709	2.27334823243436	2.35791650994095	1.07727404306113	4.60124230419117	1.72912427961731	0.0	1.27160546512239	1.7608238052187	3.69027444498767	1.04827784657042	1.44228064450059	5.79238989270489	3.74487773044636	7.08360495008936	7.48807930430646	7.47317367897437	3.19361528244386	4.4624139987064	3.64947802204383	4.12339204797417	5.75599111411528	2.45274718379704	4.18442790843449	5.02033763258802	1.11530242297168	1.00662605567583	1.86834880385171	5.02549632721629	6.84992007335185	0.0	2.03785515333123	1.02801958654546	1.27372816309468	1.63677438106394	0.0	0.0	0.0	0.0	1.07144415584708	1.14466332766852	0.0	2.35063825071192	1.69554053679393	4.83118949703475	2.21886281876842	1.3096529550924	1.2319427307783	4.26713516840618	1.06374674354905	1.13329210969129	1.79107022884743	8.54166895627911	0.0	4.24918401922357	1.39877664457137	1.00481122156178	6.29079558715668	0.0	1.0873118057266	5.32460870550645	5.07766134640871	3.79529399591447	3.51998917147435	1.79557209417111	2.54354495591656	2.09281136709643	2.61848559313017	2.24287652166822	1.04304937817231	2.40650713227499	6.87157410936692	0.0	1.64556020659428	1.80817546414528	6.96803906255702	1.77077216362641	9.69953962297355	11.1554306239219	4.65470240963795	5.42041092600093	1.97839280485522	7.93120111757386	8.99793792912736	6.82779734251463	4.8601163810893	1.27608127241771	5.10042947724267	3.3953952307527	2.46840846631024	1.25307831382375	0.0	0.0	6.47102552864083	2.60942611017537	1.28806927266204	2.72747583730919	0.0	5.91673607763582	1.05809397160394	1.33050039339863	5.71399963606045	7.9525919598928	5.84445300644601	3.6215647981447	4.55337532101064	5.6430227452516	1.00277484092562	1.31665852868089	2.00573589283346	1.8506063034603	1.69625458840316	2.08934371731531	1.45407900204881	2.40704729557059	1.52375168089915	1.15661069762027	1.09146368850082	0.0	8.08527834791639	2.427446876764	7.36332794528319	1.88428782782466	1.97309583164502	2.3521501541618	2.90653086111487	1.550316610118	6.60742248789793	5.27497065633053	1.99211890173609	3.69092440406365	11.7953097518498	2.6027330750153	1.84213967970504	16.7750222485131	2.50115535127637	4.23170587047135	7.80452485473332	1.35314979273009	2.58965927807175	2.56956447826563	3.47298769266714	2.63197568816916	1.01016009130152	1.62403294670591	4.77434121230895	4.14830094637359	0.0	1.12198700499755	0.0	0.0	3.40903956358474	2.1105861083349	1.06747460182654	1.20490973098035	5.12715647024182	1.66534610674926	1.57873411547908	5.79493480433176	2.15905216099003	2.72192146789483	7.35004776696713	1.26175767790451	5.07169605216566	6.77501404808001	4.07932684856431	6.28292553852751	5.86866336890446	6.68921215081458	6.11906264341786	0.0	4.03007915123321	1.45849698385713	1.26424069767059	3.29046373399801	5.55611131121473	1.13533383035725	4.16953011583137	1.3419347767411	1.50834272165392	2.61046931486806	1.01388420442892	1.25438135723844	4.41927713467137	1.70935890008161	0.0	2.53224720864919	0.0	3.46351098093346	1.44907630606638	4.35582538423608	12.5120711557686	2.95025886097944	7.74554293388722	6.29441654306225	3.97726867509868	1.68765297298509	1.28837519199143	3.70763611689582	2.85129496570413	1.48403172327258	1.27300782126397	1.24082447175511	0.0	1.0075954829953	1.94512120742575	1.20091826507276	1.3603803436238	4.99951031350258	1.13585860635193	3.29525632126294	0.0	0.0	1.31930795539014	0.0	0.0	1.0497331422141	1.32941901862243	0.0	0.0	1.00138517638665	0.0	1.77638289454453	1.07647995875975	0.0	0.0	0.0	0.0	0.0	1.23328868107889	1.10732671571836	1.28002513503994	1.40210445784419	2.79305172512479	3.92066432663081	1.82281484665588	2.17173158380248	3.91476288583982	2.95051186074797	4.04215844600518	2.40025095861391	0.0	5.12437528427957	4.84165559760619	1.70195262440234	1.49102662961992	7.69445281400748	11.1137784973996	7.58265680817883	3.81998429835646	3.22830490421527	2.76546805407608	2.61832577144263	4.91056756052749	3.71396247543366	8.94388072127317	2.62498615386866	3.74499291491427	5.06514252687179	3.66354027493479	8.14280424416193	7.34873621955337	19.3011240425978	7.15266943586168	2.08649207097624	1.06118833218105	1.13856798172931	0.0	1.23164721026364	1.1639803039813	1.66457929830636	0.0	1.29218886234805	1.01740541802649	1.01819943680054	0.0	0.0	1.88218245108144	1.14403356271778	2.48324999305602	1.55867913281726	0.0	3.3588941147394	3.72599031828789	4.25454521591861	2.09672510057155	2.38386959749363	4.30403851844506	3.8645146919393	3.43246072298666	6.83236317380623	4.81320658309935	4.42359924912851	2.09395778060909	1.58861754822154	1.08820807523684	2.26120009770906	1.24124340104189	2.34594322866896	4.22376548503811	1.01694347823295	2.39047805475729	1.11338738109067	4.66994217109459	0.0	1.1676646784915	1.32078600688246	4.21306863483996	1.01065609408986	3.13496857906884	4.62063728925263	2.81869594962319	1.00767288267288	2.53910777960544	2.54249267272824	3.12548325820645	10.982116523148	4.93450038030514	15.5465035169352	4.65543923941468	1.0125628353429	0.0	5.46055815155107	14.9450275749641	3.54764837393755	3.27542615809709	3.22703496532941	3.92990458475107	3.48074037342121	1.00087799762664	1.82417730584827	1.19959104314346	6.34506827409557	14.098571293199	1.28089027862412	1.95901261683312	1.11544343527536	3.44428733210506	1.38252048788662	1.46911464651823	1.27930480522027	1.44444382761942	14.2650517736434	1.02038589344349	2.15124140014886	1.25037494313825	2.05536555974883	5.55080590986905	3.66750896993757	1.33624400191638	3.8386614135654	1.24849002570973	4.00413953566203	2.77169521893787	1.99350727775668	1.0224344973002	4.70888064330819	1.35883394308538	5.77317706204538	6.04383662465268	3.75403025678814	6.76567801398707	1.10582425393787	6.4567706398732	1.25967157460331	1.01344334237398	16.208399197629	1.15200077371508	4.61160700904722	2.07327775465384	3.25928407287547	5.5538279538886	4.62993281448727	3.37887737919918	4.86238340912633	4.56617033019568	6.50622478561391	1.19566602086402	4.89588891612874	5.04877879223247	0.0	2.02453051194574	1.99993019670106	0.0	1.39800007182207	2.99449354260762	1.3285496981141	4.53252806380832	0.0	2.04655556888104	1.44242835393387	2.87279526367937	3.81679419818625	6.89358692067773	14.0009127898934	3.52497064816491	2.47400804049687	4.78507183433764	1.34660615158248	3.00057708032606	2.57927611600653	3.8286879667193	2.54209261306178	3.95350321112538	5.58388154852351	1.03896658611309	1.15531646645347	1.0690177004995	2.01961726887167	2.94082410267021	1.00291475683042	0.0	0.0	1.14634820558776	1.18170087714172	1.09303044147813	0.0	2.18121029057083	1.100763872901	0.0	0.0	1.7864694133238	0.0	5.54355637063325	1.54393671144509	1.26166857714283	0.0	2.29981842032501	1.08966482877885	1.72637011338286	1.19202480292886	1.86760177217316	4.08058786340426	1.88924605847865	5.94499105473296	1.39067743431643	0.0	12.7444701258703	1.22740879067209	1.05200165145421	0.0	15.3990308870353	2.84693672813093	3.07799075560939	3.22222077346818	2.36250890401346	2.46623350200757	1.12841198378451	0.0	0.0	0.0	1.22930687127609	2.99956414516507	1.31767658158745	1.2743530727513	1.15840244398741	0.0	1.39989800256747	1.4982186785984	0.0	3.26245909129813	2.76402786018253	14.2171144851211	1.88632510763671	5.14059953676562	4.05199179484475	1.13846461208655	1.03702428523943	3.36591542320268	1.00073549148249	0.0	1.67176817269771	1.93310522623679	2.09212156056037	3.12112975033205	1.94534500538114	1.07256419233792	0.0	1.24755208602595	1.13381851662121	11.666523405837	2.42974375120532	1.30013303216814	2.55176292018601	1.10207059822489	1.10251447601328	1.23348359302614	0.0	1.49615138295691	1.56529749085342	8.41535610863391	1.52338480880556	1.17568745766114	1.88606440019138	1.7332917483167	1.35283772248182	1.71297054303479	1.57933182405672	3.08306327733507	14.1401071711502	8.28466745680877	8.76095632716057	6.05894597873187	10.0650808199439	6.09805662898335	13.4259896035894	11.7546655266899	5.41440095195952	4.02397811291053	2.83982397430711	3.92717724862125	2.73078490906596	0.0	0.0	6.59658512076436	3.86729469331582	1.81853633867424	1.93075272907934	1.89804257559633	3.60733452757427	8.29881986946044	4.76859853230085	5.72688714128274	0.0	0.0	3.00053085058598	4.89019007147372	0.0	1.88380597391941	0.0	0.0	1.44265926209887	1.62922163967854	1.94938056942223	0.0	2.42645689004427	3.65014785743676	23.2315903216221	7.87616428154033	5.08959383706777	7.22766578055982	2.93805304830875	3.58562679298262	1.04027328283286	2.09659214221112	0.0	3.56152373834672	2.06328734721978	3.19173470687545	3.40240903004843	0.0	5.53869824329819	1.49756696411043	0.0	0.0	0.0	0.0	0.0	1.1647074810968	0.0	2.09791769474607	1.73825228874953	1.16713681278209	2.90195264953566	0.0	1.09049559050023	0.0	1.98117035263492	2.81982580376735	1.68729531350621	7.62508996631708	3.29530117393646	5.46645362859121	3.9151936117654	2.93580845403864	1.92829537151816	1.44431502506477	1.05391915981339	1.74801489379316	1.45673381670514	1.72634557153761	4.79028366760021	2.8403647331711	2.60075447887432	3.54362562655848	0.0	0.0	2.52208723658327	1.27374259332272	2.16033484974241	4.68185455393375	0.0	0.0	1.50938138547351	0.0	0.0	3.39227087815703	1.47422588148645	1.75276256600821	1.47917140164287	1.25827077479153	3.89033123726856	4.07602860190435	1.93168804962016	11.0704231078417	3.27617099846083	6.797746579714	8.25268338104591	9.38055259539473	5.45610065967878	1.9518575672367	5.96070640110574	1.09289222610199	6.80316072554743	12.1305559081481	6.22697971252684	2.37922758449993	0.0	6.22181796918171	1.85688178519022	2.24200347593506	6.7830967834236	1.40527764835877	0.0	0.0	0.0	1.42902704480276	1.20436634524317	4.86281254372132	2.09117916463478	2.64580654082132	1.29276699419222	1.96136624867087	1.68293597379051	1.7539460713174	0.0	1.90386819462408	0.0	0.0	2.14845262479505	4.88927827009415	9.84380188426656	1.35373540632701	1.31789759936112	0.0	0.0	0.0	0.0	1.22912464442459	0.0	1.14088690430428	0.0	0.0	0.0	1.07434114882994	0.0	2.37088124869565	6.71685774462412	0.0	2.70801877724022	3.72812222311958	2.10007710864714	3.79128423892206	1.30609206189343	2.32644397575245	2.2573879879244	0.0	1.36782366310917	0.0	0.0	1.4624751471253	1.84627186860961	1.06883331471454	5.85921393169536	2.74424889138153	1.9137460604841	7.15684891643423	3.69288921145681	8.86046418512129	3.93930069379588	1.94063947818965	2.08304180425132	1.59712391253641	1.62549172351815	1.69708152376572	3.08865630523199	4.17249344766974	5.18606913854904	2.84599615599295	2.9822972775565	2.95025438894961	2.38019534543443	7.14092027498849	5.0947954869202	2.96706923562494	1.07280109489682	1.91781140329399	5.91563640659772	1.97597289799815	1.46795131979833	6.66807235927954	1.33532946179796	7.22284618951247	1.30263646078198	1.32968972122189	1.11193336386995	0.0	0.0	5.47177901168248	1.61090033443272	1.07877073301204	5.57602653935687	2.12832947941049	1.92028835887475	4.81790164888185	14.2477297047403	1.23561366204221	4.23054274450223	1.62855268863912	1.61048678217562	1.07451507074585	3.06319991258843	0.0	2.86523459053828	7.04204928141195	5.44616726647358	0.0	1.35128152305811	6.33757920546094	4.20463002279711	3.6931658892306	4.94473073293328	1.07750697949707	1.12518964750481	1.30323042266387	1.97994121735905	4.05571130323003	7.9445172399735	3.6802493194499	2.46952493920419	1.01884690022108	2.77506625633438	4.95531333878421	1.08507405831999	5.75755466055741	4.10843088690615	2.62176586104758	1.09104723612648	0.0	0.0	0.0	0.0	6.03868779465792	3.04228269433726	1.42908120195528	1.71054046468112	4.78077607265751	2.44829141276742	2.34667937120505	2.26317833406729	1.41037934832294	1.29107374421414	1.64562724821604	4.76109734368644	8.19748195335027	1.84639223405013	2.57811155814329	3.09256644001814	4.12421522904868	0.0	3.44746862583304	1.7750121850925	1.20204392088828	2.02458893376265	1.11672037506153	6.47143158087838	6.45574412531974	6.24968507364218	4.46632113687765	6.85524185542748	3.03359604466436	4.65957958536288	4.56723897417253	19.1680298639568	4.22458546255149	2.22192248530128	8.49837249919579	2.07874673656739	8.59512764700718	4.5794486010184	8.25536173270209	3.30346316514834	6.85220237320297	1.74447713598957	1.31844843874318	4.56366189862763	2.42760373489138	11.1453316582766	3.08925318480425	1.07454345078908	1.40573320576268	1.05794088235509	7.74924917175392	2.47204422572931	1.13537131616516	6.00784396039918	2.9883664604861	10.1702033069133	0.0	2.81141515825913	8.84880142389712	6.86228121556978	7.97701792510205	2.6852633745549	3.25142654816396	1.86565292931703	0.0	0.0	3.62408184346804	7.19290030362245	1.27107222763981	1.01003574771485	1.7166824473372	1.03511600963571	1.37221561353637	1.67983081382524	1.03788086992382	9.08368801771386	5.30760042835287	2.21315092476006	2.32599303401153	1.98903239912853	4.60621057348302	1.07016887513363	2.85375809078325	3.2596137483823	1.44166354249906	1.4832728142095	3.34410026406466	2.34919661102207	2.50447387039474	3.95317165812149	1.57375738206672	1.3934739191923	0.0	0.0	1.10840646304186	0.0	1.00055179297776	1.00332910709822	1.13149208065162	4.23169434782112	2.95652998978744	2.3038850614625	3.92224613081909	4.8343193935816	1.58455478847072	14.1225257750137	1.06779092966478	1.22147694906262	1.08565921649583	0.0	4.84474996231098	1.3649191793236	1.45663627289698	1.44072043178264	4.37910256610977	2.61485212651138	1.93380753284555	2.70600607233833	5.86338842362707	1.89947617061938	1.30776900279323	11.6040790931302	4.30115940465755	0.0	4.23122460333166	1.58218984127273	2.0259493913072	0.0	4.31005394941775	2.48043336662122	4.94353208563753	2.85207238989398	2.50663507526605	4.25435867306479	3.82580518348948	7.20265085832205	3.18252037133955	4.32871215625028	4.73047330186532	2.02059598614624	4.70600946457331	3.75291645089539	2.48451681977762	1.61273840973089	1.8562981772208	0.0	0.0	0.0	0.0	0.0	1.70266690234379	5.6777930539707	1.23454802338734	3.37286954993672	4.24312580023496	0.0	0.0	1.68777588487266	2.10391359274738	1.37852339833267	1.47510724607918	1.35366635926334	1.55662497429659	4.97349259952368	3.29362382880494	15.80442338162	5.06435884988454	4.06713138452566	4.79316604156156	2.03167958884119	0.0	1.45123815602428	5.80914817015674	3.95662236361295	4.50152665597248	6.42186110457976	0.0	6.39697224726914	3.26262139946615	3.03455209729169	2.74628548415604	1.33956220253208	4.34112241279928	1.04279112565919	1.17862274071737	3.87859265274072	2.73543635602462	4.80671023268291	2.34380171928979	2.13849308791391	7.91487624068651	4.79282355885436	1.27346300790021	2.02992574554471	3.22062544286841	4.08702199864565	1.14026971437974	1.46293223627174	1.45824688301328	3.438926317299	2.84149546427089	8.79116487589792	2.14764881305543	2.8361906937455	9.38404416391331	4.46171098021424	2.37010346623173	1.68579698961577	1.23875857705487	1.5707123503882	1.81042183611208	3.67443223726824	7.96544591686848	2.82790669830559	3.89664670107332	4.36288686126208	8.46492358426357	1.53781159006025	3.12417937314914	7.89013085796244	4.1929236448001	2.05168830173679	1.40091766299752	5.66058808966511	8.92171745084216	5.15127683428975	8.17267572709086	5.91031000564011	5.81790699197909	9.88677635552781	7.37360078799219	9.80541017207402	8.53724063525977	6.88516664655954	20.7274893425939	5.79905769060919	7.17851644947348	4.73869538391327	9.96743191822001	4.58734516981408	6.03356851018431	3.55522129398546	17.5461955268041	7.97672456195621	6.71779818405771	6.10267956684547	3.94299860146432	5.64750395113545	7.85894968800192	7.76775327863309	2.73273747780901	8.50300487326925	4.11459714274038	3.31081458622526	5.39234812991288	6.57364383980413	8.08063851226951	9.58479142722977	6.52143580293542	6.72585380220989	6.18051284099514	4.89384140491689	4.67706971465207	4.66314530296886	3.50544316934514	2.73402097253719	5.24877127120817	15.4626690896532	6.53233060868047	15.8856880116876	5.72471023589117	5.59487325620974	21.2887356375735	9.14637918245536	4.80714924261675	7.35051604339599	7.26279471572619	6.85327815128812	6.4997042679646	8.53665686361223	3.36594112293854	4.74853162964869	4.31295952958641	7.36735872795911	6.11956571627804	4.95961245863318	3.191072070512	2.42190145224176	3.89304882728579	8.73194991748655	22.6582844552434	19.6985657464877	15.7772822477351	32.9121877028343	28.9481452868064	19.5553156055636	23.6727758434068	37.3900721726819	28.6032243050482	48.2642560711787	39.3409760409708	62.1738014967312	76.7151569389454	53.5289807305915	1.00967596530344	1.49827453395188	38.8239248612808	26.0237757735513	48.3969067020057	41.7487555643204	42.6227675036175	26.4230781283492	47.8553427624061	2.80202009788566	18.0788633015684	8.71328851369062	2.10966929261838	1.43293496886391	2.99888798094905	4.00749219550142	3.05506452820403	3.02055185489559	2.89461620232568	3.81128784081428	9.44007295827902	1.88697551352394	4.69323791152113	4.97845125753057	1.28285494921019	1.56990923297824	0.0	0.0	3.19113804105763	5.14633902090319	2.07835853121932	3.20173604800579	3.92147588880211	1.73455002399678	4.12581466497147	7.87909543777386	1.46835588064536	1.44501119030094	1.24633532442554	1.12076097772939	1.05689582712889	0.0	1.48119885077778	0.0	0.0	0.0	1.07588964195367	1.78306369932742	1.01116077950989	1.00766314636488	0.0	1.29964941889273	1.84721233267266	3.62439812433954	1.56149765113988	2.38361004790145	0.0	1.01512325123594	1.46854229131338	1.06087050911408	0.0	1.26065555688455	2.12212579199794	1.93899760533544	0.0	0.0	1.02230748741955	1.09902863897902	1.09123389811322	0.0	1.59466503427346	1.56325282832016	8.34131825462032	0.0	4.73098427308419	2.26758523829845	1.37996744161789	1.40265906422564	4.02847162520458	0.0	1.0073069177869	0.0	0.0	3.10632009597363	1.04963575825937	1.30600451169634	6.81973429669389	2.96393573423547	4.82614890064816	16.7996746492606	1.15854740707735	6.21458782437416	1.87516415926972	4.05809061905983	6.00396719533072	6.930340181136	5.92735836044213	4.69717021957381	2.88420992236077	2.26484973287343	5.39223773447069	6.56208696623858	1.44286360174487	5.55199463617016	3.54372236040029	5.82121764355531	6.59358800503381	3.1969085144012	7.52145146621618	2.0419898672307	1.61797359613328	0.0	4.29408508610589	1.80239926291142	1.66373847059532	1.49532074310892	0.0	0.0	0.0	0.0	0.0	0.0	3.56146353138416	1.56604359202862	1.17539054188859	1.03155265961218	0.0	1.26072409756052	1.08289493498595	0.0	2.58582126023437	1.07444545176511	1.49614899215221	0.0	1.00675813587129	1.02895486440659	2.28915094628436	1.60762719571459	1.08149132646715	5.6580906449317	4.7578754207425	4.10783654879535	16.0028807855576	4.23391769605727	0.0	4.65357333495739	1.60269263426364	1.99700701929668	5.545144706197	1.23723689086637	2.37191859196737	5.5679839802577	6.75852394443843	1.90239656298443	1.86342232402953	2.75444922731784	7.15829443651803	2.22413614414022	5.20241873438093	3.97481469712049	0.0	0.0	2.65291272035278	0.0	0.0	2.82831233186681	1.03731545764933	2.69697096132752	4.60712192524057	7.36174757388406	2.53311649519753	1.08361586260839	4.82918582053	2.7551027051423	0.0	1.6459660041912	5.54835493244608	0.0	0.0	1.17371386988424	2.00491309036884	1.55426093453658	1.55312090999343	1.13669332159467	3.27762127611713	1.62153303714201	3.32771444085065	1.15292680647558	5.09030945963011	5.47412282477837	18.895793611958	4.87948784410437	2.00355989466975	0.0	0.0	0.0	0.0	2.53465662351089	0.0	6.66811225442587	5.51340776088356	6.60099125150462	6.49913483582917	1.26765345537472	1.88207388918574	2.81004828214822	1.55526165783788	1.47373438792538	2.95629365820091	1.20106445824293	4.19623032982682	6.06042126319401	4.1440996464223	0.0	1.01964649658866	2.79780177050226	3.52009402660062	2.06331169986293	1.22419088585674	1.31802275045901	9.23752167687018	2.22856742169501	2.2646025787596	1.46814258521549	6.21209391348141	8.53897196609989	1.22328497255791	5.00597020950855	7.042775693441	9.3390883415587	3.48735456801256	2.61596529118077	1.19517496262215	1.06178170857295	0.0	0.0	2.42002596802965	1.37274675653241	4.19560549664954	2.52890292794602	3.23682814069923	2.79084797311995	0.0	1.59907600309041	0.0	1.21897670242695	1.01854896855722	1.70663621806681	1.78654173363911	1.08986600967057	0.0	1.08854540696998	1.95320009175487	13.5498702567818	1.25197389445966	0.0	0.0	0.0	1.00489468804542	0.0	5.86565668418577	5.35901679335749	5.78324961474747	4.51129095929373	5.65976097699626	5.39462508394753	4.86472213997773	3.54183226154468	1.42408699960862	1.98078498565622	2.12903951112643	3.51109697189447	1.47924123111598	1.32371278812321	8.17391608809635	1.15615816651529	14.5753848482997	9.63469686372396	9.11008723503956	1.3219085967844	5.16309116155531	3.99874114916523	5.74014410462893	4.41322163001906	1.24068344115337	3.122595944237	7.92062649362374	1.28119482329014	3.78678881896582	5.15486616626857	10.1654962598142	1.35983621862688	3.88529561396331	0.0	0.0	11.8402601258822	15.6435056160234	1.82189261233768	3.87622341688939	3.11277046479844	3.76583222140145	2.00777806271776	7.47488915596884	1.73766841709692	0.0	0.0	0.0	1.64179343191949	3.99619220016691	3.20055483806252	1.41055974499722	3.34401063242462	1.00805615697029	2.07322464980821	0.0	0.0	1.05069887216334	0.0	2.74419133237817	3.29553809910312	0.0	1.4489339650267	1.33516705094315	6.24865816398342	3.39960999295403	3.88004873198588	9.23576493929789	4.1281930318484	2.42974784511625	10.9525331473629	4.08316348585367	4.44230816456424	4.10076626390734	9.66588821141877	1.01368816454856	1.73293948516223	5.88144841235359	1.89948792695158	2.57731571613919	3.72187358298017	2.25464532562489	3.57667329902842	6.37095803518391	3.07297386077352	1.52163931275294	3.8524153960462	2.63298920233798	1.01072977592263	1.76581591353298	13.509400949538	1.1720686243268	3.09987685938069	5.66465630956756	2.81259374617973	0.0	0.0	0.0	0.0	13.2426435053641	6.49835349720982	1.44429416083781	0.0	1.86257334711701	5.54434157807605	3.49871952896896	1.42112483676208	1.29288635219645	2.34853087204813	2.17402125877078	3.04799164217415	1.01311179567955	1.10506656189128	4.05625274371323	8.95176418290822	9.21944543026837	8.14254905533247	0.0	9.51295184025495	3.64221967058511	4.26853184348071	6.3223848241196	4.91783341447572	2.05007662051188	13.4369367195328	5.47173547139049	5.52749118051908	2.05029165350114	1.08591182315925	1.2244532441015	1.6038575592912	2.09572977484195	1.40067868756226	1.33940731302337	1.63620128047006	2.38217138608449	0.0	2.44295005928182	6.31083518210988	1.28519328217907	1.10010230952008	0.0	1.06163711043281	0.0	0.0	3.57857122010302	0.0	1.02305165032846	1.13082827151403	1.39225306384658	1.40519975485301	0.0	1.47292962239467	0.0	5.1792549071654	4.38942014799094	1.34805028684016	1.18144600268253	3.92439827367779	19.1958893268349	1.85149043664571	1.61035342972164	3.85155159647177	4.74117515150093	1.74396189161928	1.09182886597321	7.52031677678097	4.91504254364496	1.27404258971826	2.04618370115522	4.62576297122111	1.5245844622884	1.27146420676147	2.07975039097971	1.70847672294938	2.78497070368053	1.0826468360208	0.0	1.26258342164073	1.36082900623028	5.57282951243733	1.04445960775486	9.14882565655425	9.91615916430569	9.28532699635856	1.24512688010283	1.79299398718928	8.39631315890017	5.05601182078908	5.68040916789531	3.57499376638211	0.0	1.03287220767617	2.22096500720796	3.8444852057214	6.37002905551252	13.4492790516364	2.40499723804956	0.0	1.60927773396651	1.80332225389841	3.53343807595071	1.80049838500297	3.48447231617501	2.35923319456221	1.16718944133886	2.50238160918328	1.06362339397204	6.31462974240364	4.09497216880746	4.33907614971345	5.9523090943747	1.05283391378901	1.11907862063777	1.64333079183173	1.48362624990406	3.68536876229729	0.0	1.02844749962565	1.3987903855954	1.02798812384688	1.28415627036893	1.83055593285166	0.0	1.71178687987848	0.0	1.04938016309746	0.0	0.0	2.04603252116537	1.21365796701787	14.9849803568772	3.02812856005434	3.6264592081376	0.0	0.0	0.0	1.03887758824598	0.0	0.0	0.0	0.0	2.81284780946124	3.79800910761365	1.09747884993845	2.95407441720537	3.53828865580471	2.74762880640427	1.04093863129665	1.61572201036241	0.0	1.0508415276498	1.03276542535616	0.0	1.89530080678927	0.0	0.0	0.0	0.0	1.32006780440982	2.9102705552295	3.41794801276948	3.04619176829134	2.85362716582598	4.65072484190046	1.92678777360386	0.0	2.96871466272398	0.0	1.07895875775252	4.66902695903626	3.20211070378184	1.32820646426997	0.0	0.0	0.0	1.06615549693371	0.0	1.10521666029805	1.7476128944834	1.19643473716498	2.46514663807755	3.8401695305364	1.3177468866664	1.01181468064801	4.88872336580227	0.0	3.62688392119701	2.76134008294118	0.0	1.05551245864455	1.06048394131545	0.0	2.28067941771829	2.58509342924599	1.67552563732671	0.0	1.22368394440781	1.02864031765888	2.07195330152175	0.0	0.0	0.0	1.81227822455945	0.0	1.21938064318601	0.0	0.0	3.03474310474763	1.01378818931979	0.0	1.81964229434043	2.20734969795529	2.86200041022231	0.0	0.0	0.0	0.0	0.0	0.0	0.0	1.25094273399678	1.41957308862875	6.34969583339297	0.0	0.0	1.21711522402295	2.87631297809559	2.28911301213997	1.01671514088038	2.52334759321075	0.0	0.0	0.0	2.70754491382305	1.03980287980417	1.15639208531637	17.2611912103253	6.73527251996731	4.4000154759332	0.0	1.19830294409874	7.17618861653112	1.58912566350577	1.3654530903812	1.19002460863318	2.65026377191523	1.63027643797552	0.0	2.12187072007353	3.25307473291449	1.09784963920135	2.25693255743684	4.1847537132972	2.7145313441033	0.0	4.75031053461684	0.0	1.08730485739138	2.22219720121892	1.49224922408849	1.09192276293114	1.64649239669948	17.624131238513	2.00334104913264	1.25575449456934	0.0	1.23981627961567	0.0	0.0	0.0	0.0	0.0	3.86119712995774	0.0	0.0	0.0	1.00793740207593	1.20174400544867	1.03509841628525	2.08544194685738	1.68246447785402	0.0	0.0	1.43245374052987	1.15425915040583	0.0	1.39841576009456	0.0	0.0	1.18758212173826	1.22058115401951	0.0	2.40546853348786	1.4913572203878	0.0	0.0	1.0454268548966	3.70158783148346	5.16642348878442	5.7509173673552	3.55587355048659	0.0	1.14730852945034	0.0	5.77766212038289	4.39301500905734	0.0	1.16439026731427	1.00249575749884	1.54931934338658	6.94977460232821	1.18186642707642	5.57589685138289	5.24320380202723	4.38842604653895	5.39866793890859	0.0	1.06300091668399	0.0	1.41943921434902	1.20997099732782	5.51898439066334	0.0	3.1114539708988	2.03185779243982	0.0	0.0	1.59018745574716	1.57352456178636	0.0	1.36106236825338	1.06575586831825	0.0	0.0	1.15837354629483	0.0	2.39782867174141	6.30185226372168	3.26754958233311	0.0	1.33561348130621	0.0	1.61833559904952	2.09273929871963	1.25681766735354	3.20491806106621	1.57346611822816	3.26492631918904	1.47925270363289	4.31548378088407	1.48791460419744	1.45639460964237	1.10296857287318	4.20312805819648	2.05591280609848	1.07073742449969	1.43004429360855	2.43508087154405	2.29356996806444	3.27547864787468	1.37293271353825	2.16546386405755	3.10520226518278	2.07717335861905	1.12560576070867	1.57972535540792	0.0	3.7524356250684	1.07443412095239	0.0	0.0	4.20586082539716	1.25753841365982	1.21421206319981	2.89725721031934	1.05461196245237	1.04299448791508	3.73507152863365	0.0	0.0	1.31070992152466	4.00126303762092	3.4243094933131	3.42343220820099	2.92693323087144	0.0	3.19149314536387	0.0	1.77646311712613	1.12189090460909	1.76102656535013	2.6728798341286	1.62083524912736	3.27475099712304	1.75628748372577	2.61233192384671	1.10320634578058	3.28862720515528	2.40594111963625	1.73709100896658	1.5913628513975	5.05897042700336	2.59574881577454	1.19644704686343	1.00709183342677	1.3756020846992	0.0	0.0	2.08008966125118	4.7796750315766	1.98758896415455	1.08429472981654	1.39700544102495	3.88063924468015	1.98277089530217	2.68431875541827	4.01203977934416	0.0	0.0	0.0	1.86200777755184	4.32402390524725	1.90559462711424	1.19971425765146	1.32851688656914	1.13375484685801	0.0	2.70748435056444	0.0	1.12658106743751	1.91578175045634	4.3637973703393	1.30990269096222	1.03480834441762	3.34827425727569	1.60567401708337	1.84791405702827	1.79342803002634	1.32286363702514	2.4878964409999	1.26344781955154	1.22400180913833	1.6298279659977	3.77113328600782	2.8495148595133	1.51948812998982	1.55137870553622	2.13501679692185	1.18132921178236	0.0	0.0	0.0	1.48066977352164	0.0	1.12096672198575	3.27684916771465	0.0	0.0	2.8742052281324	1.00014583978093	0.0	0.0	1.23543764572804	1.07079820599211	1.14823137985371	2.22580457312694	1.28800558449775	1.59563254555517	3.06134335977826	1.00735935758781	1.96043742865761	0.0	1.18783969296074	1.63927063962361	2.89540123679642	0.0	1.23740183677118	0.0	1.12231594724899	3.60700754703759	1.0965135171128	1.47714987584732	1.03616808557416	1.15970345554303	1.51520391413414	1.69112746487292	4.57249115977317	0.0	0.0	0.0	0.0	1.41026569140837	2.70133723778258	0.0	1.03109003998034	0.0	2.20383925052201	0.0	0.0	2.88875117516797	0.0	1.43850296916675	0.0	1.03869271614666	1.51963828632914	1.74433402510738	0.0	2.79628776096703	2.05964217838202	1.96968004844879	1.01729076158705	0.0	0.0	4.03217244820587	5.82870470869758	1.12146929982402	0.0	1.13457760014306	0.0	0.0	1.67199883602534	1.22516313806852	0.0	0.0	1.91960996093553	2.60619196130462	1.87284161322518	1.3473935246929	2.20947129878543	1.84983138002031	1.94219081914463	1.04660717463998	1.52902172561326	0.0	3.00533580649493	1.05928775522849	1.7653527605511	0.0	1.32182159137767	1.2069677955567	1.13222191714402	13.2387353824978	3.14427701388075	0.0	1.08093126775841	1.08738203517154	0.0	1.66847275747056	0.0	1.06130550034531	0.0	3.3596226922672	0.0	2.73752532128101	4.08621536631635	1.04059259932911	0.0	0.0	1.02399401733132	1.23836910699248	1.00351764144045	1.35493654867289	1.10008357923919	1.43579589601417	2.96378022606157	1.87803132132931	2.9188696679911	3.4220733576422	7.31971158568359	1.43123394856959	0.0	1.35030991143927	1.12543420082961	1.0822354183571	0.0	0.0	0.0	1.46925658282481	4.13915217058509	4.71076723838771	3.30649454929889	5.33515248816006	2.13223713347689	2.60043907422459	2.75044143585533	0.0	1.01947894150468	2.79456198075826	1.00359264900919	1.10812255257066	0.0	0.0	1.80639976787971	0.0	2.96621741380033	1.55008593289596	1.1410219265284	1.85268785651175	2.57264666040939	1.07074722684528	0.0	0.0	1.04721714004464	1.25835115238199	1.15410535195748	3.81716258529513	4.53690822793443	1.98953853961191	1.14326075339123	1.89793353521815	0.0	1.3491947630556	1.4206778211839	2.3983410357206	2.0405821445726	0.0	0.0	2.95488416072694	3.68232178000197	1.09429100154881	1.5552214623673	2.46293775253348	1.27557003141194	3.16011221028109	0.0	2.94457385112737	3.44699313492454	1.39622897142894	3.15445795115387	0.0	0.0	1.16963943495786	4.06324454455038	6.20809246104031	0.0	1.32745850860461	1.24220109189957	0.0	4.99181502531928	1.28438234089888	0.0	3.09418246960173	3.8471586891932	4.78879785513011	1.81931274013433	1.02113647708112	4.59492864662382	0.0	0.0	0.0	8.26581186508725	0.0	1.07504591141396	1.17447002083043	2.26956912254826	1.19399260402297	0.0	1.52126560302884	0.0	1.64781804607218	0.0	1.29668500542168	0.0	0.0	1.7442783704131	2.24142718491282	5.90797068836388	1.02732794435114	1.5940801695218	1.11997326294824	0.0	2.65892609334119	2.50369241821783	1.87424334009733	2.29808183421839	1.03286365672161	0.0	1.05824235688435	0.0	2.17024715599416	1.0651313853468	1.11915801433968	0.0	2.3971263004044	0.0	2.23476255916083	2.21480108173451	2.70949798637975	1.05343829366127	1.91305007382557	3.09445783749645	1.19480819489747	0.0	2.0842180303849	0.0	0.0	0.0	0.0	0.0	0.0	0.0	0.0	1.46705415093038	1.85272508758408	0.0	1.05366609118861	0.0	1.72704100916721	1.97536400133205	3.93926217456266	3.32391037162832	1.15948470194229	1.55712097864688	0.0	12.9525724115701	4.61494265459288	1.09762827358921	1.93065227804806	2.44045050904431	1.2465040985281	1.06282527656334	1.58159887999138	1.28755381261504	0.0	0.0	0.0	0.0	0.0	1.07230576641696	0.0	1.07007467696037	3.04826152944386	0.0	4.27425295292925	4.9055881722742	0.0	0.0	0.0	0.0	0.0	0.0	0.0	0.0	1.10700634500014	1.59142378667933	1.04281895059207	4.4458576664153	1.17206198678251	0.0	0.0	0.0	1.05465799032	1.65995399803703	1.23831572512042	1.4975392835136	6.03855238597012	1.00193195093931	1.07746068055578	0.0	0.0	1.00375996750927	0.0	2.07772754232529	1.08751326287224	2.0303762031565	1.92519693854058	1.13556981023825	0.0	1.32079357358262	5.72127661255473	1.90673209784631	1.04745233521346	1.40259853107555	1.74526218665176	0.0	0.0	1.15283435518726	1.68229745727625	2.19992892495055	3.45697512333581	0.0	1.46043085743085	4.26387348305191	2.48909541107293	2.96266514265447	3.97971991083992	1.73764424819564	0.0	1.05153411030628	0.0	0.0	1.22284949046776	1.23184240025149	0.0	0.0	1.05461183743199	0.0	1.88325065130604	1.85376245534903	1.00725636887003	0.0	2.85330780214015	1.35378017345953	0.0	0.0	0.0	1.77529140483431	1.67864866903897	4.16117271038109	0.0	0.0	1.13404203198769	1.07249859506102	1.31940697535559	0.0	0.0	0.0	0.0	1.45065939422684	0.0	0.0	0.0	2.50414019489359	4.26612534846982	1.02769532578893	2.68640592193631	0.0	1.32689009269478	2.74644224939624	1.02359182489305	2.30984466520035	1.02246686616131	1.15799061330016	4.55609084927396	0.0	1.04125018175626	0.0	1.29006769163369	0.0	0.0	0.0	0.0	0.0	6.54473830153665	1.94896998283531	1.19345703669312	3.32001712874291	1.05747051861094	0.0	5.30812969555559	1.27357372393508	0.0	0.0	4.7279724673643	4.66101924045866	1.25088853970656	3.90570772712802	1.95941906704488	1.9271115377621	4.06638382130607	0.0	2.1518942567712	0.0	2.09271810029985	1.42078722083972	0.0	0.0	0.0	0.0	0.0	5.84728742236317	0.0	1.26178023995175	2.52380433380123	0.0	2.05787716470522	4.67560403853851	6.91544233153243	0.0	6.42626679236595	2.90626007942704	0.0	1.89685916349014	5.34218610304956	2.68425214253761	1.58422027278894	2.90438957810971	2.44892307552857	0.0	0.0	0.0	0.0	2.49927086740605	0.0	1.05435476371674	0.0	1.92209292774356	3.60943782871841	1.21055762721229	1.52885821164836	0.0	1.21434131006963	1.33063369851628	5.3785226748787	1.0129366825523	1.02621882161372	1.04849564842466	1.85137062024361	3.7328626721208	0.0	0.0	1.19924010878038	0.0	2.91221909623978	0.0	4.23441322489032	1.00533786895151	1.224577441327	1.03162462926638	1.07985330511993	1.19404161689511	1.53390756188354	4.0982161724308	1.32910288209127	0.0	6.10212645170582	1.30540012159112	1.11189641916087	0.0	0.0	1.7367677353036	0.0	2.3088649868153	3.68884262104475	5.02343954099888	1.3110208580385	2.61607173183772	1.79578681654013	6.11077233355611	3.25962910128388	2.15218001187723	1.21726016312352	0.0	0.0	0.0	0.0	0.0	0.0	3.24921342847125	0.0	1.08143127497429	2.21862721180097	1.26012778211359	2.72166007087082	0.0	1.29830991935905	5.15084546771668	1.16927460295105	1.13680076480301	0.0	1.21787278750997	1.48240633889969	1.11150128625429	1.02588022290713	7.05056472800866	1.28268828303711	1.61310534527159	3.47339725214127	3.25371626028977	1.02722104456433	1.02857514110342	1.19462488578305	2.68736081419439	2.31422176228941	5.76125764053545	1.01015879329777	0.0	0.0	1.40144113632509	1.1031606478455	3.52419043773173	1.71121951817043	6.01454951176357	9.90083226700859	0.0	0.0	0.0	0.0	0.0	2.31767999652035	0.0	0.0	0.0	0.0	1.84947446541042	0.0	1.08440300682701	0.0	1.37590929075857	1.61117195431159	4.91699437052087	1.62639625101804	3.56242283570208	0.0	2.34435350515796	0.0	1.28971191985904	1.05308730547709	0.0	0.0	1.1370121451556	3.08541903463277	0.0	6.43083292063371	3.95503450378852	2.3242466697188	1.78849912874273	3.06232246840345	1.85469986556329	0.0	0.0	0.0	0.0	1.2427112150246	5.15328281330833	2.23138320959452	1.35725159902114	1.26716870081099	2.32202457834432	0.0	1.33998215976885	2.12262878258613	0.0	1.03551770500558	2.91402779233524	3.67711096311394	1.01027329714458	1.6721518014017	2.6704532495546	2.7583286132176	0.0	1.69224630197133	2.48237822963724	1.12973112086713	1.17737051065056	2.52343252162014	2.8953492218749	0.0	0.0	3.04458511248699	2.96063406965421	1.60252395778973	0.0	0.0	0.0	0.0	1.26873069554184	1.22483998947429	0.0	0.0	4.27881042106269	2.48654446082926	1.95326708113984	5.6220468269706	0.0	3.3619799667167	1.80837384373675	1.1157259584962	4.34181196453729	1.06240757852869	1.63966915986033	1.01571860263679	0.0	1.10807877422083	0.0	1.12287880478952	1.56577711537242	2.14334575032879	1.23872835151025	12.0962366939404	1.88881714181968	1.03544969094952	0.0	0.0	0.0	1.89066565089232	0.0	0.0	1.4040768708766	1.10470814064346	1.00207536525309	1.92193751576974	1.13022875753222	7.0707505080887	1.52533080611858	4.23713582703808	3.58714230301481	1.42134012765224	1.70329061638689	2.32106940608449	1.43920091817375	0.0	1.40680554185828	2.15469220072136	2.16043503174722	2.55924970734919	0.0	1.05669283226158	3.57114045038995	0.0	1.09614262651394	0.0	0.0	0.0	0.0	0.0	0.0	0.0	0.0	0.0	0.0	1.8844127460957	1.99794823284163	1.01390504741529	1.22344943602965	3.36510536406852	0.0	0.0	0.0	3.85084577825973	1.22839932578348	0.0	1.3177224989659	1.68534458662802	1.44017145097998	1.16426723020829	1.32746731969112	2.79618693068428	1.22823976295349	0.0	8.69220025703202	0.0	2.77661307029218	0.0	0.0	0.0	0.0	1.02005548610279	1.771878322806	1.07322918225251	1.11480294590105	3.09182263117797	0.0	1.1039348550614	0.0	3.82207910757889	1.08122634194505	2.35641871437038	0.0	2.20184147096578	0.0	8.83024882150259	0.0	1.55683687215361	1.47454538464496	1.00369235728004	0.0	3.57880365016689	6.46426004365528	1.51614838762187	1.67825584283892	1.06162127003664	1.07788367547815	0.0	1.00118261096161	2.07489046070222	0.0	0.0	1.49400651232199	1.1458286908464	1.26814526545998	3.20503073516675	0.0	1.04628720468091	0.0	11.3749377994319	3.54835242653128	5.04069839403712	3.21739254908421	2.23786800984363	1.17209074222744	0.0	2.47279376373638	1.10833152579275	3.61572590622214	0.0	0.0	3.18500491068281	1.91975503055207	1.0609028215373	1.55021056251793	3.75398427611323	3.73021213970624	2.98830103342	1.00883290072803	1.05113956085165	1.24496712001676	1.55832877621008	0.0	0.0	1.37172571953843	0.0	0.0	1.53130704853732	1.62443371076897	0.0	0.0	1.00247002291538	0.0	1.31678953535112	2.29146284677774	2.10964068979317	0.0	1.55353660004706	6.05753465604082	1.59288613681613	0.0	1.25937347310367	2.85574433499639	1.13478699219193	3.915431056704	1.49406869249176	1.0624104378719	5.80064115308006	2.13454185005838	3.38410536489963	2.91285702726758	0.0	4.78868429601807	1.24247826754465	0.0	0.0	0.0	1.12749188852418	1.34109772503877	2.16781858842802	2.67954037093862	1.26891194248935	2.13118972059728	3.71323933411651	0.0	1.07001386200472	3.69589738522681	2.42825025120559	0.0	1.04286383177968	1.03620403474124	1.20765398880693	1.38634350210657	1.04040341980384	2.81578372890491	8.24240118480706	1.01505889961003	1.2433175962114	1.04924802999678	3.88419059434289	0.0	2.95142635967074	2.86044220276254	1.48000440521258	4.95233893865337	4.81553731606934	1.47798589732696	2.35792345843933	1.38961367690789	3.06119886611033	0.0	1.24143115186488	1.07974967057515	3.06168523667252	0.0	0.0	1.91896179202505	1.4510028270897	2.45145956937841	1.1320785623079	4.42244614828044	1.96442592140177	1.12116635651626	0.0	0.0	2.98431008030871	1.48560019600353	0.0	1.42206164419163	1.24516886376026	5.33746045292054	1.07069795034335	4.8356024047555	1.37220930655249	1.11220621953132	0.0	1.6227248151651	0.0	1.0521432749712	0.0	1.39485934742245	4.00239270109476	2.75220893419847	0.0	0.0	1.02829151956708	1.62773847438416	4.14702970088187	1.96205901804817	0.0	2.23671001104254	1.10609332149888	1.10570418105357	1.86226797829332	2.82864010471101	1.00699118457642	2.44427125377477	0.0	1.35582610570508	0.0	1.12132130957693	1.86718041921825	1.02309106051352	0.0	8.82670008014811	1.36788738977886	0.0	1.60143966844829	2.21210217904307	1.43976976918845	3.00736625214194	1.5623849885161	0.0	2.81172633917248	5.07809899362713	9.64470875031522	2.313799932875	1.51247262134853	0.0	1.34835605916798	4.15781474551195	5.09416056599547	5.77325040030759	3.86953554716226	1.44123924239331	1.13839657506355	0.0	5.46904238954004	0.0	1.36230603749313	2.59458018124718	2.64717635935976	2.50177466817027	5.25892796757515	1.72848784429679	2.45922522762861	7.25208042471305	2.30967639390707	1.11980134696328	12.4299301089771	1.05854598653012	4.58298567065592	0.0	1.5955639018263	2.20137743093939	2.20884659569031	0.0	2.3194101765561	1.03976818958726	1.55888235384225	0.0	1.65956233719843	1.00409629710629	0.0	1.0628064725257	2.08415404609669	1.60172381501384	1.40133956425573	0.0	2.55601734813531	1.89831264280352	1.55165124924736	0.0	1.46834234869181	1.05388988649325	8.65773791794935	2.47436880390719	2.19581280063049	1.44341865893983	2.60347847652046	8.76245508728288	3.66890823673064	1.19765112392593	0.0	4.02793606859872	6.93051060809546	2.98327472610089	5.53943937159183	0.0	1.20523084512732	1.35614883696002	4.90424833026504	1.31333653327497	3.56486536776786
T4:,20,min,after,reaching,OD,0.6	0.0	0.0	2.79711673394609	0.0	4.5532001018813	1.65344178660877	0.0	1.77870330805998	1.41184537438265	0.0	2.07381050719711	1.26587115635793	0.0	6.21334560743353	14.1107329735181	5.14293768571295	11.1016133967048	5.44363925952979	19.4325649872508	6.66028097526108	5.99748944755591	12.550280610683	4.10332679783324	4.76966376546373	5.33010999641107	1.35305426877942	7.33447730536723	1.24170440733484	1.21799202595846	3.39913303609894	1.46186070967058	0.0	1.14378212486092	1.08012291718138	1.22863217178129	0.0	3.64502916064884	2.02361659380632	1.23530667361361	1.08818646398438	1.37680343390363	0.0	11.6460842173331	3.24479376208719	2.92130307173262	0.0	1.81935267114268	1.24179756577119	1.82607610874188	0.0	1.04484269842009	0.0	1.23424809562978	0.0	0.0	1.33051873439053	5.25921607322598	1.48625620826566	0.0	0.0	4.78008160770239	14.1250448521834	1.44751019485183	0.0	0.0	0.0	1.98361999460761	2.37020754990264	0.0	7.60684354689982	4.59506971063413	3.57790348414477	3.35142830146252	3.47302301593871	4.00794422020082	3.34666941695369	0.0	0.0	1.4730403886737	1.79875985070177	1.22121051385445	4.9708532679877	0.0	0.0	3.16232597860423	0.0	0.0	0.0	0.0	1.39855303120387	3.42464264731046	2.27561676921648	1.2987186930255	2.9438162430444	2.77837063038764	1.74534630387359	1.17745862438573	2.84477707434624	1.59846936811239	1.00506975315219	1.15836022152921	1.08019091747982	4.80850670832997	2.18413234217508	4.72044641384982	0.0	1.90059167544253	1.90436980079763	1.21110584055792	0.0	1.43016179652969	0.0	1.11553794398453	0.0	1.39054161721485	1.23586010480336	0.0	0.0	1.62596154467527	0.0	1.02555994729908	1.04298233100858	0.0	0.0	0.0	3.76616127601774	1.97316151941742	1.45873199491624	4.0855982442973	3.75514657133845	3.02333433821705	4.96513233187161	2.23287051761435	5.77503337252034	1.56297589351564	1.01660944238472	1.26445022842657	3.70028567250319	2.65201118561177	0.0	1.17827292186975	1.03925052963875	4.86438638693285	1.02341750868478	5.68894417417875	6.59579704229862	4.85099128814207	1.54215024842514	3.24212235451772	4.22896678248745	1.30540229531918	1.1288871207006	1.26938568917875	2.30530115868461	0.0	0.0	0.0	2.05790010307749	4.04343639445966	2.54100961091418	1.37995166610919	2.96449774699568	3.81616036172692	11.1800659866067	1.62537523877597	7.26404852530422	5.6828993881624	3.04237791660327	4.76244285268941	0.0	0.0	1.24017290243341	1.19775803169435	6.50257947561168	3.265314453636	1.00488437381281	1.66169532069099	1.0911359595056	1.61918562907785	1.17311855533435	1.95649792725877	16.4619933562772	0.0	1.10566896052865	0.0	2.71392584225274	4.90465382136812	1.445545362864	5.25029668974361	1.2946193441633	1.99420382132285	1.4630772602392	1.64291160961539	1.89564516269344	4.59046508638501	5.18456557979193	2.30199556148389	2.35154601956872	2.09972897305006	3.79567742437778	0.0	1.04138949801907	1.56790304535835	0.0	1.02865249209471	0.0	0.0	0.0	0.0	0.0	7.66812503927476	9.31912687223558	4.06069614640812	3.46294932914427	5.79409433124291	6.71848832019724	5.39395899094633	8.76336221292353	4.53081920049754	3.21772299788386	1.04120624358575	2.27011855649919	1.72267041498883	2.36733302320759	6.57449845268833	12.3914453327818	4.51309072363406	2.43965828520919	1.89493608724331	1.08681006307824	3.14647284048702	1.92694619314867	2.12342821936571	3.60246881495614	1.00215944562516	1.13535190973597	1.99782127923934	1.12997523882007	6.38515248682241	2.40803278244967	1.35114896191165	1.70360935503862	3.02650715853013	1.94422903445329	0.0	1.43360619888521	1.23358023867037	2.12283772436939	1.58173447362084	2.46747072555624	4.2321850962758	3.64086067621237	5.65925695065797	0.0	0.0	1.12737918822464	1.08296308837171	4.56334822061605	1.03835839379911	5.1426447576967	6.0985430187507	5.99719348183717	3.02753655079242	2.10196642354559	12.1650437634181	1.53419940542077	2.88859811866524	0.0	2.20547379788058	1.36970006191383	6.07060321264217	2.51262625163351	1.58892819058361	2.31724398239682	0.0	0.0	1.08526088591611	2.54496462215019	0.0	4.54118216640129	2.20244044171717	1.39198956582771	2.2985071795303	1.04114175938534	0.0	1.21854246731602	1.10073398412851	4.92866597522322	0.0	1.57722326858656	1.56134091222154	6.45388795074179	7.10222397934833	1.09610707770629	1.25490875657734	1.4474572185907	1.36762758627016	1.67388742066078	1.43152501927579	2.96854279255857	0.0	1.28834954626962	3.05140656835185	5.43818152471387	0.0	1.03578208452596	0.0	0.0	3.88342609886922	1.0297049784653	1.06870542614405	1.50330869859585	1.36005005652228	2.08281802379492	1.31306501939477	3.97074832680152	4.35542731645528	2.26317311328099	0.0	0.0	1.40780244493815	9.6555763455284	1.17434973341077	5.40195835157377	4.21758401347293	0.0	1.11601509856858	1.13561851607153	0.0	1.64585719455508	1.9704620229734	1.97529669338182	1.947058292699	6.76340801394547	4.31277104285056	5.09683778412304	6.3477260996113	5.84490905886204	5.68547407018234	1.25126741345333	1.02501865972901	4.39837817825263	2.07131349080786	3.32161798053049	0.0	0.0	0.0	0.0	1.15721596990504	0.0	1.95440641086281	1.21374467279938	0.0	2.45751227633648	4.9069300375562	2.65144350963242	3.6771104575045	4.51790449491609	3.8087683322678	1.56372291797145	5.55074687065941	1.59176730043195	2.57128995673008	6.22169532474721	2.85338713668628	0.0	0.0	3.49059527155221	3.09069743948378	0.0	1.76206864366027	3.60787083989813	2.52882937223339	1.5395559958354	4.22894881517359	1.77784209161525	4.24486157053712	4.10704328850533	0.0	4.32570220728811	4.58362104579245	4.05802769787449	5.04718833762893	1.15364621966923	4.88882122849118	0.0	0.0	1.2705521797749	5.90947809079599	1.39840291873508	1.56426644912586	2.50434646762812	1.00874926888749	9.10636874597034	5.5964623722428	1.58819779178275	0.0	1.68774739497164	3.34803928362681	1.75207367790618	4.85913799824133	1.0158411127269	1.43644511540374	0.0	0.0	1.21088507231408	3.60935170276766	3.66636189923231	1.11775725946742	0.0	0.0	2.86203955734349	7.39089598251176	1.2459908463892	4.0506682465761	1.43240440412176	2.11408091653115	3.48001921713141	1.48778942914705	0.0	4.2522111087878	19.4594292652042	1.11997421818279	1.25325961367924	1.30785710292697	3.96895880736281	1.92513472893984	2.53897266661721	1.06481222228475	1.8483975091821	1.97286373362141	3.50577901744427	5.18460135904547	0.0	4.183558176623	2.12927809661541	4.65201913714219	4.60032406728741	4.61428810833587	1.14824530439447	3.46409618183153	3.17436989288475	2.79007390791225	4.30992886832888	1.21090690524716	4.04726914446801	3.1423166068272	1.64510058321017	1.22774534565366	2.21215936861517	0.0	0.0	4.54238591067236	5.63294322529072	6.50640587657369	5.38182101032415	7.6148057031379	9.81641888856243	1.57618401277231	4.36370467915953	4.93634833834218	3.22080473453422	1.20949022772744	9.42289171349079	5.51522268203804	7.77696274288659	5.81135655259824	4.16253802232883	2.67160436785702	5.04149667406621	2.56733666829276	0.0	1.29655739525397	5.54980524638093	7.48268317580931	1.87039154566653	3.46987057975431	8.30200555724053	1.25988744008926	2.16798634286125	0.0	1.00555259232215	1.35040840929853	3.71281008090019	6.37273582968564	5.07915452135855	8.43155656307933	2.81400329259182	1.98961371563394	4.27229141957391	5.07375245072861	2.34221819822408	3.67223555192186	1.51118386180591	5.07107864343375	1.00888563047338	0.0	0.0	6.02018699585638	0.0	0.0	0.0	1.0457063729756	3.50137391950544	4.57136091956104	1.19667690389501	2.53192384493348	1.60594133967598	1.10481286064234	1.85532424285451	1.17170886122307	0.0	1.16129316682167	6.56156422225993	2.25619000777296	2.86331129488511	1.59714712648198	1.10007025879189	5.33556648071257	0.0	3.31633605389535	4.00507523348094	2.06836897589477	6.73426095931253	1.62621447480579	5.766760059981	1.08048383039439	1.04209136757928	1.13859615547041	4.15637282716914	1.02729623754901	2.39814351054729	1.22490575948968	1.71223870522128	3.20335894165336	1.65270154013035	1.80030605642171	1.15284170066432	0.0	0.0	0.0	0.0	0.0	3.5805785406415	4.41109267969156	3.26604736752964	2.28267472502609	2.3912866061405	7.086800823728	4.01154081367981	1.10956874265319	4.21210774618539	1.02160876789299	2.90802695100457	1.46695306588902	2.88632046358113	1.86107516471286	2.96354933133571	0.0	1.33093336783284	1.3080678851598	1.75964771275849	3.23998862101128	0.0	1.33932950541456	1.86321623882011	2.65211431868271	0.0	1.41490334883833	5.51463113010923	3.74594439618085	4.86404911845516	4.4606154243473	8.62976745252548	7.14248177489527	5.13421939693167	4.27455989200361	15.8980907382285	1.09403333910271	2.58379984060621	5.01455883226821	3.74986593941994	0.0	1.5514913818934	4.51827333585207	5.77501836824937	5.23716129732556	5.68048947703719	2.99902876484796	1.88118033234576	2.24526758910739	1.07546039159874	4.84906799499891	2.19066117770634	5.3801432566434	1.74681024063491	1.06976353001183	0.0	3.92450522136802	1.30515197906808	0.0	1.30768780945258	4.16121543309546	3.75388460578417	4.77130855552436	1.79623410081723	3.78082892271355	1.60242683030988	3.36847210056191	0.0	2.56497592571275	0.0	1.07016631803294	0.0	0.0	1.47809478530908	1.13886184557086	1.63098755920328	0.0	0.0	0.0	0.0	1.28972202428247	0.0	3.4233684951038	2.03610953705801	1.53770759865246	1.73347876859702	3.24893574388743	1.02515336189553	1.37708981320984	1.96063710742533	4.35608762698766	0.0	0.0	1.15583148568294	2.27493626767741	2.16868632086356	0.0	1.20725919256442	9.04446268382264	1.12930969210159	19.4519052553843	4.18479726244041	2.21040416116327	1.31262583434627	0.0	2.05268972410993	0.0	5.68404296170028	1.57107142043973	2.61582092031403	1.26215034209227	0.0	1.42108747099001	4.16242122550341	1.50973197439944	1.12420408167108	4.87105942726993	0.0	1.19513733610032	2.56712767624236	2.06450178639785	2.89539678041158	1.12192481052933	1.24206685089343	0.0	0.0	5.52202275544028	0.0	1.31821643686197	3.83579354877476	0.0	1.03583897295549	0.0	0.0	0.0	8.53898474566603	6.03784483888971	0.0	0.0	0.0	0.0	0.0	1.49625922161191	1.51445220333354	6.43519328300267	1.65724626624404	4.14627820321713	2.18705585599511	1.48101405860682	2.04076644260811	1.65390158010496	1.09738533430359	4.39513668183002	6.36001745465891	5.87159951406382	5.40576479184697	4.82485985162263	5.91572837829931	1.94273577971243	5.02091368723232	0.0	1.96630722182459	1.02226421485429	1.04988845763191	0.0	1.2549673596864	4.20951637871806	1.2880457954915	4.81664714582829	0.0	1.87742510319085	2.3494025307574	10.5758141128914	0.0	5.24515341899022	1.1852109780675	1.2040199773578	1.15989186808944	1.14107603562214	0.0	1.45482794109463	2.97103213843605	4.42760937271635	6.29922171994625	1.3623181226255	1.0938185754411	0.0	0.0	1.16547579356209	0.0	1.13406516105946	1.22213979368317	1.32947958816598	1.1215840294049	6.81644263245219	5.22539811908623	0.0	1.00955545977307	0.0	1.03435130522369	0.0	2.00052269135245	0.0	3.71453577887372	4.80961316264379	5.6511254008786	1.6492222699077	4.68688006133283	2.50086643651988	1.58003845033257	1.50450452181364	1.06008610833107	3.07129798722605	5.8948517684453	1.71108307961097	1.09026143993767	10.6600665995377	1.59609242253812	1.28560277912236	2.5669334957096	1.37675481585458	1.1613186268284	1.21815629509129	1.1553045067754	4.33829486551107	1.0393051163015	7.73610068816902	0.0	0.0	0.0	2.04834534890521	1.05071702808198	1.04723349547304	5.09442310950625	5.14985346667491	4.67853171875755	5.78001316892291	4.20737904671609	5.63041794067757	5.23406508277726	6.79861010004094	5.72039162867682	14.3035090003482	11.733071926928	7.08261194769796	3.25151561222278	3.23661289933155	4.55214685405232	8.98626554235747	10.6226618616488	3.87897371175075	1.52755465631228	4.90828097043863	5.72722181611795	6.16911064169135	3.61255289860732	10.5117155273325	6.9969182517017	12.3533148426882	4.22820661527691	4.42854646132381	8.85941136175299	2.43726738207844	1.90482333107607	5.66647799596113	4.75685451944229	3.56887891455341	4.84664165529632	2.45722628282688	3.51146562288862	4.33186691266191	1.31133553404577	0.0	10.4147478720629	4.18848418159113	4.84838352375382	1.76094233119243	5.07474798665831	9.80925343106995	3.70280624360905	3.70295672086941	2.61164932687629	0.0	1.58308225398446	1.8788980102352	2.05626523427718	10.249546565167	2.2693803114137	8.59110612442582	1.37282406242541	2.46681803024699	7.02348791336886	1.95715986745834	3.74654145459074	3.32174600405796	5.78321670998267	0.0	1.30143524375523	2.24582345704431	0.0	0.0	0.0	1.03029555937701	0.0	12.0814695828912	2.10679751587193	7.28901100593625	16.647132732998	2.027948322853	1.26474446329952	2.41416595466733	4.90022890311639	0.0	0.0	0.0	0.0	0.0	0.0	0.0	0.0	0.0	1.1554732517047	0.0	1.46414280326824	1.20356751816473	2.23232341649201	4.54201167279375	4.20073087439602	3.47479529508216	3.96585536762955	1.19347804226229	3.82314611695799	4.61624338003411	3.25676662030461	2.07842609830714	3.52746967688847	2.44180894389589	1.73823259864477	5.45355397802215	3.76102070690544	1.03557731854914	2.8173407698748	1.19554261076063	1.57821093247893	0.0	1.02986601760508	1.53982018283116	3.21780497515406	1.67807486920489	2.05630432205479	5.35240882854544	5.58439352186629	1.46657260626668	5.4072484517186	1.68978875247928	1.547722700268	1.11553544720248	1.24290518561707	0.0	0.0	0.0	1.32616303919132	1.06851018914798	1.91466451073635	1.05030183595747	2.51980554379307	4.13338341432757	1.03626000001111	4.96289214837727	4.84491953294163	8.34219626609788	0.0	1.07478323619757	1.39237404959993	1.29669332712419	2.54435080474849	6.49690908290754	7.94932314276416	2.8270579199013	2.09245119950948	5.8943072942231	7.92309263217361	5.5276610753646	0.0	1.89608177599398	1.0456838559519	4.2127672189129	6.96360498034577	6.95433960529683	6.63802239007366	6.36972850298478	1.10578679704171	2.61962509329994	1.25305866167671	0.0	0.0	0.0	0.0	0.0	5.15397920094541	2.72991603496418	2.63370979200193	0.0	3.86701076738152	16.0903620224657	1.2859241538885	1.05218482934277	3.48405123164101	1.74659218161794	4.545842628214	0.0	4.67329451273392	3.40570469699749	5.07866607033479	2.78689047835838	4.43417755250211	0.0	5.10998304083102	2.26219229816537	4.98473695346064	4.9492182808703	6.10175553156635	4.90789514996518	0.0	3.98014145258991	4.9567804060366	7.71583604948949	3.91770898219396	1.44554081566707	2.98487516193929	1.34842875973703	2.92313088502565	4.0097127531522	6.02250025791317	2.93081644015531	2.86517466321242	1.03122510501179	2.61358066423959	0.0	3.82229027844199	6.57668434749295	12.6581743493182	1.32516281939809	1.59229330032793	1.54294501925502	4.65462754453955	1.01353129084217	4.41836026989433	1.51802397237	3.91255135102476	2.97405446006996	1.05032300855084	3.27163981513856	3.5600627464296	1.52524303383738	4.65804322007258	4.26117426939791	10.2268392590614	4.17308896393525	9.88108605122594	4.5690975244433	5.97516939949548	2.08879185306695	1.14458607327155	0.0	1.24313909662229	5.81545045893583	5.70628630577209	4.70814610735978	5.10579078272269	5.15409520018495	4.84535588273304	0.0	0.0	0.0	0.0	5.84040361789087	4.53829749468214	1.72607353042751	3.74631269570847	8.1554815395401	7.67977569135404	9.39105181810907	4.28636458778931	2.69432241936404	2.82029088987063	5.30794325854932	1.86127298376365	5.53644400670413	1.1184387032167	1.22928888036268	1.06262485881891	0.0	1.2180956983429	1.50860060155274	1.09232609271484	10.6496756517912	1.83963824727223	5.39943434646701	4.4179251344081	1.55069929100349	2.84645177353536	3.40209418825145	1.15058818267567	2.5775064051126	2.34052727398428	1.78141337558775	5.06562634674687	13.3720151889873	4.06913537436832	8.07333619338052	3.540702823278	4.11148030192193	3.28343439054846	5.25194180781521	2.02637213367476	8.09399043909002	3.84793533350214	3.37706800786907	3.26215424166401	0.0	0.0	1.00850682227972	0.0	0.0	0.0	0.0	0.0	0.0	0.0	1.67194977375273	0.0	0.0	3.41716174066329	2.03202954033262	2.4043919775934	5.2338318735878	5.84852232543568	1.69630178894236	7.7024968554069	1.10756610478078	0.0	1.12734137880192	2.53464604638896	3.10925898140268	3.82932426990225	5.11585128699997	1.79888402740395	0.0	1.20642093046794	1.67339544991191	0.0	6.36469226588482	1.28598371666105	5.13418142495063	2.1831430401785	0.0	2.77404086800899	1.63569410549566	4.54125357009881	0.0	3.91384987109541	3.1556778421784	3.66187192330118	5.54964084347842	5.70625857644272	3.08449035670873	6.97205498440261	4.28029872218842	1.22628843599942	2.90287004817139	1.24379130603483	5.12836552173473	2.69223494939638	5.83319681445812	5.63065539760554	2.23171410197811	22.8939193383254	5.12611552138317	7.34424271600276	4.90012173249366	10.4783161666187	9.56648034835208	3.14953233457743	3.00344681562599	1.22950295666659	1.15574756667878	1.36395423625673	2.435701752545	1.14928333180538	5.29791879619512	5.3739589822066	3.21210660849123	14.1591776363094	6.31452573903935	4.86387277213965	3.26268903205931	3.77212855503139	6.01903643368169	0.0	5.21679208425446	3.75665294323124	4.5606559654285	1.77110321512536	6.28009012916324	1.14710351046912	1.56373830411855	2.28433006754849	0.0	1.54994087675192	1.97889097708394	1.60211017533406	1.5448407942142	3.11095530632526	0.0	0.0	1.16894201713377	0.0	0.0	3.26296709336987	2.04846231604374	5.29609056510128	10.5145160391707	1.04189848878891	14.9799424610126	3.4025750654545	2.40282314553438	2.62652844098915	12.2755989449505	7.09765902460567	0.0	1.86223355335645	5.92337408513493	2.74021193934613	1.16852689998142	1.03948457129739	4.53427023982987	2.66427912953919	5.66214329396256	2.14493530018648	1.74193707146293	0.0	14.0374103054253	8.24518407049644	0.0	1.57868641320086	4.38395853523984	8.63520249019545	0.0	0.0	0.0	1.11623972514294	1.41049098898655	1.1726064491808	7.38290488825038	4.55714153212127	2.82250347763146	4.22956868588377	4.08425140512187	14.4879965272697	1.73016892542087	1.04428334550596	0.0	0.0	1.15904569920856	1.10629210292031	1.06081607849769	3.33884002536207	1.60179414214958	1.06803587981196	1.1350421655991	0.0	0.0	0.0	0.0	0.0	1.12857638442218	1.52551751683709	1.06885875545595	0.0	2.20108041456521	1.139059072592	1.078097142415	5.70487088283704	1.01237638461309	0.0	1.26494884655859	1.05351602294872	1.03314255719533	0.0	8.30867980573077	1.71976080135263	1.18167245792595	4.37032698334689	2.45170632901306	2.58200671127238	38.0299052913422	1.18199392149973	0.0	0.0	0.0	0.0	0.0	0.0	6.16757329143765	4.02815782394595	4.41258082218542	5.35438825959638	4.34963591316271	6.008849650293	0.0	0.0	4.25117663068441	4.71560539117591	6.55760379732319	3.74439881131465	1.938268768586	2.56030028546169	4.25347158834616	1.24426819430915	1.69311721007278	6.44852860257953	4.83834280752127	1.10170570996329	3.23660295218764	7.83582306933284	11.7417587681515	2.98333962057247	2.81553180452684	5.50592240159238	2.40655669571896	2.19035065727719	3.0663526200499	3.05880920060076	3.34868651188563	4.23529897446842	6.43171950596547	3.6884670050322	4.42042648513988	3.49844522819993	2.38122587124574	5.27569986537791	2.41820264924665	3.03832899174079	3.27368828394586	3.61415932429826	3.48847327770334	5.0705830394927	3.80611073216313	4.82752572487872	4.1317107193049	4.01616754856959	5.27505412549741	2.1055370111698	2.26973246426767	2.54623716909996	1.4086748436826	3.54758896322587	3.40463541135676	3.06025436039141	3.74529739718776	3.47717703522437	4.29386290521063	2.77032632653318	6.21562042643967	6.47922540413006	7.29283940263718	5.50369877571228	9.7977734994767	6.06768749644999	19.5097957166408	8.60456623329362	5.77291876156513	5.53071828246571	6.87489498059061	4.64739723275007	3.65063870828692	1.590086449641	0.0	2.36896651471959	3.3707267174578	4.63520101097071	0.0	1.24169847768016	1.28950227438464	4.72288877785616	5.26694730529476	1.93374977699497	2.05225180972626	2.94255180714019	1.27616648188436	6.17944918256796	1.77382788404027	1.01690356910085	1.81477910266928	1.92158455456494	4.12309758381635	1.14153012060446	1.29119846620704	6.76788504598624	3.31383189418494	6.12385284749517	7.00698678733933	10.5996654440594	2.5877911471172	4.20103181026636	5.14666158365318	5.99865599846189	5.38591084001388	2.99320618138069	3.32992623741422	6.12227404600764	0.0	0.0	1.02882141767656	5.3580752532002	5.12351648241839	0.0	1.79818101545646	1.0273586263645	1.15200373382035	1.42438214463618	0.0	0.0	0.0	0.0	1.0358757184284	1.23568143590478	0.0	2.24089347593787	2.01143683420841	5.05755522469355	3.17615981319729	1.27789656438961	1.43650627686331	4.11619450621826	1.0709603656955	1.02506801860523	1.53284039680036	6.54291478786883	0.0	3.83967020260552	1.41898782072144	0.0	6.54587863154567	1.03214669849055	1.30127157746118	6.45341273901548	5.07579686178782	6.2528829860384	3.70077168246679	1.56032783585746	2.50959106454279	1.32725661767443	1.43664844997373	1.2782723941898	0.0	3.37021982764359	6.80806376599713	0.0	1.66699698695836	1.51288253659979	6.24761331169699	2.7598411674773	8.84030363801311	13.2150958701891	4.85738266793475	5.30653390658955	1.98784626882385	5.08227905626958	10.3042416821472	6.90883267704483	5.02498737842817	1.04522800265644	5.69369461443624	2.37520918130039	1.49246504238099	1.65548859358683	0.0	0.0	5.20943656055501	1.89400254197957	1.63508646998738	4.93251258269064	0.0	6.46287615760932	1.09062385168093	1.74042828579066	5.82774843088057	7.5193644526805	6.43814944773967	3.63189202229534	4.78782154020475	6.24134672912095	0.0	1.66157455038731	2.90554928792009	1.63829843438467	1.88064925843932	2.3887528019985	1.57449803094671	2.19500874726075	1.82485559325911	1.28830996527864	1.49853589621708	1.00660659072346	8.39426727895375	3.54211477809988	6.48007316313853	2.48585840990952	1.99427022575997	2.55989703547682	2.62451491681949	1.00239885991389	5.62530111473902	6.26495482551159	2.00216267378706	3.52630385423518	18.2785744045725	3.25246027315659	1.5730365498925	17.9201750578144	2.8909332483598	4.00451685418209	8.48354056572906	1.26536816921113	2.97795609566225	3.25977111514835	3.11875858422385	4.33890027553058	1.08897785095443	2.55317874876357	5.35192610596838	4.66941078589603	0.0	1.40348352308756	0.0	1.18995565625797	4.56056512168908	3.22818982693939	1.01509161596584	1.17777120274929	5.44687097937248	1.27142868166806	1.47853180085363	5.27903270988488	2.35578676390628	2.61233686459374	7.72497027135332	1.15701477194979	4.91961834484054	6.00335916709572	5.20225844545584	5.96874316604822	5.04637251474318	5.86261724961637	5.53358902736341	0.0	3.73112589707733	1.76280816008402	1.31930306070836	2.58067655970873	6.24197538641741	0.0	4.43288829156518	1.69745863124867	1.77553164076257	4.28256850810531	1.36848995547259	1.48612666612034	5.15650857224763	1.74454421426129	0.0	2.54351250678087	0.0	2.56645425320296	1.49439032652098	4.57611845064219	8.96464853992655	2.61789057729455	4.45107366147111	6.1827806712993	5.32368410763875	1.69746571161338	1.12570543921748	4.88262449347731	3.63224680525444	1.92811257684973	1.44783577886615	1.42771064877264	0.0	1.089519934354	1.4777439619726	1.739501439442	2.61237846550799	4.8570258327883	1.0323897318719	3.83173186137071	0.0	0.0	1.4094998157735	0.0	0.0	0.0	1.21837326193771	1.25235322327855	1.28248617054587	1.02060050676864	1.20084588589472	1.64033722504022	1.01964975605455	0.0	0.0	0.0	0.0	0.0	1.17049304770985	1.18746732595333	1.33030216694339	1.4081450351568	2.19666805213372	4.46199523529231	1.98862334909679	2.73298086286524	7.2113138446436	3.16886990096101	3.54138082664807	3.21280687286077	0.0	1.44157159250091	4.66417259642177	2.06390961860377	1.49237161338835	7.80585865240278	10.3022935351392	7.58551918163622	4.48817637386391	3.3973847622057	2.7017153119658	2.24020251869954	5.86958274272454	4.19956405159239	13.4306551955332	2.1566770051114	5.98099560295518	3.1125821964195	3.0104840011414	6.75192612366928	6.65326652643054	11.0065772107397	6.58146739925313	2.40491193562643	1.51073887988501	1.05728847382069	1.00682948811815	0.0	1.06981526865315	1.26743990045685	0.0	1.60270411946363	1.03889091024429	1.0592610643005	0.0	1.02928802519253	1.65358584577057	1.03388541527896	2.14326084127553	1.54226081047961	0.0	3.48057683598274	4.59312519820257	3.63710564534835	1.28802516196907	2.54002168033712	3.49177808323915	4.93146437354579	3.54897635982802	6.4905662650995	4.43215957722675	4.84103337805727	2.17486967900701	2.13710322623476	0.0	1.58221453609089	1.27378273544628	3.46843851980666	4.28723085579928	1.0092340484652	2.22317436124771	1.18971655112749	4.19746385409849	0.0	1.32319618594957	1.6252927050175	3.88198225184657	1.00041677372208	2.75480974801487	5.35610888865695	2.51421561307773	0.0	2.54015098302556	2.28866625448155	3.28919286615884	13.3250923285941	5.56774150844385	12.882212113541	4.92068951059794	1.08663581779273	0.0	6.50281884987617	17.3566260076599	4.35619730700149	3.71397702519278	3.13579703001199	4.53129575413384	3.22191306369966	1.09605257617029	1.05685947827533	1.01980159286568	7.34678321930637	8.9667996992713	1.57243652791491	2.18372158167241	0.0	3.78828136684277	1.27108202439581	1.36611927297201	1.02479829633114	1.32335303243045	7.81152389674313	1.00385546574791	2.83078440382669	1.41202481291067	2.10127955791969	5.1436008085722	4.03394287825963	1.25608004378435	4.23625517435781	1.08712341706498	4.04165856650724	2.28045537092582	1.59560423541568	1.01436550220598	4.03580762063848	1.03980655356789	6.41115272444488	5.96457081120557	3.26861540640199	6.45781368314763	1.12049506886393	5.479249874505	1.2935557679984	1.02400849192315	24.4057065378321	0.0	2.48459181727147	1.83002452015281	2.9110509905883	6.92029663855706	3.99401061722444	3.74621418168743	6.19633578138066	4.83513446534755	6.13839757339915	1.2195179582818	5.56651349809779	5.29868662372537	0.0	2.82202746525447	2.99129411937094	0.0	2.19542692594999	4.45367581374894	1.24063879876863	4.27104980702386	1.05458552115164	2.67399963243263	1.41061818732451	1.61044166095238	3.48107283013558	6.42670054698836	16.257114617839	3.46788848516067	2.80434468165408	4.13025937262223	1.43258526457948	3.50434461298201	2.06764443045876	3.28960171734561	2.01239928063639	3.66949044347752	4.3848664256711	1.00598189062433	1.17293426208473	0.0	2.18092263092193	1.7804338053123	0.0	0.0	0.0	1.20718382443258	1.00743685183508	1.13571860286092	0.0	2.52295519858212	1.28162786640922	1.00135930311928	0.0	1.97792867361701	0.0	5.00140502540449	1.84298354307379	1.30078218554537	0.0	2.93761359684948	1.10446972719736	1.50210407113726	1.12282803222281	1.40384653129291	7.117974745649	1.62340943019256	6.15616364507029	1.84518472670642	0.0	12.8850105485289	1.41135389414454	1.18871353810959	0.0	11.8861249673524	1.89329977466761	2.66082453407651	3.32004689571782	2.68643822550678	4.15150346632846	0.0	0.0	1.00600120972401	0.0	1.81817046406156	4.36435669982198	0.0	0.0	1.11881994409262	0.0	1.56915299073339	1.36656902939248	0.0	2.77512426340834	3.54918118283745	8.98417496857065	1.85302659953473	5.54962018963083	9.70015013974765	1.13295507152921	1.11151030319284	3.39924035706736	0.0	0.0	1.75175540047029	2.07911629954387	2.37888884143198	4.68446078331209	1.97310910541319	1.16961696225203	0.0	1.39730425589558	1.15530196480715	12.358903896745	3.17851516092264	1.62845929162087	3.85932127849021	1.41623840668849	1.41584145604157	1.22765265237381	1.08818620719952	1.89423532898978	1.68109819047509	6.40825696797215	1.65591936371294	1.1527676117872	2.49456168330995	1.61223967235574	1.57099733598394	1.5214858230192	2.57526251476489	3.34999901777927	15.1612563415645	7.2683810656432	6.86607007327093	6.02577477844938	12.6032170565099	6.48607732607658	14.8698351409276	9.55965920025161	6.30396374028918	4.51204748677612	2.55737593848608	3.8065458487615	2.86172423451336	0.0	0.0	5.23384527631969	5.09962707998191	2.0047686591291	1.71979009337498	1.8802826853061	4.14265731431054	6.62111690330681	4.4659568142799	5.14223243089119	0.0	0.0	2.59556138288804	5.56253237225035	0.0	1.55872436059452	0.0	0.0	1.23688340638123	2.30641280282633	2.74270174661439	1.11662500156165	2.72203683408588	4.59927199128079	14.890134047585	7.36255221501613	5.39259363166156	6.9043852249434	3.24596943672714	2.84621825504646	0.0	1.38325222542765	0.0	2.58192374423298	1.47122477306634	2.87605193312747	3.24414806298014	0.0	6.0116942543855	1.40485040804941	1.02799992657794	0.0	1.00800658974708	0.0	0.0	1.4466164550614	1.03105537355842	3.15158235906557	2.62919748267905	1.54059003361722	3.90232221122045	0.0	0.0	0.0	2.0230170903812	3.01008470354477	1.36022819626418	7.66052145639071	3.67489068210684	4.85356738083031	3.75926501587565	3.08518453135534	1.82354071035475	1.11887233215659	1.01733541130456	1.6020661824223	1.85876204779976	2.48943094307446	6.01411171544061	2.3055832279647	2.47429228964152	3.67139477422808	0.0	0.0	3.00413048487918	1.32040457108974	2.13613738818295	4.44786280275111	0.0	0.0	1.85073845486857	0.0	0.0	3.8545920558744	1.52428589425292	3.33001568467417	1.71460199810448	1.14728144296304	4.94867231347539	4.61138385927864	1.57141858843817	10.8244213567366	2.95956685744213	5.56470365687414	4.28347632814416	11.0043859485824	5.29785594513259	2.20034993383875	5.51488139978816	1.22961016813081	5.8627731578738	8.32002648646337	5.27598137358595	2.55571199838037	1.01632613710609	6.34429495762256	1.08800136021882	1.41182016728019	7.17211347275303	2.51467167658595	0.0	0.0	0.0	0.0	1.18328448186951	4.10187427647532	1.64749764009163	3.10788229425535	1.03193000691799	2.5979979037814	1.72302897646022	2.79244577801418	0.0	1.68426067833854	1.02686272899039	0.0	2.53929613655247	4.93215304491381	6.25568473326931	1.18923884216444	1.30429940673083	0.0	0.0	0.0	0.0	1.39702455996457	1.06282396432662	1.05982146183422	1.00602595035733	0.0	0.0	1.14413782556722	1.00269236063398	2.10990293761568	4.77412441816002	0.0	3.38426038718679	3.12456814077897	2.05440632209729	2.95117349238799	1.64630388053763	2.85150616954606	2.15800128860148	0.0	1.18739355595339	0.0	0.0	1.29366016142305	3.07996613954829	1.39408502440671	5.95075825378254	2.61628145658596	1.62356678386926	1.47038733666702	2.52440439833727	9.97994883954199	4.17876900923217	1.8558159652684	2.78755446976434	1.43877638932179	1.61483332980129	1.40873397961391	3.35751868011847	4.75908360702445	4.97985214334785	3.0606338807485	2.77063415956435	2.81130820900447	2.72847912161829	7.65498993162737	6.53071058188912	3.42406376059395	1.32566781862082	2.12934453816483	5.70279518732622	2.38268965421567	2.28766600004046	6.08256121043413	1.45341228134578	6.43219597714861	1.27615324580595	1.99741411156262	1.14351141976082	0.0	0.0	5.597731374648	1.32815258932565	1.1465077329508	4.94948688270629	2.42094238012601	2.84293402066836	4.41384061078413	13.1570249574916	0.0	4.87557673403056	1.67879310085713	1.93336105025246	1.01179767654234	4.48393684673184	0.0	3.06262260067009	7.78836529303736	5.03405460879584	0.0	1.24345023531081	6.22616643902699	4.77383387672932	4.87697699508062	4.57660728569489	0.0	1.57128362885719	1.21764661155833	2.75167917831133	4.43873542756066	6.83374013357696	3.37025808218121	1.55786919382791	1.00952050978837	2.18569550099635	4.70371925618989	1.21063675782299	5.01334522754576	3.01169980398338	1.86809316126462	1.12216965178003	1.00210892486273	0.0	0.0	0.0	5.70355940817949	2.70004500997009	1.12451881717944	1.06584586070927	4.29188548491764	2.96471031860091	2.35624372825982	2.0912624069909	1.57647159913341	1.81499503603642	1.14318212504287	4.76981370729894	7.24168208073627	2.52398027919781	2.81482153868195	2.89307675579813	3.97924216807181	0.0	4.35714462419505	2.05306587018819	1.04628115530096	1.58501424784341	1.9513249743171	5.97403120615496	5.82009893149015	6.15299574796437	5.3425357958444	6.63913375587025	2.75426582846879	5.07053967937664	4.98697951924628	17.6795296499612	3.48275425041046	2.05732692014226	9.61258874677986	1.78803052608948	6.45176902217674	4.36766288392251	7.50904312056182	4.60096166108648	4.44900992745917	1.70922438933538	1.9296246279836	3.954192098522	2.49919691477153	7.30153524117391	3.97820280338332	1.25444985427359	1.34163694135943	1.08271425424102	6.12494058232481	2.5734616085858	1.01519744825804	6.34433741338196	3.44207808498981	7.97933039243618	0.0	3.28294977734098	7.24891413492371	9.05408864118481	6.71728486107418	2.32156376494331	2.70394438713036	1.43511090857098	0.0	0.0	5.34659999132898	6.89514257847462	1.53413148373402	1.13778305740345	1.76915362355705	1.09371731072027	1.35411564684005	1.50021792606344	1.11618171272229	9.29115631696978	5.46762865403601	2.86937496166339	3.28735432060468	1.69034049881409	4.639219091052	1.23257251479301	5.12079785937473	4.18435081146371	1.34985995759033	2.84099527068725	4.46577594282506	3.80639620057631	3.20402998656671	5.66413590226685	2.22927236787903	1.39332924407412	0.0	0.0	1.22582981550616	0.0	1.26890705587724	0.0	1.41265746311914	4.81273262598483	2.87737507917508	1.8910714847911	3.76010729115484	3.73919894587168	1.71223017941325	14.6540559014099	1.19260693306428	1.29173581161759	1.16821979175508	0.0	7.78860179862804	1.43590816764611	1.83824700734292	1.94238724842597	4.7270725424009	3.65502709944024	2.52656906143217	3.49646485642516	5.70546377652171	1.60291882450582	1.75834252283302	8.86380215262058	5.78101893802849	0.0	4.10562519679529	2.57477165034276	3.46789124143892	0.0	4.88632653233396	2.58750817448722	4.54154592638413	4.57903380937945	2.31196462366843	4.96335660874819	4.29301601166298	6.23024917813665	4.64076165021447	4.91485109575012	4.56567453924588	1.75855303740276	4.58058391951641	4.48591583671649	3.62911495653128	1.73432024358882	2.56373786887878	0.0	0.0	0.0	0.0	0.0	2.0723867195133	7.15316253558731	1.43079359578839	3.60960053295396	4.91138268385463	0.0	0.0	1.34291767760547	2.91817393702531	1.2545044760988	1.25711328949406	1.16504099726058	1.61915266573452	5.78757583285466	2.93456439532834	19.6167128177783	5.19425251151039	4.24305230448158	5.01071853547775	2.08947544059076	0.0	1.8118195454881	7.15541351689995	3.67077133701263	4.09154504471291	7.59863983385697	0.0	6.89351834888204	5.68521651198064	2.71978162918809	2.55840761538909	1.41721356497007	4.69279804463372	1.0489496854931	1.05536981646265	2.90569508959797	3.715805914567	4.80837233080154	3.19948485701785	1.58198227634253	7.62097162039754	5.30583412720592	1.13995142820903	1.50761764944563	3.55408990014191	5.65733942332813	1.15255586328089	1.64964458492936	1.1579896428863	3.34512882525354	2.06722148057041	7.19523761913964	1.68962223517245	3.09358496276649	7.72150716037824	4.40642744309096	2.87177142429899	1.68002280175879	1.09060378051954	1.68747626578977	1.8119236450229	3.90887043128443	4.73477834236003	2.46942048957019	4.34301301393921	4.6668097769332	4.37742751362586	1.10361268647405	2.36086906261151	7.5553462868152	4.62594125715658	1.76321663431877	2.97410506043629	5.46056218059621	15.6314398596862	5.93290609490609	13.7450122708418	6.75693401246043	6.38794439500823	7.76060642927116	6.89712459573723	6.38208242539984	6.80620769931302	6.27139988873294	23.442997850086	6.23251317572515	6.98735300475342	4.6726343134603	21.8372656206149	4.50219627393806	6.99988926310917	4.26780384147809	19.0987231364403	10.4632302859357	6.50751972770475	5.8717956040205	5.24141387027023	6.06159181519425	7.31881619841412	6.43793272520575	2.49684571026313	12.7148197976955	3.54903877571832	4.06029325357815	5.57470514311662	6.18630070633905	15.6159954176107	10.4884695799117	9.02430333249687	7.26453055872703	6.76540932744435	5.52674452237639	5.048478205685	4.45661028469444	3.59981473259475	4.32872454545573	5.17001996834657	10.6595855688923	6.7764349986013	16.3497443745106	5.87514719231858	5.0608963315414	17.558090077061	8.28062689825119	3.51581843716677	7.36968804845645	6.82769296771457	6.75558204872234	7.95791829066855	11.4157128342316	2.32358108328902	5.42773243423243	4.80993327522202	6.70342056969628	5.92503801071296	6.46531350657485	3.51849065033809	3.05123150356729	2.58335125632806	6.1014338502826	9.57724346192204	8.64665501293796	8.89056820095497	11.3666409024818	10.4469030211146	9.17467723061279	10.7244256864877	72.2748451899829	66.842020224109	48.2381168418201	49.1772912629107	63.7295122742005	30.7674542871489	54.7376202285095	1.06956127190111	2.56341493494685	21.5575356418768	53.8724873037766	52.5374690335989	27.888151898177	16.260668929766	62.5728041261166	38.3599763739788	1.66093586135843	17.6675360124862	8.05674938606129	1.99745256666379	1.50072385265977	2.51263369205102	4.0471652406558	4.19295537001196	3.29209998337699	2.55764962740797	3.75905428279022	8.76530165819942	1.36648934966504	3.54083727103968	5.44763627345482	1.21406657408841	1.32862991361021	0.0	0.0	3.01318430767871	7.53332038458258	2.37658692858385	3.70126462830048	3.37790818757328	2.01478044093564	4.41689314926626	7.23420446507128	1.96837459153543	1.40240805749551	1.03240454590586	1.03266449116198	0.0	1.02802025165918	1.39988603815827	0.0	0.0	1.03336123618145	1.09098875069791	1.97539094093872	1.17891044342718	1.18724593499593	0.0	1.28473844822685	1.52368976674379	3.85555062699665	2.18170682344235	1.79231437871131	0.0	1.07858361604612	1.03829725372687	0.0	0.0	1.0418550123034	2.2588127635381	1.94085801747374	0.0	0.0	1.04145666857308	1.02617495363251	1.12104687276383	0.0	1.72246858875992	1.53799666577484	12.4773792006049	0.0	4.08104805790641	3.9420110945445	1.53300370458128	1.83723958804731	3.18820727069978	0.0	0.0	1.22190779752437	1.07322759140982	4.11741457430245	1.23315107199017	1.23635572811999	6.82052248608313	2.66711483698299	5.32053990749885	17.4043531796614	1.15740098887243	3.10254030797815	1.50518270892129	5.59760384262254	6.17047346302727	6.96197474417918	4.74088135826857	5.27937913582117	2.29120531577414	2.74548165742768	5.46548124508683	6.13118224744719	1.54655726954562	5.73528736113242	4.08809748410662	8.02571230976609	12.0835607951044	3.74070758480198	4.67223632123921	1.1864755433147	2.31793102942644	0.0	3.14975598636021	1.0953599828341	1.06558353017462	1.34612891118611	0.0	0.0	1.00049218498403	0.0	0.0	0.0	4.8362720860843	3.62971106745959	1.03777116914649	1.06124541283602	0.0	1.5398943789536	1.09185623889132	0.0	2.94230805769282	1.04097681123218	1.40849516817833	0.0	1.06529837429415	0.0	2.40036392636347	1.10796898599254	1.04500843955556	5.37044294364132	4.0533670605231	6.61949481534297	9.95307752133471	4.28971011829681	0.0	3.36307627493463	1.52830504927734	1.74976189287092	6.03293813363478	1.50824914197535	5.92757928317877	6.00737030185005	6.25763462014257	1.48534537049143	2.0935158983525	2.56610799245619	5.94163858920001	2.25733118128452	4.41170937828944	3.61127306990011	1.0356004470431	0.0	2.8501446086277	0.0	0.0	4.43407617426445	1.03151668020643	2.78168822965726	3.53083770209491	7.51626636694974	2.63049816046609	0.0	5.26378108016769	2.75249953835841	0.0	1.41353467152457	4.41957539416581	0.0	1.16453252239138	2.19184050313655	4.14101607062161	1.87346687041872	1.68517052664832	1.03152613981417	5.81442008614737	1.1369317239041	3.3209412289828	1.77716476819277	5.56671802924431	4.82440900276468	27.5397141490889	4.43853435344496	1.24157854320161	0.0	0.0	0.0	0.0	2.09026984285136	0.0	6.03338789735164	7.5675841475179	6.02640790286211	5.50781028156409	1.05527867574995	1.84156906323195	3.60770709696591	1.88654588662389	2.05495545810347	3.35293838125654	1.16568970005036	4.32819730857591	6.16781369604362	3.77148445650316	0.0	1.11172839643368	3.47519125065422	3.26611343345467	2.14919822931789	1.30056284640442	1.4839954361134	8.54603180623951	1.9079524549322	2.04200154584233	1.35661717746735	5.71427177459215	7.86815690834353	1.08506688092491	4.74075118148548	5.91153187404569	5.50319282365962	3.91487861057081	2.65269768758493	1.35009541593687	1.24195264751418	1.00220531401969	0.0	2.43137045624321	1.34066924070308	3.89668553557625	2.72415412001699	3.64809958164202	2.36184463086427	0.0	0.0	1.43778468533984	1.50222403029887	1.03684044820548	1.93284858582152	2.43268698890941	1.18799574598812	1.10237994646591	1.0207009390319	1.84678576111056	15.6634478442396	1.20246680019716	0.0	0.0	1.11391149040146	0.0	0.0	6.38261868253828	5.21149954231129	5.57732154568717	4.61716779592986	5.67426255854909	5.79827011745701	5.2308595505488	4.52105923596025	1.05009826156902	2.82674754896783	1.34729460562232	3.37997963117272	1.33236536355207	1.26700744450488	8.22279233520087	0.0	19.099674505689	9.44966061408824	13.3980836735235	0.0	5.17311025744095	4.5434037633338	4.76856602706297	3.2228271778159	1.04138974480015	1.90785489251135	8.16636154473025	1.20623282245896	4.02666265669599	5.1244576059688	7.31094339601188	1.65819901577199	5.19375128522383	1.15209540699999	0.0	13.133677370303	13.337990047232	2.67865662027939	4.7008473260048	3.59747246374889	4.16331043739635	2.56897738898968	7.64082609479808	2.60372701402838	1.00835668917117	0.0	0.0	1.55575593014995	5.17135804246454	1.98333006618172	1.37186174834881	2.79926848791722	0.0	1.50263446205595	0.0	0.0	0.0	0.0	3.71806642614855	3.29317865708983	0.0	1.88707964300989	1.28220648641487	7.91775458186331	3.44471091495721	3.20588830244752	8.29452612107036	2.48737128480821	2.92299182375404	6.98428677284868	4.33613361379072	5.76332689455664	3.71461408617093	9.5558663318971	1.05445502963619	1.41360590834686	5.74234548507987	2.94636457786656	2.07742456209638	3.963578202341	2.32089972174873	5.23770941427801	5.4188827826425	2.56055146837629	1.32863563159385	4.66956376779629	2.75397504423174	0.0	1.58221983173957	8.39718318821612	1.09601016989776	3.13685184415994	4.69000648957799	3.34587408887494	0.0	0.0	1.03329417317225	0.0	8.26355229575894	7.85984705664309	1.49187964580646	1.03645794637432	2.18936740309546	4.78486958900309	3.73234942551687	1.15008749345349	1.58918721642389	1.18998893350089	2.2233490508118	1.66637498368553	1.06342042218825	1.05222120152205	8.74161368612497	6.23922464329013	7.1994857604042	7.36766341391231	0.0	7.62781387700744	3.69075360595339	4.67451429566393	7.74852375359808	4.70384338574475	1.38790816617463	11.530451087669	6.787912912133	9.05913262344029	2.1248186243418	1.32541085262351	1.15085073273047	1.82559228194843	2.41982809915997	1.20112127372353	1.48752020414154	1.48799613671047	2.72223034758744	0.0	3.09665988922481	9.88332333771493	1.58741896391545	1.23610023166743	0.0	1.34228588341885	0.0	0.0	3.53440703534119	0.0	1.20516379327189	1.09337345770512	1.11765421780933	1.11593679327563	0.0	1.20388476415038	0.0	5.46673429384191	2.93749827487198	1.35966965190514	1.21573201534493	2.9509193043491	15.1312526053126	1.72892606355564	1.59387154046725	4.5749157756114	3.45095018403644	1.44894215763491	1.12044095979328	6.73573065364808	4.38829082254798	0.0	2.76516382495497	6.22190354409265	1.82336655999686	1.20199832649743	1.88479589741382	2.30108487921914	2.06471643581783	1.07845411799755	1.07979730028403	1.16395548410033	1.41883975015513	5.76020724882862	1.07590508725374	6.29915839535722	8.57917621094823	6.9138660122829	1.21609377490026	1.522578389256	6.25303033403496	3.10268098175468	3.25162186528098	2.85519306035642	0.0	1.26855214167511	1.95738917974242	3.629447675053	5.38313877720602	18.631283721331	2.4070108742414	0.0	2.13898842646039	2.8749212005644	4.39724971285761	2.72180453345187	4.55828737211908	3.63411910035672	1.69156771068516	3.84979927239051	1.55017862414257	7.40827110255778	5.49305453695181	4.73688807188608	8.10811576395861	0.0	0.0	1.23149667726169	1.12214752889904	3.91985150525115	0.0	1.03551168659902	1.05337085424413	1.01809781498532	1.22064974140673	2.01021405759071	0.0	1.32867661003455	0.0	1.13502720273453	0.0	0.0	2.15880792091391	1.38599777759551	13.2884508266526	2.3519742497414	3.43023928751255	0.0	0.0	0.0	1.09499896923211	0.0	0.0	0.0	0.0	2.86543609251303	3.66359325910167	1.28916256231515	3.75390179514796	2.96803952701922	2.52082409189806	1.08627511092979	1.95711592502752	0.0	1.21990730093334	0.0	0.0	2.00893411642038	0.0	0.0	0.0	0.0	1.71842541854297	4.94481499020943	2.43866843825494	3.87787600377633	1.96020648682984	4.60628122895205	1.60043214875673	0.0	3.36293053247228	0.0	0.0	4.85980114301757	3.63105908648894	1.47874031463622	0.0	1.01573763582267	0.0	1.02496504723335	0.0	1.42374173884269	1.37127757561953	1.35354427774909	1.39240042583531	3.72139764303541	1.06174835992448	1.04470280548185	4.88680297663988	0.0	5.03055110848518	2.25004353033389	0.0	1.06013582006614	1.04358230826734	0.0	1.64380568422483	2.04473327024051	1.94805477578931	0.0	1.10059714139713	0.0	1.42563497459168	0.0	0.0	0.0	2.99086600009419	0.0	1.11890464806332	1.07590934895225	1.11201452273853	2.77598234427253	0.0	1.01694441043023	1.56813694715623	2.7528028679441	3.44536457380297	0.0	0.0	0.0	0.0	0.0	0.0	0.0	1.4348480286591	1.4423536409414	6.03308257105125	0.0	0.0	0.0	4.13508603054369	2.14314807736351	1.06147182356215	2.2140378204944	0.0	0.0	0.0	2.78704110814814	1.00982448265552	1.0988761145298	10.9214963684733	3.92667538491409	3.94922424130377	0.0	1.13631976204708	6.01675550257927	1.33802337784533	1.24010041122351	1.42497623486838	3.48969363205158	2.02873299051662	0.0	2.93771770401109	4.43951799339485	1.03974318581769	2.6355578545405	3.44406025409459	2.26022005958757	0.0	3.64109715368327	0.0	0.0	1.48055974467959	1.35573369873937	1.12324389846766	1.30816288322767	7.99821943200117	2.53473774627564	1.12985844794474	0.0	1.50607144961491	0.0	0.0	0.0	0.0	1.03858585786458	4.25522181472477	0.0	0.0	0.0	1.07153273331175	1.12555794373976	0.0	2.0673625422328	1.91487815948507	0.0	0.0	1.21304320618126	0.0	0.0	1.28204646653806	0.0	0.0	1.31315636902521	1.1093033525955	1.00732113397751	1.6830576066746	1.28136581692706	0.0	0.0	1.27132328380374	3.95223268831552	4.87502921056965	6.63121913133135	3.51702709460672	0.0	1.10305170146684	0.0	5.47275198726665	4.97390477214937	0.0	1.4592624092164	1.01873581163455	1.1089755226792	7.23071631946952	1.01930584992104	5.28267148135389	4.93034577701495	4.71293086303587	5.41699008528733	0.0	0.0	0.0	1.20158532798774	1.34169225822174	5.66480810847656	0.0	3.70175603383637	2.03942484952588	0.0	0.0	1.60984761881008	1.1354459883932	0.0	0.0	0.0	0.0	0.0	1.02996157008335	0.0	1.91655555836539	5.51027813462043	2.71430823599831	0.0	1.06359304457938	0.0	1.59194563964794	2.00209009405423	1.11835575060145	3.42839738311733	1.0956992194678	2.17938307922662	2.7766166030304	4.61464535914921	1.66698190809097	1.23898669995411	1.0082596737682	5.4568190331555	3.43204612066694	1.03775031823964	1.61314331690671	2.20203942503949	2.89939033582592	1.55097256121436	1.20647597116138	3.88376859166264	3.37458918466493	2.1388815062558	0.0	1.44380473514576	0.0	4.15931964288333	1.09110068218991	0.0	0.0	4.14504993271688	1.14294568910797	1.63730433431956	1.88561719653638	1.18847386248822	0.0	3.68903527599092	0.0	1.0457578454206	1.18668859862325	5.22723290734224	1.87189301482688	3.333766767984	1.99985217091647	0.0	3.38142379934544	0.0	1.1973112099151	0.0	1.69681004824812	2.40057411480119	1.86394310746518	1.55940292539203	1.67214010032935	2.90407571017172	0.0	3.74862844581864	1.82942953858287	1.27750712503028	2.09476766320829	4.29861725321615	1.77865027594965	1.20853993083361	0.0	1.55008762602126	0.0	0.0	2.2820855838441	6.1650757843499	1.341532612812	1.25696147021486	1.29737718070253	3.5625521066265	2.17743421594382	3.67909255414662	3.7617869024238	1.00367327716293	0.0	0.0	1.98189273248729	3.97688396863189	1.65286236557075	0.0	1.34991443780514	1.00882205823881	1.06373945693955	4.35303457832896	0.0	1.2228813057763	2.62377514000204	4.99603543271742	1.09432945708121	0.0	2.36755309562398	2.37363528933048	1.33074748937436	2.54664567916982	1.07031168045854	2.83196006609754	1.30632107667525	1.41096738919662	1.36309733933652	4.67822136294124	2.97232302194839	2.05493549554872	2.22712965518351	2.31901080222276	1.05163947898262	0.0	0.0	0.0	1.88767885766508	0.0	1.42467314710298	3.87570372131084	0.0	0.0	5.85988342457105	1.06030300290398	0.0	1.0815874682544	1.22770916139002	1.20830442684663	1.07794265255108	2.53847530076828	1.14530814300862	1.85987507911828	3.64229019960354	1.17759394147411	2.33215890447404	0.0	1.46990962229897	1.70031667613977	3.95159644412973	0.0	1.25598670498933	0.0	1.16607630336803	4.52027492639437	3.00032409750928	1.24665898260287	0.0	0.0	2.07965594574077	1.46394758796436	5.44656264156677	1.08521953159323	0.0	1.96116464419293	0.0	1.22009457810572	2.11995615357786	1.08443450673048	1.33879363135334	0.0	2.0174904301281	0.0	0.0	2.7639251636172	0.0	2.36618499905587	0.0	1.48663814673169	1.64537550759834	2.68765323451591	0.0	3.37891342706468	2.73650404549685	3.64391459754534	0.0	1.22683088984972	1.16591262082232	4.07402279919929	4.6730985665109	0.0	1.13703516172717	1.37247057740877	1.01098662631456	0.0	2.22642875361814	1.0881426517842	0.0	0.0	3.56546519883719	2.3575434606317	1.24118825195407	1.08772616186898	2.55322838128292	2.41220947569671	1.80108139830228	1.09540700170569	1.59732058065391	1.1490481802961	2.88011680244771	1.15420584097133	2.56231305747472	0.0	1.02970935654114	1.18903350987106	1.17245123279641	15.7045109945779	3.55572242790992	0.0	1.34029003520031	1.1464754162625	1.03227588463999	2.5832965041507	1.05267198746048	1.02943299830199	0.0	5.59201764298111	0.0	1.90903344081818	5.20103684632913	0.0	0.0	0.0	1.33724363582637	1.08279710429046	1.03359695018344	1.85766688746199	1.2127796644374	1.82274522785201	4.30251790077127	2.61678509946705	3.08968709913718	3.17584937981434	7.35416994875187	1.43047193914235	0.0	2.15459732910324	1.68812524457231	1.67393694014245	0.0	0.0	0.0	2.30398417992319	5.12883693120364	5.97756967590251	4.43368463364582	5.77995363542653	1.66155197265966	3.38684050268169	3.29679154929036	0.0	1.06471074104421	1.34961512726888	0.0	1.04274392876971	0.0	0.0	1.34985042458371	0.0	3.60588007535912	2.14192260280582	1.03507847328549	2.20808643185876	4.54733673029032	1.01338853730481	0.0	1.00296592335301	0.0	1.06901976904622	1.19384057892957	4.0871236695744	4.5509661384798	1.52308309823969	1.27206703576318	2.49094406908349	0.0	2.31446808938988	1.37692578364101	3.29355945813577	4.7706696978715	0.0	0.0	2.87959642764925	3.52701232724059	1.05319749349356	1.36733559215348	2.81061635923648	1.22396510629309	2.3779225660229	1.05227690825855	2.06726596692781	4.6852143659015	1.48587072938143	2.33643436756222	0.0	1.04122754369957	1.09184775614477	2.752480692106	4.79176230244357	1.011270857039	1.13639306471382	1.17868085227416	0.0	6.14158246369567	1.60044762018457	0.0	4.13884618432086	4.44516639747551	5.00475117980956	2.12589128304575	0.0	3.75569527752767	0.0	0.0	1.00199830103125	4.35833034101043	0.0	1.04097609073189	1.02226797395031	2.65236017211076	1.42922637299665	0.0	1.31263178343042	1.03999632093835	2.44616998958255	0.0	1.29571178501175	0.0	0.0	1.93729857014484	1.22940641573526	6.36610025684558	1.15816143419207	1.34001383127338	0.0	0.0	2.95354554535749	3.16254856895306	1.3893564893406	2.48943665219237	1.00148013942148	0.0	1.28972634315227	1.03486543843577	2.05860813889327	1.22803621971673	1.03539875156571	1.08062181048321	2.98165597088044	0.0	2.9384967572863	1.74079269062923	2.58125974701489	1.02863672668096	1.1684708476467	4.18129705593447	1.23857105002988	0.0	2.8684439581771	0.0	0.0	0.0	0.0	0.0	0.0	0.0	0.0	1.36861509520096	1.95491796699551	0.0	1.063233456302	0.0	1.46903211033465	2.49179280909641	3.41583521385067	2.83249092338531	0.0	2.42602718470155	1.15644455817469	13.9033992790732	4.63781787047432	1.29164359891966	1.37406665585976	2.48255928630344	1.29305178680697	0.0	1.59686030982286	2.00279014853647	0.0	0.0	1.04246171545973	0.0	0.0	1.07101482383925	0.0	1.02764085168866	2.24429727122907	0.0	4.15729163013629	5.0281010299272	0.0	0.0	0.0	0.0	0.0	0.0	0.0	0.0	1.1034204052946	1.15443574517484	0.0	5.56742060490223	1.27731486020037	0.0	0.0	1.37093223271334	1.06943562785092	1.45185423302843	1.24276173610681	1.46292784196431	6.51194380957228	0.0	1.13463462975641	0.0	0.0	0.0	1.10078816432566	3.24018925716414	1.05857791526583	1.7101114820262	1.80981153247661	1.79790665791222	0.0	1.2371547211786	4.72545860881016	1.59155877043627	1.02093950034624	1.77816934756151	2.76236972196977	0.0	0.0	1.02378015753964	2.29896157809768	2.82473620428151	3.7611788407501	1.0472002341252	1.29593367456529	3.91267348749662	1.64222499218393	3.22717752460453	4.35024356232039	1.98503046540403	0.0	1.17242935290097	0.0	1.030723483254	1.53975042915847	1.09503781888038	0.0	0.0	1.09801896860693	0.0	1.74796580201976	1.00485396782222	0.0	0.0	1.45963415308716	1.39950038458271	0.0	0.0	0.0	1.47198070503958	1.83187536149417	5.25621237845347	1.08140308248076	0.0	1.18429087529025	1.6587519229483	1.61409406393064	1.1434332346045	0.0	0.0	0.0	2.05385318629192	0.0	0.0	0.0	3.26303370953151	3.4991790997163	0.0	3.45438352661296	0.0	1.41294404625883	2.9576492880881	1.13830134387561	3.53601813147912	1.04791266373071	1.51535831886143	4.35110893475865	0.0	0.0	0.0	1.18292890460072	1.18974220153896	0.0	1.1182356936383	0.0	0.0	7.95841152718251	1.79948115811979	1.01104934391058	2.84625988033677	1.08992536174965	0.0	4.61700432784263	1.2723978898542	0.0	0.0	7.67925047363804	5.31584622775103	1.27256073618281	5.62766336516724	1.991824233509	1.33336349118855	4.30705767343184	0.0	2.23772204250559	0.0	3.06374425409537	1.44667023455944	0.0	0.0	0.0	0.0	0.0	3.97222160734497	1.13799287594407	1.11552912711381	1.21051767085588	0.0	2.70893616750973	5.20597045577347	6.34221092378082	0.0	6.57862601577269	3.46520608945657	0.0	1.88186882119737	5.52367951530745	3.05528830440808	2.16467857611153	1.88493223803934	1.69093613864193	0.0	1.04797279711563	0.0	0.0	3.06373044893918	1.0287713812137	1.00923107190261	0.0	1.58055574216692	2.29273627617735	1.18032476152773	1.4865985579938	1.08044494575222	1.19240198308772	1.2141694382015	5.70687518995314	0.0	1.02292375337982	0.0	1.61789393449686	4.42938501243666	0.0	0.0	0.0	0.0	1.48404200828029	0.0	3.89263179858242	1.02396651548324	1.41594113840846	1.38999328783519	1.05785710874837	1.30419204995281	3.07985368717721	3.28835176987076	1.15223815863372	1.04390767370662	4.16392379630919	1.88866865667999	1.26508978047748	0.0	0.0	2.27014865151006	0.0	2.31075550451271	6.01181894760418	5.60824574200541	1.46477458432839	2.4468058310534	2.55660126411924	6.47652791903936	2.99110214895142	1.38154873285085	1.26639275279654	0.0	0.0	0.0	0.0	0.0	0.0	3.90716304185542	0.0	1.10601608312986	1.97990811660526	1.49227748975032	1.27387526624326	1.00569611016676	2.36644596496608	4.96837612821592	1.17619482022754	1.09399275841978	0.0	0.0	1.30101890027666	1.04684479981156	1.00137741066062	6.65285117502295	1.27205851814786	1.19603955485042	4.12025867390258	3.54350280216296	1.12037471605198	0.0	1.03167327199686	1.910058159851	2.40251356747204	6.22619910975703	0.0	1.03638654292376	0.0	0.0	1.18435383395686	5.25449069898784	1.81775562311982	5.85999114285899	15.6624832202539	0.0	0.0	0.0	0.0	1.19642806466192	3.39910374917198	0.0	0.0	0.0	1.12668490637834	1.37038935993272	0.0	0.0	0.0	1.29815021417369	1.2558473291895	3.84337328206729	1.38846063953936	2.79082349930044	0.0	1.91406970840323	0.0	1.48433002559905	0.0	1.02045911898161	0.0	1.32961442145146	3.31837015370034	1.07454059513948	5.59862983577136	4.32318167457499	1.99955074037291	2.87544283857878	2.90706817167732	1.755610111516	0.0	1.31606258629682	0.0	0.0	0.0	4.57075550994147	3.49665911162943	1.23304834124542	1.13908514557453	3.24288475922128	0.0	1.37740338064364	1.55299691912852	0.0	1.0480492896649	3.82617048607271	4.15071448008329	0.0	1.08329423992693	2.40647565601622	2.5683249727831	0.0	1.52153974412211	2.50184000440029	1.11376368573229	1.87787753135236	2.22280780786715	1.59573783791915	1.27577999110699	0.0	3.96273538764519	2.37296753957223	2.04990775943993	1.24082470428622	0.0	0.0	0.0	2.26569997979329	1.54556101437251	1.04038351891148	1.08529214900894	4.44795326285328	2.15471776114825	1.93774466814318	4.90300350472908	1.16179990723924	3.90723934990989	1.5815887164113	1.15653107194762	3.12807182792596	1.1560876179123	1.39376344666677	0.0	0.0	1.00641924815827	1.22127601092521	1.08448441236969	1.7166887339381	3.11190317845217	1.43972641681751	12.2246087940557	1.91843245705893	0.0	0.0	0.0	0.0	1.56303366765292	0.0	1.03778262459787	0.0	1.03371048108246	0.0	1.65348374121631	5.22813092254767	6.67375533858866	1.41988170643213	5.66801287013007	2.33207447181762	1.30215193825415	1.34635908494267	1.74130589465876	1.09269070738527	0.0	1.51729943157598	2.06446347639628	2.76184835857209	2.49895251074001	0.0	1.0627576637876	3.29826569268485	0.0	1.03928107602745	0.0	0.0	0.0	0.0	0.0	0.0	1.01830065191604	1.0547434598092	0.0	0.0	1.68591773401224	2.33490774958315	1.3834206631417	1.3561742963492	3.01930747086725	1.00480678087274	0.0	1.52974092744722	5.45640547660145	1.08142088598134	0.0	1.58118346406808	2.23464628181343	1.47831265911002	1.52340472395305	1.72485651031239	2.63869838664033	1.37130011393499	0.0	6.8108930599882	0.0	1.57238865206954	0.0	0.0	0.0	0.0	1.21080789923563	1.5174239861636	1.15656196466625	1.06769588066853	3.39666042544486	0.0	1.33242858375468	1.10554580978982	4.59164424143944	1.6232514937832	2.84072769533447	0.0	1.84034914495303	0.0	10.0046117546581	0.0	1.68571684052594	1.32323137379964	0.0	0.0	2.16459922896263	2.60733953122359	1.62955548668533	1.61874748815045	1.02568578183848	0.0	0.0	1.00836636889642	2.61890480098279	0.0	1.21137775054705	1.42354405814956	1.27873136101745	1.5240266157775	3.47862832536193	0.0	1.67274292561517	0.0	0.0	4.55897233975461	0.0	3.99371198864602	2.24082054593577	1.17820521641085	0.0	3.01743050666483	1.06318237310095	3.18252834578047	0.0	0.0	3.5588957610506	1.95624616972195	0.0	1.7513702919384	4.04189249418384	4.16575087785727	2.71553271658767	1.16198538222389	1.15461599403321	1.64967894960281	1.4249299940079	0.0	1.57974119485076	1.69481105563272	0.0	0.0	2.50241162950458	2.1940223573763	0.0	0.0	1.08905502332756	0.0	1.19000716154876	3.30372912750508	2.9328373422984	1.10763825129844	1.69549001213298	5.06917009233567	1.93323771291246	0.0	1.56175249805818	5.01830640856441	1.33969117304322	3.8068641516465	1.15100797909103	1.01539098051926	5.49481109882259	3.29623869377966	3.31310739224968	2.55388828614266	0.0	4.32363585374322	1.02931126114784	0.0	1.08447865443169	1.37885054855705	1.65537951860109	2.00873333275519	2.0255525842213	1.97336195976537	1.27963478760178	1.97599019727794	3.51835056523988	0.0	0.0	3.53599217524357	2.83230668387992	0.0	0.0	1.02847395885478	0.0	1.60000459565967	1.9023367348052	3.35144945088213	4.21084271289508	1.0452875734535	1.25572155738275	1.18480955963923	3.9904392321319	0.0	4.00159505906118	2.90835788294297	1.54164816003541	3.0062170178052	2.15547683565541	0.0	2.54176990804452	1.01819922544622	4.28117684063253	1.03667285371541	0.0	1.01112574355549	2.36657358595239	1.0078138799903	0.0	2.08815567123964	1.02434146069137	3.61065544462403	1.02118135191322	3.92150262078163	2.68256631326125	1.56735590377382	0.0	0.0	3.21629253579918	1.31327830028973	0.0	2.17638868383042	1.07132616014625	5.96728303185652	1.18645091317937	2.33593756612861	1.72071434205205	1.15297657381688	0.0	1.97043462215465	0.0	1.04348712725764	0.0	1.01497039712111	1.96253119539533	2.57590633159024	0.0	0.0	0.0	1.87289173251507	4.93523522430884	2.25954185643939	0.0	2.01154635024149	1.07786072998753	1.01936671109676	2.49554425541286	2.91290736964539	1.26904178566093	3.18032185673971	1.10101644131401	1.85491134525119	0.0	1.03368214890846	1.64139318304296	1.19883116114338	0.0	13.0246764589777	1.52566754996381	0.0	1.40788491716547	2.63940037351279	1.4294522708263	3.42139767375684	1.76371505923333	1.00996272072281	3.87690331673427	5.55850942778428	15.0316343906739	1.99105906277529	1.80620981055508	0.0	1.42688145728312	4.39694794236643	4.4174470712104	5.31811027045382	4.39204112766349	1.14383608052274	1.04480692652832	0.0	4.90409217258863	0.0	1.32414050948253	2.81991435581465	2.85368817612855	2.44022766865673	5.46154146608523	1.7515252840134	4.50822773785568	5.46630030476855	1.8350174558755	1.314194605255	9.42370650208185	1.15619376923381	3.87535075272461	1.01578810519412	1.7448911644756	2.01314778813218	1.96824053326266	0.0	2.22140799717257	1.28010437620398	1.34004250923247	0.0	2.39426193716972	0.0	0.0	1.53281471439499	2.17964248338951	2.27656340920915	1.83073994256437	0.0	1.49762739495712	1.6724795493657	1.59482939000385	0.0	1.23758926857173	1.13406275556922	5.85295315711446	1.93077769044107	1.54508521353962	1.39576972105867	3.04256204359893	0.0	4.7349210824475	1.06465922032946	1.02817785432036	5.99272855145816	4.31942506636564	1.08187695968863	1.61750478176193	1.10694942511995	1.17566406914196	1.71974567326522	3.85926382564744	1.29916385365522	4.07855999534636
T5:,30,min,after,reaching,OD,0.6	0.0	0.0	2.24497404329198	0.0	4.28619903868008	1.60438265026409	0.0	1.18900900650344	1.09124963313228	0.0	1.27505366124228	1.06333163389314	0.0	4.94327042358399	18.226651618438	4.23281790343658	9.68855819401888	4.53290681835025	19.0778365334284	5.83750422493196	5.00259190053211	12.9509951688666	3.33575498125193	3.3950265697091	5.39670965326665	1.07784564152988	6.38542165206067	1.13586438833878	1.2833763975922	2.34873494526143	1.12172373643739	0.0	0.0	0.0	1.20983038457581	0.0	2.06462271527833	1.52824965226967	1.10714319142402	1.02159673346203	1.20139971680148	0.0	8.57275233343099	1.53296687697958	1.6177431130633	0.0	1.50864719134262	1.01214903721622	1.82291174928354	0.0	0.0	0.0	0.0	0.0	0.0	1.00534014812357	6.04478850228521	1.29923586808019	0.0	0.0	2.28223667880699	15.4011279052174	1.11985712629798	0.0	0.0	0.0	1.91275270275233	2.22698828702861	0.0	4.61328561760556	3.51240726943164	3.42627738416804	3.11674738173787	2.59448402208926	2.92796358662554	2.71946041971029	0.0	0.0	1.16474211813555	1.48797479700158	1.09611069568848	4.66641820887994	0.0	0.0	3.22539367776255	0.0	0.0	0.0	0.0	0.0	2.76763731391112	1.91394885240598	1.0169027177352	1.9657571685809	1.83499179777649	1.34123459903413	1.04357087062797	2.40229125432898	1.42464015240353	0.0	1.08524013440804	1.54352582639134	3.46486399296622	1.65308823249279	3.28346952677273	0.0	1.14548305967922	2.02316309110059	1.28694513550852	0.0	1.41014279499171	0.0	1.01656190279448	0.0	1.03067741562329	1.19327322720615	0.0	0.0	1.27376987919762	0.0	0.0	0.0	0.0	0.0	0.0	3.58621061255833	1.46421631752416	1.20001404223201	3.67398177271326	2.83423909164737	2.00054631491394	6.11254690627543	2.10099483161706	5.18372947148639	1.38434149053642	0.0	1.37955411579262	3.31103585193455	2.49277611504571	0.0	1.18660297262346	0.0	5.18402798885734	1.02036191375135	5.13201513696684	10.2688290701155	5.93443723839293	1.93680048857771	3.66173894281016	3.70000338192505	1.04084247084778	1.00044971272746	1.06725481043815	1.76775612110268	0.0	0.0	0.0	1.48800931543469	3.83825007556628	2.46875560601766	1.23689904580309	1.51291011522672	3.55781998037434	5.40334780218386	1.67257436940199	4.64036447785606	5.9731900694857	1.43094439096291	3.45372388839776	0.0	0.0	0.0	1.04535871359202	3.57916528069259	3.2984406055403	1.00454713199274	1.41036057034192	1.04792038035742	1.31173110996408	1.01139718256188	1.99541188024624	12.1513497691101	0.0	1.06162273449455	1.03253038721578	2.18490165455675	3.84004336065952	1.07475081868753	4.96125958050467	1.45482729597552	1.3452119462828	1.34692024666866	1.11637994448675	1.48178467738728	4.1236465056141	5.00657239933919	2.42604633340309	2.43236243713143	2.61930502473186	3.29221789788959	1.04901843674715	0.0	1.10904466540422	1.38741488229617	0.0	0.0	0.0	0.0	0.0	0.0	8.01846334560694	9.15224446818794	3.62976408133832	3.40130548675333	5.86155723924597	7.21130865213736	5.01974924536439	6.80344104484771	4.5811923855524	2.43600975725363	1.00152273930488	1.65700931212738	1.12894630256697	1.6133836997935	5.83341624456285	11.1676333476679	4.45934819596602	2.09359952174018	1.46801441794866	1.02203714467513	2.46910708967368	1.41174882463814	1.57867911667931	3.6049035613146	1.01074851420657	0.0	1.80977199665368	0.0	5.0229457268639	1.54452280137143	0.0	1.32805992813014	1.69302131277203	1.41370193285277	0.0	1.40328855781535	0.0	1.64916450025287	1.48448901303728	2.69882697037724	2.07319441375789	3.69906245554359	6.16133289410946	0.0	0.0	0.0	0.0	3.78062586500846	0.0	4.65597358126578	5.62101370358071	5.51958338358325	2.36739199948968	1.6394219763177	4.84343394431603	1.3500610170269	2.63902315373834	0.0	1.18529075985111	1.18043801877223	4.50041055196989	2.70696396650397	2.21907769098718	1.46325861745927	0.0	0.0	1.1333268241666	1.82026132107941	0.0	4.34804575469405	1.95208003458079	1.04256019128087	1.61341549706886	0.0	0.0	0.0	0.0	2.39653490563995	0.0	1.36386398042803	1.29173891850469	6.81789500409978	7.01928461511097	0.0	1.07243302836475	1.07063743911802	0.0	1.13852769184699	0.0	1.88084645960117	0.0	1.3065665421902	1.95885398836015	3.82649185545995	0.0	0.0	0.0	0.0	3.65083685589315	0.0	1.01554356932003	1.26360233397135	1.13069316204947	1.40875314639854	1.08745337688117	2.46000118410101	2.02908411558201	1.16210198177389	0.0	0.0	1.11500974743124	8.07270012419896	0.0	5.00506113621204	1.98463788698089	0.0	0.0	1.0757081668702	0.0	1.17419848736977	1.06571043130683	1.81797806905766	1.41701772155892	6.54508628816461	3.27920567477077	4.26252862580499	5.67033558731087	4.66176588486572	4.55893243931259	0.0	0.0	1.95986293190431	1.2346538071869	2.18593227315689	1.01611048888743	0.0	0.0	0.0	0.0	0.0	1.11409367126873	1.13095883249027	0.0	1.46521189492006	4.2914909573446	1.92027471515407	2.52050871959844	2.90085991795066	2.94589957628309	1.38892362531223	4.46619190688402	1.46437254579284	2.06383079476062	4.83559236118203	1.72591024590529	0.0	0.0	2.05184863565656	3.26666777353128	1.01078888017185	1.95298766924369	3.11650011183242	2.27813616221987	1.1926780440942	3.7076628427422	1.74950414179293	3.39906888925349	4.17265353527131	0.0	3.37351877998557	4.17796910417579	3.48310595777772	4.65253949250783	1.04223057344073	3.63337421189917	0.0	0.0	1.25347320684315	4.4429196615764	1.40712775306917	1.14258736295388	1.83924582524183	0.0	4.72931388935535	5.155367900463	1.26553681470974	0.0	1.4633836835341	3.43872124728468	1.84385783084277	4.76759376439902	1.00524387474104	1.34185965748057	0.0	0.0	0.0	2.14650597610894	1.40948698628845	1.01325844715307	0.0	0.0	2.73253559262512	2.54199925910086	0.0	3.58519841977019	1.16826340491623	2.17597697966423	2.16431513731103	1.26507404699922	0.0	4.09828049820077	29.1438600937646	1.53388797882996	1.00449685523773	1.33856176451395	3.64666402425771	2.26354712122418	1.75450137379613	0.0	1.00214071514123	1.09554424810697	1.87544269691857	4.61597252162283	1.09305471417707	3.48424535720414	1.60548499942854	4.03564078644782	3.71407590711962	4.86544090074759	1.10195914861282	1.74824222210991	1.90608917069171	2.24169971913643	4.61092731014283	1.09155234313285	2.57496949006815	1.60843917451435	1.59613640173647	0.0	1.08818759064167	0.0	0.0	3.89045197785347	4.74930040184511	5.84536534287593	5.12175371284438	6.59094775941819	11.2982008513156	1.46080140621729	3.61949405815929	4.63678942910491	3.24140771109996	1.09707316452887	9.63989903367875	4.83543873696068	7.24293183902126	6.06997718412693	3.2755286439641	2.58730514500683	4.11011980751234	2.44101737310861	0.0	1.34125552798995	4.49462293775402	8.47182234955355	1.8926075203439	2.07735565011735	8.57835332513641	1.11535261728572	1.84209255262208	0.0	1.02104683233727	1.01263729298032	4.56644207482774	6.16997594768594	4.25838875483781	9.32206993145283	2.7375684390344	1.627207226877	3.99109069966246	3.29143497745797	1.90446819568777	3.82201812436502	1.22416416406498	3.44755684394181	0.0	0.0	0.0	5.80559091094671	0.0	0.0	0.0	0.0	5.04174716298242	3.76210209034922	1.1803587769537	2.77909197836801	1.3527189690838	1.00329430260702	1.53956583894114	1.07772027456617	0.0	0.0	6.18858807018976	1.57922540523917	2.11110507905293	1.0890556803299	1.07956069755417	3.98732195944001	0.0	2.36787681247016	3.19579155886704	1.39018954144053	4.34951847624382	1.13359634988811	5.25029870960334	1.08695243256112	0.0	1.04471176989406	3.18830542926663	0.0	1.09258402443379	1.06864192291645	1.48882372406825	2.72073960203741	1.10762198707745	1.82883669856154	1.20645392166301	0.0	0.0	0.0	0.0	0.0	3.09331611212571	3.1142491400173	2.52520439216777	1.75256864267513	1.219058682498	4.66893130174536	2.87075704637901	0.0	2.59255558421611	0.0	1.84994520150085	1.19259490149405	2.16750945908064	1.63865126664988	2.16348269855264	0.0	1.39124520463507	1.01482843331807	1.23917557396964	2.4448566816422	0.0	1.08744211890288	1.00054743355872	0.0	0.0	1.12716897316984	3.69415716687681	2.78361858071045	3.10037949407168	4.81035525628067	8.43051263900576	6.30624860032074	4.90066108011305	4.92514823436542	12.5403639264188	1.05663868477418	2.41387995355576	3.4582826880732	2.09747078821854	0.0	1.22285191222854	3.69546873950025	5.80057771390862	3.78613607030737	4.85835432525906	2.66358975864075	1.34342934802266	1.59267898783556	1.11831675732469	3.77089757387144	1.70362208163924	3.67456097796774	1.15715951623526	0.0	1.07039829647657	2.82996290383254	1.09479266174827	0.0	0.0	2.4435163970163	1.46138213074452	4.5077607624876	1.16174526106805	3.24421385830144	1.74633475465369	3.00282456747843	0.0	2.27868247482708	0.0	0.0	0.0	0.0	1.43415027711594	0.0	1.29398199127834	0.0	0.0	0.0	0.0	1.05606690395253	0.0	2.87916049615063	1.39469610152117	1.27689321924804	1.43364584658921	2.01722145367371	1.10967055835193	1.12721438621083	1.01674334140612	3.02632306419169	0.0	0.0	0.0	1.71931456017289	1.2198949247206	0.0	0.0	7.20069658250223	0.0	11.5566712847623	3.55748830350477	1.96461381446673	1.48145523319377	0.0	1.5845236435652	0.0	4.35787098346845	1.64436005435084	1.71917905502766	1.04301785636569	0.0	1.63035170854397	5.25787425326696	1.13466512983125	1.00115456456297	2.81696211746136	0.0	0.0	2.06465788849153	1.31416611059638	2.03422474844556	0.0	1.11946549741243	0.0	0.0	3.21173879156567	0.0	1.03216315193505	1.56001142992014	0.0	0.0	0.0	0.0	0.0	6.07895603413285	4.29357840523875	0.0	0.0	0.0	0.0	0.0	1.06180018788394	1.07389548377365	6.44734587874777	1.04611233478145	2.92158933718687	2.88906028886402	1.2963247028337	2.12149577464319	1.36128357612147	1.03683548734903	4.29530073421744	6.7589689390861	3.85015633525901	4.03731484310974	4.64804435484493	5.48640067029819	1.58948814615494	4.82278826916612	0.0	1.43262525619112	0.0	1.00570450160048	0.0	1.51636064022597	2.61881823205351	0.0	4.45258606719029	0.0	1.20559656108608	1.53138661142513	7.86145207762226	0.0	5.60492459394654	1.02964851135303	1.03372341992702	1.03693106615484	1.04171899469005	0.0	1.37473796710685	1.91952347471282	1.43158296569831	5.86551502269797	1.03113293350105	1.18385691630116	0.0	0.0	1.05904071602814	0.0	1.11093402775821	1.33770099517345	1.21487719730064	1.04588774708017	3.56727469219406	4.26538095309926	1.01772185370915	1.10235368466796	0.0	0.0	0.0	2.15584503798959	0.0	3.17752511306776	3.75178421769854	3.69502753120149	1.45888560248441	2.5548122543742	1.33840715062132	1.22942102824306	1.30421924077871	1.0306891151609	2.3391897401729	4.7640483956408	1.35649475591422	1.00360011040922	10.6341647385431	1.18870546063142	1.06907904429748	1.47264112047868	1.44105144259712	1.12609980485557	1.07901893303985	0.0	3.5742376028724	0.0	7.88300723591155	0.0	0.0	0.0	1.01787342125152	0.0	1.11871245948791	3.98458479653991	4.79736484439378	4.55948495987896	3.67223036855681	4.71968293585748	5.85218854316057	4.08495494124998	5.89059806549487	5.79115339126329	16.6074250295194	6.57743275990338	4.88759219819057	2.17096490697293	2.1823173293556	4.06768578687622	7.78995878887696	7.0034951209985	4.17499660090665	1.78911839937139	2.72662379409785	5.34720146213447	5.86483255396067	3.74924110905817	13.4309176642345	6.9330976153249	7.49930667870407	3.77116395965758	2.20110590995758	10.8951277641252	2.15664292677127	1.73776677063429	5.10197634617161	4.24828025888055	3.73029078896649	4.8719196494858	2.16386162942252	2.75580274970709	3.90147581457257	1.18984832683103	0.0	7.48788301958113	3.65632160756744	4.87814711470903	1.41323816700701	5.2872780730187	12.4414743016659	2.95142770973528	2.99644589441866	1.81523107209064	0.0	1.2462236913617	1.64006500070676	1.69325472379276	7.45253291194136	1.63616923607893	7.26664150148331	1.26104458556206	1.3004888460889	8.76987119735153	1.64153367525607	1.57766393987745	2.85229251171043	3.47820950486469	0.0	1.15404478523027	1.78474015375261	0.0	0.0	0.0	0.0	0.0	9.47747580245992	1.1499390720905	7.03000751915746	20.7209835008337	1.30880974007632	1.02061242241954	1.40004612269123	3.98726469476979	0.0	0.0	0.0	0.0	0.0	0.0	0.0	0.0	0.0	1.09678170459489	0.0	1.12523901747299	1.12696431727984	1.40141937624475	2.66112430469773	2.70473663491693	3.47824729416593	3.81210615680444	1.02060375453564	3.16553980426695	4.26134816258805	1.77834822665827	1.96877800393184	2.31097850121481	1.87056453283638	1.21771935317106	4.36356693308757	3.78961866279318	0.0	2.1152965374306	1.0047493849637	1.19074321609276	0.0	1.20626520203479	1.35899816059984	3.4637210093785	1.13018007092959	2.02264948225777	5.82732243106789	5.54425689939774	1.18015273071308	4.32377474905463	1.19051334194949	1.66829297805591	0.0	1.08549372318477	0.0	0.0	0.0	1.03582538382782	0.0	1.54896599604737	0.0	1.59495927960103	4.68205037355928	0.0	3.11087120983885	4.34066336941164	11.6194987830403	0.0	0.0	0.0	0.0	1.49917958818006	6.24251750964516	8.43312269711856	3.32549549441666	1.65619224957257	5.84049923471491	7.17741235140195	5.93430020814242	0.0	1.86067154662089	1.71979111846685	3.06627156047063	5.5316876375253	4.06957574945683	5.42119382622172	4.5965121528635	0.0	1.94958223359075	1.22888497542983	0.0	0.0	0.0	0.0	0.0	4.65312201159652	3.08422467890091	2.43076680230454	0.0	1.67223947244261	8.35568806133294	1.37926615173037	1.08808520524183	3.83880005941548	1.71768420705005	3.08157553177431	0.0	4.83281340837706	3.56532033758784	4.03986600905667	2.19631244741816	3.13455338018735	0.0	5.27329728301051	2.35917742717562	4.18040691409237	4.53174251660919	4.57374722299313	4.02861117237475	0.0	3.582679774441	3.98911034367538	3.24355520277227	2.87539762877232	1.2135824791119	1.97762035953467	2.094197869768	2.4836515230218	3.97872231228547	6.18846542630881	2.33272642084417	2.45398064108772	0.0	2.43712501255592	0.0	2.5644093159678	3.54700745850206	11.3087968802518	1.21195832831226	1.26656487550101	1.10940369048566	4.94207459146352	1.04648689916758	4.02799934310406	1.65107507354532	3.29471449047001	2.36549231456596	0.0	2.2791922751794	2.69200420577622	1.60632622389229	3.98536045890298	3.71152547686312	10.1654967643457	3.56597131637704	5.1956558162244	3.25299275333307	4.74028327122689	2.10379899106612	1.03240367219119	0.0	1.14014831895568	4.97268335684284	5.42937246814999	4.24300109300784	4.40943236530609	3.91946137590535	3.00198166552151	0.0	0.0	0.0	0.0	6.9848666154509	3.06285345354814	1.83557847787015	3.7278371555602	7.4901696554955	5.56401112717334	6.4192616354128	4.50679119193622	1.93511159547706	1.97927591895917	3.89008305675307	1.48914986025985	4.88256028520297	1.02720682440512	1.22851359973013	0.0	0.0	1.4409318951759	1.20504073326284	0.0	10.0175186114646	1.43803063384126	3.75017849287579	4.38152955128471	1.57416197737679	2.0617789800485	1.78883148731308	1.19532456172742	2.50381124070866	1.31913357810861	2.04152342459614	4.92166099056443	11.7098440654661	3.57980901404834	5.71828516030818	3.1353753086042	2.99293147711148	2.37667075930929	5.86770927616086	1.43175648425608	7.13311451145023	2.96326081594316	2.14870236755917	2.38187646974442	0.0	1.01173376602323	0.0	0.0	0.0	0.0	0.0	0.0	0.0	0.0	1.30497582920988	1.30494798841563	0.0	2.52942001543648	1.57524412696989	1.90750538296257	4.8685919094611	5.06264532088205	1.60646211518132	4.29062537610334	1.15195002361392	0.0	0.0	1.50497279039219	2.19212989269518	3.64845796028107	3.81665466031413	1.34446990866957	0.0	1.04646063128779	1.01223406677784	0.0	6.5567218956719	1.20745014848173	2.40145198111747	1.37770335979605	0.0	1.93893778075653	1.04642327515903	3.69218830952873	0.0	2.84566816155175	2.03418708957273	3.07370169657858	5.0155954048911	5.31267072669105	2.62809708890467	5.01571452635241	4.02146166550343	0.0	1.63711202199003	1.13036610772881	2.74975038249591	2.27121788220713	3.4668034063472	5.61306713587995	1.19588936170812	19.1367061854165	4.89832570624108	6.90766724694893	5.53931432019532	8.16328579512156	11.1106803113586	2.31688346350494	2.02468459943332	1.01733135899674	0.0	1.08808424187904	1.66830577605177	1.05686237898976	5.17384680029438	4.71866388749942	2.99712122073444	8.58770441282578	4.79904317197802	4.67976637028899	2.52741652463751	3.85438161223844	4.75285755272663	0.0	3.66258095822824	2.89474648219744	4.05711591580964	2.71613169822908	4.38274777126859	0.0	1.12675485423663	1.96969920202571	0.0	1.34002630602483	1.16888700703404	1.13023217778465	1.18251594117656	1.89751578436267	0.0	1.21598765595515	1.0738967385517	0.0	0.0	2.3204336518552	1.96938498597314	3.4882488175357	8.49071128698785	1.04316592777968	11.0857331742918	3.31805308933233	1.46575392881135	1.67883525639394	7.30502681557773	6.46587407257225	0.0	1.24726885912382	5.69380808141075	1.12364356726108	0.0	1.07242014970219	4.62427552916674	1.69351184166485	4.65812198865607	1.31430434103621	1.38009060809394	0.0	4.67955330291176	9.27369963772368	0.0	1.36475561000681	3.56227511326384	8.62916266224797	0.0	0.0	0.0	0.0	1.05221790853059	0.0	3.1222986127021	4.12717313306887	1.48115253723825	2.58585765972903	2.15686728139356	10.3549204625775	1.20912834199315	0.0	0.0	0.0	0.0	0.0	0.0	2.25692166777668	1.0102816722031	1.07038840279133	1.01548164963274	0.0	0.0	0.0	0.0	0.0	1.11514272062358	1.14146276411715	0.0	0.0	1.25991620689901	0.0	1.05335513251628	4.08340453368638	0.0	0.0	1.07366169740492	1.04521449950116	0.0	0.0	6.10445101864138	1.20108496466879	1.06317871111544	4.21888006702536	2.10979528261092	2.15504225738781	68.2492405096015	1.09360156464042	0.0	0.0	0.0	0.0	0.0	0.0	2.54177449301134	3.48480827314289	4.94550364143455	4.83117506208193	3.64525712031108	5.01178492221314	0.0	0.0	3.0060116362866	3.13101170831561	7.54402162068976	2.35263212681704	1.76542593803116	1.74580779920038	3.45110642119048	1.18641416017263	1.08634209819195	3.25390936896339	2.5711824609065	0.0	3.01475784896312	7.55403037280116	13.1453220088199	3.13060802905315	2.17093169151761	4.80151052147211	1.91069543537835	1.92805199851522	3.3026437448434	2.56340735864257	2.90620102449976	3.20242569929848	3.9728781160605	2.85229038765588	3.6896096015709	2.70787056098333	1.21436747994962	2.78984895257417	1.30147344335397	1.25475317602582	2.0600059828783	1.5042046493482	3.87065262300374	3.08194626170726	3.44784847884149	3.73323449695008	3.1376439481771	3.18579425913278	3.23891154261685	2.27876983041043	2.53214223125842	2.57678392820988	1.21205696375879	3.47382857345692	1.85542298455202	2.26262815280702	2.2359710573342	2.17368946668134	2.32026142996995	2.29258443733865	6.55960622487199	7.43804976787342	7.36236411181017	5.93577504670858	12.7352771873686	6.7840324502169	17.7652280718507	10.5298432355087	6.23212640853041	6.1303066136115	6.72207239028804	3.56862923473323	2.97833922829248	1.261445527681	0.0	1.80951049623966	2.58362258650733	3.27303545291675	0.0	1.13662910961979	1.20666314582457	4.54623455416599	3.3361685489179	1.57245959468229	1.96552848160424	1.95256493562771	0.0	4.39576109211112	1.84721936520151	0.0	1.00299493474124	1.5753210440534	3.71885557612148	1.07755305001035	1.15156402356717	5.98157406362346	3.65587025498766	7.29834209815239	6.85598771215828	7.45823982881659	2.32915250061246	3.67866032284064	3.6280750658988	3.01175998772975	5.84090107805674	2.05500326633278	3.26614335142307	5.13506752491642	0.0	0.0	1.31029808489337	4.40531534814106	3.90289881478635	0.0	1.52793091335132	0.0	1.17285655101255	1.3075974114982	0.0	0.0	0.0	0.0	1.01155557409061	1.03544448787362	0.0	1.9856816919088	1.59035590201181	4.59395931487308	1.921459254957	1.12569999937985	1.02285155712934	2.96261193301995	0.0	0.0	1.49542833968763	7.72331220887848	0.0	3.64700120199091	1.0988602581201	0.0	5.91043477420212	0.0	1.00168884040837	5.70737864414386	4.05640528049271	3.83907064934143	2.40229638713928	1.30467701856793	1.89702178371445	1.177658621115	1.45038758058112	1.19820383861799	0.0	1.9021203752013	6.89173046492166	0.0	1.20996442801968	1.106383576119	6.62313120081475	1.41467854287247	6.88163484784892	10.6106457462995	4.42355111983278	5.11987631748842	1.84715281819825	5.05648557194135	7.38757243564185	5.26371509767701	4.19919410058867	1.08329478639583	4.6592088052968	2.11766316544693	1.64093880358352	1.1168465556169	0.0	0.0	4.58581211480037	1.86068411262057	1.06790666300247	2.11158976754145	0.0	6.16130411491039	0.0	1.19406957849595	5.5355203542075	7.49570757590401	5.40717225121577	3.26214962350775	4.38564647141081	5.53017132545924	0.0	1.221555634459	2.15612070928646	1.26167097428527	1.44045321331831	1.7427432293288	1.10667388722059	1.72639972702566	1.29782323883222	1.07128673366831	1.01025143940187	0.0	5.44906182497714	1.976028414014	6.31079192126044	1.62774829897842	1.75702847579484	1.94547557973482	2.00202175067583	0.0	4.36625344709483	5.60751252493529	1.7694088842794	3.65422902435734	10.7610775385781	2.33157398290039	1.35960610001955	15.3783111600888	2.02694847639046	3.80821459166011	6.6683788555295	1.10132791420948	2.27016733342031	2.12125902817407	2.72890414329224	1.38456828587233	1.03671494756174	1.58919041364328	4.58572404948649	3.67446853930549	0.0	1.05633466892788	0.0	0.0	3.03368638059512	1.9918032916727	0.0	1.13679440805206	5.08506712030264	1.2826088468084	1.38582419209571	5.25163179059675	2.05789579453087	2.84116447409188	6.59200849334956	1.11785687907454	4.34644738428604	6.34090698586723	3.47907920962712	6.00849917716741	5.08560943204879	6.10122301494966	5.3440299772829	0.0	3.6247168494185	1.14761892680595	1.10725749590384	2.59955255498846	5.24268341463696	1.02422681932148	4.88022542935142	1.95159159030113	1.2152918700058	2.16469430665534	1.31873701761915	1.39418837467451	3.74629050059688	1.41904043281838	0.0	2.48934803393985	0.0	2.35093356955877	1.23652705077137	3.0255434697305	8.54477689714573	2.22544494698809	4.29739046472854	4.57187598274171	3.47940386213829	1.3342828913378	1.06057522537717	2.78679490274898	2.43917993361245	1.30489581285742	1.15176409521469	1.15379715065447	0.0	0.0	1.22968439186605	1.06255585667282	1.40093914880251	4.59618117054726	1.00573906372611	2.47858957147353	0.0	0.0	1.1762818098396	0.0	0.0	0.0	1.03464245890937	0.0	0.0	0.0	0.0	1.19021198869785	0.0	0.0	0.0	0.0	0.0	1.00056578046604	1.19331462146116	1.02117559517668	1.18015632506228	1.19751120665897	2.03169601660108	2.88925373594366	1.37420699656879	1.66606701098393	2.80176099752549	2.44428671252938	3.70374075996414	1.8367417484978	0.0	2.78263137320868	4.21735915634791	1.36072270804937	1.20167044025877	6.85847834907235	8.78199695910021	8.18515516072534	2.8241937550724	2.73308579645406	2.02723384636046	2.2517502559774	5.31538387825481	2.47035741762574	12.0388844903659	1.79850317077922	3.06234696131275	2.81023198588291	2.42443336348629	7.76824265951331	7.05531416564783	15.1889047876308	7.79793310953253	1.68947841026825	1.11284557960738	1.09523251890684	0.0	1.03049902029972	0.0	1.38507124018495	0.0	1.08208848570395	0.0	0.0	0.0	0.0	1.47821436736641	0.0	1.87997869715617	1.14884468057443	0.0	2.35735691814096	3.51990003659759	2.58939123865185	1.63347252585827	1.4720675337786	2.2947381611447	3.09670621066588	2.71626919640824	4.42862243687832	4.74560524305454	4.03768658075566	1.80210611928185	1.30006746605693	1.0131515818918	1.55821202792857	1.16824782329544	2.49902244210023	2.58520428471928	0.0	2.10465349725821	1.08230679068666	2.95705691276379	0.0	0.0	1.01096325584096	3.21141658052029	0.0	2.63155729810064	4.18898435012724	1.94240014370336	0.0	2.14705177491213	1.94040570971146	2.64327913107241	8.07888751144925	5.01735283690823	12.0427916977138	3.30082744448165	0.0	0.0	4.7315036879466	15.1843159031848	3.18961525067972	2.53609448056677	2.94930350553915	3.34808260430779	2.03107125550719	0.0	1.24938961272517	1.02630650327588	6.75575184693726	11.0151030622634	1.11269791654212	1.58227697879418	0.0	3.1858861173936	1.22877474379873	1.16695330360893	1.01795905599692	1.15617412593148	8.43271637038827	0.0	1.78599880873748	1.02133336188911	1.86124215847805	4.97607015686324	3.35820743757052	1.39397089926739	3.44743470435431	1.20109714764905	3.34141710893507	2.68459029906723	1.59346876038804	0.0	2.99771383055743	1.01276294527203	5.70724635781707	6.31249371569703	2.98789620643747	6.30666294734835	1.00985373354739	4.80564809130937	1.02753568692911	1.04168522866995	15.2164813583811	1.02476564577739	2.84655211150481	1.70839780895401	2.82929672794557	4.5734445296232	4.19511155173243	3.17598619731079	3.7068832016574	3.53320986179308	4.26355345681559	0.0	3.27292493712258	5.30652716328753	0.0	1.62265538626892	1.48522317063159	0.0	1.16268052114067	2.44010940758812	1.13650825920847	3.64754589792806	0.0	1.78973424815035	1.25923072079155	2.29558774946258	3.76370270711426	5.11685986016471	13.2179690398083	2.72216355634484	1.9661957540411	4.25124860642587	1.1452524636622	2.09789631431574	2.31930538220991	2.81106295621657	1.91790128763835	2.53084905813079	3.14388082698616	0.0	1.10530573480503	0.0	1.39962140326281	2.04275629040486	0.0	0.0	0.0	0.0	1.13399555953553	1.05853651394201	0.0	1.62252634515923	0.0	0.0	0.0	1.43446386282138	0.0	4.70921000489348	1.23269205071229	1.08057147560527	0.0	1.80252980896622	0.0	1.19748582027686	1.04576336466317	1.5452667961601	2.86003458228545	1.29792805358177	4.5790949907425	1.21550392624103	0.0	8.56101996247114	1.12692927267115	1.01940163239645	0.0	13.84465667186	2.08701653538566	2.45801055485	2.83322259965542	1.94284390926718	1.56519391064371	0.0	0.0	0.0	0.0	1.20933447729295	2.89381317679471	1.10125869759632	1.02669076976094	1.07371230783825	0.0	1.2642153611542	1.23958444566435	0.0	2.57212114324531	2.1642945357812	11.4662449560182	1.3624539688949	4.75545529104013	3.86276014595684	0.0	1.00983330653918	2.9289790856266	0.0	0.0	1.35969599889932	1.52163611391429	1.73015071585534	2.6081121092944	1.81960255236805	0.0	0.0	1.07513402688647	1.13449855366814	11.5136016556196	2.25385369683238	1.12476828332129	2.17609519925684	1.08133704591376	1.11883699377556	1.10771973522537	0.0	1.12093760910421	1.48734622429138	5.91459746420611	1.2919398740791	0.0	1.87710664244959	1.33602546298316	1.14061081391876	1.35137368807885	1.4695363644138	2.34871837788572	10.9110116232505	7.97645012605442	6.21616342397811	7.01797351606183	10.2241947989402	6.06483939052301	14.4055279874808	10.0207767771746	5.43661794452614	3.14904456196437	2.60700456016577	3.13259893765142	2.20516632004652	0.0	0.0	5.10976656104019	3.33018570096578	1.39544780056558	1.45590697455417	1.39998443689812	2.95870497153036	8.13641885530996	3.46574120764665	4.27487453082357	0.0	0.0	1.82238827608139	5.43075125268567	0.0	1.39232924387402	0.0	0.0	1.31041993134307	1.25283066125779	1.70027340925144	0.0	2.03683039790338	3.2449574956864	18.5417648276805	6.48626827299979	4.93159015495626	6.59526906962394	2.1932073172842	3.62849666900976	0.0	1.36111950133254	0.0	1.90289887748426	1.25854372618727	2.12895079835639	2.31767864141537	0.0	5.32097909051532	1.25669790576432	0.0	0.0	0.0	0.0	0.0	1.05565333507478	0.0	1.77172081377092	1.46211222538428	1.10634989967534	2.55922176367243	0.0	0.0	0.0	1.39490458393896	2.47221984213868	1.48266335428059	7.41069763687305	2.92991865123672	4.56988599456866	2.72383220528845	2.67608838281795	1.46223474132924	1.06049777676403	1.01339681983927	1.30344916950018	1.12286443526637	1.47335544098538	3.52348500643847	1.52824312252437	1.65309705942264	3.323244863457	0.0	0.0	2.04377418236555	1.12814009513196	1.63773489945304	3.94454742696309	0.0	0.0	1.09726660166141	0.0	0.0	3.26039004871569	1.36553728920021	1.99471797117304	1.27359231831043	1.0402548865836	3.03564245906854	3.86158204564274	1.37556738737107	10.9909160840457	2.24884746344951	5.1603044641123	5.17349367616098	7.39706141451727	5.97957364832648	1.75092370129073	5.86103740776215	1.04096722765622	5.39463330085439	9.56734909733066	5.35320557122966	1.44958545939201	0.0	6.06552936673098	1.01893074334601	1.39392399801393	6.7942990528796	1.22722773014272	0.0	0.0	0.0	0.0	1.06346048772708	4.53554576266665	1.54895306700017	2.14850573523643	1.0079560154184	1.42784212173114	1.21786923973604	1.64403266787803	0.0	1.40500251869233	0.0	0.0	1.56528934315189	4.76566518747374	7.91735605461775	1.057052456053	1.07186112796022	0.0	0.0	0.0	0.0	1.0270125031157	1.00269506756283	1.03491299435519	0.0	0.0	0.0	0.0	0.0	1.5875634623055	4.25928138436809	0.0	2.56289038824427	2.20142343026614	1.41693490194365	3.1219079800185	0.0	1.67431705126685	1.63323181173415	0.0	1.02839257159206	0.0	0.0	1.07123199078141	1.60815886328865	0.0	4.79571048586217	2.45102344102956	1.40855530470694	4.58027634211832	2.40262821659791	7.89404762633597	3.62850088485942	2.06687978423954	1.75424949772903	1.25701365068291	1.61842829510523	1.3453568461676	2.23887473230056	4.21475734962467	4.26909198587111	2.21302906123947	2.36895049870654	2.5882335683405	1.82482686250993	5.10548209874833	3.79563230757196	2.84089281044029	0.0	1.48554914174362	5.15962224838562	1.65305118888699	1.47802606936286	3.81201520407819	1.12317961442646	7.80058671165536	1.1481372170572	1.41315792475569	0.0	0.0	0.0	4.89207678541015	1.18244822263416	0.0	4.22724459382725	1.88182779859415	1.48674825733616	3.73314213640049	14.9509071733777	0.0	3.71649761183273	1.40699608803455	1.35308767584268	0.0	2.51893559317575	0.0	1.97109709306593	6.84160058012327	5.15103954089089	0.0	1.13664706667335	6.2338932724033	3.4768413598928	3.54676509799298	3.28538650105393	0.0	1.01269304187576	1.14429619467591	1.60848136185298	2.65731428987201	6.82736189851113	2.50722439006958	1.74445059011019	1.12922700336966	1.84760392254278	4.39654514004	0.0	5.10650962923453	2.4405999653622	1.65498754854117	0.0	0.0	0.0	0.0	0.0	6.25622725669847	2.24822925197969	1.06631671838851	1.01040496800941	4.07039197191446	2.06865601268071	1.72036160204119	1.66156531909648	1.23981407317242	1.09776686724571	1.3127394769842	3.94058273903911	5.74025796445397	1.31841039258965	1.81462025253949	2.03096448640226	4.12782614727179	0.0	3.46643362212065	1.61057882939618	1.08305131603805	1.60245847174423	0.0	6.23675621790914	6.23578360625751	6.43819848278727	4.3909185153612	7.077126748155	2.46086023788197	4.0828662050876	4.45756727435303	22.9685096047681	3.60485975781905	1.71962326633707	7.55625988084495	1.65811945368001	5.48929145189495	4.82472741985741	7.69428320714181	2.47395676173034	3.85728516683629	1.35416905554124	1.13848803737167	4.27444932089532	1.91269809691155	7.87616339593709	2.64975579716865	0.0	1.08750339751134	0.0	6.24559404147496	1.6242311902717	0.0	5.67220933668383	2.70978319071823	7.96292176277136	0.0	1.77714110260514	7.21978782631873	5.1554863821904	7.63938323028484	2.11357962496088	2.07235915413892	1.37553987609348	0.0	0.0	3.3017184070707	5.94947358225292	1.29346943067916	0.0	1.40913382029138	0.0	1.11982135911466	1.31850145639753	0.0	4.40138533842214	5.4037462078358	2.00629994261617	1.76532290186453	1.4775587763617	4.05407255832107	1.03717225079233	2.15134117663743	3.29973569957653	1.17229114415537	1.55836292869593	3.08126996347173	2.04894897492771	2.04879120114883	3.19694566444675	1.20723011736306	1.27179353225058	0.0	0.0	0.0	0.0	1.05732537019629	0.0	1.03226631830572	4.07693270072852	2.25508088791412	1.64802364646444	3.60377347226737	2.94390705294416	1.35526503857985	17.6071355538606	1.07822250114489	1.02848917704581	0.0	0.0	3.19327516395378	1.3358975272905	1.47349725015368	1.33475614274103	3.8490628215144	2.42309159042906	1.56731757588307	2.47008662177086	4.98550354551336	1.66159629494504	1.16066384190674	9.41782113341156	3.10119024154219	0.0	3.86948278098844	1.0776726034843	1.74635955775015	0.0	4.53687918696038	2.23029180169899	4.33341107663559	2.50698500255255	1.88657574299798	4.91439111369951	3.4936148563369	6.36697720288977	3.73078012822795	3.4366037354436	3.99401229556787	1.62990066306015	4.03720705964015	2.57054123080678	1.90376454737081	1.12846142908323	1.64373571618894	0.0	0.0	0.0	0.0	0.0	1.47208965670835	5.92324092072211	1.10785597260389	2.04605695424645	3.57206847956276	0.0	0.0	1.32014849441301	1.83772363883287	1.29662887714444	1.11353526422415	1.11625958228815	1.31277033186021	5.66200618140812	2.44711776580584	17.0764016415586	5.03332347644371	3.50635142457861	4.71301815139742	1.56896476935756	0.0	1.33654869682928	4.39141353736403	3.70299923529525	4.30634984738237	6.24820443999101	0.0	6.71819372631468	2.60371597399065	2.26254650472822	1.87626896817648	1.25992302864664	2.60766578688465	0.0	0.0	2.86217612679171	2.27574241666709	4.16952214502554	1.93182642333496	1.80258618508178	7.23871073167309	4.95973139985552	1.08977338305203	1.27162621204399	2.70179880191949	3.45120713496427	0.0	1.33560179042835	1.12192220325823	2.59907553740027	1.73995116023997	8.22362245028098	1.85905961172732	2.05545719124859	7.32603009345908	3.43868351474347	1.90489913544669	1.28035093989545	1.15801193631694	1.1147931727306	1.5231871928753	2.4582997303692	5.60305119984416	2.30820719295476	2.50390526780311	4.02571258514939	5.75749557275733	1.06063875036679	2.42628132649273	5.96309145481849	3.27732437814831	1.74400393215156	1.22647815623692	4.98974467573323	8.86370065293337	4.89670691763373	8.26425507959835	6.59341306099203	5.75197032771812	7.10457051929195	6.4380770481565	7.23145252485446	7.66801493796261	5.13369701374247	22.4123214003359	5.73681634661838	6.47376606874335	4.11902572036314	11.1456848142105	3.70866864613573	5.69255470299787	3.48109241257945	15.6007248966836	7.41218846517333	6.99620693914498	4.96860116499812	3.83978105331029	5.40590110179692	6.71695463663368	7.04764771914906	3.22923795602163	6.49929116281848	2.90072860340537	2.6107469851237	5.12265436001733	7.10493088305231	9.40330834139025	7.25076445981402	6.15153961397276	6.6085278043283	6.16947699935746	3.67007295859969	4.25800317670467	4.00878317531755	2.62581921792173	2.83997053182726	5.31821308588342	16.2671292895803	6.15147808764401	17.1708693057836	5.19761404075221	5.22483531430227	16.4265399553331	9.04343233076905	3.21340744822553	6.34340417989478	6.92378144497966	6.49605964767263	6.78123674728427	9.49336709883153	2.20804056827778	3.65832172278702	4.24714191257651	6.44022577212524	6.06266205438728	3.27378514951092	3.03522971972063	2.33230368648397	3.01298560173866	6.95761305356639	15.7608919071775	13.2908465452434	14.6015897379253	20.8126526578043	23.170195961509	11.9783879193464	14.9221932097409	30.313510711235	72.6546840855799	44.9213547637925	33.7495473512415	42.5675272419485	36.0071183156671	34.8978006953938	0.0	1.24591238753652	36.5880892279726	29.0502975927678	77.7102037565035	26.0376232810289	29.9391633837025	23.7837677591292	23.9632718394725	1.71173204415017	19.700861233625	5.66154468074631	1.94610127786363	1.18547050921117	2.73346616509592	3.66914377606325	2.28833284361846	2.49041899739384	2.24112728962118	4.04598159349274	9.11418242977405	1.39454298120796	3.48835686875842	4.50880878030229	1.14185260209369	1.16408312219627	0.0	0.0	2.27118957002476	3.29417898124883	1.62590851862364	2.08749857530456	2.52158159869008	1.37677512131235	3.71286369739749	6.42198771089061	1.35604272415414	1.30024087768193	1.01647537045289	1.02614423061322	0.0	0.0	1.55569926189683	0.0	0.0	0.0	0.0	1.55237656671919	0.0	1.00908390916359	0.0	1.20390851465137	1.33514203367795	2.2865406947631	1.33900018581868	2.41473750686792	0.0	0.0	1.04108901982535	0.0	0.0	0.0	1.65599722869272	1.66170241534337	0.0	0.0	1.00761896519574	1.02447719366555	1.01994297561488	0.0	1.34341995354779	1.28487440991249	7.41849339208721	0.0	3.21533277571326	1.77162355358841	1.28843436247478	1.23536035434528	2.63735404633951	0.0	0.0	0.0	0.0	2.57609071108391	0.0	1.05404121462219	7.57890280589954	3.08189370064266	5.15736316220939	17.8885836157051	1.04873990510241	4.18225204519817	1.34171214803622	4.41344883380991	3.73946926992422	5.32441486647609	5.48391178019719	3.29789576324013	2.47333625507851	1.72407233515088	5.15766756274096	6.89975354583386	1.26664236068994	5.10497276894582	3.50978009514481	3.98203251716432	7.72742209800654	2.66352095665401	4.99970790660884	1.28425183008479	1.61264276483192	0.0	3.14463052902065	1.05556162047795	1.11060612063711	1.16551417253914	0.0	0.0	0.0	0.0	0.0	0.0	2.67273883232272	1.17401047398915	1.09870635083571	0.0	0.0	1.18888297269524	0.0	0.0	2.16066189002506	0.0	1.1715919591541	0.0	0.0	0.0	1.57923599490561	1.0575863398577	0.0	4.34141493132926	4.34901852473572	3.14213193913488	10.8598633784376	4.14283719141288	0.0	2.73619087197577	1.52938299198304	1.68471076360964	5.37524507966159	1.00066882505528	1.9582970753544	5.04690489231819	6.37214268287762	1.59759949729243	1.43825410271236	2.07164485812279	4.8024908134382	1.52920339432201	4.14878041997934	2.37722034008262	0.0	0.0	2.13701346923844	0.0	0.0	2.8106103676046	0.0	2.62556151812647	4.05210727467559	6.76550286932573	2.04361588385645	0.0	4.43152458398931	2.16455393994025	0.0	1.16677920544269	2.57763648249483	0.0	0.0	1.0417474565315	1.69706127911067	1.38011587054467	1.17403610561915	0.0	2.12640536818195	1.2999155282962	2.86196891166206	0.0	3.1663431940417	4.82778241289089	14.5196051622167	2.73619929891142	1.04132266903977	0.0	0.0	0.0	0.0	1.95270399908495	0.0	7.01973583379062	6.05632054228714	6.18854596913083	5.65297501084395	1.02714617260934	1.5255812500598	2.32427083174448	1.16048697163495	1.2551245882469	2.39086438421441	1.06795707524529	4.29799129870654	4.58276825573553	3.41269962614968	0.0	0.0	1.83293763035394	3.03886845126037	1.51913857692291	1.02482678771374	0.0	6.61573347217659	1.39877945738707	1.94244036670102	1.15788724910159	5.674137592411	7.24681106880282	1.04780474431773	3.65596708236898	6.44398929701333	5.78940654170353	3.42633939123822	1.70802305105726	1.03338565512209	0.0	0.0	1.22612226839227	1.90547296311092	1.0242963427958	3.31353537476036	1.98645758953502	2.86011354998287	2.31429489895529	0.0	0.0	0.0	1.10097754678787	1.0059098840513	1.29996955833296	1.50620018201519	0.0	0.0	0.0	1.51535624441824	16.8330670279313	1.07470159404882	0.0	0.0	0.0	0.0	0.0	5.9594403138485	5.45167383318709	5.78343568173704	3.20597729582407	4.51701427560246	5.33422037042746	4.96589126236229	3.19799951703919	1.09813339060121	1.78061392748533	1.44179896940022	2.98247906149301	1.22863933832621	1.18552571275797	7.44175603508725	1.09167487104408	14.8681008551351	8.21007464809027	7.14503245714809	1.04589225517042	4.80560380598312	3.2489585944272	3.36167419681215	3.94883165659183	1.08682453394368	2.01432985422077	7.66050204689922	1.21138137744291	3.90972375733117	4.83117809589778	6.16580469732507	1.18273049783975	3.23677685281161	0.0	0.0	12.8841067460431	13.6913545718756	1.462358154612	3.31728002652996	2.85930161754614	3.24650878875161	1.6361981275829	4.64752994486042	1.43722333964607	0.0	0.0	0.0	1.39613014705159	3.60289996277077	2.44444476256243	1.45985547259041	2.8088303439445	1.03110246564803	1.22269586953078	0.0	0.0	0.0	0.0	3.24714953005264	2.33523922301019	0.0	1.24208467584311	1.10607161675041	5.80275610003661	3.15462163985037	2.69540854559319	9.14180174423928	2.39339348624078	2.15946053553218	6.85215169030578	4.25239905325991	4.4983464091732	3.31665679606238	9.99469660321113	0.0	1.36329863738301	5.3433285672621	1.42836645424385	1.880327180233	3.55972841056401	1.70297738377874	3.24906793340699	5.18655383536493	2.26680131143489	1.15364188587906	3.50366125232094	2.13206380937466	0.0	1.21905309014852	11.9875338893054	1.03683230123439	3.20835379074619	4.01011679933042	2.00378872986981	0.0	0.0	0.0	0.0	9.50676587518038	6.43480138753383	1.0926579909139	0.0	1.47062331760825	4.64997528719847	3.11976785267151	1.22185837697607	1.21489923738405	1.51014095802303	1.69266700920078	1.94272146875886	0.0	0.0	4.02446618877456	6.59295319850205	7.45960315111223	7.11373260761855	0.0	7.67908052650602	3.31091746081172	4.17232489604739	4.9134290100816	4.45410065189692	1.44287134809995	14.2349020671681	5.03096753540382	4.62356677563793	1.61912958243211	1.05133483774195	1.16770436336108	1.29090255631471	1.47884403203386	1.12123489553	1.02628522150026	1.29581523398995	1.77345633729802	0.0	1.96080960045552	4.9416595091374	1.10191017421119	1.01403681275757	0.0	1.02566925190989	0.0	0.0	3.02658328589378	0.0	0.0	1.03128356546713	1.11326412785457	1.31503562037512	0.0	1.140000445998	0.0	4.94723816999831	3.59034182173745	1.11324288718097	0.0	2.42123897864081	13.0705638477647	1.51987939003308	1.31920898496569	3.50048204400796	3.75005955037955	1.14018914369667	0.0	4.93019325522324	4.30829173535319	0.0	1.37605053603911	4.07012586669466	1.18673750136143	1.1434677489773	1.49593175158829	1.59181322993377	1.55981033095025	1.04014026008712	0.0	1.19352802743439	1.12213760433268	4.2060690847481	0.0	7.29001255295275	8.88892038747091	8.69754972207276	1.16704593152899	1.36493093987686	7.67444338327771	3.72959974809603	3.37855514297923	2.61382624601804	0.0	0.0	1.70105515590519	3.68602934997787	6.47134625551735	9.27891003020329	2.37796109318068	0.0	1.68694337109766	1.76463746332858	3.62866831273195	1.80002202387852	3.26670393437691	2.225409158323	1.25776233100533	2.4271988825635	1.14192728534332	6.81610047875538	3.88237523187319	4.37071270399506	5.30661895265532	0.0	1.01115199642115	1.34170691964682	1.11355205058126	3.46254951427926	0.0	0.0	1.0402653023063	0.0	1.07387997701165	1.3831727337308	0.0	1.14093996077719	0.0	1.12207669539183	0.0	0.0	1.54800700121861	1.06677723399259	11.314738126565	2.49840935904363	3.12461806571389	0.0	0.0	0.0	0.0	0.0	0.0	0.0	0.0	2.21107289198135	3.01109261518271	0.0	2.4362680796237	2.91473042253759	1.88714954047545	1.01638557491952	1.12529058594557	0.0	1.06832784264172	0.0	0.0	1.53704707240451	0.0	0.0	0.0	0.0	1.16138316325083	1.69483521899309	2.36086277989005	2.85442233426801	1.69804947534431	4.86207446065542	1.40183894549657	0.0	2.47194798040107	0.0	1.00247958199596	4.63508642921474	2.66464126426143	1.20868380299818	0.0	0.0	0.0	0.0	0.0	0.0	1.12724489584899	1.10969705786541	1.37847787249416	3.21848675924762	1.0668000775045	0.0	4.86791024828047	0.0	3.45646421825052	1.95443063573532	0.0	0.0	0.0	0.0	1.70397962279388	2.14748756339671	1.42266902482588	0.0	1.01304196534819	0.0	1.57953035436784	0.0	0.0	0.0	1.74807527174753	0.0	1.02330539630859	0.0	0.0	2.77471548603167	0.0	0.0	1.73510496013709	1.46488203526275	2.16056634064103	0.0	0.0	0.0	0.0	0.0	0.0	0.0	1.02054349621149	1.17057664141486	5.75685374028417	0.0	0.0	0.0	2.8704159296854	1.73761374764999	0.0	2.09737549735886	0.0	0.0	0.0	2.2949046720408	0.0	1.24556072549022	11.3959393459589	3.45709196275602	3.30697790826355	0.0	1.06508533538477	5.59280833805895	1.23201753913552	1.15576267899192	1.06459668529001	1.57682968318316	1.61551960228888	0.0	2.17449872020384	2.78208275945936	1.0165303413383	2.19119517207542	3.29707145339494	1.90462285354391	0.0	2.34243881743436	0.0	0.0	1.53023886703518	1.35793966371647	0.0	1.27474998588978	12.1914972454269	1.66772954501785	1.08440520771322	0.0	1.07160489395833	0.0	0.0	0.0	0.0	0.0	3.37970681641023	0.0	0.0	0.0	0.0	1.02282425978238	0.0	1.53462932974724	1.49573952666587	0.0	0.0	1.16975797982286	0.0	0.0	1.22728284891023	0.0	0.0	1.12899414233994	1.05733498949235	0.0	1.40238932351284	1.14551585941428	0.0	0.0	0.0	3.14865400847754	4.80338885011443	5.47393282184048	2.08325242114173	0.0	0.0	0.0	5.45277852336798	3.56311986611047	0.0	0.0	0.0	1.04037739867077	5.72830149933694	0.0	3.86322688305202	4.30868406547213	3.44634203596547	4.65912763756411	0.0	0.0	0.0	1.19485307760014	0.0	5.66627204205318	0.0	2.15174576513642	1.73246077031329	0.0	0.0	1.26262570652052	1.05681014899006	0.0	1.00652322675227	0.0	0.0	0.0	0.0	0.0	1.61625530931313	3.44728289414299	2.32745843173017	0.0	1.02373012796471	0.0	1.2267415622207	1.52344774630711	1.05274836990868	2.39102856949063	1.18332566943711	2.60833839368587	1.43076232341694	4.43771713215283	1.24311947753969	1.12774637763665	0.0	3.33777939976004	1.64377741844731	0.0	1.20596376472371	1.77114860147946	1.70160077837941	1.49406916355923	1.1713989512514	1.79376184947703	2.5988505417364	1.65720337687851	0.0	1.14897129404096	0.0	2.512628405085	0.0	0.0	0.0	3.06785324097683	0.0	1.15479997706829	1.6797674494917	1.00792255708126	0.0	3.02169429955291	0.0	0.0	0.0	2.73470291590539	2.26264146232472	2.27295411057425	1.59571435376827	0.0	2.68326809650851	0.0	1.21615066974061	0.0	1.53272796079594	1.80767493883248	1.27774931803068	1.86332975520829	1.22599941211463	2.07201430251733	0.0	2.82026952903458	1.94517196659598	1.20695552998139	1.08180601740417	3.27419427196613	1.49397919543517	1.11906859445897	0.0	1.17156578841721	0.0	0.0	1.75221296424667	4.04720233977108	1.24911274988054	0.0	1.10668259644009	2.20247255665837	1.61603016235284	1.79728826865044	3.73076122310471	0.0	0.0	0.0	1.42542016224279	4.2976998238309	1.41394316630077	1.06735798102118	1.12819665807805	0.0	0.0	1.99481188970669	1.0326566802089	0.0	1.32855560278808	4.53834585879418	0.0	0.0	1.59075523495042	1.54053649590735	1.31698439349109	1.39238005316428	0.0	2.03563483942437	1.0030015136417	1.05465641204723	1.16157811144163	3.05949126884757	2.35928842611964	1.22387751619746	1.16331408253679	1.59333655663487	1.02768338749351	0.0	0.0	0.0	1.25307859902643	0.0	1.02745203967102	3.00844311080934	0.0	0.0	2.26070922419994	0.0	0.0	0.0	1.16621260971486	1.067196286727	1.03765248321055	1.82709002196953	1.02706383802797	1.41390565869677	2.65163728042449	0.0	1.44072204688538	0.0	1.24682682572852	1.35213091214341	2.60818052053881	0.0	1.0172662301468	0.0	1.05292831071822	3.28218156599461	0.0	1.18411428767553	0.0	0.0	1.22345009271626	1.20719239540019	3.74809462080292	0.0	0.0	0.0	0.0	1.18529599260945	1.9618323047574	0.0	0.0	0.0	1.87434345571325	0.0	0.0	2.55930665710779	0.0	1.51652022296054	0.0	0.0	1.16117226600325	1.39192647304348	0.0	2.21932663139462	1.66688242464583	1.85668531092681	1.08789896593727	0.0	1.05340522816093	3.54042657447397	4.7024717147695	0.0	0.0	1.10774606440106	0.0	0.0	1.46731845841785	1.01802930917343	0.0	0.0	1.42384193096916	1.78425382154404	1.34501403938316	0.0	1.72025379275965	1.78479390951837	1.5332311959191	0.0	1.06120132670393	0.0	2.33550585949477	0.0	1.70964940106949	0.0	0.0	1.04151088468943	0.0	11.3888447877456	2.30366210566819	0.0	1.02977427126814	1.00070358386057	0.0	1.48885011357192	0.0	0.0	0.0	2.86374672600422	0.0	2.28821708228323	3.73122734034945	0.0	0.0	0.0	0.0	1.1831855692237	0.0	1.22980134687414	0.0	1.18032199478186	2.75437662270944	2.1425121506331	2.66670967637081	2.11249639365068	5.90009312601216	1.12921534616309	0.0	1.20151448359777	1.04843792822007	1.03753896444805	0.0	0.0	0.0	1.20217789429329	3.37966271856009	4.69921307313922	3.11527934368606	4.10517421626647	1.6591110472426	1.66676094640646	2.21647855159478	0.0	0.0	1.59253529460945	0.0	0.0	0.0	0.0	1.46956808536086	0.0	2.681204898539	1.40496728167942	1.00257981989624	1.54392626004892	2.21866543279241	0.0	0.0	0.0	0.0	0.0	1.03483116831653	3.43987630850816	3.5414277997901	1.33663951382714	1.06882559040607	1.54154608076834	0.0	1.25839957115429	1.18768219344715	1.69226197425257	2.38721381400319	0.0	0.0	2.07723741821059	3.14974857678481	0.0	1.26815910747552	2.15656800856729	1.02952233713992	2.3646811227506	0.0	2.12106695301708	2.81151767391245	1.21509774412214	1.86560586356999	0.0	0.0	0.0	2.54213563517345	5.68141685587277	0.0	1.17131569740751	0.0	0.0	4.45668535176187	1.20216311029312	0.0	2.35080921437735	3.47479582979936	3.60847971913174	1.42491183272021	0.0	3.01766278317312	0.0	1.32297027466641	0.0	4.79504363144693	0.0	0.0	1.01783927188262	1.90003125103412	1.04703319578253	0.0	1.13441733366926	0.0	1.49298301967743	0.0	0.0	0.0	0.0	1.17027035730261	1.569856437425	5.18050602393218	1.03909366830257	1.09790462186666	0.0	0.0	2.23721664490232	2.18509988948094	1.33290415673714	1.70684681566623	0.0	0.0	1.04455639363359	0.0	1.75875431044147	0.0	0.0	0.0	2.16914441112893	0.0	1.98880112908195	1.62999642979856	2.30429072426452	0.0	1.27597240225895	2.8743139415777	0.0	0.0	2.06744119735437	0.0	0.0	0.0	0.0	0.0	0.0	0.0	0.0	1.17791597251491	1.47956682861155	0.0	0.0	0.0	1.34741341218518	1.4018670337811	3.00390754595067	2.36137102938329	0.0	1.19007397620861	0.0	12.3071356114704	4.67038921445014	0.0	1.3778565144438	1.73729901270003	0.0	0.0	1.18858097397494	1.0420048163226	0.0	0.0	1.02336600120992	0.0	0.0	0.0	0.0	1.02848457342363	1.79595465162207	0.0	3.18970018347466	4.55090045543484	0.0	0.0	0.0	0.0	0.0	0.0	0.0	0.0	1.05286796782415	1.31023180233015	0.0	3.36422356497109	1.13612436830581	0.0	0.0	0.0	0.0	1.26738318965494	1.05424073616307	1.16775506807706	4.4147693383087	0.0	0.0	0.0	0.0	0.0	0.0	1.7082269982596	1.05527463568217	1.71130218579159	1.40343406462817	1.02142991359735	0.0	1.04416470424261	4.35436920489894	1.3673368008924	1.01486040519681	1.38493421002933	1.35671562652541	0.0	0.0	0.0	1.15859291893754	1.40490224507322	2.5609178858042	0.0	1.21166632545436	3.1075499925894	1.30400479458254	2.88861096388033	3.32543430453436	1.337501767632	0.0	0.0	0.0	0.0	1.17094588748167	1.02129403763574	0.0	0.0	0.0	0.0	1.6492486713379	1.17922503316319	0.0	0.0	1.52688914715751	1.12696493419521	0.0	0.0	0.0	1.31098636847135	1.35574166919419	3.65742698130245	0.0	0.0	0.0	0.0	1.00384897379327	0.0	0.0	0.0	0.0	1.16789951198966	0.0	0.0	0.0	2.50077440027571	3.49304651290341	0.0	1.7564279406889	0.0	1.19887754263493	1.91760707328038	0.0	2.48399668735981	0.0	0.0	4.05123068627766	0.0	0.0	0.0	1.1527576006769	0.0	0.0	0.0	0.0	0.0	7.263579235549	1.41987786506213	0.0	2.17399758002702	1.02591281967132	0.0	3.31163235732407	1.18692461560283	0.0	0.0	3.97686590680577	4.01247387679234	1.09684410136922	2.86754114720722	1.69596156004528	1.14668376647417	3.63961012994275	0.0	1.88264703316209	0.0	1.96167038249214	1.2054872964722	0.0	0.0	0.0	0.0	0.0	4.78394648127523	0.0	1.03187689674486	1.59128520125403	0.0	1.56704953447291	3.64846045981498	6.91467201164038	1.05572063122824	6.46794555337152	2.5294887397084	0.0	1.62692923318646	5.25023160193866	2.20064067228963	1.36214637825123	1.63597982059069	1.39378224208842	0.0	0.0	0.0	0.0	2.54145104611008	0.0	0.0	0.0	1.96413051369111	3.11201742240256	1.17288518032835	1.21182241343728	0.0	1.09392318356873	1.09270478561296	5.05350111168742	0.0	0.0	0.0	1.57536596723784	3.00975558689975	0.0	0.0	1.0278259494862	0.0	1.65003768067719	0.0	3.59616367112425	0.0	1.01240298906813	0.0	0.0	1.03847322860665	1.19129988878418	3.34764087031764	1.03842745636905	0.0	4.00259910547107	1.09900497703089	1.08022023900966	0.0	0.0	1.50239005569512	0.0	1.95649653004829	3.01532176735037	4.81928046895695	1.19796559602472	1.92117580918914	1.43515694936116	4.8769695141872	2.48239398717657	1.39351351043803	1.09174496299762	0.0	0.0	0.0	0.0	0.0	0.0	2.60945214000643	0.0	0.0	1.60542753170984	1.09185198802489	1.81054959175572	0.0	1.2155175479819	3.3651804804616	1.02315732462811	1.01957461369449	0.0	1.00339546309506	1.17945056214672	0.0	0.0	5.16951305060196	1.05845980763521	1.02942474258164	2.68577230063241	2.9617968307351	0.0	0.0	0.0	1.9460679596439	1.63781144342869	5.33627160101434	0.0	0.0	0.0	1.00429435718204	1.01042375198239	3.47972417880042	1.2503170150139	2.37175934004543	9.66985399204046	0.0	0.0	0.0	0.0	0.0	1.75847371053357	0.0	0.0	0.0	0.0	1.63758704175031	0.0	0.0	0.0	1.03630596734664	1.30029934797462	3.85590665852846	1.44311801660137	2.70255196615251	0.0	1.70678810332589	0.0	1.10183664581035	0.0	0.0	0.0	0.0	2.61395357590779	0.0	5.00426943554911	3.6460085019527	1.70816629432016	1.90280665615204	2.50995301095848	1.72876039915152	0.0	0.0	0.0	0.0	0.0	4.27699333973855	2.33415076036953	1.11994153603448	1.02135970533234	1.83731912563123	0.0	1.03679839320677	1.71594119508924	0.0	0.0	3.04795590211109	3.18455632281019	0.0	1.20237731675336	2.02156591330916	2.06909760370579	0.0	1.22795777324337	1.85357299783752	1.00855041826435	1.02280031247671	2.12077030434905	1.48179554119289	0.0	0.0	2.43036050178287	2.49049379137819	1.32701198223628	0.0	0.0	0.0	0.0	1.12640614783637	1.02039253573483	0.0	0.0	3.03094427551037	1.78909070614178	1.36598070363605	3.78795571363541	0.0	2.37518569273466	1.48898731055603	1.01750076757753	3.14950627514757	0.0	1.28889126481939	0.0	0.0	1.02822178992818	0.0	0.0	1.32599226679953	1.8753928212995	1.09690947604892	12.2191822876928	1.29994899683152	0.0	1.05160698349395	0.0	0.0	1.29042440337778	0.0	0.0	1.14761565020004	0.0	0.0	1.22153093075556	1.162984285973	6.34005434688521	1.21612688270923	4.04209911911136	2.35559879083651	1.18945649374803	1.23605394945275	1.76253551412056	1.10996321915801	0.0	1.22161551355601	1.64828849393706	1.92086851908521	2.28033089298623	0.0	0.0	2.90902658765307	0.0	1.03224455647608	0.0	0.0	0.0	0.0	0.0	0.0	0.0	0.0	0.0	0.0	1.31619014169499	1.42951798827354	1.10607892189045	1.17319755064674	2.49473551425063	0.0	0.0	0.0	2.85329401390494	1.06439595544496	0.0	1.17816342523572	1.40457120403761	1.14851232208263	1.03736626950438	1.2561923152992	2.57201758512102	1.13313677028528	0.0	7.62461141273297	0.0	1.94292248634354	0.0	0.0	0.0	0.0	0.0	1.26408815714011	0.0	0.0	2.44808944085362	0.0	1.06289723690385	0.0	4.11888205512237	1.07697105995147	2.06877626349372	0.0	1.63544927859207	0.0	6.71018151547058	0.0	1.08202113029962	1.01062672054847	0.0	0.0	2.6369890965266	2.43953769842439	1.22441158300486	1.27005057960954	1.03895895677195	0.0	0.0	1.05423453798638	1.83646778469116	0.0	0.0	1.32606038827485	1.02948333754207	1.11262637277473	2.8596821230585	0.0	0.0	0.0	3.64346309040398	3.1789807707506	2.58824815586041	2.36832779143544	2.2382455274819	1.00204717466275	0.0	2.28522491957481	0.0	2.60090485327189	0.0	0.0	3.11971522304834	1.62431715350576	0.0	1.16650934004091	2.79340680691363	3.0087260006977	2.01545006730992	1.07225293321054	0.0	1.13080392058056	1.35318211913955	0.0	0.0	1.41536674802297	0.0	0.0	1.35132036586562	1.26402519922325	0.0	0.0	1.03689756307773	0.0	1.04552527184114	1.98621291752648	1.9582118013678	0.0	1.30540908665396	5.10298455598482	1.41690724613376	0.0	1.10405574957678	2.96440380185265	1.02302710591692	3.8290199093516	1.16124851822061	0.0	4.58488471608257	1.96731003199116	2.65173260129057	2.2612758976472	0.0	4.20710540859301	1.12242779572401	0.0	0.0	0.0	1.0502673098914	1.20151948190097	1.75181728419448	1.99551628134853	0.0	1.56739209259878	2.53698589447734	0.0	0.0	3.06299608847817	2.00831148468054	1.00428677520886	0.0	0.0	0.0	1.17727155431947	0.0	2.6021849187919	5.30422571431689	0.0	1.21162946876125	0.0	2.99303396998547	0.0	2.40853945240665	2.09481126495968	1.18960724498238	3.49229271589513	2.6556307726616	0.0	1.90058543997105	0.0	2.49983758992352	0.0	0.0	0.0	1.77516199317496	0.0	0.0	1.38322954962607	1.06370229383582	1.92851056195901	0.0	4.11180268615555	1.60962769344367	1.1269517661468	0.0	0.0	2.71038911401249	1.1867531130464	0.0	1.23373334395959	1.17345962803243	4.08765697158489	0.0	2.42637787402602	1.08167203165162	0.0	0.0	1.34475540159634	0.0	0.0	0.0	1.03131946439756	2.84753129193785	1.55171168318936	0.0	0.0	1.00720719975303	1.54370231223083	3.6863309540657	1.54757719874829	0.0	1.70752742255106	1.05456152527905	0.0	1.47915910842797	2.31665807989208	1.05528419022769	2.33993870639745	0.0	1.3336060681029	0.0	1.05055512535487	1.273996309411	0.0	0.0	6.78010637593484	1.17343448247746	0.0	1.15722292684541	1.74496003212251	1.38037035775686	2.35357987038822	1.25610227617806	0.0	2.63331743531144	4.94877610088005	8.18179767049255	1.90790280810508	1.33141111744741	0.0	1.06392180704909	3.47260487392076	4.97614614546449	5.53285798767181	2.86554624228512	1.0421062601741	1.02029933889268	0.0	4.39197984801403	0.0	1.23185983480065	2.27538526680381	2.4374265486442	2.16446405268309	4.30749826078256	1.27237423015929	2.31108118992274	4.40763619940022	1.60538496513457	1.01086922708145	9.07942715505944	1.0402567555559	3.57740905100314	0.0	1.36521288855564	1.26799869181603	1.66622153948017	0.0	1.9029365068749	0.0	1.21159539885787	0.0	1.61539378556288	0.0	0.0	0.0	1.47260539260035	1.62752932367115	1.22067110155846	0.0	1.49892280605554	1.55081564332699	1.18702231974472	0.0	1.21770070558989	1.00013481346063	5.16423786729216	1.68304641300629	1.62955101969696	1.1368532466217	1.93527192753542	3.40537762325871	3.34797783665967	0.0	0.0	3.24058976908257	6.67697817354626	1.82321091526522	2.7514820780728	0.0	1.04117608331632	1.41306771966528	3.56333638261119	1.18469967535507	3.66179559723729
T6:,40,min,after,reaching,OD,0.6	0.0	1.16078471852488	2.58487746985665	1.12674104984606	4.50524322015391	2.05713645095205	0.0	1.67035826451164	1.34517365290191	0.0	1.74839298114944	1.25946542089637	0.0	6.71004537687608	16.4545800516088	5.26666095453907	8.44649388992421	6.13250204455928	21.2885810648421	7.56445968606035	6.28070478155523	17.8051102969589	4.9917178896066	5.27332718144361	5.91662209415542	1.20620513157464	7.99781391198612	1.31429029507985	1.38328696435024	2.89351613373311	1.51877495099935	0.0	0.0	1.0148452236476	1.23859190210412	0.0	2.46636948529998	1.84701837440213	1.20508219269621	1.52821169237901	1.47877636578017	0.0	9.8634033803129	3.74799054049361	2.43447993977922	0.0	2.10239658301753	1.08053549676858	1.480997966763	0.0	1.22861393548427	0.0	1.00856546465369	1.08561927000008	0.0	1.16652915134919	5.56750935251957	1.7636192370835	0.0	1.01612215642567	5.64933030773924	12.5393062068195	1.45501280597375	1.20387518885375	1.08022429775103	0.0	2.0797079312681	2.27855127224273	0.0	6.0545475473668	3.9074466750069	3.75464117870388	3.276611587395	2.52507460550156	3.11848565598493	3.05498126548737	0.0	0.0	1.50603554412184	1.95635570273115	1.42198524768727	4.94463404192159	0.0	0.0	2.97936466119798	1.0001757499798	0.0	0.0	0.0	1.14578815388174	2.66106486740371	2.41478230303988	1.22906313965123	2.02637938316364	2.59902445362365	1.76752475703906	1.19617813420934	3.35367341597196	2.01136390603758	0.0	1.24451613107555	1.44063326360059	5.79674248040933	2.00393742543228	3.85382180103659	0.0	1.54449517875872	2.29340357562726	1.29020707827909	0.0	1.53830660201417	1.11997190270409	1.03159366925101	0.0	2.09342948194274	1.19877513620211	0.0	0.0	1.50177663625139	0.0	1.02797046372727	0.0	0.0	0.0	0.0	4.1946998731269	1.71414475063888	1.36597595879559	4.08366796029131	3.20549059148752	2.34829130956153	5.83090376040001	2.08546579461169	6.29888946004874	1.57291998055667	1.01104094146673	1.20728124822008	3.78687234661329	2.42313340278761	0.0	1.33478922195728	1.05801923516568	3.79599006131577	1.01531033137074	5.81373518096582	9.11770790777579	4.59109865145853	1.36376987529861	3.20056933975383	3.93512049186976	1.51035071379963	1.35566699137934	1.4887371121824	2.94513869865972	0.0	0.0	0.0	2.07504411313072	5.19891192255266	2.97483339056265	1.5348061132202	2.72874937544972	3.39690544335127	9.70442423510972	1.46568984352329	6.77635093825075	5.62446307540672	2.09271353563283	4.79207663646019	0.0	0.0	1.09250957332226	1.40714934579673	7.56804133140045	3.88663809172109	1.17411513330835	1.84553723478143	1.0760232474735	1.56234706650145	1.17651290334752	1.75245839900688	14.4332613431908	0.0	1.2406394039629	1.11213267872008	2.61920578006398	6.54489832516687	1.49922064264613	4.69752112498359	2.17261627183983	1.75423225645851	1.54981783682744	1.71461806743187	1.8525591046911	4.65406686490836	5.08456503788971	2.01915244228228	2.09255453819294	1.88253825476773	4.8239869262703	1.01994243905394	1.2139054925505	1.98361057122759	0.0	1.05345362274675	0.0	0.0	0.0	0.0	0.0	10.2914608246299	15.9254990527914	4.05778559240927	3.69792099490941	6.07698171614593	12.5004939034575	4.93137878736206	8.91637330160363	4.58667078098094	3.14005451463087	1.02136221069611	2.36383958000138	1.5643949474891	2.42831069168084	7.05998796854349	9.76262017212911	4.76750098124578	2.60735060002725	1.54228441907166	1.12377843702313	3.24727724403626	2.1174931368005	1.90250658162878	4.69737189981339	1.19020106224227	1.05678143296606	2.42993403710586	1.19910773198925	7.43629619279737	2.94390699738385	1.16424590331939	2.02281795945736	2.81543978912001	1.6949257586077	1.02529158818155	1.51010441399673	1.21050598051941	1.81154996546754	1.52712987579081	2.19014444748331	3.00497976489517	4.79633872692287	5.53553754577739	1.0166843681837	0.0	1.12426678977601	1.27588324354213	4.33629237225097	0.0	5.20069273984481	6.53747841629093	7.03187226016974	2.75839573478044	2.28534363032097	8.6743421328132	1.63552028516243	3.46955328261754	1.11271068771863	2.30209151064681	1.35332417722163	4.76026625026118	3.24049660103026	2.01807590078367	2.2155637376119	1.15922258969918	0.0	1.20149017248797	2.04206645338014	1.07060540567819	5.06880760070275	2.45028516805508	1.21892865015997	1.92127546059419	1.45567774890963	0.0	1.174044066689	1.00457323637697	4.04387408774603	1.01375470825003	1.37793268264895	1.96283636677722	8.45113716081153	9.47142994027703	1.0929472040754	1.17722930101271	1.14146355118453	1.18608130951947	1.70360175244963	1.34810717711369	2.92587573849145	0.0	1.29136997703619	3.28948765578777	6.32760669709573	0.0	1.06993173223082	0.0	0.0	3.98156833180862	1.08271647899936	1.10388069947828	1.51928560173114	1.46515748645935	1.67055226073709	1.24704075418804	4.09210653039172	2.80314997401438	1.74136815002857	0.0	0.0	1.15898531618317	10.1593869048342	1.00245024894218	6.06476735486845	3.24742554672826	1.00819268736268	0.0	1.20752110022203	1.06081376359235	1.73695343689894	1.84959364706407	2.44815971846314	1.58607098529832	8.14402562903822	3.5685886514669	4.93902954223833	5.55797445176203	5.33345949139166	4.51104500157685	1.20316586213794	1.21191223014963	3.32470873705874	1.62838500604709	3.12329410564822	1.05079916520252	0.0	1.11340805901417	0.0	1.32799864812739	1.14673467862837	1.96696913041643	1.68322999311363	0.0	2.27005315534951	5.0109210810552	2.34830235771465	3.98748695576428	4.73478401832182	4.37928671748529	1.76076289812157	6.41957249438706	1.77575786212735	2.34065631430388	6.33535214844358	2.6547851393731	0.0	1.18050587953747	2.11367384293227	3.32464913903245	1.05910542379329	2.30693451567208	3.19262746594445	2.33327547511397	1.54178601078788	6.40263340635519	1.70331184135821	4.2943888384344	4.59089276258039	0.0	2.42500064185919	5.55909857339254	3.64513381242315	5.35844150066515	1.22792143573943	4.5785163368214	1.14919547324389	1.00741798532077	1.45725649524453	7.3281752938266	1.33045912558672	1.50358494754932	2.18435840356802	0.0	6.19295746894139	7.77409279401313	1.46011872595273	0.0	1.43773619300693	4.00896299505429	2.15474021509601	4.80030022958137	1.1028706614285	1.50830561132157	1.05966571831971	0.0	1.62043769232471	4.96297469814547	4.21887101001267	1.57239129920515	1.06439791493934	0.0	3.28925444276103	2.6081588410442	1.07021777436585	5.02364961470302	1.39339639616792	2.39437393226124	2.73896525353277	1.34971765454023	0.0	4.24547150256944	42.5049648593847	1.90956735168655	1.22132770463842	1.43415331727824	4.6165853059163	2.80964900003329	3.0894242864785	0.0	1.2850806716108	0.0	1.33651057929459	6.57692806486521	1.02405666204654	4.23677349240782	2.2288746956848	4.13277017819623	3.95286185533159	5.26052325487758	1.23841859947179	4.17405946922481	2.58402727117099	3.23011024550859	5.59350615241494	1.39182346598876	4.65890266006109	1.85196584733986	2.09625599151479	1.15288517399836	1.66254201050522	0.0	0.0	8.362691319537	6.44494209480146	6.06568930012982	7.7937601738386	8.46999026976982	13.4545544506575	1.50959043946762	3.75741648137272	4.68766473862285	3.59347610340432	1.14652374571563	17.1521072491665	5.05361961735757	10.1373833546453	11.7124784096214	3.72264276514553	2.87820595692372	4.74810020465412	2.94781368634635	0.0	1.61696402734082	5.65978368812755	8.67676412571336	2.28763271934019	2.59428683395722	11.9729548354122	1.12934557361536	2.93774247422176	0.0	1.12146133084984	1.21938582608569	3.98073109586574	7.14883959479096	5.17119229693229	10.7141935288343	3.12288036704164	2.29087488036458	4.23255983536971	4.51055444147714	2.4984891359229	4.80850103867902	1.35015834770849	4.32426090027185	0.0	0.0	1.16149294626007	6.92471617224145	1.08494057120685	0.0	0.0	1.0833976228626	5.98416329859229	4.37809982081553	1.49662474054533	3.27942627208916	1.7623773382403	1.22485319709194	2.37345971111775	1.36579851178333	0.0	1.19303194810809	7.26093324349359	2.47148159470371	2.37325748640893	1.37909763735237	1.23646301324631	6.37301775777993	0.0	3.49410255982544	4.22316106293392	1.9130266478429	6.33029793873862	1.58333637127037	5.55936925950457	1.16107327907577	0.0	1.01872741379176	3.74856827723487	0.0	1.81101271926819	1.58731074926839	2.02416270311705	3.28262681823594	1.63651416862298	2.83456862257972	1.28048794400259	1.52953129256094	1.11325059961981	1.01671596142307	0.0	0.0	3.38553743883911	3.81342599992831	2.82369826497133	2.49517709036289	2.06579656060702	5.66931204153967	4.76129473697732	1.15998572535831	4.48998097406599	1.07941704090508	2.60362933314456	1.18599136213055	2.6192805411924	1.47689666204218	2.96960055014212	0.0	2.26603502031346	1.24400362639054	1.68008706022087	3.20016822627972	0.0	1.45939925744333	1.54926470030725	2.28418160052475	1.00166309875856	1.31612895741578	4.94160672928893	3.22447901751442	4.35457735499521	5.54042854947514	11.4675244838817	6.89334739216296	5.54285567051054	4.84507415145975	13.9715413603375	1.26543797814806	2.8915722587325	4.79432069609522	3.51108505856447	0.0	1.36237676909585	3.96468658033455	8.16875775068823	5.02728382913133	7.99308590050466	2.4462607059221	3.97931756123632	2.41118033134029	1.05048492919998	4.67659562983575	2.22178189573047	4.90082641903001	1.46925876663758	1.08889345224126	1.10158150958291	3.47555000083947	1.28612756791443	1.04838720734313	1.21730026444982	3.2334398091308	2.35422296384753	5.0463529933587	1.48186242022255	3.74905372506927	1.78607307149756	3.18878638508332	0.0	2.74032064714484	0.0	1.0329194455512	0.0	0.0	1.37097439136516	0.0	1.77887235693955	0.0	0.0	0.0	0.0	1.32112311655457	0.0	4.19127692177106	1.53855045220147	1.41182798961546	1.5343371971645	3.09168534481707	1.34120244745653	1.81039780245388	1.67924314892468	4.58186786460835	0.0	0.0	1.09002306263881	2.08928632681635	1.82715542174596	0.0	1.04044158260665	8.92884188821424	1.11445551054111	15.985532846452	4.27379432709101	2.85788185107525	1.53627483294317	0.0	2.10631476642453	0.0	6.03798694310355	1.77062313338463	2.1015179960504	1.84569712479733	0.0	1.67176155044192	5.10558278414315	1.52327456414197	1.10797235371786	4.25319055702763	0.0	1.01684049179147	2.13817762918183	1.52580044521084	2.53787627011755	1.10804420643951	1.31044017403501	0.0	0.0	5.42762730175531	0.0	1.15262589626996	2.80318050029789	0.0	1.05011921026355	0.0	1.0414721104877	0.0	10.3887431191726	5.71245423446473	1.02124726294771	0.0	1.00831113530418	0.0	0.0	1.48372617637585	1.07320221290782	8.36975329545894	1.72275208090832	3.77655514869438	2.87173625488843	1.51372966103277	2.37529012063506	1.87292979648006	1.14030209681331	5.1694322254072	7.27912043498984	5.42682163339678	5.74142490730527	4.90579800799684	8.65628270292734	1.80553351059935	5.56571536816691	1.06603013650187	1.64214476064393	0.0	1.14794094869052	0.0	1.6776119189797	4.13516083724143	1.13606299967441	4.43113677246802	0.0	1.69979716518616	2.25265874373997	11.4647326619499	1.32749966069845	6.23229516314883	1.77029020680226	1.32560835047186	1.22525827996262	1.05156949649958	0.0	1.64653680084366	2.6144090030077	3.18194294426872	6.41639227215881	1.16612606175552	1.19718699706773	0.0	0.0	1.17933988692625	1.05662578106231	1.25332314766081	1.30334274430402	1.22256224417716	1.13163390440638	8.65120320663022	5.17419765153922	0.0	1.04455948047279	0.0	1.01094319213708	0.0	2.01148199886052	0.0	4.27136187284341	4.70852651803445	5.38992219922763	2.25388211888766	5.13211208631223	1.90253149546589	1.58609572111451	1.3895981531103	1.07739296660418	3.29924672680931	5.85194219037329	2.51017641658858	1.18274903819672	10.9085509022341	1.61784158152079	1.17052788802489	1.86638502181506	1.79834690232928	1.239032783446	1.29177207868747	1.2184339028849	3.8261541811889	0.0	13.3770868009982	0.0	0.0	0.0	1.60164529691789	0.0	1.21464913271048	6.37304282499524	5.73576949736093	4.92259104898624	6.11204096428227	4.52144509411266	4.75414600740843	4.45792521266527	6.4546292559955	6.42395695700032	14.5193662105777	6.88179068257092	5.25682757542596	2.11767271828414	2.18522788596376	7.15124218310418	8.76808841530881	6.37869355221156	3.51195864849935	1.276941939104	2.88064890524627	5.98539385621981	9.36052778421123	2.79426387154595	9.01730422703324	9.08493185910815	6.03071177505821	3.17977782946167	2.02976713617829	7.68955091190084	1.6522451052983	1.47149420393747	4.484969443759	3.59002833851227	3.02635243539947	3.71559175479316	1.72290487932146	2.44369346343339	2.69336734800865	1.09039010358346	0.0	8.74908213661057	3.39088814506368	5.05023849550028	1.66468186638163	5.50756257088771	18.0974935131399	3.37845242193105	3.24143280346514	2.23347313848434	0.0	1.51165483871144	1.79124242263024	1.80932165024704	11.9009526997581	2.18402891604741	11.549715104659	1.45202994470359	1.96591047047517	12.1587308640474	1.76172878045098	3.66154741544214	3.53531920399188	6.37940188273687	1.00461467679148	1.56998066035669	2.690692461105	0.0	0.0	0.0	1.16200064446649	1.00054073781066	10.5528530528982	2.02381119118516	8.16758141273303	24.4395226330421	1.98750465843843	1.20422348910996	2.31356249819471	4.87573430136436	0.0	0.0	0.0	0.0	0.0	1.00448045034577	0.0	0.0	1.18401897687911	1.28935148148939	0.0	1.46412627973094	1.2586158216514	4.08149896796249	4.16323959596056	3.19712632430716	3.15991757795433	4.16211408302967	1.22426152163091	3.81400243152848	5.2395872912972	2.69505790716982	1.86703169596303	3.34209804107839	2.06506290401869	1.53695162221992	5.26605925525685	3.95920022549529	1.0596353468991	5.07332803812026	1.1515884815893	1.58948105208463	0.0	1.06724985137283	1.47119323005997	3.27056549364959	1.4223437744375	2.26208738794108	7.03634156158934	5.59582175969809	1.29238652026449	5.86078595901497	2.06739225173048	2.42159084458295	3.00381745189574	2.32098718613462	0.0	1.26083935053162	1.50393094100203	4.41691017763548	1.07350026947473	2.40342885876015	0.0	2.21655631611653	4.30406102884692	1.04058034989431	4.1206480025918	4.69997572584279	13.4986511188428	0.0	1.06843852693705	1.2759453458467	1.17338319670207	2.64947352251145	7.23629963081968	10.1530828329141	2.64913405155443	1.97908345722032	7.22873072797455	8.90484159668358	5.64687563194178	0.0	2.25577696082037	1.29169641190814	4.02236250998254	11.741090835096	6.61314468252705	6.67086768063321	7.65602977729416	1.13842878214265	2.30938057439893	1.43984460066385	0.0	0.0	1.18704908478578	1.00697030612297	1.09028388355763	6.16339001518962	3.0712451296864	2.94454377348669	0.0	3.26105442570379	11.5078579279119	1.48989612612199	1.16944937577614	3.92190532352109	2.10490660104171	4.6267441373558	0.0	5.16766581149568	4.03822559360695	6.21373981808934	3.04331154797131	5.15766604296146	0.0	7.32623030486241	2.54511433533591	5.27150742707356	4.51786042583837	6.31365366184278	3.96882102316856	0.0	3.93497337140544	4.60864802412515	5.46581089530344	3.54297209276262	1.50065119968311	2.65903835101459	1.9795412674676	2.9005754013037	4.82665537357552	6.84414549552722	2.52558176809251	2.38195221371341	0.0	2.32818924612155	0.0	3.32222100139365	6.58554560535053	14.5811853134287	1.36526890409608	1.50075484100308	1.39607058109675	5.38221331747066	1.19328716292071	4.42283680362885	1.80227226675087	4.19808757815349	2.97422696550552	1.12295641538739	2.78834253320689	2.40663628951904	1.60933657222525	4.47321974261594	4.29294685793556	12.7694175371035	4.58218471658599	8.73019301313455	4.31753824550011	6.06593727857513	2.19010187971751	1.18405235602242	0.0	1.53221987012787	5.10664694006067	5.32381558264906	4.71451831794976	4.1583286476394	3.88668754060737	4.77992280322075	1.04047801938909	0.0	0.0	0.0	6.73756190296918	3.83202709187702	1.78058524511638	3.89271201526226	5.02473489046986	5.42847720705958	5.82795505471415	3.94004828605702	3.50078134116399	2.80365894044399	5.4705341092991	2.99673431787831	5.09190414376197	1.16540677396632	1.70997714061532	1.13805407547796	0.0	1.57646321765064	1.28712947300484	0.0	11.2767066227197	1.73371557045225	6.08148991257346	4.31665181717199	1.70753212992242	2.72948382713842	3.07751192726696	1.2606521009504	3.74282164388122	1.78679285248779	2.24906886825016	8.96929319339459	19.1335358255085	4.47486490444847	8.18938055520356	3.49311853469269	3.73184494707193	3.5892982707771	5.31975567625939	1.9031966570128	13.0685733002694	3.13328942718175	2.73599079555378	3.00401332287111	1.09636397878785	0.0	1.03216910359866	0.0	0.0	0.0	0.0	0.0	0.0	0.0	1.88647375808414	0.0	0.0	3.53530143867993	2.31192330159213	2.93521837384972	5.73969516613653	6.04045462078469	1.86733776828658	5.5675576789378	1.20897113389755	0.0	1.08792055893677	2.04150640522789	2.8730864366538	4.21178036486966	4.85268749547518	2.00723744215771	1.01237341889355	1.26558312704116	1.3337841990435	0.0	8.56560198962207	1.1538379829124	7.57054445115388	1.95865220622255	1.12980971817634	2.19432884886683	3.90590888124831	5.79877979989041	1.27528980934147	4.30522966223685	3.65010813389267	4.1618359180223	5.0258422370201	6.08159541887356	3.64062183679003	5.98607520020391	6.66978556401857	1.11078980435396	2.29574974424195	1.15564821449347	4.37698338361957	2.67717922855565	4.66936836561751	15.0267188316248	1.91975189981252	21.1252431237673	5.74740647278659	10.6227826171718	5.54536608194067	10.9672143695864	15.3999215559653	3.35759826918268	2.77691396181527	1.55098870966069	1.15294424944377	1.51748263218204	2.21980788503352	1.27329653937405	6.87718635284999	6.47013158862454	3.55216913323082	13.4614739076751	6.11942012857327	4.42081084911583	3.59472495562665	4.48792100785263	6.18951133687082	0.0	4.13518991410976	2.98265954129472	4.61736771320089	2.21700772727443	4.55414094145824	1.10551376591277	1.40322244958866	2.8889032683569	0.0	1.62454511906685	1.46560052297737	1.23430000160588	1.34953657022071	2.27220374947615	0.0	1.08871420607476	1.21762923791906	0.0	1.017863583238	3.27466099098716	1.82483089474861	5.29638931605848	10.9109599320558	1.03386331106084	12.3983828382603	3.70300402138292	1.88823715971547	1.99540441218973	7.40597036169645	8.97216282588355	0.0	1.5094927186567	7.02424398216142	1.97055502799726	1.09162918797091	1.0744625065548	5.15366274183187	2.45110537166532	5.85091724613525	2.06355351143186	1.66545522535158	0.0	8.8097986805812	11.2969303518263	1.01611291416972	1.44507422402159	5.08233664869598	10.6600285931123	0.0	0.0	1.02190777183556	1.07408733284124	1.20548620209641	1.08201727178315	4.67476089970101	4.12415352684919	1.77192841247988	3.70032151621556	3.09586775062282	14.5925525991944	1.58627174038655	1.0527988158446	0.0	1.00461071457158	1.00549881833785	1.09057990233988	1.16658618209045	3.03124028105649	1.32223041267382	1.13258035030784	1.15259392883802	0.0	0.0	1.08585779374629	0.0	1.06375493060322	1.38609422017326	1.4494969699322	1.05970067178281	0.0	2.75782479429683	1.00271405935674	1.2242009593846	3.97019991294182	0.0	1.00558549706457	1.30454937782044	1.20275005497273	1.11981556778712	1.04211486362381	7.14205456661642	1.5069771068431	1.27018640163943	4.59959822761431	2.17642448084348	2.17716664144205	55.2914735359299	1.111076449364	0.0	0.0	0.0	0.0	1.11426989624289	0.0	5.30450302688875	3.95406215659415	5.10181809979756	4.82983351777959	3.99024846181653	4.95390588438486	0.0	0.0	3.82764407939091	4.2043476321996	7.72461018578001	3.31558667689063	2.05087768241517	2.19385683803666	5.28087571174254	1.23133840432563	1.12661745438138	4.74478206125735	3.67266304988098	1.04077944078362	2.59048891366783	7.75922488793436	19.3962925632024	3.38257303802897	3.60707536553912	6.14352256053244	2.72880715984937	2.92357405568274	4.29866855571442	3.07326546747337	4.22441622305595	5.02356790349691	6.38442042585438	4.345166011331	6.4185018247502	4.04400549781686	1.98057905567792	5.18461270857481	2.10844929326621	2.35306907434882	3.11670833246692	2.72586250244495	5.08806295040129	4.01723372189918	4.30477812690372	4.93485873129073	3.79289086005465	4.28246390060755	4.54463994779345	2.65686857405269	2.59151952979016	3.10454336166671	1.279702924359	3.90494090163469	2.60290143031117	2.85218412675602	3.05263684397598	2.92508894418254	3.25149972144312	2.39943368656866	8.41964486330948	8.02362490216347	11.8413467651049	5.94553619042976	20.1612896864662	6.72532287504757	23.3222650573661	15.6186025088814	11.2820898093455	6.19227336454852	7.03472088057495	4.0161773167233	3.38489111103748	1.6314088625266	0.0	2.01412938505135	2.9022596367028	3.77064675908056	0.0	1.31290992479298	1.34152976068521	5.46539433608039	5.04533241324896	1.80695065297781	2.06619697958881	2.80785992451471	1.35068191484194	5.26038707152319	1.7030664318406	0.0	1.42965522264204	1.69097845894685	3.7958470388359	1.14597289898992	1.51231431275512	6.48695587629244	3.35161177599465	7.24410846320162	6.75051460795078	7.63636305749168	2.67241928560198	4.08593747184445	4.47358586652109	5.15391114898025	5.70136447072947	2.67697034755514	3.52865043261267	6.69930069738025	0.0	0.0	1.31335745428582	6.27069467594473	7.3529279515466	0.0	1.96844065840448	0.0	1.1586410937291	1.38972443615014	1.03218428831264	0.0	0.0	0.0	1.09833704203534	1.11233237873791	0.0	2.32697743615428	1.9484372205066	4.77013123067252	2.80736791638268	1.18352609461288	1.39330617373869	4.0250913885054	1.16211513186116	1.12662025164689	1.59912790066038	8.22916707557366	0.0	5.12621050748888	1.25252390683841	1.01125339731639	6.43435890987582	1.01630304090321	1.44455760135982	7.41163897432739	5.48674458017511	4.10844950352985	3.21247843428579	2.1735762739206	2.42721368655311	1.56062442436123	1.90332886380037	1.58009478885544	1.04169534827276	3.17418407983691	6.46233463967229	0.0	1.74286387391762	1.93150277733307	6.85299344286694	1.9780188153419	14.7123279084671	18.4618985772579	5.19987199707677	5.613081009756	1.69987259846985	5.977740882009	6.10298182087796	6.59310464686571	4.30656039473184	1.03802115674879	4.40977383280951	2.10422096652452	1.7925695766652	1.61873414329603	1.05214794079127	0.0	4.75695931739439	2.7759256641318	1.57801534620027	3.95653547328774	0.0	6.16928872343244	1.01473046247252	1.7455166879092	6.18068016524514	7.93535168313985	6.06192061756358	3.82593585343698	5.40307073722671	6.49462541529845	1.08528489767133	1.45087873765833	2.26377151420103	1.29077988227693	1.7981078163023	2.18708232130251	1.73782351455923	1.87685288820804	1.70158980954283	1.16050802605734	1.31801939259528	1.04394295375142	9.35780164724637	3.48411331796648	17.006156045405	2.06045572662481	1.89421854114134	2.6460994266391	2.56876102344001	1.12075136919551	7.31544196873267	6.6158528102398	1.84968755518155	3.64811381876481	14.9539683632626	2.24031072907607	1.49714132436597	18.1858250405893	2.25238395014748	4.0893945256146	9.98964933325176	1.32446601669195	2.83347916937803	3.41400468823057	3.17833170057529	1.95032412881515	1.01983719578876	2.25923779529544	5.79345391573692	4.38523972523539	0.0	1.33201934310737	0.0	1.13307422360693	3.65551657709182	2.15328332347368	1.02842414580703	1.26011055403836	5.31096309900119	1.37535093121167	1.40447785971597	5.47913380943704	1.85128042072546	2.11439990859461	6.8222369090765	1.27352958016689	4.80532989563914	6.18251583009856	7.19001090124295	7.3425942381685	5.57798355669296	6.16628502603684	5.56932029501666	0.0	3.70162475005452	1.49085996383607	1.31341104231333	2.48024537046547	5.98061385191693	1.01392985043185	4.27676808483752	2.38198160251984	1.69259204210963	2.73843218233792	1.07937149688461	1.07647211970229	4.90770036971265	1.52855127182244	0.0	2.00678000820212	1.03366238423087	2.71096162929226	1.41309979292547	4.27998064405295	12.1037179371618	2.95357943777469	6.19354210864669	6.26625048121743	5.23983285497872	1.69711944515454	1.02685723929781	4.06040856427488	3.38471193183728	1.60999674457209	1.43520784397055	1.25015716509101	0.0	1.031284881589	3.33381029169578	1.2240881378461	1.48813026534131	5.71989947368593	1.12330134210423	4.08033017498049	0.0	1.02018480939095	1.43125682054249	0.0	1.12476540607245	1.06102703317463	2.27123698016578	1.01069828448242	1.01459383254661	1.01738760308749	0.0	1.1388776881673	1.14297197203243	1.063613854082	0.0	0.0	0.0	0.0	1.26297686793352	1.18447482592035	1.35862643881314	1.50095782153031	2.56284252971957	4.47696302257046	2.12113585455044	2.48578496286157	9.80576023160026	3.18466265585405	4.05759267286522	3.02123259468216	0.0	4.02982697143642	7.90896616064476	1.77749586742192	1.48207611656517	10.2281415157449	14.408473767538	7.58229538258666	3.68852520271298	3.78564032321742	3.25863903458221	2.80791029761243	5.9217336585246	3.34778044701419	11.4661509459539	2.23236426730396	4.3028881581385	3.05287743147498	2.56298943608615	6.94652232518813	6.71891082388172	21.2051252389632	6.81804846817024	2.07814458901432	1.10590029404022	1.19039269563363	1.00746511145007	1.01469403029509	1.08564291000666	1.44954474758107	0.0	1.49168886960951	1.05987524304866	1.04463443298391	0.0	1.00796396058458	1.68919667166678	1.08734919099289	2.00398014032105	1.5350557702492	1.03217347139031	3.36497942751195	5.31134266746175	4.01710825460565	1.53501390445621	3.43032868300696	4.17647895082744	4.52616475606338	3.69912786142596	6.44375055706254	5.06823459584609	4.49432744000165	2.25306090987538	1.88383594466157	1.25493197583857	1.93714364691432	1.3532806514119	3.04081564880181	4.11532033005652	1.00026447791247	2.07337953913689	1.11398201859803	5.15342529286895	0.0	1.31333348545325	1.62351598837898	4.33160389640121	0.0	3.01689916064837	4.47865232665182	2.99706796132824	1.09606024752138	2.62565835707407	2.23580816137025	3.65791142739359	12.9403029240644	5.9471667454661	18.5841511320117	4.23207162359316	1.07418805918964	0.0	7.60884573239672	12.8368366169295	3.62452550190933	3.68928096226572	2.92821633553392	4.60638347322786	3.60795114163854	0.0	1.15948989629035	1.15577205232449	9.42754151473209	13.6207617304597	1.28914751313764	2.15320791264207	0.0	3.20568120523933	1.46170357566639	1.54304162660801	1.22218026139251	1.25282728221214	15.0930700002756	1.11289119667742	2.31433198374106	1.21056370888199	1.89311369771721	6.04120760389182	3.52878200347614	1.32944643699347	4.64063529384466	1.0368843868183	4.39276238831673	2.24265117809297	2.15924917647897	0.0	5.27223553353601	1.29271881666736	7.27915828451278	6.2092315008358	4.27089688316716	7.3563234469312	1.18528806437947	5.87392404641324	1.25705851822497	1.04431542176212	19.9973073230846	1.11120565549218	3.46600298102078	1.96965089318056	3.28442853483369	7.24174191428891	4.35607513665366	3.55995718429044	4.49220841357212	4.87542690679098	4.93085617104302	1.17802696767634	5.59171007762808	5.04106710202123	0.0	2.85938295806424	2.52416578301749	0.0	1.63907849085955	4.05547015950264	1.23475350214343	4.25496901969693	0.0	2.13908855988936	1.35186217953951	2.11150348199628	4.05325872809315	6.12868534130471	18.5605842935341	2.89937647182141	2.81624676034347	4.48734076295486	1.46009412067567	4.745558756252	2.18119862385659	3.56310510149724	1.88224759718377	4.58118767494334	7.50762504288998	1.05714034148173	1.10067670401396	1.06275122217786	3.02028826917983	2.843968865471	1.1447744824756	1.05442653505604	0.0	1.26272791787123	1.02925050827137	1.19789006489094	1.07150986147856	2.28047314463943	1.07822600168297	0.0	0.0	1.83178709042225	0.0	6.09067728266223	1.59181127645519	1.17593866856792	0.0	2.80381336070214	1.21146698182863	1.99515400365398	1.39613881081281	1.58572622512655	6.08787129436607	1.43685611560534	8.69160772748636	1.51186755071434	0.0	10.7859691937691	1.38474762868036	1.12662680624359	0.0	14.1635742410757	2.23162231437339	2.80977775206366	3.67718276183504	2.5244998324213	3.91152433100099	0.0	0.0	0.0	0.0	1.45777830003959	3.67294726927195	0.0	1.07766477233972	1.07648412878425	0.0	1.8681116443777	1.54428313262646	0.0	3.2182400668043	3.67646260852737	13.7096848963603	1.62370138614911	5.55004475057831	4.7316250617092	1.11649118822533	1.03380282613597	3.44776835515852	1.06738710771343	1.1134757861211	1.51964524578142	2.23505112310727	2.40595597558997	4.58360581273495	1.55739989192353	1.07718044829796	0.0	1.22314558088755	1.20305905792715	10.7064468058106	3.04164237322203	1.60997997947641	3.61585482463553	1.35286087097785	1.25204768389682	1.32218913654065	1.0297625321239	1.48970294333402	1.58824244506975	9.25506402913336	1.70939884385373	1.19424506792081	2.19010916787071	1.49350838668014	1.41508277622557	1.64567249142042	1.97609211435617	3.30568650356777	12.9128895704194	10.5626890224994	11.4381952105146	7.60982729822657	11.3156066183769	10.7709214165117	14.9742951792955	20.8904719857194	5.87866007401073	3.75859012998668	2.77145114512887	4.37998360965604	2.49175223520305	0.0	0.0	6.24884875546515	4.91013511858704	2.1218165949318	1.57951388542908	1.89477293717928	3.19127058739161	11.1079003889455	4.89109258345108	4.78196300988878	0.0	0.0	2.87872478830369	5.70654412942348	1.07458476293032	1.9330895734791	1.17611278698345	1.04847399483241	1.26366536356571	1.80578867769343	2.07182721977307	1.18688016548148	2.83801165869861	4.27122967331857	20.9880939901288	8.23420607052513	5.63387345322114	6.18875671552617	2.65489782178205	3.54308771397544	0.0	1.88586462468506	0.0	4.06595270077325	2.37952715258519	4.20451992163843	4.07221797361956	0.0	6.20612432948315	1.3086586830499	1.44936362964242	1.06471836129462	1.0168493192389	0.0	1.09874190563181	1.17625579798381	0.0	2.38803807576059	2.30569117694761	1.58891912659839	3.38683858610882	0.0	1.05551395681101	0.0	2.5345665064416	2.46467118200592	1.53178470473387	7.98077194385267	3.96828528317322	5.96529642142984	3.60842802662636	3.26773776386206	1.92087360748806	1.77166388348388	1.26333547046244	2.04429897758709	1.95146310125722	2.25215855659863	4.45469414256644	3.06184831869927	2.95540687990369	4.70221312595791	0.0	0.0	3.0427584098632	1.10925710529634	2.48688211935916	4.61935883928179	0.0	0.0	2.15990820864406	0.0	0.0	2.70717635846796	1.36363305048616	2.31623831731061	1.60621205572381	1.17588650783116	4.23866694027967	4.36556907486698	1.51749619151637	17.5377177553083	3.53322788795036	6.14457392339723	8.17424819000115	11.2609087260446	5.73022574325739	1.90157341199732	6.14934679890775	1.29484915424492	9.0889875590425	13.7394177452511	5.74558066278215	2.72391021060437	1.02080908771511	6.98058761590476	1.8005682127673	1.8027596191706	7.19072579845133	1.79957019501495	0.0	0.0	0.0	0.0	1.33710396084321	4.80344594718762	2.03735989183723	2.98503838505129	1.09585503818524	2.21599244635007	1.72427390489439	2.38813700312893	0.0	1.56772890267207	1.03891228685997	0.0	2.32159730422575	5.0364003496385	11.4754604306291	1.22157805781165	1.20110269510878	0.0	1.01399369054586	0.0	0.0	1.19912416787537	1.00465257975777	1.19956879546509	0.0	0.0	0.0	1.09292482401826	1.09976742981872	2.31167144089973	7.03098753609107	0.0	3.50242623689621	5.17336952879546	2.46246692281534	2.99298669380225	1.32785310450004	2.39612761554391	2.09640473870509	0.0	1.36923882278158	1.08874341114433	0.0	1.37070962088464	2.89836986577493	1.20221178601259	6.07397402009725	2.49448935493244	1.60574920439887	8.64116187985875	3.0363592855766	10.9153588355086	4.17801935774479	1.67904076290392	2.64824682046805	1.26174881611081	1.79631756835194	1.8924842463867	3.42429446440063	4.85751534788677	5.04976316154514	3.08573303281097	4.1496126338138	2.94990644959614	2.46927418045285	7.71963194279902	7.33216293608972	3.57323278855551	1.37982255101965	1.92754388458774	5.88098553098553	2.11048535056243	2.17059181091648	9.81966630814023	1.6043984638707	8.17289984233343	1.37746062151904	1.65963521826534	1.00557773006196	0.0	1.09787551601309	5.68298522226341	1.35029747653832	1.07106253114663	5.79547295429261	2.14098939389901	2.47340475305391	4.30444171550069	15.4329941272334	1.05829148505321	5.02336291867932	1.56120828381916	1.68391861084998	1.08787582685593	3.29006973117925	1.05335211449249	3.21962120729447	9.12369389382366	4.6536160416968	0.0	1.21747863933144	6.92144775766986	4.30614146789616	4.40439214916917	5.72324923548478	1.03756941250841	1.28675417153194	1.22310876620751	2.57926908675745	4.26500679692009	8.2692946250525	3.78914531289956	1.54536067304473	1.1412486099371	2.30928571488477	4.6205750360379	1.09362019864752	5.81212524999678	4.26316554819349	2.59572455608235	1.06466364185525	0.0	0.0	0.0	0.0	6.4232914797307	2.46376684332682	1.39837716999349	1.32218264886997	4.59102089832374	2.57972536242865	2.11551868998298	2.395955053413	1.45683549304486	1.43944600109854	1.2628559683812	4.84577484735249	7.85858771064346	2.07269536774559	2.61811660279895	2.63319042797309	5.42493814392082	0.0	4.189966670795	1.52470002229665	1.21132112387977	1.89726802808516	1.54357865578704	6.07488150978964	6.86036372152553	7.11659437253156	5.01339693461679	7.47734918084756	2.93169005774649	4.56001917186612	4.97900258832471	21.9789372282493	3.74271210443347	1.93524951968345	8.06285133572464	1.80229065684779	6.97706542146636	4.05921608208382	8.22967351895346	3.35469860928068	7.29752623153654	1.71087911634119	1.61070473667811	3.93261305805904	2.64944160502608	11.3283034213609	4.91654624562369	1.0444890797366	1.37562328634949	1.14560647545796	7.71424442268304	2.35158453022272	1.03889164171933	6.53395180456301	3.34622848618073	9.09867517117685	1.01543830936602	2.7214087547816	7.99790790978301	10.7791233428717	9.93833245960905	2.27166376072103	3.40448955085657	1.74307632156989	0.0	1.03709150068481	2.91721183058911	9.056528676968	1.34805536351523	0.0	1.71947879289838	1.00145618784811	1.24569290653736	1.50393952257431	1.04096453993912	10.6952078871463	5.9277276470102	3.03584119670125	2.42534963822888	1.7309950568107	4.84403780148713	1.06884775843657	3.45012796491971	3.75851894998797	1.22772627218573	1.95524912836559	3.85835027113292	3.18792529248304	3.00564300341516	4.53927227404481	1.69499243922817	1.51656883729673	0.0	0.0	1.11542620582742	0.0	1.06765389260688	0.0	1.06287895459215	5.50568784172117	2.99784861284522	1.79320178716801	4.36502428945137	3.78805484337525	1.59809966243286	17.553822394199	1.1203791979299	1.23748141288005	1.14395562524438	0.0	6.54866753876002	1.61698845850329	1.63040824784055	1.73662155363731	4.60788255726486	3.52211120291672	2.22818872349861	2.4895286510231	5.42038879040296	2.04841238055951	1.42327256742999	12.951871105412	4.74250402922231	0.0	4.47273330126527	2.0659251578999	2.95158002591669	0.0	4.33707844289697	2.04154538167775	5.19020599823803	3.58639112376625	2.17006150914378	5.50302132036559	3.99103182984307	7.6595696117542	3.98693462592814	5.78209239150552	4.55196755683797	1.75446548707977	5.31392222792745	4.1966387641516	3.47819482762933	1.89001712062888	2.22625579234921	0.0	0.0	0.0	0.0	0.0	2.03084846014907	6.57434454266668	1.38047748820581	3.22993403814583	4.80735446626173	0.0	1.05672822380967	1.49875440633287	2.63498251055502	1.0912649579986	1.45594688149428	1.23281652850674	1.45066779060346	5.57625566931444	2.6647308222666	16.5412129856081	5.3794544793322	3.55313269927771	5.04070720460248	1.60305421646141	0.0	1.56634487763969	9.12207948134175	4.2148693140709	4.15528162343149	8.01289770255404	0.0	7.07487448040055	6.13334841274045	3.23472008749318	2.39951044189376	1.43542099647045	4.4479417470858	1.00974810100358	1.18873952653827	2.99497821086417	3.44957506094438	4.38285646790468	2.67817071597747	1.46234128421545	9.45999501661805	5.17407821698982	1.20938302546345	1.4921142280449	3.52240272979147	4.82263967186547	1.0426730866392	1.75823313418844	1.31560167220472	3.20819879848783	2.27118280192529	10.0586554526516	1.79329344531009	2.88143140719176	11.6129332488565	5.06728119949454	2.85886492393055	1.52224446134511	1.31295284530535	1.71792553638056	1.84812170768312	4.2376782429425	5.95529725996867	3.02220269524027	3.50669707199345	4.56953014454407	7.09425787473352	1.1998496543156	2.76163692918699	7.08651509502051	4.4638051446279	1.65897083199386	1.72247326956379	5.7531388282057	11.8216267589421	5.86652332853074	13.8644736778081	7.1660644523656	6.68220361492703	7.37144988083102	10.9107247030371	18.0695725032941	9.18637070155106	7.25892552482424	26.3947557604124	5.81103854355235	8.0180980139972	4.76513214224014	13.4196350426839	4.08433729185404	6.46075875340242	4.76801100735001	18.6306509256899	17.7572509606365	8.76755765538211	7.11372532655209	5.01358434255056	6.7778785486867	10.749262515994	8.34145974645057	1.58530769565201	9.73464613585374	4.41372454921668	3.93904729838854	6.10789173780059	7.38860734976667	13.0734776107082	11.51359397685	8.57852646610833	6.71259052658985	6.49598320771198	6.95657595443749	4.70366685926024	4.61515299530521	3.69174242435696	3.39921322492241	5.87327127430081	25.8645361719684	7.23205539118813	31.06981453231	5.92113673033783	5.46670487045521	17.7993036828901	12.2716943783602	4.10409025999237	7.95671646362449	7.80741606170086	8.12580757999501	7.14384415549267	10.1577229130631	3.25841027985169	5.329987553442	5.18226236871371	11.1886703787749	6.0393827146294	4.50944275726475	3.34493795852834	2.83774170039481	3.28003567034843	8.19100237718346	13.2113659298132	12.4129685525511	13.5594737118684	16.3082504213671	21.9720335964557	10.0904412922193	14.0751358661159	24.071430371081	20.6049531892542	17.9576017107233	29.729083897117	35.789486376359	26.0814273585755	19.5970257932504	1.05570409943185	2.09870734454992	60.1648880389438	21.1028962578617	55.1246660398752	28.261451456634	31.8933498898799	25.2286916868225	21.8740721736892	2.20976212280344	23.9708418873552	6.93593452116493	1.70865234119379	1.40316339402718	2.41063497854203	4.38069928234264	4.26328825006347	3.48844806138434	2.59769752922778	3.77521146885227	8.65840322163848	1.43189940839696	3.55284687586801	5.31256201708011	1.21380777989715	1.43161517648233	0.0	0.0	3.05014803486014	6.81819854111633	2.13435512180798	4.63673656536714	3.56225853129095	1.79910478027159	4.13029439104063	10.8320965837946	1.54839018145293	1.49861753053253	1.10482054170293	1.00670964569911	0.0	0.0	1.17790950406178	0.0	0.0	1.13118198516732	1.286584629228	2.44650463302739	1.16143612983609	1.2805103585795	0.0	1.52425755954995	1.53350441864172	4.21612112329114	1.64205362489259	2.37124655932275	0.0	1.01351904685121	1.28726886385921	1.05795847636898	0.0	1.5308338261748	2.2953995258566	2.14317300205744	0.0	1.03849046016695	1.05290315993284	1.02465824728573	1.09966450690888	0.0	1.56973789478073	1.52017597886848	11.363228207617	0.0	4.38449194820155	2.71670565692126	1.38780213097274	1.52768685436073	3.92346026407288	0.0	0.0	1.02316249474896	1.05228803101356	3.82754615979278	1.11688122942191	1.26475618428034	7.49335312332077	2.81516350865349	4.86137504916875	18.0206416492595	1.09644996881011	3.88635752274963	1.37740390060551	5.77184915627476	5.79329264741605	10.1254970739259	5.63169247529896	6.05500908320186	1.95019756504758	2.14249456770989	5.73728657569907	8.4097979883945	1.47138443155616	10.0341833382831	4.11033347201576	6.00101035528859	12.9036816810242	2.68618172629912	11.5676731181707	1.21847501086359	1.56097467155359	0.0	3.31818207171093	1.31346117297282	1.28276323967369	1.27050207218115	0.0	0.0	1.4678338371796	0.0	0.0	0.0	3.42316656139474	2.56901088284602	1.12603298504298	1.06859445008461	0.0	1.88872944897017	1.29489193142369	1.04903133039383	3.58091074610919	1.14173053644854	1.57393129675679	1.24767298232994	1.0197507623806	0.0	2.5316642711764	1.15941880312228	0.0	5.73446927858524	4.56192504119411	6.44974606399773	17.453376595248	3.67836645686371	1.17436725678679	4.25372821773476	1.64862176314186	2.16584909807168	5.92002912679238	1.32739562234887	3.78884026305929	6.31046776400397	6.07471701894838	1.75057878266462	1.59911131380952	2.15287055014734	4.06818906279577	2.2422537700466	5.43458170675631	3.19313918989977	1.05287605255912	0.0	2.88446475523754	0.0	0.0	3.60520167132866	1.12516251735852	2.65204605079592	4.86448918230821	9.14784136644666	2.59620369923619	0.0	6.10630367073021	3.08020184960777	0.0	1.77338927229697	6.33891505528157	0.0	1.0202822865777	1.43689691827893	3.08353001328084	1.63823826935353	1.61521552323692	1.05560061308403	4.44292135974303	1.48508747258896	3.27095396800155	1.50180050937952	4.83514624023701	7.38917111334854	35.6655789966242	4.22186392948695	1.70184147782214	0.0	0.0	0.0	0.0	2.00659627356165	0.0	7.68701487896972	7.13065918022209	7.48249540389361	6.27242274107331	1.40015556120852	1.77304877328664	3.27179336516912	1.80478289102714	1.80202958218668	3.24209698057933	1.12210984803938	4.15838142767706	6.96744043037395	3.81159419694642	0.0	1.18684696791306	3.14727499734979	3.35220034828136	1.94045645349042	1.36594252311082	1.82761780999932	8.34066271256527	2.20510134076895	2.05159110618688	1.25962427923339	5.95709340515219	10.1576458263424	1.2251764549818	4.49904181114697	6.87423108187757	10.6963181603119	4.15670609822947	2.3420535428888	1.42828089105046	1.0705586496711	1.00553877442033	0.0	2.1908758609425	1.37570711165262	3.80434880541067	2.81302296796088	3.61791632814114	2.5928874596232	0.0	0.0	1.05923494749345	1.44555440002995	1.01013504843853	1.85449566915197	2.42166101079761	1.31000661466536	1.00211639490109	0.0	1.81198020977237	15.7390164357106	1.33793342453117	0.0	1.04381374080709	0.0	0.0	0.0	5.42086286647236	6.35607398124402	5.64405744498067	4.05256508698623	5.50936280872707	5.65318386012094	4.83800185342633	4.25811795982458	1.26329731387908	2.42522909796268	1.36512459430222	3.81296906845109	1.41873841854368	1.31257743646165	9.05397371164507	1.09650433983089	19.6414574934278	11.0526588708466	9.93721601342343	1.19897801934756	5.31492846524623	4.61775100424345	4.65490935927259	3.13357265285	1.08302437345199	2.30437248961939	9.54374258599658	1.31648992294211	4.18124817687539	5.52552766699698	10.8185997805372	1.53119271732368	4.20983166390928	0.0	0.0	15.2642146585454	13.5683254682355	2.29673828114352	5.01511666210819	3.8217569207798	3.85632131198997	2.24253462944109	7.73268400843139	2.26448037498179	1.08214305221298	0.0	0.0	1.53163246400528	4.44628849045805	2.18830182000013	1.15330790830731	3.11890908480602	1.02648311833443	2.22937558115491	0.0	0.0	0.0	0.0	2.55082132576305	4.09986519664657	0.0	1.57678426910055	1.19011020075717	8.19497483245228	3.43296949158094	3.56011289783737	6.7426424091138	2.99085657454946	2.48538214047082	12.075085562708	4.62983812942043	6.68644693562462	4.7075462647478	11.8634150821965	1.06231627031353	1.663225144186	5.63678073480114	1.68703770368207	2.22313890691359	4.00990670179815	2.3121181359421	4.60727063029098	7.759557803635	3.04929955032861	1.29825818919871	4.25960060933297	2.6239872592598	1.00521704623754	2.30856467191241	13.8670740542892	1.11527314939936	3.07888783893492	5.38104497103354	3.20507323123571	0.0	0.0	0.0	0.0	12.7393709986105	7.33952233405536	1.60849839743924	1.05222043712969	1.8780802882122	5.38360014761834	3.4085995000621	1.22903143540808	1.80250686557968	1.3859711393156	1.98769414502646	1.87587583290725	1.07025549393012	1.1243483103872	5.6211263120835	7.19370399648882	9.37719167398611	7.62914189199167	1.15358960291922	10.1239327284205	3.38156557693854	5.36691527625005	6.58946996299505	5.24011180469538	1.67360245562759	14.7584642510109	7.74514284217511	7.84509727778845	1.89934277236423	1.02233928087006	1.16949157138867	1.68674350838568	2.58125168699522	1.45900814449136	1.57333499420993	1.91542435251624	2.56083222968263	1.02211191436599	2.74746968099904	5.43143167333774	1.32169006646333	1.23126436892531	0.0	1.1007198707955	0.0	0.0	4.35077560138603	0.0	1.07558010037807	1.13672294271823	1.25547659420647	1.26165598183939	0.0	1.4044359882747	0.0	5.9039040871192	3.41540622018129	1.42304401446968	1.4614651122997	3.69790130198772	18.1827222100239	1.85873343550877	1.45914642278619	4.30301848249113	3.63764280563069	1.8667452954566	1.23568647847464	8.31712898096628	4.85413234640756	1.11871824289678	3.18799715571801	5.69301326851747	1.79559823935852	1.32813425820927	1.93528052247869	1.6006375689197	1.94683234729166	1.02550208472053	1.36560095877247	1.14658210282418	1.38734164776403	5.24206929770298	1.05768019924707	17.4484376842265	8.57301007806317	8.90413980346885	1.30753294616851	1.59765384692889	7.93382156113703	4.0329211831432	3.61799712084541	3.7806190995377	0.0	1.0603851157487	2.0478698614081	3.96431367841659	5.96119799462248	14.7777439353166	2.27192565471595	1.06665081599296	1.97295735411001	3.02450892721752	4.79198342360064	2.59261970919796	4.01264870151942	2.86825337447335	1.5874596878223	3.07413767202347	1.34524203838698	7.88218000461271	5.47508751924776	4.43975833995241	8.87289134218084	1.07810924706186	1.21422691144234	1.3967767634074	1.58527237519622	5.4076539594904	0.0	1.19276263045977	1.28221861094822	1.12050509917171	1.26564588756527	1.95562731444833	0.0	1.95017150407628	0.0	1.83723078122949	0.0	1.05207070544523	2.0504503946933	1.38542402910799	12.7238998619372	2.29032659900708	3.58620642629592	0.0	0.0	1.01769927851792	1.09722194759986	0.0	0.0	0.0	0.0	2.24162514063253	3.56324949490519	1.28390148525704	2.63259707413323	3.30220514347371	2.45636718234914	1.17598617561014	1.89373101108436	0.0	1.523987234188	0.0	0.0	1.78723146142159	0.0	0.0	0.0	0.0	1.3125040502052	3.79152290764989	2.180827837901	3.17715550870384	1.94778696889209	4.78226900401387	1.51207003222993	0.0	3.24288789125053	0.0	1.02239475865188	4.85690462005631	3.74309326422625	1.2996563676042	1.03693378377465	0.0	1.02239162667006	1.08756618044261	0.0	1.25154111381753	1.73375411641428	1.28889491522485	1.66574076146097	3.73758087903504	1.34612238691893	1.04695756123429	4.90005966423405	0.0	5.0946606609542	1.98651212624234	0.0	1.04371551376172	1.00740615413323	0.0	1.37212705575181	2.5653853967565	1.78626190145394	0.0	1.15709268158038	1.02380211618939	1.60411759986145	1.02739740568734	0.0	0.0	2.38713031119916	0.0	1.08528901929129	1.00510302956708	1.03081429097747	2.82582306514334	1.03405053019937	1.05820178426594	1.91186279392692	2.83880487381401	3.2898819221569	0.0	0.0	0.0	0.0	0.0	0.0	0.0	1.46343429160439	1.52275526975083	6.4133153188418	0.0	0.0	1.47750124248702	3.11777993756258	1.96657127265096	1.03940626618897	2.03590777323914	1.00897331567778	0.0	0.0	2.69540812511629	0.0	1.06609639852797	18.4708273923677	6.00211215372974	4.14799597403956	0.0	1.24302732298643	7.72523649421433	1.57779064939535	1.31238083678992	1.79739530197729	2.50612880095469	1.57447589964767	0.0	2.46975802132176	3.74604085110356	1.13174846309608	2.47368399272815	3.6239539046227	2.89425727219331	1.02200443591748	5.98060084101489	0.0	1.12136426595343	2.08279165931946	1.47559809965463	1.19955626300494	1.54083638518758	20.2379121642497	2.16084182121902	1.20705992593158	0.0	1.39231485547245	1.02657109448664	1.03971863884268	0.0	1.03116997049466	1.15411695560303	4.28441408485879	0.0	0.0	0.0	1.02103449210416	1.14505477883595	1.0462260200228	1.68180925875658	1.72448823603636	0.0	0.0	1.40890136304834	1.23993630987541	1.04054830625174	1.48890844164689	0.0	1.01844235011476	1.30917019929311	1.04595587006763	0.0	2.31296791616542	1.29089748454195	0.0	0.0	1.16174037223826	3.7938949719578	5.5391063607594	6.36646038224752	3.34074711024738	0.0	1.15080812943604	0.0	6.78430385117883	4.89314458318936	0.0	1.36820505196368	1.02190308285467	1.42004571275623	7.05772928083818	1.10490462635509	6.1361494709461	6.15658362443419	4.40512089993075	6.57850477329755	0.0	1.08682136539691	1.5075118468928	1.37499684783816	1.37187651928746	5.8133863787545	1.14205373480401	3.44763404936987	2.08471102388855	0.0	1.07368680498371	1.68636890011833	1.16208914447064	1.01325802489679	1.15683897265601	1.11386710583011	0.0	1.0030204440946	1.16356706525179	0.0	2.44551843481453	7.40857944425866	3.08616789962357	1.07104623446498	1.07651348004799	0.0	1.37450595019253	1.95180338474086	1.21479333028714	3.22556746059062	1.17833667514992	2.92278322515361	2.65972578439042	4.71361075673679	1.46109122314165	1.24904390593834	1.04464606068855	5.24975382692033	2.24155698998522	1.04963294546904	1.81117415210003	2.27686454295073	3.0839542695669	2.46722321337253	1.37631083359616	2.39486254938705	2.76467302246521	1.82560587937028	1.00771792006402	1.44707186346066	0.0	4.62464294362102	1.06763352604978	0.0	1.07489531392765	3.22394644388096	1.18178029418138	1.47916795011221	3.83939532604803	1.19920190961908	0.0	4.601494939104	0.0	1.02492559689441	1.13614651318354	4.35205196726333	2.45498434904372	3.61465057047757	3.08106554135399	0.0	3.64078935312083	0.0	1.69805277905812	1.11721609022391	1.82691666296787	2.46796538306209	1.5540255676244	2.4603320200109	1.53326806597668	3.07266241538587	0.0	3.28060611885485	2.49192631505452	1.42262877571202	1.54460396526868	4.39983345582516	1.86817858193451	1.18121490563865	0.0	1.34661098623156	0.0	0.0	2.46172579133463	6.49107995370257	2.1922735020185	1.33564097324307	1.41370589384682	4.62882904536552	2.15860446059434	3.40714019855742	4.35661930605525	1.10902987109767	0.0	0.0	2.3268904173273	4.86225932845702	1.6954534547757	1.03349889874332	1.22726591637601	1.04765814276142	0.0	4.39260088194302	0.0	1.20466824936427	2.51610967263539	4.53292290921701	1.45142846736948	1.06963104585415	4.30498880502143	2.12018015901252	1.91946977837807	2.26458406302227	1.29845583358673	2.98077318605676	1.20133538636321	1.23867236101754	1.46212589138108	4.21961621225033	3.32751450257076	1.55424285126427	1.6461507573504	2.06515862072191	1.19566785883302	1.07303285672408	0.0	0.0	1.47882851380976	1.03465688343261	1.34083397240155	4.09791706921167	1.1290984280076	0.0	4.16918066491631	1.0564018194627	0.0	1.23335498458468	1.40711895762199	1.12023101652963	0.0	2.88060196860744	1.43624059298253	2.21112966940542	4.20194350179944	1.07586312100941	2.27846388186119	1.01845557495025	1.24483389465542	2.02591023050764	4.49057827910909	0.0	1.35367589214423	1.00836113366633	1.09165466519263	3.7511795766898	1.81421189517687	1.4041874063054	0.0	1.16894268564267	2.24437258112714	1.48629461595574	3.86329624310605	0.0	0.0	1.51252631740799	0.0	1.33283915441799	2.35504333825467	0.0	1.05785840817283	0.0	2.34356235232007	0.0	1.03463571017782	2.50499492673823	0.0	1.9213273816754	1.01853247878675	1.30053050294982	1.5764397262249	2.45564126259079	0.0	3.0174386474602	2.62025134014194	2.46565642096216	1.06481263452999	1.10350254729626	1.15346267067687	4.10144765271992	5.05007923953396	0.0	0.0	1.22492851046176	1.01592810934135	0.0	1.71454330631549	1.08641672412728	0.0	0.0	2.00663474109134	2.81024556369459	1.37917149195757	1.22642272853875	2.20884211167553	1.69017071615631	1.92100961836932	1.05797588713809	1.53237501784462	1.00622851769352	2.77516579295585	1.00973035007632	1.90905388477179	0.0	1.23036565739311	1.1869290644162	1.45107018673167	12.4899627245504	4.54204454990136	0.0	1.24383908165885	1.23487710834247	1.00044055780186	2.52938141782461	0.0	1.18001655387472	0.0	3.19554561161863	0.0	2.28820575506608	4.92066954485969	0.0	0.0	0.0	1.04579813306544	1.28237414864572	1.03949850590184	1.72810838357937	1.1856292273983	1.59380947340949	3.81740639381032	1.92314852475237	2.78543414698932	4.46574992175893	10.7011747364465	1.52755669096166	1.06921563125745	1.79194552337102	1.28909026265872	1.21994807878707	1.05777456519979	0.0	0.0	1.99632818465616	4.31923357643192	7.10348276697615	4.29967200874643	7.31295480734522	2.77751326849309	4.40685690964748	3.40036141317736	0.0	1.11067837227662	2.64806773347564	0.0	1.09315263831568	1.02157137721654	0.0	1.51080278660173	0.0	3.3623626992885	1.69466177596529	0.0	2.28144872412596	3.42039352555159	1.06262812868653	0.0	0.0	0.0	1.46543940531299	1.30424369440397	3.84036467803104	3.90593553288139	1.58815464584339	1.21345063459433	2.30196954780901	0.0	1.64762829747914	1.53717872660661	2.83039459904517	2.26939911505158	0.0	0.0	3.07158578820436	4.29282822739982	1.12786924246958	1.69052521707149	2.71012654423678	1.57138491053293	3.38759349933073	0.0	3.24745360987608	4.06135856147761	1.43023212722324	3.19044204888676	0.0	1.03248087764794	1.30277333272244	3.57844421991385	5.09904363112043	1.05076154501468	1.23151222976099	1.01124083982912	0.0	6.62300739352096	1.4699969656063	0.0	3.35704579201493	4.84937662009605	5.28703389750707	2.02300758208943	0.0	4.341199905421	1.05028260568244	1.00942647398331	1.05275984698126	6.7724182611314	0.0	1.03057736189035	1.05817721025441	2.59477005324552	1.38547113555175	1.02232860190011	1.37924596580863	0.0	1.76676836937596	0.0	1.26387383662327	0.0	0.0	1.99683098730164	1.35393829598769	8.41025886074641	1.10974026038592	1.68904733807787	1.15252131544406	0.0	2.62782592508733	2.90017025307934	1.49782644545432	2.15292004700535	0.0	0.0	1.31292637888878	0.0	2.05576285818893	1.0011087897697	1.16556038909106	1.16861026825167	2.8624670192888	1.00394822369939	2.63672876276197	1.82956714097953	3.12279388480918	0.0	1.33900408343085	3.8494280973015	1.23294681737636	0.0	2.54104928539691	0.0	0.0	0.0	0.0	1.00297602952952	0.0	0.0	1.05812360173138	1.39344045697101	1.87475785957777	0.0	1.13050291650108	0.0	1.44788813336264	1.97681153073336	3.36207928374066	3.04843043770944	1.05163056878833	1.75949059529132	1.16027169776638	12.9567371925714	5.04962550811863	1.24786471478469	2.7201689885177	2.60112851778508	1.3405054844909	1.0235676514584	1.41099335406447	1.66675940909481	0.0	0.0	1.12827923521565	1.01317471824793	1.14831056853516	1.00191422080445	0.0	1.15423568599524	2.94055882511354	1.02987842144242	4.20199918106901	7.16673409626234	0.0	0.0	0.0	0.0	0.0	0.0	0.0	0.0	1.25617974767098	1.35833949699255	0.0	5.46875832275515	1.30212342421025	0.0	0.0	1.06845684019052	1.09515656093273	1.57103271649232	1.21062476694861	1.2564881009044	5.00934008047792	1.07286538849501	1.14215390637523	0.0	0.0	0.0	1.06648228175797	2.62223309895885	1.12132335946601	2.07529454975082	1.968059209907	1.48974152728133	1.00169429137892	1.23794349592206	5.6202260244318	1.74674530213672	1.07966989396925	1.66046779449148	2.35441829511384	1.00946087251034	0.0	0.0	1.85533061226203	2.77682022455138	3.67228976940138	1.09402488158668	1.41020885729964	4.10465181584711	2.47902911745492	2.8954361765556	3.84524071682337	2.20299384667185	0.0	1.11211367240623	0.0	0.0	1.49917853608895	1.13043576620462	1.05207687341945	0.0	1.13364259054753	0.0	1.74629167596038	1.58407860765754	0.0	0.0	2.06885949929848	1.65592926496341	0.0	1.08471363887064	0.0	1.86355783058594	1.67907888625831	5.43331134330215	0.0	0.0	1.22618911211569	1.33760074499832	1.32480616036138	1.00883160487896	0.0	1.00197427018478	0.0	1.74210877945666	0.0	0.0	0.0	2.78221707131474	3.53592242249938	1.06556464927607	3.37911022110653	0.0	1.39120220017433	2.85574010517876	1.05982406200167	2.60574163160461	0.0	1.32304753978394	4.54294393187556	0.0	1.02588643980792	0.0	1.30988928277095	1.17369518451953	0.0	1.06310606382938	0.0	0.0	7.81690504841111	1.97408562303871	1.00837138651469	3.38214644478393	1.57182259458016	0.0	4.95001870567153	1.37959439924662	0.0	0.0	6.31768737308625	5.64527783571512	1.2843369095999	4.07356021417867	1.80310680500384	2.10155026343991	4.25260474583753	0.0	1.84656328368903	0.0	2.59720669439411	1.53221557859834	0.0	0.0	0.0	0.0	0.0	4.43147384443171	1.03468222952118	1.41416515646064	1.63119520768275	0.0	2.51209926795223	5.9308013044718	7.10537401157212	0.0	7.16299908311831	3.19969276082245	0.0	1.73409681585343	5.53985832380715	3.25794756775095	2.07102078592119	3.40786487850413	3.62633637652296	0.0	1.26429259534587	1.0455115515903	0.0	3.16294678572384	1.0435826795714	1.09811773847367	0.0	2.26233028996376	2.63404517565818	1.25769189562575	1.5737758575204	1.10275665838726	1.19632845863516	1.32124496211785	6.11747445596305	0.0	1.05355651784978	0.0	1.5390695683587	4.35014317159198	0.0	0.0	1.04540503064925	0.0	1.77269713578237	0.0	3.96702197807117	1.12441277589879	1.28321611798745	1.17432999403036	1.15873271108992	1.19156992354166	3.0590952561354	2.91008848392702	1.2856770589765	1.09582935666907	7.22391522834048	1.41814790084256	1.21338489053801	0.0	0.0	2.14242023935422	1.02281270519126	2.74602723457332	4.83645289420856	5.63029138251318	1.37237012922224	2.53664382889056	2.25715285497701	6.70402555944959	3.14155931517632	1.75791244154408	1.22132003638691	0.0	0.0	0.0	0.0	0.0	0.0	4.30642173952302	0.0	1.0995906567227	1.96518670934725	1.38707071892121	2.09788259781602	0.0	1.97595994131946	5.66734294940137	1.17990779961984	1.09178037156602	0.0	1.37050184252317	1.19926764659688	1.07803859874103	1.03696843374527	7.53199478962555	1.13170067996814	2.06342389177432	3.71488260344847	3.31745282487748	1.04936766842022	0.0	1.09456539867366	2.25665192457945	2.37279954311335	6.19226446354334	0.0	1.00532258609304	0.0	1.27601743118619	1.23865824697622	4.56787236206078	1.91320309941258	8.59433371953845	12.6721019682713	0.0	0.0	0.0	0.0	0.0	4.21657681851676	0.0	0.0	0.0	1.13253852263956	1.8234895021142	0.0	1.19698498305517	0.0	1.3236794328581	1.31849055315398	4.00610337033052	1.8404420685334	3.08450988833516	0.0	1.8439332871381	1.00197636175844	1.64338133908469	0.0	0.0	0.0	1.477366392767	3.59653927604171	1.40611282086819	7.90270226270666	3.73712258138711	2.09465242102523	2.36783943387515	3.17843330029605	1.94379568610693	0.0	1.3653327155234	1.01937507784578	0.0	1.06870351998178	5.76615490796035	2.6412002593915	1.32145876939579	1.23913680666948	2.92213350804958	1.01425054922919	1.30589715281958	1.56466043837107	0.0	1.12862684318593	3.26886047796213	4.18686631173028	0.0	1.24512225181713	2.2425934215257	2.57595128364819	0.0	1.66926930652446	2.16975474099778	1.02243973289322	1.45583235539483	2.27325251984949	2.15226331446401	1.04332142689976	0.0	3.38316845038139	2.32601463991405	2.02768104459172	1.22019653249474	0.0	1.00022889629769	0.0	2.1194958337642	1.55562601438322	1.10238879166296	1.12546529107472	5.41371125003815	2.23617217989883	1.91127468297872	6.82266436035189	1.05050056007256	3.28175613538865	1.57100530478551	1.1621730189262	5.10257582370198	0.0	1.38847490024487	1.01272337276667	0.0	1.06603357229202	1.32301638970125	1.19565182478765	1.38941587006059	2.27927267878359	1.25729655110238	13.7808849024132	1.85611561961383	0.0	1.34909322065166	0.0	0.0	1.80402369274641	1.15763727021003	0.0	1.22442058430553	1.052551557761	1.09664694448756	1.76324169327267	6.43512336160888	7.14212689018269	1.48521379526682	3.58300309027921	3.47529943717031	1.2799356593734	1.82639665558781	2.47830348653122	1.27772260854739	1.08301759704825	1.27372021252567	2.16977098727602	2.64091008148742	2.27250689315162	0.0	1.02969890159078	4.18549667596485	0.0	1.1405089195815	0.0	0.0	0.0	0.0	0.0	0.0	1.0099360489132	1.06454448686058	0.0	1.03712872119657	1.87504581819017	2.10442924409494	1.11000852703963	1.45428097565335	2.96327378844439	1.04918495116254	0.0	1.21867371480142	5.92116625457908	1.09526406283216	0.0	1.54264827010137	1.81309186723865	1.71378947803063	1.30080773077803	1.60488774297587	2.9107543185188	1.30565620811888	0.0	11.9942270492196	0.0	1.91622137191397	0.0	0.0	0.0	0.0	1.20612805931164	1.66902485161023	1.00815124884517	1.15415416092225	2.80446369621919	0.0	1.18452311972514	1.0434952680435	4.58182014473134	1.35622220486194	2.592707504102	1.06298172935681	1.95131349027457	0.0	9.84519177442637	0.0	1.63680930869223	1.21478288735293	1.00769931225365	0.0	2.94931801742514	4.86665180910676	1.66485735048165	1.58865143583476	1.0653480182147	1.00012361856945	1.06537713787241	1.07279220933693	1.69341762748319	1.05895305393949	1.02902817014488	1.50180893581011	1.30660146706201	1.57505386098816	3.31186236844778	0.0	1.41605764982767	0.0	10.6481109180643	5.35230151744147	4.65026445688362	3.37926509186352	2.15423353157348	1.21725457688502	0.0	2.5557161764151	1.04854642418039	4.50728420229746	0.0	1.01330451260272	2.8510053352813	1.69839297297749	1.02277083750719	1.57474216460334	4.49629700774017	4.48701820032013	2.80519574021426	1.15828336679283	1.27154140334989	1.62612022151591	1.60710768414953	0.0	1.04524578611131	2.53606572646151	0.0	1.03489152642293	2.16893084049773	1.76281750016022	1.05700982376215	1.01553723976421	1.16237095765867	0.0	1.47169631495014	2.88548241258006	2.9835489085621	0.0	1.72786523442624	8.15659767847082	2.0189762660984	0.0	1.24361629263738	3.9336871432457	1.33443960403264	4.23340298418152	1.3888333431382	1.0155809671149	5.36858143457991	2.69437443935112	3.32181051297331	2.69311932050487	0.0	5.25333193786147	1.11093372932039	0.0	0.0	1.30900951324708	1.39017942729077	1.67697057205633	2.08993624413294	2.3112613966803	1.09608206247235	2.97013398190896	4.66998552499771	0.0	1.07917765470364	3.3237481892541	2.51735458117946	0.0	0.0	1.0191109915771	0.0	1.15534394947021	1.21862137484033	3.14603987375287	4.73499669137071	1.05787584078304	1.11745387152548	1.01937755416244	4.0881855371287	0.0	3.63819329800836	2.90868117291744	1.40296463638082	4.6771391034275	3.21650906954092	1.33011449440163	2.41859490832998	1.2812579176082	3.59105496959952	1.01318789354323	1.0829786856715	1.06155399017589	3.28555021235338	1.07143464203384	0.0	2.12679631257035	1.37478686242728	2.75643881346636	1.03121993705119	4.13451728427225	2.72349607070615	1.25858732913484	0.0	0.0	3.50448845342171	1.34789151746301	0.0	1.85005259534664	1.13636282820112	6.01719503317079	1.10346635910882	3.48596968133818	1.62409236033801	1.04040459808893	1.00094635776241	1.77846861950867	0.0	1.10603464584917	0.0	1.30756476373522	2.30977145924389	3.33944712264898	0.0	0.0	1.06183835558168	1.78970177809785	4.15596533094839	2.00817573146528	0.0	2.09119158947725	1.30597464512486	1.15118254498337	2.29582621028988	3.47697980079603	1.27480881493537	2.87573411010876	1.12022124826447	1.81844899252479	0.0	1.01192268607505	1.9370669401819	1.11891024647088	0.0	10.0859736153275	1.48545720654311	0.0	1.4221968957173	2.1977433312344	1.47935850926012	3.24908861083427	1.76041077798115	0.0	3.46319020614565	5.31938612841374	15.0296160296441	2.01981000958268	1.70165275867993	0.0	1.49280923883963	5.21330981616841	5.01598054725416	5.5344097493801	4.70324805006716	1.43218949801127	1.00901680753233	1.03866143085133	5.91869771810627	0.0	1.51376063870939	2.28156330831243	2.46235546347133	2.61342783894966	5.75073310715579	1.70628567134697	3.05295999672764	6.38723525470862	1.89540761717962	1.10672066789973	11.4729805452922	1.03870653127919	4.72181855457367	1.0250423860254	1.49629815521911	2.39207241584581	2.24540544110776	1.01867617854089	2.20086509404198	1.36038650981813	1.56409176708629	1.02489068041437	2.22291879034998	0.0	0.0	1.19591197553179	2.58768599894331	1.75279935479272	1.76271968004462	0.0	2.41473028824654	1.65756810870372	2.10978849661135	0.0	1.42943735356494	1.10354558608604	10.5533697975501	2.15237676574295	2.03842092116419	1.31252468316933	2.53334369727016	10.0454485673427	4.26413575646244	1.08328140438072	0.0	5.08602717379129	7.05023741986661	2.53869993650332	3.93472021130213	0.0	1.22750556524505	1.45707898023446	4.80643494656163	1.24364838701782	4.33070764141004
[truncated: 101,158 more chars]
