# Supplementary material for: Pleione: A tool for statistical and multi-objective calibration of Rule-based models
Source: Sci Rep. 2019 Oct 22;9:15104. doi: 10.1038/s41598-019-51546-6 (PMC6805871; doi:10.1038/s41598-019-51546-6)
Supplement: Supplementary file 1 — File S1 [file 41598_2019_51546_MOESM1_ESM.zip › File S2/model-sigma/strategy2/exp-data/control_2.txt]

T\ID	aaeA	aaeB	aaeR	aaeX	aas	aat	abgA	abgB	abgR	abgT	abpA	abpB	abrB	accA	accB	accC	accD	aceA	aceB	aceE	aceF	aceK	ackA	acnA	acnB	acpH	acpP	acpS	acpT	acrA	acrB	acrD	acrE	acrF	acrR	acrZ	acs	actP	ada	add	adeP	adeQ	adhE	adhP	adiA	adiC	adk	aegA	aer	aes	afuB	afuC	agaA	agaC	agaD	agaI	agaR	agaS	agaV	agaW	agp	ahpC	ahpF	ahr	aidB	ais	alaA	alaC	alaE	alaS	alaT	alaU	alaV	alaW	alaX	aldA	aldB	alkA	alkB	allC	allE	allR	allS	alpA	alr	alsA	alsB	alsC	alsE	alsK	alx	amiA	amiB	amiC	amiD	amn	ampC	ampD	ampE	ampG	ampH	amtB	amyA	anmK	ansA	ansB	ansP	apaG	apaH	apbE	aphA	appA	appB	appC	appY	apt	araA	araB	araC	araD	araE	araF	araG	araH	araJ	arcA	arcB	arcZ	arfA	arfB	argA	argB	argC	argD	argE	argF	argG	argH	argI	argK	argO	argP	argQ	argR	argS	argT	argV	argX	argY	argZ	arnA	arnB	arnC	arnD	arnE	arnF	arnT	aroA	aroB	aroC	aroD	aroE	aroF	aroG	aroH	aroK	aroL	aroM	aroP	arpA	arsB	arsC	arsR	artI	artJ	artM	artP	artQ	ascB	ascF	ascG	asd	aslA	aslB	asmA	asnA	asnB	asnC	asnS	asnT	asnU	asnV	asnW	aspA	aspC	aspS	aspT	aspU	aspV	astA	astB	astC	astD	astE	atl	atoA	atoB	atoC	atoD	atoS	atpA	atpB	atpC	atpD	atpE	atpF	atpG	atpH	atpI	avtA	azoR	bacA	baeR	baeS	bamA	bamB	bamC	bamD	bamE	barA	basR	basS	bax	bcp	bcr	bcsA	bcsB	bcsC	bcsE	bcsF	bcsG	bcsQ	bcsZ	bdcA	bdcR	bepA	betA	betB	betI	betT	bfd	bfr	bglA	bglB	bglF	bglG	bglJ	bglX	bhsA	bioA	bioB	bioC	bioD	bioF	bioH	birA	bisC	blc	blr	bluF	bluR	bolA	borD	brnQ	bsmA	bssR	bssS	btuB	btuC	btuD	btuE	btuF	btuR	cadB	cadC	caiA	caiB	caiC	caiE	caiF	can	carA	carB	cas1	cas2	cas3	casA	casB	casC	casD	casE	cbl	cbpA	cbpM	cbrA	cbrB	cbrC	cbtA	cca	ccmA	ccmB	ccmC	ccmD	ccmE	ccmF	ccmG	ccmH	cdaR	cdd	cdgI	cdh	cdsA	cedA	cfa	chaA	chaB	chaC	chbA	chbB	chbC	chbF	chbG	chbR	cheA	cheB	cheR	cheW	cheY	cheZ	chiA	chiP	cho	chpB	chpS	cirA	citC	citD	citE	citF	citG	citT	citX	clcA	clcB	clpA	clpB	clpP	clpS	clpX	clsA	clsB	clsC	cmk	cmoA	cmoB	cmtA	cmtB	cnu	coaA	coaD	coaE	cobB	cobC	cobS	cobT	cobU	codA	codB	cof	comR	copA	corA	cpdA	cpdB	cpoB	cpsB	cpsG	cptA	cpxA	cpxP	cpxR	cra	crcB	creA	creB	creC	creD	crfC	crl	crp	crr	csdA	csdE	csgA	csgB	csgD	csgE	csgF	csgG	csiD	csiE	csiR	cspA	cspB	cspC	cspD	cspE	cspF	cspG	cspH	csrA	csrB	csrC	csrD	cstA	cueO	cueR	curA	cusA	cusB	cusC	cusF	cusR	cusS	cutA	cutC	cvpA	cvrA	cyaA	cyaY	cybB	cybC	cycA	cydA	cydB	cydC	cydD	cydX	cynR	cynS	cynT	cynX	cyoA	cyoB	cyoC	cyoD	cyoE	cysA	cysB	cysC	cysD	cysE	cysG	cysH	cysI	cysJ	cysK	cysM	cysN	cysP	cysQ	cysS	cysT	cysU	cysW	cysZ	cytR	dacA	dacB	dacC	dacD	dadA	dadX	dam	damX	dapA	dapB	dapD	dapE	dapF	dauA	dbpA	dcd	dcm	dcp	dcrB	dctA	dctR	dcuA	dcuB	dcuC	dcuD	dcuR	dcuS	dcyD	ddlA	ddlB	ddpA	ddpB	ddpC	ddpD	ddpF	ddpX	deaD	dedA	dedD	def	degP	degQ	degS	deoA	deoB	deoC	deoD	deoR	der	dfp	dgcC	dgcE	dgcF	dgcI	dgcJ	dgcM	dgcN	dgcP	dgcQ	dgcZ	dgkA	dgoA	dgoD	dgoK	dgoR	dgoT	dgt	dhaK	dhaL	dhaM	dhaR	diaA	dicA	dicF	dinB	dinD	dinF	dinG	dinI	dinJ	djlA	djlC	dkgA	dkgB	dksA	dld	dmlA	dmlR	dmsA	dmsB	dmsC	dmsD	dnaA	dnaB	dnaC	dnaE	dnaG	dnaJ	dnaK	dnaN	dnaQ	dnaT	dnaX	dosC	dosP	dpiA	dpiB	dppA	dppB	dppC	dppD	dppF	dps	dsbA	dsbB	dsbC	dsbD	dsbG	dsdA	dsdX	dsrB	dtd	dtpA	dtpB	dtpC	dtpD	dusA	dusB	dusC	dut	dxr	dxs	eaeH	eamA	eamB	ebgA	ebgC	ebgR	ecnA	ecnB	eco	ecpA	ecpB	ecpC	ecpD	ecpE	ecpR	eda	edd	efeB	efeO	efp	elaA	elaB	elaD	elbB	elfA	elfG	elyC	emrA	emrB	emrD	emrY	emtA	endA	eno	entA	entB	entC	entD	entE	entF	entH	entS	envC	envR	envY	envZ	epd	epmA	epmB	epmC	eptA	eptB	eptC	era	erpA	essD	essQ	etk	etp	ettA	eutA	eutB	eutC	eutD	eutE	eutG	eutH	eutJ	eutK	eutL	eutM	eutN	eutP	eutQ	eutR	eutS	eutT	evgA	evgS	exbB	exbD	exoX	exuR	exuT	fabA	fabB	fabD	fabF	fabG	fabH	fabI	fabR	fabZ	fadA	fadB	fadD	fadE	fadH	fadI	fadJ	fadK	fadL	fadM	fadR	fau	fbaA	fbaB	fbp	fcl	fdhD	fdhE	fdhF	fdnI	fdoG	fdoH	fdoI	fdx	feaB	feaR	fecA	fecB	fecC	fecD	fecE	fecI	fecR	feoA	feoB	feoC	fepA	fepB	fepC	fepD	fepE	fepG	fes	fetA	fetB	ffh	ffs	fhlA	fhuA	fhuB	fhuC	fhuD	fhuE	fhuF	fic	fieF	fimA	fimB	fimC	fimD	fimE	fimF	fimG	fimH	fimI	fimZ	fis	fiu	fixA	fixB	fixC	fixX	fklB	fkpA	fkpB	fldA	fldB	flgA	flgB	flgC	flgD	flgE	flgF	flgG	flgH	flgI	flgJ	flgK	flgL	flgM	flgN	flhA	flhB	flhC	flhD	flhE	fliA	fliC	fliD	fliE	fliF	fliG	fliH	fliI	fliJ	fliK	fliL	fliM	fliN	fliO	fliP	fliQ	fliR	fliS	fliT	fliZ	flk	flu	flxA	fmt	fnr	focA	focB	folA	folB	folC	folD	folE	folK	folM	folP	folX	fpr	frc	frdA	frdB	frdC	frdD	fre	frlA	frlB	frlC	frlD	frlR	frmA	frmB	frmR	frr	frsA	fruA	fruB	fruK	frvB	frvR	frvX	frwB	frwC	frwD	fryA	fryB	fryC	fsaA	fsaB	fsr	ftnA	ftnB	ftsA	ftsB	ftsE	ftsH	ftsI	ftsK	ftsL	ftsN	ftsP	ftsQ	ftsW	ftsX	ftsY	ftsZ	fucA	fucI	fucK	fucO	fucP	fucR	fucU	fumA	fumB	fumC	fur	fusA	fxsA	gabD	gabP	gabT	gadA	gadB	gadC	gadE	gadW	gadX	galE	galF	galK	galM	galP	galR	galT	galU	gapA	garD	garK	garL	garP	garR	gatA	gatB	gatC	gatD	gatY	gatZ	gcd	gcl	gcvA	gcvB	gcvH	gcvP	gcvR	gcvT	gdhA	gfcA	gfcB	gfcC	gfcD	gfcE	ggt	ghoS	ghoT	ghrA	ghrB	ghxP	ghxQ	glcA	glcB	glcC	glcD	glcE	glcF	glcG	gldA	glf	glgA	glgB	glgC	glgP	glgS	glgX	glk	glmM	glmS	glmU	glmY	glmZ	glnA	glnB	glnD	glnE	glnG	glnH	glnK	glnL	glnP	glnQ	glnS	glnU	glnV	glnW	glnX	gloA	gloB	gloC	glpA	glpB	glpC	glpD	glpE	glpF	glpG	glpK	glpQ	glpR	glpT	glpX	glrK	glrR	gltA	gltB	gltD	gltF	gltI	gltJ	gltK	gltL	gltP	gltS	gltT	gltU	gltV	gltW	gltX	gluQ	glvB	glvC	glvG	glxK	glyA	glyQ	glyS	glyT	glyV	glyW	glyX	glyY	gmd	gmhB	gmk	gmm	gnd	gnsA	gnsB	gntK	gntP	gntR	gntT	gntU	gntX	gor	gph	gpmA	gpmM	gpp	gpsA	gpt	grcA	greA	greB	groL	groS	grpE	grxB	grxC	grxD	gshA	gshB	gsiA	gsiB	gsiC	gsiD	gsk	gspA	gspB	gspC	gspD	gspE	gspF	gspG	gspH	gspI	gspJ	gspL	gspM	gspO	gss	gstA	gstB	guaA	guaB	guaC	guaD	gudD	gudP	gudX	gutM	gutQ	gyrA	gyrB	hcaB	hcaC	hcaD	hcaE	hcaF	hcaR	hcaT	hchA	hcp	hcr	hda	hdeA	hdeB	hdeD	hdfR	hdhA	helD	hemA	hemB	hemC	hemD	hemE	hemF	hemG	hemH	hemL	hemN	hemX	hemY	hepA	hflC	hflD	hflK	hflX	hfq	hha	hicA	hicB	higA	higB	hinT	hipA	hipB	hisA	hisB	hisC	hisD	hisF	hisG	hisH	hisI	hisJ	hisL	hisM	hisP	hisQ	hisR	hisS	hlyE	hmp	hns	hofB	hofC	hofM	hofN	hofO	hofP	hofQ	hokB	hokC	hokD	hokE	holA	holB	holC	holD	holE	hpf	hpt	hrpA	hrpB	hscA	hscB	hscC	hsdM	hsdR	hsdS	hslJ	hslO	hslR	hslU	hslV	hspQ	hsrA	htgA	htpG	htpX	htrE	htrL	hupA	hupB	hyaA	hyaB	hyaC	hyaD	hyaE	hyaF	hybA	hybB	hybC	hybD	hybE	hybF	hybG	hybO	hycB	hycC	hycD	hycE	hycF	hycG	hycH	hycI	hydN	hyfA	hyfB	hyfC	hyfD	hyfE	hyfF	hyfG	hyfH	hyfI	hyfJ	hyi	hypA	hypB	hypC	hypD	hypE	hypF	hypT	hyuA	iaaA	iadA	iap	ibaG	ibpA	ibpB	icd	iclR	idi	idnD	idnK	idnO	idnR	idnT	ihfA	ihfB	ileS	ileT	ileU	ileV	ileX	ileY	ilvA	ilvB	ilvC	ilvD	ilvE	ilvH	ilvI	ilvL	ilvM	ilvN	ilvY	inaA	infA	infB	infC	insA-1	insA-2	insA-3	insA-4	insA-5	insA-6	insA-7	insB-1	insB-2	insB-3	insB-4	insB-5	insB-6	insC-1	insC-2	insC-3	insC-4	insC-5	insC-6	insD	insD-1	insD-2	insD-3	insD-4	insD-5	insD-6	insE-1	insE-2	insE-3	insE-4	insE-5	insF-1	insF-2	insF-3	insF-4	insF-5	insG	insH-1	insH-10	insH-11	insH-2	insH-3	insH-4	insH-5	insH-6	insH-7	insH-8	insH-9	insI-1	insI-2	insI-3	insJ	insL-1	insL-2	insL-3	insM	insN-1	insN-2	insO-1	insO-2	intA	intB	intD	intE	intF	intG	intQ	intR	intS	intZ	iraD	iraP	iscA	iscR	iscS	iscU	iscX	ispA	ispB	ispD	ispE	ispF	ispG	ispH	ispU	isrB	ivbL	ivy	katE	katG	kbaY	kbl	kch	kdgK	kdgR	kdgT	kdpA	kdpB	kdpC	kdpD	kdpE	kdpF	kdsA	kdsB	kdsC	kdsD	kduD	kduI	kefB	kefC	kefF	kefG	kgtP	kilR	kptA	kup	lacA	lacI	lacY	lacZ	lamB	lapA	lapB	ldcA	ldcC	ldhA	ldrA	ldrB	ldrC	ldrD	ldtA	ldtB	ldtC	ldtD	ldtE	lepA	lepB	leuA	leuB	leuC	leuD	leuL	leuP	leuQ	leuS	leuT	leuU	leuV	leuW	leuZ	lexA	lfhA	lgoD	lgt	lhgO	lhr	ligA	ligB	lipA	lipB	lit	livF	livG	livH	livJ	livK	livM	lldD	lldP	lldR	lnt	loiP	lolA	lolB	lolC	lolD	lolE	lomR_1	lomR_2	lon	lpcA	lpd	lplA	lplT	lpoA	lpoB	lpp	lptA	lptB	lptC	lptD	lptE	lptF	lptG	lpxA	lpxB	lpxC	lpxD	lpxH	lpxK	lpxL	lpxM	lpxP	lpxT	lrhA	lrp	lspA	lsrA	lsrB	lsrC	lsrD	lsrF	lsrG	lsrK	lsrR	ltaE	luxS	lysA	lysC	lysO	lysP	lysQ	lysR	lysS	lysT	lysU	lysV	lysW	lysY	lysZ	lyxK	maa	macA	macB	maeA	maeB	mak	malE	malF	malG	malI	malK	malM	malP	malQ	malS	malT	malX	malY	malZ	manA	manX	manY	manZ	map	marA	marB	marC	marR	matP	mazE	mazF	mazG	mcaS	mcbA	mcbR	mcrA	mcrB	mdaB	mdfA	mdh	mdlA	mdlB	mdtA	mdtB	mdtC	mdtD	mdtE	mdtF	mdtG	mdtH	mdtI	mdtJ	mdtK	mdtL	mdtM	mdtN	mdtO	mdtP	melA	melB	melR	menA	menB	menC	menD	menE	menF	menH	menI	mepA	mepH	mepM	mepS	metA	metB	metC	metE	metF	metG	metH	metI	metJ	metK	metL	metN	metQ	metR	metT	metU	metV	metW	metY	metZ	mfd	mglA	mglB	mglC	mgrB	mgsA	mgtA	mhpA	mhpB	mhpC	mhpD	mhpE	mhpF	mhpR	mhpT	miaA	miaB	micF	minC	minD	minE	mioC	mipA	mlaA	mlaB	mlaC	mlaD	mlaE	mlaF	mlc	mliC	mlrA	mltA	mltB	mltC	mltD	mltF	mmuM	mmuP	mnaT	mngA	mngB	mngR	mnmA	mnmC	mnmE	mnmG	mntH	mntP	mntR	moaA	moaB	moaC	moaD	moaE	mobA	mobB	mocA	modA	modB	modC	modE	modF	moeA	moeB	mog	mokB	mokC	motA	motB	mpaA	mpl	mppA	mprA	mqo	mqsA	mqsR	mraY	mraZ	mrcA	mrcB	mrdA	mrdB	mreB	mreC	mreD	mrp	mrr	msbA	mscK	mscL	mscM	mscS	msrA	msrB	msrC	msyB	mtfA	mtgA	mtlA	mtlD	mtlR	mtn	mtr	mug	mukB	mukE	mukF	murA	murB	murC	murD	murE	murF	murG	murI	murJ	murP	murQ	murR	mutH	mutL	mutM	mutS	mutT	mutY	mzrA	nac	nadA	nadB	nadC	nadD	nadE	nadK	nadR	nagA	nagB	nagC	nagE	nagK	nagZ	nanA	nanE	nanK	nanM	nanR	nanS	nanT	napB	napC	napD	napF	napG	napH	narG	narH	narI	narJ	narK	narL	narP	narQ	narU	narV	narW	narY	narZ	ndh	ndk	nei	nemA	nemR	nepI	nfi	nfo	nfrA	nfrB	nfsA	nfsB	nfuA	nhaA	nhaB	nhaR	nhoA	nikA	nikB	nikC	nikD	nikE	nikR	nimR	nimT	ninE	nirB	nirC	nirD	nlpA	nlpC	nlpD	nlpE	nlpI	nmpC	nohA	nohB	norR	norV	norW	npr	nrdA	nrdB	nrdD	nrdE	nrdF	nrdG	nrdH	nrdI	nrdR	nrfA	nrfB	nrfC	nrfD	nrfE	nrfF	nrfG	nsrR	nth	nudB	nudC	nudE	nudF	nudG	nudJ	nudK	nudL	nuoA	nuoB	nuoC	nuoE	nuoF	nuoG	nuoH	nuoI	nuoJ	nuoK	nuoL	nuoM	nuoN	nupC	nupG	nupX	nusA	nusB	nusG	obgE	ogrK	ogt	ompA	ompC	ompF	ompG	ompN	ompR	ompT	ompW	ompX	omrA	omrB	opgB	opgC	opgD	opgE	opgG	opgH	oppA	oppB	oppC	oppD	oppF	orn	osmB	osmC	osmE	osmF	osmY	otsA	otsB	oxc	oxyR	oxyS	paaA	paaB	paaC	paaD	paaE	paaF	paaG	paaH	paaI	paaJ	paaK	paaX	paaY	paaZ	pabA	pabB	pabC	pal	panB	panC	panD	panE	panF	paoA	paoB	paoC	paoD	parC	parE	patA	patD	patZ	pbl	pbpC	pbpG	pck	pcm	pcnB	pdeA	pdeB	pdeC	pdeD	pdeF	pdeH	pdeI	pdeK	pdeL	pdeN	pdeR	pdhR	pdxA	pdxB	pdxH	pdxJ	pdxK	pdxY	pepA	pepB	pepD	pepE	pepN	pepP	pepQ	pepT	perR	pfkA	pfkB	pflA	pflB	pflD	pgaA	pgaB	pgaC	pgaD	pgi	pgk	pgl	pgm	pgpA	pgpB	pgpC	pgrR	pgsA	pheA	pheL	pheM	pheP	pheS	pheT	pheU	pheV	phnC	phnD	phnE_1	phnE_2	phnF	phnG	phnH	phnI	phnJ	phnK	phnL	phnM	phnN	phnO	phnP	phoA	phoB	phoH	phoP	phoQ	phoR	phoU	php	phr	pinH	pinQ	pinR	pitA	pitB	plaP	pldA	pldB	pliG	plsB	plsC	plsX	pmbA	pmrD	pncA	pncB	pncC	pnp	pntA	pntB	pnuC	polA	polB	potA	potB	potC	potD	potE	potF	potG	potH	potI	poxB	ppa	ppc	ppdA	ppdB	ppdC	ppdD	pphA	ppiA	ppiB	ppiC	ppiD	ppk	pppA	ppsA	ppsR	pptA	ppx	pqiA	pqiB	pqqL	prc	preA	prfA	prfB	prfC	prfH	priA	priB	priC	prkB	prlC	prlF	prmA	prmB	prmC	proA	proB	proC	proL	proM	proP	proQ	proS	proV	proW	proX	proY	prpB	prpC	prpD	prpE	prs	psd	psiE	psiF	pspA	pspB	pspC	pspD	pspE	pspG	psrO	pssA	pstA	pstB	pstC	pstS	psuG	psuT	pta	pth	ptrA	ptrB	ptsA	ptsG	ptsH	ptsI	ptsN	ptsP	purA	purB	purC	purD	purE	purF	purH	purK	purL	purM	purN	purR	purT	purU	putA	putP	puuA	puuB	puuC	puuD	puuE	puuP	puuR	pykA	pykF	pyrB	pyrC	pyrD	pyrE	pyrF	pyrG	pyrH	pyrI	pyrL	qmcA	qor	qseB	qseC	queA	queC	queD	queE	queF	queG	racR	radA	radD	raiA	rapZ	rarA	rarD	ratB	ravA	rayT	rbbA	rbfA	rbn	rbsA	rbsB	rbsC	rbsD	rbsK	rbsR	rcdA	rclA	rclB	rclC	rclR	rcnA	rcnB	rcnR	rcsA	rcsB	rcsC	rcsD	rcsF	rdgB	rdgC	rdlA	rdlB	rdlC	rdlD	rdoA	recA	recB	recC	recD	recE	recF	recG	recJ	recN	recO	recQ	recR	recX	relA	relB	relE	rem	renD	rep	rfaD	rfaE	rfaH	rfbA	rfbB	rfbC	rfbD	rfbX	rfe	rffA	rffC	rffG	rffH	rffM	rffT	rhaB	rhaD	rhaM	rhaR	rhaS	rhaT	rhlB	rhlE	rho	rhoL	rhsA	rhsB	rhsC	rhsD	rhtA	rhtB	rhtC	ribA	ribB	ribC	ribD	ribE	ribF	ridA	rihA	rihB	rihC	rimI	rimJ	rimK	rimM	rimO	rimP	rlmA	rlmB	rlmC	rlmD	rlmE	rlmF	rlmG	rlmH	rlmI	rlmJ	rlmL	rlmM	rlmN	rlpA	rluA	rluB	rluC	rluD	rluE	rluF	rmf	rmuC	rna	rnb	rnc	rnd	rne	rng	rnhA	rnhB	rnk	rnlA	rnlB	rnpA	rnpB	rnr	rnt	rob	rodZ	rof	roxA	rpe	rph	rpiA	rpiR	rplA	rplB	rplC	rplD	rplE	rplF	rplI	rplJ	rplK	rplL	rplM	rplN	rplO	rplP	rplQ	rplR	rplS	rplT	rplU	rplV	rplW	rplX	rplY	rpmA	rpmB	rpmC	rpmD	rpmE	rpmF	rpmG	rpmH	rpmI	rpmJ	rpoA	rpoB	rpoC	rpoD	rpoE	rpoH	rpoN	rpoS	rpoZ	rppH	rpsA	rpsB	rpsC	rpsD	rpsE	rpsF	rpsG	rpsH	rpsI	rpsJ	rpsK	rpsL	rpsM	rpsN	rpsO	rpsP	rpsQ	rpsR	rpsS	rpsT	rpsU	rraA	rraB	rrfA	rrfB	rrfC	rrfD	rrfE	rrfF	rrfG	rrfH	rrlA	rrlB	rrlC	rrlD	rrlE	rrlG	rrlH	rrrD	rrrQ	rrsA	rrsB	rrsC	rrsD	rrsE	rrsG	rrsH	rsd	rseA	rseB	rseC	rseP	rsfS	rsgA	rsmA	rsmB	rsmC	rsmD	rsmE	rsmF	rsmG	rsmH	rsmI	rsmJ	rspA	rspB	rssA	rssB	rstA	rstB	rsuA	rsxA	rsxB	rsxC	rsxD	rsxE	rsxG	rtcA	rtcB	rtcR	rttR	rusA	rutA	rutB	rutC	rutD	rutE	rutF	rutG	rutR	ruvA	ruvB	ruvC	rybA	rybB	rydB	ryeA	ryfA	ryhB	ryjA	rzoD	rzoR	rzpD	rzpR	sad	sanA	sapA	sapB	sapC	sapD	sapF	satP	sbcB	sbcC	sbcD	sbmA	sbmC	sbp	scpA	scpB	scpC	sdaA	sdaB	sdaC	sdhA	sdhB	sdhC	sdhD	sdhE	sdiA	sdsR	secA	secB	secD	secE	secF	secG	secM	secY	selA	selB	selC	selD	seqA	serA	serB	serC	serS	serT	serU	serV	serW	serX	setA	setB	setC	sfmA	sfmC	sfmF	sfmH	sfsA	sfsB	sgbE	sgbH	sgbU	sgcA	sgcB	sgcC	sgcE	sgcQ	sgcR	sgcX	sgrR	sgrS	shiA	sibA	sibB	sibC	sibD	sixA	skp	slmA	slp	slt	slyA	slyB	slyD	slyX	smf	smg	smpB	smrA	smrB	smtA	sodA	sodB	sodC	sohB	sokB	sokC	solA	soxR	soxS	speA	speB	speC	speD	speE	speG	spf	spoT	sppA	spy	sra	sraB	sraF	srlA	srlB	srlD	srlE	srlR	srmB	ssb	sseA	sseB	ssnA	sspA	sspB	ssrA	ssrS	sstT	ssuA	ssuB	ssuC	ssuD	sthA	stpA	sucA	sucB	sucC	sucD	sufA	sufB	sufC	sufD	sufE	sufS	sugE	suhB	sulA	surA	sutR	sxy	syd	tabA	tadA	tag	talA	talB	tam	tamA	tamB	tap	tar	tas	tatA	tatB	tatC	tatD	tatE	tauA	tauB	tauC	tauD	tbpA	tcdA	tcyJ	tcyL	tcyN	tcyP	tdcA	tdcB	tdcC	tdcD	tdcE	tdcF	tdcG	tdh	tdk	tehA	tehB	tesA	tesB	tfaE	tfaQ	tfaR	tfaS	tfaX	tff	tgt	thiC	thiD	thiE	thiF	thiG	thiH	thiI	thiK	thiL	thiM	thiP	thiQ	thiS	thpR	thrA	thrB	thrC	thrL	thrS	thrT	thrU	thrV	thrW	thyA	tig	tilS	tktA	tktB	tldD	tmcA	tmk	tnaA	tnaB	tolA	tolB	tolC	tolQ	tolR	tomB	tonB	topA	topB	torD	torR	torS	torT	torZ	tpiA	tpr	tpx	tqsA	treA	treB	treC	treF	treR	trg	trkA	trkG	trkH	trmA	trmD	trmH	trmI	trmJ	trmL	trmO	trpA	trpB	trpC	trpD	trpE	trpL	trpR	trpS	trpT	truA	truB	truC	truD	trxA	trxB	trxC	tsaB	tsaC	tsaD	tsaE	tsf	tsgA	tsr	tsx	ttcA	ttdA	ttdB	ttdR	ttdT	tufA	tufB	tus	tusA	tusB	tusC	tusD	tusE	tynA	typA	tyrA	tyrB	tyrP	tyrR	tyrS	tyrT	tyrU	tyrV	uacT	ubiA	ubiB	ubiC	ubiD	ubiE	ubiF	ubiG	ubiH	ubiI	ubiJ	ubiX	ucpA	udk	udp	ugd	ugpA	ugpB	ugpC	ugpE	ugpQ	uhpA	uhpB	uhpC	uhpT	uidA	uidB	uidC	uidR	ulaA	ulaB	ulaC	ulaD	ulaE	ulaF	ulaG	ulaR	umpG	umpH	umuC	umuD	ung	upp	uraA	usg	ushA	uspA	uspB	uspC	uspD	uspE	uspF	uspG	uup	uvrA	uvrB	uvrC	uvrD	uvrY	uxaA	uxaB	uxaC	uxuA	uxuB	uxuR	valS	valT	valU	valV	valW	valX	valY	valZ	ves	viaA	vsr	waaA	waaB	waaC	waaF	waaG	waaH	waaJ	waaL	waaO	waaP	waaQ	waaS	waaU	waaY	waaZ	wbbH	wbbI	wbbJ	wbbK	wcaA	wcaB	wcaC	wcaE	wcaI	wcaJ	wcaK	wcaL	wcaM	wecB	wecC	wecH	wrbA	wza	wzb	wzc	wzxC	wzxE	wzyE	wzzB	wzzE	xanP	xanQ	xapA	xapB	xapR	xdhA	xdhB	xdhC	xdhD	xerC	xerD	xisE	xseA	xseB	xthA	xylA	xylB	xylE	xylG	xylH	xylR	yaaA	yaaI	yaaJ	yaaU	yaaW	yaaX	yaaY	yabI	yabP	yabQ	yacC	yacG	yacH	yacL	yadD	yadE	yadG	yadH	yadI	yadK	yadL	yadM	yadS	yadV	yaeF	yaeH	yaeI	yaeP	yaeQ	yaeR	yafC	yafD	yafE	yafJ	yafK	yafL	yafN	yafO	yafP	yafQ	yafS	yafT	yafU	yafV	yafW	yafX	yafY	yafZ	yagA	yagB	yagE	yagF	yagG	yagH	yagI	yagJ	yagK	yagN	yagP	yagU	yahB	yahC	yahD	yahE	yahF	yahG	yahH	yahI	yahJ	yahK	yahL	yahN	yahO	yaiA	yaiE	yaiI	yaiL	yaiO	yaiP	yaiS	yaiW	yaiY	yaiZ	yajC	yajD	yajG	yajI	yajL	yajO	yajQ	yajR	ybaA	ybaB	ybaE	ybaK	ybaL	ybaM	ybaN	ybaO	ybaP	ybaQ	ybaS	ybaT	ybaV	ybaY	ybbA	ybbB	ybbC	ybbJ	ybbN	ybbO	ybbP	ybbW	ybbY	ybcC	ybcD	ybcF	ybcH	ybcI	ybcJ	ybcL	ybcM	ybcN	ybcO	ybcQ	ybcY	ybdD	ybdF	ybdG	ybdH	ybdJ	ybdK	ybdL	ybdM	ybdN	ybdR	ybdZ	ybeD	ybeF	ybeL	ybeQ	ybeR	ybeT	ybeU	ybeX	ybeY	ybeZ	ybfA	ybfB	ybfC	ybfD	ybfE	ybfF	ybfG	ybfO	ybfP	ybgA	ybgC	ybgE	ybgI	ybgJ	ybgK	ybgL	ybgP	ybgQ	ybgS	ybhA	ybhB	ybhC	ybhD	ybhF	ybhG	ybhH	ybhI	ybhK	ybhL	ybhM	ybhN	ybhP	ybhQ	ybhR	ybhS	ybiA	ybiB	ybiC	ybiH	ybiI	ybiJ	ybiO	ybiR	ybiT	ybiU	ybiV	ybiW	ybiX	ybiY	ybjC	ybjD	ybjG	ybjH	ybjI	ybjJ	ybjL	ybjM	ybjN	ybjO	ybjP	ybjQ	ybjS	ybjT	ybjX	ycaC	ycaD	ycaI	ycaK	ycaL	ycaM	ycaN	ycaO	ycaP	ycaQ	ycaR	ycbF	ycbJ	ycbK	ycbU	ycbV	ycbX	ycbZ	yccA	yccF	yccJ	yccM	yccS	yccT	yccU	yccX	ycdX	ycdY	ycdZ	yceA	yceB	yceD	yceF	yceG	yceH	yceI	yceJ	yceK	yceM	yceO	yceQ	ycfH	ycfJ	ycfK	ycfL	ycfP	ycgB	ycgI	ycgJ	ycgL	ycgM	ycgN	ycgR	ycgV	ycgX	ycgY	ycgZ	ychA	ychF	ychH	ychJ	ychN	ychO	ychQ	ychS	yciA	yciB	yciC	yciE	yciF	yciG	yciH	yciI	yciK	yciN	yciO	yciQ	yciT	yciU	yciV	yciW	yciX	ycjD	ycjF	ycjG	ycjM	ycjN	ycjP	ycjQ	ycjR	ycjS	ycjT	ycjU	ycjW	ycjX	ycjY	ydaC	ydaE	ydaF	ydaG	ydaN	ydaS	ydaT	ydaU	ydaV	ydaW	ydaY	ydbC	ydbH	ydbJ	ydbK	ydbL	ydcA	ydcC	ydcD	ydcF	ydcH	ydcI	ydcJ	ydcK	ydcL	ydcM	ydcP	ydcR	ydcS	ydcU	ydcV	ydcY	ydcZ	yddA	yddB	yddE	yddG	yddH	yddM	yddW	ydeA	ydeE	ydeI	ydeN	ydeO	ydeP	ydeS	ydeU	ydfA	ydfB	ydfC	ydfD	ydfE	ydfG	ydfH	ydfI	ydfK	ydfP	ydfR	ydfT	ydfU	ydfV	ydfW	ydfX	ydfZ	ydgA	ydgC	ydgD	ydgH	ydgI	ydgJ	ydgK	ydhB	ydhC	ydhF	ydhI	ydhJ	ydhK	ydhL	ydhP	ydhQ	ydhR	ydhS	ydhT	ydhU	ydhV	ydhW	ydhX	ydhY	ydhZ	ydiB	ydiE	ydiF	ydiH	ydiJ	ydiK	ydiL	ydiM	ydiO	ydiP	ydiQ	ydiR	ydiS	ydiT	ydiU	ydiV	ydiY	ydiZ	ydjA	ydjF	ydjG	ydjH	ydjI	ydjJ	ydjK	ydjL	ydjM	ydjY	ydjZ	yeaC	yeaD	yeaE	yeaG	yeaH	yeaK	yeaL	yeaO	yeaQ	yeaR	yeaV	yeaW	yeaX	yeaY	yebB	yebC	yebE	yebF	yebG	yebK	yebO	yebQ	yebS	yebT	yebV	yebW	yebY	yebZ	yecA	yecD	yecE	yecF	yecJ	yecM	yecN	yecR	yecT	yedA	yedD	yedE	yedF	yedI	yedJ	yedK	yedL	yedM	yedP	yedV	yedW	yedX	yedY	yedZ	yeeA	yeeD	yeeE	yeeJ	yeeN	yeeO	yeeP	yeeR	yeeS	yeeW	yeeX	yeeY	yeeZ	yefM	yegD	yegH	yegK	yegL	yegP	yegQ	yegS	yegU	yegV	yegW	yegX	yehD	yehE	yehI	yehK	yehL	yehM	yehP	yehQ	yehR	yehS	yehT	yehU	yehW	yehX	yehY	yeiB	yeiE	yeiG	yeiH	yeiI	yeiL	yeiP	yeiQ	yeiR	yeiS	yeiW	yejA	yejB	yejE	yejF	yejG	yejK	yejL	yejM	yejO	yfaA	yfaD	yfaE	yfaL	yfaP	yfaQ	yfaT	yfaU	yfaV	yfaW	yfaX	yfaY	yfaZ	yfbK	yfbM	yfbO	yfbR	yfbS	yfbT	yfbU	yfbV	yfcA	yfcC	yfcD	yfcE	yfcF	yfcG	yfcH	yfcI	yfcJ	yfcL	yfcO	yfcP	yfcQ	yfcR	yfcS	yfcT	yfcU	yfcV	yfcZ	yfdC	yfdE	yfdG	yfdH	yfdI	yfdL	yfdM	yfdN	yfdO	yfdP	yfdR	yfdS	yfdY	yfeC	yfeD	yfeH	yfeK	yfeN	yfeO	yfeR	yfeS	yfeW	yfeX	yfeY	yfeZ	yffB	yffM	yffN	yffO	yffP	yffQ	yffR	yffS	yfgD	yfgG	yfgH	yfgI	yfgJ	yfgM	yfgO	yfhG	yfhH	yfhL	yfhM	yfhR	yfiB	yfiE	yfiF	yfiH	yfiL	yfiM	yfiP	yfiR	yfjD	yfjH	yfjM	yfjP	yfjQ	yfjR	yfjT	yfjU	yfjW	yfjX	yfjY	yfjZ	ygaC	ygaH	ygaM	ygaP	ygaQ_2	ygaU	ygaV	ygaX	ygaY	ygaZ	ygbA	ygbE	ygbI	ygbJ	ygbK	ygbL	ygbM	ygbN	ygcE	ygcN	ygcO	ygcQ	ygcR	ygcS	ygcU	ygcW	ygdB	ygdD	ygdG	ygdH	ygdI	ygdQ	ygeA	ygeN	ygeO	ygeP	ygeQ	ygeR	ygeW	ygeX	ygfB	ygfF	ygfI	ygfK	ygfM	ygfS	ygfT	ygfZ	yggC	yggD	yggE	yggF	yggI	yggL	yggN	yggP	yggR	yggS	yggT	yggU	yggW	yggX	yghA	yghB	yghD	yghE	yghF	yghG	yghJ	yghO	yghQ	yghR	yghS	yghT	yghU	yghW	yghX_1	yghX_2	yghZ	ygiA	ygiB	ygiC	ygiD	ygiF	ygiH	ygiL	ygiM	ygiN	ygiQ	ygiS	ygiV	ygiW	ygjH	ygjI	ygjJ	ygjK	ygjP	ygjQ	ygjR	ygjV	yhaH	yhaJ	yhaK	yhaL	yhaM	yhaO	yhaV	yhbE	yhbO	yhbP	yhbQ	yhbS	yhbT	yhbU	yhbV	yhbW	yhbX	yhbY	yhcA	yhcB	yhcC	yhcD	yhcF	yhcH	yhcN	yhcO	yhdE	yhdH	yhdJ	yhdN	yhdP	yhdT	yhdU	yhdV	yhdW	yhdX	yhdY	yhdZ	yheO	yheS	yheT	yheU	yheV	yhfA	yhfG	yhfK	yhfL	yhfS	yhfU	yhfW	yhfX	yhfY	yhfZ	yhgA	yhgE	yhgF	yhgN	yhhA	yhhH	yhhI	yhhJ	yhhL	yhhM	yhhN	yhhQ	yhhS	yhhT	yhhW	yhhX	yhhY	yhiD	yhiI	yhiN	yhjB	yhjC	yhjD	yhjE	yhjG	yhjJ	yhjR	yhjV	yhjX	yhjY	yiaC	yiaD	yiaF	yiaG	yiaJ	yiaK	yiaL	yiaM	yiaN	yiaO	yiaU	yiaV	yiaW	yiaY	yibA	yibF	yibH	yibI	yibJ	yibL	yibN	yibQ	yibT	yicC	yicG	yicH	yicI	yicJ	yicL	yicN	yicR	yicS	yidA	yidB	yidC	yidD	yidE	yidF	yidG	yidH	yidI	yidJ	yidK	yidL	yidQ	yidR	yidZ	yieE	yieF	yieH	yieK	yieL	yieP	yifB	yifE	yifK	yifL	yifN	yifO	yigA	yigB	yigG	yigI	yigL	yigM	yigZ	yihA	yihD	yihF	yihG	yihI	yihL	yihM	yihN	yihO	yihP	yihQ	yihS	yihT	yihU	yihV	yihW	yihX	yihY	yiiD	yiiG	yiiM	yiiQ	yiiR	yiiS	yiiX	yijD	yijE	yijF	yijO	yjaA	yjaB	yjaG	yjaH	yjaZ	yjbB	yjbD	yjbE	yjbF	yjbG	yjbI	yjbJ	yjbL	yjbM	yjbQ	yjbR	yjcB	yjcE	yjcF	yjcH	yjcO	yjcZ	yjdC	yjdF	yjdI	yjdJ	yjdM	yjdN	yjdP	yjeF	yjeH	yjeI	yjeJ	yjeM	yjeN	yjeO	yjeT	yjfC	yjfF	yjfI	yjfJ	yjfL	yjfM	yjfN	yjfP	yjfY	yjfZ	yjgA	yjgH	yjgL	yjgM	yjgR	yjgW	yjgZ	yjhB	yjhC	yjhD	yjhE	yjhF	yjhG	yjhH	yjhP	yjhR	yjhU	yjhV	yjhX	yjiA	yjiC	yjiG	yjiH	yjiJ	yjiK	yjiL	yjiM	yjiN	yjiP	yjiQ	yjiR	yjiS	yjiT	yjiV	yjiX	yjiY	yjjA	yjjB	yjjG	yjjI	yjjJ	yjjQ	yjjU	yjjV	yjjW	yjjX	yjjY	yjjZ	yjtD	ykfA	ykfB	ykfC	ykfF	ykfG	ykfH	ykfI	ykfJ	ykgA	ykgE	ykgF	ykgG	ykgH	ykgJ	ykgL	ykgM	ykgN	ykgO	ykiA	ylaC	ylbF	ylbG	ylbH	ylcG	yliI	yliL	ymbA	ymdA	ymdB	ymdF	ymfA	ymfI	ymfJ	ymfK	ymfL	ymfM	ymfN	ymfO	ymfP	ymfQ	ymfR	ymfS	ymfT	ymgA	ymgD	ymgE	ymgF	ymgG	ymgH	ymiA	ymjA	ynaA	ynaE	ynaI	ynaJ	ynaK	ynbC	ynbD	ynbE	yncD	yncE	yncG	yncJ	yneE	yneG	yneH	yneJ	ynfA	ynfB	ynfC	ynfD	ynfE	ynfF	ynfG	ynfH	ynfK	ynfL	ynfM	yniA	yniB	yniC	yniD	ynjA	ynjB	ynjC	ynjD	ynjE	ynjF	ynjH	ynjI	yoaA	yoaB	yoaC	yoaE	yoaF	yoaH	yoaI	yobA	yobB	yobD	yobF	yobH	yodB	yodC	yodD	yoeB	yoeF	yohC	yohD	yohF	yohH	yohJ	yohK	yohO	yojI	ypdA	ypdB	ypdC	ypdE	ypdF	ypdI	ypeA	ypeB	ypeC	ypfG	ypfH	ypfJ	ypfN	yphA	yphB	yphC	yphD	yphE	yphF	yphG	yphH	ypjA	ypjD	ypjJ	ypjK	ypjM_1	ypjM_2	ypjM_3	yqaA	yqaB	yqaE	yqcA	yqcC	yqcE	yqeA	yqeB	yqeC	yqeF	yqeG	yqeI	yqeJ	yqfA	yqfB	yqfE	yqgA	yqgB	yqgC	yqgD	yqgE	yqgF	yqhA	yqhC	yqhD	yqhG	yqhH	yqiA	yqiB	yqiC	yqiH	yqiK	yqjA	yqjC	yqjD	yqjE	yqjF	yqjG	yqjH	yqjI	yqjK	yraH	yraJ	yraK	yraN	yraP	yraQ	yraR	yrbG	yrbL	yrdA	yrdB	yrdD	yrfF	yrfG	yrhA	ysaA	ysaB	ysgA	ytfA	ytfB	ytfE	ytfF	ytfG	ytfH	ytfJ	ytfK	ytfL	ytfP	ytfQ	ytfR	ytfT	ytjA	ytjB	ytjC	yzcX	yzfA	yzgL	zapA	zapB	zapC	zapD	zapE	zinT	zipA	zitB	zntA	zntR	znuA	znuB	znuC	zraP	zraR	zraS	zupT	zur	zwf
T1:,OD,0.5	0.0	1.01241489092993	2.23419711144626	0.0	4.28998399117289	2.03899750148108	0.0	1.34576519701409	1.34481965284109	0.0	1.44363101277046	1.12800073606702	0.0	5.46357624115697	15.1720118571405	4.73585575808373	7.96706172437456	4.94454262440564	16.687708102403	5.82808477402183	5.19850673091053	16.4630281912388	4.04781104923794	3.93436513563168	5.10164006809567	1.20508256773175	6.89426530218956	1.12871201884057	1.43757381747481	2.73715563215889	1.39478113280122	0.0	0.0	0.0	1.22208799721056	0.0	2.21013630409634	1.6308634734883	1.17438524136141	1.08969425150248	1.26792797882983	0.0	10.5292513128932	2.67860597863463	2.05528840737591	0.0	1.97829945568701	1.08342785848852	1.52268806499295	0.0	1.06512746680812	0.0	1.03922447517067	0.0	1.06394667000899	1.16909603821898	5.56534349159736	1.4802061548894	0.0	0.0	3.81969659426836	14.7470710725491	1.38279164773739	1.07746518753837	0.0	0.0	2.0511172601731	2.0870591394531	0.0	6.50818138695677	5.43409852445978	4.90749165471247	3.86927036893838	3.41497829208264	4.42071930826661	2.90743487312539	0.0	0.0	1.21351445979197	1.8237009935233	1.3448317435292	4.22313353140432	0.0	0.0	3.39757398424259	1.00149382278204	0.0	0.0	0.0	1.00825440122932	3.09791600717054	2.31326744593304	1.21442681316473	2.21262870887713	1.96147166122007	1.41331377301067	1.12256438317608	3.35128328200708	1.58251851534119	1.00808657180971	1.15734167744891	1.69781119625524	4.75154763120121	1.92263366174477	3.88586514784763	0.0	1.30390053012925	2.03611006647008	1.25573535491859	0.0	1.52765978531292	1.06244234340899	1.05565975158512	0.0	1.15102268868965	1.48210566098872	0.0	0.0	1.34390600125528	0.0	0.0	0.0	0.0	0.0	0.0	4.36791756211089	1.61374172134501	1.14801310817811	3.92325232701559	3.00179531365986	2.38997186789864	5.37348473873334	2.47821862005358	5.4872061402258	1.72132413110628	0.0	1.52800186796458	3.22280972666593	2.45212487624836	0.0	1.21821285555039	1.04413164753357	5.82469519378543	1.00267120081174	5.51832542657382	8.39294147077795	5.89433671012887	2.11894583885725	3.60258921879354	4.41727205956547	1.14656301602295	1.06610477316088	1.12745019683969	2.14542679831885	0.0	0.0	0.0	1.66911116072237	3.9719042898188	2.85196117943076	1.18633695645491	2.04004408510262	3.48586625529635	8.24422116903941	1.76938604757482	5.25380792122839	5.70602224962858	2.08482153008908	4.22817622874817	1.6056265777968	0.0	0.0	1.09204722893198	5.47102748265025	2.97156383409758	1.02254767186557	1.84530773503638	1.04464660544775	1.75929042684044	1.21375155001431	2.18735539344325	12.3675119156831	0.0	1.07383697715724	1.03999552881312	2.48011978999161	4.27899656306201	1.32604826397516	4.723876578141	1.25956448298977	1.71731491396082	1.54907550557884	1.6534960831262	1.83152811084392	4.19046462845045	4.95002676801607	2.39342496142677	3.0871661329069	2.54997996965527	3.62726616149144	1.05148202143139	1.07385911951554	1.28976130594415	0.0	1.04048660314851	0.0	0.0	0.0	0.0	0.0	10.0819522971414	10.4397610166154	4.35876952643825	3.40624025529633	5.37662122410927	6.64930131771016	5.65214596699855	6.881897892048	4.48752677354051	3.12468826146118	1.09480633672678	1.7978621500682	1.30362623429255	2.30035461277617	6.85949424491577	9.45686608850515	4.55339169545876	2.36160600225337	1.67220782985872	1.08352757577422	2.46104416018274	1.64572073425267	1.91695682414299	3.9763891941201	1.02655889910995	1.02717263910058	1.80062917458208	1.06457829324816	5.04572519809976	2.34465487038585	1.10824441513501	1.43222406426157	2.09623343637217	1.41996837177897	1.00686256654307	1.35171346788356	1.09375776043518	1.76686556782992	1.62612937145486	2.28489736912404	3.57351552255485	4.07229630036762	5.00494675202132	0.0	0.0	0.0	1.18580483451105	3.62126506388455	0.0	4.59042953813715	5.76360094907757	5.76276794551356	2.91131391379764	1.9192640297509	6.49704447724971	1.55463102195165	2.84271379610911	0.0	1.29572742929653	1.43198412649469	5.56770171067307	3.33358971446364	2.48582329294764	1.79710974232238	0.0	0.0	1.19307951568769	1.97280917934981	0.0	4.9922584292366	2.00248357971191	1.15117627406145	1.67183765177501	0.0	0.0	1.07019783227774	0.0	3.0363632117013	0.0	2.00659562326158	1.63874429320638	7.18116842612235	7.15833529132783	0.0	1.12655682664411	1.07050649073302	1.18427988234	1.43616243937549	1.00433187452589	2.1865319171554	0.0	1.23550958327123	2.39975689419289	4.86556988836841	0.0	1.05450331400445	0.0	0.0	3.99111095611868	1.00713145459399	1.06405513933732	1.48740820455608	1.23001112977213	1.53075804050843	1.19678603903489	3.20805549956645	2.58977573538947	1.33521609356401	0.0	0.0	2.07389921612393	9.01986451599407	1.00781249669961	5.38671128426176	2.42704676375478	0.0	0.0	1.13487525395625	0.0	1.37911239989092	1.43162610246797	2.12056347716767	1.46365929462134	6.82239162124456	3.20297241987693	5.04860675457611	5.29750771340993	5.38792123032247	4.76927096442996	1.01986235458056	1.04100982833501	3.00380125715794	1.42226408393882	2.6519418589255	1.39609094107962	0.0	0.0	0.0	0.0	0.0	1.30674379649661	1.06258874613377	0.0	1.86468916685573	4.80696511606799	2.38880486424338	3.37999711650779	3.31502692908239	3.55516908108516	1.74574360290709	5.39059580329046	1.93124757948815	2.31264940261917	4.63280716797443	2.3124753001007	0.0	0.0	2.55488960405194	3.27086715203886	1.08793003094283	2.03316043764751	3.47270686588957	2.34863657102405	1.44725583443221	4.05743772393043	1.7224765730469	4.16082902681095	3.87925273575738	0.0	3.17783540804089	5.14723505243424	4.68767542696789	5.02636620898446	1.05839366726658	4.1371791164318	1.03198418805328	0.0	1.32654718440978	5.57539976514241	1.29914336506078	1.2061667651919	1.9300325833681	0.0	6.13257506433389	5.42298310539545	1.47165046216971	0.0	1.64395217032095	3.61211752880952	1.70219473192032	4.51248230482766	1.06021664261046	1.44117518625351	0.0	0.0	1.02759826962115	2.83831515957961	2.38373493339358	1.21427836161362	1.07391397608127	0.0	3.18380685147586	3.16416022745665	1.30476599577172	4.11752173841478	1.20057345751602	2.77216664771787	3.26254661830724	2.14412604882642	0.0	4.2489030133996	19.3687356033675	1.89044404394422	1.16508205177316	1.56011836636837	4.41531727444148	2.38960875568987	2.53973363239238	0.0	1.13090750361157	1.01621865925058	1.64165204218603	5.06309343273291	1.01381908639754	3.42472166481943	2.02282131416797	4.09429452711685	3.65714336625799	4.89165658066738	1.07170512490757	3.15159760240192	2.49318990721088	2.79252677161921	4.55556063345641	1.35523775828869	4.03441871128338	1.85118789606233	1.70603481725599	1.05996337732958	1.48183512539083	0.0	0.0	4.66048299775945	5.3157554939705	5.93226989172372	4.99757389243942	7.2865723179703	10.4190302638898	1.63744560652706	4.39457407624256	4.26021573351466	3.37654183608317	1.03416114484547	13.177263844809	5.27151277578333	7.95623954735982	8.39006531427813	3.27425785325845	3.07886452254556	4.85634266872833	2.12548858123299	0.0	1.51193771826382	5.57418073905857	7.43626339423461	2.19903362255815	2.79493262100311	9.52942326620236	1.04670405571556	2.33826467579888	0.0	1.0110786911759	1.02665776070468	5.12567369416023	6.29441615949974	4.40135960313783	9.99373848732656	3.38133461986923	1.68369784858205	4.10928302063525	4.2383553047402	2.30764265301715	3.91466778740081	1.52350823330528	3.82589527938632	0.0	0.0	0.0	6.28669141112317	0.0	0.0	0.0	1.04023358991252	5.08635854141675	4.00174895075665	1.50636924022535	3.46703713127964	1.67603675938645	1.10915228812134	1.53925499214952	1.15483885767818	1.05245961255255	1.12384545975139	6.27408107290503	2.11073455209398	2.31155512894102	1.51384422893929	1.131698704884	5.02476247774687	1.16842263186873	2.73239388615399	3.69099501395155	1.60433482852259	6.37214407544447	1.33783949243995	5.32116963481321	1.08566311543207	0.0	1.05055007872057	3.18145028321371	0.0	1.31603591057382	1.59682612766722	1.7947896868676	3.01080186222257	1.35101457786025	2.47035214599405	1.41906464682793	0.0	1.01052045124436	1.04273303813606	0.0	0.0	3.59392011775243	3.43321007931482	2.65080956347883	1.90978546218287	1.72959994394779	5.78017189668537	3.76344532430886	0.0	4.03044882762476	1.0059895620089	2.29891714008996	1.17748162452772	2.77130425797115	1.84055804875884	2.54471206794081	0.0	1.70901698852911	1.10563439467638	1.6113424352717	2.75394096995731	0.0	1.28945884604203	1.20150215151132	1.29794141700613	0.0	1.18697468681646	4.34743144665658	3.48108706152282	3.76008707892183	5.4824655643858	9.45546252286065	5.72774455622174	5.4955576778845	4.20602053114232	9.52317624626168	1.16564255614188	2.6099738606481	3.99560684044353	2.2001733903521	0.0	1.13555472667964	3.5802365624056	6.01800807520755	4.05296976132947	5.17838575314831	2.50017460059348	2.20490539042552	1.97707614691996	1.11816945811134	3.74154270516676	1.89991159631308	4.53819476492816	1.22545803542083	1.0450077221646	1.07923531072001	3.29635298583437	1.27033380164779	0.0	1.12173401635695	3.14762554704021	1.99207423101522	4.61438576854612	1.44825082091012	3.96470885505323	1.75330525182461	2.6165301668254	0.0	2.45683679814935	0.0	0.0	0.0	0.0	1.34123587812393	0.0	1.61630066332494	0.0	0.0	0.0	0.0	1.17050184237665	1.39652725829752	3.91428327960146	1.54885712787437	1.63680253239823	2.09968865017006	2.23072240073128	1.25712231383076	1.37583621043404	1.23785993640951	3.71072135766428	0.0	0.0	1.05500527558322	1.88417401940465	1.46565452766876	0.0	0.0	8.93656823032474	1.08279666308558	15.2984758402278	4.71001391939113	3.44843923628758	3.41070473652374	0.0	3.77165128383336	0.0	6.62083852334019	2.72980395159447	2.29152047435794	0.0	0.0	1.80198895223676	5.7870884169619	1.29719738561343	1.24817281947834	3.44401691074693	0.0	0.0	2.3371195936629	1.51727400554555	2.40167536841742	1.07261989885428	1.24328344255242	0.0	0.0	3.90500683813161	0.0	1.01157818164348	2.30519347680637	0.0	1.02070131083683	0.0	0.0	0.0	7.09905419858634	4.61363948518979	0.0	0.0	0.0	0.0	0.0	1.08496652496875	0.0	6.1780416201658	1.22423525383887	3.90275358928396	3.86279829089831	1.53378406907376	2.34819191744012	1.65384409914033	1.02407144703474	4.65435567840403	6.84409661922569	4.75654982028074	4.80832006803533	4.62936743175615	7.4136849546327	1.88983472660523	4.75357806730641	1.01030982294084	1.44572611527822	0.0	1.08803287715409	0.0	1.49114127645807	3.10671435017113	1.08819492107069	4.52458607543183	0.0	1.36118750155272	1.63358202274719	10.7776976165739	1.11024014308951	5.77851057824868	1.22586697317969	1.30091280024246	1.06605234395656	1.00097972436837	1.08838594997248	1.36193438865893	2.18745473312513	2.45607196385049	5.77569225019599	1.12254055541471	1.21697410339773	1.00068317993157	0.0	1.22451569722874	1.02664890838774	1.15015063050835	1.63066667946928	1.53730360216076	1.25160705239885	5.19292734768387	4.49655184333763	1.69870745619812	1.14100257895748	0.0	1.16084606119853	0.0	3.23742756309145	1.04694735256853	3.48974913390201	4.00558867393989	4.68645404250758	2.07018277602109	3.21433408782403	2.31766897136321	1.57873450546991	1.57693600809612	1.17572911534226	4.1954430486074	5.90082180611626	2.17622451358308	1.07897500910855	11.0002282623691	1.45149663284859	1.02906994505531	1.90368847949414	1.46796584656	1.16017659146457	1.12685858961638	1.18222097505707	3.66617018080846	1.06631369184788	7.60170051431612	1.23060926017384	0.0	0.0	1.66743402231144	0.0	1.32500284047074	4.97819962772347	5.18122743245417	4.4333028282946	3.85351384602707	4.19409494820427	5.41258455691731	4.93434776213576	6.67724843561165	5.91074894727178	16.0517455211391	6.67527541858207	5.29189249415623	2.41282199560878	2.51156047494837	4.23457533895891	8.26612632479226	7.15872508388399	3.56333415433565	1.55049145981622	3.103797410481	5.00075548137682	5.81409495842841	4.12029181982437	11.7601856729982	6.22822716676027	6.05951445981987	3.62814160703383	2.50321530134415	9.50783380190258	2.10472065454078	1.81934717634774	4.88682091302007	4.02554681956502	3.77749129429263	4.61076033692209	2.0159537949018	3.00044108814404	3.84969673928515	1.26275829506856	0.0	10.5765814488755	3.81184123014792	5.2974192609579	1.83010071946775	4.54800430818911	14.1346891818512	3.41460609905848	3.23625716681579	1.89646174897454	0.0	1.35319359318123	1.80506533055913	1.92104471447164	9.53981945147602	2.08441227479451	8.24913664912934	1.35816880052059	1.61230224546125	9.63577583021925	1.73447137018728	2.7511271102754	2.7523285837506	4.17777032304557	1.07036395705332	1.30859640798998	2.30949938746989	1.05958737475046	0.0	0.0	1.05800119401196	0.0	10.3279151234926	1.64100783791555	6.53140872478764	17.7017931612356	1.6409031980964	1.12076740812683	1.99540563163565	4.04824008775284	0.0	0.0	0.0	0.0	0.0	0.0	0.0	0.0	1.08691219040071	1.19861648840699	0.0	1.0833578704638	1.16013462950364	2.53273224172191	3.20657663350429	3.03937008573379	3.76473332827555	4.32300609521274	1.19946699756842	2.93505591897372	4.2842891073978	2.40059388613319	2.01413705062901	2.97881360480516	1.83563661928234	1.41632310969598	4.85257585540983	3.65447064649314	0.0	5.59667487647379	1.22758696586619	1.33084933780844	0.0	1.00294991029441	1.43180238085859	3.37784247104395	1.61449016100179	1.97902895379264	5.82173086714161	5.42707380308041	1.35724537113257	4.59154450886211	1.52870820974485	1.95750419177995	1.169324699556	1.25154909422817	0.0	0.0	1.01582251145784	1.76762339492627	0.0	1.55483490573122	0.0	1.7891711735382	3.6247789718047	1.00345996913764	4.0330797913158	4.4577086528852	11.3599765030749	0.0	0.0	1.0847216999556	1.03498379250408	1.55061917154083	6.69955321672544	8.80265236865952	2.77388813452131	1.92498492770854	5.26453342552035	7.48202233433716	5.2360955349419	0.0	2.11679279679222	2.09949860139099	4.15555828168966	6.60908717365717	5.3451435753491	5.83904719976054	5.70670420242087	1.06048803370107	1.92999895719328	1.25807624703743	0.0	0.0	1.06073579318165	0.0	0.0	7.36808464878074	3.02130594453393	2.75951021915957	0.0	2.08174677656422	8.32343171876485	1.27987353293574	1.08936615634212	3.30521961018394	1.48223653054895	3.55141212301837	0.0	4.7097294900467	3.72961512570474	4.84716057144741	2.46409628014191	4.11984722836987	0.0	4.8294541130047	2.45931939627948	4.65211353272449	4.06235332931411	5.35052671401976	3.38952435353516	0.0	4.28072179977558	4.52331384138066	4.48882985111774	3.03783711738264	1.44092528119565	2.45038079534744	2.34316741818133	2.77602984758005	3.55867185453511	6.90729241740819	2.77333661016625	2.89051008836442	1.05040048675408	2.67312152700392	1.13374816516602	3.01797547251103	5.15129055599478	13.6568840126036	1.30049224363568	1.40253163701892	1.30793216537771	4.62057107185251	1.08242383061421	4.10653713680942	1.52195659728759	3.81301842124304	3.13191062161086	1.15153783913496	2.53752063233703	3.44214499228838	1.77546435916994	4.02906826051625	3.668565308322	9.17811793091402	3.97738959496068	8.15664856166875	4.3245032248975	5.22116432015574	2.62824839013601	1.09165295295852	0.0	1.28018284178877	5.56582494212692	5.85073565141684	5.15737009248705	4.84986280476922	4.30356646786046	3.71631044452349	0.0	0.0	0.0	0.0	5.69336306366904	3.55931482312808	1.84874765021977	3.95110731351704	6.98368089100221	7.20068490650215	6.1156833388428	4.37627243407364	2.72914433911711	2.43367389793752	4.57601577430145	2.02946588535081	5.07736808624448	1.02896959799046	1.27085431036112	1.12933823093701	0.0	1.44556579604691	1.25568984311806	0.0	11.4078202632643	1.62687936418905	4.94906630222001	4.30238032571254	1.55963146998507	2.26155961681486	2.89118857390977	1.27056847063405	3.02280972389418	1.35771098006433	2.18365143773331	4.96935375151126	15.3826346192645	4.13797942007762	7.40783765125487	2.83584683523014	3.34044443474701	2.9137078467633	4.96236152977327	1.90615301804122	7.71150146010131	3.06347369380643	2.69090830099955	2.34436786835435	0.0	0.0	0.0	0.0	0.0	0.0	0.0	0.0	0.0	0.0	1.40881666689677	0.0	0.0	2.75354773531275	1.90406045885518	2.17045431365488	4.78475947620267	5.55309365603842	1.67497122471803	5.60344178484632	1.03715405704535	0.0	1.01093730255654	1.64485828648241	2.1912196403324	3.82375251157432	4.06451996182051	1.56032497736794	0.0	1.19963828030166	1.21967503204178	0.0	6.3690661957982	1.40667399035933	3.84062100396706	1.99486023181775	0.0	2.3844366789332	1.31634224092293	4.40182262926856	0.0	3.89239213931085	2.45037272658378	3.37789129656462	4.85955127017369	5.56484362042216	2.73213012043777	5.33682205343003	4.62675085470746	1.02384583161804	1.91864137874644	1.27581070807834	3.76670485226811	2.83366518278546	4.11864866854335	6.3723099830965	1.55478739085308	24.2228161693281	4.94138894393319	7.5569025972366	4.95606647318401	10.5515635155427	12.1986438211709	2.72669657401466	2.67515215750123	1.05734540791957	1.02665646808892	1.34037311225897	1.77208951776502	1.03013479601089	5.50285004131629	4.74539007899912	3.4353404827907	10.5110357340098	5.61766412572723	4.52778170839432	3.42315216704727	3.84216662401794	4.93638417855453	0.0	4.47639619737781	3.03180278575553	4.23539734953443	2.54177021878355	5.69350716897951	0.0	1.31798240549883	2.43941015662887	0.0	1.5623185735289	1.52103719566606	1.25819088568035	1.42838094580773	2.24048136954737	0.0	1.10213847906757	1.10393233188121	0.0	0.0	2.91429415094228	2.05767308543159	4.65187647879342	9.20344787687104	1.03088067234402	12.7617623838778	3.50990194964918	2.13359513108934	2.08101814563838	6.93474795608315	6.35345444782227	0.0	1.44456415924182	6.12537560493306	1.6229762015292	1.03295775016094	1.1382363927017	4.29769708503571	2.06725383372932	5.30629696135345	1.70741808742147	1.81514488426146	0.0	6.47220898671118	10.8372481225332	1.01871669866789	1.23909725881448	4.50186699481938	8.22763547385262	0.0	0.0	0.0	0.0	1.0931361218375	1.05275902991272	3.00793207365358	3.60854166609686	1.50040290562886	2.82138439074367	3.46344870997004	12.2068395241468	1.39496952606322	0.0	0.0	0.0	0.0	1.11455845745615	0.0	2.99948306889354	1.26730302155569	1.05176467044298	1.11710432414798	0.0	0.0	0.0	0.0	0.0	1.18229465709251	1.24438276637605	1.1303879328443	0.0	1.79592267915718	0.0	1.01037550379996	4.27430206809313	0.0	0.0	1.16820426495782	1.05866901588657	1.07624619220885	0.0	7.4361651399975	1.34609740478128	1.22210245911748	3.9195573203112	2.37432304504228	3.09225536015544	46.157343038121	1.07279197193615	0.0	1.00887492347385	0.0	0.0	1.00343722092267	1.01853942464397	3.42742002984854	3.81326916305166	4.31628601254523	5.74613756401868	4.10596030726557	5.83850794669163	0.0	0.0	3.57520346736612	4.29772340170995	7.58281457649055	3.36497275598863	1.90319464989276	1.92157923362617	3.99284728948719	1.16796189457192	1.20465054047504	4.67150466618107	3.66232664422319	1.05501774411678	3.28966002619227	6.98197688750743	14.1957873309988	3.22160536437341	2.83770235641022	5.13324938284403	2.20953061859284	2.35076252818105	3.57799573408674	3.08192164742715	3.13434017061909	3.64578791334728	4.65757290938008	3.25573903287296	4.47283268511241	3.1754854774522	1.40399786740168	3.66674112666763	1.5122786877222	1.73066139544927	2.49728980837532	1.79356024519236	4.4619491131119	4.82519111316835	4.65593529171114	5.19892161292495	4.332195947469	4.13572319423614	5.24055693500129	2.33296317951758	2.35000610368532	3.1749750712937	1.27816405479982	3.5228484618319	2.12120668292514	2.95523936369776	2.86773559696741	2.52820164529259	2.90409790861453	2.6376018547803	5.90911111527575	6.47655168384237	8.32857527456924	5.33706525073842	12.8052315327835	6.20606861665892	19.7340403769785	13.9139338079578	5.6055104422523	5.51396119022356	7.1981059458212	3.54308121174824	3.09002205921399	1.50334375311893	0.0	1.97415723157949	3.15308301848976	3.69427329607871	0.0	1.14932162656866	1.14989181593094	4.56491733188301	3.63851524755726	1.59728679457923	1.73720922385809	2.36865585787764	1.01544919218707	4.73161442402665	1.89603210421248	0.0	1.17334133214353	1.65638379017929	3.86789862199035	1.05876886514452	1.17650844851975	6.10057773763214	3.14877905620721	6.21166593977079	6.42377749569819	8.47191568873775	2.38159848107296	4.08362593265697	4.0378755883653	4.61105616615355	5.30093422439662	2.5188049067248	3.28131718357928	5.93344251441775	0.0	0.0	1.2884157042654	4.94356067516958	4.28253911109358	0.0	1.7555686005464	0.0	1.13290601443505	1.30652422394497	0.0	0.0	0.0	0.0	1.13385959783971	1.24791632502321	0.0	2.04377089494231	1.7698814680984	4.49974112912091	2.43521598481016	1.18328215044879	1.06518478518862	3.86556227302108	1.14249797958714	0.0	1.39410449789699	8.87369043963896	0.0	3.77498060668217	1.23109709805661	0.0	6.11951914140357	1.00490792522273	1.06074702818283	6.15093946794906	4.59347244693229	3.50991339565909	2.77573433895072	1.69185982628013	2.4758009803174	1.39973043633588	1.72517760302219	1.54253831878526	0.0	2.48826021190595	6.6166006871347	0.0	1.62770672251952	1.39042738111059	6.13360502939611	2.20626923346826	12.1340220761907	15.0868661566046	4.33963869534865	4.86833687066682	1.73481475830577	6.65430500647238	10.5022191865241	5.77016437588689	4.62813175462689	1.05964432078292	5.15960751479738	2.40542624434123	1.61313011261345	1.17334824236874	0.0	0.0	4.46748318369341	2.34588640733244	1.29014321102135	3.46575446087125	0.0	5.94433323899977	0.0	1.52194795695544	5.48948470229963	7.57680449112511	5.75412619420067	3.77324210763481	3.98180077932348	4.91657152312561	1.01357936312306	1.59079470306811	2.28272276088177	1.5082095728695	1.82978054538016	1.93740258370925	1.69161123987196	1.82828538002465	1.42800166901391	1.12583722746429	1.17720481471983	1.00916218830897	9.54629153887727	2.39220256771269	7.13982057348902	2.17515170282103	1.86562853719943	2.13408052050714	2.17132267215687	1.24894384903638	5.55088361718841	5.83978578609728	1.90047125031483	3.76574546089621	15.0869980561444	2.52445417461474	1.27581625821559	18.4440716275028	2.28616868653433	3.92461350826132	9.29508158697467	1.39487896375131	2.68320857352035	2.96183372680516	3.17677726238593	1.93508081285291	1.01733839135185	1.75489782885355	5.31563811557106	3.93154768143752	0.0	1.15013359038812	0.0	1.01931674983654	3.17025545746127	1.97044580954514	0.0	1.18414978643234	4.9550126180161	1.40145649874829	1.55292208119288	5.28643848847748	2.04990055089482	2.39023514312359	8.06992546205059	1.31517126120754	4.52550456559559	6.16596185572053	4.32873228590262	5.67995775215113	5.19780676591493	6.2179704101905	5.33613032978176	1.00621491383434	3.75236484030035	1.4440810761451	1.28134221882966	2.9301647929968	5.98439926905314	1.00790651169015	4.29261041674907	1.6009294769886	1.49849027303941	2.55014792717146	1.2165902615198	1.25015053124556	4.3743421625559	1.58157236392162	0.0	2.24335783532693	0.0	3.03723478384962	1.31964967634618	4.01384828618545	10.7533704344938	2.44523347612533	5.14754354827891	6.33042446563045	3.85205911274528	1.42373383165113	1.18226236409399	3.09603112212105	3.18284135634968	1.43071632328457	1.31063635921013	1.24031168062102	0.0	1.03257079217618	2.09817623411309	1.40057816541026	1.58146919774548	4.66095149475824	1.03545468936221	3.18603318985354	0.0	0.0	1.29413367511677	0.0	0.0	1.02820627185235	1.21458105660528	0.0	0.0	1.00024242203669	0.0	1.72104593260143	1.04934214009057	0.0	0.0	0.0	0.0	0.0	1.26193904875723	1.02828513793686	1.17729977589076	1.44166125253037	2.26557123720228	4.25429306614197	1.75265599753647	2.10873972486275	3.70750463504674	2.65319144189706	3.84386652325091	2.47680780677479	1.00332750384693	3.94239861465691	4.6384677403594	1.79564612463677	1.3843268075983	7.80520353358167	11.1932105645754	7.81302199779334	3.02691048486696	3.3661072140919	2.81466712602086	2.29721659740676	5.57839067252567	2.78043800160649	12.2509775775312	2.60296874639629	4.15314417713245	3.23508595263207	2.82894207502346	7.33819437331861	7.03467959316589	18.5665635523052	6.53565275770359	1.9557885448448	1.04191581367432	1.11468284079475	0.0	1.16666485742015	1.10382950259708	1.37569089281763	0.0	1.60406681920638	1.02060916806792	0.0	0.0	0.0	1.43183736020718	0.0	2.3243616668777	1.45844878550608	0.0	3.09672967180145	4.0585220685399	3.89021580178178	1.79068651809027	2.17641214978594	2.95591884408344	4.01896625461907	3.21829002215542	5.8477193654616	4.99479840175634	4.20730372556461	1.89663796509842	1.70170346592067	1.0574036480101	1.71781029757183	1.25434438702856	2.99415468639243	3.61001440596519	0.0	2.42914979365996	1.18392123526096	3.85916711901221	0.0	1.1420619983477	1.39720255776975	3.47870184088457	0.0	2.89665106853772	4.22162532010288	2.54877822121672	1.05783255924701	2.10869393819142	1.79489598172849	2.98704533064605	10.1796355832697	5.35627374307097	15.6111772040198	4.09670307225958	0.0	0.0	5.16823817886302	13.2094029031885	3.56212612008859	2.9495617886795	2.9091120309532	3.27966642877445	3.22223760655945	1.0597948732001	1.1444958659683	0.0	7.24134400531212	12.5703274371448	1.31263241500493	1.9227652849214	1.00559289826963	3.00503417805141	1.34797490744227	1.45705048743265	1.13006412714859	1.17774995753957	9.20536432849924	1.04764441835371	2.37161921642402	1.11036627228778	1.88505816481402	5.03295005742072	3.47897880371498	1.39678600738459	3.98070938220307	1.13164433221198	3.74017903504838	3.42450031314547	1.80668880954287	0.0	3.96207804305722	1.0754731087532	6.05113453507371	5.65479588613204	3.01144802971307	6.65059331444129	1.13770378520983	5.48086729350129	1.17138004981441	1.06666584967331	23.3497249873121	1.07159742192988	3.04245494216725	1.81530169439531	3.30441412880964	6.14748074287505	4.34960950117293	3.52602531341438	4.8127799385344	4.8249557685094	4.94265633577268	1.12449114229221	5.18212567278696	4.65499183924072	0.0	2.30206252090953	1.92905634446007	0.0	1.53513514363141	2.97133415518935	1.2646284335373	4.17823514692827	0.0	2.52683231073616	1.33908186048109	3.10460356877141	3.74777519837535	7.48572060178797	13.1186048872791	2.91637847584256	2.67627434411292	4.62706117259589	1.25997975337845	2.93511737966164	1.953697227585	2.94227694929894	2.42514272641451	3.55555061929959	4.65425416860649	0.0	1.02621536892665	1.02322295987638	1.90177267886203	2.24782930772184	0.0	0.0	0.0	1.0115193325753	1.03221511413425	1.04004617621487	0.0	2.11200411123424	0.0	0.0	0.0	1.59455441818692	0.0	5.3529394649214	1.40221883837285	1.15637194573945	0.0	2.21620648464271	0.0	1.56040316126464	1.09401306211303	1.62250340015367	4.42181063437503	1.61111235223092	5.46850472840317	1.43429161175761	0.0	9.72522456767972	1.17078894669389	1.04914956708201	0.0	12.6589880511222	2.05476303924008	2.41317748485636	3.33374385498372	2.29026669009844	2.50278864049254	1.00840826440783	0.0	0.0	1.8355404895115	1.49557984131104	3.36312720741161	1.06614769763886	1.08895617009832	1.02161366598177	0.0	1.43645298990224	1.40007900889174	1.11266002608935	2.86422303114727	2.37226330387358	12.7960165915825	1.60447662687604	4.49210808745904	4.83530066465201	1.06831258246894	1.06621791321542	3.13747426752847	1.05047262062749	0.0	1.57191380624995	1.97600423909823	2.08602728202399	3.28536557310192	2.69513863524615	1.27087619639416	0.0	1.52681771559856	1.37485223132928	12.7888859859971	2.31688597437776	1.37947660076194	2.80747324135076	1.22212633959876	1.18847534515286	1.19203324448271	0.0	1.32788305767052	1.58647328575211	6.7383274417203	1.48178642493146	1.00602219195718	1.79571674579408	1.70128470373509	1.3316035046324	1.82346076381846	1.68868250989579	2.87828941740712	12.1411837464415	8.40122805559394	6.55433189562133	7.14824159402184	10.1330281274663	6.55049526005547	13.3196872585556	12.5547393707493	5.27813982695937	3.77115562496649	2.6621011289444	3.3415944470213	2.2165761656964	0.0	0.0	5.26305581471561	3.96848316425484	1.88546094677831	1.60613041299281	1.73364287252056	3.00257313465722	7.17752442106721	4.06759090370707	4.66916877443475	0.0	0.0	2.58437451924196	5.44079591098229	0.0	1.65971264834613	1.00311441768414	0.0	1.22070827381423	1.71703704386077	2.34164397317071	0.0	2.23599237678015	3.84307330796242	19.5593315583664	10.1744420236154	5.01789648784629	6.51685779507158	2.64667488868245	3.12182057962344	0.0	1.53507809047657	0.0	2.39289895645662	1.6392111983873	2.93950811159066	3.62437748655082	0.0	5.524972543934	1.55436088214074	0.0	0.0	0.0	0.0	0.0	1.24340610485639	0.0	2.04210530114617	1.6710854807817	1.20750776748358	3.08036398432845	0.0	0.0	0.0	1.71254284339737	2.88199035523061	1.65556379520419	7.45977636379242	3.08293359195882	4.63411507329066	3.41665062630456	2.8012497105042	1.72602633382818	1.30357427790958	1.0030263471179	1.4833361576757	1.46322088289359	1.80869911172999	4.09439572175619	2.29167808124675	2.34756913960476	4.3439809039809	0.0	0.0	2.40208042732753	1.18600197874024	1.92677460410229	4.96028205557645	0.0	0.0	1.55054724989746	0.0	0.0	3.4126884311915	1.35415300090244	2.60473569033141	1.53546229346251	1.20295593639105	3.46713234211752	4.10980848680609	1.47385436879753	10.0921489318975	2.46857535305676	5.93036400495338	6.73439015359479	11.2260378807346	5.10879687348105	1.95898068361313	5.60988621610507	1.05438606992069	7.14678713127261	10.3648869898447	4.65634917376058	2.03093785013058	0.0	5.75558536665722	1.27262607000901	1.83110663669227	7.04345004158496	1.59787850711374	0.0	0.0	0.0	0.0	1.22333660461963	4.85743366819701	1.59560337314978	2.67159586297936	1.0486232710909	1.98678708557182	1.49709527859636	1.83546932297854	1.10919297504663	1.54889032230366	1.00362403648133	0.0	2.05002792571526	4.8096092916291	7.58241233192812	1.18059208083525	1.18489023362206	0.0	0.0	1.36345626540563	0.0	1.27280652200297	0.0	1.13471997436591	0.0	1.00981146761005	0.0	1.15753607166527	1.04571347328073	1.74655240208681	5.76305851612722	0.0	2.66878168095918	3.5553334505576	1.75111620872604	3.41995000726145	1.11458557459186	2.11526412794254	2.39591489997443	0.0	1.24575173978457	0.0	0.0	1.32908482980216	1.86172689459376	1.00419358111059	5.63180487617306	2.74878479304743	1.53964643400921	5.61311158006582	2.58492086058194	10.8723156806436	3.9025436096555	2.21142768594365	2.13906851758765	1.27750959887035	1.68832287851453	1.44362040379117	3.19970514286412	4.47908765050348	5.07517417167047	2.63166809350003	3.29437139809298	2.70254040131424	2.29714754089875	6.53359293473785	5.97295276637949	2.87151743897846	1.07901528414569	1.61373539041305	5.63018408325815	1.81761511436906	1.91530940824365	5.9747653617941	1.32177535963798	7.15209752870002	1.23545601181982	1.45257276378262	0.0	0.0	0.0	4.2785578150515	1.21733840534933	1.05699691272788	5.32059853592492	1.96905756700347	1.8644905196507	4.19279791255761	13.0431311232351	1.08760390941515	4.217304669487	1.85088922774611	1.37782028493597	1.01387850092732	3.2089750958986	0.0	2.72200621597462	7.31170213513963	5.12677520169517	0.0	1.35089089364489	5.98686905459896	3.56552883001052	4.39268803401062	3.53708129733667	1.01460025927776	1.33728821199402	1.22611238298035	2.25763847298081	4.23006781300399	7.44682010853064	3.49683447439062	1.5591139047721	1.07229704734578	2.24220939400005	4.62843149570991	1.02157299614421	5.84843393354726	4.16880708885979	3.05255220891352	1.12923685635516	0.0	0.0	0.0	0.0	5.39967316073967	3.01561147011218	1.23828040176421	1.11145119888655	3.41351082182003	2.671538040733	1.88070973544738	1.94486695791227	1.43255986351586	1.6006598097149	1.28889008711511	5.21130503354709	7.60615514663955	1.80738362048892	2.24410682203394	2.68588397979867	5.05389053551944	0.0	3.62508097758	1.46626200821901	1.05543882770353	1.88139300561866	1.35555372479729	6.08504898123639	6.39274227231852	5.75506730529059	4.318408287127	6.71136700827476	2.72051416124598	4.84920012480088	4.44267672693142	21.55088825487	3.67480076327661	1.95312003838575	9.53189662976862	1.89004202734984	7.15417744687898	4.39932065133462	7.50236387321057	3.67888570489644	5.1755292549637	1.57983610295721	1.57006148096076	4.13488139232056	2.08987135154708	11.0503260913643	3.6807218408307	0.0	1.21748769792569	1.24694114384508	6.31409451267337	1.95940298911905	1.00080545000135	5.44484550358672	2.96274787413334	8.86166781051566	0.0	2.42441362698181	7.59127926413853	8.31103063783901	8.30096602472477	2.38616249763929	2.55921821698361	1.67306886100247	0.0	1.16495631733962	3.54061981505248	7.11071116136873	1.4713443316736	0.0	1.62356457759776	0.0	1.5491760455386	1.45125101933179	1.02004640236018	7.53557071948679	6.07322962560407	2.2850892120716	2.14690244710744	1.50194364659375	4.28253191866249	1.04558900677716	2.98192742790143	3.23338723017657	1.31137373611153	1.83393357237133	3.18484323996226	2.14152899565615	2.5065111092635	3.48285813699833	1.7981497150606	1.17962590273181	0.0	0.0	1.05430944971573	0.0	1.00216501943073	0.0	1.10595688684227	4.66500046566873	2.5000556008074	2.0411219559272	3.68718790685099	4.04704504475708	1.48343256116744	12.6122386930401	1.05067545444468	1.11650625980352	1.1433946544806	0.0	6.72721513938244	1.40508851500463	1.48207771582438	1.5965081568949	4.10251629122908	2.71742991442485	1.9407660111493	3.04752720292505	4.89093861883267	1.85450106864237	1.33781368248759	13.1231557695294	4.44314693988712	0.0	3.84884123524036	1.32692524561019	2.24507574283409	0.0	4.13784974335632	2.22130213063499	4.36183891396287	3.34247479086094	1.82572834995497	4.89203774102746	3.77880214912172	6.51311836035808	4.0596942452162	4.626170412072	4.51562274634711	1.91789282963966	4.71827121918613	4.34280337481536	2.87434507559014	1.72767060607018	1.78163645145972	0.0	0.0	0.0	0.0	0.0	1.73026675306264	6.24720868239902	1.50740911492492	3.20828977599687	4.14126841567267	0.0	0.0	1.39179321845388	2.00775820189981	1.13278107853266	1.30225433534719	1.25300776446217	1.66161048890856	4.93413581766438	2.45649894459068	17.7466498862034	5.05538566117646	3.74054666020836	4.56832327005503	1.97766149912092	0.0	1.58980463226454	6.82925620197052	3.44446822317104	3.94231423973212	5.97900416728513	0.0	6.32431557916361	3.76687805034981	2.57354077832775	2.31506277579184	1.34111059527522	4.07695527563839	1.02476717786361	0.0	3.05333419356093	3.04535162762545	4.82578620895355	2.28314866490799	1.5670325380682	7.98561501113007	4.77523992684881	1.15978653777774	1.4688579074539	3.2648039383483	4.80433458959424	1.00215308365847	1.64529888373886	1.16612832267437	3.56824111618386	2.1477603296834	8.1028763588324	1.89337661691531	2.9154500862671	11.0927766286438	3.96840388564907	2.54065900959653	1.48180091408213	1.21628815586285	1.37432560731397	1.64085428650123	3.45983822885722	6.19759944620225	2.28996391402316	3.78857329940771	4.20892554314518	6.22953893702846	1.17683460574015	3.03898159085045	8.36490061902351	3.49834597028828	1.59570381128032	1.69867667054371	5.11863267463692	9.91617524187497	5.03248782035799	8.92823789387424	5.97531652304032	6.23039674775906	8.32437151966158	6.52894375462122	7.73937437948374	8.25979927418061	6.1161719840969	21.3611663031274	5.48414872467688	6.79717884427148	4.32895428076744	10.1040369578756	4.32238443266593	5.81355120591309	3.74383233632374	16.8540756462097	8.30129723225175	7.37006276358041	6.20982837303676	4.6158960603405	5.60508524603791	7.72873026862453	7.93287164022528	2.89404035280729	8.46464254649224	2.94941771248237	3.19515128756001	5.11228634623148	6.08824100136607	13.5779672860898	8.04515020331609	7.34601692893171	6.99028496797698	6.40553710814693	4.5909783023913	4.74132174792822	4.72601744199468	3.48023024035823	2.91574574259876	5.65257379973359	19.9758841152034	5.93148848100647	21.6098917989014	5.32832105331743	5.00237872901249	13.9083751210377	10.9115504383894	3.45931706728551	7.17531725034445	6.96161944943119	6.48426977499433	6.77015798756665	9.35959804034322	2.61854020395839	4.38426131403831	4.90631496039028	6.73074033966593	5.53418630315744	3.92970647774425	3.30409162592746	2.53748759126603	2.86532870020786	8.56696995776287	13.301275424383	11.581131311322	12.2166789156699	14.2792117274644	20.5443505990518	10.5854594445758	14.1539089074996	54.1813462931625	49.5913890561888	44.1932923003306	63.1143156184869	65.2837239477555	70.7286004211216	41.5945122519149	1.04278748145294	1.44314285265478	43.3033508741611	99.5736866560871	63.711708446136	51.1367508281495	72.7136866495879	79.6239862511103	31.3287319789687	1.96425343570344	19.8337160786911	6.59359087358181	2.25088166728874	1.23146781340191	2.41054436073727	3.95962401838639	3.35805280474331	3.29251968308734	2.80198660644039	4.06467520148268	9.00970867905138	1.6279217111719	3.76958343035848	4.64570753268659	1.25567096643813	1.31092349223425	0.0	0.0	3.03066919563638	5.71694041050603	2.19271908811667	3.33354129153318	3.17258161909067	1.71227229497702	3.89023141417171	8.90980474386522	1.44670530645493	1.41830146320782	1.12206140602933	1.06201190799657	0.0	0.0	1.67139635989207	0.0	0.0	0.0	1.11332738693651	1.74509243803844	1.0597347923401	1.02936143764172	0.0	1.30718622404607	1.59548202515748	3.52656849329203	1.60699293319042	1.66171959342985	0.0	0.0	1.1103189277334	0.0	0.0	1.01367743984845	1.75127949164845	1.91627084972358	0.0	0.0	1.05392374446263	0.0	1.06872839756897	0.0	1.71282281281431	1.48582888077238	9.60072877099404	0.0	3.91239682394236	2.44724774193969	1.46545669997476	1.36173887376722	2.82143861022766	0.0	0.0	0.0	0.0	3.23611451051506	1.0754072568321	1.26136537019592	6.3118052567861	2.65173660407184	4.62224966226701	13.7652986981085	1.00624865510173	4.72021549452605	1.24454360995099	4.92361812954842	5.30903532443358	5.27361398115208	5.28315952803314	5.84300629009279	2.50355396558647	2.3322749969591	5.42315278292792	6.94984369976533	1.45611355899835	8.27085053398113	3.40152600873919	5.46872608600596	6.40023825603258	3.28855765136614	5.38569543451283	1.17883437372537	2.31704677443378	0.0	3.62320146553644	1.08071954113063	1.14714582307211	1.22389575324575	0.0	0.0	0.0	0.0	0.0	1.03842368587574	3.18243606225553	1.76595965354978	1.1552537328386	1.00318500271001	0.0	1.17897395611993	0.0	0.0	2.44119369581535	0.0	1.24764510370749	0.0	0.0	0.0	2.54085232660572	1.18182418878256	0.0	4.20225806250235	3.92096759304771	4.92720019974376	15.326614551673	4.00497017319865	0.0	3.46367649654264	1.57186436194091	2.04511603884337	5.14332939447578	1.14931688235324	2.84891958751326	5.48336972861569	6.65130162319033	1.91772933644817	1.61845552803145	2.43124807924188	5.85697100475169	1.7305677765501	4.48870419213975	3.09668072498996	0.0	0.0	2.64423844204775	0.0	0.0	2.98873947427115	1.00729473321229	2.75797847954131	5.58635329595237	7.39868766920407	2.44700114371121	0.0	4.96028098109788	3.08852913824413	0.0	1.4775722584269	4.99339923426802	0.0	1.01411329694962	1.2227324927491	2.43767960964984	1.34803065357935	1.25579849931763	1.08308626251777	3.52985982740843	1.30230874346412	3.43060672697083	1.39668738744104	4.34222389131417	5.9790674285104	13.632300996651	3.21127549280107	1.38018660571562	0.0	0.0	0.0	0.0	2.35087728159203	0.0	5.87390290459139	5.7481897293206	5.7495768044699	5.71157049269758	1.19084995942308	2.20232481958328	4.37431222993856	1.72490111872711	1.94575724257024	3.12942584157332	1.11350572885967	4.07436947140317	6.87327404363392	3.83195392348322	1.00555106806238	1.08405781377709	2.41036053185754	3.06853122702257	1.91316218219328	1.09053785148899	1.30163275121988	9.01507438114353	1.74404729407323	1.89538557299451	1.15917864601774	5.60662705146087	8.48023857846043	1.13163826672765	3.89572285571802	6.36241408009339	6.17820202089325	3.73357618236219	1.92244304650714	1.28846288908821	1.13170706492527	0.0	0.0	2.25343086526563	1.23313696533752	3.34706543974579	2.43827896181445	3.13145163802513	2.49643077309509	0.0	0.0	1.00040387116565	1.35257883420359	1.06832621713718	1.47089429524237	1.83066586061618	1.07399751747495	0.0	1.03172918476228	1.85850754065872	13.5228115816372	1.17332827106508	0.0	0.0	0.0	0.0	0.0	5.23526094008436	5.45366723569162	5.08577064583399	4.75351310477724	5.47236419672024	4.70835968347702	4.80199559674841	3.57320060405674	1.24576723984801	2.03338933658726	1.47869051978275	3.4270433091248	1.21363388698628	1.34764082254812	8.24505494700236	1.12819533876024	15.0938127790845	9.27691562806829	9.25999649741567	0.0	4.93994282715525	3.94942560105559	4.60318227690937	3.98192227493876	1.07918815803689	2.17433789593897	7.80327293791939	1.18494674964291	3.8315123254777	4.80895356303853	8.39064627335027	1.54214388486551	4.01860849682272	0.0	0.0	14.340271762725	15.9631422973618	1.8181061991842	4.41891794233367	3.09771183319974	3.85898996670121	2.24190480363527	6.39930921814023	1.82412363610867	0.0	0.0	0.0	1.35579069415004	4.26669662518136	2.21108380854513	1.64682006183024	2.77953798129449	1.01608293269295	1.61112998611378	0.0	0.0	0.0	0.0	2.58849435349963	2.96341404384689	0.0	1.43078471860657	1.60950156786199	6.25871385908647	3.51794132893207	2.87001838597041	8.67477544230008	2.98361690775484	2.6831355621179	7.69719681001556	4.23924270875261	4.66329695183197	3.30335226256044	10.9179536393136	0.0	1.48140338484165	5.32146579292836	1.95040024314872	2.0319136086731	3.76340036636333	1.91490632180849	3.49878727074799	4.65508443604249	2.44541153297194	1.39411100125597	4.1101489691391	2.70781991293114	0.0	1.75734572904024	12.9049473292872	1.17811774722555	2.63882264633861	4.81454585224588	2.47643701385879	0.0	0.0	0.0	0.0	8.32276224681363	6.33663148233586	1.4450364224034	0.0	1.78695899655532	4.97128244140166	3.64689686383066	1.35869869142154	1.44498231806243	1.44252450848452	1.86821079929484	2.01807221421353	1.00247095797262	1.01201268548294	5.20080476263052	6.3095581285668	7.40950858574936	8.31433581988131	0.0	12.6925221839174	3.89689098605601	3.88590700139764	6.26427691175721	4.55143127341974	1.83142582109523	13.2632679227479	5.93967468182533	6.67964770544545	1.63962334235701	1.1134357366108	1.15455213659817	1.35505271396115	1.83501940620954	1.24841162888953	1.34765847325587	1.39980628734689	2.58054481323625	1.00007535867056	3.05572633470744	5.68771880116761	1.42899248231056	1.11404100615585	0.0	1.13908988470658	0.0	0.0	3.1369725452826	0.0	1.04242415022099	1.10780166823343	1.14067554473078	1.23468410146177	0.0	1.30261766201509	0.0	5.08073463212778	3.59429823772526	1.31724170025465	1.04451906201909	3.01406886001531	18.2597510018091	1.7728097679331	1.35233524553631	3.90638068356958	3.99046251460166	1.42078517941612	1.15072499826337	6.39869612058212	4.65075977575336	1.01484776220518	1.84427066560968	4.60903768330118	1.49109627704434	1.09503093713587	1.77541129533642	1.84626451076551	1.79921716357963	1.0789841747158	0.0	1.24746926246315	1.41273734463949	5.36801227325071	1.01524623873757	9.88188701063538	8.07432832287845	7.46070887879048	1.34390481944754	1.71803423635482	6.66215666221986	3.18194984428664	3.93667546501032	3.39532883347231	0.0	1.16215107155087	2.18613852451511	3.75563097094662	7.01245181974743	10.6029139947102	2.23192993467786	0.0	1.85040818097786	2.07203350528336	3.95609442976725	2.45050378911779	3.68684386738321	2.78465368951635	1.40055165554885	3.02495159199383	1.21078814984694	7.20910107954834	5.42083178837434	4.21228430991394	6.80912086901327	1.03832853169869	1.1379533655856	1.6892845211009	1.46208540423663	4.10096090394692	0.0	1.08849833528501	1.19854094122168	1.04455883369926	1.19624726853178	1.56754885357895	0.0	1.34578710564823	0.0	1.13409150702963	0.0	1.04102444302995	1.60593231829037	1.40589386762099	12.3840399371868	2.37245212763742	3.45614648878211	0.0	0.0	1.05945759129912	1.08090513345179	0.0	0.0	0.0	0.0	2.82980538900042	3.3106754527926	1.01001807047906	2.79000261726002	3.21507904241233	2.41736287541275	1.04899856768156	1.55642699340473	0.0	0.0	0.0	0.0	1.80522730337507	0.0	0.0	0.0	0.0	1.28936612631358	2.68999504121324	2.08489999112991	3.1125140753753	2.30743922153207	4.64465716420252	1.51043682983552	0.0	2.60654905606598	0.0	1.14511152357976	4.56474358090822	3.36363680811677	1.40327845989248	0.0	0.0	0.0	1.1409653020745	0.0	1.16921252956181	1.35549504629472	1.26019162124126	1.53124759713974	4.15058919357369	1.23885561059971	1.05444341896269	4.78124121693954	0.0	3.73701677676053	2.08065352697095	1.04796044038315	0.0	0.0	0.0	1.94756028295062	2.27711071329498	1.6710207377669	0.0	1.08612071581581	0.0	1.52827553289868	0.0	0.0	0.0	1.99057016052026	0.0	1.18107284721222	0.0	1.02491881942995	2.86388576797487	1.03411823191148	0.0	1.62037723903042	2.13578548138725	2.91607501232049	0.0	0.0	0.0	0.0	0.0	0.0	0.0	1.17775661498294	1.32703363752945	5.45370692821608	0.0	0.0	1.07184485743689	3.23500911548443	2.14801655528959	0.0	1.86832942256714	0.0	0.0	0.0	1.99611042538814	0.0	1.04549844175955	9.95846842157565	4.8873157059606	4.21834309100022	0.0	1.0407398944167	5.74341093768273	1.20551541505552	1.1630627745443	1.52291071944683	2.08122130220663	1.86759019362415	0.0	2.1863071749579	3.74033433947726	1.1567490646697	2.36507633155812	3.49115671588813	2.3775400920136	0.0	3.86173384989537	0.0	0.0	1.76518468554677	1.5773829982679	1.02591558384225	1.36738430610624	17.0146098091915	1.89981480645016	1.07381267196771	0.0	1.41493789232557	0.0	0.0	0.0	0.0	1.09083438521368	4.19576130051747	0.0	0.0	0.0	0.0	1.08975089581093	0.0	1.86603560851509	1.73339356839502	0.0	1.01533062992926	1.23519992326318	1.00521461051503	0.0	1.37203394653031	0.0	0.0	2.01626414220498	1.15577831448448	0.0	1.54552085206149	1.23123556471308	0.0	0.0	1.00800809079802	3.49227950284493	4.9951087754675	5.21200801655491	3.3623172330004	0.0	1.01871534735394	0.0	5.71931053370183	4.62328534412183	0.0	1.13068993231966	1.02006117575394	1.1147787793816	4.96234272135581	0.0	5.27309388337503	4.50021365266378	4.38134124900181	5.27309624892898	0.0	1.08178015892493	0.0	1.39894747112779	1.11090596224392	5.59307797040453	0.0	3.01496069490773	1.88306098180403	0.0	0.0	1.48721728116384	1.07686534872385	0.0	1.03504622151702	0.0	0.0	0.0	1.09980746503477	0.0	2.04315245773254	5.55436945973981	2.73652079044233	1.02789321127985	1.08597706150208	0.0	1.38849908780908	2.12071378256848	1.12122500604698	3.02594218348814	1.28859789542168	4.39093857603482	1.98298184112213	4.54871335890075	1.27111978898593	1.15416728753884	1.04572891165617	4.2201786402402	2.0209788934948	0.0	1.5519727009565	2.24196471609083	2.6339461816692	1.81862242173461	1.13674886580061	2.18980205224747	2.90414184211944	1.92929016416758	0.0	1.29422416050393	0.0	2.95435642486483	1.05532360681349	0.0	0.0	3.49860632765197	0.0	1.36253922263909	2.49741476365015	1.03519589834705	0.0	3.77743735772654	0.0	0.0	1.17455606336365	3.79364145379745	2.45944015098743	3.17084269192029	2.34765850804244	1.04683970515877	3.26952527537963	0.0	1.28032029163013	1.07183339145029	1.85737459753638	2.00132448728192	1.54985692279175	2.55630150994382	1.59727366375006	2.33633271485037	0.0	3.40480065001408	1.95467811045659	1.40207540400728	1.58043094434411	4.40438868203542	1.68872285561566	1.13806475106447	0.0	1.38707213286248	0.0	0.0	1.81899362618043	5.15264874864085	1.5844629154672	1.115451258145	1.21805142627725	3.38017968470136	2.02741132067625	2.88138953687221	3.78965334228411	0.0	0.0	0.0	1.48931397647248	4.28518441842767	1.51639863263477	0.0	1.17146726720106	1.04228660406988	0.0	3.37498961458201	0.0	1.02102038523263	2.00433043503085	4.39520523339108	1.27163914484616	0.0	3.29197692291405	1.78111351263685	1.53184508362073	1.74905060197968	1.16932560565058	2.71054613356628	1.21843673375843	1.18234284361312	1.30955198542432	4.59281702792587	2.9698359360728	1.36619476185029	1.44577899623351	1.93420747142904	1.05146494526694	0.0	0.0	0.0	1.23945990461169	0.0	1.19543435753472	3.46399110554934	0.0	0.0	3.0118331457438	1.06128108633003	0.0	0.0	1.00110497539901	1.02101605466937	1.05834343146826	2.02890217415931	1.04383270958674	1.64093768895156	3.3563004843116	1.04755808292409	1.66162661669722	1.06745577293039	1.09754361931382	1.49484102229591	3.28249681865456	0.0	1.12049755046601	0.0	1.01259027913332	3.55636220166353	1.42180045330651	1.4579573018459	0.0	0.0	1.50629196428383	1.53640294421959	4.00376024381761	0.0	0.0	0.0	0.0	1.21928542560947	2.15475437556418	0.0	1.05924005080296	1.03091227151849	2.08501040106335	0.0	0.0	2.7710115371724	0.0	1.69244178881613	0.0	1.01617415934216	1.4111200717858	1.69728081258017	0.0	2.63604596078447	1.93594420336867	1.27156001884173	0.0	0.0	0.0	3.66104365242592	4.6496013719293	1.06323093011443	0.0	1.20663796884049	0.0	0.0	1.68941803797537	1.02518811366484	0.0	0.0	1.79707676103042	2.32410942011651	1.40120763004262	1.04470928000136	2.06857177355323	1.81137576690656	1.68550049581594	0.0	1.44163254571155	0.0	2.62625152264662	1.03273281065593	2.30221539126087	0.0	1.09785573128695	1.09870952899544	1.09435194050146	11.1743113667145	3.39918846824365	0.0	1.13911332909758	1.05016239906718	0.0	1.77293806855729	0.0	0.0	0.0	5.74926194063287	0.0	2.57438925203087	3.75197449154034	0.0	0.0	0.0	1.00643456392054	1.31793776318607	0.0	1.4075750076714	1.06826553583027	1.46172098289177	3.89582550699265	2.04890634308222	2.90011609655209	2.88492120335144	7.78666946208665	1.30007430436074	0.0	1.47609752679321	1.12944183020747	1.15216641257678	0.0	0.0	0.0	1.56392814987012	4.04298755584131	5.46635498968229	3.76759861463614	5.59439036431981	1.90041783600886	3.20913072440753	2.71963721964782	0.0	1.0143730304784	2.06883637304307	0.0	1.03406938081755	0.0	0.0	1.50062025644198	0.0	2.80831345431649	1.60761236422529	0.0	1.69718256770997	3.49755505768964	1.01703299253893	0.0	1.03448802537903	1.00999470227721	1.05255867549589	1.12649507380838	3.987164275426	3.86804397278369	1.52240196401482	1.13602348120455	1.83093630543404	0.0	1.51441252433458	1.34039465926897	2.40291416859209	2.43434971633863	0.0	0.0	2.50727575550418	3.5006452918106	1.12661576989789	1.30920129907035	2.1783081673009	1.10161579628423	2.74462056599972	0.0	2.34661330623914	3.73864873128737	1.47161792985309	2.47440862386656	0.0	1.0198026327281	1.03084117746561	2.90862920009763	6.23461145966033	0.0	1.16543076994943	1.0866243653185	0.0	5.18211218687381	1.52382114754153	0.0	2.4565800891004	4.15718472270594	5.18640223228333	1.94344093033366	0.0	3.43275025257755	1.05899288769898	0.0	0.0	3.08845863969736	0.0	1.09056293307768	1.01766306684203	2.16467012076392	1.24353567799647	0.0	1.16287340987262	0.0	1.74350469783631	0.0	1.23971336284409	0.0	0.0	1.55951779760185	1.77414891330039	5.71167169951753	1.21141130402903	1.28832757204963	1.03703235925218	0.0	3.04525482347888	2.49494994331147	1.61360811218508	1.87873425652181	0.0	0.0	1.04546242041958	0.0	2.21172058930748	0.0	1.08995521502679	1.01661029078938	2.92245245310965	0.0	2.19026169651185	1.85053803256223	2.96726589567684	1.00869431817711	1.53059047520977	3.18385268904323	1.20915907481321	0.0	2.32226593001997	0.0	0.0	0.0	0.0	0.0	0.0	0.0	0.0	1.40616638907576	1.6242964407383	0.0	1.00087873621325	1.03040533316894	1.42016090996269	2.06882984715373	3.65411270553936	3.16800649061871	1.1016116104576	1.5676612059505	1.05934108455687	11.5965585224059	4.49618633884432	1.08925232972943	1.62146752619725	2.25368038622159	1.07154849670087	1.00874417803286	1.38393951860369	1.15012837424199	0.0	0.0	0.0	0.0	0.0	0.0	0.0	1.09477938336401	2.07963404899273	0.0	3.17011255101591	6.09880453160752	1.01497459399684	0.0	0.0	0.0	0.0	0.0	0.0	0.0	1.01386358395816	1.18826528304188	1.0291742720901	4.13405526770651	1.12726326993439	0.0	0.0	0.0	1.02623041310297	1.35893183962819	1.12300163510647	1.14552684088598	5.14685115757042	0.0	1.08622755001848	0.0	0.0	0.0	1.0313480738273	2.23108563244949	1.08903134640782	1.94999744543144	1.62695350661658	1.31777567409377	0.0	1.29570895778049	5.08371171006364	1.56997218282059	1.06183755805218	1.51761063138756	1.5414134772225	0.0	0.0	0.0	1.63678927356682	1.8986590603356	3.38679101703331	1.002364050914	1.34671812187771	3.7401441584523	1.43509135188965	2.71740640497843	3.26057407590811	1.49054298194369	0.0	1.00097754467605	1.1433018202564	0.0	1.31934150148891	1.06616612353596	0.0	0.0	1.07085084820445	0.0	1.71144401249435	1.20056329768212	0.0	0.0	1.96766924070131	1.30509201091265	0.0	0.0	0.0	1.60594987515393	1.70877945293066	4.33732399787364	1.00639033213436	0.0	1.04558632389476	1.07691241134823	1.17091372867293	0.0	0.0	0.0	0.0	1.32233749499566	0.0	0.0	0.0	2.34212289367888	4.06488404969285	0.0	2.41191592175776	0.0	1.31538443161181	2.6240588795359	0.0	2.62585373667947	1.04949368939899	1.0734426464755	4.41735067245643	0.0	0.0	0.0	1.40385407583591	1.00096426349034	0.0	0.0	0.0	0.0	7.43675171336348	1.53539389858073	1.01729779960562	2.36207891588559	1.08464346009414	0.0	4.13972789521298	1.26640752723034	0.0	0.0	4.87180654848833	5.11160594699973	1.36995056631221	3.76860292915703	1.78528136353743	1.39433236260596	3.75078031570852	0.0	2.30782708234773	0.0	1.96964896026708	1.42133236188495	0.0	0.0	0.0	0.0	0.0	4.77737109192211	0.0	1.22475658519172	1.7410206121509	0.0	2.15208702606364	4.18542120038076	6.49121560986749	1.73010713869218	6.41326373594808	3.06086778730241	0.0	1.65935732719247	5.23392309616019	2.6160205297799	1.67304678892267	2.32320362664944	2.08428658957092	0.0	1.00565294260176	0.0	0.0	2.6980965604152	0.0	0.0	0.0	1.77461525253921	2.87419919980324	1.25794819940333	1.31051134752241	0.0	1.2807422555982	1.1342401533116	5.72283672145542	0.0	1.00457079683735	0.0	1.56733254561566	3.17119654047504	0.0	0.0	1.11604054903117	0.0	1.71948565075873	0.0	3.47018794851988	1.02895325656467	1.21766821849035	0.0	1.02807965194787	1.07010896369266	2.45306628127996	3.18684108023006	1.207269894461	0.0	4.20970617197642	1.25608138317544	1.18446424934442	0.0	0.0	2.20093477255886	0.0	1.95915772500528	4.08974727664321	4.81079589699415	1.25295795689057	2.20311954658108	1.87688137461145	5.45645313146284	3.26967238227494	1.59950817533518	1.27183065952806	0.0	0.0	0.0	0.0	1.00215235154365	0.0	3.0212074793819	0.0	1.00332858288917	1.86255146976556	1.29719055963236	1.80338403959253	0.0	1.44148783569854	4.33452808989601	1.07303028472474	1.01891369958071	0.0	1.10926308484523	1.55278186997051	1.00521486800146	1.05864083953433	5.77439309298653	1.15339921681225	1.27343499288686	3.13526305523561	3.10026514054771	1.08180758040666	1.01787177803307	1.05912279447354	2.30705111770379	2.33145091603342	6.43531507141293	0.0	1.00698859197291	0.0	1.06457729997909	1.16052226821875	3.30029864227096	1.31608694259861	4.43701965822933	9.87654634614677	0.0	0.0	0.0	0.0	0.0	2.535362599152	0.0	0.0	0.0	0.0	1.74985421351336	0.0	0.0	0.0	1.13658313281008	1.47950116833402	4.76604169834942	1.70895584573456	2.83734445746875	0.0	1.66128189709409	0.0	1.19821182603763	0.0	0.0	0.0	1.17717420347984	2.91103954191243	1.0326232180174	5.84714026167972	3.5257722706755	2.23299889668832	1.96252357422379	2.51933431140355	1.76640413375012	0.0	1.31137850974419	0.0	0.0	1.03030464757885	4.40565402784227	3.05524049533653	1.2072521671151	1.37594365654484	2.23216019586331	0.0	1.12304088336748	1.808340475871	0.0	0.0	2.99629263744893	3.52182897391194	0.0	1.13904431339645	2.49696766731892	2.41687479569658	0.0	1.3021349181836	2.17704443912963	1.08779865954357	1.32191368390782	2.33973652116885	1.66437111835044	0.0	0.0	3.17476505351	3.42189852606268	1.54413562542165	1.08995227498963	0.0	0.0	0.0	1.42481399372609	1.07473375453644	0.0	0.0	4.78180703905183	2.02458368299159	1.67796824290366	4.59042354335432	1.00981704773146	2.91458986560776	1.40751906485623	1.00567458357053	3.52478816548495	1.00200050043025	1.37548396989823	0.0	0.0	0.0	0.0	1.03039679642539	1.70071131568429	2.31609456313218	1.20503385570301	10.8198829749371	1.61791334280437	0.0	1.06462437116063	0.0	0.0	1.49658976056767	0.0	0.0	1.12352173084763	1.08720045985295	1.05404182678158	1.4219011614535	1.38955452918787	5.7778768225558	1.34258832726289	3.86801107935282	2.95428716748477	1.35659168016557	1.29178554148154	1.96151294983629	1.19834133456166	0.0	1.2016881971479	1.99578868473427	2.43194990502448	2.18145150880503	0.0	1.09249698407043	3.47419028404155	0.0	1.06332148941375	0.0	0.0	0.0	0.0	0.0	0.0	0.0	0.0	0.0	1.34639351746622	1.63798635445423	1.91754483226962	1.07391014222563	1.33502285521188	2.28805028600822	1.00907889509868	0.0	1.16949629211545	4.46115191518628	1.17030222918278	0.0	1.3023689546535	1.49370257707788	1.49494585245769	1.21426978901753	1.33126258143016	2.91311795446991	1.19478088213647	0.0	7.91562426797343	0.0	2.07952938963702	0.0	0.0	0.0	0.0	1.0043987937974	1.61502660732006	1.00818592685117	1.08743385443141	3.02752755115361	0.0	1.00345071673754	0.0	3.77410562979967	1.10277213174126	2.17682600004732	0.0	1.87223377897412	0.0	8.51896211525379	0.0	1.2592339133056	1.17229404579627	1.00692875915221	0.0	2.79456845634504	6.19285815261262	1.37029023974099	1.38531153594112	1.06240446430026	0.0	0.0	1.00338451502257	2.1848734389658	0.0	0.0	1.48913203174242	1.20192479160693	1.17458964789105	2.90264346695075	0.0	1.0372793443106	1.04680146881473	7.85958265380056	3.59713434106779	4.07824712035137	2.69583951465072	2.26250074104414	1.16961922556048	0.0	2.3903677315105	1.06015436060702	3.54199563732631	0.0	0.0	3.74464671441149	1.85432576515965	1.01833076915298	1.43655838700468	4.13251194387394	3.634469259915	2.34151049807441	1.03969162932629	1.04609948235627	1.3003469543579	1.41874776396501	0.0	0.0	1.86166336634145	0.0	0.0	1.44063785744927	1.44061625290294	0.0	0.0	1.07875888516322	0.0	1.19813265215778	2.39965443714034	2.01999232994716	0.0	1.48914138551616	4.99257984005351	1.64196906633678	0.0	1.24630897168512	3.41963675314698	1.00360806602313	4.15069497972601	1.15215710663258	0.0	4.95898352543096	2.47018627898167	2.9825924035766	2.46922657321665	0.0	4.52538512186875	1.01513720518029	0.0	0.0	1.04035999895463	1.18929520378708	1.52038434200537	2.06739261527819	2.07166204891727	1.05802639477541	2.0924575069643	2.82197402601125	0.0	1.02605810678379	3.46121861302408	2.285638942233	0.0	0.0	1.01877747193379	0.0	1.24541994761715	1.1430582013282	3.31952170186303	6.06208159717782	1.01044000859002	1.31999116171935	1.02381039490003	3.48676627672939	1.06524691521413	2.78998995791124	2.57895728020804	1.26774606819613	3.86506777010493	3.10854500220147	1.24582648128769	1.89552873982195	1.06405624918395	2.91993409485579	0.0	1.02257648804659	1.12028847332163	2.47147369848978	1.01483124304191	0.0	1.83919490610345	1.28689576384809	3.12509412184477	1.05825497715726	4.10293555041778	1.87493373411784	1.30094198341046	0.0	0.0	2.83375430869724	1.23280832352553	0.0	1.598077612224	1.07107019280687	5.10436220340237	1.14556696171393	3.93824818637472	1.40523057446387	1.08229442243118	0.0	1.5640021731473	0.0	1.01689120938293	0.0	1.02047348639366	3.38800573543915	2.74749285132785	0.0	0.0	0.0	1.51918880717302	3.52493994926085	1.9709041282984	0.0	2.10043436812084	1.03894447334083	0.0	1.67359239603632	2.2360971304895	1.13160340639716	2.62968449361553	0.0	1.33748771535498	0.0	1.01546416799675	1.67185233770573	1.06503282767397	0.0	8.49955730216775	1.34734104110772	0.0	1.31124152614242	2.11965312417132	1.54617260428757	2.73968212881353	1.51026224847737	0.0	2.96507625946332	5.10370676632473	12.4319608921811	2.08459965102772	1.44379935687563	0.0	1.17841924277315	3.84199207288979	4.30206646312954	5.46301727539543	3.60316656245282	1.14478244731158	1.15656631941167	1.0310866414472	5.65142271995654	0.0	1.24165912111319	2.53403895153622	2.44427421624515	2.41434242791644	4.89039850085433	1.61392254337476	2.98705307693704	5.69756695600899	1.75437947012895	1.27634698675971	10.7633106164246	1.12584479142391	4.22906190781719	0.0	1.34147952603124	1.70864170793885	2.28836010156726	0.0	1.82089158678139	0.0	1.32702704266235	0.0	2.06646699347323	0.0	0.0	1.04561536841042	1.91559060729977	1.61736831123758	1.45813592791881	0.0	1.94663232607589	1.60376710379863	1.57889591608775	0.0	1.28155417253293	1.17086352578457	6.02441073413671	1.80747645267707	2.2109349799658	1.28663523720517	2.25783902992823	5.80060904919445	3.32225592023345	1.09718987138385	0.0	4.5041966028741	7.44106546298672	2.34030384506663	3.95190877057422	0.0	1.08580338892692	1.31523845799339	4.25653868635885	1.17488374243391	4.06980390794033
T2:,OD,0.6	0.0	1.11826935856723	2.46199290328996	1.00547850655057	4.7568268022282	1.43661134235763	0.0	1.55295420661232	1.30279129873609	0.0	1.64839295402029	1.20649139189705	0.0	5.95923932034758	22.4329152781024	4.55765747062258	8.76402610836101	6.24635416922368	22.6461871708414	6.66248946836371	6.08447456384362	13.988674997884	3.71966699573403	3.82442201500408	5.64096256772735	1.32441673104852	8.54099073142532	1.15655396106072	1.38354752599495	2.46269214947723	1.29680871390987	1.02894773628675	1.20507507689668	1.09011124447503	1.3590982962134	0.0	2.12967555064129	2.16807815011629	1.1280057037863	1.65669604046303	1.52894760155732	0.0	8.66387858478195	1.96527544338694	2.89612892925067	1.18875170414445	2.01345229491575	1.21070220634832	1.89595285550891	0.0	1.26325224561327	0.0	1.2131897450966	1.06389165528651	1.00584367263935	1.16871968544105	5.70610508138103	1.61167399592829	0.0	1.05712592669323	3.71550766428897	14.4483292292137	1.21195813522869	1.02615070375283	0.0	0.0	1.78501841661009	1.74297445612998	0.0	5.42117879642926	4.02137675176193	3.68078004159983	3.45098622563209	3.25981911372541	4.10191575152337	2.39613334554593	0.0	1.01039534482739	1.32114707737517	1.50843212366382	1.19636129655046	4.72656859955235	1.00864284659795	0.0	2.61310805676697	1.09263156187235	1.00514364430631	0.0	0.0	1.13412594258821	2.66650844703767	2.1079955356408	1.31476921154088	2.45437101569367	2.54327013636778	1.35490098216108	1.20011677434483	2.60347497349091	1.69546736114361	0.0	1.25623704588126	1.22832576611771	4.49894252955715	1.8983169198826	3.80180427292458	0.0	1.5046996604992	1.67790290294389	1.12137808136967	1.00081710467253	1.50834647029607	1.14250485415431	1.07873000188171	0.0	1.44986690254285	1.22686455030627	0.0	0.0	1.33362746730358	0.0	1.00782642890678	0.0	0.0	1.0021813279219	0.0	3.57871555083064	1.59091702315192	1.3857213203386	3.4140903311198	3.48711745187741	2.08387397469225	5.23652988283184	1.60673079409407	6.39036233864605	1.38053847275612	1.01015154100582	1.10870234136672	2.83227634339322	2.04475299302692	1.06790102461568	1.16551855717221	1.02768885610823	3.93327448922161	1.08889007964863	6.43499199652217	6.51641246064835	4.62352700134292	1.95008515044097	3.38839261211467	3.40416525505832	1.09989091220236	1.00721881604101	1.25151644674302	1.99922655136816	0.0	0.0	0.0	1.6700046319783	4.09178204567233	2.19243367559776	1.31357834218883	2.12429253496322	2.71155145483939	10.1494407170884	1.30133737230511	6.50411903268998	5.51670892455013	2.21885960021258	3.96129087680373	0.0	0.0	1.09083671270313	1.53885746696487	5.95836016667579	3.78431537652925	0.0	1.59028567167631	1.05211041889521	1.42312237527733	1.24213635750604	1.81323284739442	9.32771825758182	0.0	1.16828187407633	1.01443247470819	2.45766399517896	4.47661626512066	1.20964831999307	4.60959846676247	1.96465683705603	2.03566898625495	1.6311205855792	1.55919998866036	1.83842236458778	4.49734992623586	5.03658417345558	2.57120700137773	2.72055237636362	2.41758398033871	2.72839912237556	0.0	1.21492894465087	1.22528533654696	0.0	1.28181975472289	0.0	0.0	0.0	0.0	0.0	10.2096931926704	13.2861591884175	4.19930917380954	3.14525424560375	6.19797266120884	9.62509725374695	4.53544557224827	8.11529322027532	5.28618412788346	2.46513997272236	1.16840249111043	2.20810084876267	1.55627472957622	2.23727282590766	7.19110607525255	8.15146485936342	4.57986081260895	2.29966787244976	1.63967326709599	1.15337277916095	2.49969267363066	1.86193874202715	1.82770494283987	4.39710575783205	1.20760316205641	1.04377042132804	1.92359156220395	1.26598907986884	5.63447617661238	1.76531372951095	1.13557983710292	1.54690988325531	3.12381058448814	1.63661671557004	1.02536752335318	1.35630946799235	1.08745335873761	1.69489665930132	1.59470379413315	2.22688148570651	3.09001222667343	4.13829091785713	6.12297957530624	1.04526047737381	0.0	1.17550439159378	1.51246183793021	4.64325375993846	1.03971418581198	4.81717097920363	7.31118668124746	6.53820493724698	2.36414647055703	1.75777831744658	8.92679952097192	1.2413215821889	3.09852436323308	1.00086867092578	4.0930778574082	1.04247279452616	4.041660945155	2.30776163056771	1.74245183045847	2.00656805407082	0.0	0.0	1.00411853102622	1.81931980170806	1.04159394292693	3.84993636839338	1.73820411456941	1.14797597669068	1.78869866642778	1.72316430870832	1.02148511371782	1.07613122135287	1.01713293609012	4.11405187932628	1.06591873825073	1.30641315693714	1.39626289165021	9.19104864172603	8.08570904120602	1.11317105223011	1.14141544918519	1.14630630155263	1.18028108928867	1.32311399135926	1.26430982417643	2.80233731769156	0.0	1.29524640118269	2.71146774504932	6.38490390480005	0.0	1.13277030540809	0.0	0.0	3.77606647927822	1.12258758852536	1.1685009112467	1.64559849828266	1.48239874237603	1.80066869433017	1.19492392365725	3.46951793990638	3.46861841791	1.87570650793632	1.10760034280208	0.0	1.35365667918024	7.78491014749252	1.05360678250615	4.78365071544783	3.14631163894894	0.0	0.0	1.1903352064793	0.0	1.35528452754883	1.53297600482864	2.14259571078619	1.48816804105502	7.99041735767282	3.63902560329143	4.89054949881271	6.33069652340129	5.34019932235848	5.14690185689636	1.10670385501306	1.15446753018717	3.63763524900381	1.74923653299407	3.14559038566645	1.0186662280204	0.0	1.01446347958014	0.0	1.38072927132615	1.48165434541512	2.42442947084077	1.98965408302308	0.0	2.03363627683736	4.91345317002726	1.64822894980894	2.9277677843057	4.1187932959891	3.53957901134309	1.46956720885531	7.3848623800565	1.17873138772316	2.03157555754614	5.34126120726332	2.27294145965567	1.08202979429353	1.32603353516963	2.41819670480455	2.7409892439688	1.0597560220813	1.965862048229	3.0538018228409	2.49348575931575	1.49558942212297	4.33892460772729	1.6495756387761	3.75960139952241	4.00968826618775	0.0	3.99874637167322	4.24071954053546	3.74993557514644	5.46131903537769	1.12872447009053	3.81010608415457	1.12168198294339	0.0	1.3368527753129	5.80831541206518	1.27651394079382	1.25066140064038	1.95215226110069	0.0	6.11174288330961	7.28894615658659	1.37644280146809	1.0013301924231	1.58020571086024	3.37897895784552	1.92646194748532	4.68128956834206	1.01530532969221	1.36998101211468	1.04371984578926	0.0	1.05454630976363	2.89314980708006	2.51101980971363	1.20702348816551	0.0	0.0	2.39920320591611	2.38908967548755	1.0230456844494	3.27053659275642	1.38916099436086	1.85736659067681	2.29320665532956	1.77899002201958	0.0	3.68708803096138	33.093496312286	1.14324608769827	1.05900768318509	1.40235178447919	4.18384570878764	2.23580808133876	2.17213881746492	1.17660094753285	1.74008050134235	1.78393775601282	3.43644771396046	6.23278249453308	1.19430507356238	3.75092270310404	1.87065838434101	4.33405942097537	4.25718614620936	4.79619331084793	1.19236836847005	3.32049197691773	2.26435163768041	2.52613953350416	3.81130069356003	1.0814486793786	4.2328211513386	1.86919736246717	1.62340328539561	1.17414073927175	1.74486315588373	0.0	1.05097667546336	5.30295139367605	5.62760907951233	6.08678704719096	5.92277170931536	8.02999852204661	12.1291746785836	1.54489285206981	3.32318437354365	4.72353397193041	3.54964632018691	1.14475808455357	11.0929893749619	4.85936722519439	8.50791767734327	10.867141921502	3.76035239665781	2.28814204517203	5.04700148981361	2.45657861437138	1.02116763375631	1.33636714633945	5.37636781036802	10.1081018218017	1.98444093972683	2.47191182641632	8.66560556472514	1.12789722195798	2.33326687058005	0.0	1.02059133662322	1.08118124638712	2.74730658732628	6.5536403353224	4.89659189169592	8.84881562148342	2.3610800006302	1.66676979996483	4.31546278712765	4.23503098409289	2.24307791534444	4.3938156523331	1.2757322052343	4.08517944220523	1.06153649564682	0.0	0.0	7.08748744251725	1.00619042842417	0.0	0.0	1.16506199254885	4.86636867752859	3.68552124773086	1.35166283974941	2.13238273579319	1.97364033454102	1.53480065938091	3.5088837842763	1.13286306138899	0.0	1.21070418113162	7.82527051942733	1.6543612135633	2.63278147055509	1.25010170625153	1.10022120674712	6.07246139435661	1.09924661140027	2.49801119877636	3.02689854799992	1.70701066488833	4.82929321493949	1.72504769686554	5.46498297383031	1.07299675805567	0.0	1.0955882119445	3.76973401850787	1.06316192197357	1.98074679077893	1.09328985860381	1.69370285359767	3.50088108580846	1.3830889001427	1.55321463523879	1.23743013421937	0.0	0.0	1.0343772418426	0.0	0.0	2.6388953634995	2.86859228108139	2.92652509582158	2.25425724682814	2.13786185818813	5.30209499750562	2.796570013569	1.17187130467274	4.31915672492987	1.15168554978592	2.36789199216095	1.26062061362223	2.85531270773735	1.42662757715482	2.20922518464246	1.00400719423159	1.30602299228142	1.17569063023944	1.54512120084179	2.30112121245231	0.0	1.2457577489454	1.24217830046248	1.64573241897629	1.02441839648062	1.47372092337953	5.54485919100525	2.97240746299939	4.2496593010727	4.7374073369821	11.6666972103259	7.20936849766539	5.74076158646256	3.72031785262821	16.6063357315797	1.27595940784769	2.08005106995016	4.00103342182172	2.78726125200048	0.0	1.27111475190805	3.93150178238029	7.75619943295761	4.59687191051451	7.68240987750883	2.72659581402579	1.7964368455479	2.59938927907756	1.28551058924091	4.75059685434552	1.95616779571347	4.19551779283909	1.50457332832009	1.11648142645564	1.02480531746716	3.27225976590216	1.20652476509273	0.0	1.19705714457166	3.07703547842985	2.35243360075026	4.95667558331	1.49290962812055	3.19539208366181	1.43321539138986	2.67942664207426	0.0	2.32049800119331	1.02408571906545	1.12416422969708	1.00340908235731	0.0	1.29763604035288	1.00088471761738	1.44632062987929	0.0	0.0	1.03290740345603	0.0	1.34277942201674	0.0	1.14773975263154	1.73070165436603	1.38528550366943	1.64780801227383	3.13374420183516	1.07409471640871	1.21862051603326	1.4717831612052	4.64811643982067	0.0	0.0	1.06951738539183	1.67813892426402	1.90358343449495	0.0	1.07950128318972	7.60320010252837	1.03947463868608	17.8861175950362	4.07516044035992	2.5826266882987	1.47853531745174	0.0	1.92017317740131	0.0	4.86090407985798	1.89393949965703	1.87984861550303	2.95385989611066	0.0	1.47400639648778	4.00952065377851	1.34128371547152	1.09001912188422	4.44394933883635	1.08727619920585	1.14111835684936	1.77487343172601	1.39143713243798	2.78516931950743	1.12741999528909	1.29926677822214	0.0	0.0	5.05393005380664	0.0	1.10506194487582	2.47448800098917	0.0	1.03917004150601	0.0	0.0	0.0	7.88188099856621	5.45486243516912	1.0191004156921	0.0	1.00117903014034	1.04460452054931	0.0	1.59765955688856	1.14487538466421	8.87692380251376	1.39336974554655	3.55264205318658	2.48317961276745	1.32239633641271	2.40537052816844	1.64465548160403	1.15248154485656	4.26092658714206	7.06344556450267	6.45191818275177	5.46969857755882	4.55876732597979	7.5615886708275	1.61299396463083	5.86538029513585	1.01201626791508	1.47441300500764	0.0	1.07895938426449	0.0	1.30383805601946	2.88879215238724	1.19097478669798	5.42375409922796	0.0	1.61482606119382	2.6193779732318	9.39579574271752	1.02526192793443	5.137005408679	1.0934131973731	1.29239993537721	1.21882647786406	1.22504778802789	1.15914270443795	1.51227040403373	2.64251197550833	3.24190005535583	6.09570504580659	1.23007302666833	1.07804949665344	1.02422864450001	1.01124749186003	1.32621891155085	1.1389859284144	1.16945737598775	1.36482354563868	1.47650304369816	1.1351480339102	6.66628012363491	5.98014441076016	0.0	1.10485591614439	0.0	1.14339034993057	0.0	2.01034337864233	1.00370559536287	2.92823259112096	3.99932099067888	5.3475651122948	1.96085666060791	3.43911229175479	2.42590307614116	1.70579370620572	1.41651294525492	1.11539276337876	3.30673474744346	6.13300410124825	1.61205926718704	1.10634321105704	8.89767475361441	1.46120034677761	1.1094979590298	1.88010451519171	1.76737782175439	1.17809320805948	1.11574575949098	1.22123270152342	3.77338815289056	1.06857330078532	10.9057059805934	0.0	0.0	1.00225002084802	2.84228912986208	1.10252491322436	1.13768162286535	4.18045035996209	5.43117316962901	4.45796841446777	6.50512240974263	4.31895493404457	7.65787733495777	5.06714652227973	6.72094193747949	6.6341049037473	18.4722724715276	7.69247718226279	5.18467534540118	2.04868745231372	2.76506501403405	5.15232045709933	8.83966153386979	8.52079895751332	3.73959421403482	1.45117410557449	4.52675010988069	5.93821601483631	7.16078863023052	3.65237394437016	11.5798128352771	9.35363035086168	7.66531222655592	4.84348192036406	3.00434642831615	9.49959737359882	1.76511689212421	1.76111031665468	5.12639247617589	4.24831126206792	3.61648027393715	4.33584913802529	2.21622644866233	3.08657746492205	3.71390745473393	1.27107895682032	0.0	12.9982960910979	3.28668738743973	5.37740779505624	1.37471784118684	5.1700922265391	19.8060847908353	3.12395386662201	3.27483189629061	1.8524284212259	0.0	1.38722647171043	1.75138149636229	1.65579962511515	10.9872428188059	1.82966832607827	10.3357314325184	1.16683838560203	1.67411525560265	6.84924848355393	1.59758326960397	2.58374292562021	2.80418660308071	5.28066798942423	1.00475871216093	1.29533272599046	2.3491652041993	1.03317326522631	0.0	0.0	1.02185444455732	1.04832627967406	9.86965684524827	1.85146126967967	7.95442104114728	29.2065559231636	1.62806023815982	1.14481669812305	2.1286653403038	5.3967140350791	0.0	1.02411151372096	0.0	0.0	0.0	1.12547113930329	1.01690086345438	0.0	1.12020583165609	1.18088590736868	0.0	1.70265207906621	1.17816692686069	2.46171622850468	3.61210734107036	3.22233501131247	2.87686022677201	3.35694675420693	1.229899458515	3.26789133291687	5.22100874649012	2.37665322169769	1.83053960518864	2.69518564724904	2.02533059570989	1.37605607621697	5.34753573468472	4.01794902446748	1.13033978297297	5.11876490545962	1.08740112540145	2.03024152040312	0.0	1.10910311981303	1.4910232155779	3.13362977369345	1.47285438524883	1.5210132892403	5.7365823025512	5.55893945695357	1.62712339148445	5.38075581325923	1.3554132538744	1.39354875895115	1.10425299339715	1.30317196465084	0.0	0.0	0.0	1.4810485543853	0.0	1.6272483160128	0.0	1.86724454611342	3.74888389150874	1.06342610096231	2.86394647926498	4.56662965270531	13.9837224080385	0.0	1.18071170846048	1.71429203923272	1.49849353394137	3.17038666340911	7.52554216800376	8.88499281365716	2.36294435523796	1.61764016510239	6.196375461111	7.83259985353616	6.19606398705467	0.0	2.00532341748649	1.23684813724392	3.9580248576977	8.15643899687368	4.65319025443223	6.31454084149947	4.29892718386799	1.08749406387078	2.38315665014379	1.2967911049644	0.0	0.0	0.0	1.12722565098167	1.31076065135644	4.72416512448491	2.6403368271653	2.56566478047161	0.0	2.59298653308302	12.786527967866	1.48929685964092	1.01490831512799	3.04207275538681	1.59913318423778	4.22377043085524	0.0	4.72173666385907	2.87552074016823	5.86614476744356	2.09510279831332	3.95420569744142	0.0	4.83483745503765	2.09001817866037	4.84883418351574	4.45160174909915	4.99544290501245	2.98514394784192	1.01865822622059	3.29921627432642	4.61231070002196	4.32216385407694	2.94314192742939	1.23773792482969	2.62746086119658	1.4111476941859	2.44837252067077	4.35181742923917	6.40839929568287	2.18259539689676	3.24392964210108	1.01055382286589	2.83659175856389	0.0	2.84789362377276	5.38493999533568	13.8781525297107	1.22021376800135	1.39439927958271	1.27589473803429	5.02779594701506	1.22909055481041	4.70629917166692	1.66216389250372	4.05394237500357	2.8987449268842	1.21791835867107	2.64419165242737	2.15510334109431	1.5547203275323	5.06965865308143	3.68375507765726	13.3188015010547	4.09907001231996	8.59069568423438	4.18745116619541	6.20976156635607	1.72753628752619	1.15264349662245	1.02650537607735	1.21378868821167	6.07194360181339	5.92199148473736	4.96007924982496	4.41249955470001	3.35223531415929	4.21958521320158	1.06684446167275	1.06351663357229	1.15577981524046	0.0	6.95956046265681	3.7395225782625	1.62790330054349	4.23003883912069	6.73648778354457	6.5541011187792	6.68449164038432	4.27857226478516	2.06370135444174	2.39585905356341	4.95505629703772	1.89712330511039	5.25713513590818	1.1144861197651	1.54061677141286	1.0325141151206	1.10787445509123	1.57183569973522	1.29356316022812	1.01632441430117	9.95632480026153	1.62932227796898	4.5628761037677	4.18634674942087	1.51337402405634	2.08688364389601	2.49822089305672	1.0993077614171	2.08870983575947	1.78498757794359	1.9934049549839	4.90364551673763	24.0571247851719	4.2880432904836	7.68124915196072	3.15092702059789	4.07777475365306	2.65643539794191	5.85425405896817	1.75033965113713	10.8452743796884	2.98126535012816	2.53311500445425	2.86678226349232	0.0	0.0	0.0	0.0	2.20896947715671	0.0	0.0	0.0	1.16070969132971	0.0	1.71518126974406	0.0	0.0	2.83706320230471	1.94204952184738	2.28662633641215	5.30642717617696	5.81376465620839	1.50825895523866	5.5990439568751	1.2216183285161	1.01964324956548	1.10544986202834	2.15238674004883	2.592195615868	3.26576364637332	4.72163854071095	1.69461414654386	0.0	1.19552982194181	1.37977763544111	0.0	7.60375488774289	1.18851022460444	3.80268632444353	1.75601423789214	1.00431320701004	2.32453553540145	1.54616137516512	4.64384679638544	0.0	3.69754826468628	2.46697262828798	3.22294291711772	5.1903986497456	5.50346433416243	2.78525039529515	4.17800399555982	4.6734340653724	1.08578608556006	1.9589034958403	1.30466485794102	3.29235629926499	2.34296836628891	4.72101227963493	10.20438622217	1.73673107260976	26.0254316048619	5.0730587771835	8.72951280914016	4.93478178875637	11.3302505884378	17.2428882258161	2.7463479619667	3.1074672034558	2.20665090998166	1.40274337495711	1.27564032779634	2.0495771114211	1.19683968440573	5.53860161500789	4.2371644786839	2.57301400477062	11.6217293445093	5.80795728420541	4.35100437557321	2.55166853219539	3.77307454001552	5.8751832084067	1.14150863610176	4.43945077607072	2.6683693711119	4.28347396835081	2.41911518766106	4.58747238239485	1.04937914635871	1.58835260266006	1.9872367647615	0.0	1.40961313283234	1.73938137389866	1.33201866805251	1.41293758558888	2.59333307036228	0.0	1.13553754369738	1.33760944437011	1.05444307159296	1.0470531092334	2.49273176267254	1.53830136514644	5.05493800792051	10.0725693536662	1.06152081397719	11.9040707603429	2.73091768606088	1.72645523570295	2.1298485355196	8.14826559473492	8.57877605608592	0.0	1.43393497904316	6.45977536477799	2.61100847630172	1.10508036217042	1.04644976487852	4.71429007006557	2.30485948372864	5.53965583312082	1.70572005340076	1.50337844364431	0.0	8.80196729364968	8.98519850910636	1.12536362322736	1.69858696272351	4.52154076748559	10.7025963281823	0.0	0.0	1.01460002902078	1.05713051705514	1.25442833340423	1.17820970144071	5.22667475353587	4.07306227074574	1.76210884390832	4.274336699625	3.20531645679442	16.775907884803	1.48205797517587	1.05718886907543	1.01596532571527	1.02344843936045	1.14919806244374	1.14557732503388	1.96596722184237	2.74363980509909	1.57776890452843	1.11047596235076	1.14661031647604	1.04289814988505	1.01160592033293	1.19527743551476	0.0	1.02394390996098	1.33427248724696	1.36129785028762	1.02588879703109	0.0	2.62471911164193	1.03245142373087	1.14308918221801	3.48518445502284	1.07314171383719	1.00969549574359	1.17687712260445	1.14776456121922	1.15470680570172	1.13932949618081	7.37456071375608	1.45504634902853	1.17176768863535	4.13836874405286	2.37013023090428	2.23624053318936	33.5699191613231	1.1968935557724	0.0	1.01293101903401	0.0	0.0	1.09580663497464	0.0	4.98321659468507	3.36296681331603	4.69266528381179	6.02838676209826	4.32147412894498	5.62182527497782	1.0044987823916	0.0	3.43195865820059	3.89600353212007	7.74403746200828	2.86601743602023	1.68377578080343	1.79228242190154	3.85898205947759	1.73473162661183	1.22766411307525	4.22199821475555	3.96945641927297	1.12507339896614	2.49591542965428	8.04307735054393	14.5600467620562	3.21040723695175	2.5918348486895	4.9088489769221	2.18497827137056	2.15539159329122	4.22567612003104	3.10242000568989	3.82165474376043	4.10012623465456	4.68588032561523	3.34775068077417	4.45747468552342	3.26923432898681	2.18248356477526	5.71910771714637	2.37258743321691	2.39859891916493	3.17196468424387	3.26491899926381	4.63116053659859	5.41239978929867	4.02705797233793	4.82158824524994	4.21792319545825	4.12546399714336	5.79736122537092	2.45845971998719	2.47167067937942	2.76768547641504	1.39007366680543	3.62992010711976	2.67029427767133	2.8093461064509	2.82000189015145	2.56497497173346	2.84898519326993	2.22133983914618	7.71777649086607	8.64919688088348	8.54426932587712	6.08587755716244	15.2187553966499	6.8804791594013	20.1804028005347	11.9138383516887	5.94267150513227	5.92777595126701	7.3974741569662	5.30573383751798	3.10966079903645	1.65560192375288	0.0	1.96943883514286	2.72497196119041	3.59189527525563	1.01827864582802	1.44913166247265	1.47195750659463	5.12890154025186	4.73522811034391	1.81471241022471	1.83032912334212	2.92673093832787	1.32731726438462	5.32075309032408	1.94879655275032	1.05457045621646	1.31488454985917	1.83308305136942	4.42190396025523	1.21016394696071	1.25827774177892	6.21882424283852	2.69980406519516	7.4994184726594	7.97684801017798	8.14623266669295	2.0478897265432	3.97063950270721	3.95021426834159	4.08910637947039	6.12738013636229	2.52141270612247	3.09146657845564	5.81502691092455	0.0	1.05679290859489	1.20103741857399	5.03132471933759	5.90740859357471	1.00219806579745	1.8371682651891	1.03644037380273	1.17919972284485	1.4255183624453	1.10955967717697	0.0	1.00223287519755	0.0	1.11747321165902	1.25334641897222	0.0	2.02095455304594	1.96497910974619	4.69993775408962	2.23280687637799	1.16109749691453	1.37231241847942	3.6617461154853	1.14893601696645	1.03285493216869	1.52976222501136	7.79984316808616	1.06798237514126	3.7064509163883	1.33819913237553	0.0	6.84504891845801	1.04312687252191	1.5910433088177	6.02221867226252	5.268954778539	4.00044786700729	2.64424756979771	1.36486408214114	2.1595301210009	1.56055554466961	1.90280083231676	1.65355504456561	1.04613347391055	3.29409304110129	6.71769731278702	0.0	1.32412400157577	1.37671462120091	7.84228863354541	1.77904317660125	8.28643815492901	10.7385046636248	4.61618895974873	5.35372355652319	2.00900038078244	4.93847604130924	5.15584579039627	6.01577774058108	3.42890201455044	1.13145644828507	3.95433714737821	2.41644915196612	1.66384509892473	1.44876634620742	0.0	1.12348465070589	5.25506216255785	1.29051035480909	1.29688624227186	3.93709269879033	0.0	6.26238121316315	1.23196517086583	1.5017136143497	5.60152641614245	7.59466839441466	5.14432791368077	3.23357536525865	4.48233949756711	6.20105569091921	0.0	1.40123052414279	2.26526596304643	1.45064526545065	1.73781687187175	1.8545181755561	1.29219840414892	1.71149650744099	1.29738096286573	1.12820784459652	1.43036629821718	1.0556212873862	7.39366285390644	3.58598629738036	7.26491900694804	1.86267570423847	1.69849109914299	2.34928307161587	2.11854914449757	0.0	8.38504592480872	7.01081599197447	1.83126651025751	3.26142984802609	17.2499063739902	2.15761832748577	1.32809114911567	17.3760453982241	2.13043126916125	3.92165029299278	7.4658052436112	1.16014575068096	2.35087663614427	3.18424200012259	2.38540860329943	1.75720139173702	1.03158022733342	2.39759683455344	5.2108285873645	4.16401895075832	0.0	1.3136408422098	0.0	1.16181436098291	3.71558064515915	2.16863158394133	1.02794191612232	1.10540921513509	5.54093395607427	1.23224354816598	1.28911586994779	5.18203240886033	2.08387773523973	2.07249117198811	6.5050124538355	1.17669501192215	4.52216558834055	5.60098798616554	5.36033222752607	5.6382027532202	5.16802246765567	5.82220068753253	5.0487769171691	1.02190749527882	3.38295488277224	1.50011905378125	1.46626833963633	1.97922423016778	6.34071538039557	0.0	4.92625781855145	2.23096892221331	1.46135031541249	2.7625526150297	1.46451844610346	1.22405235432725	5.1643271961082	1.48757365203202	0.0	2.23674603680297	1.23163941637473	2.25503488545959	1.32292494995182	4.22903768620125	10.4913864606169	2.204043971521	4.48915393488385	5.58077546892399	4.56945597693338	2.26067662717347	1.10807298114286	3.79754306097086	3.61981210354628	1.54205990153629	1.27115794257885	1.15922829402095	1.00878892758397	1.0776010134523	1.7611008024853	1.20439415663413	1.70578802716684	5.43401325898206	1.17502547979894	3.58837920050204	1.45009373344984	1.05889257380132	1.33594821847828	0.0	1.12879279187164	1.22118705994749	1.22458342219174	0.0	1.04534938186352	0.0	1.01655386889666	1.22728514600063	1.0744862442355	0.0	0.0	1.00493457799861	1.07587621501238	0.0	1.25889600806704	1.40151580160219	1.43234327237114	1.22341188186021	1.89265020094694	3.71673755365085	1.73209598462324	1.99856210713866	7.70968595236449	2.63226213950027	3.59395445165676	2.56086836936689	0.0	1.10129478106544	5.12518791926392	2.11234327654568	1.40803213639126	7.81798857271116	12.4821056353265	9.00010770018824	3.91851767076733	2.90477440345635	2.05199006584856	2.55911326050033	6.1668471782034	2.67207916494105	11.4028300561865	1.72574637543171	4.50319168708092	3.25789381945726	2.76065059089773	6.89854273443399	6.03334608164144	11.9497870713558	6.11851929803667	1.87542429648824	1.20602815021377	1.19136612827492	1.09955561941848	0.0	1.01097190526058	1.27356967550521	1.03354089154978	1.64640142988104	1.01663277389455	1.21237088700378	1.05405716554851	1.06439479103965	1.59846702084153	1.21274159923466	1.92921708961695	1.3640084082831	0.0	2.54873187329004	4.54428263147049	2.97821248793453	1.52092943914317	2.71965991233064	3.65414072199214	4.10906238938637	3.04938618589945	5.11410205867364	4.85892046289848	4.95051313073181	2.25720699340518	2.0112560077988	1.02905271011998	1.5733778195561	1.27772434662123	2.81780434161899	4.53467722629284	1.04779035164782	1.96400010943301	1.13583346540627	3.89391979414167	0.0	1.20106762486002	1.68470757429825	3.73088901194277	0.0	2.42770763028311	4.29460276745852	2.78429776652474	0.0	2.67979614030005	1.86622076776339	3.79980608287062	11.471380646547	5.82523055905678	17.6006777354106	3.61624592048229	1.15718170593092	0.0	6.4689189261525	15.7961539384907	3.78624003314834	3.53497807651796	3.1351895374858	4.61534737372332	2.93773609043363	1.02691219741386	1.26032351993581	1.15862680226012	7.57292581040014	18.1034987024734	1.3233611966564	1.8762572933247	0.0	3.7715332205055	1.16757636030376	1.2603791573812	1.0694125883975	1.12633742198005	15.5058822440166	1.09954453392564	2.64613662368253	1.23409902675276	1.78985051493643	5.35073972759989	3.13827810176772	1.1368487502032	3.77858278790293	1.06319708865958	3.77101060248446	1.77443931690103	2.01846599809084	1.015061993404	3.58232794370016	1.10577359023226	8.66589764568587	5.53294503348512	2.9964225855369	7.17824116328634	1.05149208697625	6.80633669434184	1.23395488332232	1.01901454079643	18.8097421567052	1.05832395180133	2.54082889378306	1.73840474921613	2.90391046693559	5.4094641682884	4.06531487822316	3.46745000458278	4.43415252564615	5.24353345225451	4.2211007143567	1.00701442713363	5.67284619750006	5.55796591049816	0.0	2.41637714513519	2.04777967875321	0.0	1.85031403142659	3.4632780339424	1.10455488589531	5.09450492150879	1.01741810669115	1.89465301146362	1.32926486641178	1.39914016902031	3.96426228376475	5.05307387812952	19.4384656290796	2.85428970528545	2.12467630522789	3.67086719001056	1.3788294242583	3.12001025894298	1.61539467760905	2.78141492665495	1.56451299371348	3.50260153016058	6.45752755787632	1.12215491279904	1.00341376348866	1.00402842653163	2.16574088570916	2.24683029119042	1.27240927906785	1.0080052672046	0.0	1.25900275101868	1.08953931474174	1.00230876716318	0.0	2.02712321098308	1.11919584221439	0.0	0.0	1.60851511739475	0.0	5.55941187230501	1.58790301442764	1.28236142949235	0.0	2.62348207347517	1.03376448433617	1.24837003568308	1.02511931812005	1.26563029354909	4.36364908163678	1.21640077652633	5.6401806201783	1.41700266286974	0.0	7.36880037305539	1.40645097926034	1.25332551168123	1.0014390665004	13.4552345977783	1.81914394667469	2.84297391632939	3.24182687629442	2.3550143517366	2.95464180939174	0.0	0.0	1.00214843330384	0.0	1.66270915103511	3.76669369900388	1.03654296680471	1.07310945801217	1.16077135525055	0.0	1.54619064929895	1.49441756610876	0.0	2.7358578121169	3.42307552277901	12.1057626117377	1.70477169971541	4.88602934086165	7.23880578832908	1.1608478765863	1.09012189494647	3.02788388652713	1.19084720591568	1.12901929916571	1.39875047643031	1.78362692105196	2.14445234583335	4.17437146903211	1.8041732245284	1.18177960426609	0.0	1.62116592772547	1.2925880491355	11.2580315596645	2.7046424682602	1.812758655711	3.60668089458241	1.42567665628371	1.41195096216386	1.32491657822136	1.0334756107266	1.34137533122201	1.44825625014804	9.97648538650222	1.40672433604373	1.07617794981225	2.37568623081978	1.64592759306583	1.34524500464989	1.2256097925214	1.95255968550641	3.04109587297557	11.0257527827604	8.0607248006422	7.90955074787966	7.06329254722977	8.34314132026504	6.7406239623374	11.239397523684	16.0721403052202	5.77124011015302	2.74663014490179	2.27370736246275	2.86455438727152	2.56517759327661	0.0	0.0	6.12557202861179	5.02773684612091	1.58816392202719	1.45578703706722	1.73362087702802	3.33705406533971	8.85705238882888	4.43652077601872	4.12836112897193	1.06473138209274	0.0	2.35009329990463	5.98241958656656	1.12741645977897	1.42874104981951	1.06587749018716	0.0	1.27788605771619	1.6326077231195	1.78484094999565	1.26116773626187	2.47888977347933	3.7199471765111	19.1778010837683	7.90380154289412	5.43557275375786	6.33755797695068	2.38399067510566	3.17469132035557	0.0	1.45159879957717	0.0	1.82281493524338	1.34167697143943	2.25285305527623	2.29951682838036	0.0	6.19202276086302	1.04475550053376	1.94106708883737	1.24807009710744	1.14841477253469	1.08079176222413	1.02786574644434	1.26131192770517	1.00355238992597	2.12673151134546	2.49638154582096	1.5738430738378	3.54382103137858	0.0	1.00907611531835	1.01510637209142	1.75078583808603	2.73598080550813	1.26332835215241	7.69915080612093	3.59365896935775	5.83826027551639	3.30392095178319	3.2523150072318	1.60047056241258	1.13548441943299	1.02990059116729	1.44343137249059	1.58428644553764	2.05345797933672	4.42466527221464	1.84087761654264	1.92974487004183	3.61260905648788	0.0	1.13618937549477	2.56002388944453	1.23402544502714	1.87780681248637	4.25381487675758	0.0	1.03014674620082	1.88411692089356	0.0	0.0	3.23792155951242	1.72052776302732	2.26624282931853	1.55283452814754	1.18734196272182	3.40845519760574	4.62189655256087	1.35504059371353	14.7770725077916	3.54201147442911	5.95538409301475	5.47862840969008	12.4610805392803	6.0853866717315	1.71139949680795	6.84207542020417	1.38955688192185	5.75545987008722	8.36239821884684	5.24586608873303	2.35916377220488	1.01116014092214	6.67362726942817	0.0	1.46273520746115	6.86163358136586	1.99064321481284	0.0	0.0	0.0	0.0	1.1824809689341	4.47130901124419	1.37677781833595	2.35784912555578	1.04272625179368	1.47794628080547	1.61436151576119	2.82785381796022	0.0	1.40806909453723	1.11894692159838	0.0	2.16507556940101	4.63794659887879	11.6700457155699	1.37023414114545	1.48097235743807	1.03057632609636	1.08367872041315	1.04157383063921	1.02402003896342	1.20065297729941	1.05890841561988	1.3049018443496	1.13456843768292	1.1608837952567	1.01743337310985	1.18653831930042	1.21414374182623	2.12743459663782	6.00074422460074	0.0	2.58167332069848	3.61227744951349	1.74920599521675	2.56449384291652	1.20087044201169	2.48970301119388	2.21942415211184	0.0	1.04876778313063	0.0	0.0	1.26618963544192	2.75891750419088	1.00138117030641	5.88046542007301	2.09490196947762	1.40580512323359	1.59586468226876	2.5563336162706	10.5143452326111	4.33706150128442	1.23051644981926	2.76011119693842	1.17374724378422	1.52497634565662	1.72805337679283	2.70891815144021	4.91080836852479	4.8700869549156	2.30593816176778	2.2244467344297	2.14999920820734	1.97621524942281	6.22856814931621	6.22964857880755	3.71689253138803	1.22592461310281	1.69181772584068	4.6852206402288	1.71870203123912	2.10136162072775	4.93552513699156	1.37669903888346	7.5483047389101	1.32619669582036	1.8673180852095	1.04833033043391	1.00186779739603	1.30166581031986	5.25519290187498	1.20289979042813	1.08234140631871	4.67346544273581	1.82591568256222	2.79127096325516	3.9625213211949	13.7982868024427	1.01731280451251	3.5979677576756	1.36520549215178	1.49730957170987	1.04537301088727	3.55381269311095	1.11820826490769	2.77232236423029	7.92591997787346	4.16428673508295	1.06640173240216	1.13119460661763	6.12728484782781	4.2187379066501	3.52034039004566	4.87750257876564	1.15808067919037	1.32376674035417	1.18143018658989	1.97783852383163	4.24414066093061	7.62252449396832	3.39664362569593	2.23872800803197	1.75603924869605	1.65994343312144	4.9261451061909	1.06546924948839	5.3484802576509	2.32744864058996	1.58607155798076	1.0721619609716	0.0	0.0	0.0	0.0	6.66807322004024	2.04618572479599	1.22720240100754	1.01751226476871	4.25233857954471	2.78720508971585	2.21951330572593	1.9615635784711	1.44525326504827	1.54900522162018	1.16049320504361	3.83139711035199	8.22512116747173	1.84847861345707	2.41958434051233	2.62950768014913	3.06285677145783	0.0	3.53256509231909	1.35664457044268	1.08018253381609	1.35773728755486	1.57623060267026	6.15411455880606	6.58558935066832	6.29609391392012	4.53398051421401	7.3727446103872	2.32588444664637	4.35078915854275	5.00152576227822	22.4104477254561	3.65075235505146	1.75703108148425	8.65519053492055	1.41421281644029	7.03456577512726	4.37087388147075	7.71980801870289	3.2145983509393	6.69317830432266	1.37781215854681	1.44983562337358	3.47133154433889	2.06182982725145	9.6273520929221	3.38437411727098	1.04446470569442	1.29882191878999	1.09970754723176	7.70313335931412	1.71203026770149	1.04518047320039	6.14635766152536	2.96675763691404	8.56411957873339	1.03340079928823	2.89028663168602	9.36353564676315	8.49969158365052	9.05565840694666	2.05926780350856	2.32673141932324	1.35753596121084	1.05793590473405	1.03044926086221	4.50672410164634	7.67976087911582	1.38772879299848	1.02750186495882	1.52426830945036	0.0	1.09596617911131	1.2076397772282	1.09789790179912	7.81304759385762	5.21927808466097	2.32515486246051	2.43723384760679	1.54842629595236	4.35666036069099	1.07301201899211	3.32812349572273	3.22146735523231	1.13492258849867	2.63403170150574	3.99019076624792	3.77387591908928	3.08450071286863	4.55405200947828	1.89464938804858	1.55228494796332	0.0	0.0	1.22839127037086	0.0	1.33778137894426	0.0	1.34663495872772	5.0466825711931	2.90151175895682	1.52928728043721	4.27136309738568	2.71723503915185	1.31945805585429	13.5475489614606	1.12057815683255	1.37688484145041	1.34481924086495	1.07463059042709	5.69650733477201	1.35343273320539	1.57221586208995	1.47084279184109	4.67340380628943	3.38300609097712	2.07691586183075	2.12127039664674	4.96835988058124	1.46652058977693	1.32502081342672	13.746402363789	4.04706880497359	0.0	4.55196036296947	2.173720319664	3.26537559671544	0.0	4.88164463383884	1.74044183358359	4.89675462078192	3.20389595903058	1.95592984469331	4.54350061322468	3.72438802221833	6.73044208381666	3.66138476297595	5.5285744030045	4.61874371769545	1.64615354065467	4.21439733322709	4.02641799531109	3.23317811317845	1.40434229749104	2.06103573735139	0.0	0.0	0.0	1.02422669591574	1.01476259675588	1.9641885207875	5.69433181034933	1.14822294099083	2.67510914021346	4.59728736800455	1.02580341160193	1.06438129960866	1.47785737886502	2.80984894842521	1.28493001648629	1.23864605420452	1.09735364061313	1.33596103700736	5.72881568419007	2.42889589825441	16.4307607895788	4.90750730287666	3.57179733734745	4.51669315751223	1.60372466028069	0.0	1.61321080600853	7.45959574183492	3.52875737942929	4.0301198990062	7.79238517592246	0.0	5.73216873672337	5.41377198601262	3.26652270337857	2.17131831948638	1.49381957061469	3.24146679509591	1.00533337238464	1.424687805285	2.76212245475784	3.18938265920435	4.44060766537508	2.33098666585037	1.28040475605954	8.83285547922927	5.14656190337658	1.0728871152406	1.61011395466322	3.13147899431473	4.33440540075729	1.09979189480371	1.83450972896271	1.22426586189086	2.83066487346089	2.02639492306704	9.64560334838139	1.62902028463602	2.18189877863156	11.2376135934948	3.51775689655834	2.5414854089434	1.34093146490208	1.17335650592274	1.51294499566751	1.96466051037948	3.64326319868287	4.94290551273363	2.57900443620363	2.91701471068669	4.17998419424701	3.88887014857778	1.03215195591212	2.03032233541942	6.44444286700808	5.06575888615103	1.59129066594243	1.7234756771125	5.45737562045487	11.2282995541496	5.91974834831737	11.4423839015382	6.46388993088817	5.51435983908563	6.46319543122831	7.99284311097413	12.8917507034162	8.16484468442239	7.09771927194031	23.6843025382447	5.46001167443261	7.79111927490038	4.20773087163252	13.437930524703	4.48842952345828	6.44859429904662	4.25425275156792	20.379970533483	8.72074063705785	7.18725138954013	6.80941378366077	5.188621291591	5.94147982475964	8.885233814443	8.88285274968122	2.03407785438949	11.3485420717217	3.70157542522229	3.42078667455986	6.27874081299436	6.67981161331605	10.5423699196318	7.8022743663153	9.41457593829299	7.46715092976874	6.77726252948853	6.07251596757525	3.50320109656502	4.56552517746278	3.12955395602165	3.41583438784113	6.13542002906201	19.1586949467292	6.34411909711496	19.34104356791	6.05495324615929	5.10931865453928	24.4955546040686	10.0457462128461	3.90655195830237	7.55160822111533	8.70234569879598	7.88888239239156	6.26595684420603	8.33187691378063	2.21118163784561	4.72866135896162	4.71085197625062	7.70581778887829	5.51762808393646	4.99308597651228	2.8574840019323	3.08429717582866	3.00305951096255	5.91980667546834	9.84782928015232	11.6208941055719	10.9837240089133	16.3979951444833	20.7924519109085	9.5266404430555	12.8187137826978	27.501931340931	43.181085403506	39.8250857229787	53.1248663174863	36.4629203099744	32.6340326054059	42.3977157747201	1.10683792941	2.29899332826661	33.8967484111465	34.2218129337246	32.4840308534188	37.9747579722885	24.3606548095527	29.7588859961565	35.8536838248446	1.73460079117319	21.4447667657672	6.84817015081015	1.7149572210764	1.20891228278267	2.73201102511576	3.2480206260707	3.24537708687272	2.24643565091619	2.45948409054602	3.53871876008218	9.23707162693336	1.37932979272734	3.329132939733	4.64817495579009	1.24719298693132	1.19246765685802	0.0	0.0	2.11096097248709	4.9727361499994	1.90018018614603	3.41423554042748	3.4183738205401	1.76540703202245	4.00423663911396	8.21951548150915	1.6770406699452	1.39375710833813	1.08167013647587	1.03050605269859	0.0	1.01863328648717	1.41451025643656	0.0	0.0	1.22994982725378	1.37097834804893	2.55743023476562	1.56281411221738	1.55117884635998	0.0	1.49514556565544	1.51586387582143	3.63732719451329	1.51096484866927	2.68892787093046	0.0	1.01820115125539	1.28688682345142	1.04699667871231	0.0	1.05306675558114	2.34031578826854	2.12701694601005	1.04616254994569	1.04218207483474	1.13622080286101	1.0712704167109	1.01138960166691	0.0	1.49230185994763	1.43476388021126	10.640512146845	1.02273316281355	5.11532648296618	2.76704825387625	1.41485644270211	1.67977553528645	2.70549039457536	0.0	1.03950106987033	1.03797004799547	1.07328905995325	3.59047543186891	1.06494185026664	1.21432155781101	6.33845664478317	2.17309904109093	5.01449387809644	17.8695165832586	1.14698375665468	2.42607319191119	1.51242214309296	5.42221233388007	4.64077069070835	7.89135133696956	5.42501341672456	6.58069735411521	1.7731714520774	1.98485323423929	5.47427658840868	6.66946084872861	1.40558584349634	8.67408951996739	4.41069501707909	7.15475494926175	8.6385211383888	2.54884385854599	7.65948493864343	1.04379469924922	2.64431879033288	0.0	3.24412617921491	1.2269916363129	1.23489663529257	1.1829692219173	1.02224010034116	0.0	1.94624365839459	0.0	0.0	0.0	2.82382928075496	2.34883641164074	1.13922679191139	1.18334531739271	0.0	1.92064006136518	1.72451388595193	1.11828889966634	3.56849097229687	1.17714111270469	1.8052307857965	1.41258584608129	1.04952193864379	0.0	2.05011520378435	1.25928237629287	1.03989491779124	5.23324933999945	4.33466245187319	5.50060256420904	11.012442202076	3.36357020328588	0.0	3.2063909820725	1.57581391868612	1.54646221882283	6.73876192988163	1.46947204337045	3.5584142592085	5.27591757586705	6.85091159385568	1.73027928526701	1.71681206759126	1.87658250479342	5.29233002573239	2.00996774261257	4.60129975859042	2.85009818173623	1.11468445011739	0.0	2.00580130612723	0.0	0.0	3.45299623276627	1.09506373885019	2.53106468651829	3.69078826323323	8.19172450500056	2.17587724418061	0.0	5.24437865593259	2.3322373237843	0.0	1.28781101255493	4.63407084055666	0.0	1.24343842394312	1.97837348323644	3.80336533747635	1.86753541850346	1.53857392878949	1.05725644895811	4.45271391146334	1.09781743540589	2.64850904767665	1.38682258869954	3.721511144077	5.24290430261883	38.0162001270876	4.33490402108919	1.23487367728343	0.0	0.0	0.0	0.0	1.65399572074845	0.0	7.41047763083793	5.76221901976988	7.20458219632196	5.95600954021948	1.19189096223058	1.34209896055279	2.69208395299441	1.58226591479088	1.36111727271463	3.09999116127144	1.147019850568	4.00960526152304	7.74189653664656	3.29281095790843	0.0	1.11495345649366	2.88953906961293	3.52764403376181	1.89073878304658	1.27748121978026	1.18039667199418	7.934588856175	1.81195662143727	1.91738055032888	1.13512398278936	5.15809117846146	9.97110445205479	1.0976433840775	4.35605690182076	5.96390744405069	11.0112440792839	3.72876964071552	2.52474116930572	1.36841665790099	1.12740206068874	1.11535032283559	1.05632661963956	1.81231593029846	1.30479888667756	3.43940087361922	2.40797004090467	3.31086971833423	2.62634972311448	1.02264787960262	0.0	1.10223052053441	1.31032180260696	1.00399523363419	1.82769097650203	2.49489987196168	1.16374257914268	0.0	1.05344597566462	1.43097348649925	14.5115597788994	1.18002943517552	0.0	1.14507260407706	1.06097907166987	0.0	1.0471351556568	5.8874037191825	5.6474461899323	5.56734006494499	3.53497724224041	4.36369207574184	5.28716055704143	5.0724896359947	4.10367253268138	1.12780975876169	2.32516869925746	1.35572472876366	3.4686051827552	1.43156877569554	1.22069059737393	8.95342065175281	0.0	17.8337738373335	9.54143937788457	10.8072652755407	0.0	5.1417059509834	4.37462960426234	3.50503278389077	4.03630370592665	1.12225779348857	1.97067151726677	8.19710157488082	1.14895992685322	3.91337259069409	5.34636892971348	11.7467209272543	1.35771520305728	4.34010976750968	1.03902524561614	0.0	16.1152034742728	15.8747770958551	1.96674460444464	4.99600697199316	3.42102659244992	3.62848809859273	2.17380109688711	5.77224042224083	2.21585550149604	1.29551654776143	0.0	0.0	1.33773448167776	4.54347301471429	1.68373756762569	1.34995099809489	2.35229005183789	1.00990190968331	1.34373271465109	1.05939263455927	1.01170541733516	0.0	0.0	3.96627896052354	3.54640603939783	1.02180080106126	1.51841373219307	1.0733137491491	7.14248796829072	3.65577859528432	3.7179666045379	5.27930364468756	2.31135640143953	1.92237278085286	9.48552919648848	3.74032328983954	4.96676265663034	3.61358138324421	8.51037960148442	1.00780997355329	1.33594681776288	5.13137996008486	2.18150789938676	1.7792869829729	3.10791070139698	2.09575450038947	4.83335689154009	6.02959997518608	2.85329874544564	1.3079229859676	4.05971676848287	2.30866601987672	0.0	1.93226086845526	13.2779330425091	1.07541164796795	3.8796269605945	5.15163458218448	2.84886776224029	0.0	0.0	1.03749405192676	1.0007728715205	13.1296148144317	6.48443058489592	1.50948003645824	1.10384767428529	1.49270139304683	5.36082828525732	3.21797603258735	1.1948456878651	1.90408896477571	1.14118147786383	1.78593969070756	1.59149814122234	1.06877325205666	1.09087497520754	5.07989907760902	5.70888990316558	6.20088376332498	5.95234709746961	1.41978262300391	13.2338709198372	3.1181402577633	4.39731412118873	4.59855816261162	4.76602061084545	1.47811439431945	16.5040927039241	5.20180577854487	6.49257028705312	1.48207172405673	1.05832380517481	1.16279250460248	1.68277182127598	2.6839928976059	1.17662468431897	1.53245255112973	1.51792215245435	1.95510579916052	1.12142258765698	2.2188524127489	6.51086459265086	1.2842411107339	1.49766396922099	0.0	1.033401644865	0.0	0.0	3.49997131794956	1.42439550765214	1.15208793050682	1.1368450372938	1.23435173254844	1.14598752001741	0.0	1.32929737620322	0.0	5.60400070224467	2.49252357392431	1.33838663440631	1.38414872875826	3.60916899937992	15.5682154851578	1.4248315330064	1.34217118024444	4.24210838129962	3.24597637007176	1.40874961492736	1.21485815906293	5.14907706765572	4.31694252468926	1.0102189611648	2.54847373878281	5.25376660463673	1.35861403714599	1.24321402181781	1.43281866972643	1.98612450718483	1.5023615577386	1.03627701475939	1.64446770214113	1.18827416316476	1.251013545934	5.69348185606668	1.07132147802657	9.36843585056434	9.24776656349589	7.76333207622783	1.38330907534306	1.77829790754752	6.62968759442461	3.65643084432162	3.41028743867862	2.52090061079769	0.0	1.18884924357322	1.81390224257498	3.52678373022062	7.26959434689356	12.9387004140339	2.14700538589612	1.08394631538089	1.82494026486618	3.08621477337602	4.17223831009739	2.28539990822333	4.16804371170079	3.04643347103291	1.66140172541122	3.21629824709476	1.29591457093502	8.71966655969258	4.93372804321252	4.40602953375912	9.24244058124057	0.0	1.01714029287971	1.22495849039329	1.04617948278048	3.06790793023243	0.0	1.17233712204592	1.11181917691302	1.03000495016298	1.16221210177605	1.54951235201057	0.0	1.1842167326806	0.0	1.46401128051043	0.0	1.02119567767906	1.80587386362546	1.22946248113183	18.0842286016171	2.149983929528	3.35317704375656	0.0	0.0	1.16199689243064	1.04365681591483	1.04966541682963	0.0	0.0	0.0	1.98793089884261	3.35645105306391	1.34489988289439	2.3109867954515	2.75726716460294	2.15269044140606	1.1181270411273	1.58309139519293	1.01343670169217	1.64901065073045	1.05026211562243	0.0	1.64575822275667	0.0	0.0	0.0	0.0	1.19787975882699	3.70403557641117	2.13810569834437	3.08412540093093	1.53745525786612	4.78800217729061	1.45598300080217	1.04571421875995	3.74934715275153	0.0	1.02821652022475	4.53975955511523	3.47690575859398	1.34053546180844	1.00248915266115	0.0	0.0	1.12831547685484	0.0	1.16902621193507	1.31022153753868	1.21107562140902	1.45676762704136	3.17745066292469	1.1459048974763	1.02537425833186	5.02845576682744	1.00300916077565	5.13456158862994	1.83150324293141	1.07805138497084	1.18824559657558	1.06820581699358	0.0	1.33561706332506	2.59392625517697	1.82027646446087	0.0	1.11839924428092	1.07078897056338	1.5978111573697	1.07241850348699	0.0	0.0	2.34980969400496	0.0	1.24484981064772	1.0965453560913	1.12362590604352	2.74867714944237	1.03585707279223	1.09181971170403	1.59768754228437	2.18139051375875	3.07957574044256	0.0	1.01395860807419	0.0	0.0	0.0	0.0	1.01852845530963	1.52403362829614	1.36346636561069	6.55654249054076	0.0	0.0	0.0	3.37682986672214	1.67230107315458	1.07615875177649	1.88404966057946	1.03946452194882	0.0	0.0	2.66704590164655	1.04615935213776	1.16382114289809	20.5914940277185	4.93937151377532	3.03351273981927	0.0	1.12610945829416	5.76410618782619	1.55842730677423	1.43992686031412	1.94236913768764	2.01442015807996	1.65204132674846	0.0	3.1545259971576	4.01323802367307	1.0720070922128	2.32669505095781	3.05919668463272	2.32420629760485	0.0	3.82385807777722	0.0	0.0	1.59676121582751	1.35102727990035	1.10151456275847	1.22879502759233	20.0734101329029	1.89554565557424	1.29861574971077	0.0	1.32932228710353	0.0	1.01177962067168	1.0102160336842	1.04516120943591	1.26814520199471	4.32266525172569	0.0	0.0	0.0	1.04153274360525	1.23444027785931	1.09778196274777	1.56122218357766	1.81857883156881	0.0	0.0	1.32413747513602	1.08790540396903	0.0	1.21635918277225	0.0	0.0	1.26147750351727	1.10742386621384	0.0	1.612749974902	1.24375727418007	0.0	0.0	1.09620718237468	3.62921324974664	4.99737034478899	5.78997313599229	3.58466122172856	1.01310186676763	1.12783709835836	0.0	6.42521595695308	4.81546618068082	0.0	1.31676352010864	1.10676521596773	1.06062680471869	6.89531042331858	1.02831674934753	4.24786521934743	5.36811036066013	3.72698865266028	5.1259323787303	0.0	1.22557994324335	0.0	1.12183497406393	1.35061766031245	5.60271157433878	1.44365630443784	2.49257756573719	1.57163140308079	1.06998814993608	1.24295440723817	1.7820622063353	1.21857905063478	1.06825258430066	0.0	1.04076291528669	0.0	0.0	1.11947919049657	0.0	1.47349015545733	4.8264404528085	2.74084881693659	0.0	1.01379539938821	0.0	1.45988742803355	1.77067054806315	1.07807993322385	2.97369889876576	1.11811808164445	2.20574120246727	3.04143462584295	4.95539653402387	1.49088394934301	1.23804091563612	1.01624724320022	4.78502486493833	2.14142884164772	1.06857057698048	1.77166803312295	2.14311807378293	2.78547764358281	1.46757364746828	1.30952006894054	2.51106749966093	2.60867822524535	1.61965051792962	0.0	1.30352621749749	0.0	4.14859682272216	1.09416020708807	0.0	1.00485425870542	2.59748325576937	1.08343449815281	1.54026777434127	1.80172339921953	1.18556572709173	0.0	3.6247772197832	0.0	0.0	1.02013803284992	4.10149741507331	1.93677357494025	3.15504190122665	1.88455843441356	1.03407582567866	2.79156915123775	0.0	1.11884634474321	1.04679520891613	1.54758833645209	1.95332710701038	1.47357762849805	1.52587043765322	1.2912033687016	2.86487565786558	0.0	2.66480984831546	1.98926000595351	1.16788064065828	1.52320678352672	4.58103643748765	1.38583572364543	1.06110909758371	0.0	1.22359763166717	0.0	0.0	2.08475755242986	5.44667285146112	1.21727122082114	1.30341385734063	1.14342016304641	2.51985489005153	1.82785157800909	2.43067232196928	3.85645462816167	0.0	0.0	0.0	1.95272012592468	4.48826594155578	1.4716171027349	0.0	1.12360724254311	1.05500337083059	0.0	3.1149119170034	0.0	1.0036367794997	2.61287120634948	4.70699572665505	1.14827900585741	0.0	2.11530708925418	2.31102202055542	1.45572290141859	1.74595876823188	1.35687412868943	2.36518940555741	1.17880801033082	1.22131670603944	1.27927562331437	3.36396371936953	2.81976229420704	1.64694890662685	1.65554924302632	1.94694368179187	1.0065720042423	1.33654243556025	0.0	1.02220577615402	1.63191741649354	1.11907099928392	1.3800220742907	4.22068688541826	0.0	0.0	4.06307487154731	1.04380626812527	0.0	1.20449198719203	1.4632505609627	1.16613447128682	0.0	2.81808704229477	1.39310610655375	2.06149868764987	3.8776390165049	1.12266421445204	2.10530243721505	1.04725608261455	1.33318874879919	1.90125194098254	3.60658889875082	0.0	1.13398956751733	1.06652627680544	1.1773890556277	3.5922429400377	1.69533030459167	1.26322072847255	1.00317727652716	0.0	1.74545405734655	1.19364365721469	3.57485126484411	1.04397695399886	0.0	2.09032345746854	0.0	1.33841809412781	2.2539351500841	1.02134999689995	1.09751134369744	0.0	1.96886600967307	0.0	0.0	2.21461220611468	0.0	1.91845067335093	0.0	1.47869821375451	1.60997316208045	2.03809269811447	0.0	3.21595622422446	4.25740590775854	3.29150881012247	1.14795472330871	1.44499688354621	1.30133352801533	3.93568308805209	5.07773154797486	0.0	0.0	1.41981246600986	1.03302460966141	0.0	1.92064658170112	1.10934897595129	1.00099138652099	1.0069544957575	1.85260128278968	1.90825084673917	1.299705871767	1.07793715014133	1.94634300567892	1.6639451498403	2.11224340338905	1.16654109427317	1.71243330902603	1.07310782283127	2.23916938972933	1.0694046598925	1.83629473324557	1.02670369019585	1.16759501050612	1.06862013205335	1.04782166206136	14.0105213081648	3.18621394945251	0.0	1.22883227343332	1.11271427314387	1.02922782759112	2.84336296157807	1.00494531551461	1.02138218832066	0.0	3.9488400496061	0.0	1.67946810333975	4.75630114355316	1.00500391551668	0.0	0.0	1.10277148637289	1.1802482241211	0.0	1.59664432827702	1.01888346131812	1.37691319843063	4.34364008798785	1.82461540006104	2.44075654919227	3.08236894361908	8.63533917580331	1.62646624245449	1.01620470215661	1.52461342416615	1.31832714488031	1.3057122459841	1.0645418646319	0.0	0.0	1.86569355458121	4.15490309546898	7.32327926262295	3.60625394506916	6.20206153617589	1.49393650460569	1.99165141626515	3.87700086019151	0.0	1.18413512199998	1.56766705155133	0.0	1.12918298777605	0.0	0.0	1.32998960828255	0.0	3.06362989244214	1.72057002416221	1.02977938130309	2.03707525248808	3.84839828929103	1.19923169519054	0.0	0.0	0.0	1.298909065751	1.2119517641131	4.08713800682013	4.13742022154439	1.23453400260803	1.09022149726622	2.24139399872072	0.0	1.90274832532913	1.26280486559985	2.31037308692359	3.73103593511301	1.04260505130525	0.0	2.299201541467	3.30051779756306	1.09883952634665	1.38409041829315	2.56792879920357	1.31603128083385	2.66631707908204	0.0	2.08387502887503	3.34058569544787	1.2333150340072	1.70348193992563	0.0	0.0	1.17234927376327	3.40679039737356	5.09366993153383	1.01794405153967	1.1241430532353	0.0	0.0	5.24390921733437	1.23840997957032	1.00931015773188	3.43082335235377	4.47845029964858	4.41070431980377	1.55818599937566	0.0	3.53790643492716	1.01333733681799	1.14170659290075	1.12365925143363	5.49782754326796	0.0	1.10211530640772	0.0	2.59057447587442	1.28910140706491	0.0	1.17637220982927	1.0226515626864	2.00785402880379	0.0	1.27969157910619	0.0	0.0	1.59998865963739	1.23898297571094	7.36445245599147	1.15987170157681	1.27656448826902	0.0	0.0	2.43083529244839	2.62996318419189	1.16038267547146	2.21034918530161	0.0	0.0	1.40275483128887	0.0	2.22137597832856	1.05250401333826	1.05264021104087	1.40707816162113	2.96384977177241	1.14725009687815	2.86291725311263	1.87742684112391	2.23805787202948	1.01125742585771	1.23314983064399	4.09303507812557	1.12143830278385	0.0	2.45932530558748	0.0	0.0	0.0	0.0	1.01584886549566	0.0	0.0	1.02767694379912	1.24179950038147	1.70963624926738	0.0	1.21804408831067	1.617815651946	1.35820398944384	1.83932508513622	2.80744404643487	2.56991601117947	0.0	1.80833485302032	1.0898847293458	12.5069987692093	4.69560375471093	1.26491048475376	1.45065996054516	2.25905612629779	1.18202757333316	1.0938907761417	1.49610783341808	1.99210284690208	1.01238883833637	0.0	1.18013621455275	1.00275048559667	1.09876777591167	1.14208505038509	0.0	1.07386417205605	1.63572959424607	1.16258047561592	3.85495758360518	6.01071049107541	0.0	1.09503373288239	0.0	0.0	0.0	0.0	0.0	0.0	1.30150312425512	1.26618888879077	0.0	4.78283914569296	1.28908626232056	0.0	0.0	1.18810477992381	1.08559497673627	1.41313030427336	1.15840210307169	1.17962597020039	4.75440444129564	0.0	1.05735742559431	0.0	1.00036477613553	0.0	0.0	2.86746318317509	1.04562682804414	1.71321032440514	1.64020666023227	1.61510112723132	1.0562379045946	1.12502686351272	5.5039063901977	1.74918733575221	1.00537635902327	1.76085115939229	2.35172329335811	0.0	0.0	0.0	1.84767831612112	2.27143777363159	3.11026948033672	1.19289629816632	1.21198106384902	3.86057205177657	1.99024801597437	3.13541989913783	3.26182092211907	2.07014541270675	1.02720690711002	1.24570528996132	0.0	1.16113087756899	1.43913142314132	1.09831442261083	1.04605338328901	0.0	1.14000282604047	0.0	1.71061993284338	1.08107264074311	0.0	0.0	1.37523694555885	1.30516895153796	0.0	1.15946593323352	0.0	1.9433346476534	1.38069053278634	4.24407204826255	1.11509464908944	0.0	1.16942454713113	1.39118779852514	1.18850558677914	1.1503088383771	0.0	0.0	0.0	2.01258963920148	0.0	0.0	0.0	2.57970543853211	3.48195111653259	1.12247913340764	2.05297865268991	0.0	1.5516780534694	2.75484668728434	1.15964868651806	2.37428774737665	1.04011140048214	1.22912953725634	4.0395183258283	0.0	1.02029851726991	1.02124397015456	1.26038009340845	1.10132113582749	0.0	1.16502462130554	0.0	1.00539487094793	7.81445213505863	1.74356995231135	1.04057901267194	2.39562911924889	1.67660221894582	0.0	3.56083532881694	1.19181855664382	1.07112155156898	0.0	5.92652047038298	5.01903927728256	1.17154953467026	3.54543907615017	1.67156752325942	1.43372092709401	3.85829299431007	0.0	1.85672619888213	1.02204908665375	3.30316791374025	1.58134182704646	0.0	0.0	0.0	0.0	0.0	3.61037744743499	1.14258697811347	1.1464959297626	1.25639478945705	0.0	2.00610604562714	5.1594111690913	7.92226710858516	0.0	7.52572428003188	3.27165283901427	0.0	1.53114831929084	5.31892556763234	2.46021668562096	1.7498194203675	2.03972935617194	1.70551350840051	0.0	1.24991538429939	1.12834762828728	0.0	3.29531072711342	1.10470651114795	1.07839089355619	0.0	2.06484383208694	2.21310171049121	1.26409706673617	1.63881636609385	1.06660642296428	1.61976333782332	1.28041999038687	4.67914089748265	0.0	1.02416241949648	1.01795519100646	1.50398597171861	4.36853565783506	0.0	0.0	1.12039259687889	0.0	1.46486908139084	0.0	3.7525746671638	1.12024164623832	1.20158032740945	1.2278406754385	1.07562320618453	1.17407091657177	3.99056678414678	2.68213629675759	1.05225992955689	1.06174871870009	5.19522985530628	1.40135225001308	1.17996306944292	1.01968806055178	1.0367762085149	1.63473849183663	1.11728896930045	2.80480186719768	4.01005228419912	5.30659804998792	1.35506560620075	2.45924861876244	2.00604003697722	6.52038501741549	2.40312864787214	1.23731959786733	1.21169917478745	0.0	1.04368123010546	0.0	0.0	0.0	0.0	4.07388879334129	0.0	1.02351747596775	1.43109221408796	1.40497182616836	1.32123307435212	1.06657264432434	2.01600960686899	5.39597957127271	1.12867379554441	1.11698612855943	1.00647436939512	1.11889967454344	1.17225346094847	1.1402443084411	1.01153475167746	6.43867835823875	1.18091808854285	1.20734599984218	3.72965451115862	3.039627937057	1.03457247433267	0.0	1.05940371200731	1.98175709442831	1.76680334386719	5.54217329130578	0.0	1.01358632922123	0.0	1.0251093743297	1.175584660694	4.23113215055143	1.91336650193669	4.19420032393957	12.8722534582113	0.0	0.0	0.0	1.01990919656965	0.0	3.3963476347965	0.0	0.0	0.0	1.07228006045582	1.7665246626099	0.0	1.19973149584803	0.0	1.19988445347853	1.28935955825134	3.50570321917828	1.32697075927869	2.47459685723949	0.0	1.59555717883143	1.04239514139483	1.7837960625313	0.0	0.0	0.0	1.28056708764981	3.70923122453944	1.56441079489067	8.14238580309651	3.43808205241516	1.94440305992954	2.66308396188398	2.90504842528302	1.86345366596392	0.0	1.32734569795882	1.10526867543175	1.11828858094748	0.0	5.18962945381905	2.87118646111804	1.23218698401486	1.18705256574513	2.88160119337946	1.00729307730152	1.38230738199605	1.27180791057034	0.0	1.13843568129617	3.21891219246015	4.08762259255255	0.0	1.18595609421508	1.80647750740108	2.09329374039389	0.0	1.78529985656675	1.78238888526667	1.0540711852401	1.37515843170733	2.25046774134743	1.68725174820242	1.0489938841879	0.0	3.25731498807558	2.04829376960196	2.49075844166579	1.4132938468857	0.0	1.08229047855712	1.02008802041158	2.20980352283934	1.87408005378506	1.20681075419896	1.34246128447342	6.22030308537501	1.78790754593768	1.68732243248662	5.60175429519869	1.09147882693409	3.44302068644497	1.52549156261958	1.15567858328457	3.22158652412533	1.01695409354888	1.20927845346074	0.0	0.0	1.08773567337384	1.34876586151127	1.2679805957857	1.34600883318328	2.03558569382538	1.13656806918481	14.9557447413524	1.57255278103337	0.0	1.34424194977749	0.0	0.0	1.53107851463119	0.0	0.0	1.12408272879306	1.03698946448964	1.07789820320074	1.6099934135027	7.64766672303983	7.62435276072724	1.48148522476668	4.56766297064257	2.50719762917878	1.44726590539816	1.35234638839987	1.62083545060395	1.18128810836205	1.00502169394563	1.47920685950277	1.63494272250662	2.50628100278162	2.20051490195289	1.02461598230685	1.00948652720967	3.32310746196204	1.00034288539954	1.15343138436948	0.0	0.0	0.0	0.0	0.0	0.0	1.04091751440911	1.1328198622822	0.0	1.07983206334559	1.6595111813311	1.89055347936323	1.19314256709807	1.41801028745723	2.18829417461355	1.02696819912686	1.02055008896037	1.36064420029027	4.64426790929336	1.25108284719599	1.02828397938274	1.67151765841813	1.84791490288611	1.42964885389101	1.39170182946215	1.97778458433459	2.61675032927969	1.31177880790426	1.01839258469352	7.91044131371256	0.0	1.44023933521558	0.0	0.0	0.0	1.02087048369683	1.10095803301507	1.32288124212267	1.16077946848731	1.11309388838643	2.58295775825717	1.04101497797257	1.14133716341311	0.0	3.9221808808449	1.32494812886225	2.32910365376577	1.09443182819678	1.52475884516345	0.0	9.54435484821536	0.0	1.43834360397675	1.16005643710422	1.20109868652665	0.0	2.05628199806682	2.75300795431741	1.53896358647118	1.67362692857402	1.06757334110258	0.0	1.02195985896853	1.21164760365198	1.99676149927798	1.64838323099138	1.13195254251216	1.45509290447677	1.21286603709609	1.28588396311786	3.255956519318	0.0	2.04207372449092	0.0	0.0	4.14609694629185	0.0	3.46487851212598	2.42523719018543	1.22305878493191	0.0	2.31463957695519	1.14477383014855	4.14686812204431	0.0	0.0	4.76676094445961	1.68360340637976	1.03546793480077	1.4163480111464	3.87287241204088	4.47006145065289	2.52467043539657	1.06587683509606	1.12918938660293	1.51274437980102	1.49021116552251	0.0	1.11698694761825	2.32745527465474	0.0	1.01981713803739	2.36180782441893	1.93864555846861	1.08498755363403	0.0	1.13720621193318	1.04992517305712	1.52530082228345	2.46395503322081	2.98117015031405	0.0	1.62862398855928	5.45038040344852	1.88209069502971	0.0	1.14344225711746	4.34986287166217	1.70190966994161	4.40223213901911	1.1545538243138	1.07204074023134	6.69244998979241	2.69639133212726	3.24745126502481	2.55990656968662	0.0	5.04650731907984	1.0113083980831	0.0	1.01772346493182	1.07595450531819	1.30446154426346	1.75675715316214	1.90515100317788	1.65453173975452	1.08095559899262	1.73136984320532	4.06605956389374	0.0	1.00125283710698	3.17749901275	2.43424797827822	0.0	1.00275088865771	0.0	0.0	1.55055091264397	1.13070219648883	2.87192806633392	4.14945682607858	1.0343145996349	1.07463167582187	1.08700191134095	3.72153794942797	1.04390666850381	3.23646313977203	3.0285854875481	1.35000305405706	3.53194692258897	1.91729400066698	0.0	2.14998360415915	0.0	3.71283225809998	1.059332911448	0.0	0.0	1.95350295179202	1.01150690522	0.0	1.74909009252757	1.26837940979763	4.00371883715114	1.03735214978585	4.09345919259504	2.29970929693625	1.37312500270946	0.0	0.0	2.50774963698999	1.16756902245505	0.0	1.68275736232601	1.09847500210994	5.69866005831087	1.05103273551232	2.75661598790113	1.50891352070819	1.15647894255985	1.06549691383835	1.96767459917489	0.0	1.14703698631124	0.0	1.06856815268226	1.81940012887571	2.02432550048911	0.0	0.0	1.00589583337312	1.47303261366563	4.26316882476482	1.94318983583588	0.0	2.13368077905027	1.14454611923622	1.44697511263321	2.59162131987975	3.6659024016582	1.20824603362941	3.4541875046595	1.23026290423363	2.06690906435507	1.00952047304394	1.08804469025391	1.56670804064389	1.06421994141848	0.0	10.4092440063066	1.45941633695113	0.0	1.27816259321659	1.89262668896786	1.69760852213186	3.54632271194421	1.57846542317166	0.0	3.29972316470906	5.82451587768747	14.4466211451255	1.91598688514811	1.94309688548725	0.0	1.38186128944731	4.30771052308886	4.87210096746284	5.31768728227951	3.83528147154207	1.11227167182314	0.0	1.04820690535545	5.64357270576701	0.0	2.13382917648447	2.5967567425903	2.35847912182806	2.44232237848759	5.11917002062876	1.60618532324582	2.60634903380822	4.86996917614502	1.68626955301691	1.21634914640076	12.8451879736296	1.15286470290095	4.56237915851055	1.00286657619401	1.49643371448014	1.84397002463694	1.72871533601385	1.14841229618055	2.03993964966062	1.62696241107974	1.65694815367007	1.0992666278075	2.2850313792449	0.0	0.0	1.22082151634405	2.39698142820007	2.09724722613687	1.6152035013891	0.0	1.45653861224454	1.7544724658547	1.55554645109797	0.0	1.4644771394022	1.14005926768697	11.5894431488375	1.90434180734623	1.56520934515439	1.2084804248967	2.34618407866911	0.0	4.08840280198916	1.08618673719675	1.07890149928185	4.271818815725	4.31306567956348	1.21182816005913	1.43217774944922	1.00816516903425	1.3145919847438	1.45391091569925	5.17581309238064	1.2440902672563	3.29739770328359
T3:,10,min,after,reaching,OD,0.6	0.0	0.0	2.47887734209067	1.07982822395843	4.64391100853171	2.29921822960504	0.0	1.66038203641538	1.13167969526455	0.0	1.502169335326	1.15497134978517	0.0	5.6977903213624	16.068672550667	4.63855081896575	10.5360558087831	4.78278201739939	21.2021486014033	6.77921675978685	5.9511635937169	17.0609443676048	4.36241495963707	4.53581441289795	5.6797579310067	1.07416093591527	7.37506124294298	1.02192526878636	1.23724514342189	2.7014270419667	1.3178237392209	0.0	0.0	0.0	1.24994926179564	0.0	2.90593494181643	1.77590816549314	1.14386523246614	1.08653344573443	1.4132173169605	0.0	10.117212316085	2.06778600369105	2.13758054175006	0.0	1.77920335295041	1.05516237897447	1.77684118616776	0.0	1.05770624950822	0.0	0.0	0.0	0.0	1.29252981857466	5.58115123593902	1.39134877749222	0.0	0.0	2.73155287375756	16.6890957790366	1.34993424681878	1.03662196399332	0.0	0.0	2.10550659004517	2.46119414229492	0.0	6.77654342499707	5.40921271807908	4.11765992704363	4.11049940284612	3.5314100615408	3.92613171386018	2.76858515778886	0.0	0.0	1.33775740398448	1.68812720244085	1.31081785937826	4.43495380319504	0.0	0.0	3.01773779507888	0.0	0.0	0.0	0.0	1.10091187420349	2.95130822220377	1.95326742339552	1.07471272971403	2.08163271058415	2.19673431834974	1.58376827880811	1.01774861358455	2.91893616926623	1.85031210955996	0.0	1.17487838054273	1.83279747698654	4.3795935455968	1.88816889977997	3.17065602690026	0.0	1.1574890136903	2.30941309761897	1.33873059453299	0.0	1.47246402168495	1.06695934849875	1.02471591092648	0.0	1.12514960784528	1.13871083858012	0.0	0.0	1.50276707586739	0.0	0.0	0.0	0.0	0.0	0.0	3.98977078652331	1.75332982129613	1.37438409553253	4.31052569066464	3.49441872014322	2.11914785867038	5.49688143593201	2.17405065053089	5.89999125034674	1.55922521582776	0.0	1.22523129577338	3.17176061201628	2.72069251736192	0.0	1.29017784620078	1.00772709164561	5.38604046518561	1.04093430793699	6.10378973333743	9.12868077866084	5.28721194124443	1.94591913836854	3.31550502193524	4.02338260820001	1.12525115801387	1.12658283661863	1.17825989024345	2.13638475809236	0.0	0.0	0.0	1.55884012907178	4.19689664718409	2.93272646192846	1.36978332050077	1.87316887074915	4.44513549810466	5.7039663159141	1.95896501680829	4.74964056425572	6.26977525824389	1.66950220877072	4.70505404860235	0.0	0.0	1.01620849091918	1.14607870607445	4.23641817631166	3.15425230732729	1.02433804296782	1.41614216019516	1.1700515814476	1.48465288298004	1.15483907143977	1.9220137775	15.246754241308	0.0	1.1442965866555	1.04127874176421	2.30465582738832	3.56442192469824	1.17283877698097	5.2473591984273	1.24781659580681	1.84259551329266	1.82114477295304	1.9623261560861	1.56031495890246	4.38879980703035	5.03732909233319	2.61733468111082	2.58687694220075	2.06397541867559	4.03202816048315	1.34821533111492	1.01535969957235	1.35143779845922	0.0	0.0	0.0	0.0	0.0	0.0	0.0	9.05511265006555	10.1862987123578	3.86581048246769	3.73513580017983	5.78485408507905	8.9528226438554	5.63655832131943	7.41459141895664	4.72063712325114	2.700023799784	1.02979179361593	1.86403281681862	1.34985258270426	2.66085357343858	6.04905062448258	13.4366803864495	5.13567514148862	2.48064461746548	1.66292667107498	1.13624511064605	2.61736738773987	1.6114170770805	2.12891652807527	4.00728947834938	1.08272544384104	1.01209541259504	2.22777622431116	1.02005926186526	5.98433050650551	1.86514791608371	1.04987007942328	1.61727084259112	1.92167155276051	1.65637862971529	0.0	1.66605682764468	1.10985442304207	1.90520443769931	1.68017803963052	3.18290417931495	2.59447198388683	4.41126169886421	5.97105217429361	0.0	0.0	0.0	1.27948860243575	3.92860535767488	0.0	5.23781733626278	6.17011775342922	5.96815993523844	2.74613599965779	1.93624035343249	5.45406359444912	1.40219927203404	2.9746474534262	0.0	1.82980175971174	1.32206296593292	5.67200100976102	3.00293624855741	2.70941807247658	1.65790874182458	0.0	0.0	1.37992667931081	2.02046206834981	0.0	4.60173835093479	2.34635160494084	1.19096091397823	1.81114340578276	1.01555831658107	0.0	0.0	0.0	3.20459087235083	0.0	1.99065249392887	1.53771059328707	7.17089437320442	9.00772455813072	0.0	1.20269822918488	1.1198484231012	1.06233549458592	1.29997626457956	1.04096163454214	2.12321605961064	0.0	1.58115576929127	2.40692597526434	5.07322763110439	0.0	1.04437570423128	0.0	0.0	3.85333434875724	0.0	1.01856876411278	1.38041325713786	1.37465379021388	1.47382132086351	1.13945471241952	2.15218085942812	1.99922771349979	1.2687320390014	0.0	0.0	1.08560195422137	8.76656021611054	1.04876003506839	5.23636409704393	2.16058910066227	1.02025436002731	0.0	1.19270534033078	0.0	1.36214138787904	1.28476431226003	1.91386536473184	1.51805727885607	8.21845816595387	3.78139306927555	5.47277738212931	6.02271781733493	5.94783945409569	5.21764302781596	1.05750687264449	0.0	2.39671226826695	1.50805622743289	2.52090883510059	0.0	0.0	0.0	0.0	0.0	0.0	1.36750551970585	1.50123641802005	0.0	1.79539623773376	5.11730242910526	2.49498816174973	3.43430831758186	4.11381742523267	3.56174541344122	1.73267819789681	5.03228466963104	1.82243950422105	2.4844210021249	5.16555954217798	2.14960395933167	0.0	1.14075321777274	2.35089428788086	2.86394477218655	0.0	2.09060076641497	3.26549457418317	2.63494273019413	1.30792722163266	3.28373003383917	1.47509297178992	3.75513951000219	4.49731200733093	0.0	4.27931698451716	4.11414392232843	3.47689790772777	5.07552670716628	1.03593634547552	3.8639403059505	0.0	0.0	1.37599680552153	5.44315430774203	2.00750752004058	1.14206780534486	2.04627047082214	0.0	5.45682897884907	6.39813131288774	1.48772077257178	0.0	1.48291861111408	4.09536296330073	2.24998045058042	5.14663239382719	1.14131997104773	1.65020118313557	0.0	0.0	0.0	2.92578923377788	2.0773983301818	1.11331259607451	1.04453514956061	0.0	3.31363848697386	2.47572960970062	1.35269969326391	6.00446393508213	1.10098044167855	2.69624157789414	3.12921752652969	1.73215139370411	0.0	4.65458911512225	20.3282535022413	1.70961896782734	1.05517286338252	1.54841342490739	4.11582640016559	2.20154483092041	2.30095761450727	0.0	1.1288540316967	1.39037014825886	2.87483599203427	5.48873383781708	1.02523780573609	3.73269416312299	2.05057815253765	4.73702455903904	3.9207526939408	4.95060472123786	1.04227560502468	1.86854718910571	2.76502910589461	3.21547915621581	4.45641089890208	1.31304985275634	2.67699116714409	1.88212793094927	2.18293365350266	1.04945644273525	1.22202417159365	0.0	0.0	3.7313296427006	5.36716880672128	6.26051839553054	6.58608090123781	7.92285510804025	10.5426468492496	1.73451211331338	4.35746936739439	5.22653786664055	3.25976255929726	1.06093020759931	12.1579380969601	5.87654897954703	9.50623141241411	10.4164872336545	3.41189386237379	2.88072780393136	4.08881006915898	2.50488262486614	0.0	1.86767763404488	5.73496903643083	7.79781610365895	2.2275404004431	2.24290481793444	9.98387173333572	1.23618414502608	2.06677230445626	0.0	1.01207326127687	1.08246205206908	6.34502970170249	6.83959358561547	4.6931472297788	12.0544322620469	3.35432894071517	1.92080755558023	4.09895560682536	3.70777576235332	2.28094670170093	4.26486524176003	1.2922366828691	3.47020024938934	0.0	0.0	0.0	6.21989615010802	0.0	0.0	0.0	1.00556802706448	6.62349128732898	3.93737768181736	1.47110343173852	2.98177482784715	1.70064524473388	1.28345309162907	2.05009611703953	1.19373632668732	0.0	1.11659448225511	6.54942538402509	2.02460513453274	2.49177537318957	1.41481692813066	1.07403268533131	4.69751475724586	1.05277887704804	2.74446989805102	3.95064478078449	1.41490211738215	6.28448722841805	1.18120613610409	5.2927199679129	1.14915571615166	0.0	1.09976753999538	3.53582014899882	0.0	1.15687927308206	1.34527996295181	1.61287792261207	2.79716310211487	1.45851213663652	2.25021526105966	1.42492974901318	0.0	1.0647614478169	0.0	0.0	0.0	3.80043916786419	4.31865063232789	3.06400398448281	1.8888244541501	1.29925915123072	5.30854648300815	3.21354229145813	1.06506464044544	2.78696756426757	0.0	1.98878127821093	1.3229945082929	2.53315269227434	1.9533775173271	2.64062188446151	0.0	1.87662849618382	1.2249308638794	1.58291099667731	2.93733180848432	0.0	1.12027515714146	0.0	1.08418533806332	0.0	1.22746751742226	3.83627823940397	2.87825759745162	3.70322519618788	6.71587034010629	10.4842885890918	6.86126130593707	4.70294700607582	4.78104995463503	13.8714655116038	1.07929068132158	2.97357537504658	2.93120588072044	2.55659363562922	0.0	1.46076173780287	4.41040241456365	8.98040563401564	4.19754656535752	7.86449198130229	2.86393583075271	1.7641511202102	1.77623890728501	1.26368498896943	3.33668874815823	2.09720260501832	4.21866106568848	1.25299150087634	1.02006790413654	1.14776206675101	3.20028234160465	1.21691893161586	0.0	1.04291916554294	2.87542917269887	1.88553948230999	5.13186417140829	1.38862017629216	4.21424566914788	1.99734160930724	3.53498790721834	0.0	2.78929613801688	0.0	0.0	0.0	0.0	1.58709030142144	0.0	1.50104945563981	0.0	0.0	0.0	0.0	1.11843178866855	0.0	3.52891621202348	1.55828201525396	1.62077452921944	1.551099154728	2.23423895168357	1.21710367491316	1.24358008063609	1.24359419071753	3.52174374464704	0.0	0.0	0.0	1.95087507551437	1.76598918834125	0.0	1.02265895039146	9.06217863718391	1.14528403298286	12.3758826450908	3.66501969526408	2.14884139847333	1.42766041616367	0.0	1.58145143036234	0.0	4.96335284339572	1.53076723762059	2.06745634325242	1.47196735767374	0.0	2.12883539991359	5.2617666626224	1.29390905875971	1.18453308555778	3.34578921458063	0.0	0.0	3.09387791445006	1.67061293712982	2.08293753472163	1.02709358105604	1.2579228059279	0.0	0.0	4.05004567613281	0.0	1.17791882734104	2.15991396753959	0.0	1.00304649882628	0.0	0.0	0.0	6.85171593776422	5.11565002619615	0.0	0.0	0.0	0.0	0.0	1.20346500875105	0.0	7.25693150320685	1.14578791517328	3.10572240718945	3.66666187015933	1.4695542581676	1.81282084260272	1.4962424515897	1.16293836860319	6.87117998126597	6.93171625218802	4.92486206800124	5.27550419216861	4.89220996099084	6.04121100829163	1.75329740778042	5.7207160132991	1.1003762918286	1.71265955172102	0.0	1.27358742872401	0.0	1.70808790280974	3.33605595844023	1.03472837177068	4.45043031171513	0.0	1.25195324188639	1.80610185611746	10.9680740144386	1.04759723661631	5.90916669350909	1.0655652315133	1.17850290031135	1.02541488952765	1.02174338103154	0.0	1.60811255880593	2.22982606332911	1.74790162841544	6.27857331184498	1.07196914286429	1.11476560505135	0.0	1.01931913359577	1.1011685483324	0.0	1.1421073638912	1.37915447984003	1.28383339995739	1.12961745483982	4.88838726592325	5.09599389246283	1.10432037246883	1.0006015317044	0.0	1.01206633228375	0.0	2.01193641642525	0.0	3.42042781826163	4.001531845248	4.43735887427758	1.98937980848106	2.87255994131458	1.69426512604111	1.33287989161593	1.49804377630804	1.22499467067492	2.54001306900467	4.79806505881303	1.72510146190034	1.05632168985949	12.1231698299061	1.47311001173156	1.27720393079258	2.08379812639728	1.58808705233932	1.37341858038895	1.28502575901289	1.14335558501022	4.46380524729443	1.01411682276943	8.0181074812536	0.0	0.0	0.0	1.02130571372189	0.0	1.2043346163318	6.04256614927139	5.33033043976924	4.83155071273764	4.12849405227658	4.50531420769206	6.76004021937627	5.12228144103988	5.61406178957232	6.02278906075752	14.1612326626407	7.11010141019128	5.11279530017953	2.98613228796329	2.76794095792644	5.92684959261458	8.7395418481726	7.16833761290558	3.51677357458755	2.13736489795167	4.24173750756263	5.14542952626158	6.56225522073442	4.27378179296887	11.7795091043878	9.49747085296336	6.80931706573026	3.9946266890471	3.11999478943723	9.60517914811503	2.50647694860122	2.17603538321192	5.11793723320921	4.13858163024732	4.73996876838353	4.94932510678631	2.48143612219407	3.74857646939058	4.60047878525086	1.36652821229402	0.0	10.6147067757593	3.84165697201004	4.59476257205244	1.63913545742407	5.49035971100904	19.4380513722706	3.32407585229101	3.23872195519318	2.1078569466713	0.0	1.36837961752093	1.74303016978874	2.00046132950666	8.02881852525272	2.01751221366378	7.41525733436593	1.37417735315874	1.66838029669238	7.86087845843277	1.81304606272869	1.94320090717607	3.12613998169165	3.40128869569644	1.0696316659512	1.37694131885092	2.30741297544799	0.0	0.0	0.0	1.05132237124447	0.0	9.9743845536334	1.29596435978186	6.22314375708202	15.8785108713175	1.56106959119903	1.13432041263928	1.63015487073439	4.2479394070672	0.0	0.0	0.0	0.0	0.0	0.0	0.0	0.0	1.09361291269011	1.15625112068514	0.0	1.26407878115145	1.21930267735446	1.53575654685947	2.92418551533008	3.20959081828152	3.96171280169384	4.45314428961342	1.13117443156176	3.22698254193352	5.67326997464299	2.24034837518648	2.36157134362633	2.50911200042392	2.169743769527	1.35542362863202	4.884093160938	4.03934409693745	0.0	1.97317613240081	1.179485345952	1.47703646733374	0.0	1.07241973070463	1.4605150798628	3.62401262281841	1.19859019177725	2.01653232549904	6.68786533936203	5.7606657546744	1.1428311619835	5.39646968045026	1.37210833754279	2.19929245351466	1.04666664746136	1.43326118051787	0.0	0.0	0.0	1.03076450909304	1.09357326667961	1.58187958595471	1.01136320517913	1.77292955117111	4.46154001920198	1.03812511190451	4.19885371811232	4.49637839866797	12.253744668415	0.0	0.0	1.03761516982767	1.0504714867646	1.56497882016182	6.95264447043556	9.78431327964972	3.61491857438417	2.1963737451009	6.43745245813979	7.58869703561414	5.58896646204005	0.0	1.93268571964897	2.79100952468783	3.21039662772278	5.25690849313708	4.32748968627244	5.76630917227332	5.30704544938281	0.0	2.03140863204669	1.25078698690485	0.0	0.0	0.0	1.00439445654114	1.02058037677641	7.70060594230559	3.15614286673743	3.09553943747736	0.0	2.10227476415771	10.4417542852201	1.39153522449543	1.12988620010978	3.77779444617869	1.91086374405922	3.59513879962602	0.0	4.93891043997549	3.77506254417736	4.87850176417435	3.05827333959597	3.67349090357992	0.0	5.37623505283496	2.92997491742643	4.65580693898424	4.5070315241579	5.30781426877338	3.08358985058026	0.0	4.77037912729179	4.30616872833565	4.74486351043972	3.13319788577256	1.56855965540238	2.56223181920305	2.92576689681929	2.77564449691895	4.82442005924406	6.92777583147639	2.49445083385622	2.9465196597131	1.0033508839514	2.85946794070976	1.05898148218252	3.49796231023178	4.32428484810913	12.7189814687452	1.23193637369571	1.42613601556039	1.30658246610702	5.03107787021348	1.03794074650061	3.96633586529786	1.91667033216539	3.75504079532506	2.70090236568822	1.00707024738653	2.43899245696917	3.57606063181387	1.53699342052013	4.19427872375767	4.49394010775216	10.9762866878922	4.06419069504191	5.96649500835838	4.26573139990263	6.43360302190386	2.4909061233346	1.27389153835924	0.0	1.10209778034717	7.53801714159578	7.0727165592726	5.8973443342403	5.63022491193784	5.00084367748669	3.16045825446529	0.0	0.0	0.0	0.0	6.42307637274118	3.49019338339097	2.06928519258311	3.86746766752599	8.89989452124944	8.96922973098212	9.16247908657211	5.66413855020276	1.81552592880383	2.34906218770372	3.71260891486547	1.49384977949078	5.29978161407387	1.09419838620138	1.27334800855743	1.03918638238288	0.0	1.49625669693805	1.40268546796721	0.0	9.32397385841509	1.54974896191156	5.29404563145066	4.43665528785655	1.7606653044498	3.00469048507596	2.54665441707305	1.36218310332494	3.09982626188625	1.63294173516656	2.33848451503246	5.04939735780895	15.3840979209309	4.06384526864342	6.46925373922736	3.43000403958671	3.06010123252375	2.79286778375953	5.77359468536368	1.73841326399001	6.74646700493322	3.02880701329934	2.87691832193957	2.44708922420707	0.0	0.0	0.0	0.0	0.0	0.0	0.0	0.0	0.0	0.0	1.69113110128639	0.0	0.0	2.94037667396278	1.73975306239697	1.81327052642727	5.51539499970628	6.27493840850449	1.6640257067345	4.64963557186146	1.11490462265706	0.0	0.0	1.84260100921066	2.47495963052625	4.21468139195017	4.28491951652632	1.48472719018651	0.0	1.09612954357536	1.13355150806681	0.0	5.53799327335749	1.35164781940808	3.28527565177377	1.73195729371731	1.00260729574281	2.17308776441257	1.45109590590254	4.19270807659605	0.0	3.41105532519451	2.48085293637117	3.56045160583141	5.56512296152188	5.48504798595179	3.52359107169418	7.63736059637941	5.68232468162488	1.15158493814025	1.97323103911106	1.19392961855945	3.18554883872914	2.58339234848488	4.31992808542784	10.3483638105557	1.46842558082318	17.1559473084261	5.69715367905085	10.2267373508823	5.89484769423772	10.6471517004004	12.5800750092387	2.91302433815352	2.52076783251021	1.1505086788283	0.0	1.10883166086993	1.82548555663117	1.05121733134428	5.88370400090745	4.75891894983948	3.3530262107546	8.86323267257307	4.93094741016871	4.63412471340259	2.91055920081052	4.45739644809034	5.11747372127044	0.0	5.32458114415019	2.95331467663741	4.56832092770254	3.02908415118759	5.54393919123233	0.0	1.12816681888989	2.31180086183823	0.0	1.36534273578086	1.38781778180307	1.58950020433806	1.3824580219043	2.30085677151602	0.0	1.52160992176151	1.1252070001769	0.0	1.00926813894893	2.5463285784497	2.43320607541005	4.62108433174115	7.85613529951726	0.0	16.5288345486116	4.50702971968727	1.57569419246341	1.89721810108783	10.2078565056841	7.97407457220615	0.0	1.5102175080066	6.05147842982995	1.11341844434611	1.01070971951838	1.29686009142368	4.43836238318889	1.89072553043403	5.38016286274314	1.30290070990736	1.58023129788221	0.0	5.05673074641678	10.7721763559169	0.0	1.65885900905807	4.45891079905584	8.55796360797248	0.0	0.0	0.0	0.0	1.07085804041384	0.0	4.17059017924691	3.96904124176836	1.65735329030608	3.62165311472951	2.69667623798086	13.3015368641842	1.38592382206932	1.06461541765887	0.0	0.0	0.0	1.01514066643929	1.03671170542834	2.59145335099337	1.03231147950613	1.09167160229558	1.21671129546225	0.0	0.0	0.0	0.0	0.0	1.17043997832421	1.23061107344823	0.0	0.0	1.52018373268916	0.0	1.16366575607476	4.59847154847964	0.0	0.0	1.20020036743069	1.01967625595632	1.10821188371477	0.0	5.65258459181032	1.48270410461354	1.25011283400107	3.99585297409338	2.16092561014477	2.83266528490048	52.9880110260563	1.14953317712483	0.0	0.0	0.0	0.0	1.04706993321851	0.0	2.89044220197451	3.56802274834123	5.1972222098723	6.75191972515842	5.33575580307118	7.42058005262245	0.0	0.0	3.52387293851892	3.82214234165092	8.01079717561644	3.29796366459076	2.2267831330552	2.08282281641542	5.08399709113473	1.16170573291359	1.60755764250348	4.23077277087684	3.53374499553361	1.01853114023968	3.55394246725774	7.9804429105163	17.9499069230821	2.77227892872004	2.25114841933125	4.93529093746706	2.21848025295021	2.2409495627524	3.69194540219829	2.66420926170012	3.30524447864766	3.53636178586954	4.65825225853218	3.04800725585548	4.01653711585218	3.19502910896771	1.36044950715299	3.04385301132807	1.34929388073999	1.36503722625496	2.18747405014079	1.66620194664375	4.08207390857746	3.9303285599311	4.24373827027971	4.48372640173709	3.95931108717037	3.85908789787071	4.14826545337895	2.36619924183874	2.67285891803771	3.19512473320153	1.35328198847799	3.43788290635607	2.48667621470432	2.73854876745392	2.79895332605918	2.58116865450606	2.93307786502104	2.57372332882128	8.02706951873627	7.24371552983209	9.74663807151965	6.01520590642414	14.5042155511231	6.44562920987714	20.7072824448307	14.2314879152029	5.61795609023611	6.25673168613026	6.98768152246751	3.9638834290913	3.66973339028388	1.48531531622711	0.0	2.0525976736507	3.07651888750132	4.19118147488422	0.0	1.21800225006656	1.25705579306099	4.49065637796746	3.92960379812154	1.78294121425752	2.29968594100757	2.3342838531439	0.0	5.30097983925119	2.58620788399666	0.0	1.36708242705268	1.83691141949091	4.29106047366368	1.00039216923161	1.09263946944172	6.69447304645373	3.4863533815051	6.72869738797432	6.62723380061322	7.06314472028089	3.09993021200782	3.97706748125003	3.70854973276035	3.65081216094882	6.31152607708014	2.80553783641769	4.25625708256346	7.3626728960681	1.02475084539215	0.0	1.54174720950601	4.57505628163114	5.03254170075672	0.0	1.80456175279763	0.0	1.22725282912237	1.35683503993107	0.0	0.0	0.0	0.0	1.07520389088085	1.01228213606182	0.0	2.09252985846935	1.91683423862104	4.65831979512373	2.40642155571445	1.10220331417906	1.15229228028263	3.83948255037823	0.0	1.08023377773802	1.51966208563039	8.29424113566374	0.0	4.14074990029121	1.24077313870728	0.0	6.12115336962247	0.0	1.14735964621385	5.81888903730934	4.88919802901341	3.95341847871269	3.00690368162369	1.67103933857722	2.47135998473099	1.64843682541991	2.01818386262097	1.5803527624369	0.0	2.21310399538951	6.86218848219974	0.0	1.42047893005108	1.41075420443266	6.36498073061835	1.87639630457761	8.21378805556249	11.1621297224373	4.86166749083901	5.1826658851467	1.8926012836014	8.40654335259124	9.23068031162609	5.85580704416873	5.06212003372547	1.19729076991036	5.70704596288495	2.60011826954298	2.09689145104271	1.24721718051718	0.0	0.0	5.09165177827129	2.30266606178281	1.20488800211343	2.99061377410704	0.0	5.93668012927901	1.0665128682449	1.35576278245351	6.10737792808346	7.16434641289495	7.28530152312799	3.9963312626872	4.86282309788562	6.30002046120103	1.04991974140777	1.33675147334606	2.73124412124486	1.57226649569062	1.63144533552594	2.1552551718571	1.23171769366743	2.26238715882594	1.38748992498411	1.14404328470865	1.09251444837254	0.0	7.44135044639293	2.19655024995514	6.26060352061106	1.77590131565583	1.8601847020318	2.52787645502085	2.51570743527007	1.08202601512997	5.89855241792226	5.97689046965584	2.12496107376082	3.81189602686578	13.460779667965	2.75216323586514	1.48729045859898	17.7395254625934	2.40456853925286	4.12197355068319	8.80002998829824	1.33542628100039	2.61394866278157	2.46426346829791	2.77907669315701	3.15402524016752	1.0091051248532	1.69920898575854	4.30769127890071	4.1970114744811	0.0	1.72267765590719	0.0	0.0	3.0623009939078	1.96145256084866	0.0	1.07133760778875	5.13767227687485	1.41854884388971	1.52996144218131	5.91068319919299	2.26766620899492	3.22421180554412	8.19853376551711	1.14781091815888	5.00904992235677	5.89424061911314	3.70411143286411	7.26760656258035	6.20729288058804	7.31044371195701	5.96893692561839	0.0	4.46385208010057	1.33572635146812	1.16893840062862	3.03111385319009	6.07557517568514	1.13271884421024	4.89505696435352	1.94667021469498	1.52007865343088	2.47287766829675	1.40964563618247	1.78447322885723	5.04290820858968	2.00055823903639	0.0	2.88103204908528	1.04864489051614	2.83864243972307	1.38565974088938	3.03319430246074	9.85855047917069	2.60909220969769	4.98415348440442	4.90071676581744	3.72954729606318	1.43767377035943	1.12317712229184	3.37296940503427	2.57824453387615	1.3447301529648	1.27103216046266	1.18610302502529	0.0	1.01505600436549	1.45416515357416	1.20256112593111	1.46564791627088	5.1722508164373	1.11855234003961	3.03342580848246	0.0	0.0	1.21075786019172	0.0	0.0	0.0	1.17842877183003	0.0	0.0	0.0	0.0	1.86282694634	0.0	0.0	0.0	0.0	0.0	0.0	1.29951657517712	1.1057848151942	1.16610137611339	1.22920692015789	2.60309644293961	3.37602754149651	1.68983724506442	1.96906094719824	3.73076578447904	2.91618965544909	4.18270818701955	2.31150189188797	0.0	1.2821056585049	4.34668878984712	1.27498736110663	1.21855664299349	7.88325173182156	11.9462178877096	7.92951776206221	2.7923585358547	3.02744180170838	2.27738942507374	1.99977494194195	5.3446365810685	3.10698908826937	8.88199858435587	2.14577172137367	3.34028547702314	3.14982908384739	2.95257729697119	7.6582093214537	7.99001456822604	23.5894640853436	7.67127054628114	1.89648585120666	1.16115581977864	1.14021910674917	0.0	1.23425006057669	1.04702757924719	1.57120334695596	0.0	1.17750097423339	1.02317097222257	1.02154441213719	0.0	0.0	1.73883878482907	1.08072084026033	2.26671411074682	1.2891215134793	0.0	2.6666204600566	3.85146155210635	3.30845883774059	1.69187362411725	1.78419405364365	2.8912711529721	3.45652633034354	2.86507335844242	5.38562571966561	4.86351209031635	4.5715482337743	1.75726714724313	1.57767946824425	1.10076256597062	1.58302008113123	1.22878212161003	2.85886593540025	3.64949086908842	0.0	2.05502937440252	1.09557495202816	3.66806547297873	0.0	1.07175075770831	1.34320283501845	4.08507122909615	0.0	3.1649909499968	3.83563041969831	2.18808228675635	1.03438958459704	2.14914110704735	1.94575184303111	2.75398721688317	10.5920171040351	5.38845646354321	14.3665486432772	3.37592832807227	1.04302116578371	0.0	4.44987245819956	15.252684165982	3.64460572323357	2.97919727408179	3.08371218127213	3.43658121094714	2.50945558049861	1.02899994796591	1.62445494483825	1.08230263603278	7.56174192353298	11.0752684196405	1.19673588887316	1.84244737776328	1.08468941476457	3.89613594626296	1.26893938323741	1.16917850416484	1.02518835797145	1.33421455495787	9.90983069018414	1.04180439315185	1.82294219221231	1.20906602084131	1.95887976004402	5.55381873355093	3.48433012952001	1.32837435690741	3.86313908138109	1.30715395206706	3.25899992116535	3.01370447913429	1.40868823860044	0.0	3.49647466717652	1.19175294349933	5.56815143823817	6.61971910945643	3.70260442233922	6.10255978954849	1.03536907581781	5.87744531553628	1.10805689444412	0.0	22.8527928600969	1.08239988155819	3.20167457679971	2.23245066984106	3.34160246323777	5.35725474156603	4.69916308120374	3.37468560206691	4.62343826983624	3.53494573562224	4.26472263179856	1.11630932847283	5.6604390778874	5.07233421938573	0.0	1.85082616171466	1.60305651128411	0.0	1.43071298403246	3.02293974212746	1.14163436703691	3.65207082706487	0.0	2.30253320061951	1.37039853452371	3.68866118192308	3.59597867696885	5.95338286849213	15.6160280885314	3.60481544537005	2.31789443567765	4.9860226963082	1.33309845828741	2.14273188814198	2.57100715254921	3.68772451717457	2.13579381748426	2.86662689982581	5.26114603054797	1.04077760473407	1.05815866370681	0.0	1.70508732885877	2.4234413737861	1.04948507638082	1.00477663833699	0.0	1.07614453660229	1.17771497060723	1.23656629881767	0.0	1.82287911863073	0.0	0.0	0.0	1.65016225176684	0.0	5.87833274896346	1.30929228387749	1.19990034158807	0.0	1.97448739581823	1.01074600758729	1.34362868380756	1.12387587232024	1.74296006350029	3.65118116986506	1.69974019564297	4.72123806649658	1.45432186187162	0.0	11.4924104835242	1.12996721431119	1.070376623129	0.0	11.6733383706038	2.24507016177244	2.43616456053974	3.18272721379741	2.04931223429181	2.20792865029102	0.0	0.0	0.0	0.0	1.4143691160156	2.94305737346283	1.19776925504791	1.24149617883349	1.12561946812349	0.0	1.35309498500913	1.21336446551242	0.0	2.83299062035245	2.5099592311905	14.0615603005954	1.74436038573726	5.92891712267654	5.14261036241457	1.00753345421171	1.01709786012904	2.72587943863864	0.0	0.0	1.91462392820295	1.93822482386723	1.79539524045824	2.81038365441819	1.81205552946589	1.07130098921492	0.0	1.17378900473305	1.16098424261975	14.4650700524985	2.16855344867647	1.24632752878856	2.88882689023455	1.14672130678324	1.18825015883438	1.21034259185762	0.0	1.70508375844915	1.5290314988449	8.08758726052082	1.61530556902733	1.05552210499313	2.24326039884088	1.66064156959056	1.3252138451791	1.49096493935681	1.73375933781336	3.14108099167712	12.6313128085729	8.67405313100524	9.2595945484158	6.23273607279915	12.0364058289079	6.90509388771956	13.0389784270254	14.9581021549322	5.99597348586416	3.80506925544139	2.90128730916075	3.70766745877	2.89837323139394	0.0	0.0	5.42185465199696	4.24225777990373	1.45579557487826	1.68181782437712	1.53917475556811	3.32602345777492	8.85082064997742	3.87331307088894	5.71160962569984	0.0	0.0	2.3339316953803	4.98945408287759	0.0	1.50629146810267	1.06754016405204	0.0	1.40487285356015	1.50418521908797	2.09354060857639	0.0	2.01040996849445	3.54108877758573	20.7062526315773	7.82937794740644	5.12298253959258	7.52791280814278	2.72931282853817	3.78501630321874	0.0	1.61121362949935	0.0	2.20165901600995	1.53965332974053	2.67026721704233	2.95214624036166	0.0	5.85239432835111	1.45738182466495	1.14605499095791	1.02017538260036	0.0	0.0	0.0	1.24169066856011	0.0	1.83039070297364	1.52724127998379	1.24578813041733	3.08955179968759	0.0	0.0	0.0	1.72164914070394	2.77763605074731	1.61206361216441	8.50674066539297	3.07703256344664	4.66966508122874	3.18499139088166	2.92507121902422	1.89614571388835	1.26708987703159	1.03677193785776	1.52034272593225	1.39531492360857	1.86948081743034	4.32826841026091	2.09110956199516	2.16156307722598	3.75024613071853	0.0	0.0	2.26468202783044	1.32668801843418	2.29576124263272	3.93474956796254	0.0	0.0	1.33971049744552	0.0	0.0	3.31661793961218	1.42432100596979	2.1603731224554	1.31445109114481	1.22992133470603	3.33902763489374	4.24748960874835	1.71847511539228	11.9591329758001	3.1530588849852	7.10740070570777	8.10628149874571	8.14836430979195	6.08562453479212	2.05588626978586	6.58727060235079	1.16873125157002	4.95811002235694	12.6034035675822	5.49499582276339	1.7641825140612	0.0	6.11555367322672	1.13089826702874	1.71383160908136	7.60876206222944	1.41525070395655	0.0	0.0	0.0	0.0	1.07139463569012	5.07819776494346	1.96015382318899	2.41441357777436	1.16498947259828	1.76687035316682	1.45823871584846	1.74048755462604	0.0	1.87206816767461	0.0	0.0	1.85704784276863	5.69125510557175	9.89168738813254	1.2338308708914	1.25378514721108	0.0	0.0	0.0	0.0	1.37323120663743	0.0	1.02582669369254	1.00620889875146	0.0	0.0	1.00256971976982	0.0	1.86587100173883	5.1892337034366	0.0	2.53321540156609	2.35123411210335	1.96273709692729	3.16096552549431	1.21081027041425	2.00089421522709	1.69675091163933	0.0	1.25664619457015	0.0	0.0	1.2640099278097	1.67479750759833	0.0	4.97567283517804	2.66236034117496	1.66153150548318	1.67396414089396	3.07839061470512	8.129390250365	4.13420636124111	2.2796597755427	1.92577739410114	1.39565542890929	1.79135208727674	1.66640789958199	3.02355644995333	4.3548625455104	4.72628115290596	3.46207951931212	2.66359243843697	2.73130874053227	2.06656922112254	6.73220844874031	4.94018256860377	2.84385792218357	1.00834934829357	1.66084478125145	6.00852806667209	1.93878103659647	1.58634709727677	5.58296206311544	1.32418951814321	7.77552607854599	1.32970670095169	1.47661782100516	0.0	0.0	0.0	5.59271926405374	1.40370687308763	1.01362028143481	4.53821712754477	2.68208809345616	1.84573987233961	4.0434993250304	14.5051766768585	1.05927205758829	3.84534656427027	1.77443004853519	1.41981255251412	1.05442525822523	2.91110306413148	1.03437196015687	2.76349723487068	8.36177815409201	5.18043132918659	0.0	1.19305238484295	6.31707953467059	4.80222992604014	3.84158101554177	3.5456893077457	0.0	1.05591878310725	1.33705408259765	1.83592576809066	3.58412052760674	7.07426388614943	2.88687538710285	2.35806630332364	1.02033613544126	2.4725486631075	5.14767973247502	1.06242399315737	5.52610882375878	3.35731535219747	2.27898267162099	1.07846543798131	0.0	0.0	0.0	0.0	6.22418310420432	3.17605042779858	1.0816488138157	1.24294407159965	4.42033931520104	2.18578732500743	1.94985518200719	1.8255298174108	1.26324837164792	1.37019234051851	1.51028665274968	4.25365307182502	6.78951061368743	1.65715997209575	2.35524565589959	2.31425356269158	5.45450296352648	0.0	3.66645911601592	1.73360474113315	1.15150955450125	2.01622703195067	1.08886786864669	6.40446457615701	6.91600080936829	6.70063444883259	4.95895331059959	7.6707499026765	2.43592724079751	4.19055553664054	4.83534825678117	22.5649954745305	4.34271939320897	1.89833151458024	9.4805915254234	1.71833544065947	7.65487262074565	5.25065338976062	8.07173903187896	2.91987933926513	6.75171009029754	1.74547977157087	1.22062967375009	4.76879732663647	2.42972648019092	9.44201983657609	3.31939325453254	1.0369823413682	1.52625412313529	1.12235045099984	7.2867558493426	2.11278734833922	1.03039553257104	6.32497608582916	3.0936752049933	8.51919509654854	0.0	2.22012362344776	8.91077013228728	6.39736813638666	10.1724715373463	2.53126752242399	2.36572809026148	1.47845439368645	0.0	0.0	3.80805550783519	7.94592671305379	1.32490941642419	1.03408685765661	1.76021808857514	0.0	1.26488999689733	1.51363874647685	1.06080834335003	5.47308110466849	5.37946008319791	2.42082851076435	2.04405691502029	1.59662472372502	4.21914130449835	1.11252309980309	2.38878710559972	3.76831947047037	1.35302665423196	1.63446745365935	3.38056938008348	2.38290012175186	2.20247616888219	3.34627535305167	1.52907676278867	1.40297018550449	0.0	0.0	1.07092949992784	0.0	0.0	0.0	1.02885092088168	3.77770291514095	2.39879967039303	2.08722959889196	4.12603514966739	3.8720029209373	1.58859577434952	16.8057706296304	1.01617493175065	1.15038561119725	1.06448450058389	0.0	4.7051112264534	1.40644394361549	1.6361589147239	1.44947171628849	4.46172266263486	1.99872008785978	1.99753980157238	2.87581403667388	5.2156588097365	1.6726092802551	1.40855715661095	8.60850459181568	3.60335623026318	0.0	3.80795695961973	1.33180181015503	1.77223173731624	0.0	4.69325121633971	2.52047610509428	4.37675962567097	3.38680466219253	1.95311219035877	4.95297901642026	3.3565453583934	6.4407493313733	4.10811003794919	5.51564053492216	4.29608730423739	1.78090239945764	4.49969899356732	2.84794053124085	2.33251819157138	1.24772844608511	1.89302533359086	0.0	0.0	0.0	0.0	0.0	1.76784025361693	6.76602542573646	1.29466498988712	2.67913424749894	4.04877438073383	0.0	0.0	1.48073719350993	2.13460060773068	1.44933764728122	1.04168754515618	1.26499424730168	1.47896114668321	6.01845785540064	3.34530758350967	16.6941141073139	5.78601395480882	4.10477804050481	5.06082929495978	1.87776876343256	0.0	1.39096319355915	5.65323254051408	3.90964829829778	4.26167762365259	6.32360117267275	0.0	7.04995206562197	3.50935387261484	2.42195555949383	2.04333997426745	1.38110267633493	3.82338001078109	1.00930547655541	1.06840952659569	3.52456749190387	2.43229973188134	4.78929891681146	2.6427207095172	2.08809066579644	8.25641664631668	5.20774722236738	1.11495987637721	1.46830054414971	3.31773514857231	4.18209032413587	1.12584503258078	1.397302510648	1.12800018581089	3.05867497072646	2.21682587225603	8.42355861542273	2.20480483003688	2.16895920787866	10.5832424682453	3.79142805262474	2.33257888350172	1.6563970019283	1.22831189950046	1.3952228232228	1.68561527989769	3.68980145089653	6.47381982918237	2.65408258157885	3.71823495928689	3.6802528027581	8.03294699237342	1.16248310325018	2.75604373802926	6.93079149065195	4.0625001853074	1.96317398925346	1.52532946628632	5.57615713451782	9.85538257987244	5.32206869471837	9.28712723401908	7.45501610897946	6.10901327941662	8.09262679654292	7.94636316252149	11.8362827419911	9.17639738891284	6.92390407482224	26.9051523454471	5.93658884631043	6.7890545462965	5.06589595814321	11.9886942942732	4.15133109875243	6.38836827348249	3.87151362375026	17.3999206394688	7.82960180372754	6.86098931210183	5.43026633105002	4.3151507645312	6.03942005904477	8.62475165071324	7.33802471093641	4.34382867295621	6.34844922838537	3.82955594847389	3.42909885055651	5.89794133609785	7.31917957560307	11.8076964717772	9.56561078534583	6.96226065026831	7.120330255803	6.23053175938024	4.6040578968975	4.64283549619761	4.59487973383707	3.21939539581844	3.01219279470295	5.37686856216987	25.7765882353249	6.39372162118056	19.5139005488627	5.52486294653191	6.22008910138482	18.8702001847162	12.1001383280047	3.98399023346303	7.0061161125302	7.35519339019341	7.34153261473572	7.11013249901983	9.77067396379651	3.29383212891009	4.47276553348491	5.16211249327786	8.1924554222389	6.6368223623199	3.97758293628898	3.29139752886005	2.21475938934984	3.61585115719105	7.43573274688234	18.2784221712148	17.2577437500567	16.564536941693	23.4408810570548	33.014497589287	14.909769832969	24.7804814255956	37.1062791240708	34.0859793636072	25.135971093072	28.5428437934587	44.0752563253387	31.6037684962951	90.6243967386733	1.06443121733986	1.30933019160184	28.7444626227055	38.8638297014246	36.3291413259668	40.6077747882627	49.7396289586838	28.0857325475401	53.2207761380399	2.19438814818212	20.0888846867054	6.72691958030793	2.45463454135047	1.42761115579542	2.81958342077514	3.88092376998813	2.73681778693538	3.00210341266574	2.5333000717441	3.92764982050364	8.98016657292989	1.5292821896496	3.67452855833068	5.20869760858648	1.31379647525704	1.41970529142799	0.0	0.0	2.97830073631052	4.96430902834662	1.74303149880164	2.64657343376757	3.64635161048853	1.65810248702385	3.89385446637902	8.67676533160797	1.43004069302572	1.27212122274936	1.08203609150833	1.00586078907508	0.0	0.0	1.41831412285079	0.0	0.0	0.0	1.08257726088232	2.12352688157905	1.11064959517129	1.0193697284115	0.0	1.20303499443099	1.71043489445982	2.95908578007507	1.35541280241088	2.00918173755134	0.0	0.0	1.02032890520374	0.0	0.0	1.02419144843077	1.71566872611761	1.73004546156105	0.0	0.0	0.0	1.01247117688619	1.12404380273266	0.0	1.69071762275024	1.47841342486651	7.20049905969704	0.0	4.1318948191491	2.10677272544134	1.37142962696696	1.38118241039815	3.21475332490284	0.0	0.0	0.0	0.0	2.71915587276033	1.02262601551351	1.22689573215387	8.015796026962	3.35412009157938	5.19288255766081	17.0726832361424	1.07749431770465	5.07650137625897	1.60588483323636	4.13893949041412	4.3356441696111	8.12548132104793	5.08688742733267	4.38079718911341	2.37007279519953	2.09576059552908	5.60852413118802	5.53837685199184	1.44575929204534	5.60687546125384	3.56615796840161	4.30876337425452	8.0954777867862	2.95328296639498	8.20301812700167	2.10885622674518	1.84212260212351	0.0	3.44763626113033	2.08080455989031	1.70784831192881	1.31353446135342	0.0	0.0	1.00008854595628	0.0	0.0	0.0	3.62205557795831	1.92186010558418	1.1529433110564	1.03115636928542	0.0	1.28455915837867	1.13413472597037	1.04568761046324	2.50158511591167	1.11579486785588	1.20573319969927	0.0	1.03706007143577	0.0	1.83295264840686	1.12854542192881	0.0	5.16985104102404	4.46830938856528	4.01366082198352	17.0120898376017	4.06890718487423	0.0	3.43271553612904	1.69431004621656	1.68025221515293	5.48690680293416	1.08805462348682	2.46246826794615	5.27369219700616	6.51057479477367	1.45992183566671	1.58284546960398	2.33105824531269	5.57725728476102	1.54893182205134	4.75565853201754	2.59568633550178	0.0	0.0	2.31540494868647	0.0	0.0	3.63844983304915	1.04936492369872	2.86090803399522	5.39095410126598	6.85268530266909	2.56303283572981	0.0	5.27582779258284	2.4044310836409	0.0	1.49575494956922	3.36221483960894	0.0	1.01338338034015	1.23205773028447	2.21027780705502	1.96969567362915	1.42154430935714	1.07529950884127	2.32660184439555	1.22533839551484	3.29975999889702	1.11173331266734	4.3640230466711	6.0130295756721	38.3139115399459	3.29757823949864	1.25098982196369	0.0	0.0	0.0	0.0	2.50036168345417	0.0	6.33728567073016	6.39281620616466	6.66972454689844	5.93081467290707	1.07725329597299	1.70928977114262	2.57333299450008	1.45427200532189	1.55518336335429	2.84478471710849	1.20305292213693	4.57077918312051	6.39799304304515	4.02503124121614	0.0	0.0	2.63890412288121	3.61555392744552	1.57311419167772	0.0	1.04408124786276	8.03420704723814	1.93173987758173	1.93153630200458	1.27898492900058	5.43014029000636	10.788561605587	1.11519167965679	4.12093160235917	6.41823515171421	10.0733983028541	3.74069964908609	2.01248890869721	1.08220133155098	1.07942567291243	0.0	0.0	2.15307816455383	1.11853061614782	3.88083584344375	2.35999783624705	2.98975840258536	2.67356734747507	0.0	0.0	0.0	1.49052802918669	1.03017762187896	1.46500715698731	1.54527673414907	1.04966833255731	0.0	0.0	1.6828268717472	17.8882749905344	1.13901221139503	0.0	1.00755696531567	1.01260670699309	0.0	1.02183995219741	5.83377253293244	5.56311188881215	6.01442728203567	4.47712442009009	5.20088616702318	5.35819475995688	5.39029293630689	3.78266443328897	1.38288833886285	2.03599155618546	1.94477458082522	3.4318662706161	1.37385978446829	1.3804978137067	9.88989505189241	1.11140464163773	16.5458814448052	9.78973626123409	10.1845337548231	0.0	5.1215135717905	3.88551566105828	4.90061324232731	3.68519463880323	1.23503501084257	2.55838287602583	8.20918999147603	1.37444960479474	4.09008120302617	5.09291817174333	8.82305016184353	1.25839393801034	4.30459896190638	1.03519764173071	0.0	12.7988078855463	17.1884177957407	1.5703905640259	3.634206085481	2.98474187551798	3.92869321815357	1.88513551977946	6.47489927804469	1.85699513046312	0.0	0.0	0.0	1.55625039367599	3.88165669611795	2.69060931531568	1.41763474305214	3.5110224938126	1.03390207411383	1.49031914824595	0.0	0.0	0.0	0.0	3.24196347565502	3.26609426257975	0.0	1.51836387416053	1.16176811847239	6.98412139398218	3.42801574739395	3.59180859467639	9.99742673326155	2.56980417179836	3.42275724462796	9.67982383373226	4.48403548875505	5.55622778155159	4.28423302631823	9.90976282671438	1.03181103866857	1.38443823787891	5.67534880793313	2.17681212828692	2.3212030559971	3.70135133611138	1.75118563630209	3.99423640175578	5.95960367656128	2.61838612942069	1.3349042290389	3.70969801269507	3.00143582635325	0.0	1.44539851700356	10.4249334119125	1.03165829388812	3.53691292251233	4.99267346587038	2.86557392326965	0.0	0.0	0.0	0.0	9.96414427192144	7.11912867430916	1.32145390548165	0.0	1.95372698955911	5.24301409690481	3.22351806422398	1.2860260250375	1.32703736754541	2.06750690360429	2.09853783320461	2.41685120826969	1.02933032828503	1.10115719338411	4.40415664806754	8.04627249931675	9.95535791034638	8.55814221882959	1.02902145076753	7.67878218814318	3.94189091711873	4.9211937527486	5.52383862272789	4.97532316385574	1.68864297848656	12.699417841415	6.70153694814637	6.15122777703598	1.94881403659704	1.26539551791242	1.06848838791985	1.42106265276424	1.73924347830081	1.19241275806947	1.26184828603374	1.43139835199134	2.63635232060844	0.0	2.38270742551059	6.4341978168473	1.28808275377536	1.0654370815192	0.0	1.11603944815551	0.0	0.0	3.48318388873379	0.0	1.03402684163932	1.09929875705981	1.29647236342565	1.59322868336623	0.0	1.27428716624966	0.0	5.04967958755122	4.85521131154111	1.07927306970166	0.0	2.81292165072263	17.4796172516692	1.67218161467383	1.515383214901	3.82784878423729	3.82515942492851	1.24945552868141	0.0	5.24307948405437	4.60259774884279	1.01519845907658	1.47610055968733	4.24477578987797	1.29145124381378	1.19150770641428	1.74482779623007	1.93106049981464	1.94830567781713	1.04518120414906	0.0	1.29645956789279	1.33692271651973	4.84843203044432	1.04354780523323	6.87576941600708	9.55746027970539	9.10338838917623	1.1117234526993	1.5254827016753	9.39540836445623	4.59806392564286	4.37448093206178	3.47618008541943	0.0	1.01622097262684	1.69995840490053	3.81465525899151	6.03699533833697	11.0021572151174	2.71657966452514	0.0	1.88457271494127	1.99198809772998	3.5707707578308	2.27940840120359	2.94656308548418	2.38565509057462	1.35816899514298	2.87401742875246	1.27383512116845	7.70893141871333	4.26585072776254	4.57470318462483	6.45858483475423	1.00870801683925	1.00349081283869	1.40787422977296	1.05547138593607	2.6312285215344	0.0	1.00204949127893	1.09728012319133	0.0	1.26226252469377	1.59117461437993	0.0	1.15235297701639	0.0	1.11245401260245	0.0	0.0	1.68998377820109	1.18114800628424	11.8884008351005	2.6139391680929	3.60150147011691	0.0	0.0	0.0	1.0835428408918	0.0	0.0	0.0	0.0	2.60821718624393	3.85318142540975	1.06999153152896	2.89154167942047	3.05341238656994	2.11690560818698	1.03009044829237	1.25579501000613	0.0	1.53505619661418	1.42208756290087	0.0	1.75233241486945	0.0	0.0	0.0	0.0	1.37041492096144	2.36995788569427	2.56249440330773	3.67331046097256	2.20844442001109	4.71864392253482	1.63810091513048	0.0	2.76465493326687	0.0	0.0	4.85611008105054	3.69150534589594	1.41138869273582	0.0	1.00420029315184	0.0	1.02197782682557	0.0	1.01650762791724	1.41684143987051	1.30125073982401	1.67219818543256	3.66815980162081	1.19176878104713	0.0	5.13076359139489	0.0	3.73932794512133	2.19718527625074	0.0	1.07957219705893	1.01914964048325	0.0	2.07828997208949	2.64285289916573	1.60461602980844	0.0	1.06656626926951	1.04110226311987	1.82857019679995	0.0	0.0	0.0	1.98821577288448	0.0	1.10055012192789	0.0	1.00782919499406	2.78975799756919	0.0	0.0	1.36372764126837	1.7581735740399	2.387325845748	0.0	0.0	0.0	0.0	0.0	0.0	0.0	1.27639149494085	1.37029657492404	5.79975808481162	0.0	0.0	0.0	3.76154090859548	2.14531320764012	0.0	2.04843952381089	0.0	0.0	0.0	2.4163210313709	1.00104317174985	1.03029762326027	12.9152929878839	4.31049121280441	3.88356322058378	0.0	1.14758923978673	5.50024759816038	1.27229467235679	1.1233091603991	1.17226296084421	2.38822938639022	1.6564306769792	0.0	2.22113567011171	3.84469153455259	1.10920838538434	2.22476729533101	3.43678432356508	2.03819544022854	0.0	2.75236708043367	0.0	0.0	1.62265500278678	1.39094054994088	1.17786436277774	1.47888988641373	20.7975402059916	2.06888575218085	1.15720416316573	0.0	1.16903581474284	0.0	0.0	0.0	0.0	1.01943492590636	3.74014848264876	0.0	0.0	0.0	1.02840434583544	1.19060307609745	0.0	2.01503984141106	1.70211240931208	0.0	0.0	1.39494596712474	1.0544191585618	0.0	1.20247653335077	0.0	0.0	1.18616534393242	1.27926371940588	0.0	1.80700558153285	1.13849470603391	0.0	0.0	1.05197884358776	3.2945832694287	5.87623962757008	6.99840641913368	2.66405279636988	0.0	1.08442929689006	0.0	5.61040449082117	4.2321216939986	0.0	1.07569001511603	0.0	1.26714878412088	6.66084637958385	1.10003347875975	4.7880953303227	5.37333185649195	3.86298615862127	6.08897591076668	0.0	1.03550992879707	0.0	1.25440087086042	1.16043318125083	5.76838467926916	0.0	2.82171838617299	2.14677975033276	0.0	0.0	1.41199365007807	1.21824304793911	0.0	1.07481209155456	0.0	0.0	0.0	1.12260721732008	0.0	1.99786438182902	4.49136622265214	2.65998092736831	0.0	1.16366876649006	0.0	1.4474315813705	1.61871063078566	1.03367181394592	3.04156919730619	1.55902431826205	2.96855932218576	1.4557575077602	4.64912108655803	1.23903781627638	1.28555069015202	1.03371522299781	3.54537151738518	1.93214204873483	0.0	1.24196955929723	2.07150333911563	1.98234998220028	1.80776383621949	1.17491659146779	2.11281271215972	2.89364895806288	1.84657076668298	0.0	1.18863528395686	0.0	3.2553433540747	1.1331500245447	0.0	0.0	3.85097086583689	1.04832941132114	1.1902142960209	2.39990419178397	1.04058391385999	0.0	3.50045291077013	0.0	0.0	1.2111933062438	3.4702116054807	3.03171095207009	2.97756573519665	2.13807019515984	0.0	2.7201719050785	0.0	1.38485652869023	1.04097325963705	1.86482811780702	2.0853214271946	1.48608999647026	1.91902316939404	1.62962752326515	2.12696295354605	0.0	3.21770726804604	2.00149908054835	1.38753236026505	1.52709303155221	4.99411031692433	2.0013221638037	1.16528102726397	0.0	1.4343290098077	0.0	0.0	1.79835272590573	4.29513877492499	1.55050068115728	1.07046444459733	1.46232481493768	1.90934085340155	1.66741534059543	2.09015343685168	3.60274895463888	0.0	1.00099035382682	0.0	1.52671135243287	4.23164767699012	1.6876664798884	1.04016186631591	1.28033969158652	1.02629917458375	0.0	3.16702268116605	0.0	1.04499911166235	1.57295833657769	5.45450933021284	1.17217647747325	1.00174173776925	2.03556447863992	1.4094834071899	1.4380370419869	1.55283742587071	1.15648835949558	2.08600693444296	1.13008231081195	1.10317354453681	1.41376947037184	3.63272403496523	3.0072272106872	1.33406269705317	1.26025669965235	1.69914047013314	1.07592339043953	0.0	0.0	0.0	1.67169921721811	0.0	1.1515969792499	3.86933168187496	0.0	0.0	2.15473439919254	1.09902003486598	0.0	0.0	1.05276343632713	0.0	1.2320086903356	1.78593078265306	1.020394148308	1.46072562093709	2.88583663436643	1.01826667702814	1.50748389540272	0.0	1.13478411121863	1.44768948550053	2.68184096145542	0.0	1.04450009265637	0.0	1.13466751050773	3.41538437062641	1.13568441736952	1.23664122465826	0.0	1.04286033736089	1.48918619509207	1.4215786769631	3.77327203932553	0.0	0.0	0.0	0.0	1.06972282664286	2.5255500980885	0.0	1.11997473853661	0.0	1.87948091571815	0.0	0.0	3.11707645973974	0.0	1.60530065262062	0.0	1.07654291972906	1.35678652155439	1.52588791484448	0.0	2.760482353425	1.62723565447669	1.57263521384794	0.0	0.0	0.0	3.62427900358963	5.17691847481358	1.03990273875307	1.06670149160894	1.18126837337844	0.0	0.0	1.41304519270986	1.03851493693185	0.0	0.0	1.81080420210158	2.32241445463829	1.64208195648007	1.10094736232322	2.16563511310727	1.77458133169652	1.66984390648646	1.07273422276757	1.33938460657494	1.03040197054181	2.71701306615006	0.0	1.74291818158493	0.0	1.02910967935776	1.11740143490868	1.00617611892048	12.2024088566235	2.80165132293171	0.0	1.07297909804935	1.01937243612007	0.0	1.65195332091001	0.0	1.01096124236874	0.0	4.90046451610346	0.0	2.79640251783735	4.08133853902582	0.0	0.0	0.0	0.0	1.1388915825871	0.0	1.47369014766992	1.04385858439156	1.21044594256287	2.73437709399724	2.0775198637797	3.25614587146071	2.39204148275527	8.11763318843788	1.2837426147965	0.0	1.43014969407731	1.24441413394296	1.17205369255104	0.0	0.0	0.0	1.27307358677541	3.44755866496548	5.06744793733194	3.6153937376172	5.20640226371697	1.68025017365411	2.14525574246877	2.67034084895055	0.0	1.01488914539887	1.64454590386925	0.0	0.0	0.0	0.0	1.53427954554441	0.0	2.91310493850474	1.60268898290724	0.0	1.86893943439242	2.72752793331475	1.05039635565284	0.0	0.0	0.0	1.04336867340589	1.09315682740346	3.84744078375846	4.0907998633223	1.55517980682978	1.18738798495575	1.96057008172898	0.0	1.47867927087811	1.3952349881109	2.11730768104021	3.01772262083357	1.03039560015791	0.0	2.65123888627277	3.31803965107834	1.09977086141914	1.44539214615205	2.4263734537051	1.1269673392107	3.09951711409916	0.0	2.27344796159504	2.79112678654127	1.30726376938608	2.18438514458784	0.0	0.0	1.02128406818194	3.57570493133357	4.67354937428467	0.0	1.32254260195015	1.0678670813734	0.0	6.01677457513311	1.45349280200549	0.0	3.23233254768872	3.97712073268856	4.01756952823595	1.82559269481216	0.0	4.05914984203663	0.0	0.0	1.00378084429516	3.66369054499039	0.0	1.06771604487513	1.08033730608205	2.27588644863432	1.13030464187944	0.0	1.16005635049897	0.0	1.68255764483559	0.0	1.00953932889502	0.0	0.0	1.4831991080801	2.04415476893357	5.96525650461385	1.07669214515609	1.35647349331894	1.0257222783102	0.0	3.00072773480872	1.89206873110093	1.70278253974872	1.91517027727976	0.0	0.0	1.08540371227885	0.0	1.82178082488188	1.03494558007555	1.06270889901325	1.00566186756941	2.26780990567061	0.0	2.0584711451171	1.89273788839483	2.80135534554505	0.0	1.65971970894438	3.07165602881652	1.04435722473859	0.0	1.95971256176532	0.0	0.0	0.0	0.0	0.0	0.0	0.0	0.0	1.25699354151203	1.77985291663862	0.0	0.0	0.0	1.57175517821248	1.77040184719681	3.2896203415949	2.707738177952	0.0	1.40004795388725	0.0	12.3399209099402	4.62293174958944	1.1050613183051	1.67908257403641	1.98087340668881	1.04417661078128	0.0	1.38641402795227	1.4040950780349	0.0	0.0	0.0	0.0	0.0	0.0	0.0	1.1273579925042	2.15764249038507	0.0	3.6608202277017	4.77970554491505	1.03064171399757	0.0	0.0	0.0	0.0	0.0	0.0	0.0	1.01789888556093	1.38609874847404	1.00096877391552	4.70713320472515	1.14176390103788	0.0	0.0	0.0	0.0	1.26359369082705	1.1069349161999	1.31088653767323	5.12690107510711	0.0	0.0	0.0	0.0	0.0	0.0	1.91327759853953	1.01393952668983	1.6998467078927	1.94292447658023	1.57879099729925	0.0	1.34286005710457	5.48833481428232	1.54686547099927	1.14582809437786	1.32674226709205	1.63247636806925	0.0	0.0	1.05037266407163	1.55956673318741	1.54518289195455	3.50214530581854	0.0	1.33064221952402	4.42976512957935	1.52420822639331	3.15792855876188	4.11487287757319	1.20611516962257	1.01581079991017	0.0	0.0	0.0	1.22224727354966	1.14150807216411	0.0	0.0	1.00073638160791	0.0	2.06998776165995	1.536917997536	0.0	0.0	1.91605206232039	1.26747877926477	0.0	0.0	0.0	1.41839217707815	1.54857348815446	4.90138977284211	0.0	0.0	1.03896381313811	1.13441458746752	1.12475948715858	0.0	0.0	0.0	0.0	1.20104390726484	0.0	0.0	0.0	2.39526797530512	3.92124739018387	0.0	2.38970195781295	0.0	1.40174661937631	2.10239367990208	1.12097449663139	3.0114022780952	0.0	1.10480035973003	4.50542184950721	0.0	0.0	0.0	1.28491531262638	1.02221040462965	0.0	1.13276100498736	0.0	0.0	7.28131004390121	1.82170326952565	1.04051033279262	2.56430135156016	1.11575419545519	0.0	4.32322270405882	1.39800244381577	0.0	0.0	4.83800468766198	4.57005212729913	1.30286276413575	3.5413740212844	2.15946672405677	1.31934103965909	4.1360554775474	0.0	2.32499316876049	0.0	1.97659828102542	1.24085798287688	0.0	0.0	0.0	0.0	0.0	5.87824540683029	1.62378975201616	1.17579092121615	1.77489762100685	0.0	2.18413430030453	5.19589985158782	6.70255369123283	0.0	6.52765095126473	2.23957800284938	0.0	1.91496134913421	5.54440590092842	2.71315568375472	1.66737106441814	1.89824587443997	1.74710642899093	0.0	1.16128009878635	0.0	0.0	2.35946327643056	0.0	1.0209955166279	0.0	2.01011339471261	3.67829713072646	1.15612826568907	1.372764370391	0.0	1.14637055426148	1.2901117252558	6.42378534189267	0.0	1.08305721760213	0.0	1.80807201015084	3.42171500099624	0.0	0.0	1.01798448004943	0.0	2.2075468955299	0.0	4.56348495286678	1.0852879173655	1.09071367036412	1.06106745829324	1.04463785786329	1.03504168263835	1.38246667788224	4.27202942656137	1.18493940480929	0.0	5.87443199321486	1.30955843522655	1.15026863768988	0.0	0.0	2.10801680853852	0.0	2.50396863886923	3.82800987295862	5.58007644258058	1.29467410254546	2.19142581721374	1.64247899787008	5.60329247832646	3.03235200853467	1.81282663895706	1.12096687916528	0.0	0.0	0.0	0.0	0.0	0.0	2.91091322023137	0.0	1.0037005284189	1.97698159924836	1.31028352069439	1.84498402958045	0.0	1.33721656441931	3.45389703157196	1.13040875478038	1.04974172945523	0.0	1.09882033202891	1.45825672208099	1.04808855519341	1.05133923301457	6.02413686052999	1.183189060184	1.31106235306081	3.55881974271777	3.07783789908375	0.0	0.0	1.03836123091939	2.49198027419045	2.29575597101474	4.90303129671167	0.0	0.0	0.0	1.01760936449691	1.13107091447536	3.21542051402007	1.35316508796648	3.35515835735083	10.6937348809247	0.0	0.0	0.0	0.0	0.0	1.92198314408789	0.0	0.0	0.0	0.0	1.65890525955202	0.0	1.00138332307183	0.0	1.25224689363577	1.40648559309252	3.99169663772086	1.30569879232034	3.48080712817834	1.48874678161439	2.05796028758724	0.0	1.29421536487686	1.01033582081124	0.0	0.0	0.0	2.8883974285495	1.05560300882044	7.31929348715835	3.66439473478517	1.62947223692262	2.20481479557471	3.02934317334923	1.99006659699526	0.0	0.0	0.0	0.0	0.0	5.13944944780213	2.36174094602987	1.37491297244156	1.14627051557648	2.30465811539131	0.0	1.24030165876176	2.01426236726391	0.0	1.01267195088014	3.15402055910728	3.61047110731648	0.0	1.5247238200013	2.2626522055037	2.78426909409907	0.0	1.22629163713654	2.00799710581378	1.08267733833978	1.12354549118519	2.31610533260441	2.3002162706734	0.0	0.0	3.13558408353357	2.74413156711366	1.53151641440582	1.00820499561722	0.0	0.0	0.0	1.28291437115098	1.21261965421213	0.0	0.0	3.06276010457326	1.99818509217408	1.51658627233908	4.88369482797838	1.0096605124261	2.94168708165352	1.55093628245559	1.12990432538524	3.73171306621339	1.08368026045149	1.32429769727016	0.0	0.0	1.06870697853882	1.06323847557338	1.01015773991212	1.33105268066178	2.15822018505246	1.2555713862498	12.217757195932	1.48954756214015	0.0	1.15598367166961	0.0	0.0	1.49971484660197	0.0	0.0	1.08745102168777	1.07880401707908	0.0	1.47873952823736	1.28786764896293	7.78647099597017	1.38581069145391	5.1279920903669	2.85528728655242	1.29094055779383	1.4721404486318	2.04315295749473	1.3669984172203	0.0	1.31804700731247	1.7983792033578	2.05819807475541	2.46101641249074	0.0	1.09419117541791	3.56923863264555	0.0	1.11965199628556	0.0	0.0	0.0	0.0	0.0	0.0	0.0	0.0	0.0	0.0	1.43826274615726	1.88491073874738	1.27630536769634	1.19150653044408	2.6786273858311	1.00170391653188	0.0	1.09807940242397	3.17675267527662	1.2797823294558	0.0	1.12517455199191	1.94839042242538	1.40025672012955	1.10752853888197	1.36513324882056	2.48251502012701	1.26527152372821	0.0	6.96511786647836	0.0	2.49262425878607	0.0	0.0	0.0	0.0	0.0	1.5018706074355	1.02177372942799	1.04439854993374	2.83663334664322	0.0	1.16449564436848	0.0	4.07094086003466	1.17132057913321	2.73832133263012	0.0	2.35737428968459	0.0	9.42955735712735	0.0	1.25213658934373	1.20923684838307	0.0	0.0	3.00082180735247	4.03787891061679	1.41777967443004	1.62143029791671	1.02989764881286	1.00722392763601	0.0	1.00470197808783	2.48295050745346	1.00950497024942	0.0	1.27416667522254	1.07114103126994	1.31079181142898	3.17169905113925	0.0	1.1103209192463	0.0	0.0	3.63528853199369	0.0	3.1634631940191	2.15454404003884	1.08996848724969	0.0	2.5128225538121	1.02767587399095	2.2637768611483	0.0	0.0	3.48959968215315	2.02665138808533	0.0	1.35727670467661	2.45071416005686	2.35410670496692	2.11709844725024	0.0	0.0	1.02090168940779	1.26133610472483	0.0	0.0	1.26525138373537	0.0	0.0	1.48881457576023	1.45722483776696	0.0	0.0	1.14991373379825	0.0	1.1696486913078	2.25848188074722	1.81543876140814	1.07497455516513	1.34307112478526	6.06335030658914	1.53412159102394	0.0	1.30555837370871	2.60132860550935	1.1246475468959	3.92297634801286	1.30910955105855	1.04654721156278	4.58979236687581	2.34336789589577	3.15530547082243	2.16635709855993	0.0	4.81597825745771	1.11073349653823	0.0	0.0	0.0	1.17552344288159	1.44383800520018	2.01390037061706	2.52301970394266	1.10024884188001	2.0551547298558	3.26524808940552	0.0	1.07804089629261	3.18592937500909	2.47330978314199	0.0	0.0	0.0	0.0	1.18928909622316	1.08998472940162	2.6661780347326	6.39590149413228	1.00952615538508	1.32276811523101	1.07481360156979	3.62416626503003	0.0	2.86068549191999	2.4747321177503	1.56360435093505	4.61529110254884	3.76908491168401	0.0	2.29736030767933	1.1079167364169	2.91224999869513	0.0	0.0	0.0	2.17164313542336	0.0	0.0	1.31658477622759	1.21522484329517	1.94493234580842	1.02784148795054	4.07770640811098	1.60891386909202	1.13874682609464	0.0	0.0	2.83622582646128	1.41611607568947	0.0	1.3878661530903	1.1532991739884	4.59635999290375	1.04847368185915	2.7261764428187	1.17395782794472	1.0782910750795	0.0	1.6522396158757	0.0	1.02987634933946	0.0	1.00359959234495	3.42769761204613	3.1715159050011	0.0	0.0	0.0	1.64523094933837	4.1790271474936	1.65227491269391	0.0	2.02735857212159	1.14345656633342	1.05607489987952	1.71367552940901	2.88806272038402	1.08387909713544	2.3792596171123	0.0	1.31755034096343	0.0	1.15758944122163	1.50558653640068	1.01220461579072	0.0	7.40862490317664	1.46262313542614	0.0	1.4587570575318	2.48727832181764	1.35762991059723	2.54304396959579	1.38217661193902	0.0	3.37757700751462	5.25478579643278	11.0974888312773	2.11196257666247	1.37166788591503	0.0	1.1786960551235	3.93050390266454	5.19243168348537	5.75024594442585	3.84212543389963	1.11896332562944	1.16611868274421	0.0	5.22852570857259	0.0	1.35141147387867	2.74978010670024	3.11193531052417	2.23230063045461	4.77581736737888	1.4161872390497	2.90092784882118	4.53240283840125	1.80090319422179	1.11370078256042	10.685991178715	1.0166585382613	4.33892324211023	0.0	1.5809862297543	1.37243957771972	1.89002903977249	0.0	1.88088225607513	0.0	1.31694383198929	0.0	1.64807973935521	0.0	0.0	1.08021371255943	1.60312411943776	1.82883205162171	1.25776013666837	0.0	1.90421936276162	1.62366296626328	1.4886444383961	0.0	1.22295551594877	1.12342604687776	8.42972780462455	1.93433289777322	1.69389742534172	1.34165762986406	2.26873193487481	0.0	3.19524076646519	1.00745399773811	0.0	4.08517151448396	5.13182403408136	1.21011657820202	1.62003200496288	1.109682381579	1.1206088422625	1.3524562614306	4.25894163230994	1.28847815058069	3.75423054228526
T4:,20,min,after,reaching,OD,0.6	0.0	0.0	2.56342198904342	1.05107860617168	4.49422017059528	1.52182812041326	0.0	1.31455167952951	1.26101334655055	0.0	1.73342173353367	1.23594606116886	0.0	5.34302839888603	13.8991937194965	4.68173653962568	11.421574584137	5.94009972891647	20.1713932699393	5.98247813978028	5.79458258244317	14.6512422291063	3.6969898234856	4.543323905613	5.20591788919503	1.38586438778171	6.5928122941904	2.38177885470013	1.6504924321853	3.29675861176926	1.69141506778207	0.0	0.0	1.03780727401322	1.35588046874377	0.0	2.81660599761187	1.76735773495655	1.40784899537339	1.17321127889135	1.50950071212263	0.0	10.8488188828024	3.30339766226194	2.12888631518175	1.01171797398089	2.22583715574482	1.0473295990192	1.67269954710011	0.0	1.10184370932336	0.0	1.02947877991673	0.0	0.0	1.14539865735022	5.10279745227529	1.15322773125195	0.0	0.0	3.90767427617378	14.8673885891603	1.65990650980361	1.28453924132051	1.00487474294707	0.0	2.41927082181109	3.09384388181888	0.0	8.12697825339267	3.97321879687667	3.71241116581158	3.6883093100587	2.88455375025929	4.15622084092811	2.8667677305425	0.0	1.03840481200454	1.56987171696537	1.78335641276086	1.47756720641337	4.47187538062515	0.0	0.0	3.7073636298349	0.0	0.0	0.0	0.0	1.10375568288578	3.45387133331225	2.24407982552464	1.44275878393223	2.22382321900693	2.5368174176447	1.77270652290702	1.20058724834414	3.40673613518713	1.97556637969967	1.01581752953479	1.31953992209628	1.58666989120503	4.22976142088269	2.30916092646162	3.73267832402644	0.0	1.49378188201018	2.58725516545711	1.7282415023308	1.02257475726321	1.50553198147112	1.18625830904192	1.09828549079114	0.0	1.6164326564633	1.37665965621916	0.0	0.0	1.52551843668802	0.0	0.0	0.0	1.45517578531943	0.0	1.09655664309941	4.16112111078934	1.75191446576905	1.39303738364679	3.95081432275613	3.28113049292283	2.8139839888437	4.50649800033461	2.65933241675605	5.6435834947742	1.91716894484773	1.05801535067678	1.97785591617801	3.51088384799192	3.25856718591255	0.0	1.39611005332258	1.03346718197767	6.18062094805515	1.18805145230777	5.26370326123206	8.95325434034091	6.2844892849813	2.36935231072882	3.95179719901878	5.01106921832167	1.41973665075912	1.38267545995302	1.49880473427424	2.86094647323037	0.0	0.0	0.0	2.41015010144038	3.97327923645894	2.49691713356933	1.68081539216699	2.32807242473108	3.82161785425974	7.83238940175292	1.74421450688586	6.71652887502864	5.66985992215962	2.18949792622225	4.8354461513392	0.0	0.0	1.06733412943685	1.13573088357441	6.18731205711155	3.53119228150052	1.15896660137086	1.84968228089812	1.31766695995854	1.63215944936156	1.29036131676172	2.17568764669427	14.4737015290907	0.0	1.10827924490486	1.22642047401831	2.55622263578061	4.15910782893174	1.44005486498247	4.94745734734094	1.69258733516187	2.01485535386729	1.3736097237231	1.53326111917702	2.24594232763418	4.466551476098	4.93431543752575	2.83146824077617	2.90542701880007	2.70400263766175	4.419382256402	1.19268093810214	1.12646218548491	1.68129651120547	0.0	0.0	0.0	0.0	0.0	0.0	0.0	8.76351052625723	8.88008124124076	4.5542954333947	3.82445507949544	5.85632795872799	6.57862145487348	4.98490867316405	7.17705278171017	4.46178955844823	3.25776619920232	1.10715399433778	1.99907365019296	1.54122783242895	2.14181221015768	5.74323191287385	9.72618421167393	4.3710695077524	2.8682413239995	1.71512046583969	1.16477395244784	2.75826787975317	2.01712657627789	2.14634287983103	4.05247786390603	1.20210614460654	1.1410194182767	2.20764890319017	1.11841771402904	5.97044976030035	2.79380206442667	1.36116864700028	1.75668949968628	2.4113072733707	1.57609061289026	0.0	1.88797099697771	1.25748221821151	1.91973040259026	1.78427351422478	3.08860807590305	3.7775274485726	4.06075516208814	5.24140793691239	0.0	0.0	1.05829583718498	1.15357126772933	3.31105564109753	0.0	4.98745210670753	5.30928161868505	5.65476620133104	2.87449065311833	2.10974509818998	8.45228147702537	1.69401725498594	3.01550906308331	1.09518367829587	1.3125819596022	1.42268863711759	5.94254448942416	3.47531947746069	2.07757592041915	1.98271949649391	0.0	0.0	1.58626646809136	2.5458614376789	1.0029719811551	4.72952146364288	2.53699774407711	1.30974863833919	2.07346012969144	1.05813599760695	0.0	1.13152790194764	1.04089566658903	3.54931700695162	0.0	1.77464281339089	2.10076706660236	7.39061080042622	6.64296595685098	1.05762294377484	1.20284875448928	1.08329295520534	1.14631813843114	1.53469648605286	1.0936091880852	2.47255963003938	0.0	1.39437461063297	2.98197701770299	5.46569404339202	0.0	1.04019805011701	0.0	0.0	3.9880981735162	1.04832926424966	1.08548537120505	1.5197786974369	1.39278645524563	1.58160540975147	1.2620659995872	3.1685304358273	2.83919515408406	1.44254955200696	1.0210364308397	0.0	1.37072891161926	8.30345526651666	1.03586498692707	6.06635971824483	2.83832038697098	1.01926842634522	1.18080515618703	1.29941885480625	1.01029095925368	1.54896204950084	1.41450349396862	2.30888155696359	1.63930501885677	5.85625053370738	3.64314047705627	4.66248943347299	5.37651342328158	5.451707579099	4.80952601884899	1.22919799412923	1.05905982914106	2.86625245106271	1.62336126970645	2.96230629463372	1.03610418631673	0.0	0.0	0.0	0.0	0.0	1.36282015437724	1.30197635550216	1.04601127112595	1.96248294124821	4.48963745773945	3.59255580544004	3.6101752921187	3.5201511182682	4.62264461390289	1.88824304272536	5.53717102020741	1.67411902168331	2.18499091920515	4.74441836289143	2.48583285259166	0.0	0.0	2.2275854225823	3.21462456050038	1.01185752699686	2.13943210335632	3.41273972854739	2.65343865200589	1.5796632453604	3.72668494021261	1.87553123129515	4.11075131444927	4.35753740034086	0.0	2.77028444495119	5.2562511870554	4.1585754913649	5.1559061580468	1.1639913036354	4.68254416040294	1.04156945351767	0.0	1.36733571899802	5.62695573007315	1.60070761501364	1.52833037704098	2.49954521337741	0.0	6.36995457834782	5.55250805134635	1.65289832478682	0.0	1.79766986053937	3.49855349992132	2.25131735210388	4.88008233301665	1.2013778002344	1.76183147488887	0.0	0.0	1.32378617135464	3.73785267887292	3.26868690305681	1.65442390734505	1.06343008375294	0.0	3.01208959044426	4.4501144397678	1.22888967165444	5.07674715117431	1.57281087455734	3.37991955951656	3.32040920225681	1.63022271127988	0.0	5.01111414592119	20.351070949338	2.35872510668161	1.24532727035797	1.57228685720888	4.54050968831459	2.50705193070262	3.00862362931187	0.0	1.1364125508948	0.0	1.22166543412815	4.78832473272105	0.0	3.82371152191385	2.33840046152812	4.66503268550157	4.12020813295622	4.67754513436127	1.23560360481441	3.03895804516134	2.95187757208482	2.71571262553254	4.68553461230033	1.74015920480057	3.2655007088596	2.37084704430584	2.78412637555545	1.15131192924441	1.51153871784883	0.0	1.07141521636885	4.77929716743227	5.39614920024492	6.11273289720671	5.38791406597846	7.30581592223701	9.16920491292976	1.81836834607173	4.12980701250054	4.49485789793337	3.92931895167871	1.24681604923154	10.5699240941862	5.05411490944927	7.57067774554247	5.73790156867978	3.30673448024547	3.68650881457394	4.88002783120087	2.88989265296104	0.0	1.83736186835154	5.56847992029553	7.66439839511962	2.5862562933527	3.40500821603043	8.52282809749513	1.42839374711163	2.7354431749491	0.0	1.07612296789297	1.27660887307346	4.31666086859444	6.35870464328341	4.90475593963081	9.64744070865444	3.19595091541717	2.58159853237558	4.21363763898352	4.06264718881483	2.53117236560794	4.18405704024314	1.45560466975454	4.14552758593647	1.25407855253789	0.0	1.01154483206194	5.77087543396357	1.01762636107442	0.0	0.0	1.06732731614018	4.49917424715037	3.94024718465083	1.36420812421962	3.22081151818411	1.62798266562775	1.01091066371442	1.59575260534685	1.19683312280073	1.07093792886602	1.12396082822661	6.19029240528528	2.25937465192671	2.71032376544346	1.68166952180468	1.38035040865758	5.1609638510637	1.12646113312439	3.57874071001598	3.98840397625348	1.63518918688512	6.80821143810697	1.58250991996405	4.87997820484838	1.19932818734918	0.0	1.23456883434362	3.7851747584225	0.0	1.46251956814316	1.77077696886999	2.1748673272792	3.0135793731303	1.59991412702119	2.80308759769857	1.40368781757515	0.0	1.11143622579305	0.0	0.0	0.0	3.61405359022136	4.23792228825264	3.01591624829652	2.39321734064049	1.73765964902368	5.31165424722173	5.42205745726646	0.0	3.52288516317595	1.00030237748545	2.34432199025315	1.34836444379702	2.65835158159068	1.7736915463982	2.73141273424869	0.0	2.24340293413519	1.28635853617828	1.77378490973615	3.24860196097993	0.0	1.34697813901668	1.30908502927508	1.52660366608741	0.0	1.24607664988329	4.60190839219164	3.42880389389457	3.78106513920159	5.00817225251541	7.9416727496998	6.18981186559623	5.18807732349689	4.51408266041231	14.9178962992258	1.19766148005264	2.84780220612978	3.9068633552576	3.25775604871085	0.0	1.3410284536762	3.84955967781285	5.30159569771724	3.83676254374477	4.09513224921096	2.8714054601809	3.17979783336866	2.02334968955652	1.37397926640254	3.56927889049822	2.08817226153514	4.29105092545588	1.35850664933092	1.03101675466963	1.29607442700055	3.32232173969257	1.27567264360722	1.00310176624054	1.18917753986742	3.48590205974444	2.37029529178729	4.82978999639535	1.44396086273535	3.97787562446345	1.95350876112203	3.18337828008253	0.0	2.77045078112065	0.0	1.01290578411284	0.0	0.0	1.69815322400079	0.0	2.0462089802997	0.0	0.0	0.0	0.0	1.232733163136	0.0	3.57530207499626	1.66350481449846	1.5091830619557	1.67067146710942	2.95627605434491	1.46144730016096	1.88018685654392	1.3914872120837	3.46866840090453	0.0	0.0	1.05355469681338	2.43325772824835	1.7671474979214	0.0	0.0	10.5380124194214	1.13296573647839	15.8355814242499	3.78089846140886	2.5592889722923	1.5467348328867	0.0	1.96809448523232	0.0	5.11739670605945	1.78109971595545	2.42135583100775	1.03739059788286	0.0	1.80160127545946	5.20047557633703	1.54355845702025	1.2097999320077	3.52531305598408	0.0	0.0	2.73655251926081	2.06800585179354	2.49704360282225	1.15320361614423	1.30773699240265	0.0	0.0	3.90487745399012	0.0	1.28339048975464	2.4886295086827	0.0	1.02960437876083	0.0	0.0	0.0	6.27692239126765	4.78480978760464	0.0	0.0	0.0	0.0	0.0	1.23428683175017	1.29212991604365	6.84612397637405	1.57766204146846	3.80636648181564	3.34460004956623	1.62659992307206	2.10456309834129	1.66889986682862	1.24690288446334	5.02794238652948	5.92499573317473	5.30126262840065	5.04493798376166	4.84641846743897	5.7491944202967	2.00026728838438	5.15429741081745	1.11220015771897	1.73702196813224	1.04478681960827	1.28180946607539	1.02547142623565	1.78016738403212	3.24494829668781	1.18488874107966	5.18849329556417	0.0	1.47374715449837	2.00746697762042	11.671537390831	1.38994921255526	6.00143530559623	1.41529297035179	1.35303909928971	1.17908937167946	1.11618878156467	0.0	1.58806736829136	2.31566372567335	2.39295479004919	5.32703308840053	1.19015482739026	1.15353469738598	0.0	1.03588240010908	1.2148156859348	0.0	1.23122260707556	1.44205543438612	1.49538694491877	1.06778551369159	4.91496269432041	4.9211478894007	0.0	1.10593314132937	0.0	1.11193346065973	0.0	2.09156685564914	0.0	4.46159633628809	4.56306155153908	4.13902531541583	1.77304026251982	3.840711690429	1.70895223869339	1.46175039535636	1.52710330495238	1.15426475626061	3.14712626459401	5.00117416788863	2.53491485014885	1.1679371505389	11.6993066230112	1.69339614022747	1.14800468007743	2.13439076596031	1.74449946427088	1.16213956891014	1.26435099287538	1.20147739773873	4.21982694293259	1.09168511185915	6.43157861712977	1.01404261466808	0.0	0.0	1.20793214609576	0.0	1.47523060210886	6.04442750125112	4.96821502785915	4.48591986743216	5.17254947360547	4.29125706754299	4.81123411977155	4.86427327516813	5.84591131539817	5.82210485394598	17.3594859101121	5.92226200320524	4.42707140846086	2.42285037639212	2.24950826219623	4.1454344508156	8.33681962471941	6.88408485388247	3.31808765364876	1.72925845989212	3.24618502266311	5.43995917067543	6.83500870779727	3.4686123999752	8.9062408578458	6.60906427000131	8.65818379922911	3.42938723718356	3.33556571639901	8.00903144121619	1.98624593559187	1.80608599574521	4.92568335008627	3.30810362812658	3.87823216604913	4.32137946145086	2.2861375566059	2.99024306261505	3.09282974918295	1.13006058404799	0.0	8.39631735101602	3.6592048923098	4.60259951390295	1.75198873470595	4.84083519158181	10.2016065070146	3.68258482689085	4.39184878166234	2.44167383549064	0.0	1.65536461227087	2.00372220969128	2.41249638483244	12.2699846389244	2.4201324754243	7.56995888622587	1.90590842659126	1.94623927958354	9.04956660150237	2.11609290158434	3.25421414748631	3.26829769039649	5.31431906894293	1.08405819839691	1.45172867746241	2.32743894602449	0.0	0.0	0.0	1.18658239641453	1.01094384735304	11.803164658339	2.13366322449509	6.07456059308976	15.9109560771889	1.76175206309544	1.44904029378408	1.88486299377476	4.6320259812522	0.0	0.0	0.0	0.0	0.0	1.00317906415747	0.0	0.0	1.09321375144594	1.34557654547515	0.0	1.31094508054614	1.33336062676108	2.48895993017877	3.51292706160746	4.37672528911345	4.01779315755523	4.98235353011113	1.24958903496173	3.24613442045395	4.72870066576457	3.09593210442915	2.24746764238277	3.27867436518297	2.43459754413042	1.5510483103537	5.07033834503664	3.99349616814458	1.01253808778439	2.48808200262559	1.0746838597299	1.40583525503979	0.0	1.17020559349898	1.54395943580469	3.18363554940545	1.28726489058499	2.54953487842365	5.41419357868468	5.17448928523933	1.57847240248255	5.09062753485335	2.00463831917917	2.21627724936126	1.7808560881669	1.91441523779521	0.0	1.01427681184888	1.24499010207616	2.20380791872669	1.14574251929314	2.0668406030858	1.03122142638428	2.49035364292441	4.2216054459704	1.01165573565763	3.71094570880311	4.30006499320717	8.78963949131207	0.0	1.06022699727187	1.00370384596839	1.05630205297625	1.72561504892124	5.7686478130293	7.63112200992307	2.59713647752939	1.93726624616314	5.67017014051861	6.54987322872846	5.47606348061465	0.0	1.952809626471	1.69564229202668	3.59080434556157	5.82359773404075	6.69517555524515	5.66217557532298	5.98805304330368	1.08451428964697	2.3950911735373	1.19768418523321	0.0	0.0	1.30999392826835	0.0	0.0	5.98691472113204	3.52101814945217	2.78302228148948	0.0	2.87527890701292	12.1642132979543	1.54700556865859	1.15497220861731	3.64720929939769	2.19312924544392	3.94557873457925	0.0	4.73128324247141	4.29980634389344	6.007810219168	3.04816285652053	4.48957964291551	0.0	5.57112310437779	2.80623395902892	4.3378658076133	4.67095609817221	5.02402022590795	5.17531977096037	0.0	4.14778856097877	4.79972171844908	4.906416634493	3.29874348461313	1.66955455939675	2.87214846547073	2.39401465072551	2.64834574754979	3.8625360107883	6.059374380246	3.09471780239953	3.64869206255223	1.05132110383494	3.39056177989009	1.1291343867073	3.93443926326026	4.59619796990934	13.3819163454389	1.19212305479008	1.22658175477924	1.27045095523728	5.02568173350663	1.13515270194921	4.15247021608612	2.31781373684761	3.76048773351604	3.40031109740284	1.21347077083286	2.21588700153839	3.60060534992306	1.70449370960728	4.48941397587506	3.69573410454856	9.65938604479576	4.10869003236245	8.96180293733444	3.93106307450961	5.26034892177119	2.54022933555273	1.37063018867046	0.0	1.3953120141015	5.71580795176864	5.36192881292923	4.89643190327524	4.69743366411675	5.24149748220673	3.98000912757841	0.0	0.0	0.0	0.0	6.02916297602578	3.73136065731756	2.31140036452565	4.39593301684995	10.9689172614546	7.73101461417801	11.9359230859571	5.29608263536888	2.96785529675642	2.63087971277926	4.37993384313609	2.58521625317428	4.97849739216123	1.23158016549302	1.47206372582804	1.07616574985041	0.0	1.82269536235863	1.27018434696235	1.10563066562808	10.1994847396277	2.12841021437242	5.56082669345698	4.20027467185373	1.5183565175875	2.52174677239234	2.65743059475598	1.48954763558913	4.86383952551666	1.77302525066216	2.1708984506265	4.7215098427297	13.4698023556178	4.0546919357348	6.98270493229402	3.34172212276697	3.02273188142456	3.37904690909842	5.284418223719	2.05248284978281	7.45836886298044	3.49109901951529	3.23665602920144	2.67215789571499	0.0	0.0	1.01227818321524	1.01699811920751	0.0	0.0	0.0	1.00276278964961	0.0	0.0	1.53803553671178	0.0	0.0	2.96465549138139	2.30404029190904	2.6076655807874	4.95229172073246	5.03706407132259	1.86506335517703	5.74268247115136	1.02845003136485	0.0	0.0	1.76090438999291	2.66443420257459	4.27602029728401	4.42390233983312	1.95482276945317	0.0	1.25956084292898	1.40472414787329	0.0	6.77589575020354	1.47598380038898	6.92062827505067	1.76274993324128	0.0	2.52809341330979	2.35922657827627	5.03030629380528	1.09633499166608	3.33012500003633	3.81343622458715	3.5567794155691	5.28478855041248	5.22406464258874	3.25359897486823	6.90707054955372	4.38600622290139	1.18812310942198	2.83753257247545	1.4573048211055	3.75182450079574	3.01372827029786	4.40481581023049	5.58606355627124	1.62643128886569	25.7149937183385	4.86066329850583	7.54338782137405	5.27718942929358	10.101833588558	8.64796670843098	2.65803167377334	2.74338658367941	1.10265614307398	1.08537881197684	1.3108723765419	2.14007921118244	1.14988535286612	5.36780738875872	4.9618509150176	3.12581057191155	11.3776755744205	5.72045590004534	4.41968532502775	3.25052434621499	3.93209028416208	5.4876367106367	1.0965221049239	5.16284201500906	3.10926314600081	4.27140382661734	3.52335261470926	5.83116055469465	1.05660642125913	1.48303099969879	2.78662103356154	0.0	1.58166445237805	1.40874947463284	1.30058686337397	1.43153143834988	2.41626736765035	0.0	1.3304456025476	1.29712226806858	1.07187169350869	1.04013605758564	3.07939905406742	2.4170493841682	4.20096667861873	8.99705929354027	1.08541464243544	15.0800427520356	3.6826016969654	1.84483351733532	2.04612212044197	9.94043548587851	6.49894780508855	0.0	1.42850900171796	5.3603974952594	1.45972319153186	1.14036027536359	1.28970008471892	4.84879999246147	2.28719142077427	5.20448412437224	1.93880323609429	1.65541696906691	0.0	7.97185972344672	9.1894124696802	1.07199654065324	1.45806589113681	4.7124748756232	7.8968334930091	0.0	0.0	1.0149746591805	1.04895016161446	1.24508696045348	1.0742410280338	5.05494561540543	4.00760206802034	1.8890325306245	3.44617357255073	3.10771547605176	13.542765404174	1.56099820846089	1.0595003929356	0.0	0.0	1.03310913497097	1.09383006045322	1.01581769220757	3.01187261369331	1.29887966569248	1.23632654947099	1.14247308130543	0.0	0.0	0.0	0.0	0.0	1.30591950413402	1.49859547086362	1.00703289020877	0.0	1.71394463950396	0.0	1.01704796301313	5.19812163419308	1.04408817750637	0.0	1.20480404685426	1.10033937906693	1.19526452993191	0.0	7.8895114043483	1.50002010337771	1.37001512512243	4.1616142567583	2.60047188793764	2.41314445831189	25.4328537856447	1.36875832617114	0.0	0.0	0.0	0.0	1.08462736711614	1.14722300785207	5.04438089603032	3.88932362986626	4.81287192013048	6.38040047621999	4.97547544067573	6.25484447292343	0.0	0.0	3.50960176229289	3.63950196140889	6.54467124767595	3.28866514263702	2.09290328259761	3.65704870034717	4.46835219224501	1.23211030663888	1.60449017407573	5.07669780037832	3.66959657008086	1.2630174398267	3.39502849440045	7.5721178158325	12.7656116596395	3.77309992490154	3.37442521970783	5.63038351833272	2.93080961436003	2.66393070055628	3.99405702043231	3.45372246876735	3.86263152291411	4.52575455010621	6.50732615533908	3.82050326615902	5.07590458388719	3.44011837118366	1.58669083775713	4.17119466225379	1.61782431575836	1.73569542299119	2.81063632606829	2.20708632051059	3.71513895936699	3.41689836621088	3.38033652195445	3.82519115613449	3.03316480299287	3.42295051064309	3.88211196164146	2.64546174337153	2.30930642805561	2.91917402810932	1.48546469094933	3.32615167195565	2.40300662467668	2.82990512380883	2.96568951020328	2.59075776979735	3.59405058076319	2.68510591246175	6.47855013391295	6.54554665893818	7.15933549609775	5.66651558703308	9.78470263522765	6.15332735170517	15.8161005336939	8.28713424483819	5.46450583538932	5.5537072687436	6.6778100217824	3.50954562763685	3.03962527201579	1.41407762692697	0.0	2.33308564440773	3.3555375383594	4.69641806300758	0.0	1.27354101411303	1.36282896619485	4.42894129111399	4.21272659600565	1.89813826361257	2.37991310135092	2.51105112788611	1.09156130541745	4.63786986606143	1.60373005706636	0.0	1.3248896343874	1.68704370700259	3.28375430766567	1.10372927333951	1.55483350646135	5.85292723605968	3.43701217296836	6.44240408709843	6.31416496721243	8.03385545898654	2.4752300540399	4.35816811030599	4.85252375859423	5.58498231280244	5.73976128590799	3.32714889732561	3.83609712579807	5.71861090474748	0.0	0.0	1.62149680032047	4.80560207346039	4.28300581504072	0.0	2.01313038990754	1.08229699361451	1.24425045697774	1.52722540729628	0.0	0.0	0.0	1.02817124014728	1.40399325029102	1.35692347441384	0.0	2.53032854354039	1.89648138522074	4.4265719898271	2.69744204462579	1.22071705141046	1.26802049440789	3.59378637207188	1.21132289572042	1.1016143820343	1.91290402150068	7.24468039093325	0.0	4.77284170432327	1.54644653951472	0.0	5.92035327164674	0.0	1.12937962606791	5.11942100436093	5.02500756868762	5.40119126213636	3.47921966020918	2.13257559254717	2.46656015934764	2.09434399588432	2.22258231855437	2.16118650075247	1.04926230331296	2.98449070337598	6.63713688595754	0.0	1.8916005304489	1.75485402697949	6.41921368067313	2.51950307837792	8.1524316800102	9.60515774738305	4.759350852723	5.19832454044819	1.7276738188174	5.40741486493867	8.68507108761917	6.29118979554335	4.45801320137277	1.2563978526514	5.32655975659718	2.98810542960808	1.91160232450843	1.32708494659099	1.05983311283561	0.0	4.30979221552963	2.52274508288747	1.50002381597416	3.46866401425102	0.0	5.97595780681525	1.12523265361592	1.52689029767829	5.63578312427904	6.70687144978812	5.51943761583689	4.49086629085405	4.46950693263209	5.58369127831312	1.06288217553054	1.32227050756926	2.45784214162586	1.64507058168366	1.70255755342859	2.11670184790654	1.50568192669837	1.90889537301164	1.61742579115702	1.32936498287778	1.52350807883048	1.0612785475948	7.97349729471523	3.0380174504364	5.92704797345835	1.9871427551135	2.2198746983466	2.51741904484826	2.53006813269042	1.38924701040042	5.27643257091153	5.71138007163786	2.0962197988228	3.52238029630126	10.9487369151407	3.04029002991328	1.87457836003163	15.7726410599601	2.60195251567813	3.86438465302349	9.67119762314142	1.56833299714097	2.80260885900375	3.2575984584399	3.01704918826806	3.36678969921141	1.05252891121498	1.92547715702518	4.68430964386227	5.20327021712859	0.0	1.16261933418245	0.0	0.0	3.5772093919162	2.0835331497607	1.00671404368696	1.08178230992568	5.17500003727688	1.55728429324526	1.89643690601616	5.83645121776262	2.01837546237177	2.93994548402881	6.79168597081919	1.2657656395122	4.78847468432549	6.90715415002725	4.1630013995753	6.28245956884295	5.84183029822131	6.02982092254138	5.86214455076599	0.0	4.04265269544112	1.49584790878173	1.39120222214277	2.71960703236052	6.04623734314027	1.04973186606447	3.7900306901745	1.66109344159716	1.17316545745445	3.04095578019761	0.0	1.21874891660127	4.32158825962721	1.73450678488509	0.0	2.68251642347934	0.0	2.90997634872917	1.51959081781815	4.07496214081226	8.10818551979949	2.69590947871329	5.73474094210555	6.01692323341794	4.20628167589679	1.80397825274658	1.10442874062782	3.48052797232482	3.42045212633579	1.7144492825095	1.44128730031906	1.44297360411114	0.0	1.05976033615189	2.2798035231907	1.34672232130524	1.35849704471217	4.62395889135898	1.07923841233938	3.54149845609329	0.0	0.0	1.39943404440575	0.0	1.02430528537977	1.09065108835168	1.75391112812946	0.0	1.02615298479087	0.0	1.07860279985305	1.70592655296184	1.16385258939511	0.0	0.0	0.0	0.0	0.0	1.22245828333003	1.15882692348027	1.19236904031924	1.43413960851348	2.6469283754039	3.7332245050014	2.21794227513088	2.89552800742841	4.49575878016952	2.8072000777727	3.65530843042425	2.74531861080988	1.01304691646234	4.57673581089269	4.62185019869449	1.68110740784849	1.61488965796764	7.26838583630064	9.33361095057622	7.76264705032132	3.98864139732921	3.40734951745471	2.7633210128885	2.5938546650486	5.4142489337411	4.33473538757592	11.3191000705237	3.15272900099529	4.41363107713217	3.87227177497424	3.54000556937246	7.81007789482738	6.72858980395162	16.6172133465608	7.40370013976609	2.21029244252077	1.2516556710639	1.1435103436977	1.03372666465956	1.15004033280851	1.25719422641355	1.49937390136385	0.0	1.25503882786226	1.00308398751409	1.026741959234	0.0	1.02123551441393	1.85229123491771	1.11498972548966	2.66183937967586	1.42613466850072	0.0	3.6827179358214	4.23426853258557	4.24318002659005	1.8415169682781	2.72655451622652	3.59710135318973	3.88941827983113	3.80818855400125	5.65928441422762	4.4386514159948	4.72566553655143	2.40367407049396	1.5792810928203	1.02396668110782	2.19682642592806	1.41899127714873	3.53913028674331	3.55978279612909	1.01867445613074	2.54741847119148	1.17895012195381	4.15866660971929	0.0	1.20767097424841	1.55889541987665	3.92360508010406	0.0	3.15003154434172	4.1636530941916	2.65849455509424	1.01972238494579	2.24229425405518	2.52638633508979	3.32869231975346	13.5650878879572	5.19579156501234	13.8055027572381	4.6288685798941	1.09516641805873	0.0	4.32254372288304	15.4750220266766	3.58820433575204	3.02107642161309	2.89063244803048	3.57423451488447	2.90337020478838	1.22306592794482	1.4714409565844	1.2524090846927	6.70978899734249	8.27041091050066	1.35382917171378	2.56904234537895	1.10588516056806	3.37418180142949	1.63623333935703	1.62816524966009	1.24598762410018	1.55458147925574	7.89085053960763	1.15533494332102	2.22113507744774	1.28141486676435	2.08050760022827	4.64450924865624	3.64859629388865	1.60255911015061	3.27136433461717	1.31546704892856	3.78602025959913	2.49552820936024	1.98568948153851	1.22344969396578	4.18555042743793	1.4388374060196	6.02335189222285	6.01707713107315	3.56714884080076	5.82009622157965	1.28516982562863	5.0146005882371	1.35202184833218	1.06965685922077	19.2033203795978	1.06176942443676	4.48264018333533	2.24286336958011	3.13807972262202	5.09067455435142	4.46896607467048	3.54398337116504	5.32513806266444	4.45391294649059	6.04257258989785	1.23934812116146	4.73245711930323	4.60884783285665	1.05493718477684	2.22471573272988	2.24663005785171	0.0	1.7022484518485	3.03905083613579	1.3192610141789	3.7483744790274	1.04570309779498	2.12207079898424	1.59405510213897	2.66899988035071	3.61850772364025	5.87491465604679	13.3443744162105	3.49894454844589	2.50813644304221	4.27979174184748	1.57218594832306	2.8648313224917	2.26164911732373	3.54459740335712	2.23049951935809	3.60188946364951	4.18558431912699	0.0	1.05873808952257	1.02621409497044	2.24783161143609	2.57162960261148	1.01533822791118	0.0	0.0	1.23188226095044	1.21846480088078	0.0	1.03109881329046	2.44800809971718	1.07627360533507	1.00914659999238	0.0	1.87104605301953	0.0	5.19239557113155	1.80589912340364	1.28444869802309	0.0	2.70108151080028	1.20039119524003	1.67016846338622	1.2758835231293	1.63354762507631	5.94321685276665	1.78019235922866	4.74985753080418	1.61199579166185	0.0	10.5304141790544	1.1777545431588	1.08354501940508	0.0	14.2987218143863	2.8187243089703	2.46644879803518	3.36982127286974	2.60648232749382	2.9738924129862	0.0	0.0	0.0	0.0	1.39370209655127	3.51289397857855	1.19656325986243	1.13705474265004	1.20237409288413	0.0	1.768742043158	1.40351921663421	0.0	3.10489779644239	2.75429423818466	13.3928737287352	2.01763884315541	5.06766197608719	5.19959986777093	1.09750923246914	1.15155526033126	3.38873023833703	0.0	0.0	1.82147793645519	1.84382842984789	2.90036885923748	4.08557613174426	1.88360045280609	1.01860088869361	0.0	1.1559315083108	1.10384319760097	12.7928943467603	2.45981361256077	1.36690019807411	2.77895927522453	1.13313461837945	1.47638045770491	1.38363061468001	0.0	1.68661239039954	1.74084864680039	7.09522509419161	1.86793043359479	1.1793302411944	2.32240197953704	1.84986744826852	1.35917804527822	1.64535199250143	2.03839649931773	3.32369102337368	16.9120377228284	6.7717459266678	6.74047887638901	6.15608817258886	13.3187875821045	7.14004162137016	16.1508726437611	9.00890975899578	5.69800981195405	4.54224155603088	3.15666765299349	3.81060134281569	2.77791336052501	0.0	0.0	5.32222707743229	4.22935963923535	2.21151430065845	1.81454578929935	1.85431647901381	3.436139824619	6.79467287125685	4.20788101089599	5.29408380599655	0.0	0.0	2.89839248179881	5.49519310772685	0.0	2.26997794238669	0.0	1.01133328164857	1.4042059213137	1.67318319110016	2.2831400854061	0.0	2.49247794112673	4.10312924036707	15.3259858561412	7.35846219505963	5.11424999393992	6.46080385609501	2.72696564622187	3.5193485720158	0.0	2.49107083328935	1.00171402847269	3.60917075586268	2.43944241582525	3.09067997638708	2.99543199172261	0.0	5.00532865666569	1.51142874182987	0.0	0.0	0.0	0.0	0.0	1.22337063999027	1.03468987328419	2.22403251407916	1.91782403568539	1.39633948088955	3.27734350901102	0.0	1.09168869661473	0.0	2.09722147091405	2.48327139122053	1.77178900002827	7.14223036430492	2.99988813586916	4.85560330947129	3.78844260646011	3.26254757697275	1.83741483501249	1.46488472766023	1.1135539185217	1.64268622053085	1.77894712652008	1.98167870682664	4.72616054598316	2.72048533720612	2.43923477783269	3.43113708177296	0.0	0.0	2.72947144022877	1.27381076689053	2.38843029696467	5.03170997694928	0.0	0.0	1.54130505681301	0.0	0.0	3.69042185313383	1.47987310684261	2.776012020526	1.47084634573274	1.29006026449585	4.4353398155041	3.71985945773973	1.87986313896598	11.9313117897507	3.12820762951121	5.87733427868412	5.84800240961346	8.47838972772929	5.10377216394496	2.17078746782771	5.4368124308293	1.11157631588163	5.18461030199091	9.2050894672697	5.01246665922932	2.46168061878343	1.0116792717606	5.70365932973694	1.77350942524394	1.96026438453774	6.98423578046921	1.57129827279781	0.0	0.0	0.0	0.0	1.078000859077	4.53456380679131	2.09484900568183	3.00197690530859	1.36779210848494	2.21214854225466	1.71282882772363	2.06083366303094	0.0	1.8534922069485	0.0	0.0	2.16209537773834	5.12458470936707	6.60267634329627	1.34524723948288	1.28802955748301	0.0	1.00498118667729	0.0	0.0	1.17743248243905	1.02961756660221	1.28121932118307	0.0	1.0544987371363	1.03721756705759	1.02394606141872	1.05524486649817	2.07089676336911	4.9485397899735	0.0	3.04528050126023	2.75338920373418	2.30487662921321	3.9365093074858	1.4309717045744	2.49665214789115	2.35628922248787	0.0	1.56361729233928	0.0	0.0	1.40814239279311	2.2682484945672	1.02525332624518	5.42741156638618	2.45911401364768	1.91447192229493	5.61851144957594	2.86241860335779	10.2625261698977	4.05894830212956	2.21333373419509	2.25551221819539	1.78507578953114	2.05926578637492	1.58270404442275	3.24960011870016	4.50848585487821	4.4035622386301	3.33275236822618	2.98244203837228	2.97934436526773	2.46728489286763	7.13194298918102	5.09226855098281	3.26020761304933	1.22948179385311	2.0306721592626	6.31588242853172	2.73737121513697	2.17635130720742	6.09079300276504	1.49640071249488	6.9272228750694	1.31822256389681	1.62572116119225	1.17037284585718	0.0	1.03509226886606	5.07256645679131	1.51074868917201	1.20976590710555	4.91388803435563	2.51632459733744	2.16005896927835	4.66925541814762	14.1480733303017	1.19285276443181	4.16055145887259	1.79704694916325	1.8695280710389	1.0538776701008	3.71606062690243	1.00639143352315	2.9337867409143	6.73836562080365	5.36845782377919	0.0	1.2991562646038	6.37930677286929	3.53049695538454	3.89728900777234	4.10554130945197	1.06802562899188	1.31181601367244	1.4634485179065	2.47564843561023	4.04252730442259	6.99635210058286	3.76692426929933	1.86466923507571	1.31796907292157	3.00954854034251	4.68508024475928	1.24248451203341	4.93853228968071	3.43256657155686	2.22215505099875	1.28904115697202	0.0	0.0	0.0	0.0	5.85635513211386	2.74423017723705	1.41585765655773	1.5118265355158	3.92958307688829	2.30498544678004	2.22950615254912	2.92553486365156	1.53516214284078	1.44292523321383	1.38996376666861	3.96461834777342	6.19821428080704	2.08072374021101	2.45594122727898	2.84840606114127	3.17277741570116	0.0	3.7444625937891	1.73991105629184	1.27100806119159	1.90805572134491	1.28900646808592	6.2623732765335	5.74588783405666	6.24643689434228	4.49292896566165	6.45731085371394	2.91589669595733	4.54940566766771	4.77931964108118	18.1232323678031	4.18772787389573	2.2037499966191	8.52723570397162	2.20481583759451	7.61157649497559	4.12252892171668	7.67544293024651	4.26139486320656	4.08967858685899	1.69459374833842	1.46897140883339	4.28229869839586	2.55809325086708	5.61937561723074	3.47085429627206	1.17861741325488	1.39251294105499	1.20135339502734	6.63435430145095	2.50456547546145	1.35000395755188	5.28090389383693	3.27307201528427	7.98708660811281	0.0	2.7453263904528	6.86013591947825	7.87001710002163	6.82919840869025	2.4793380657531	2.93281438932175	1.82556550586935	0.0	1.11586915144679	3.4843243861585	7.04713021181417	1.39168760830254	1.01503867418806	1.88291473967734	1.09868997032833	1.44244077940954	1.6169542198371	1.08485822945385	8.42508878158188	5.05637346424095	3.03427172681977	2.50136077315246	1.75133711113884	4.12985094665942	1.13383179537665	3.2168049385547	3.66653314855442	1.42442170418072	1.87537518448967	3.30443440071825	2.78971824431224	2.72585073956625	3.88695752543759	1.64649615929078	1.54251164899042	0.0	0.0	1.17462306465851	0.0	1.00294862722469	0.0	1.14594053975349	4.78228054420715	3.18603916703089	2.20905131265312	4.19117584546051	4.4093673989685	1.71986011184128	15.9102518034458	1.16487677007667	1.36703998543374	1.20249795807901	0.0	5.42832929468107	1.93711394422831	1.8259978941346	1.71558748795234	4.41996978160975	2.62978132886394	2.24164193243382	2.64331670503015	4.85296946428685	1.74352060677625	1.55569612714382	10.7775365828588	4.1330910645575	0.0	3.78400489032293	1.64042667497816	2.2984191450781	0.0	4.59041997546578	2.41001434523686	4.35065315684343	3.1465745682145	2.35501706010346	4.53744444728412	3.84684033356274	6.17101855594235	3.86164959080987	4.43253123678348	3.98907725327999	1.97920550811286	5.0830067172816	3.93163090696503	3.07202467243032	1.77251649507125	2.09345458992589	0.0	0.0	0.0	0.0	0.0	1.82899976097144	6.37393247107313	1.48076283231703	3.27265370762813	4.33376216684952	0.0	1.07682752788937	1.62976071300243	2.04973234489347	1.3961350218135	1.37460505918506	1.23334548643441	1.55903634334774	5.52220398838084	3.39368409850561	18.2945291492855	5.23297514685267	3.94338320968865	4.72857210040686	1.79262658610415	0.0	1.66642607898293	6.05731710365736	3.93389395765849	3.92620487744829	5.82934971282363	0.0	6.16794971485032	3.95805602089331	3.22957668624089	2.35913838939943	1.45914603741627	4.31436347541107	1.14100490054505	1.06554798437317	3.39835393588318	3.20309001231123	4.62854014257985	2.67106933988929	1.77005469428011	7.47024967561722	4.79412224629928	1.25298465478977	1.80095445299388	3.63196204399787	4.49969386264327	1.23613010273807	1.90595016121349	1.98096173920952	3.18389706504132	2.49458965457372	7.46321492198466	2.38647031680112	3.03831432460568	7.31981442339339	4.3476741178367	2.45377203886021	2.01341703788669	1.39637366875114	1.70534941124059	1.74142404531455	3.88918069752877	5.87098095956951	3.06851227287077	3.58413704377473	4.18792870859306	5.63797373021376	1.31267529925117	2.96081594109871	8.28218804821175	4.35695906913501	1.98626810895765	1.72187348055755	4.89184330027201	9.58467598023394	5.37859440219667	10.0320395302301	6.74183413160489	5.97363085324135	9.86601674129251	6.37331939241952	6.75481126127686	7.4446704656104	5.90699317838077	28.642159442186	5.85017481788749	6.65469306822304	4.09751862669709	10.3154321903341	4.24222342999731	6.52738142482595	4.01755122118008	16.8329831789761	9.3896925427313	6.9021185854633	5.58240863575613	4.63424857729969	5.91395736628441	7.64992360103177	6.75257005400289	2.23238508684648	9.66534553412792	3.66399219775661	3.53447784218416	5.34673937791775	6.30013611087998	12.2319070881634	10.2831418102091	7.27606604126162	6.60570689722522	6.50044238723434	5.48920142141706	4.58343281319061	5.22857274856753	3.67336346387467	3.28891278984156	5.37673917709979	14.8518482699702	6.1579212731542	11.4406572909955	5.15175222590269	5.22041129235159	15.4466715912229	8.28370028264938	4.71860601317019	6.62582466820898	6.44783582440437	7.34550093394387	6.76964164501562	9.2333017401633	3.19159349210336	4.6101534522132	4.6647293106249	6.29458670338183	5.6698996896532	5.12447977115644	3.42847626866868	2.7880309972833	3.23529002073753	8.8035695131089	13.8354140663994	12.3585525312075	11.3552796407556	15.9404754108148	17.1332202184482	9.38120607336153	12.4790636770183	40.9032417614034	61.5494152226574	40.3435901705213	65.2829442739022	41.9814898136202	59.0795482956493	79.5884309179097	1.08164600501533	1.67563027572066	52.6779634363626	41.7206658288664	47.4489137819155	41.9344052602726	19.5130529061657	33.4087511060765	43.4197638094545	2.64503253770879	17.8886210244425	7.38318350468306	2.3186825224528	1.46538059852395	3.130773070645	4.05397201643174	3.5873620221937	2.96711178677408	2.78777882929669	4.06814687408721	8.38140410730007	1.60256799628835	3.12855353581607	5.28370979114064	1.42004928267766	1.69157495790144	0.0	0.0	2.9411406697893	7.05295998520019	2.33415850534733	3.47569019856441	3.34664076331953	2.12661622172229	3.9142402239317	7.36767173222418	1.73468326581637	1.53238299285288	1.27872956652097	1.12570653697632	0.0	0.0	1.5704193388317	0.0	0.0	1.01422926707006	1.08589192549187	1.79477548093465	1.08852866281767	1.11694339199595	0.0	1.39054633049348	1.50746565653367	3.23744603809096	1.90096528449266	2.20805527413651	0.0	1.13393986450756	1.35571357751095	0.0	0.0	1.34933632675006	2.07671695998481	1.86017820579169	0.0	1.04133727680257	1.14739724517204	1.14075716120037	1.1513539122641	0.0	1.59584943120841	1.79339905885806	10.4437377202248	0.0	4.07861086990224	2.40791813257901	1.48075927355145	1.52329015121361	3.22254019287173	1.13494636542746	1.00387721928574	1.01674975426289	0.0	3.3799111420374	1.14152760429642	1.19728943033885	6.6653039080027	2.87615796422982	5.08380748201921	18.8916895984522	1.11468765833447	4.80713174610254	1.75320389199069	5.03280357326468	5.61056722901918	5.84460136284576	4.87817558187182	4.9217445952538	3.10645756069255	2.41123412085481	4.91187079892026	5.29366636802336	1.49386231502928	8.89323298774985	3.95758841962821	6.25681455097983	7.95230654146072	3.50413489825865	4.51231621175462	1.69283301668552	2.48792797283404	0.0	3.75300838589494	1.44885317575847	1.42899229269164	1.49685923159218	0.0	0.0	0.0	0.0	0.0	0.0	3.89244233021773	2.02155010743195	1.19069197746214	1.0754677923872	0.0	1.29626531705783	1.07063301246915	0.0	2.18198535385094	1.01362467939381	1.29535962856181	0.0	1.07613460315987	0.0	2.31532678734545	1.18384242186544	1.013677033067	4.92092311754057	4.00204895192991	5.57729784526829	13.0117387047701	4.01062878992906	0.0	3.5779354428446	1.72277338270456	2.25995097352906	5.46134910855494	1.28805379782693	3.54907694366937	4.82952018692506	5.97110193962125	1.81658841197589	1.86882325483902	2.96624900970668	5.59953371575445	2.83533214752603	4.90773969169727	3.733898187756	0.0	0.0	2.61681889870351	1.16285707315883	0.0	3.51400976395734	1.05508182438303	2.67991114150392	4.25716910740138	6.6224434601446	2.48334624807003	1.15752275982299	4.71362480965048	2.80834488888379	1.01455322913	1.83561097607474	4.7607862331904	0.0	1.08131503025093	1.32129441762114	2.91975626959952	1.51905934066614	1.58988476205683	1.07729094428236	3.84778974264244	1.58985390707278	3.4658171031794	1.386332397315	5.10540892677402	5.03601125294506	14.3267493118759	4.30061948599584	1.87661765896964	1.00012164245806	1.00202665748081	0.0	0.0	2.0509255305984	0.0	5.35630184901471	5.71856499480543	5.26028079078178	5.60329839235532	1.17977921328195	1.93306180166454	2.98963842300652	1.55315025574298	1.73527954557182	3.14299748185662	1.23587632578102	4.46953436327015	6.95985776272974	3.74517402399348	0.0	1.15274160911252	3.37334262438052	3.49333802191984	2.2275785853073	1.16191386133123	1.57554062871798	7.43964912079816	1.96846324166664	2.3047073914576	1.35270014715292	4.97444451545329	8.15604618103886	1.30682186322257	4.74488545439926	6.70465316126162	5.84956687141459	3.6887836596159	2.2292736577793	1.20711575794724	1.05830804794698	1.00123318508665	0.0	2.40353425156481	1.39647398610814	3.77856641998294	2.70849832149961	3.10693478110855	3.15452679058217	0.0	0.0	0.0	1.25951800624727	1.02560859234682	1.63862087812186	2.0692317309077	1.49918578950133	1.00264373479414	1.04455480164193	1.81110375104338	14.7984222286761	1.46453284975196	0.0	0.0	0.0	1.00363300712246	0.0	5.35665795261634	5.23953899435766	5.83519743665437	3.75753384414075	6.37110290469266	5.29729360859227	5.00488904564715	3.75938190163384	1.38877735745806	2.16771808656821	1.96126914422515	3.40391018546047	1.7251423195055	1.38182215947462	8.67918910357986	1.10825733020503	17.4191103437906	8.11631070893488	9.81661837798575	1.13456486374246	5.02256670996776	4.58035239498033	4.6758380645313	4.35521973404234	1.30489471195855	2.50968979677581	7.55265694001598	1.45365098336016	4.03597347601643	4.88160978585246	7.44023164585642	1.45328679323362	4.32440367452751	0.0	0.0	12.7980111263784	16.1395535788446	2.21149935491928	3.43406683278586	3.16458664819186	3.97099956186985	2.18527083116729	8.80891657067704	2.30277182064022	1.05822569438793	0.0	0.0	1.67046465895602	3.5701800280128	2.82141442360019	1.55324920962745	2.97588426188966	1.13795449880555	2.60471308387566	0.0	0.0	1.0503328441688	0.0	2.70126781071605	2.86596365184955	0.0	1.57334141147622	1.45833471167442	6.60462317283267	3.7117514700781	3.30286873006791	9.21509917228953	3.27109900196298	2.68098766495961	7.11204523060122	4.40668859647209	5.05328761331635	3.31225464426989	8.32562984277838	1.06273277311435	1.57577377345497	5.63253272465292	1.87073863698016	2.60996756512597	3.70012863980099	2.32842919348129	4.4243017490328	4.81493804541464	2.79905011762121	1.38486518564376	3.68921740991988	2.91381226756658	1.05780139369062	1.9790311236496	6.00528844184883	1.19766829642966	3.48997537280418	4.97105090534809	2.88935204785011	0.0	0.0	0.0	0.0	7.23746901696	5.90100335397862	1.65482790309692	0.0	1.98639569374772	4.96524063821526	3.48517967282125	1.45247230222232	1.32453137708447	2.12730419897549	2.44165799337974	2.4790316716307	1.03471040350011	1.18218893589375	6.00433824950846	7.51249431814415	8.22338890925353	7.79743480926209	0.0	6.27547803467666	3.87991503207836	4.72912717990024	7.6624376539127	4.27220710014006	1.76437654539223	11.1100791141123	7.01682435982964	7.12703245273619	2.31466989226393	1.23100492341785	1.23379465249803	1.57662786593992	2.04359886711721	1.68309469049444	1.52961289481464	1.58590951920376	2.82669695050811	1.03099432249585	3.27657811550874	6.49611022477502	1.43719810550326	1.24785583311213	0.0	1.11082227006706	0.0	0.0	3.71920581177819	1.02946315260255	1.25463534729369	1.15585276572249	1.36764186707124	1.31848931007818	0.0	1.47354981515538	0.0	4.98786162140328	4.18576542372146	1.34130758422301	1.20903698301493	3.4890484089324	16.0852817271536	1.9133511834328	1.82432968145756	4.1911762055495	4.0327057034255	1.67909870982353	1.10055378672807	6.03424809391262	4.81377765939667	1.09972696402504	2.34776154662071	4.59116103437575	1.7105796324949	1.53546749927414	1.95263054256365	1.92851832802258	2.50411620330507	1.11245002774451	0.0	1.12906138236181	1.42408071419248	5.48696943702828	1.11178359752907	5.65892834704586	9.9344382753409	9.55608499064605	1.49838310310639	2.01037174699014	7.11590572628723	4.54419464546614	4.18850425452639	2.13599876294372	0.0	1.15336359381624	1.84346549779543	3.47906939671571	5.36195132498298	12.1252086963929	2.88557984568897	0.0	1.90245292758607	2.25812163817994	3.83685870020439	2.10266959660733	3.63876997655523	2.99273622607835	1.27438209403181	2.61691375783288	1.16596555976199	7.29023632499931	3.80586224369779	4.52725273270028	6.53767982388778	1.05090945465423	1.21341830029864	1.53426795394105	1.28115098797052	4.37757972729131	0.0	1.15491393253138	1.31069784850925	1.03706425457771	1.37792797636342	1.87672904634428	0.0	1.78896417511513	0.0	1.53661140124483	0.0	1.04120628549463	2.26843408492357	1.35675022755204	13.5766539617687	2.40086576349234	3.47118719046614	0.0	0.0	1.08686465878129	1.13857796564211	0.0	0.0	0.0	0.0	3.57116783174997	3.35889789023409	1.15755233552009	3.66459840542772	3.04461567541166	2.74249896949546	1.11587390154339	1.77280431477014	0.0	1.13236411250894	1.01673434884722	0.0	1.7299532283259	0.0	0.0	0.0	0.0	1.34755961091282	3.58361775465507	2.9416294379704	3.47101423195812	1.99579368820156	4.63327847351896	1.77838669683976	0.0	3.06129901212933	0.0	1.12537233443603	4.87651135987845	3.16125417437767	1.41315888238471	0.0	0.0	0.0	1.13533166530922	0.0	1.28010997617687	1.8390271179381	1.27762463143664	1.93170007053821	3.73856101290262	1.41560806930437	1.05182829991358	4.59890805159086	0.0	4.12738282801588	2.21270210804799	1.00273476776206	1.09029722982328	1.04900173338243	0.0	1.96250559659864	2.38332021360168	1.81217313777522	0.0	1.27237461576621	1.03443229727463	1.59549863898199	0.0	0.0	0.0	1.97901250127908	0.0	1.13013523566263	0.0	1.10244950010119	3.17856215679935	1.14615938926811	0.0	2.3814556723931	2.3509148519351	2.98107005853457	1.04501584991288	1.00263203249997	0.0	0.0	0.0	0.0	0.0	1.47578674740131	1.41466013973173	5.75648765556269	0.0	0.0	1.39201647164196	3.50651732580102	2.25297690963676	1.0272016193878	2.37892141238379	0.0	0.0	0.0	2.66624259697212	1.03155175617125	1.05178397902191	9.17818254321721	3.71917435616732	4.20516558989978	0.0	1.333523853907	6.17194477477166	1.74433609465722	1.34603176113114	1.3073485038732	2.50785909937958	1.74779522513791	0.0	2.05380668209364	3.25100490968958	1.25647885159846	2.46733083968092	4.17687560221249	2.34509351746651	1.18998950502945	4.90388787456949	1.02488743943791	1.17036582669114	2.03958670264781	1.44490534055912	1.10530295186232	1.72212055027329	9.46025375955413	2.45624635407436	1.3221777202155	0.0	1.3265640474658	0.0	1.01730428896526	0.0	0.0	1.1591005254485	4.58377464213296	0.0	0.0	0.0	1.12135631705711	1.32599863264619	1.09973287352733	2.13175412691996	1.8059355683586	0.0	0.0	1.40491392811725	1.23384192806657	0.0	1.31977828645036	0.0	1.0299513382805	1.27451288016675	1.19408445126972	0.0	2.04324976232983	1.55291364935582	0.0	0.0	1.08596578829231	3.67999624334486	5.22286676914036	5.88693404628039	3.23117346563777	0.0	1.08205523863518	0.0	5.16197877989519	4.90464972822315	0.0	1.36251539792108	1.09927171017634	1.65168052499689	5.97382162801439	1.55673280621867	5.63397433533006	5.08641964250192	4.3937764145326	5.80282523083252	0.0	1.2477879553625	0.0	1.31211504228527	1.34746507692346	5.20676877656457	0.0	3.26405326891932	1.90367573027128	0.0	0.0	1.79061304402147	1.45614713332662	0.0	1.16605197915534	1.10290161194745	0.0	0.0	1.19973477344923	0.0	2.27226769009325	4.82821945653035	2.74186137140147	1.06412999666059	1.21516454743107	0.0	1.54407389429031	2.22134900181983	1.12193841746663	3.55847658267872	1.23202116460568	3.87067946448886	1.88488480836187	4.74902684906329	1.39204768865196	1.35495161226173	1.06913731625755	4.10117073239779	2.32249205763174	1.10629713602267	1.71977061373489	2.37174048732183	2.63039705306934	2.67219615487256	1.42033495583086	2.3899824905091	3.31038937051643	2.59562462018328	1.14793595812228	1.69705778201474	0.0	3.45658987916759	1.12019761407916	1.02154409882302	1.04942978310624	4.1888506775586	1.40581323304804	1.46097186308255	3.54392672095673	1.10304595169723	0.0	3.91700701553445	0.0	1.30605394811445	1.25863891219865	4.30864025531197	3.03072619268667	3.42238468132252	3.0581423152235	0.0	3.29593013456929	0.0	2.02313747331454	1.30118768125595	1.74023111661684	3.04230366227766	1.68485687133411	2.8814805421725	1.73278520765281	2.87549999354683	1.1249133019163	3.37109690881865	2.67609603576369	1.53295807113544	1.20731782862892	4.4473263875374	2.27388984160895	1.3483328062795	0.0	1.51643220369222	0.0	0.0	2.4985857384658	5.68303629972123	1.94467125496415	1.24163184754213	1.57538188281979	3.79631687500745	2.11735500335964	3.28524030707724	4.28012009586864	0.0	0.0	0.0	2.07653936363342	4.28732864313266	1.7599073398803	1.05302823343717	1.31155633986424	1.25822602865817	0.0	3.38340415160614	0.0	1.14657284173401	2.13431011502121	4.93021292776609	1.37684962803788	1.05844712278799	2.69597805539863	2.21780302561216	1.81440523826846	1.86934076522415	1.18418706849796	2.46534528653427	1.2902167052388	1.13260018038082	1.69971720220409	3.85518885476537	2.80788071095065	1.67156086928539	1.53707797498849	2.13348268950092	1.1633372537635	0.0	0.0	0.0	1.39959399684499	0.0	1.22957755520013	3.28757172690548	1.21122259461632	0.0	3.56240963257302	1.01447208594075	1.2626597502785	1.0311643841304	1.12019214591874	0.0	1.17346149348866	2.16960171485809	1.07182415213729	1.49290201144607	3.05708710550846	1.12908444597219	1.93987259538715	1.06678249593076	1.23603780789893	1.75040560316815	3.68447898999348	1.0962633492944	1.28668188305162	0.0	1.07170117724807	3.43457880015855	1.5155475102903	1.4294717680449	1.00920950313367	1.23057001130605	1.96970041767647	1.63298268068987	4.77498062989293	1.11300251739929	0.0	0.0	0.0	1.2343475624285	2.6250327460053	0.0	1.06699073247869	1.10468350585729	2.27196147523966	0.0	0.0	2.96024014549289	0.0	1.7160432075047	0.0	1.08061048179755	1.41098229871931	1.80804584748259	0.0	2.60138545916625	1.59736114388829	1.87633520601762	0.0	0.0	0.0	3.80343487017004	4.90785755160323	1.0131917476334	1.05959686601641	1.2315174324678	0.0	1.01192155573869	1.63299187460063	1.15451650073469	0.0	0.0	2.11454918851691	2.80599389533914	1.40361926197784	1.32783341566397	2.45644500354438	1.92259748540552	2.02879048322735	1.08468361734972	1.30959902551666	0.0	3.36574718037238	0.0	2.14814979167056	0.0	1.18980701259783	1.21627290921236	1.29102000344068	13.6997368800582	3.44944603264686	0.0	1.2224306676073	1.06126859579916	0.0	1.85789666329922	0.0	1.03092033136886	0.0	5.29178288268994	0.0	2.31715947569597	4.19483375479252	1.03269818171973	0.0	0.0	1.05334091756274	1.10608815713317	0.0	1.49062626935434	1.20295222089299	1.60875638379738	3.33104016450303	2.12193679432143	3.43170021385662	3.42022801971968	6.70482420278005	1.51008749585834	0.0	1.56906158107185	1.29969702576165	1.11515225518192	0.0	0.0	0.0	1.64304508579948	4.96745977509252	6.1598587708941	3.35722805645226	6.35125605691526	3.07194512380327	3.59314202793763	3.12206139926454	0.0	1.07025702836806	3.03858891801461	0.0	1.17143130348678	0.0	0.0	1.43891640983046	0.0	3.35520843185453	2.03858833373425	1.04181458494483	2.09820245679164	3.12987286767689	1.08006341076214	0.0	1.0867775194248	1.08857890221132	1.2515163084936	1.44817147517663	3.90828608594515	4.00761377147177	1.85166477025614	1.32643018682485	2.3969665400029	0.0	1.855451249621	1.56953013041723	2.47750346402376	2.43450524426125	0.0	0.0	3.16133822543472	3.07254582330705	1.2040970360033	1.61471926820004	2.63421855098396	1.39396869456809	2.94928669757097	0.0	3.27381714570807	4.44234499843909	1.54329766425561	2.97687108623288	0.0	1.01993673240858	1.20492347837277	2.98106788289136	3.7948411771571	1.05976541687342	1.18899805989623	1.13604481188463	1.05921371426492	5.83070031238724	1.65009607776045	0.0	3.36911318519542	4.69721518613084	4.62491386263825	2.07455293481147	0.0	3.79933107454392	0.0	1.11972276748883	1.072008203974	8.20634120094368	0.0	1.10404059424906	1.15928112462543	2.62819542925364	1.30577403362284	0.0	1.34891296223877	1.03655066568495	1.85153768488536	0.0	1.2329934974442	0.0	0.0	1.75393758529085	2.00522125790971	5.83769146244346	1.07585617844064	1.83741505003985	1.13674464215206	1.03010707322654	2.70894610824407	2.51316121641088	1.7012574821949	2.23586310644307	1.01656630465451	0.0	1.16455826924164	0.0	1.94449650545072	1.07993569006815	1.10316360460989	1.04512897859024	2.81542342441325	1.04881586310587	2.49523373100988	2.40143795539171	2.71624387758976	1.05055088967819	1.69041007469303	3.52696366347477	1.27040005024179	0.0	3.08019307699485	0.0	0.0	0.0	0.0	0.0	0.0	0.0	0.0	1.45922366922214	2.18586059610579	0.0	1.05372345689464	0.0	1.34609224034448	2.2287885773363	3.75226253957419	3.31063175026503	1.11252529938419	1.79291576888424	1.03178164864043	11.4043210787085	4.72469576062853	1.17948550982192	2.01054009285077	2.26015546434573	1.1397432152346	1.16766598268915	1.67448510626723	1.38517999154174	0.0	0.0	1.23468875669961	0.0	1.02740834109901	1.05473396306134	0.0	1.13664163445404	2.77331911084825	0.0	3.60370636070584	4.09711383583412	0.0	0.0	0.0	0.0	0.0	0.0	0.0	0.0	1.14533833512569	1.43341528711004	1.00646152804186	5.44587702744379	1.26574179293937	0.0	1.04052000220601	0.0	0.0	1.46343569845838	1.37429698870308	1.5352967434676	5.33705474995626	0.0	1.12135915970292	0.0	0.0	0.0	1.03079221044624	2.19502299108284	1.34942753556073	2.62041800262265	2.16264011741019	1.40559247862636	0.0	1.36966897669985	5.03142573680611	1.69888661996651	1.1263399190794	1.47601494877333	2.05164440230667	1.00026426978795	0.0	1.18106625059118	1.6694042286011	2.57108825170807	3.28511735013526	1.09728736245288	1.72392062154448	3.76932812675257	2.29296504435334	3.2681464835643	4.42535239954499	1.52008600112459	0.0	1.02809091436189	0.0	1.04091064833032	1.35251118547521	1.13079201610781	0.0	0.0	1.07553004452619	0.0	1.86248383390983	1.78867399886429	0.0	0.0	3.20424766188714	1.38965991838854	0.0	1.07079940246362	0.0	1.68784178720648	2.00245090128407	4.88869385508767	1.00296483748928	0.0	1.26158382990057	1.28396416740259	1.28563281497127	0.0	0.0	0.0	0.0	1.59195991901569	0.0	0.0	0.0	2.40838933814874	3.60010790000655	0.0	3.52254368878794	0.0	1.50953776287937	2.30261677941444	1.02047407022868	2.7040579101709	1.05671538925831	1.55117778125929	4.70510536310383	0.0	0.0	0.0	1.58474937854784	1.22763061194875	0.0	1.04691749661698	0.0	0.0	6.91260489557204	1.86024350539113	1.16545976883937	3.44049813835819	1.12732390890559	0.0	5.31270775586042	1.39740187981714	0.0	0.0	6.41054065742102	4.72615497633984	1.3505188941526	4.45265634864903	1.75477799847022	1.74240276202549	4.43092097841431	0.0	2.49861415670338	0.0	2.0260930362943	1.37915124785266	0.0	0.0	0.0	0.0	0.0	4.85089131664151	1.00131227037434	1.21596019083142	2.04089914864499	0.0	2.50506497537989	4.85406592537628	5.78115807305691	0.0	6.09090636258749	3.52216075010534	0.0	1.82638974959207	5.36986674362047	2.64728715890896	1.57543429136036	3.07802777006597	2.81197997480414	0.0	1.04419126472704	0.0	0.0	2.63515081194804	1.04984137852374	1.08176731043076	0.0	2.08611326749967	3.28447711941555	1.17158720422128	1.54610761172545	1.07104053026767	1.18559507479197	1.38529839373957	5.59815026398588	0.0	1.04398236246414	0.0	1.81135767350057	3.95710394759955	0.0	0.0	1.19416225139638	0.0	2.25518921486372	0.0	4.28986246972668	1.09735106584039	1.22792661379432	1.16306134609877	1.04849000058435	1.16762695222291	1.22804949752928	3.49908026694008	1.37647949916161	0.0	4.33790616737775	1.47060955592255	1.29462711122354	0.0	0.0	2.0078145120496	0.0	1.91281208681054	4.78425497076284	4.94311375235493	1.57133682676117	2.32643451598774	1.95429266576868	5.78705678014693	3.01189238956022	1.7444324606605	1.29138154385839	1.07297331445319	0.0	0.0	0.0	0.0	0.0	3.40268619348893	1.03195164932579	1.05906638644672	2.42516937005823	1.3512806556379	1.82230373273038	0.0	1.49243023500507	4.72563584212646	1.15393460383689	1.13923815868161	0.0	1.14560462320317	1.10778155210906	1.18829837391693	1.03575138504155	6.59613493703394	1.18197881099334	1.79787694514988	3.30858302869275	3.83003461046985	1.09201496231268	0.0	1.21352516880987	2.84995131970773	2.56561647030505	5.4470865714707	0.0	1.05955944071472	0.0	1.27112775115206	1.27716582675851	3.614760521768	1.70785232116124	6.35377558867229	12.8997868589593	0.0	0.0	0.0	0.0	0.0	2.363874588402	0.0	0.0	0.0	0.0	1.95121070918611	0.0	1.00926784071275	0.0	1.473880055472	1.35951903775057	4.24992197095622	2.01830281811078	3.26108180917915	0.0	2.03604260340155	0.0	1.40238392381121	1.06172865696509	1.04071497686814	0.0	1.2190805803657	2.99071002359223	1.12125483324638	5.6447340907083	3.91742307923049	2.13674463091419	2.61538974599187	3.38816561138488	2.02218758547769	0.0	0.0	1.72696061221545	0.0	1.06303711388229	4.69663487694156	2.99723406924819	1.46894707135479	1.45313519940798	2.55598380364847	0.0	1.21366273638817	1.84127390110431	0.0	1.08444333329039	3.20509727826989	3.78285890198514	1.01913789243655	1.44901919853352	2.31356158792391	2.37022211745683	0.0	1.5118023796512	2.42901965697786	1.09276878704904	1.47423334410174	2.35790083442521	2.01871330130418	1.07200208183863	0.0	3.51497500482794	2.1864512644663	1.66435495444657	1.0159673787649	0.0	1.00708704508173	0.0	1.57469385597697	1.21276833720281	1.0323362887056	0.0	3.36114979933523	2.28868393424437	1.95785182180559	4.43553781884793	1.07374046928385	3.77890726190586	1.37320806461137	1.23249591993203	4.21039251652828	1.08093175974697	1.41048289043179	1.04862264989321	0.0	1.14846229953392	1.05481495496581	1.17752380065456	1.49854284030395	2.29733608716978	1.2803483282998	11.8974303565616	2.17107358347488	1.03995789658246	1.24375142961668	0.0	0.0	1.4982740120834	0.0	0.0	1.61039535648389	1.28164163329758	1.14448836563952	1.8219612586294	1.35167678907201	6.00079680919404	1.54848367721934	3.31966644124137	3.55980055568628	1.38278914413142	1.70022734338233	2.29817317027199	1.33888301013037	1.00750330136184	1.17665961957536	2.07215633007913	2.41653732893512	2.42281618789286	0.0	1.06596296364946	3.75784974066786	0.0	1.23410530557759	0.0	0.0	1.30447674525656	0.0	0.0	0.0	1.01636382645517	1.01000451651221	0.0	0.0	1.90584818412466	2.09041631267904	1.11328330304935	1.27027046534516	3.38847133418085	1.00047037923091	0.0	1.10157410214082	4.00133986652582	1.2461928296197	0.0	1.47264109241398	1.80251880448519	1.45806826819834	1.18560655147883	1.50135371206187	2.74397924486051	1.30291076173561	1.36848103494571	6.42226175176191	0.0	2.24669052332467	0.0	0.0	0.0	1.13539608859097	1.06538389107301	1.83811016764752	1.02808228650311	1.0882651891892	3.42573924385744	0.0	1.20516827904377	1.08647866900143	3.8707506355704	1.36443274086214	2.51824678596735	0.0	2.00697414698381	0.0	9.39080794465368	0.0	1.67107784095925	1.54619345406074	0.0	0.0	3.10723244248184	5.00483940029181	1.61191093764749	1.50026290174562	1.08231403480259	1.04272365445905	1.06792903344256	1.01556138103323	1.53538102232978	0.0	0.0	1.62065697898037	1.21337071927663	1.42015136473671	2.99980535310682	0.0	1.24269247087183	0.0	7.54681739770536	3.80133963478167	4.86878852377498	3.149524667239	2.28453598455795	1.2737122701438	0.0	2.27694800386365	1.0488701676482	4.30253669057056	0.0	0.0	3.00461573208607	1.81872964895899	1.08505005624028	1.60444457856162	3.54433988012625	2.9460721645664	3.01257275191577	1.05537222541168	1.06094252546022	1.22400634262597	1.40916036257808	0.0	1.08478239030374	1.63150502725139	0.0	0.0	1.79907169284734	1.76544821179633	0.0	0.0	1.02020772341514	0.0	1.36683973550939	2.59310203541131	2.42898285227474	1.07759676347365	1.83399675957921	6.01630688423034	2.12423684284775	0.0	1.31675170006723	3.36697174076529	1.17813302456517	4.00893092618608	1.35654748300097	0.0	4.95911455207758	2.34352618046925	3.18701671142542	2.64781383049685	0.0	4.42902091098876	1.22989534521007	0.0	0.0	1.07998828877636	1.19627006643095	1.71610908215968	1.9096323816401	2.44527685265898	1.28292534145951	2.61110266369329	3.20979374342174	1.05125427687867	1.07637867309607	3.21136353123113	2.2731247800949	1.00559555135408	0.0	1.02782121666613	1.03528685208058	1.31880184326925	1.29601890720825	2.96638849483715	5.85449547516697	1.11856267509348	1.44423357918581	0.0	3.82688610882034	1.03812677350154	3.4070562292456	2.50713367130048	1.68712795581016	3.91768920725828	3.72820121379681	1.91849700160557	2.88270724128857	1.23254477602829	3.06468661494079	0.0	1.09343022644789	1.11837731746313	2.67182942303839	1.04617262863383	0.0	2.11009970040249	1.59575834943365	3.00828642038193	1.07873559790304	4.0210854688782	2.18451536804039	1.32240616479233	0.0	0.0	3.02363510928163	1.41907343167856	0.0	1.62612416264658	1.15998843807828	4.32971412517749	1.32840196195676	3.93982967677272	1.48850413902136	1.18024094663657	0.0	1.78214862304461	0.0	1.20567563032192	1.01327247447829	1.09601145799187	3.23911170181803	1.98457042169655	0.0	0.0	1.00729344845831	1.67836221040144	4.58263362709131	1.98162322514853	0.0	2.12856526574195	1.3246669699843	1.00727438822182	1.87803791355288	2.48112057983695	1.09410638514082	2.90101415053327	0.0	1.54726931113899	0.0	1.04094825776335	1.69542739273193	1.04281231742554	0.0	12.6468283150438	1.63117315900238	0.0	1.72454792860668	2.64970041809501	1.6218652282293	2.58459978865312	1.75947594006495	0.0	3.16303632776804	4.74449098984447	12.4899433291503	2.35505390703863	1.56818444028149	0.0	1.37322909858276	4.3295394234841	5.09085942882459	5.47942276073183	4.31840077601425	1.43467252297302	1.17940288731586	1.08676555635409	5.36241725971392	0.0	1.2599479514427	2.11296457900471	2.48554835845906	2.27946055920138	5.10526023094286	1.67300449295008	3.17878114083255	4.93202194062049	1.858213092785	1.17168579603058	8.68754044607602	1.20797774658986	3.82626963136869	0.0	1.62429040913866	2.11993280415534	2.54825895526036	0.0	2.60519449837882	1.07438791496091	1.45040663366468	0.0	1.91644719636604	0.0	1.04871065380677	1.13062744165431	2.38196407558619	1.64189977025098	1.48963252980318	0.0	2.84869058966832	1.70484939171108	1.29430846129499	0.0	1.48029127315714	1.23293697954302	5.66928846185943	1.96967393660578	2.00105095529103	1.46128922708383	2.88648808418647	6.2695393266407	3.45629597006152	1.15363194041374	0.0	4.36487933722058	7.77841692230826	2.43628960987801	4.40142225153676	0.0	1.3161167711343	1.4150536139118	4.10381010591751	1.30147848344831	4.20170286731285
T5:,30,min,after,reaching,OD,0.6	0.0	0.0	2.20427798682677	0.0	4.05304896963289	1.83824587436211	0.0	1.26171977055365	0.0	0.0	1.2468703055225	1.25180183107807	0.0	5.35174867542037	15.0594283366396	4.30827579122423	10.3366029122018	4.91442827605349	23.6104105495583	5.90229769359546	5.23196140193478	14.1307394319722	3.80399626942765	3.50603597547131	5.03334281868462	1.00010356355681	6.25545800555749	1.0164104182714	1.34131810543355	2.39237785388141	1.20974451470526	0.0	0.0	0.0	1.11578404860994	0.0	1.89134455708515	1.30240536508114	1.04073488997189	0.0	1.28391523680606	0.0	7.95166139742133	1.60927302923078	1.61147027176372	0.0	1.78300881624907	0.0	1.67769887723554	0.0	0.0	0.0	0.0	0.0	0.0	1.05923376096616	5.76058640869393	1.24691976794882	0.0	0.0	2.06800556997134	15.2368104363223	1.2516611113254	0.0	0.0	0.0	1.79897292785922	1.87944621320948	0.0	5.41217031242703	4.40813682359153	4.03774770647368	4.09658013230537	3.36255674482679	3.7019372723425	2.43763114424021	0.0	0.0	1.24097524008464	1.4581746090211	1.31161948589602	4.31657736853499	0.0	0.0	3.32206767737745	0.0	0.0	0.0	0.0	1.06742105909817	1.99188116004084	1.84765780531894	1.02091843355595	2.002936064434	1.79093774665085	1.39659525655562	1.07201474104584	2.9890280842024	1.68053797093807	0.0	1.20867017899349	1.25025705826064	3.99872948232693	1.65708931811794	3.20473461196971	0.0	1.08036219894329	1.78929835808078	1.09405512857101	0.0	1.4387935149129	0.0	1.06407616359154	0.0	1.14419001846319	1.50528460058802	0.0	0.0	1.35985301125668	0.0	0.0	0.0	0.0	0.0	0.0	3.64628053011011	1.45784481156702	1.16801120123235	4.25665255112687	2.89930301074463	1.87075861383662	4.8381407403276	2.15843762649516	5.62235257985802	1.32106082529079	0.0	1.20764518036532	2.9515578078847	2.36274577607092	0.0	1.1973170856243	0.0	5.13269595846198	1.00494664330663	5.27074847891129	8.16878437565715	5.7374810631086	1.98272285960662	3.30135524288761	3.76963613596621	1.04025176149189	1.04361212756799	1.16836818292109	2.0397438831471	0.0	0.0	0.0	1.54865693600089	4.15301205910606	2.62039415503003	1.20228737437779	1.54080342254485	3.67421276682996	5.43922815050151	2.09173877828025	4.60246971993179	5.85942832385513	1.24245301203272	3.72379530624595	0.0	0.0	0.0	1.01236459274155	3.5815121296987	3.3542540080273	1.0445652716767	1.53472986432772	1.06599873313078	1.45019998552175	1.03920786680925	1.75065911855307	14.6850454915551	0.0	1.06055350759016	1.01419592222949	1.93598534806083	3.84029199924399	1.02080707812282	4.96398783765858	1.67530860063347	1.74975105971027	1.30001434766712	1.56860815759592	1.48985287451771	3.93377159123784	4.91528951686733	2.33413615118567	2.79313096383123	2.10070316750516	2.694534542794	1.01874862344397	0.0	1.04992385858976	0.0	0.0	0.0	0.0	0.0	0.0	0.0	8.87723860760329	12.0908136075549	3.34656250077388	3.52055794068783	5.57446555854078	8.03684154927463	5.1618970121249	6.33109295820055	4.62043342843043	2.47232968181437	1.02351281385781	1.82746326007645	1.15073784551371	1.74099151366063	5.83663936472453	11.3317467430544	4.07736464256804	2.27514529274541	1.53568407004324	1.03332904249338	2.37329520113797	1.6341298469781	1.72900012433079	3.84037349514776	1.05983308262493	0.0	1.90669290281403	0.0	4.73011214209621	1.58839214686277	0.0	1.33604740786407	1.64183719409121	1.33084474914683	0.0	1.40761266580548	1.00790689878254	1.52381492452485	1.38527060664129	2.83926065356755	2.09008586543859	3.624356459425	5.41068764908303	0.0	0.0	0.0	0.0	3.5753400736602	0.0	4.51645004974943	5.38444264591842	5.7427156411688	2.18375599566937	1.69367478718519	4.56935974751817	1.38579694533239	2.4474950070487	0.0	1.40233094545023	1.1035017625196	5.42847494381701	2.84222091095094	3.15726495060385	1.62133087124477	0.0	0.0	1.03036995170986	1.50007008150098	0.0	4.67903664720419	2.23677949292668	1.07371456398219	1.4758046477164	0.0	0.0	0.0	0.0	2.45832987474055	0.0	1.46866523473166	1.43410269343491	7.51292992185299	8.5908979319335	0.0	1.16924006872562	0.0	0.0	1.15932727278619	0.0	1.76328419298459	0.0	1.17921786511776	1.98290109419653	4.44699722162855	0.0	0.0	0.0	0.0	4.05409756431308	0.0	1.00674474244221	1.40295378359846	1.20424934032055	1.52703284327041	1.12480712318959	2.6763824547999	1.8596280263248	1.0905689165787	0.0	1.20996893731239	1.08136879323074	7.18827733931754	0.0	4.83042239792343	2.14022646190437	0.0	0.0	1.00000965298574	0.0	1.15564207326701	1.06055985271561	1.89155180030886	1.57057409061537	7.36232333198364	3.32720644363985	4.78719502925744	5.34939353944402	5.91578513597379	5.12978660364167	0.0	1.02092441699698	2.29466940770855	1.32173284541384	2.42839212508268	0.0	0.0	0.0	0.0	0.0	0.0	1.13771464958411	1.09810311801457	0.0	1.5035211595993	4.46012922173629	2.29494484351007	2.46698363261331	3.18916941731566	3.02541691403161	1.68363995671652	4.48142606618432	1.66002499100422	2.15007632640831	4.62753519944955	1.92118912146049	0.0	0.0	2.21509093547948	2.83961805199243	0.0	2.17518769073615	3.09491601138797	2.11394190575921	1.29101821175391	4.52662595644227	1.57565031512118	2.71223659646578	4.44760577315714	0.0	4.14482523392081	3.70334523307283	3.89668344370117	4.52362309295819	0.0	3.65186159883402	0.0	0.0	1.27175670057934	4.38909192044457	1.35538287493033	1.16644039533346	1.84833960706927	0.0	4.20594038721987	6.1382633102768	1.18523121456574	0.0	1.37410834549594	3.52726234554666	1.81788371954554	4.65645941391663	1.01048427987205	1.35139182799394	0.0	0.0	0.0	2.49684763908154	1.6809487847356	1.18692711748983	0.0	0.0	2.86640712703301	2.91687023798384	1.0309373616476	3.86799850922394	1.12590227246566	2.39079634048779	2.12620957974564	1.65486064284664	0.0	3.27669939441083	29.5093449704713	2.02198908646144	1.00425072146552	1.42969976604851	3.57428872810471	2.04040853858926	1.64720591043937	0.0	1.06615487071894	1.07811397535972	1.92688258126556	5.23461017854624	0.0	3.53150449776472	1.69350894776246	4.13494540039818	3.75770617782998	4.82352633341481	1.09127267000597	1.73453560595649	2.01703199779234	2.59367159877162	4.65466015053394	1.16307304708438	2.87503802922515	1.66607550064184	1.97677043726999	0.0	1.05184465327062	0.0	0.0	4.3302138104973	4.50819371090899	5.46705610549563	5.64566928216362	8.74281062019685	12.4158632659989	1.72474379180217	3.85809300362941	4.42571395410027	3.29325187101339	1.1099590417292	12.2919466775682	5.18699724765243	8.14675048769603	9.39923716762803	3.37779696774264	2.26874596840076	3.75068442470313	2.41194827971266	0.0	1.45789286651956	5.2062021233007	8.11932732260792	2.05073610403453	2.04860046179906	9.63947143361198	1.16539829760309	2.08156016051231	0.0	1.24126407935263	1.04665274890809	5.91931330267304	6.85667835866934	4.18457016728083	8.60953256548795	2.54402873641827	1.88089113737507	4.10208739038882	3.27944601424952	1.82996476845577	4.17221865739108	1.25983423091742	3.35226033000956	0.0	0.0	0.0	6.14479757314473	0.0	0.0	0.0	1.02683741836331	6.73417904223479	3.51982707053215	1.26937895526747	3.25155885522928	1.04719257920842	0.0	1.3243773339971	0.0	0.0	0.0	5.8553613875199	1.70829613979634	2.15249598308369	1.2176731897765	0.0	4.60776853664199	1.00020800286469	2.57878947284398	3.34831821523596	1.27386181053431	5.3200695702547	1.22802227515931	4.75825068184785	1.08802874974799	0.0	1.00767975159085	3.07387687220896	0.0	1.05663485252676	1.15518718485302	1.43389362994161	2.62629456599527	1.06283135908356	1.6309398583815	1.33594653198653	0.0	1.02551070591066	0.0	0.0	0.0	3.2816221604639	3.06945214381712	2.22754241572767	1.85495682797651	1.26455711005378	4.53886846190526	3.04832342201734	1.02812162178394	3.34750050963964	0.0	1.72819089632152	1.16027361489198	2.1948707503646	1.75726478069439	2.58678673062973	0.0	1.48258995274748	1.14811534138381	1.38160103441524	2.01816035465545	0.0	1.14159292769333	0.0	0.0	0.0	1.1147880919066	3.50496230342467	2.88860246890505	2.9451700409676	5.8349850845554	9.75278314830066	6.27903351579464	4.9664139361248	4.04712983796106	13.7270694676423	1.08597041488976	2.79452730057393	3.07532108264319	1.96145086986214	0.0	1.30285573094602	3.63266533927318	7.23629330247619	4.13947813663858	6.8440345048528	2.49111355585252	1.44141088987131	2.01557183035026	1.16818200722185	3.84728968338778	1.65169296439165	4.02824458211382	1.08123000966327	0.0	1.0565465248854	3.18316076114765	1.08709314345996	0.0	0.0	2.28956640101711	1.49783877575694	4.40701729987162	1.16984455990987	3.75050055468794	1.75271384836019	2.69877124433046	0.0	2.34710579498007	0.0	0.0	0.0	0.0	1.42194408365796	0.0	1.30267627021945	0.0	0.0	0.0	0.0	1.09531154835903	0.0	3.83728091595183	1.35548778822377	1.2352400405874	1.26169429424699	2.31825815220957	1.03482339252241	1.03848188637592	1.044251679485	3.14491883526989	0.0	0.0	0.0	1.93947102605398	1.28841464353668	0.0	0.0	7.31016718751711	1.1348394308837	10.2494789265905	2.1115627713216	1.41095617025263	0.0	0.0	1.07394162668332	0.0	3.46318590484752	1.22602770886205	1.80848268976155	1.10733309309839	0.0	1.87112594569102	4.80882929968001	1.10866213268987	1.07437558404026	3.01503611535165	0.0	0.0	2.23296018635437	1.29753270644381	1.9366541567433	0.0	1.12555555131361	0.0	0.0	3.21846895372785	0.0	1.19790582836807	1.83277667350101	0.0	0.0	0.0	0.0	0.0	7.10474867253987	4.84502026332329	0.0	0.0	0.0	0.0	0.0	0.0	0.0	6.14000896660923	0.0	2.58010779386821	2.99680677736728	1.21989583124533	1.97563777996788	1.24890249585678	1.06475051498043	5.63246237484638	7.16379087511995	4.01707697158509	4.79122126479055	4.88777143894819	6.13358690519655	1.64326173197241	4.9883460088891	0.0	1.24310457056518	0.0	1.10931187082307	0.0	1.48889348639033	2.41453328831012	0.0	4.22516772191739	0.0	1.29888826385599	1.4392779710265	10.2056466796203	0.0	6.07505835783914	1.01204139763178	1.12639698682876	1.06337388146131	0.0	0.0	1.36382337958672	1.97009813559562	1.51014147940155	6.88578157238909	0.0	1.07806249618969	0.0	0.0	1.13990492752466	0.0	1.12191698713344	1.22108728856582	1.18152358780651	1.03027605114588	4.21708001817634	4.46834632286328	1.04625376720772	0.0	0.0	1.05282676505381	0.0	1.50458719861394	0.0	3.25841571497857	3.76358098585206	3.36341629329401	1.84005167862077	2.55668463976358	1.0735012425558	1.14117560966052	1.2766068704012	1.05779038333908	1.85383221530105	4.36321610089589	1.47389680001283	1.07294757717756	9.52768899331396	1.17356204895963	1.05735372910144	1.42538550468331	1.26015639156982	1.0811028407462	1.09313722188988	1.01050514027205	3.80921403540087	0.0	9.79431673496047	0.0	0.0	0.0	1.02421177039615	0.0	2.17442146324545	5.5453836234942	5.00289825669112	4.77032387045661	3.84109200957741	4.55785775301078	7.54257990814721	5.00291403618628	6.07583464946816	6.319464688441	17.8903031063125	6.83656049291565	5.0013293947442	2.38294124203184	2.49002358640231	5.10199091271143	7.60629699851624	6.1513984865699	4.07846998739874	2.00304431364393	2.94663763533261	5.76284123794617	6.46427381850839	4.28869777953472	12.953580675873	8.59361647067143	7.66361615761981	4.34799961369551	2.63147885816068	10.9861249261316	2.30742625137379	1.77387610450934	4.67171702807211	4.42438172991889	4.46953353043272	4.46634436832943	2.2972864631028	3.03309910477015	4.01256010338944	1.0919936743921	1.01781219116246	9.0225135270533	3.9273749716515	4.42914585507847	1.38284039364506	4.96928330468254	17.4503584961967	2.98168570451391	3.11728104957362	1.62994753689949	0.0	1.17028433723067	1.75389194302777	1.78747667545955	7.70200556631235	1.77883447089861	8.14369503555577	1.24438349321845	1.34830990618142	7.55952786283371	1.63440910596564	1.40523798082981	2.89987020267686	3.00218893757503	1.07018214550921	1.36525255021544	2.07496071133216	0.0	0.0	0.0	1.01319168907105	0.0	10.1206483736684	1.11428565195796	7.08243243832845	20.2811572906904	1.29199602396538	1.13975727080445	1.31070753234607	3.65925855931176	0.0	0.0	0.0	0.0	0.0	0.0	1.06146039252167	0.0	0.0	1.09144761890901	0.0	1.01136127791275	1.32192840008173	1.47231208480774	2.91934122695826	2.48092123053299	3.42725185419848	3.79577942538608	1.05905232760611	3.06108505139529	4.58731594097694	1.72603741027179	1.9940997398908	2.11693821828676	1.88743673475299	1.09557685810244	4.3499802123628	3.91185098891125	0.0	3.20399028691872	1.05334198893267	1.33847709042037	0.0	1.14265838156058	1.50812414907433	2.96069451840959	1.20128814416669	1.78448099846434	6.55502710825435	5.02230395616235	1.45605222909101	3.66392366147392	0.0	1.44988925842997	0.0	1.1379297627093	0.0	0.0	0.0	1.07034373394379	0.0	1.52117974156257	0.0	1.45013332508362	4.02463486391877	0.0	2.73360046636174	4.40775005113845	16.5215708306632	0.0	0.0	0.0	0.0	1.29262116328543	6.35989618564547	9.76512442441462	2.95348372730645	1.7257854089462	5.8849289683353	8.11239394583232	5.71258892757893	0.0	2.17176232308241	3.52971373784799	2.84304764530425	6.55085491250391	3.61565204932054	5.95372110720057	5.396425738881	0.0	2.39261934980838	1.20666755387953	0.0	0.0	0.0	0.0	0.0	7.69407188971717	2.8668616227108	2.50320892645625	0.0	1.42982780194545	7.16568925009238	1.33286600430897	0.0	3.50231640348218	1.433942592601	2.87498613530084	0.0	4.60167477016275	3.13813254244802	4.18796554821102	2.48734104307036	3.25209102533587	0.0	5.17773668502574	2.18035965148188	4.05801435598573	4.19638437656947	4.77609851567103	2.74314692908141	1.02713858064928	3.64924950761411	4.31524764216115	3.40245577829321	2.78453022141357	1.18985578033381	2.52641968303089	1.33140167839443	2.13263494142634	4.45694547626889	7.16427234422014	2.28671453624191	2.37686494586585	1.01826303584982	2.32821712015487	0.0	2.89923010591443	3.81502983066193	11.8446701705035	1.28413297220121	1.29250731461867	1.20525658309496	4.47067557413418	0.0	3.49536049627705	1.72137737635846	3.4547538956527	2.7191717743488	1.09158639824958	2.12275120910316	2.33539435356035	1.44341533835943	3.80311335264431	4.42050540865636	10.363882806669	3.49050175084634	5.46661824884055	3.14085285943632	4.09579931095225	2.25283555574366	1.10798266157366	0.0	1.11746301102668	5.79031971480731	5.49962332791382	4.36537256947558	4.41901259190043	4.71581844837387	2.90440545649494	0.0	0.0	0.0	0.0	6.36347259533239	3.15000176220499	1.74780364493532	3.92703010691882	6.56231707027987	5.84757017982887	5.66433329325497	4.610994582223	1.70353605242958	2.02821219751832	3.71899514085178	1.4357383645524	4.19503676589036	1.08559122842493	1.34900945530589	0.0	0.0	1.35361465693192	1.20018360311499	0.0	10.7211229020377	1.50878189184024	4.54200475866486	3.99136439552167	1.51235842083257	2.09653001569328	2.22226971167506	1.22948987868988	3.67343720726909	1.47963246362585	2.45921750666645	7.0142129978404	16.0306817884069	3.51418948197786	6.37295606002869	3.6405980833118	2.88672609285221	3.09573889929071	5.40380968929992	1.4445290509084	6.80809481364102	2.81581193113278	2.17931491990609	2.21409514103351	0.0	0.0	0.0	0.0	0.0	0.0	0.0	0.0	0.0	1.08102717698947	1.4175964588185	0.0	0.0	3.09630286510161	1.72930672885453	1.7970752475095	4.80116221336598	5.75230275402393	1.51048666738792	3.50690176535504	1.03449442779464	0.0	0.0	1.50951032271108	2.35356941683207	3.75102093306682	4.07907507347547	1.3413154704912	0.0	1.10370996527834	1.03362834247533	0.0	7.4272582079593	1.18871211388637	2.36937627710633	1.4932140321729	1.04419392599215	2.14791161339665	1.05099731186886	3.35628355341108	0.0	3.09033247687647	2.29495076073315	3.27096279224787	5.33896350286235	5.72377351626038	2.98711605789099	5.28824883011342	4.96067794763579	1.01989058528949	1.83059812745838	1.1130910612166	2.8629983354866	2.40996918488276	3.67709976303926	8.32097813283279	1.2189654309128	19.0360484242177	4.99790346613592	7.57555726472201	5.05141974914953	9.60412350882537	12.260034372431	2.54483260093635	2.27719568346124	0.0	0.0	1.15382952315708	1.73054395377751	1.01463336371771	6.21685565893513	3.86687555914596	2.91597944141419	6.84950507380056	4.18986798918378	4.45977924108827	2.11681411519125	3.68008074809438	4.70951105355631	0.0	3.80866388351244	2.62743930246504	3.815126645782	2.85242014095859	4.57838376328898	0.0	1.11116632434462	2.29183461394606	0.0	1.30838241821025	1.31622170438389	1.15211279748734	1.25952741727187	1.81158915734173	0.0	1.33832817881484	1.03944264742218	0.0	0.0	2.37008166509838	2.08344714341254	3.8484210021893	9.69896211744466	1.00350560594323	10.9281918099919	3.31876226766167	1.53282901277338	1.77912695124652	6.3653349491912	6.34610129495019	0.0	1.29524588910095	7.60803924999521	1.0901128912304	0.0	1.20245124664212	4.75792732245207	1.79153078843717	5.49530321338128	1.23270701871799	1.43157831964838	0.0	5.4365852714119	10.8494167696219	0.0	1.59322848597397	4.58998394112162	9.95035292997128	0.0	0.0	0.0	0.0	0.0	0.0	3.10485875272134	3.81360251157945	1.55508352853917	2.44999772673156	2.37836925613397	10.9734761814557	1.32683157092738	0.0	0.0	0.0	0.0	0.0	0.0	2.27962019955177	1.07824457701839	1.07638185004924	1.01110453447967	0.0	0.0	0.0	0.0	0.0	1.15065770455893	1.10402215789065	0.0	0.0	1.61178637935432	0.0	1.02311986509514	3.61883090651989	0.0	0.0	1.07288872625447	1.01249840868698	0.0	0.0	5.76421598883014	1.17192611481313	1.21415020560771	4.20353451398085	2.64882939227884	3.83959006266653	44.7464246855207	1.07023635529504	0.0	0.0	0.0	0.0	0.0	0.0	2.57240102354058	3.04223284646798	4.9744519091073	6.05457948626976	4.09370293509069	5.54208599398909	0.0	0.0	2.67589921783916	3.34859967461699	7.43507719174407	2.60900640407282	1.80542019854041	1.72894317198265	4.18763005156407	1.32899518270439	1.29057402262448	3.37303594830083	2.79007481398606	0.0	2.98498067992392	7.74380458760097	19.0218672341686	2.74314910818469	2.02528145372536	3.71880290321883	1.88098330476677	1.93161556920137	3.47570390828878	2.07432823133738	2.72235224101463	2.85533020424579	3.51413617377618	2.506291814642	3.49524413348025	2.26923131868162	1.18695660828559	2.61780040949744	1.30156917607852	1.25685117486779	1.84060397120228	1.53008792121608	4.07961069927859	3.41066285521857	4.0544566532624	3.77866961447379	3.34244766638425	3.3387424517667	3.72887231176106	2.27975138516033	2.70230991207803	2.76839841149394	1.20790697766287	3.53314511532187	2.07370957488942	2.58658105610709	2.56285038338904	2.28056066893113	2.51037151874854	2.34021774514414	6.69948872661464	7.44927278957022	8.27302085281336	6.27797759495184	15.2617141567921	6.32494042154842	22.2986896515424	13.5104049181182	7.32404172411952	6.16682019142388	6.62907239989182	3.16125294745546	2.79997051927547	1.30258356953482	0.0	1.78655346673973	2.67841589669277	3.48111299989016	0.0	1.14502136692379	1.20365624597198	4.20717531079248	3.12748042362247	1.76098623582058	1.93930695701455	1.7840512661939	0.0	5.04575223990603	2.48611783667832	0.0	1.21352070395308	1.7711864437114	3.24511528547222	1.07525725529833	1.00173619756328	5.62991514153201	3.58054587525322	7.3982715411302	6.8832200904159	5.41769074056199	2.5269134412801	3.87309688940542	3.17256164393892	2.95474481741999	5.71418963562489	2.08471755956698	3.9045988053507	4.68293278345337	0.0	0.0	1.59916347013647	3.85093553237783	5.73798581307435	0.0	1.69259291609749	0.0	1.10552430836223	1.29996106755869	0.0	0.0	0.0	0.0	1.01197291327826	1.0841443517303	0.0	2.12186846318051	1.65247317238637	4.52649003635982	2.11149286202837	1.16264908741184	0.0	2.66826539224276	0.0	0.0	1.369928993026	7.46297347414062	0.0	3.44988550490134	1.11297852134635	0.0	5.84398523521306	0.0	1.00206004379592	6.7031035056744	3.89651850172953	3.11629683688199	2.51379921041325	1.29327164494847	2.4170758233068	1.456209322915	1.60712792820181	1.4337996859162	0.0	2.17393278921501	6.58385661869124	0.0	1.29680257376296	1.09756476907457	6.00686006981072	1.70486219220706	10.4188426992375	12.4320738020142	4.62762231244109	5.10742822992983	1.73838998686099	4.526018949206	4.91857112631407	5.82648561287946	3.46488406032596	1.32422577114733	3.88241178310327	2.08803065332231	1.67779913575902	1.04370951287451	0.0	0.0	4.22280754473149	1.52020988906419	1.05818633200789	2.36153031135808	0.0	5.46836771697492	1.10436002469521	1.13836141692065	4.64565446266796	7.90542131150545	6.09759223355965	3.41282060265647	4.37164671671101	4.82597612299791	0.0	1.30363857291927	2.02512565660265	1.41122451599651	1.43314691559294	1.69751431707505	1.22378366200328	1.80794556243611	1.36402272878402	1.10312723683622	1.08687963702838	0.0	6.09802968698535	1.99623124223693	8.3197947597333	1.65903126785149	1.55365183509822	2.02852018344207	2.35975901054779	1.12794947310988	5.22036630950876	5.11366032848185	1.97684799323068	3.6778826086981	10.2609640218545	2.20962099428582	1.39855806523483	13.293269337726	1.93446614516479	4.06085938792332	7.62408986091887	1.15953073469111	1.83106898695281	2.0914009687909	2.43220319449286	1.1908434386883	1.00463982135157	1.74125574759307	4.19026024862842	4.03194901844041	0.0	1.01268286484894	0.0	0.0	3.00751336505458	1.89811512172754	0.0	1.07984009585601	4.56873724936677	1.28563957628472	1.43579596851163	5.91575709831068	2.20404388463099	3.17831887876846	7.81363188356592	1.13412618609262	4.69740830630999	5.94830106050156	3.81912254826665	6.21554916616263	5.410491047869	6.97604808560401	5.50188620961846	0.0	3.57344821496432	1.177564377306	1.26342687518527	2.7001517861672	5.16593780534621	0.0	4.51485464270505	2.5698010013125	1.36078716320517	2.09247744676805	1.08174011101703	1.2435283256775	4.35106791783473	1.50567761297551	0.0	2.227850221086	0.0	2.71134027267569	1.27941781172465	3.99865378299324	9.06335214197882	2.31460839498467	4.34561034780115	4.75881323088198	3.78965382636302	1.28561029147728	0.0	2.57073020905758	2.72131214127792	1.18989751294812	1.10887481081646	1.03718675802604	0.0	0.0	1.18052575024031	1.01336870565135	1.33123187680331	5.50460328513722	1.00006649055847	2.41260727824918	0.0	0.0	1.08983399337699	0.0	0.0	0.0	1.03221387668476	0.0	0.0	0.0	0.0	1.35159396647601	0.0	0.0	0.0	0.0	0.0	0.0	1.29237521389109	1.01522381813144	1.13242956714577	1.11471790200279	1.93487619750688	2.70673930361465	1.27971199772426	1.60108633236191	3.07115863336591	2.21649826634272	4.11686177670318	1.93635949844031	0.0	1.14215303340636	4.60828252056783	1.32403330710985	1.09124482047593	7.52248134202288	14.2634669886499	7.6776185762032	3.00257395193394	2.85012799075114	2.85498035668661	2.48532006672575	5.1536659005356	2.23168447101154	9.29724921166878	2.09112171982484	3.06550233757858	2.67594056943367	2.45350155924992	8.57929270122429	6.70746720679146	15.5720569681144	7.40197987956836	1.80943786123639	1.16820883585617	1.08978362913447	0.0	1.24055765504324	1.0350499624332	1.31870773131703	0.0	1.27692541488768	0.0	0.0	0.0	0.0	1.44097240492817	1.00014675353749	1.68167733323728	1.14800764198416	0.0	2.71956765962104	3.32894823247216	3.09714241707579	2.03611582200216	1.55508101325401	2.6379271826148	2.9712319356513	2.97910067121883	5.17495381399879	5.13986377489709	3.91430262946536	1.6311486058406	1.45714547870261	1.03120249657403	1.55265073876898	1.15783567144472	2.53906261944834	2.45521494400103	0.0	2.17276549384371	1.06566705696004	2.73222411534991	0.0	1.01523336342435	1.05112518557748	3.5248631544794	0.0	2.56471103661857	3.81332267684555	1.80759455047445	0.0	1.89547639257331	1.7723297125967	2.85143150046567	9.18252737161156	4.78868455879063	13.3920865162248	3.4017676285399	0.0	0.0	5.710150207121	13.3497269105296	3.54945562576153	2.58489110972825	2.94990638594984	3.62419324324559	2.01268158221094	1.01913494562034	1.51004929745068	1.0026955872377	8.73440797162581	11.3032726722278	1.14609720530849	1.64862482723198	1.01303691757451	3.60638406941179	1.0914345722721	1.14645076338729	1.00347109573396	1.19973876168505	10.8575927370529	0.0	1.80087190902154	1.11566555496712	1.82342187102864	5.18556538684941	3.16244733508402	1.20968203800972	3.14969405391292	1.30182228910293	3.08317485869485	2.84617752098137	1.66596583071773	0.0	3.19293850539476	1.09778731400161	5.79501288223005	6.55065270112361	2.84272796295163	6.42753974060411	0.0	5.11152871688719	1.01868010901686	1.01178084660233	16.722168176969	1.04303470624304	2.90315721603769	1.8961339906474	3.54694436386455	4.33217806860441	3.75938012394591	3.09426825919094	4.10087468777691	3.74515448240969	3.68047210262325	1.01260645342463	4.06803771209328	5.2410625765479	0.0	1.57844187492664	1.3957067204177	0.0	1.21897073923462	2.48892139004133	1.0767905970047	3.82319659297392	0.0	1.72331498620634	1.19155481612225	1.75694515350442	3.65589551239918	5.08991491200723	11.3727849843739	2.7176346947262	2.19039913413838	3.90432939649227	1.0650363995255	2.57558184612175	2.17793844684033	2.98531741165086	2.06082405466135	2.91166840471511	4.08489038904007	0.0	1.09695815946521	0.0	1.31214014280998	1.91703399355253	0.0	0.0	0.0	0.0	1.03664443345606	1.04443559010071	0.0	1.62664829128917	0.0	0.0	0.0	1.59603793939735	0.0	5.84597486277855	1.20854942536589	1.25356833318567	0.0	1.82757524338269	0.0	1.21804485067594	0.0	1.71215874654197	3.07527529119614	1.55479401314911	5.1129198887529	1.19746785666368	0.0	8.2689616509771	1.117079333449	1.0055664359854	0.0	11.557195480007	1.9162788091579	2.37537076048906	2.56762531559857	1.83964015423589	1.72010192107958	0.0	0.0	0.0	0.0	1.15320724051892	2.7327801235661	1.18865310087914	1.15112551493972	0.0	0.0	1.24753556525691	1.24106810672529	0.0	2.92868943363497	2.14889280821709	13.0015570281881	1.39919186309862	4.07091472942465	4.6650420418526	1.01477929098899	0.0	2.51284393173242	1.03944889100274	0.0	1.59349936061694	1.68182315344905	1.75165125587924	2.96301219145324	1.645152428489	0.0	0.0	1.10460174943683	1.06241797391239	13.5529965565969	1.91536625615723	1.03830336542455	1.94709127610767	1.09756263381063	1.10992228144428	1.2743653214206	0.0	1.26465252581636	1.33905399998361	6.39620901207125	1.34970837161569	1.05501983573077	1.75789225835494	1.65957650583058	1.18221963024788	1.27086677257403	1.37180217180037	2.7416427020009	9.72424828379429	6.93541140659784	9.35676243858995	6.77111293757042	10.5509028872742	6.51865053707447	13.2060815605498	15.7738296924473	5.6153363891805	2.6372952062187	2.52096128132939	3.15098441602013	2.62069862601386	0.0	0.0	5.24291218184029	3.88684139262587	1.34286998557896	1.36838051059795	1.31286475789798	3.0910020918495	10.4774277225025	3.91310731771538	4.78145291872821	0.0	0.0	1.8888600305519	5.85009574985786	0.0	1.35236631403628	0.0	0.0	1.34658375916305	1.27835021628194	1.86887712054573	0.0	1.93358104174515	3.06964365416576	21.795178974044	7.07379546722438	5.21124233154485	6.70787883153627	2.56963725302366	4.09034134312287	0.0	1.30471369659555	0.0	1.68844161569577	1.29272480094243	2.05469035578437	2.26280513246924	0.0	5.71354061077438	1.28280766366564	0.0	0.0	0.0	0.0	0.0	1.09913416073843	0.0	1.79703145492513	1.46395066221292	1.09295199554613	2.46336920752286	0.0	0.0	0.0	1.2568200196998	2.50979232343684	1.33757823173058	8.35973296841759	3.28657222130274	4.7386608352656	3.27481435480414	2.63396977025152	1.42570112681002	1.00145417057798	0.0	1.18187045086939	1.10871115607446	1.36574952602869	3.27453891991558	1.45222988147216	1.7392415310425	3.98863330995799	0.0	0.0	2.30086854745059	1.13105396974661	1.83040745404774	3.67480835609033	0.0	0.0	1.20476498921505	0.0	0.0	3.49215914867959	1.6349542272725	1.86725778627832	1.32187671620769	1.09660650347053	2.97410715333955	3.86542308526227	1.54661993635739	12.1767361255118	2.74141716918269	5.59811003882902	7.22075975019457	8.11954379493992	5.46840965918097	1.63448744267186	5.79021157816785	1.0215586545209	7.05867204255645	10.117340055924	4.37407271955608	1.49331709834571	0.0	5.3911485477728	1.06263160960191	1.56959849393762	6.85336303726959	1.2305741852244	0.0	0.0	0.0	0.0	1.18701405732359	4.54852230583826	1.57452021047675	2.01582444276711	1.06190881626663	1.18382425853851	1.29257168226041	1.53663254569827	0.0	1.47100484143804	0.0	0.0	1.55881630234267	4.65184582642249	9.04108118299525	1.37585931907973	1.25723322879519	0.0	0.0	0.0	0.0	1.02772294007317	0.0	1.0806194521095	0.0	0.0	0.0	1.02485677671716	0.0	1.57926880334998	4.92350869078207	0.0	2.20130212201295	3.35581341310203	1.5646071284751	3.23479088564087	1.07993950552869	1.96209858884652	2.10676713616814	0.0	1.13875663637188	0.0	0.0	1.11377400714201	1.36593131752228	0.0	5.27811148034879	2.57801043892513	1.56648681394791	2.07970072762421	2.66114002306164	7.65320916108809	3.71856709863985	2.91070396338436	2.09089189380454	1.3167495701687	1.74160432872401	1.50228108916052	2.29284199871207	4.25358328322024	4.85750995960785	2.4900314393068	2.94755033601473	2.62396056491808	2.014727615227	6.4294793706695	4.04382571335246	2.83264140006266	0.0	1.46653351041423	4.81213567161469	1.56389855857416	1.26813751958173	3.69117443145908	1.13923641481583	8.60257711718466	1.25038935675466	1.41177786712355	0.0	0.0	0.0	5.0614664056185	1.34147167571512	1.03306532170238	4.45632929038353	1.96006121312391	1.5132125525771	3.73101434856535	14.7611658987677	1.05757146966935	3.64939548914709	1.42511078392333	1.3998415232044	1.05730004727188	2.81027484401524	0.0	2.66541669947335	8.68367997079311	4.17320821512469	0.0	1.05729932582556	6.07425343882099	3.92009606244059	3.62818849217908	3.29051438292802	1.04831161430686	1.01456581487578	1.14167451213216	1.72559480749772	3.28985393201588	6.40075559736781	2.27488966941661	2.20922151747296	1.08032495452118	1.92024619537373	4.50221701467673	1.04561322291275	5.12745343043276	1.88040280475037	1.42046791838348	1.04259501437435	0.0	0.0	0.0	0.0	5.99929177953258	2.39834381334919	1.03511633584022	1.07377247821521	4.44072684961573	2.1211192361653	1.77872814612917	1.5510775312086	1.27087240106033	1.09396042333369	1.37445012429303	3.40693369346344	7.10299967389949	1.3748271082722	2.19489877419776	2.41311814055281	4.44836919875932	0.0	3.4356504439142	1.80168289190656	1.01298737179268	1.7861895353922	0.0	6.0430982922678	6.09206698965327	5.79978787962854	4.11025784464115	7.23146010438674	2.30540628385511	3.56179697415298	5.05701485551044	22.6051056509506	3.52818686869662	1.63362660694586	9.28970238081311	1.58083231321074	7.5225122269638	4.02243839955136	7.93279645221479	2.83810458471141	5.77336223289357	1.49280618896434	1.1652666796404	4.95063164060311	2.13630511112077	10.0967022053368	3.32532987684056	0.0	1.18688148120339	1.02693374239666	5.97616496197812	1.78497658963241	0.0	6.44618044901797	2.45900640760131	8.28508281175001	0.0	1.99745135264404	7.61436852718304	5.79642411476273	9.25441469745124	2.27414965463364	1.96266728153788	1.40454506296366	0.0	0.0	3.11726720784151	6.36825864522688	1.28700694143371	0.0	1.46411965943867	0.0	1.24334926518467	1.23922263780214	0.0	5.45399598516139	5.09682605324323	2.06471017900027	1.74905206040187	1.6257905041179	4.08668709078479	1.03896681293205	2.26536354009108	3.09018612986	1.42852464974728	1.86904493716725	3.41180627683019	2.32324491083513	2.42826469971137	3.6310290179028	1.42337431133084	1.20353859277836	0.0	0.0	0.0	0.0	1.29649011262818	1.01459092293561	1.16532109662609	3.78342258447992	2.09201032206888	1.89620823799001	3.74897186273506	3.70899689424689	1.39937168655434	13.2997642904865	1.00848384714658	1.12146147958052	1.10915217044258	0.0	3.81172973618672	1.37721576418304	1.4878068926964	1.27771784905746	3.51383117049687	2.17481807292734	1.49591712494609	2.36124381926212	4.38942233190241	1.57177856873502	1.04232683535516	10.2337280861398	3.54624424129838	0.0	3.42291129544204	1.15811950167842	1.5776954337564	0.0	4.50826048003676	2.29718183867347	4.02860362650032	3.00148476065535	1.74023726219099	3.82497787078912	3.11654282181529	7.44133717189269	3.78405376713008	3.70078777797256	3.93567891610386	1.63286933917236	3.86050055755346	2.54986015516584	1.76893494319139	1.1966522956898	1.31140337081822	0.0	0.0	0.0	0.0	0.0	1.42602889586466	5.93412295615821	1.08106213925907	2.41762383695516	3.85542456219575	0.0	0.0	1.30391087047168	1.63027434355987	1.304735259859	1.11974235446575	1.21458123275056	1.29444938694371	5.52775915833185	2.72308651649372	14.2813360157106	5.13327278752224	3.88755859328452	5.08505870512999	1.6433183215486	0.0	1.28021992871274	6.25964622683128	3.38946334638814	4.26566868238604	6.21172619343035	0.0	7.26978888272384	2.27020879479668	2.16927862407656	1.98615892430129	1.15298581607902	3.00903877866714	0.0	0.0	3.1024135579227	2.1459376884697	3.75120604928257	1.96688287495106	1.96090109355137	7.30046309176221	5.08564095976093	1.08003001484655	1.35307251642975	3.10609635259089	3.48564227150039	1.02436035532675	1.41366979632388	1.13555846662083	2.71317817402518	1.84516036184497	8.0481952370824	1.74940652953403	2.24109404900331	8.48876228572247	3.07436736050127	2.11355135869472	1.30935572410983	1.18230104223599	1.25696450151625	1.53927283365473	2.95281387825718	5.94780003764793	2.69865946377535	3.00091229736289	3.50396470076062	6.40607811684357	1.31601260907963	2.63613506769689	5.85661416197682	3.62724648404125	1.64585075349696	1.2740076121264	5.41011960307956	8.959821543513	5.18525136239625	9.38392841984277	6.46205798017886	5.80590490351573	7.76852207394154	8.29955591065636	10.2835211353946	7.95989000429743	5.55272419903659	25.177284150295	5.31826275646008	7.60943813182209	4.20009315008263	10.4091439924782	3.85912913539785	5.50751958429768	3.52896151297108	15.0835937449623	7.74646772534095	7.37845833824633	5.00549886266781	4.01400383985479	5.69914429652889	8.44825474812277	9.22720553854023	3.48181443751846	5.37795753337885	3.25572488845972	2.8145021959855	4.67974312226334	7.41649286205307	8.92367865843922	7.69510925935754	5.65419541742166	6.79175706268651	6.57327350201991	4.21807168236892	4.47568749448311	4.36704258625138	2.69819988231378	2.36368992503268	5.52340807888076	19.9808917717274	6.52117984711878	23.7819024416372	5.28996438858584	5.50838161088971	19.7275168681447	10.3872013266652	3.30442071561611	6.73636812601788	7.06945085596023	6.74696636895835	6.77533306865179	8.91221608671586	2.73838022549074	3.88593345389146	4.10745192137413	8.93015385138921	6.16658896579632	3.47750759275387	2.85941294994481	2.35303358491727	3.31172776406003	8.20509441136076	21.7748999475389	18.9763861604043	24.0757104775058	33.329111220912	49.9847897900315	22.1485320533797	23.1799934250389	25.3856898980679	57.1144981393146	41.3105242822974	39.6217810157667	58.8659717020563	25.4033423503576	30.093211646852	0.0	1.33700342714027	46.0820784567647	44.3208742769498	37.1672468868241	26.345543730582	25.8747304715576	26.0759886207507	40.7122058024727	1.84735217401115	18.7877360100083	5.43422769623522	2.23809049982459	1.1921156525778	2.36223007039887	3.95970630207906	2.41977816003271	2.38308485040184	2.30282939904781	3.48687207298318	8.53117816847872	1.47339691895696	4.89365484492344	4.37800532898773	1.16156567587847	1.25246742929488	0.0	0.0	2.41023536299205	3.10707138529215	1.61002217076134	2.44744953580833	3.10928585022547	1.3310105549402	3.26685860054431	7.14888624457675	1.36890512888865	1.25516604236871	1.11286481820589	1.04822002409193	0.0	0.0	1.40039147203556	0.0	0.0	0.0	0.0	1.28498299775616	0.0	0.0	0.0	1.09141041963671	1.52460167914927	2.60080893331466	1.35404957030016	2.13034625603921	0.0	0.0	1.03754801772777	0.0	0.0	0.0	1.71567396054325	1.57385041171984	0.0	0.0	0.0	1.02490656163139	0.0	0.0	1.400695278229	1.48377373485085	7.17465643055669	0.0	3.34171015464247	1.88143950662107	1.33190151835105	1.2475908592156	2.45682254893085	0.0	0.0	0.0	0.0	2.91873052746168	1.03444861883225	1.151452101721	6.81049838000006	3.24948512613003	4.86475162835495	17.5226790210543	1.03638418841399	4.62508579437672	1.2801712738476	3.8169813574223	4.84595677190046	6.08635845740907	5.52855962949332	3.65291517013384	2.4407299797311	1.88818737342194	5.06700717527814	8.4073574863183	1.31340437335306	6.62536609009845	3.00016267033153	3.95020260155954	7.1495180013683	2.28826621026041	6.72171363553111	1.55071633946754	1.81866121289126	0.0	3.38393806740063	1.21299133018142	1.14454204696545	1.28202744346756	0.0	0.0	0.0	0.0	0.0	0.0	2.5084520409699	1.26661121454072	1.07932379038092	1.03670641648689	0.0	1.06840961024731	0.0	0.0	2.45919845839542	0.0	1.19905798963165	0.0	0.0	0.0	1.65928279780857	1.08547993553687	0.0	4.51837080139663	4.52218219530014	3.27327873794611	13.7414867088182	3.76070337314052	0.0	3.68959248461165	1.72524076167522	1.63915349476632	5.72302244492168	1.05468183838307	1.65202143226039	4.9070190144935	6.22397144295456	1.73547959329861	1.51090118814593	2.05096654833879	4.25083923159325	1.52749804022523	4.41164544862433	2.35482150706974	0.0	0.0	1.77067379367346	0.0	0.0	2.13714907953225	0.0	2.51629244320478	4.90754264657284	6.52044791370711	2.50164652041984	0.0	4.21078837338832	1.96390323582789	0.0	1.19097042104244	2.94873046743852	0.0	1.00957187136344	1.01870154488091	1.95861771754048	1.32412955353065	1.2745699133084	0.0	2.11685530923747	0.0	3.04226970791947	1.01701517756469	3.36202010129234	5.94270130077106	21.9595101771121	2.66599921535406	1.18917446027439	0.0	0.0	0.0	0.0	2.03083770215758	0.0	6.00517434780182	5.46109522515475	5.89875929527391	5.55928412074708	0.0	1.5075103961245	2.17420228668619	1.19887593052694	1.48862885549542	2.3880611395592	1.05567592365348	3.95736440838567	5.34760151816822	3.27993104102735	0.0	0.0	2.2734613051682	2.96894499056913	1.62722947856862	1.04525049711263	1.02898147594424	9.4273088679816	1.48374376331448	1.66345138686658	1.06586203786412	6.16361176651612	9.49616810976407	1.08430465567957	3.69746354067388	5.93308380823172	8.00156890314579	3.29647356302591	1.56004757636544	1.03813824591689	0.0	0.0	0.0	1.91928248875864	1.02827499451811	3.84285333246799	2.06704981028087	2.80451461641966	2.36228267183839	0.0	0.0	0.0	1.30770696895631	1.00106685402431	1.27277630188125	1.45343852307282	1.01858503844565	0.0	0.0	1.70070616391838	16.1668814681829	1.01507099729032	0.0	0.0	0.0	0.0	0.0	5.67542281983888	5.29545574257632	5.91383337652821	3.25483646599158	4.99436300446267	4.52086037688547	4.4478132013503	3.38256528856011	1.22178310359965	1.7566523281244	1.63472465262693	3.02939154767132	1.23019048281584	1.17780014202693	9.36700733000592	1.0647733126111	15.3277890932905	8.29401497652423	7.89394229912688	1.08154953389689	5.00499498425335	3.79504987354071	3.9810512523308	3.94856183690344	1.16745038914354	2.50038885865884	7.64246884915824	1.25962801246353	3.54875404310515	4.73114406825873	9.05683427928552	1.13123982514291	3.72186982567954	0.0	0.0	12.7252226161158	16.2958462219656	1.32417713643699	3.68925151502898	2.61373211741703	3.33405593767298	1.67194793646881	4.80287200482623	1.51232298143053	0.0	0.0	0.0	1.40283858258279	3.76631420785684	2.60609722092389	1.39094903872523	3.0714373673948	1.00918480926279	1.29156204618267	0.0	0.0	0.0	0.0	2.78125288530041	2.75833435714182	0.0	1.25856435408069	1.20556463902525	6.37722018656265	3.03634741419983	3.0261830618666	7.3253014486077	2.01231908704355	2.3595721992905	8.40957562447705	4.0207499050492	4.00113232747631	3.43085266608194	10.4577119951796	0.0	1.25928332346659	5.27744543635707	1.69997272143733	2.13815589405624	2.89891171525667	1.47164646674664	3.49789455233387	5.29970900060285	2.19341754085944	1.30044274207983	3.78908229149243	2.46503574094437	0.0	1.44037055327693	12.6412420764958	1.09341358620068	3.75086177809262	4.50467561455929	2.22608545305598	0.0	0.0	0.0	0.0	10.2516498467331	7.2387834777328	1.21974911660919	0.0	1.46127917145622	5.04412819101673	2.89619256325421	1.29386710571055	1.24417647265814	1.65472985942477	1.74019892689853	2.27348662131135	0.0	1.00199377168508	4.22430815864482	8.89212924377965	7.91144045544044	8.3343611039877	0.0	9.80911570584744	3.10141990386291	4.00206946768462	4.82468957591273	4.54420539536685	1.56100451255269	14.4610709318987	4.86622495252857	4.69612676525028	1.57146963457973	1.10657841749644	1.17874599474515	1.36256967020322	1.53965592921984	1.08581991399732	1.06582499570593	1.30339363902215	1.9058285666266	0.0	2.18461902621928	4.8928761013377	1.21753604495073	1.05522782482693	0.0	0.0	0.0	0.0	2.96766226481548	0.0	1.02293818709245	1.12795942333024	1.19191290016305	1.17527434378586	0.0	1.14220879712682	0.0	5.29229944592766	4.21876201215308	1.10591438412917	0.0	2.65517364696626	22.0599824883089	1.50536433476534	1.37124542147137	3.8371028436943	4.0379182246332	1.08682925121908	1.06882765110276	5.04436404860205	4.53047914220192	0.0	1.46039469243496	4.35518873707271	1.18893474916613	1.06238194933698	1.44755422426254	1.54033165643954	1.54344613560565	1.09040172427785	0.0	1.14025285388314	1.04151553679395	4.41457673189559	0.0	11.1366927278382	8.67072283513186	8.63509809091819	1.14511011512192	1.36691132366633	7.1821049384188	3.42629099521323	4.58921931454845	3.4127775112288	0.0	1.01364983680724	2.05617076261469	3.67449888585452	5.55251538878291	9.66455233215184	2.45051061738107	0.0	1.57620490020408	1.83874276210024	3.67920682911347	2.00132493254482	2.74915197641646	2.29327711772935	1.26429408816496	2.45452373186246	1.20243980260934	7.94195782471684	4.02746535573684	4.43340783149519	5.08081537726021	0.0	1.02671620161232	1.42017078915217	1.13887756021353	2.74405654099037	0.0	0.0	1.03085504923767	0.0	1.17578946491048	1.44540910754389	0.0	1.1445748615392	0.0	1.10461328091146	0.0	0.0	1.650226657094	1.14467957688862	13.6983619679947	2.30114951370809	3.1303117260337	0.0	0.0	0.0	0.0	0.0	0.0	0.0	0.0	2.15624966354113	3.58267156542188	1.06460521747071	2.58382084747186	2.66295689686438	2.15684378860743	0.0	1.23425521409676	0.0	1.03140066979737	0.0	0.0	1.52742231059325	0.0	0.0	0.0	0.0	1.08287296767474	1.73218140797981	2.29783404864025	3.10042594615571	1.946389675907	4.85403485493913	1.64629716451664	0.0	2.57429820670426	0.0	0.0	4.62600192346121	3.26253308176697	1.302823565621	0.0	0.0	0.0	0.0	0.0	1.01841188341694	1.30328266670882	1.17122447650176	1.50359690109418	3.55176985468871	1.10152758021382	0.0	4.8253746716334	0.0	3.61773671616499	1.9544704190337	0.0	0.0	0.0	1.01193212282895	2.0646908693803	2.49726182017259	1.33658949989312	0.0	1.10932017274443	0.0	1.66781319734858	0.0	0.0	0.0	1.70449293712507	0.0	1.02817387007314	0.0	1.05045659006225	2.63310830858935	0.0	0.0	1.5000882311175	1.41954873205593	2.55583745134777	0.0	0.0	0.0	0.0	0.0	0.0	0.0	1.05130592188886	1.33831374652558	5.60269757439687	0.0	0.0	0.0	2.78180401005631	1.5688667781109	0.0	1.92627777272293	0.0	0.0	0.0	2.14586218082211	0.0	1.06118495469825	13.1738085120719	4.21986916717057	3.85863032149383	0.0	1.14851242135342	4.80930722497889	1.42996405121372	1.11252470218417	1.38450827393047	1.76531309390592	1.55196455771745	0.0	1.98196252051007	3.26114520805474	0.0	1.86290231107826	3.63987170424491	1.82576324374499	0.0	2.08176202208796	0.0	0.0	1.53976933763368	1.43821356693336	1.03201468833315	1.24002904286814	24.2590660352177	1.5077988264416	1.01762099040894	0.0	1.1218535308066	0.0	0.0	0.0	0.0	0.0	3.56065038894296	0.0	0.0	0.0	0.0	1.19203423146758	0.0	1.65548922303303	1.52435658195772	0.0	0.0	1.22492071842554	0.0	0.0	1.25244733330914	0.0	0.0	0.0	1.13538740282173	0.0	1.47240031816771	1.1575886685127	0.0	0.0	0.0	3.25077853103977	5.08611315862591	5.82720804646088	2.65516258335072	0.0	1.0440674464104	0.0	5.24186597116346	3.70596108713202	0.0	1.0819085340548	0.0	1.05889511237411	5.66548329790574	0.0	4.37280471213505	4.8652631910656	3.91827487070511	5.07959537317621	0.0	1.01104694631895	0.0	1.14096006322488	1.02247056486165	6.17246547743866	0.0	2.53308626344572	1.57277197484	0.0	0.0	1.31736583277678	1.11559562755221	0.0	0.0	0.0	0.0	0.0	0.0	0.0	1.81916316582839	3.74382757505263	2.2058820785137	0.0	1.11021935751292	0.0	1.2271977533196	1.55615923911326	1.00926290161307	2.66372231481023	1.29040510099385	1.94156205037177	1.60755834364176	4.60935701609392	1.17183377672864	1.19581626477918	1.00293521700506	3.2805177525255	1.76020748319874	0.0	1.17757428680392	1.77932063749009	1.77587371231975	1.60678599611347	1.13849939285242	1.87523901839719	2.27954727086758	1.68841700696848	0.0	1.13740033920859	0.0	2.5994927882463	0.0	0.0	0.0	2.91833102140188	1.00973428348153	1.11576962630395	2.7994628091737	0.0	0.0	3.10313028792201	0.0	0.0	0.0	2.88055141304602	2.31369482318614	2.56040592632131	1.85498546273492	0.0	2.91617611396059	0.0	1.23540705610309	0.0	1.83616220100626	1.80288177104404	1.38788714652541	2.02526725989496	1.36692022026663	1.85676681492239	0.0	3.28162306014993	1.91433534815777	1.34365420856968	1.10677155022206	3.52979699334246	1.6368896215672	1.07511855787091	0.0	1.11747799909938	0.0	0.0	1.72725484043816	3.73443174694489	1.17486940539299	0.0	1.32746461848749	1.6433053453671	1.61921270187177	1.82036079772615	4.15171022771491	0.0	1.01998249650408	0.0	1.49784459811788	4.4135139453742	1.53637297284268	1.10312969747262	1.13699187189551	1.08661867492971	0.0	2.03480560847067	0.0	1.03914426640725	1.57970251228059	4.26986185465235	1.07158992848794	0.0	1.77755547805202	1.48060800697114	1.39338739990525	1.53707687818336	1.27896163101134	2.25791366279911	1.01299564829051	1.10232419786224	1.23657922678552	3.38232818605448	2.24280816643815	1.13835809260525	1.10429618453636	1.67005721701733	0.0	0.0	0.0	0.0	1.49182833014275	0.0	1.01342780928961	3.19085175056176	0.0	0.0	2.07671986065009	1.01474752560382	0.0	0.0	1.11237504425579	1.03525714284865	1.06870029123805	1.79833654282387	1.0926615893501	1.39763755358031	2.55207922227231	0.0	1.56673469915134	0.0	1.11568308208419	1.24219017228882	2.45604007686248	0.0	0.0	0.0	1.00568628328607	3.67156217032291	1.01483802467864	1.12568045131323	0.0	0.0	1.2235002089048	1.32414798080081	3.64100796679707	0.0	0.0	0.0	0.0	1.22533370873517	1.99819545366251	0.0	1.07856622699572	0.0	1.76553477569618	0.0	0.0	2.82578678635159	0.0	1.59793756448669	0.0	0.0	1.16392976156277	1.28006317334313	0.0	2.46525826410423	1.75922600228978	1.56759524469695	1.07213430177929	1.00209688078896	1.0010839765585	3.7502695904421	5.66426854759478	0.0	0.0	1.08563892571304	0.0	0.0	1.39554336989937	1.02242865588978	0.0	0.0	1.69085788620805	2.07898426151751	1.54819966474687	0.0	2.06650555632175	1.61434786520626	1.44833804165157	0.0	1.16743519155625	1.01405573344938	2.4862903400181	0.0	1.59028404192425	0.0	0.0	1.09593984988367	0.0	11.3519079120149	2.21107474816351	0.0	1.10352348001663	1.01873082436972	0.0	1.51609344968564	0.0	0.0	0.0	3.50232846612556	0.0	2.35375658931353	3.62548379536248	0.0	0.0	0.0	0.0	1.20030953599093	0.0	1.22498499954544	1.02436821692686	1.19324436794287	2.16290027203042	1.80495828606776	3.52617076721015	1.89990318177956	8.35192046069535	1.22991010534703	0.0	1.23829397253131	1.08061037508615	1.03711939829138	0.0	0.0	0.0	1.15651944115992	2.90819832313154	5.30782860702804	3.14256752583098	4.41858059971623	1.19608993814437	1.42121567394669	2.53677099599631	0.0	1.00146114512047	1.696955765117	0.0	0.0	0.0	0.0	1.43510638082554	0.0	2.71667672855867	1.38856198770141	0.0	1.69656421994942	2.33387951104546	0.0	0.0	0.0	0.0	0.0	1.09889476965862	3.35315538912906	4.24100529569801	1.33652344091462	1.02169616289103	1.55910103242823	0.0	1.45544707271634	1.24137407440695	1.74096509163093	3.02926463482482	0.0	0.0	2.11969272989645	3.40091923646598	1.02330529627253	1.28754140505265	2.15594590462424	1.05200383295875	1.74537427059004	0.0	1.9563402830725	2.35244618066737	1.15291031467653	2.00199164634122	0.0	0.0	1.01259332666835	2.98026962065845	5.53869197406508	0.0	1.25131276136951	0.0	0.0	5.81295998765919	1.36557237245535	0.0	2.65657677495642	3.4536160378415	3.76492010528852	1.44028124760555	0.0	3.5789768047505	0.0	0.0	0.0	6.24547515233108	0.0	0.0	1.07635052514876	2.12279770166223	1.16544639994392	0.0	1.14684993888129	0.0	1.5113992494838	0.0	0.0	0.0	0.0	1.28632108701743	1.87628779526608	5.33143211659155	0.0	1.11424727140783	0.0	0.0	2.21335004339936	1.55430879064453	1.8626178044285	1.76059653960111	0.0	0.0	1.03558552014879	0.0	1.67402021309047	0.0	0.0	0.0	2.1198059865305	0.0	1.87208201362482	1.65546945867825	2.58354026535995	0.0	1.45523914164753	3.09942091307346	1.06465978196886	0.0	1.94637968177285	0.0	0.0	0.0	0.0	0.0	0.0	0.0	0.0	1.1429318146039	1.37643374846337	0.0	0.0	0.0	1.34513834718009	1.46416383467162	3.61149518425865	3.02869661636667	0.0	1.18191062628587	0.0	13.3701626699329	4.72346734535917	0.0	1.34140552215466	1.79483615935138	0.0	0.0	1.15461093747869	1.19062353298289	0.0	0.0	0.0	0.0	0.0	0.0	0.0	1.01676929863255	1.61515275419118	0.0	3.46658140799352	6.42517938216941	0.0	0.0	0.0	0.0	0.0	0.0	0.0	0.0	1.0262022883309	1.40529958224094	0.0	3.46201698445892	1.07282327850949	0.0	0.0	0.0	0.0	1.15322501637334	1.09736564116104	1.18850528129953	4.38600140764965	0.0	0.0	0.0	0.0	0.0	0.0	1.86956135975683	1.02300322845417	1.64808578461488	1.62465645052888	1.0299620899292	0.0	1.08797189128501	4.81333449238058	1.36052693178429	1.00823844332704	1.33892564669591	1.45110418195472	0.0	0.0	0.0	1.23452175881103	1.55348749409627	2.69272776047193	0.0	1.23073867834827	3.65137592779979	2.30953366102202	2.80396741489042	3.36151586641757	1.35162523355345	0.0	0.0	0.0	0.0	1.21118889081227	1.05349889164868	0.0	0.0	0.0	0.0	1.82624879869477	1.19967846757947	0.0	0.0	1.72479455310061	1.19844704349265	0.0	0.0	0.0	1.33295154595931	1.54645463566593	3.63705313143444	0.0	0.0	1.0633093826766	0.0	1.05485219650688	0.0	0.0	0.0	0.0	1.1081520589772	0.0	0.0	0.0	2.11327189018648	3.64688315827476	1.00675983083776	1.87414255890248	0.0	1.22304181774475	1.90182868954759	0.0	2.47684771836639	0.0	0.0	3.99145494202721	0.0	0.0	0.0	1.17020957244713	0.0	0.0	0.0	0.0	0.0	7.82042915493515	1.65353473129999	1.05376799720456	2.24075226034834	1.02831983075662	0.0	3.73615076609328	1.12019858426751	0.0	0.0	3.95384557524989	4.57874712847127	1.17972351544417	2.86738263940741	2.3694103741958	1.16119162773807	3.68597449338136	0.0	1.51863966364183	0.0	2.10246084628318	1.21865763100972	0.0	0.0	0.0	0.0	0.0	4.5343962321378	0.0	1.07534692980518	1.2547756135129	0.0	1.88637098060133	3.80185814848741	6.56948128155702	0.0	6.53855524223473	2.5415967404835	0.0	1.49097031455818	5.22124897086326	2.04040623988808	1.454933415659	1.68262541246741	1.25863164276814	0.0	0.0	0.0	0.0	2.35025777697293	0.0	0.0	0.0	2.409427720451	3.25021262333505	1.17678807798264	1.19724574092483	0.0	1.15204404334459	1.28518546091189	5.08615946763469	0.0	0.0	0.0	1.55214038032699	2.87245839864994	0.0	0.0	0.0	1.00496425959929	1.9260433853877	0.0	3.80612241522719	0.0	1.01133039325193	0.0	0.0	1.00134991950911	1.29148266000272	3.35716823830588	1.10807130503421	0.0	5.25818779723948	1.04446681829281	1.14304125078375	0.0	0.0	1.06913030254863	0.0	1.77068626931234	2.78243149350851	4.19592446482805	1.20486411790249	1.93728196155385	1.58514516303829	5.09910347321369	2.53245290071602	1.57433565349715	1.06723114379206	0.0	0.0	0.0	0.0	0.0	0.0	2.53962099246702	0.0	0.0	1.71579698367961	1.19576353061435	1.60034286153212	0.0	1.20160222452813	3.78129782416865	1.1745493157579	1.58273302560567	0.0	1.03376574277545	1.00481102854765	0.0	0.0	5.31809099572842	1.09657138135284	0.0	3.23860113493627	2.80938420877472	0.0	1.04208838178172	1.00471199976003	2.21796644706516	1.72215339747698	5.50011677352679	0.0	0.0	0.0	0.0	1.08743113656017	3.93377594162327	1.22836711429369	2.91309342035803	8.84040956703173	0.0	0.0	0.0	0.0	0.0	1.9346486378791	0.0	0.0	0.0	0.0	1.40625037703314	0.0	0.0	0.0	1.04995363479082	1.40832788565859	4.081392044978	1.36856786677992	3.23804615975701	0.0	1.72166269891602	0.0	1.11592778098788	0.0	0.0	0.0	0.0	2.6986354767519	0.0	6.03723146740308	3.32216375412065	1.6147524138317	1.64630676205772	2.58831296633965	1.49345344445424	0.0	0.0	0.0	0.0	0.0	4.3451444743564	2.31735942117786	1.09739273960163	1.08393497180798	1.86347311360481	1.05599082796538	1.18621901313824	1.87648528652027	0.0	0.0	2.84332006014805	3.29733733571352	0.0	1.43433256899701	2.34235154149853	2.0856431304387	0.0	1.26423538583485	2.02487917160259	1.0541177955458	1.06189624959498	2.10652398085504	2.18935832155623	0.0	0.0	2.46446713576001	2.48941011460964	1.42530957084721	1.01532112953009	0.0	0.0	0.0	1.11674131375795	1.02135592229239	0.0	0.0	3.35431554713795	1.86987020647408	1.38363742742835	3.9966448984023	0.0	2.19763428297764	1.75249141242808	1.02508125680233	3.3965458475423	1.01319859310372	1.36322461296314	0.0	0.0	1.02156527464336	0.0	1.04462196703496	1.21911980150885	1.86427462323595	1.17731042113877	12.14021730275	1.38032298155283	0.0	1.17026739908835	0.0	0.0	1.35089243331376	0.0	0.0	1.03276564594155	0.0	0.0	1.35468888615145	1.39820618143544	6.48614532426579	1.19907705951821	4.91739063089127	2.67531074817376	1.06689768759873	1.37260819004218	1.56506597009696	1.11393925435137	0.0	1.22229785817756	1.87100429941791	1.77027748412256	2.20006813737463	0.0	0.0	3.12154485493156	0.0	1.058764957051	0.0	0.0	0.0	0.0	0.0	0.0	0.0	0.0	0.0	0.0	1.32945864243743	1.29536919237123	1.09645637108355	1.07942668113342	2.1384047325516	0.0	0.0	0.0	2.69088619872225	1.12034938485854	0.0	1.12985235840165	1.51148413932083	1.15464862536815	0.0	1.30969188647307	2.56136482605903	1.06557001962241	0.0	9.44303280076288	0.0	2.56889476541531	0.0	0.0	1.00507009780213	0.0	0.0	1.32595267738003	0.0	0.0	2.77355857085034	0.0	1.0240636497422	0.0	3.63409168395759	1.01452062536885	2.29643866735946	0.0	1.93765882401682	0.0	7.00590803142417	0.0	1.25853657919405	1.01397471313782	0.0	0.0	2.15341836448904	2.22862484019785	1.16347447722556	1.37458828198403	1.02595200309177	1.06134278504119	0.0	1.03214120543239	1.66188871455135	0.0	0.0	1.15845809270819	0.0	1.09157380464313	2.32810459430998	0.0	1.04188303867587	0.0	0.0	3.23784647396222	0.0	2.31233629808985	2.20543774240416	1.05009413674727	0.0	2.32088180110145	0.0	4.29879920059255	0.0	0.0	3.39615239719618	1.84667337752369	0.0	1.29019858475352	2.63874860177089	3.28150339827223	1.99504829119586	1.0815580063466	0.0	1.12261390710542	1.48137575594676	0.0	0.0	1.55680767954051	0.0	0.0	1.26248882344359	1.49200315095583	0.0	0.0	1.08031681644456	0.0	1.01462177417707	2.08182439297661	1.77698792707658	0.0	1.50314070156898	6.9969054720396	1.45154567600487	0.0	1.10536118930172	2.49938307508393	0.0	3.64867671588938	1.14313525343902	1.01767858488034	4.7908080196562	2.23835348999563	3.09800102111014	2.26318897906827	0.0	4.65942529647849	1.07597273352883	0.0	0.0	0.0	1.0523783185538	1.31953537093838	1.85365228530175	2.25514445889813	1.00939243408785	1.48492451996223	3.05485264297364	0.0	1.02720069122196	2.92197386997683	1.86122234696585	0.0	0.0	0.0	0.0	1.21165947787709	0.0	2.35532205895646	5.98194804345741	0.0	1.28821241986376	0.0	3.50680574217961	0.0	2.70023441113478	2.04113079646643	1.20082862109172	3.74843903903735	3.19367474472903	0.0	1.65147967684202	0.0	2.42956857568887	0.0	0.0	0.0	1.73158193317359	0.0	0.0	1.51992159240277	1.1285930376606	1.68608359713645	1.0217893343754	4.34190183693254	1.65937276204255	1.08593269928403	0.0	0.0	3.0445214808005	1.24367689237144	0.0	1.24364037247928	1.06356186121985	4.26021625055638	0.0	2.76001921911789	1.13372960463682	1.03686675169798	0.0	1.35769931232123	0.0	0.0	0.0	1.07931513651709	3.16469921004997	2.61779262818107	0.0	0.0	0.0	1.45346878527394	3.18908336234942	1.37033052741406	0.0	1.59018856598613	1.05463569837359	1.38879155764551	1.43969208068163	2.34562573849743	0.0	1.95786505590207	0.0	1.23267393397797	0.0	1.11239712318977	1.34661198651339	0.0	0.0	6.32240628905578	1.14467080467343	0.0	1.25798342125942	1.79742134756922	1.44037783269364	2.39618971539362	1.19778600319664	0.0	2.36473916649725	4.54069837567521	8.3098285429404	1.95746810898651	1.35257564363486	0.0	1.14833009672563	3.29767063194285	5.2182095691013	5.2973407132303	2.48267180025885	0.0	1.01771121585396	0.0	4.40105307511948	0.0	1.16397067676833	2.28369221110485	2.37352308512351	2.38824981927685	4.28030258117537	1.21513271377313	2.28149460588451	4.01028546659236	1.59629399072273	1.17261544120685	8.89035608690224	0.0	3.21313933357901	0.0	1.2848706254076	1.19020966501815	1.86325879360286	0.0	1.75890734574001	0.0	1.1612041486695	0.0	1.51431030390809	0.0	0.0	0.0	1.46853714835455	1.69087317833332	1.1415463360184	0.0	1.58456846147236	1.48017780777685	1.50508710206714	0.0	1.17844567180913	1.00485524027878	6.02866529549248	1.71937240233322	1.71145855083931	1.22574562658964	2.07425011530388	0.0	2.98314828399161	0.0	1.04767360825025	4.3941730852062	4.24028100951535	1.02107423949268	1.17481287365501	0.0	1.1060923659282	1.27015286357316	4.10328876042328	1.07148083286919	3.41717723520577
T6:,40,min,after,reaching,OD,0.6	0.0	0.0	2.01962660192092	0.0	4.56287523163733	1.62367788984931	0.0	1.23610336559902	0.0	0.0	1.26188766201782	1.17717065932388	0.0	4.6991606931829	9.1391221454765	4.34535048190047	6.94252681597413	5.09895000980736	14.0011907198058	6.21744970726673	5.66807622353392	7.31103174119639	3.44527950366874	3.55848728771441	5.16229295540621	1.07648431398719	6.33555613052131	1.07906795804194	1.27972867285664	2.35774929848209	1.27972148288869	0.0	1.12069898766543	0.0	1.23051847549075	0.0	2.37910033033285	1.3938377628012	1.04202671478291	1.03922046032775	1.15070496457013	0.0	8.81470356340455	1.50388277041105	1.8786943734405	0.0	1.76872036513428	1.08849588178171	1.71933793607839	0.0	0.0	0.0	0.0	0.0	0.0	1.03905564850133	5.31838852467874	1.18982815160889	0.0	0.0	2.3419444364573	15.4353680719824	1.18225623575918	0.0	0.0	0.0	1.86416490977198	2.05619401940959	0.0	6.67533950624975	3.64033431035706	2.99631730112854	3.43102282484822	2.95353269639188	3.20610732501408	2.3393433322416	0.0	0.0	1.18105327624101	1.53742884605226	1.13629956483668	4.66094833123689	0.0	0.0	3.29139074109679	0.0	0.0	0.0	0.0	1.12800093649032	1.8290779941304	1.81715139290925	1.18367100520857	2.18579413003529	1.79469588743069	1.62111636083692	1.07204263980879	2.86272107446911	1.59407037763021	0.0	1.13812795839957	1.0800766520693	4.15155325357002	1.57347489213628	3.26380645819745	0.0	1.1283467024675	1.99777942662798	1.20710594202092	0.0	1.44619920887903	0.0	1.12171100471054	0.0	1.11564014997484	1.14181037110517	0.0	0.0	1.45633771093271	0.0	0.0	0.0	0.0	0.0	0.0	3.78242279804282	1.48547285553135	1.18943284598439	3.32569477575519	3.41574205567599	2.17527627541096	3.43410036158602	1.97674849913695	4.65405575039788	1.35221248898818	0.0	1.18014552776161	3.26361345390542	2.54123907915136	0.0	1.10330892753929	1.03364560648429	4.79508911446595	1.05290768848285	4.88031934108221	8.05612803565009	4.53562902244487	2.11132628317174	3.90368740883251	4.24728023668779	1.16744165907783	1.18107415622379	1.23949767741715	1.72978922448958	0.0	0.0	0.0	1.65192359314621	4.01294240590055	2.71527109169404	1.32714491312283	1.54291802199075	3.83943900520034	4.80662749287451	1.89944732524829	3.53512206889052	5.00075812542928	1.44784473260185	3.73087487674338	0.0	0.0	1.17579864443001	1.01447617351431	3.99422672859843	3.06472293755446	1.01087612625619	1.39726808733717	1.07135882535114	1.43781392364279	1.06720171361265	2.01273384707463	13.7846094593823	0.0	1.07233829712713	1.04386328528566	2.15062695053177	3.46168222146407	1.09112210922219	4.75013662090275	1.47342996812851	1.25845686237988	1.18842373152715	1.12985922264581	1.54882135350012	4.45001543079883	5.16331483631192	2.26075008679072	2.49903539233225	2.20896184171716	2.63393498786958	1.04826562954738	1.0175969755876	1.10708516669838	0.0	0.0	0.0	0.0	0.0	0.0	0.0	6.44341051375424	6.82458290710339	3.43946960517085	3.45594901146689	5.85634321043767	7.63499815424636	4.46204360921766	6.58344843881507	4.45873580043913	2.20344077442583	1.04021253185379	1.57626800976338	1.16002061249074	1.87850213209485	4.83491776889419	11.7647432324263	3.72839309722298	2.31834323527392	1.52855362559329	1.03223236623265	2.2687797554237	1.55044457562609	1.72079347564609	3.61133686266497	1.07686731212923	1.01429371888127	1.71824215802668	1.0857700222345	4.82724139092259	1.90724743842615	0.0	1.26958945726914	1.70409081747149	1.51510986208899	0.0	1.37007635266157	1.05634090169152	1.76534505885697	1.59322589994783	3.02300372387808	2.16800805201062	3.74657613932083	5.23047458829893	0.0	0.0	0.0	0.0	3.84073138074015	0.0	4.28820211231598	5.60894295599538	6.28384191997672	2.77393952106468	1.87322732740874	4.22772231939041	1.54339935573736	2.70841320287901	0.0	1.36777752848128	1.07016776703888	4.85710087493164	2.6510911792355	2.74334735788432	1.69486016038202	0.0	0.0	1.10829373370085	1.86863073443389	0.0	3.57443549577243	2.24910493705962	1.13461279159879	1.47058502936683	0.0	0.0	0.0	0.0	2.57009347665125	0.0	1.56566177066881	1.40142348491564	5.03351478667402	6.32862492700294	0.0	1.07934344522257	0.0	1.14509756622597	1.28510093876889	0.0	2.01930282400892	0.0	1.27248514182647	2.32326691524582	4.24571404870546	0.0	0.0	0.0	0.0	3.58100438622575	0.0	0.0	1.39441032324515	1.20981935394167	1.55619356931958	1.05795347635355	2.53344544474311	2.27650773565613	1.13679416704096	0.0	0.0	1.16319383168974	6.0872941373329	1.0256369136877	4.36932190911905	2.02494046782369	0.0	1.01035863459678	1.08271879163536	0.0	1.10964900671063	1.23905811451937	1.64933058544284	1.4343896572484	5.63161570017513	3.67969106284551	4.68577774324513	5.25837331309394	4.2872451956022	4.22192439543345	0.0	0.0	2.32213484534362	1.33050528565892	1.9791324266712	0.0	0.0	0.0	0.0	0.0	0.0	1.21305324274663	1.23330079573877	0.0	1.6106064742336	4.80729112177328	2.7832034122988	2.77878667873487	2.75765018866185	3.43495398335781	1.51353813963112	5.02138865219702	1.65831494998579	2.14651841837376	4.17102148379277	2.06376422005236	0.0	0.0	2.14495587034979	3.00796229252011	1.02695312102099	2.2000677242039	3.43088714487868	2.30899604107521	1.37646822943414	3.87819077258624	1.60389770302293	2.97039987102424	3.91225225340123	0.0	3.20074830076369	4.40711088488059	3.52490173927164	4.56817757683455	1.0654459885402	4.03737751669385	0.0	0.0	1.42138120791928	3.3463801847351	1.04669008823666	1.21541161159923	2.01041503345184	0.0	5.68906442433121	5.27307946241062	1.30886726699431	0.0	1.59630725927404	2.66349092487	1.80339292467438	4.80405075660825	1.18206656711104	1.39791143157091	0.0	0.0	1.01175310294484	2.43525897307495	1.94316643280347	1.30301331135489	0.0	0.0	2.87226586323602	2.92412035586818	1.01502393650345	3.05273078493336	1.05534730125921	2.31057757268405	1.91704461116173	1.4249831699506	0.0	3.68460797616723	9.93623186458341	1.73114086639075	1.03043508216895	1.27811575194895	3.71252069085546	2.25352517441873	1.53203560549577	0.0	1.07943923724806	1.0232963961868	1.70162792457776	4.72524106771817	0.0	3.91513571873247	1.53517500289031	4.38812597006243	3.58036438152215	4.82396982976403	1.0074084627026	1.61025712905912	1.97927195476796	2.58572629916418	4.41465616158377	1.1774217551439	2.75708072575337	1.70925762179781	1.59081500520275	1.08317259865374	1.05783626508431	0.0	0.0	3.74951719759974	4.7364367362322	5.09542606037757	5.94143799166531	5.72405657465438	6.76573200947677	1.69752591146847	3.57806159417756	3.8564532450591	3.20410338405723	1.13318795217668	7.52841356285343	5.1121887730075	6.43633569513629	4.98265111106087	3.26412743070448	2.50443239634968	4.57792491235589	2.28345456744475	0.0	1.81885895425537	4.46381766311475	6.31025025452817	2.2773201786079	2.12657949035431	6.06868935134663	1.26430658029787	2.06505064622352	0.0	1.07127004672241	1.22295503632569	4.25552756724014	6.06685401656164	4.36593220267847	7.46871127135248	2.35133864436694	1.53885900168689	4.16331143820382	3.35367264622151	2.04325681303041	3.94903557340521	1.25636137643602	4.1169712748979	1.03839460948947	0.0	0.0	6.2909330081762	0.0	0.0	0.0	0.0	3.99877371793892	3.8394339246587	1.24738500723252	2.63588662626866	1.01166219042781	0.0	1.39801148207349	1.02546929262609	0.0	1.00071527216996	5.65193981760031	1.65902359984841	2.62756477244988	1.20779422746722	1.06610794234576	4.28421998534044	1.17008777491629	2.75828814857057	3.33521204489729	1.39641025417101	4.7191901334015	1.31502461244582	4.55157763088161	1.25305089916432	0.0	1.04477260869553	3.13578683651861	0.0	1.04528943683328	1.21371525065823	1.47588244343407	2.51498595822825	1.19148041630317	1.59322725537118	1.23143105377737	0.0	1.06038927629352	0.0	0.0	0.0	3.35841323813009	3.53118259999933	2.78381050673018	1.85272071966892	1.39198604153494	3.68982514973916	2.58552048940407	0.0	3.10021675651873	0.0	1.90873350051877	1.25458525243393	2.18771901352089	1.59956694950055	2.36105413575158	0.0	1.40442140494084	1.08222777597878	1.51454788572602	2.13970873729769	0.0	1.20523348729043	1.00660104672273	1.01583718138812	0.0	1.16746905317838	3.6795972134366	2.57222911212163	2.73595843831524	4.09374494314071	4.61071707294288	6.49952787408471	4.78402900777153	5.34862232618982	10.3242655708833	1.06629048491195	2.82853273708207	3.48149096943416	2.21230566574218	0.0	1.26608402324662	4.60547239263698	5.27478717567413	4.63154871192222	4.88821140300565	2.85535932468976	1.5588325979646	1.94181269359271	1.20964605443154	2.91862472512345	1.69152516078095	3.92086859061924	1.17840273160317	0.0	1.11743035320621	2.86074228968177	1.12034232264836	0.0	1.01067609417957	2.22538757292895	1.54028191028429	4.62339375731373	1.27616924047089	3.49633968281007	1.7203492977495	3.16859555833594	0.0	2.45904208078006	0.0	0.0	0.0	0.0	1.47162499368996	0.0	1.36630859077586	0.0	0.0	0.0	0.0	1.16301043144981	0.0	2.83681733184848	1.31099965728011	1.20646109507939	1.34858327305756	1.71308209101884	1.11956526065758	1.25694294889881	1.14341535393472	3.2384975671164	0.0	1.07339636718819	0.0	1.87243019959798	1.42058406626945	0.0	0.0	5.83775883538145	1.05315946375133	11.0716920382343	2.20589723726872	1.39328201154868	0.0	0.0	1.06425307119698	0.0	2.78502074736228	1.15655314433408	1.81625100761722	1.18133460945854	0.0	1.49455170841117	3.80644673957646	1.17814755992622	1.11449595247254	2.45716078004733	0.0	0.0	3.35419898942314	1.40280281451917	1.89810947758373	0.0	1.13056552455312	0.0	0.0	3.43358587623298	0.0	1.14505018852384	2.20832803429525	0.0	1.00875685782496	0.0	0.0	0.0	6.35330871423343	4.76188236467372	0.0	0.0	0.0	0.0	0.0	1.10823427987901	0.0	5.14974393265071	0.0	2.46861276555352	2.67736350840897	1.41712474289465	1.89782107881756	1.32370529464509	1.05256859570544	4.75884325239654	6.14166537777059	3.77321856454963	4.88499355563517	5.48988079115745	5.34700285736974	1.58091015164056	4.84506564752748	0.0	1.33579226487532	0.0	1.18413405018349	0.0	1.54764934174266	3.0729614318066	1.01798575845923	4.33484771931186	0.0	1.22483134376338	1.54238773784683	6.65126330708786	0.0	4.9768000291726	1.00923734233192	1.1818379424784	1.01064843457496	0.0	0.0	1.2721267892993	1.86950199481	1.42403009631045	5.62818517503695	1.04186507606768	1.00985227728819	0.0	0.0	1.02405694511044	0.0	1.15513464229705	1.08239622778263	1.12991377727521	1.1582981155519	2.91345937122211	4.6871873772879	0.0	1.00365241053969	0.0	1.02045731330652	0.0	1.45436086481181	0.0	2.98220187206773	3.85760686827127	3.37610174783783	1.32629142480215	2.41369211179733	1.11236182239618	1.0341875971645	1.2579894051104	1.0015416026283	1.6388896343466	3.99528432735445	1.40295473766549	1.10411350334421	8.68575089200537	1.29257708867447	1.03055577751545	1.66724062734448	1.4013348576901	1.10858615412379	1.1610162418664	1.04096622844285	3.46347916835922	0.0	6.31484287552872	0.0	0.0	0.0	1.21546735692248	0.0	1.19087286589852	4.15445129561008	5.04119587646395	4.65238864516301	3.34393793037	4.71822789346159	4.99901753328462	4.58160836111384	5.54619586815641	5.416648516012	12.5220785159999	5.57537711516222	4.71234399740881	2.56250208901846	2.28265274745152	4.78860954011249	8.36437569903781	6.58586648527925	4.06727813936611	1.61944037878561	2.80285063860787	5.43664602775616	4.92969830662428	3.97164184987322	6.8293333838956	6.17896359018147	6.62839824351688	3.99111512404253	2.37485302954657	6.33872623707347	2.49024906977085	1.95606221698396	4.92947249408381	4.20294047555877	4.25187883829282	4.46094895478859	2.46796291030853	2.63504874522375	3.47599898153441	1.1683765626988	0.0	7.10247356650821	3.95433735104247	4.63152232851755	1.55169064881082	4.78187990059201	6.68278101045125	3.02251843464409	2.61459987295916	1.80291728249943	0.0	1.21232903479783	1.82425093579286	1.99862650183122	7.4291668826959	1.89225356152412	6.10600983162965	1.36583441827592	1.30539658800234	6.37005698625605	1.55903263392637	1.83287905786229	2.39574587448761	3.3735705929886	1.06737310995442	1.28657591169916	2.04346090375728	0.0	0.0	0.0	0.0	0.0	5.17340034807785	1.21434005282318	5.9174741462706	10.2074927815936	1.44283547992063	1.08476474255805	1.68170590977376	4.24453916181172	0.0	0.0	0.0	0.0	1.01007574946718	0.0	0.0	1.63764182862791	0.0	1.12471338148164	0.0	1.07921648671142	1.30696983961439	1.68341211991673	2.78656316346851	2.21287721928238	3.11926151606413	3.81505871481076	1.06797018037076	3.0144039385046	4.1641339638561	1.84146429951965	1.93589721201585	2.19089800950602	1.96549678511545	1.27200346170489	4.77496173837508	3.75941330718406	0.0	3.52510333604832	1.07846299091624	1.31400324853097	0.0	1.088000135471	1.48256582510275	3.06966527089802	1.2637139570418	1.832564754094	4.79223543596276	5.77947789763623	1.21348860064855	3.52659056716795	1.02778248317441	1.45098748756474	0.0	1.01703009735843	0.0	0.0	0.0	1.08922386618653	0.0	1.54930123868019	0.0	1.69747074804558	3.61479102286201	0.0	2.92076937124177	4.68201539557174	6.8046991264286	0.0	0.0	0.0	1.01663603043158	1.48562777292984	5.60401474407082	6.87309454592122	2.83485704397018	1.73678933623063	5.71357017062973	6.89964445510331	5.29645543092514	0.0	2.14326815406446	3.02456802915747	2.91218776188808	4.91617421866089	3.80533999932296	5.47272440452171	4.92559930423974	1.00740938214641	2.22532820710555	1.29143818172419	0.0	0.0	0.0	0.0	0.0	5.5536388430145	2.93128036145601	2.71940982561487	0.0	1.44490181899093	8.67791957998815	1.34523603308264	1.00140524430481	3.20250454426085	1.43562060362796	2.75757422891111	0.0	4.52975886260289	3.50986733145347	5.09567461550627	2.55669121033496	3.37259921024477	0.0	4.77195728937821	2.45239984122379	4.3671720100159	4.69731713822259	4.17578393823256	3.77269489226507	0.0	3.53698981592716	4.26220308064419	3.71361742419773	2.7835652968822	1.1650141317953	2.32385729568162	1.37327499570547	2.47103811124468	4.00111892598936	6.25332222059877	2.29601520912684	2.49507804405428	1.03655909880423	2.53153690022308	0.0	2.62430244021823	3.87214481043818	7.30736841086846	1.23169865333474	1.38531160602477	1.26928427068203	4.77263234099874	1.01301053125485	3.68784831335192	1.65970590856292	3.41115244844075	2.55941742778166	1.00205618273318	2.18578633078861	2.4498837936862	1.54649014161128	3.42990406149477	3.69857677162895	7.2087589487738	3.97998812923203	5.18418293224139	3.35774662170168	4.81675683906674	2.14218259773576	1.12948425298451	0.0	1.10134924528549	5.49921611826996	5.2995509009354	4.95503642595333	4.82080043670057	4.5324455007214	2.77925945134036	0.0	0.0	0.0	0.0	5.83333205591299	3.21510091154808	1.87007622052914	4.10758943908299	5.43409367319058	6.55601209477007	6.17143575562521	4.56411462061176	1.66518848329566	2.03332086942269	3.90015350420696	1.35656966258935	4.6819998121141	1.05253867169258	1.28775188757899	0.0	0.0	1.27324265914487	1.13867232615287	0.0	6.1972459197038	1.72231805348518	3.86885813205405	4.00194757180446	1.58718412231232	2.13770640013729	2.01314514558129	1.35054820212327	3.70670891985124	1.43176934766816	2.08172490339219	5.34759507431095	9.84290120796836	3.73147333693512	5.77884833488067	3.15066993439632	2.8203490718483	3.35319929562922	5.34157532949768	1.51492905890283	5.89332458206606	3.17540232284772	2.21010570448253	2.34813257103778	0.0	0.0	0.0	0.0	0.0	0.0	0.0	0.0	0.0	0.0	1.37339294872325	0.0	0.0	2.51139570346965	1.76274901414352	1.95843820148289	4.80123095956851	4.32591435574633	1.4858944535991	4.77195528537328	1.0738567372705	0.0	0.0	1.77300460412439	2.24639340508358	3.33675969999946	3.62288382237087	1.39802369287037	0.0	1.16241061252659	1.01187256120409	0.0	4.37820428907205	1.27160942226981	2.90804442758573	1.57863940714495	0.0	2.00466164627762	1.14533062621347	3.39285936944108	0.0	3.02167273260228	1.91924208419265	2.95673802053117	5.25007110016673	5.77196425346053	2.6232313975713	5.99849926372838	4.64894318902674	1.04542395818764	1.69290266321915	1.16259322057645	2.57667576823449	2.37681933846271	4.50445485214525	5.89253566880419	1.29234083922618	18.8018296104004	4.99672280037019	6.44324654763089	5.12731449790166	8.01290630117207	6.79691544852197	2.40510546654389	2.3167763412172	1.03076926692359	1.00689248765373	1.11676656112842	1.57295503005643	1.12395561265042	4.55413038002994	4.33796217538344	2.99014215404871	6.76066982252999	4.5029593199769	4.39063029660171	2.64986741938644	3.18733323355998	4.97511866865305	0.0	3.51765722453528	3.19940606409786	4.1073346610968	2.65065349574862	5.33998721733948	0.0	1.23113507642278	2.09141446659918	0.0	1.27802574981809	1.22643539352186	1.11251193634829	1.22356007507114	2.15900619367225	0.0	1.00792255398635	1.06894317458806	1.00505764327925	0.0	2.82592703952648	2.11449846578363	3.95697577853711	8.80731193454158	1.02119153104215	14.3583505014661	3.00444233792434	1.39092356910744	1.89436061438848	7.19945874954591	6.4183102019187	0.0	1.31303261837949	5.33829718542074	1.18864181054708	0.0	1.19504941304811	4.18908831276523	1.81679449941	4.97338456915737	1.37993606020818	1.52927228187705	0.0	4.02432141699901	6.50059993903338	0.0	1.36986209938285	4.20222472891922	6.77746824112452	0.0	0.0	0.0	0.0	1.07819993804996	0.0	4.2073074247637	4.37167047776546	1.85196075455663	2.72736216692592	2.7271364113102	10.3891320810224	1.4072536671017	1.0220603095591	0.0	0.0	0.0	1.01734946730844	0.0	2.44354675153784	1.07638549454114	1.09195097123801	1.01785244930832	0.0	0.0	0.0	0.0	0.0	1.15251607252744	1.05386720730718	1.00035735190297	0.0	1.84892204209363	0.0	1.00611809805185	3.78605911559878	0.0	0.0	1.14760651711217	1.00310336080403	1.00276569834208	0.0	5.67203962986762	1.27202204080853	1.10707766585903	3.87177258129888	2.49138302467808	3.41340854926341	20.2158195194207	1.28216646948106	0.0	0.0	0.0	0.0	1.01036215539964	0.0	2.70026104544832	3.27793158851925	5.38330599640895	3.79251858464182	3.66993766224366	4.4140081980242	0.0	0.0	3.06934560447472	3.20985784867195	6.26332601249268	2.74095485114592	2.11767847458104	2.07901227376987	2.76271961297896	1.4344798539568	1.40913892870381	3.2400976074216	2.87637598359435	1.07852771909788	2.97853999401891	7.41960312373046	9.01252774419226	2.68275296324019	1.93322683932862	3.78058350593516	1.84033666534097	1.94951694449554	2.99387151713755	2.15249184963615	2.44257437326147	2.79889506815003	3.15909481766619	2.610256378834	3.18473977351193	2.49064565634543	1.22714158435583	2.45492063731736	1.21472825347827	1.35281554925197	2.04663481827116	1.3438722839495	3.72959577116806	4.18995407833852	3.51884117689198	4.30037436140978	3.18701515095661	3.69695244042978	4.40182320819364	2.27783706513458	2.28158229225557	2.57211719408231	1.25646992828174	2.61107378700928	2.08570923781053	2.8116189687745	2.66823222554622	2.18928637159291	2.21375339827414	2.27916346157835	7.20943281944006	6.50987701812446	6.31997305611598	6.04653446431995	8.40285865018429	5.91570724192364	12.0066080358432	6.87093802607524	6.81211400086539	5.66884776810186	6.76811742354709	2.99999941120654	3.37401812244418	1.32130923005911	0.0	1.93219456672583	2.78901184559792	2.94818955772512	0.0	1.08384795247414	1.1721280908121	4.09447952914639	3.20508062358957	1.67514895084753	2.09343359882458	2.12949580018381	0.0	4.81670355666527	2.53285342991991	0.0	1.04802260603662	1.76523197535005	3.22043783675803	1.07442042481998	1.19604860832503	5.39424655010984	3.61027952150926	6.39557853395711	6.34501760164548	6.86645453939498	2.3523217786711	3.54785758486312	3.04833760320277	2.74429238044534	5.09311892398142	2.38871382083994	2.65696383777245	5.07632182248428	0.0	0.0	1.67147525306838	3.96303045408141	4.67472879850154	0.0	1.57050771523896	0.0	1.18673028297737	1.29775887310228	0.0	0.0	0.0	0.0	1.6496069862321	1.17126524273998	0.0	1.98735911196401	1.78636581964949	4.56844875637447	2.25398728669699	1.11283519068387	1.03954875815839	2.85382303925582	0.0	1.02240017703611	1.47264799189156	6.78809736450265	0.0	3.14722957530319	1.02985395130844	0.0	5.198135086095	0.0	1.00827464183748	5.76376464191235	3.95865494785064	4.06003245131476	2.61888559657553	1.43819940547417	2.06561397244608	1.43659882128604	1.64729017931016	1.48170666094195	0.0	2.46029060610731	7.67722519095099	0.0	1.41039751418862	1.26488331726186	5.1504204655315	1.69541019079949	6.11605341954514	8.56505148889191	4.89855519179386	5.32330740116914	1.85639183233683	3.78357024877864	5.87601513651648	4.71773036460779	3.94508375510398	1.09454820175439	3.59753963205232	2.26004695206631	2.19240385461033	1.0570497202451	0.0	0.0	4.07942284087808	1.5874002630502	1.07527315971386	2.36751846621924	0.0	6.25319058531834	1.08696366072896	1.3183635414507	6.10157813961295	6.56071269811371	4.66644883332161	3.60211948697334	4.18834334617801	5.40430118714008	0.0	1.36124005840164	2.25947130556658	1.31898302939235	1.53249419257998	1.82848141142312	1.20477190624212	1.59523982187142	1.37937083043065	1.14538957255942	1.25607264050358	1.00367967646415	4.47836689175809	2.13962332190272	6.95235288769993	1.75078216193084	1.63964712685482	1.98619154803859	1.90915449621304	1.20221694135601	4.88331805465343	5.8314204472301	1.99620969424443	3.79120485484636	7.08680464315967	2.11056793173611	1.32586394473272	9.4921513369345	2.15673267348394	3.98506223618099	5.07622218548871	1.19871130407202	2.04929503861395	2.28182012962158	2.7696884325227	1.21575636515375	1.033652043713	1.65002377880013	4.3893709975457	4.08419496531185	0.0	1.083592869931	0.0	0.0	2.98196595891707	2.1327257068489	0.0	1.12996050720312	4.58899770612789	1.38043958618347	1.43317452443793	5.72280135061327	2.1229002719047	3.15020585869102	6.76608878904624	1.10380174639796	4.94966910095618	5.43200048995251	3.54199854729216	5.77005448649613	5.70260936171919	5.81967965400012	5.84018446943588	0.0	3.63686793067566	1.28217328885767	1.21408111357563	2.48972712460783	5.6617341970522	1.01961888342697	4.44000948480002	1.91726250558514	1.11041915447576	2.16274640294069	1.14687360872486	1.23516478074559	4.04986386693341	1.62477083144708	0.0	2.37692282114138	0.0	2.55884351861223	1.28686057781226	3.20345444939922	6.20545651223464	2.22749437828186	3.6333559905487	4.88779492580406	4.28483535880728	1.495646311465	1.03345699656236	2.53509881702875	2.58893859728251	1.38502144532844	1.22699960139279	1.10800514836624	0.0	0.0	1.29347388374154	1.06419421119851	1.25833484074284	4.21439853375637	0.0	2.71137001174254	0.0	0.0	1.21842751024639	0.0	0.0	0.0	1.03782244318402	0.0	0.0	0.0	0.0	1.37332420468158	0.0	0.0	0.0	0.0	1.91647337238349	0.0	1.2627842813304	1.02175656792245	1.13725794555157	1.13868922249481	2.01488474610762	2.75473242418224	1.39791352619171	1.8192866643806	2.61346857579808	2.33729268226092	3.76556515075804	2.09335317777437	0.0	1.10527952801072	4.18625722151265	1.42765771116363	1.19810828814652	6.13443700687142	5.86958137834717	7.17598996188795	3.43664052287721	3.02064300179172	2.42001279336985	2.29098591232099	5.62254470775247	2.33398537586114	9.61172271762908	2.03577964479709	3.43940235904708	3.0541743419458	2.83106607970928	6.50882131809608	6.77733080529842	10.7146335766217	7.18753384089267	1.73112748640057	1.17369718814587	1.21036767699686	0.0	1.11720416334923	1.19714176154584	1.23894195462243	0.0	1.26035659457463	1.00377961085748	1.0222478993127	0.0	0.0	1.57381021198009	1.02911535815699	1.89548531680754	1.31595976664341	0.0	2.51235421176016	3.13050801319685	2.48146570517439	1.66887920014765	1.63455046971078	2.41808380403906	3.1432058055844	3.00037091710457	3.73379325448221	4.70292383825989	3.69599964913948	1.85751866948913	1.43061704285894	0.0	1.51963328753863	1.32244085610496	2.28104126390144	2.53145630742485	0.0	2.06583736103804	0.0	2.58086042218559	0.0	1.0002048423252	1.1871826167578	3.48376691294096	0.0	2.30391421315287	3.79916939053689	1.6874145645574	1.21101188466691	2.00996777562842	1.9101381092041	3.19286577066378	7.61464413157046	5.35221733574762	9.07529946977574	3.42956994475051	0.0	0.0	3.73194562898976	13.6497192239199	3.61452636222845	2.84239761556143	2.63754031497918	3.34202585257777	1.86231798889648	1.0312310657354	1.02498589382118	1.03079737953822	5.60484673491688	7.75485258132936	1.20418162689731	1.74915411892962	0.0	3.79589276960516	1.3856254009855	1.3333461535303	1.01585816784189	1.29804545112299	5.79493875457458	1.02242743860415	1.86865557196179	1.12006559480528	1.92303006527519	4.62227528074101	3.62297532129124	1.20107229018705	3.89994226047902	1.26290504693169	3.33493974361516	2.9224186759526	1.72803664255114	0.0	3.73777726837742	1.07671112353443	5.47075529517945	6.82225651989901	3.15830893895577	5.71150841869721	1.10949351939911	4.43832780627627	1.10591194141554	1.0543427572951	14.7882433837817	1.08135436705591	2.22267101777673	1.96144192787798	3.0381822389649	3.52908914628799	4.56380764543439	3.03425668717474	3.13376421643063	3.67228650608068	4.02889075174812	1.10522916777439	3.08783074947715	5.0423706806759	0.0	1.66811431441947	1.51334415931699	0.0	1.42223161918222	2.94906137721368	1.14383212877676	3.38645141777283	0.0	1.8348173497586	1.17618417221478	1.75626957936663	3.39566940483189	3.52046385281392	6.11537309548165	2.54755345041457	2.13148100491633	4.02452369086128	1.24223459321782	2.32782369146006	2.26370118242179	2.71474037598112	1.98782846016578	3.11374337785409	3.10927759772884	0.0	1.13766193151537	0.0	1.26494885055572	2.36549220387738	0.0	0.0	0.0	1.03906061867055	1.09481806476941	0.0	0.0	1.78615002510891	0.0	0.0	0.0	1.59706700554068	0.0	4.80136209396673	1.25728040504255	1.18404190007935	0.0	1.76482366088491	0.0	1.20173644740349	1.02187081331178	1.7574105674646	2.54450948456811	1.45791209791856	4.17586765082394	1.25825271375227	0.0	5.24498784836102	1.12342676225469	1.0008797595295	0.0	8.55550038218256	2.12606052915768	2.47836166276116	2.64934965870279	1.93525967037791	1.49500152873776	0.0	0.0	0.0	0.0	1.20021034736948	2.94352643546291	1.17231564425077	1.15650523393877	1.0374601543995	0.0	1.2795513742892	1.16701563675916	0.0	2.74726289912306	2.39532097636104	5.41097367992148	1.40782735389692	4.21870602268341	4.39618882340759	0.0	0.0	2.73609195175885	0.0	0.0	1.79232714249271	1.56878721670369	1.91446241881723	2.27709777228598	1.60847841814176	1.04969732575982	0.0	1.07939752420244	1.06549134003079	10.337231491644	2.0953240030739	1.10577082354908	2.18035119902736	1.11205340877184	1.06342288522094	1.31693621573987	1.01537825655304	1.24162982326383	1.49085587422707	5.60093339848277	1.44358548161613	0.0	1.92095744320936	1.62521249941154	1.23863884282582	1.29576618652903	1.58060423686723	2.76972995256416	9.09179928565613	5.45213837777343	5.77885158899442	5.92203071723219	6.15022826943923	5.39873319833384	7.14795544869047	6.82746253019463	5.72578324844798	2.86890704543731	2.9347924802128	3.03571983389731	2.49571007065595	0.0	0.0	4.31435776372594	3.59184484730559	1.45585566971758	1.41676076200873	1.40513306217969	2.42745185945668	6.5899195360715	3.92160669530049	4.64857555062062	0.0	0.0	1.76179173510638	5.5184676053882	0.0	1.27270932156107	0.0	0.0	1.20233216098931	1.26999655436042	1.91355628423547	0.0	2.06191144944262	3.49108159751698	10.0209692491163	6.00777308924776	5.23816768219363	6.75673009580799	2.72889329152418	3.89870004648644	1.56443347353602	1.53811478729279	0.0	1.88476692003589	1.38281003344728	2.25175177609359	1.86427494022924	0.0	5.20438361095136	1.33632529314632	0.0	0.0	0.0	0.0	0.0	1.11275975767637	0.0	1.89380245917827	1.41566368321185	1.1394233875218	2.57077668182482	0.0	0.0	0.0	1.37486756980215	2.34416967775388	1.5405135093107	8.45751925663915	3.1321082219467	4.28836089338179	3.13382016694777	2.60321129086676	1.5585754225615	1.09484683240265	1.02204551850689	1.32877268377959	1.3040376092166	1.59403429732747	3.22206694347093	1.64835520250381	1.70418461011719	2.86073277835952	1.03840461818593	0.0	2.36568528306207	1.19977866423187	1.88522471163325	4.27775215898369	0.0	0.0	1.19020735042865	0.0	0.0	4.55369724575923	1.51325387613822	1.81811638753634	1.32009244547162	1.01750536590015	2.94609818756039	3.90630204941484	1.42277930919054	7.70481124612995	2.46662228496709	5.36589507839772	4.39782628607592	5.6008685716295	4.96239235545588	1.74287311333176	5.80784611841906	0.0	5.05329456907552	5.17792962014189	4.07458851198054	1.60024362692045	0.0	6.03043973519018	1.07769329574087	1.56411396369998	7.26576260935579	1.25549715426436	0.0	0.0	0.0	0.0	1.07111835867875	4.78595338489995	1.47974918939771	2.20236241853095	1.06245996515816	1.20813683929767	1.15546527280406	1.84932953000108	0.0	1.55507472103305	0.0	0.0	1.54329474054969	5.7235709902583	6.25016953868473	1.14266623246714	1.19578108524196	0.0	0.0	0.0	0.0	1.08363356387724	0.0	1.06880176558648	1.01189758439963	0.0	0.0	1.05061791683768	0.0	1.57758988775278	3.95308710046761	0.0	2.37485221884465	2.95829069130535	1.63219056666868	3.04310215109006	1.01615701168096	1.90883592017237	2.15881954776959	0.0	1.06059719027595	0.0	0.0	1.05841607328649	1.4820499942227	0.0	4.53793039813913	2.3913669561701	1.4799209837592	1.89706801079252	2.12191878689177	5.29864136864177	4.09756029397852	1.59263967970217	1.77958593049068	1.29254005857995	1.81334357175323	1.41612893062507	2.39416178907151	4.14789372503405	4.22407518929089	2.12366036472304	2.65705405151389	2.29490790566374	2.00592497890369	5.12745479817478	3.62178820726538	2.91328150615832	0.0	1.35557481206253	5.9914506795385	1.6862273408894	1.43367161449067	3.72582450492658	1.12207731776903	7.51017173525435	1.23294688540263	1.52810073812178	0.0	0.0	0.0	5.73285199074363	1.29276619579041	1.004569005645	3.84976331820508	2.30725043479166	1.69520385530999	3.99860410459742	6.70196695916767	1.02854997135801	3.23498547648914	1.57652797062762	1.3791839075564	1.08484143769053	2.82701663145771	0.0	2.19631180845389	6.45655082341322	4.98080272658311	0.0	1.10095833344218	6.93362154182492	3.74834096531082	2.76515797244322	2.42274267787217	1.05195735381584	1.08289108084679	1.23998647081123	1.60653440831581	3.4008867589166	6.62060414527446	2.26689432738164	2.06384342684985	1.02355509429198	2.14075234466356	4.25239579469349	1.09120901429237	4.7451740544913	2.02356372942978	1.42208105876059	0.0	0.0	0.0	0.0	0.0	6.14033485351947	2.69362776003955	1.02177249734643	1.02181167524784	3.65297789806288	1.75536004422755	1.82813111227896	1.6763779024966	1.28545369757166	1.07325650573634	1.37758587769674	3.31441897427371	4.78819681225523	1.63178047048055	2.20866124868674	2.51740016916204	2.53587921711503	0.0	3.77598869889032	1.55504126762138	1.13535641342928	1.7566983594291	1.22519536934798	5.70020579049377	5.26012423622114	6.62741514256996	4.55043547613488	6.71257297749224	2.64649519206494	4.52947459555961	4.59566578970944	8.41735483568934	3.80809584551557	1.75955463296065	6.17024004154944	1.61072644689911	6.07577112546367	3.73233450472114	8.08654993672494	3.11351840699499	4.18065105477601	1.50664282383965	1.2986275724356	3.9127807948444	2.23301773400712	5.23266140353013	3.18248996356629	0.0	1.20597985963912	1.00448427200997	5.13530797291895	1.60239382968129	0.0	5.14910118684415	2.78939628589022	5.86777651531095	0.0	1.98313926960087	6.75159042626137	4.5462979663283	6.24078365620156	2.01667249410201	1.76486999254885	1.59583001782674	0.0	0.0	2.94338761992076	5.62015203277093	1.25455473554453	1.00121039841212	1.5206383985519	0.0	1.37637038835005	1.32893782321235	1.01293173509664	4.42573681771886	4.73407054881905	2.17357525700768	2.02132519793681	1.65522945683183	4.47576071697924	1.05696453245282	2.52799060714067	3.16460394468109	1.21537298151613	1.81154148541844	3.13896529315878	2.08333811284106	2.43922075889187	3.41348906863279	1.40743766211499	1.13670915958451	0.0	0.0	0.0	0.0	1.25581392224025	1.03438849863807	1.26553953627157	3.58744225060536	2.21317381685471	1.80331468508327	3.38137137880735	2.82691083452357	1.47380339531486	13.4645818811291	1.15752697626486	1.04608985526309	1.01927853301679	0.0	4.77454366687242	1.37603749386783	1.57544963787596	1.28175907013988	4.03556549808171	2.35036340725742	1.51950744185022	2.29446843002472	3.91895329648734	1.61088284845363	1.2808442285484	5.83106683390092	3.23650458470612	0.0	3.7151518892736	1.25582533346132	1.83115644024491	0.0	4.57032665316025	2.60056096052763	3.57588511661789	2.65942057317121	1.78232009327403	4.31862493580462	3.40805688818117	5.25237659917838	4.10646015177599	3.37916404310586	4.26772218218418	1.51058980424532	3.91720237639467	2.20281838044071	1.77907289790673	1.2367173801385	1.58679413921691	0.0	0.0	0.0	0.0	0.0	1.53373456923512	6.12680537748633	1.26147337578447	2.34687069900486	3.68018302857669	0.0	0.0	1.39730761521371	1.56070534735556	1.20042759272318	1.09519402155522	1.16375024872074	1.35545155009735	5.26082519735015	2.57243095957229	13.8718356119927	5.45181183523395	3.21213392814353	5.36599868628378	1.67276513943184	0.0	1.31942877122964	6.66260330119655	3.88500554697484	4.16010377377792	5.52092848573647	0.0	5.52799583456938	2.68205314073891	2.47238047206311	2.43517257819608	1.16747723521971	2.69074401980119	1.05691048446914	0.0	3.16346915160891	2.33427652006396	3.65618054658633	2.06240764629999	1.80019087747512	7.93253476196963	4.85457504615246	1.13687049925486	1.45268925553304	2.9044785457079	3.71558787625643	1.01214144977232	1.40812124205277	1.14820089061538	2.79568963905142	1.78743703947963	7.34317743779652	1.96341948351154	1.99900674942775	4.60991816921059	2.98350223522318	2.06722814193915	1.42133227330111	1.110449405199	1.18456406140134	1.62477284074704	2.58276254218013	5.2345185655488	3.13617778074809	2.3862466331019	3.44454260905434	4.61158257809734	1.1652600323826	2.56996709909527	4.32933326008502	3.39087802723909	1.64183007482663	1.27961085890867	5.02247149960294	7.85542177298562	5.34474222178733	8.16259089379996	7.01882122995075	5.65429856210762	5.35418480362273	5.54513327877119	6.79317041037368	5.27555881381386	4.95726235478282	12.0343210528054	6.66459128716376	8.00587066717723	4.3719675686356	10.0803103703012	3.73144234877228	5.70605599064652	3.70647405271343	10.0483504764567	8.57018923024336	6.83008541168379	3.98206190493973	4.16343473054168	6.82918465464241	5.37248434806314	5.72121325784995	3.28785381976242	4.65178611003554	3.59236509902214	2.81304273242495	5.05655918871908	6.25288205679397	9.47650669252805	6.33888522343157	6.13263959697233	5.99950321218257	6.61693965285408	3.76438543026683	4.34089226771907	4.82267601470954	2.95207089190252	2.68739634798115	4.57004399562919	10.3728478301528	5.4408968267969	10.0984983679063	5.3603958877671	4.91280424150136	5.90382184197327	7.14239735471784	3.59262848315117	6.25649637549245	7.24010821529913	6.52434119254451	7.20424616221189	7.93753635339578	2.49475199093199	3.98513603949531	4.7109814696326	6.02969220492095	5.31668780480879	3.28886766734033	3.02477683560572	2.15136061620825	2.45310180826572	6.19019091428028	12.7183639397903	12.2851072324717	11.3717648995842	15.5516339755205	14.1197267945584	13.3499824873687	15.0550039895867	23.9836319576647	24.4913589235454	24.1812625673494	45.2016805114281	30.6305421989123	27.645686329576	26.4427521168831	0.0	1.27518762164091	26.7259631894262	26.9295420881951	41.326953326387	29.1526768911398	32.299249663949	27.5600612124204	33.9792885364335	1.76615446967136	11.2218465841533	4.17214878909428	2.06842679602263	1.14590415657634	2.23555012487671	3.62683406734784	2.60397640850128	2.34838269990941	2.25801249366022	4.0765654270184	7.31286552010016	1.41761045327097	3.38013219280288	3.96272334219019	1.17053780144076	1.27423081261435	0.0	0.0	2.28781482007098	3.44373967667348	1.66325660390227	2.25555961851616	2.98135934675411	1.30791068615963	3.552316047494	5.78071078829928	1.26002187852868	1.31928433900873	1.00164162537983	1.06680892887185	0.0	0.0	1.46570624739724	0.0	0.0	0.0	0.0	1.38173309976259	0.0	1.06082397452385	0.0	1.07382662691015	1.52715923649773	2.69103404009463	1.36043119613024	2.1039881071513	0.0	1.10345477162565	1.16991187463174	0.0	0.0	0.0	1.4730978504668	1.57497754025124	1.004890982385	0.0	1.01768911921688	1.0632610826677	1.01804790183971	0.0	1.41033459155525	1.38549072203358	7.41046378229356	0.0	3.42418950232155	1.75424004935872	1.28686164599778	1.14429927413939	2.36971093467068	0.0	0.0	0.0	0.0	2.76763923585369	1.10042200896995	1.21871042790952	6.34816345379965	3.26145708614544	5.11493090777503	12.709313771772	1.12218463331987	3.83114572672314	1.39025044425652	4.25090940698359	3.86833626383724	6.05842149207009	5.01060489298954	3.56075423989924	2.91661090218858	1.76786451879389	5.00541138256323	5.03258721008331	1.3259580023466	7.89483927773221	3.01298406109354	3.98503251591821	7.46562146798926	2.67642357976605	4.3897360004905	1.84392712866833	1.5597716627803	0.0	3.5476980321269	1.07067919331344	1.1743040080014	1.0894745880315	0.0	0.0	0.0	0.0	0.0	0.0	2.63184588982617	1.25682387051915	1.20592474487762	1.0138292149548	0.0	1.20788895510153	1.02179981181376	0.0	2.13008038284992	1.06222213570152	1.19940717688476	0.0	1.02383258224328	0.0	1.71931683389118	1.07444656596208	0.0	3.75463594510836	4.60237244448762	3.0163734045087	6.04030710811676	4.30019498186464	0.0	2.79039538827637	1.52920594989157	1.50736235653751	5.13504512948334	1.1312885140929	1.80428746621625	4.35803028764433	5.85941200495959	1.75200415816846	1.43980462218383	2.27515334290332	3.92602976326624	1.54675345429757	4.0635328773766	2.18091172716989	0.0	0.0	2.07717071572545	0.0	0.0	2.37149587816194	0.0	2.289655009409	5.51840583751037	4.8990935669085	2.33447879875083	0.0	4.61926227641972	2.21561569818047	1.15129356952281	1.19485740075503	3.15134014844711	0.0	1.05661294602618	1.08574921732614	2.28397006835783	1.79567415556266	1.25755104349485	1.00484644129133	2.08119103144463	1.18299742366167	2.73982299059251	1.05250103984227	3.36458587009264	5.09642315235841	12.480921404243	3.06880315547852	1.25072115874834	0.0	0.0	0.0	0.0	2.23318158037921	0.0	5.27541604010325	5.47700390200088	4.82459121276255	5.75461388682649	1.00788578358195	1.64146129069223	2.36452728406681	1.15664161494477	1.26231991271665	2.54672609821819	1.01148077301701	4.17066278638588	3.57851121726976	3.35660985813004	0.0	0.0	2.02725597285387	3.0341215621708	1.57954678429517	1.02380142261929	1.0301562128598	6.18388849908233	1.50141681316735	1.68443515406541	1.11638559978776	5.08878534913416	5.95404230508742	1.06069587300424	3.29949517723788	5.99699587923415	4.79294727545441	3.26622148871818	1.45815742352152	1.05266530092889	0.0	0.0	0.0	2.25091892121243	1.20083971761154	3.29388935910008	2.28253672973962	2.95299799105459	2.63228834592283	0.0	0.0	0.0	1.38804495673341	0.0	1.18139415082705	1.45356772083138	1.01249638170245	0.0	0.0	1.83140486409456	7.24172294625114	1.15047394471808	0.0	0.0	0.0	0.0	0.0	5.50592615780613	5.50624056729761	5.39957843417565	2.61112216963753	4.87253365015934	5.09933581488205	5.39229119849082	3.49203507257586	1.20860678907324	1.97050950435622	1.54998273959877	2.90613711832378	1.31969007424723	1.24952815102479	8.9547769774712	1.12347965333049	15.2473973929321	6.38772341501918	5.63945649518293	1.16140866320846	5.26160132718289	3.62043513534255	4.69377718213306	3.64497222029076	1.16030569868748	1.98410711631499	7.25892735028208	1.31090581309926	3.83942972240867	4.20527820040144	5.49621660696271	1.15263003123781	4.13113599502689	0.0	0.0	8.44746327327326	7.36633121036462	1.45273904567757	3.11188752017871	2.71802251953634	3.41716904001723	1.63652705710033	4.9474773595571	1.73927269134185	0.0	0.0	0.0	1.45589958948189	3.99634937957623	2.75363175107737	1.31743630734681	3.17067850609782	1.06013267839452	1.43972627821641	0.0	0.0	0.0	0.0	3.21384823825433	2.73841084618514	0.0	1.18164955568434	1.32699727805034	6.20942617114426	3.07868882145738	2.43491041472723	6.69830978404151	2.04138233248244	2.30181689809808	5.68872105174783	4.39726483395401	3.9536835636288	3.01933748449468	6.302963951159	0.0	1.40256508621689	5.54442453793077	1.4675310800633	1.93003235277999	3.18390308637212	1.3517283893451	3.77994290522594	5.87407805774727	2.237432706824	1.23572402101193	3.47304353382566	3.01512630382686	0.0	1.54662385511467	6.02263322229061	1.0555647978218	3.37840663932051	4.04215278445636	2.16387622399531	0.0	0.0	0.0	0.0	7.43938490726641	6.15679801756187	1.29226445301049	0.0	1.62655593829113	4.59864377011532	3.49030186931389	1.24598560194027	1.25607973353074	1.858875396673	1.70701363826424	1.96828170975648	0.0	1.04373319412323	5.50558649008845	7.10706270740539	7.42655513117215	6.50594467827251	0.0	4.79436252332875	3.53539352142118	4.83207428701152	4.69540659717942	3.92213966456712	1.48056254221414	7.75978297436193	4.22389211739169	4.19823931040369	1.60637989781127	1.03884523992402	1.12292717967089	1.44698834260767	1.53252445013022	1.10615918230746	1.10334758813032	1.43364488971273	1.74316214005506	0.0	2.27693718583812	5.02876921988074	1.16431736827716	1.10208918241045	0.0	0.0	0.0	0.0	3.06145642834944	1.02072983179769	1.37831404542612	1.12123551441053	1.10934094036921	1.17335399481618	0.0	1.29978452223542	0.0	4.92779357755813	3.26563149829146	1.14090664740658	0.0	2.54453700342746	8.76871382893812	1.43787519251796	1.3147778527344	3.89867932855071	3.75620504286983	1.23183689821004	0.0	4.74749796675861	4.02562508814914	0.0	1.48267463568536	3.87197354382097	1.22506799811994	1.19060705261391	1.45325431382145	1.50018179883546	1.66589354024408	1.14821377384245	0.0	1.11908827847546	1.27751477240414	4.34311888122065	0.0	6.20329704656847	8.23201169979465	8.65219457484826	1.17191828508734	1.44310642003406	9.12151591638721	4.13918454934091	4.41804891842057	1.89302899957211	0.0	1.04611556889602	1.82755640466891	3.69553276204412	5.10697399519081	8.5206784251862	2.50613821123578	0.0	1.78249375289793	1.8977241880079	3.19385742473261	2.00136617944534	3.01617922108342	2.17524875375171	1.23935326327647	2.77584799199998	1.22076952134922	7.44549643296409	4.07736758038342	4.84044650208855	4.58153735791923	0.0	0.0	1.38725987261742	1.02083366330105	2.55657203965467	0.0	0.0	1.03824386128976	0.0	1.11143712061231	1.43833843522846	0.0	1.10231775928344	0.0	1.14744890221238	0.0	0.0	1.3819135001	1.16157993116113	6.41454329342694	2.09031174693122	3.12810251118993	0.0	0.0	1.00049236641109	1.00575471769745	0.0	0.0	0.0	0.0	2.058214265537	3.22184034726279	1.10562836047681	2.35031265699657	2.49801879563927	2.16470611092241	0.0	1.24296225651147	0.0	1.32921452115069	0.0	0.0	1.50128238179647	0.0	0.0	0.0	0.0	1.17695273741294	1.52732940794645	2.13586994512346	3.0323792325924	1.9737455422694	4.6832543167191	1.49376622641514	0.0	2.48093227604993	0.0	0.0	4.81650334662295	2.55806816359525	1.31630110835987	0.0	0.0	0.0	1.00530476563579	0.0	0.0	1.36668978115952	1.17473384284013	1.4276566069	3.04987795351493	1.12904347061539	0.0	4.90001672957579	0.0	3.61716545456638	1.88063577560295	0.0	1.11073865193001	0.0	0.0	1.63535681418784	2.1077071452467	1.38608433447553	0.0	1.13165272076159	1.00009796821934	1.47842103382402	0.0	0.0	0.0	1.79747316384408	0.0	0.0	0.0	0.0	2.75456558527498	0.0	0.0	1.76529702593109	1.52914445605532	2.86048366448738	0.0	0.0	0.0	0.0	0.0	0.0	0.0	1.25245745814873	1.3013743628364	6.32970078423084	0.0	0.0	0.0	2.85066576239709	1.57972398914466	0.0	1.92367804083685	0.0	0.0	0.0	2.28800539356925	0.0	1.16519221557054	8.51216257400344	3.22108820666447	3.36632248526129	0.0	1.0159216642462	4.60903261170611	1.36067784560796	1.18476181203824	1.31562004045634	2.06192014280095	1.66410210133271	0.0	2.13919403621709	3.34190993616079	1.00562590436781	1.81878922115258	3.69349545363178	1.72727482507885	0.0	2.16337897798926	0.0	0.0	1.55553648586095	1.41478273624921	1.05273003554385	1.26220578183024	7.30468307678051	1.63238674522522	1.00281953478796	0.0	1.03876038787478	0.0	0.0	0.0	0.0	1.01180045040978	3.86088367722196	0.0	0.0	0.0	1.05299735273971	1.19987500236792	1.09471855950632	1.56567749093457	1.70617753295447	0.0	0.0	1.1593548396988	0.0	0.0	1.27720476719714	0.0	0.0	0.0	1.14423138011821	0.0	1.63665535154736	1.32320057078733	0.0	1.00852261894824	0.0	3.56196956946682	5.00498177030156	5.52366860298917	2.53782343902791	0.0	1.08728925905322	0.0	5.26260233367871	4.06346944482994	0.0	1.08394877708274	0.0	1.10091956732609	4.52440650883633	1.02812456031522	4.06200537963873	4.9336763806518	4.29647328272455	4.62521540447831	0.0	0.0	0.0	1.17839412180789	1.11723087192506	4.97730203238623	0.0	2.29923345932389	1.55764738189496	0.0	0.0	1.31532640040219	1.08984904659692	0.0	0.0	0.0	0.0	0.0	1.02802407304762	0.0	1.61076427762854	2.80226313980901	2.15738433222758	0.0	1.08311893511849	0.0	1.20109600129244	1.66417385402354	0.0	2.72738529543905	1.29995589394487	1.80927280326251	1.53068939898153	4.73548021659885	1.26826264871035	1.18079066984376	0.0	3.34648382552135	1.72422338800489	0.0	1.20654100657743	2.03800764309582	2.00156979774244	1.63020831525899	1.14762114707344	1.96877912798924	2.88661159301278	1.79728394537593	0.0	1.39467083250794	0.0	2.27371041085297	0.0	0.0	1.06134560056652	2.93306687424167	0.0	1.0612704569562	2.39203687640641	1.05473670000532	0.0	3.42002314988136	0.0	0.0	1.01065350602049	2.82978666122302	1.93289081095207	2.45903589331644	1.89749164348425	0.0	2.88306946649742	0.0	1.23700272802352	1.11543132030687	1.82522015097855	1.74833957430155	1.32399698966774	1.95838501935153	1.3444829927154	1.94900588804534	0.0	3.22097166801482	1.99915458998385	1.35979092491519	1.09919810844152	2.8651313712571	1.60046363652082	1.19067489257779	1.08178551624522	1.2494188505728	0.0	0.0	1.7285524108006	4.45172830107625	1.21917412540468	0.0	1.3361131809474	1.66906701140475	1.65206948420593	1.76545043117921	3.7742158633806	0.0	0.0	0.0	1.44294700056855	3.95172474686266	1.57380198207729	1.04078240583676	1.23910241039688	1.04658983642494	0.0	2.10334456849359	0.0	1.02265564062571	1.4072382574127	4.32846665702494	1.12920566349156	0.0	1.72330534688467	1.50820101490455	1.37346515666231	1.62098622295825	1.12115834851329	1.99592509033275	1.05133999446897	1.18870233297629	1.37982620026654	2.9051351075703	2.46815673968159	1.34216540764563	1.20634014013193	1.60569112734199	0.0	0.0	0.0	0.0	1.31994844225004	0.0	1.11963419575953	3.27662616858797	0.0	0.0	2.51360575439269	1.10064491359255	0.0	0.0	1.0716500739293	0.0	1.085989179267	1.71343395308455	1.11832338136695	1.29234083644246	2.35098192743273	0.0	1.41621534123078	0.0	1.11078834916294	1.33948103932839	2.94899432359325	0.0	1.02028924459421	0.0	1.04708536600789	3.07423761071638	1.08929596378758	1.17163582783299	0.0	0.0	1.25942740977387	1.38579604902165	4.21801570787857	1.11821791969552	0.0	0.0	0.0	1.27044516927051	1.95059331508505	0.0	1.1202592324904	0.0	1.87770985990356	0.0	1.00178031350334	2.79991521912743	0.0	1.50059561049075	0.0	1.06385578634545	1.16250310138582	1.36524311832972	0.0	2.54297349315524	1.40047125195248	1.36322354471281	1.03290419288415	1.062951255567	0.0	3.39777558442868	4.57202260641059	1.02635432809644	0.0	1.10917739039174	0.0	0.0	1.35751120128498	1.01800507939046	0.0	0.0	1.63584536466442	1.97921383828988	1.41032798307992	1.01374863458498	2.01221682276114	1.7915925647643	1.49425019177261	0.0	1.24365251858898	0.0	2.00778839702354	0.0	1.55625226960305	0.0	1.02185478742808	1.01581477845409	0.0	9.07349010026734	2.38166648351634	0.0	1.0774937701826	1.0466738746347	0.0	1.67765222702168	0.0	0.0	0.0	3.13997880025135	0.0	2.72464706362005	3.95739232302092	0.0	0.0	0.0	1.06834327995087	1.30514299880553	0.0	1.40144406537622	1.13251534663103	1.27397328140743	2.62862455281491	1.84362818601344	2.93742985985752	1.89619281944056	6.04979807187147	1.33293432243811	1.041064914873	1.23485889689838	1.21305716739833	1.10431292373178	0.0	0.0	0.0	1.30792028013478	2.41570619746548	5.12540022527985	2.99051083645008	4.02616284698395	1.40611214712081	1.74897675715807	2.30999850984087	0.0	1.08307344226488	1.56896415377837	0.0	0.0	0.0	0.0	1.39071197217317	0.0	2.61979578623019	1.26263323897641	1.05153860673068	1.83307596625279	2.14681715878934	1.01534476143672	0.0	0.0	0.0	1.01623886140022	1.16048100152813	3.61248428676355	3.82731478891152	1.39194499302809	1.03266240808184	1.75403947466822	0.0	1.59868598824331	1.22804082757076	1.85272551165024	2.85541066129744	1.08656866224834	0.0	2.20322132525001	2.97975129155298	1.05330786444354	1.41203144222928	2.00733228969645	1.1715811454496	1.90336781405026	0.0	2.12746792420483	2.03160065056094	1.25574258476067	1.71474505912099	0.0	0.0	0.0	2.57346800102004	3.29902704954691	0.0	1.21351689306427	0.0	0.0	4.55658454836658	1.41330969034107	0.0	2.73946952981439	3.70705693306253	3.32744651521456	1.58385383671569	0.0	3.19020876934168	0.0	0.0	0.0	4.11219158727386	0.0	1.02555125762074	1.03987944626188	2.04193789755348	1.23424355236508	0.0	1.05285385837015	0.0	1.68079620191019	0.0	1.00612225624216	0.0	0.0	1.10502136177308	1.58994151259399	4.02203560946474	1.02192006975377	1.11248904181362	0.0	0.0	2.28230590574108	1.82218376389018	1.57064962103965	1.7883358572744	0.0	0.0	1.03665687298157	0.0	1.65357504426575	1.09585480485137	1.07698108461714	1.0016311629097	2.13830515845206	0.0	1.82075966401253	1.85609332388707	2.25195209747151	0.0	1.33572837108548	2.60823350810683	1.13391827560636	0.0	1.99102939678472	0.0	0.0	0.0	0.0	0.0	0.0	0.0	0.0	1.2560523485664	1.5534355117002	0.0	0.0	0.0	1.38341940526366	1.66012237557944	2.89686077705942	2.54830991480121	1.00839434483185	1.30157948603334	0.0	4.86599040356722	4.9213706179033	0.0	1.52228566750477	1.76721390000439	0.0	0.0	1.2219257417507	1.15694938645908	0.0	0.0	1.02468436696781	0.0	0.0	0.0	0.0	1.02097536380439	1.69089908445492	0.0	3.36117573349782	4.58856782844346	0.0	0.0	0.0	0.0	0.0	0.0	0.0	0.0	1.00282081188943	1.35895271694204	0.0	3.11641986197407	1.14631482692257	0.0	0.0	0.0	1.02878062661394	1.50335285874917	1.22080308300037	1.24640691249384	4.7780633570219	0.0	1.02738479388816	0.0	0.0	0.0	0.0	1.92202709361104	1.06461778569754	1.68566974708312	1.67581597568426	1.07798766866781	0.0	1.22353351730285	4.45575939260625	1.33875290631307	1.02882971130646	1.42023566130488	1.57456684691339	0.0	0.0	0.0	1.19602515078306	1.83020004486712	2.66222731423294	0.0	1.27832037396744	3.07320592659615	1.22205899485708	3.17046994415308	3.5745639365834	1.31262627404445	0.0	1.10383090912699	0.0	0.0	1.24062231943787	1.17650595772864	0.0	0.0	0.0	0.0	1.77329622810053	1.2032085944583	0.0	0.0	1.91190749332163	1.10238381362105	0.0	0.0	0.0	1.32025505200858	1.57941893203858	3.5774936123054	0.0	0.0	1.05296835420071	1.04695294784973	1.02260469514159	0.0	0.0	0.0	0.0	1.21908203955474	0.0	0.0	0.0	2.35699100043275	3.23261813608953	1.02370198889463	1.83672263550036	0.0	1.25413096006569	1.97464355281142	1.0234027953034	2.47497440651688	1.52736046628587	1.01999047329893	4.22333294346154	0.0	0.0	0.0	1.11830439470212	0.0	0.0	0.0	0.0	0.0	7.21297627379023	1.72678433289851	1.04245356909143	2.2527693840046	1.21544289516271	0.0	3.48065491494537	1.24359107702889	0.0	0.0	4.5236006572118	4.49940070491539	1.39481421544171	3.58525052527507	2.23810583664088	1.11599949663304	3.34518178882639	0.0	1.53010864620427	0.0	2.36049960397899	1.2035222556323	0.0	0.0	0.0	0.0	0.0	5.17750832133148	0.0	1.04244454795567	1.73362715230603	0.0	1.65368381673123	3.38318442675751	5.73746704460654	0.0	7.44881900204834	2.52845062164059	0.0	1.66048479248324	4.74077270162106	2.21454470407596	1.4129063742154	1.6278313082409	1.4324753715081	0.0	0.0	0.0	0.0	2.49880961452436	0.0	1.02944577394386	0.0	2.30956956317088	3.47315756336819	1.1329154071071	1.3293749994629	0.0	1.1025272290558	1.15102742001381	5.00050356910527	0.0	0.0	0.0	1.61688412464057	3.18881759169712	0.0	0.0	0.0	0.0	1.77020327397014	0.0	3.88704566807039	0.0	0.0	0.0	0.0	0.0	1.38700836943424	3.50710536132765	1.09683685630994	0.0	3.97881709358661	1.08602667845611	1.04452093900918	0.0	0.0	1.14595747338765	0.0	2.14287397891399	3.3132358026556	4.60673168205441	1.22083819245853	1.93720622213225	1.57869418543998	4.86114800730182	2.63122174209439	1.46925780512988	1.10917324557328	0.0	0.0	0.0	0.0	0.0	0.0	2.5638251738969	0.0	0.0	1.82394484325171	1.19398939185615	1.67451738409716	0.0	1.33399294738758	3.84720135357271	1.17421663607019	1.03752701389853	0.0	0.0	1.1992668869321	1.04371914050837	0.0	4.33292345141988	1.12734876700407	1.00234769797552	2.86124864264711	3.01587942728331	1.02948008021444	0.0	0.0	3.02208431017373	1.7683653774101	3.53515156509867	0.0	0.0	0.0	0.0	1.0594784856816	2.84974699555559	1.36443944152351	2.55559502318061	11.0319954279209	0.0	0.0	0.0	0.0	0.0	2.04702236451078	0.0	0.0	0.0	0.0	1.44053300495385	0.0	0.0	0.0	1.06674895512988	1.20974596662359	3.77870374735751	1.3132720037443	2.86890309072376	0.0	1.53759468107696	0.0	1.26847357990464	0.0	0.0	0.0	0.0	2.3489218893136	0.0	4.34869386119943	3.43927256181738	1.58535495824644	1.93682937715191	2.22980132097724	1.71276608938385	0.0	0.0	0.0	0.0	0.0	3.2707788934277	2.30102160257093	1.23588082466632	1.24962713881345	2.05732488712213	0.0	1.14102287996069	1.61382278022311	0.0	1.00372158290182	3.2144962003119	3.33274271809687	0.0	1.36334587967421	2.34373646711837	2.08873492397408	0.0	1.26356319057315	1.63774322107358	0.0	1.18460123940242	2.12405704655899	2.23005999405491	0.0	0.0	2.66784086226618	2.15511220565041	1.32695325598551	0.0	0.0	0.0	0.0	1.23468664174436	1.13122626400312	0.0	0.0	2.88431851081702	1.88528998430174	1.5319743642529	3.29529666755886	0.0	2.59118784195219	1.51020333820404	1.03190867363348	3.13113444678429	1.01344242415736	1.24375419091086	0.0	0.0	1.02206608371043	0.0	1.06437465421106	1.24431993288484	1.96510594030508	1.19337989010818	9.93337976034607	1.32125006928378	0.0	1.10985986857064	0.0	1.11826937107048	1.27337365168286	0.0	0.0	0.0	1.09838998618394	0.0	1.39346328216809	1.41552140277532	5.05736789718814	1.42757152670705	3.87092096414878	2.62168383595343	1.11743000994855	1.36349119371674	1.76496956563464	1.22152223191492	0.0	1.24110031668801	1.79184882056683	1.95443142026066	2.1832953809982	0.0	0.0	2.47477980737692	0.0	1.01850747990196	0.0	0.0	1.0222553715258	0.0	0.0	0.0	0.0	0.0	0.0	0.0	1.28538902424657	1.49051391438709	1.130315462529	1.09653510227329	1.72049444074831	0.0	0.0	1.06957494559535	2.77510613899786	1.06272321409848	0.0	1.0935017502492	1.43005559082566	1.3011821822463	1.06627311069723	1.33382601678737	2.29444175032288	1.29768313776404	0.0	5.24463858971342	0.0	2.0275865780533	0.0	0.0	0.0	0.0	0.0	1.40006174713585	0.0	1.00558642203467	2.97253417160974	0.0	1.14412756720468	0.0	3.62927555492409	1.09720166369232	2.12225454537758	0.0	1.92230111825262	0.0	4.44222215113013	0.0	1.21473941925651	1.11846797033651	0.0	0.0	2.26722580468409	1.86114562343258	1.3111202181203	1.15509539784769	1.01744595015098	1.05159405469082	1.0387863115156	0.0	1.34306227125462	0.0	0.0	1.56413008696608	1.03995759988172	1.23239731661011	2.60214522616611	0.0	1.0499514734906	0.0	0.0	3.34392510634372	1.00434600817405	2.27200700857709	2.44116821735414	1.00709770885099	0.0	2.34592284306377	0.0	3.096348833933	0.0	0.0	3.38072897090941	1.70648274653327	1.02090394891901	1.30544184155738	2.90729889994316	2.46890541447289	2.23350454081986	0.0	0.0	1.08284599684283	1.21475281485657	0.0	0.0	1.60590714520741	0.0	0.0	1.37467871540272	1.43709884214707	0.0	0.0	1.05359022540209	0.0	1.13946652441687	2.04310125805409	1.66759136514673	0.0	1.23336281954452	4.34324921511278	1.29526882545823	0.0	1.13716684873894	2.45273825886268	1.11501606091674	3.40438465087676	1.27431515804881	1.00552302704267	4.10451342155744	2.12569998777289	3.03773149339226	2.11302604425482	0.0	4.82773772538078	1.14434970214265	0.0	0.0	1.01767872598884	1.11863112748826	1.42864532849398	1.94871145549455	1.87142689428836	1.04688863844122	1.49764066270472	2.90653586319782	0.0	0.0	2.97015614165064	2.15722606647808	0.0	0.0	1.03178834277345	0.0	1.24827341655368	0.0	2.18098570222829	5.24582006075726	0.0	1.272674295672	0.0	3.53235455633572	1.01894498580713	2.80021747547123	2.20196104490616	1.19767851243243	3.09081314663799	2.87999564258558	0.0	1.83417784259679	0.0	2.62459550872908	0.0	0.0	0.0	1.74029679244844	1.0449221195069	0.0	1.37938233585049	1.08969206889681	1.67181337956103	1.02180596254584	4.79727579351978	1.75809509811127	1.14099183509745	0.0	0.0	3.09345147448025	1.336432935647	0.0	1.23793573034169	1.02780796672494	3.40538984284402	0.0	3.11614138099921	1.16736913502418	1.0442896406074	0.0	1.52356405306922	0.0	0.0	0.0	1.12711877321728	2.97250391512634	1.68955338809035	0.0	0.0	0.0	1.40828139370889	3.30889993280199	1.56461017062637	0.0	1.88414310330647	1.1453416108503	0.0	1.55765087860911	2.09352683280133	1.06516846953671	2.19631779339341	0.0	1.40086028987691	0.0	1.07630110041923	1.52872280863643	0.0	0.0	5.28851302392859	1.3179712200901	0.0	1.1949644023625	1.97566197398605	1.28575268095749	2.40869876247	1.38828422717767	0.0	2.40788506872843	5.19127546702714	8.308091232135	1.94725925900614	1.21505424970289	0.0	1.16544946466226	3.44122753589064	5.40006843389192	6.17429330458076	2.78310749200289	0.0	1.04922421741294	0.0	4.86071132488981	0.0	1.17832249089066	1.97708316285285	2.44826116741741	2.06619549858797	3.87936666759226	1.37018903146805	2.92525568480693	3.63816217985244	1.59829704005048	1.12282671777248	7.0784898155008	1.03199925692479	3.18838532141503	0.0	1.39335432850407	1.17251090196709	1.66699438404907	0.0	1.77961699494925	0.0	1.14679696645546	0.0	1.55932290272422	0.0	0.0	1.04187304417327	1.51836609593899	1.87647682252896	1.15967263312604	0.0	1.85304194201387	1.50712951508703	1.47656419251087	0.0	1.23899305638288	1.08821578331926	4.53656131932338	1.83533437789906	1.8189984795531	1.23059552616444	1.87978116693192	0.0	3.07015916825455	0.0	1.04717442996908	4.76040227761894	4.51458363860148	1.06814312528281	1.22847492237105	1.14990486610326	1.12186449589098	1.24352851670207	3.460452071053	1.02727627922487	3.63267373165259
[truncated: 130,269 more chars]
