# Supplementary material for: Pleione: A tool for statistical and multi-objective calibration of Rule-based models
Source: Sci Rep. 2019 Oct 22;9:15104. doi: 10.1038/s41598-019-51546-6 (PMC6805871; doi:10.1038/s41598-019-51546-6)
Supplement: Supplementary file 1 — File S1 [file 41598_2019_51546_MOESM1_ESM.zip › File S2/model-sigma/strategy2/exp-data/control_3.txt]

T\ID	aaeA	aaeB	aaeR	aaeX	aas	aat	abgA	abgB	abgR	abgT	abpA	abpB	abrB	accA	accB	accC	accD	aceA	aceB	aceE	aceF	aceK	ackA	acnA	acnB	acpH	acpP	acpS	acpT	acrA	acrB	acrD	acrE	acrF	acrR	acrZ	acs	actP	ada	add	adeP	adeQ	adhE	adhP	adiA	adiC	adk	aegA	aer	aes	afuB	afuC	agaA	agaC	agaD	agaI	agaR	agaS	agaV	agaW	agp	ahpC	ahpF	ahr	aidB	ais	alaA	alaC	alaE	alaS	alaT	alaU	alaV	alaW	alaX	aldA	aldB	alkA	alkB	allC	allE	allR	allS	alpA	alr	alsA	alsB	alsC	alsE	alsK	alx	amiA	amiB	amiC	amiD	amn	ampC	ampD	ampE	ampG	ampH	amtB	amyA	anmK	ansA	ansB	ansP	apaG	apaH	apbE	aphA	appA	appB	appC	appY	apt	araA	araB	araC	araD	araE	araF	araG	araH	araJ	arcA	arcB	arcZ	arfA	arfB	argA	argB	argC	argD	argE	argF	argG	argH	argI	argK	argO	argP	argQ	argR	argS	argT	argV	argX	argY	argZ	arnA	arnB	arnC	arnD	arnE	arnF	arnT	aroA	aroB	aroC	aroD	aroE	aroF	aroG	aroH	aroK	aroL	aroM	aroP	arpA	arsB	arsC	arsR	artI	artJ	artM	artP	artQ	ascB	ascF	ascG	asd	aslA	aslB	asmA	asnA	asnB	asnC	asnS	asnT	asnU	asnV	asnW	aspA	aspC	aspS	aspT	aspU	aspV	astA	astB	astC	astD	astE	atl	atoA	atoB	atoC	atoD	atoS	atpA	atpB	atpC	atpD	atpE	atpF	atpG	atpH	atpI	avtA	azoR	bacA	baeR	baeS	bamA	bamB	bamC	bamD	bamE	barA	basR	basS	bax	bcp	bcr	bcsA	bcsB	bcsC	bcsE	bcsF	bcsG	bcsQ	bcsZ	bdcA	bdcR	bepA	betA	betB	betI	betT	bfd	bfr	bglA	bglB	bglF	bglG	bglJ	bglX	bhsA	bioA	bioB	bioC	bioD	bioF	bioH	birA	bisC	blc	blr	bluF	bluR	bolA	borD	brnQ	bsmA	bssR	bssS	btuB	btuC	btuD	btuE	btuF	btuR	cadB	cadC	caiA	caiB	caiC	caiE	caiF	can	carA	carB	cas1	cas2	cas3	casA	casB	casC	casD	casE	cbl	cbpA	cbpM	cbrA	cbrB	cbrC	cbtA	cca	ccmA	ccmB	ccmC	ccmD	ccmE	ccmF	ccmG	ccmH	cdaR	cdd	cdgI	cdh	cdsA	cedA	cfa	chaA	chaB	chaC	chbA	chbB	chbC	chbF	chbG	chbR	cheA	cheB	cheR	cheW	cheY	cheZ	chiA	chiP	cho	chpB	chpS	cirA	citC	citD	citE	citF	citG	citT	citX	clcA	clcB	clpA	clpB	clpP	clpS	clpX	clsA	clsB	clsC	cmk	cmoA	cmoB	cmtA	cmtB	cnu	coaA	coaD	coaE	cobB	cobC	cobS	cobT	cobU	codA	codB	cof	comR	copA	corA	cpdA	cpdB	cpoB	cpsB	cpsG	cptA	cpxA	cpxP	cpxR	cra	crcB	creA	creB	creC	creD	crfC	crl	crp	crr	csdA	csdE	csgA	csgB	csgD	csgE	csgF	csgG	csiD	csiE	csiR	cspA	cspB	cspC	cspD	cspE	cspF	cspG	cspH	csrA	csrB	csrC	csrD	cstA	cueO	cueR	curA	cusA	cusB	cusC	cusF	cusR	cusS	cutA	cutC	cvpA	cvrA	cyaA	cyaY	cybB	cybC	cycA	cydA	cydB	cydC	cydD	cydX	cynR	cynS	cynT	cynX	cyoA	cyoB	cyoC	cyoD	cyoE	cysA	cysB	cysC	cysD	cysE	cysG	cysH	cysI	cysJ	cysK	cysM	cysN	cysP	cysQ	cysS	cysT	cysU	cysW	cysZ	cytR	dacA	dacB	dacC	dacD	dadA	dadX	dam	damX	dapA	dapB	dapD	dapE	dapF	dauA	dbpA	dcd	dcm	dcp	dcrB	dctA	dctR	dcuA	dcuB	dcuC	dcuD	dcuR	dcuS	dcyD	ddlA	ddlB	ddpA	ddpB	ddpC	ddpD	ddpF	ddpX	deaD	dedA	dedD	def	degP	degQ	degS	deoA	deoB	deoC	deoD	deoR	der	dfp	dgcC	dgcE	dgcF	dgcI	dgcJ	dgcM	dgcN	dgcP	dgcQ	dgcZ	dgkA	dgoA	dgoD	dgoK	dgoR	dgoT	dgt	dhaK	dhaL	dhaM	dhaR	diaA	dicA	dicF	dinB	dinD	dinF	dinG	dinI	dinJ	djlA	djlC	dkgA	dkgB	dksA	dld	dmlA	dmlR	dmsA	dmsB	dmsC	dmsD	dnaA	dnaB	dnaC	dnaE	dnaG	dnaJ	dnaK	dnaN	dnaQ	dnaT	dnaX	dosC	dosP	dpiA	dpiB	dppA	dppB	dppC	dppD	dppF	dps	dsbA	dsbB	dsbC	dsbD	dsbG	dsdA	dsdX	dsrB	dtd	dtpA	dtpB	dtpC	dtpD	dusA	dusB	dusC	dut	dxr	dxs	eaeH	eamA	eamB	ebgA	ebgC	ebgR	ecnA	ecnB	eco	ecpA	ecpB	ecpC	ecpD	ecpE	ecpR	eda	edd	efeB	efeO	efp	elaA	elaB	elaD	elbB	elfA	elfG	elyC	emrA	emrB	emrD	emrY	emtA	endA	eno	entA	entB	entC	entD	entE	entF	entH	entS	envC	envR	envY	envZ	epd	epmA	epmB	epmC	eptA	eptB	eptC	era	erpA	essD	essQ	etk	etp	ettA	eutA	eutB	eutC	eutD	eutE	eutG	eutH	eutJ	eutK	eutL	eutM	eutN	eutP	eutQ	eutR	eutS	eutT	evgA	evgS	exbB	exbD	exoX	exuR	exuT	fabA	fabB	fabD	fabF	fabG	fabH	fabI	fabR	fabZ	fadA	fadB	fadD	fadE	fadH	fadI	fadJ	fadK	fadL	fadM	fadR	fau	fbaA	fbaB	fbp	fcl	fdhD	fdhE	fdhF	fdnI	fdoG	fdoH	fdoI	fdx	feaB	feaR	fecA	fecB	fecC	fecD	fecE	fecI	fecR	feoA	feoB	feoC	fepA	fepB	fepC	fepD	fepE	fepG	fes	fetA	fetB	ffh	ffs	fhlA	fhuA	fhuB	fhuC	fhuD	fhuE	fhuF	fic	fieF	fimA	fimB	fimC	fimD	fimE	fimF	fimG	fimH	fimI	fimZ	fis	fiu	fixA	fixB	fixC	fixX	fklB	fkpA	fkpB	fldA	fldB	flgA	flgB	flgC	flgD	flgE	flgF	flgG	flgH	flgI	flgJ	flgK	flgL	flgM	flgN	flhA	flhB	flhC	flhD	flhE	fliA	fliC	fliD	fliE	fliF	fliG	fliH	fliI	fliJ	fliK	fliL	fliM	fliN	fliO	fliP	fliQ	fliR	fliS	fliT	fliZ	flk	flu	flxA	fmt	fnr	focA	focB	folA	folB	folC	folD	folE	folK	folM	folP	folX	fpr	frc	frdA	frdB	frdC	frdD	fre	frlA	frlB	frlC	frlD	frlR	frmA	frmB	frmR	frr	frsA	fruA	fruB	fruK	frvB	frvR	frvX	frwB	frwC	frwD	fryA	fryB	fryC	fsaA	fsaB	fsr	ftnA	ftnB	ftsA	ftsB	ftsE	ftsH	ftsI	ftsK	ftsL	ftsN	ftsP	ftsQ	ftsW	ftsX	ftsY	ftsZ	fucA	fucI	fucK	fucO	fucP	fucR	fucU	fumA	fumB	fumC	fur	fusA	fxsA	gabD	gabP	gabT	gadA	gadB	gadC	gadE	gadW	gadX	galE	galF	galK	galM	galP	galR	galT	galU	gapA	garD	garK	garL	garP	garR	gatA	gatB	gatC	gatD	gatY	gatZ	gcd	gcl	gcvA	gcvB	gcvH	gcvP	gcvR	gcvT	gdhA	gfcA	gfcB	gfcC	gfcD	gfcE	ggt	ghoS	ghoT	ghrA	ghrB	ghxP	ghxQ	glcA	glcB	glcC	glcD	glcE	glcF	glcG	gldA	glf	glgA	glgB	glgC	glgP	glgS	glgX	glk	glmM	glmS	glmU	glmY	glmZ	glnA	glnB	glnD	glnE	glnG	glnH	glnK	glnL	glnP	glnQ	glnS	glnU	glnV	glnW	glnX	gloA	gloB	gloC	glpA	glpB	glpC	glpD	glpE	glpF	glpG	glpK	glpQ	glpR	glpT	glpX	glrK	glrR	gltA	gltB	gltD	gltF	gltI	gltJ	gltK	gltL	gltP	gltS	gltT	gltU	gltV	gltW	gltX	gluQ	glvB	glvC	glvG	glxK	glyA	glyQ	glyS	glyT	glyV	glyW	glyX	glyY	gmd	gmhB	gmk	gmm	gnd	gnsA	gnsB	gntK	gntP	gntR	gntT	gntU	gntX	gor	gph	gpmA	gpmM	gpp	gpsA	gpt	grcA	greA	greB	groL	groS	grpE	grxB	grxC	grxD	gshA	gshB	gsiA	gsiB	gsiC	gsiD	gsk	gspA	gspB	gspC	gspD	gspE	gspF	gspG	gspH	gspI	gspJ	gspL	gspM	gspO	gss	gstA	gstB	guaA	guaB	guaC	guaD	gudD	gudP	gudX	gutM	gutQ	gyrA	gyrB	hcaB	hcaC	hcaD	hcaE	hcaF	hcaR	hcaT	hchA	hcp	hcr	hda	hdeA	hdeB	hdeD	hdfR	hdhA	helD	hemA	hemB	hemC	hemD	hemE	hemF	hemG	hemH	hemL	hemN	hemX	hemY	hepA	hflC	hflD	hflK	hflX	hfq	hha	hicA	hicB	higA	higB	hinT	hipA	hipB	hisA	hisB	hisC	hisD	hisF	hisG	hisH	hisI	hisJ	hisL	hisM	hisP	hisQ	hisR	hisS	hlyE	hmp	hns	hofB	hofC	hofM	hofN	hofO	hofP	hofQ	hokB	hokC	hokD	hokE	holA	holB	holC	holD	holE	hpf	hpt	hrpA	hrpB	hscA	hscB	hscC	hsdM	hsdR	hsdS	hslJ	hslO	hslR	hslU	hslV	hspQ	hsrA	htgA	htpG	htpX	htrE	htrL	hupA	hupB	hyaA	hyaB	hyaC	hyaD	hyaE	hyaF	hybA	hybB	hybC	hybD	hybE	hybF	hybG	hybO	hycB	hycC	hycD	hycE	hycF	hycG	hycH	hycI	hydN	hyfA	hyfB	hyfC	hyfD	hyfE	hyfF	hyfG	hyfH	hyfI	hyfJ	hyi	hypA	hypB	hypC	hypD	hypE	hypF	hypT	hyuA	iaaA	iadA	iap	ibaG	ibpA	ibpB	icd	iclR	idi	idnD	idnK	idnO	idnR	idnT	ihfA	ihfB	ileS	ileT	ileU	ileV	ileX	ileY	ilvA	ilvB	ilvC	ilvD	ilvE	ilvH	ilvI	ilvL	ilvM	ilvN	ilvY	inaA	infA	infB	infC	insA-1	insA-2	insA-3	insA-4	insA-5	insA-6	insA-7	insB-1	insB-2	insB-3	insB-4	insB-5	insB-6	insC-1	insC-2	insC-3	insC-4	insC-5	insC-6	insD	insD-1	insD-2	insD-3	insD-4	insD-5	insD-6	insE-1	insE-2	insE-3	insE-4	insE-5	insF-1	insF-2	insF-3	insF-4	insF-5	insG	insH-1	insH-10	insH-11	insH-2	insH-3	insH-4	insH-5	insH-6	insH-7	insH-8	insH-9	insI-1	insI-2	insI-3	insJ	insL-1	insL-2	insL-3	insM	insN-1	insN-2	insO-1	insO-2	intA	intB	intD	intE	intF	intG	intQ	intR	intS	intZ	iraD	iraP	iscA	iscR	iscS	iscU	iscX	ispA	ispB	ispD	ispE	ispF	ispG	ispH	ispU	isrB	ivbL	ivy	katE	katG	kbaY	kbl	kch	kdgK	kdgR	kdgT	kdpA	kdpB	kdpC	kdpD	kdpE	kdpF	kdsA	kdsB	kdsC	kdsD	kduD	kduI	kefB	kefC	kefF	kefG	kgtP	kilR	kptA	kup	lacA	lacI	lacY	lacZ	lamB	lapA	lapB	ldcA	ldcC	ldhA	ldrA	ldrB	ldrC	ldrD	ldtA	ldtB	ldtC	ldtD	ldtE	lepA	lepB	leuA	leuB	leuC	leuD	leuL	leuP	leuQ	leuS	leuT	leuU	leuV	leuW	leuZ	lexA	lfhA	lgoD	lgt	lhgO	lhr	ligA	ligB	lipA	lipB	lit	livF	livG	livH	livJ	livK	livM	lldD	lldP	lldR	lnt	loiP	lolA	lolB	lolC	lolD	lolE	lomR_1	lomR_2	lon	lpcA	lpd	lplA	lplT	lpoA	lpoB	lpp	lptA	lptB	lptC	lptD	lptE	lptF	lptG	lpxA	lpxB	lpxC	lpxD	lpxH	lpxK	lpxL	lpxM	lpxP	lpxT	lrhA	lrp	lspA	lsrA	lsrB	lsrC	lsrD	lsrF	lsrG	lsrK	lsrR	ltaE	luxS	lysA	lysC	lysO	lysP	lysQ	lysR	lysS	lysT	lysU	lysV	lysW	lysY	lysZ	lyxK	maa	macA	macB	maeA	maeB	mak	malE	malF	malG	malI	malK	malM	malP	malQ	malS	malT	malX	malY	malZ	manA	manX	manY	manZ	map	marA	marB	marC	marR	matP	mazE	mazF	mazG	mcaS	mcbA	mcbR	mcrA	mcrB	mdaB	mdfA	mdh	mdlA	mdlB	mdtA	mdtB	mdtC	mdtD	mdtE	mdtF	mdtG	mdtH	mdtI	mdtJ	mdtK	mdtL	mdtM	mdtN	mdtO	mdtP	melA	melB	melR	menA	menB	menC	menD	menE	menF	menH	menI	mepA	mepH	mepM	mepS	metA	metB	metC	metE	metF	metG	metH	metI	metJ	metK	metL	metN	metQ	metR	metT	metU	metV	metW	metY	metZ	mfd	mglA	mglB	mglC	mgrB	mgsA	mgtA	mhpA	mhpB	mhpC	mhpD	mhpE	mhpF	mhpR	mhpT	miaA	miaB	micF	minC	minD	minE	mioC	mipA	mlaA	mlaB	mlaC	mlaD	mlaE	mlaF	mlc	mliC	mlrA	mltA	mltB	mltC	mltD	mltF	mmuM	mmuP	mnaT	mngA	mngB	mngR	mnmA	mnmC	mnmE	mnmG	mntH	mntP	mntR	moaA	moaB	moaC	moaD	moaE	mobA	mobB	mocA	modA	modB	modC	modE	modF	moeA	moeB	mog	mokB	mokC	motA	motB	mpaA	mpl	mppA	mprA	mqo	mqsA	mqsR	mraY	mraZ	mrcA	mrcB	mrdA	mrdB	mreB	mreC	mreD	mrp	mrr	msbA	mscK	mscL	mscM	mscS	msrA	msrB	msrC	msyB	mtfA	mtgA	mtlA	mtlD	mtlR	mtn	mtr	mug	mukB	mukE	mukF	murA	murB	murC	murD	murE	murF	murG	murI	murJ	murP	murQ	murR	mutH	mutL	mutM	mutS	mutT	mutY	mzrA	nac	nadA	nadB	nadC	nadD	nadE	nadK	nadR	nagA	nagB	nagC	nagE	nagK	nagZ	nanA	nanE	nanK	nanM	nanR	nanS	nanT	napB	napC	napD	napF	napG	napH	narG	narH	narI	narJ	narK	narL	narP	narQ	narU	narV	narW	narY	narZ	ndh	ndk	nei	nemA	nemR	nepI	nfi	nfo	nfrA	nfrB	nfsA	nfsB	nfuA	nhaA	nhaB	nhaR	nhoA	nikA	nikB	nikC	nikD	nikE	nikR	nimR	nimT	ninE	nirB	nirC	nirD	nlpA	nlpC	nlpD	nlpE	nlpI	nmpC	nohA	nohB	norR	norV	norW	npr	nrdA	nrdB	nrdD	nrdE	nrdF	nrdG	nrdH	nrdI	nrdR	nrfA	nrfB	nrfC	nrfD	nrfE	nrfF	nrfG	nsrR	nth	nudB	nudC	nudE	nudF	nudG	nudJ	nudK	nudL	nuoA	nuoB	nuoC	nuoE	nuoF	nuoG	nuoH	nuoI	nuoJ	nuoK	nuoL	nuoM	nuoN	nupC	nupG	nupX	nusA	nusB	nusG	obgE	ogrK	ogt	ompA	ompC	ompF	ompG	ompN	ompR	ompT	ompW	ompX	omrA	omrB	opgB	opgC	opgD	opgE	opgG	opgH	oppA	oppB	oppC	oppD	oppF	orn	osmB	osmC	osmE	osmF	osmY	otsA	otsB	oxc	oxyR	oxyS	paaA	paaB	paaC	paaD	paaE	paaF	paaG	paaH	paaI	paaJ	paaK	paaX	paaY	paaZ	pabA	pabB	pabC	pal	panB	panC	panD	panE	panF	paoA	paoB	paoC	paoD	parC	parE	patA	patD	patZ	pbl	pbpC	pbpG	pck	pcm	pcnB	pdeA	pdeB	pdeC	pdeD	pdeF	pdeH	pdeI	pdeK	pdeL	pdeN	pdeR	pdhR	pdxA	pdxB	pdxH	pdxJ	pdxK	pdxY	pepA	pepB	pepD	pepE	pepN	pepP	pepQ	pepT	perR	pfkA	pfkB	pflA	pflB	pflD	pgaA	pgaB	pgaC	pgaD	pgi	pgk	pgl	pgm	pgpA	pgpB	pgpC	pgrR	pgsA	pheA	pheL	pheM	pheP	pheS	pheT	pheU	pheV	phnC	phnD	phnE_1	phnE_2	phnF	phnG	phnH	phnI	phnJ	phnK	phnL	phnM	phnN	phnO	phnP	phoA	phoB	phoH	phoP	phoQ	phoR	phoU	php	phr	pinH	pinQ	pinR	pitA	pitB	plaP	pldA	pldB	pliG	plsB	plsC	plsX	pmbA	pmrD	pncA	pncB	pncC	pnp	pntA	pntB	pnuC	polA	polB	potA	potB	potC	potD	potE	potF	potG	potH	potI	poxB	ppa	ppc	ppdA	ppdB	ppdC	ppdD	pphA	ppiA	ppiB	ppiC	ppiD	ppk	pppA	ppsA	ppsR	pptA	ppx	pqiA	pqiB	pqqL	prc	preA	prfA	prfB	prfC	prfH	priA	priB	priC	prkB	prlC	prlF	prmA	prmB	prmC	proA	proB	proC	proL	proM	proP	proQ	proS	proV	proW	proX	proY	prpB	prpC	prpD	prpE	prs	psd	psiE	psiF	pspA	pspB	pspC	pspD	pspE	pspG	psrO	pssA	pstA	pstB	pstC	pstS	psuG	psuT	pta	pth	ptrA	ptrB	ptsA	ptsG	ptsH	ptsI	ptsN	ptsP	purA	purB	purC	purD	purE	purF	purH	purK	purL	purM	purN	purR	purT	purU	putA	putP	puuA	puuB	puuC	puuD	puuE	puuP	puuR	pykA	pykF	pyrB	pyrC	pyrD	pyrE	pyrF	pyrG	pyrH	pyrI	pyrL	qmcA	qor	qseB	qseC	queA	queC	queD	queE	queF	queG	racR	radA	radD	raiA	rapZ	rarA	rarD	ratB	ravA	rayT	rbbA	rbfA	rbn	rbsA	rbsB	rbsC	rbsD	rbsK	rbsR	rcdA	rclA	rclB	rclC	rclR	rcnA	rcnB	rcnR	rcsA	rcsB	rcsC	rcsD	rcsF	rdgB	rdgC	rdlA	rdlB	rdlC	rdlD	rdoA	recA	recB	recC	recD	recE	recF	recG	recJ	recN	recO	recQ	recR	recX	relA	relB	relE	rem	renD	rep	rfaD	rfaE	rfaH	rfbA	rfbB	rfbC	rfbD	rfbX	rfe	rffA	rffC	rffG	rffH	rffM	rffT	rhaB	rhaD	rhaM	rhaR	rhaS	rhaT	rhlB	rhlE	rho	rhoL	rhsA	rhsB	rhsC	rhsD	rhtA	rhtB	rhtC	ribA	ribB	ribC	ribD	ribE	ribF	ridA	rihA	rihB	rihC	rimI	rimJ	rimK	rimM	rimO	rimP	rlmA	rlmB	rlmC	rlmD	rlmE	rlmF	rlmG	rlmH	rlmI	rlmJ	rlmL	rlmM	rlmN	rlpA	rluA	rluB	rluC	rluD	rluE	rluF	rmf	rmuC	rna	rnb	rnc	rnd	rne	rng	rnhA	rnhB	rnk	rnlA	rnlB	rnpA	rnpB	rnr	rnt	rob	rodZ	rof	roxA	rpe	rph	rpiA	rpiR	rplA	rplB	rplC	rplD	rplE	rplF	rplI	rplJ	rplK	rplL	rplM	rplN	rplO	rplP	rplQ	rplR	rplS	rplT	rplU	rplV	rplW	rplX	rplY	rpmA	rpmB	rpmC	rpmD	rpmE	rpmF	rpmG	rpmH	rpmI	rpmJ	rpoA	rpoB	rpoC	rpoD	rpoE	rpoH	rpoN	rpoS	rpoZ	rppH	rpsA	rpsB	rpsC	rpsD	rpsE	rpsF	rpsG	rpsH	rpsI	rpsJ	rpsK	rpsL	rpsM	rpsN	rpsO	rpsP	rpsQ	rpsR	rpsS	rpsT	rpsU	rraA	rraB	rrfA	rrfB	rrfC	rrfD	rrfE	rrfF	rrfG	rrfH	rrlA	rrlB	rrlC	rrlD	rrlE	rrlG	rrlH	rrrD	rrrQ	rrsA	rrsB	rrsC	rrsD	rrsE	rrsG	rrsH	rsd	rseA	rseB	rseC	rseP	rsfS	rsgA	rsmA	rsmB	rsmC	rsmD	rsmE	rsmF	rsmG	rsmH	rsmI	rsmJ	rspA	rspB	rssA	rssB	rstA	rstB	rsuA	rsxA	rsxB	rsxC	rsxD	rsxE	rsxG	rtcA	rtcB	rtcR	rttR	rusA	rutA	rutB	rutC	rutD	rutE	rutF	rutG	rutR	ruvA	ruvB	ruvC	rybA	rybB	rydB	ryeA	ryfA	ryhB	ryjA	rzoD	rzoR	rzpD	rzpR	sad	sanA	sapA	sapB	sapC	sapD	sapF	satP	sbcB	sbcC	sbcD	sbmA	sbmC	sbp	scpA	scpB	scpC	sdaA	sdaB	sdaC	sdhA	sdhB	sdhC	sdhD	sdhE	sdiA	sdsR	secA	secB	secD	secE	secF	secG	secM	secY	selA	selB	selC	selD	seqA	serA	serB	serC	serS	serT	serU	serV	serW	serX	setA	setB	setC	sfmA	sfmC	sfmF	sfmH	sfsA	sfsB	sgbE	sgbH	sgbU	sgcA	sgcB	sgcC	sgcE	sgcQ	sgcR	sgcX	sgrR	sgrS	shiA	sibA	sibB	sibC	sibD	sixA	skp	slmA	slp	slt	slyA	slyB	slyD	slyX	smf	smg	smpB	smrA	smrB	smtA	sodA	sodB	sodC	sohB	sokB	sokC	solA	soxR	soxS	speA	speB	speC	speD	speE	speG	spf	spoT	sppA	spy	sra	sraB	sraF	srlA	srlB	srlD	srlE	srlR	srmB	ssb	sseA	sseB	ssnA	sspA	sspB	ssrA	ssrS	sstT	ssuA	ssuB	ssuC	ssuD	sthA	stpA	sucA	sucB	sucC	sucD	sufA	sufB	sufC	sufD	sufE	sufS	sugE	suhB	sulA	surA	sutR	sxy	syd	tabA	tadA	tag	talA	talB	tam	tamA	tamB	tap	tar	tas	tatA	tatB	tatC	tatD	tatE	tauA	tauB	tauC	tauD	tbpA	tcdA	tcyJ	tcyL	tcyN	tcyP	tdcA	tdcB	tdcC	tdcD	tdcE	tdcF	tdcG	tdh	tdk	tehA	tehB	tesA	tesB	tfaE	tfaQ	tfaR	tfaS	tfaX	tff	tgt	thiC	thiD	thiE	thiF	thiG	thiH	thiI	thiK	thiL	thiM	thiP	thiQ	thiS	thpR	thrA	thrB	thrC	thrL	thrS	thrT	thrU	thrV	thrW	thyA	tig	tilS	tktA	tktB	tldD	tmcA	tmk	tnaA	tnaB	tolA	tolB	tolC	tolQ	tolR	tomB	tonB	topA	topB	torD	torR	torS	torT	torZ	tpiA	tpr	tpx	tqsA	treA	treB	treC	treF	treR	trg	trkA	trkG	trkH	trmA	trmD	trmH	trmI	trmJ	trmL	trmO	trpA	trpB	trpC	trpD	trpE	trpL	trpR	trpS	trpT	truA	truB	truC	truD	trxA	trxB	trxC	tsaB	tsaC	tsaD	tsaE	tsf	tsgA	tsr	tsx	ttcA	ttdA	ttdB	ttdR	ttdT	tufA	tufB	tus	tusA	tusB	tusC	tusD	tusE	tynA	typA	tyrA	tyrB	tyrP	tyrR	tyrS	tyrT	tyrU	tyrV	uacT	ubiA	ubiB	ubiC	ubiD	ubiE	ubiF	ubiG	ubiH	ubiI	ubiJ	ubiX	ucpA	udk	udp	ugd	ugpA	ugpB	ugpC	ugpE	ugpQ	uhpA	uhpB	uhpC	uhpT	uidA	uidB	uidC	uidR	ulaA	ulaB	ulaC	ulaD	ulaE	ulaF	ulaG	ulaR	umpG	umpH	umuC	umuD	ung	upp	uraA	usg	ushA	uspA	uspB	uspC	uspD	uspE	uspF	uspG	uup	uvrA	uvrB	uvrC	uvrD	uvrY	uxaA	uxaB	uxaC	uxuA	uxuB	uxuR	valS	valT	valU	valV	valW	valX	valY	valZ	ves	viaA	vsr	waaA	waaB	waaC	waaF	waaG	waaH	waaJ	waaL	waaO	waaP	waaQ	waaS	waaU	waaY	waaZ	wbbH	wbbI	wbbJ	wbbK	wcaA	wcaB	wcaC	wcaE	wcaI	wcaJ	wcaK	wcaL	wcaM	wecB	wecC	wecH	wrbA	wza	wzb	wzc	wzxC	wzxE	wzyE	wzzB	wzzE	xanP	xanQ	xapA	xapB	xapR	xdhA	xdhB	xdhC	xdhD	xerC	xerD	xisE	xseA	xseB	xthA	xylA	xylB	xylE	xylG	xylH	xylR	yaaA	yaaI	yaaJ	yaaU	yaaW	yaaX	yaaY	yabI	yabP	yabQ	yacC	yacG	yacH	yacL	yadD	yadE	yadG	yadH	yadI	yadK	yadL	yadM	yadS	yadV	yaeF	yaeH	yaeI	yaeP	yaeQ	yaeR	yafC	yafD	yafE	yafJ	yafK	yafL	yafN	yafO	yafP	yafQ	yafS	yafT	yafU	yafV	yafW	yafX	yafY	yafZ	yagA	yagB	yagE	yagF	yagG	yagH	yagI	yagJ	yagK	yagN	yagP	yagU	yahB	yahC	yahD	yahE	yahF	yahG	yahH	yahI	yahJ	yahK	yahL	yahN	yahO	yaiA	yaiE	yaiI	yaiL	yaiO	yaiP	yaiS	yaiW	yaiY	yaiZ	yajC	yajD	yajG	yajI	yajL	yajO	yajQ	yajR	ybaA	ybaB	ybaE	ybaK	ybaL	ybaM	ybaN	ybaO	ybaP	ybaQ	ybaS	ybaT	ybaV	ybaY	ybbA	ybbB	ybbC	ybbJ	ybbN	ybbO	ybbP	ybbW	ybbY	ybcC	ybcD	ybcF	ybcH	ybcI	ybcJ	ybcL	ybcM	ybcN	ybcO	ybcQ	ybcY	ybdD	ybdF	ybdG	ybdH	ybdJ	ybdK	ybdL	ybdM	ybdN	ybdR	ybdZ	ybeD	ybeF	ybeL	ybeQ	ybeR	ybeT	ybeU	ybeX	ybeY	ybeZ	ybfA	ybfB	ybfC	ybfD	ybfE	ybfF	ybfG	ybfO	ybfP	ybgA	ybgC	ybgE	ybgI	ybgJ	ybgK	ybgL	ybgP	ybgQ	ybgS	ybhA	ybhB	ybhC	ybhD	ybhF	ybhG	ybhH	ybhI	ybhK	ybhL	ybhM	ybhN	ybhP	ybhQ	ybhR	ybhS	ybiA	ybiB	ybiC	ybiH	ybiI	ybiJ	ybiO	ybiR	ybiT	ybiU	ybiV	ybiW	ybiX	ybiY	ybjC	ybjD	ybjG	ybjH	ybjI	ybjJ	ybjL	ybjM	ybjN	ybjO	ybjP	ybjQ	ybjS	ybjT	ybjX	ycaC	ycaD	ycaI	ycaK	ycaL	ycaM	ycaN	ycaO	ycaP	ycaQ	ycaR	ycbF	ycbJ	ycbK	ycbU	ycbV	ycbX	ycbZ	yccA	yccF	yccJ	yccM	yccS	yccT	yccU	yccX	ycdX	ycdY	ycdZ	yceA	yceB	yceD	yceF	yceG	yceH	yceI	yceJ	yceK	yceM	yceO	yceQ	ycfH	ycfJ	ycfK	ycfL	ycfP	ycgB	ycgI	ycgJ	ycgL	ycgM	ycgN	ycgR	ycgV	ycgX	ycgY	ycgZ	ychA	ychF	ychH	ychJ	ychN	ychO	ychQ	ychS	yciA	yciB	yciC	yciE	yciF	yciG	yciH	yciI	yciK	yciN	yciO	yciQ	yciT	yciU	yciV	yciW	yciX	ycjD	ycjF	ycjG	ycjM	ycjN	ycjP	ycjQ	ycjR	ycjS	ycjT	ycjU	ycjW	ycjX	ycjY	ydaC	ydaE	ydaF	ydaG	ydaN	ydaS	ydaT	ydaU	ydaV	ydaW	ydaY	ydbC	ydbH	ydbJ	ydbK	ydbL	ydcA	ydcC	ydcD	ydcF	ydcH	ydcI	ydcJ	ydcK	ydcL	ydcM	ydcP	ydcR	ydcS	ydcU	ydcV	ydcY	ydcZ	yddA	yddB	yddE	yddG	yddH	yddM	yddW	ydeA	ydeE	ydeI	ydeN	ydeO	ydeP	ydeS	ydeU	ydfA	ydfB	ydfC	ydfD	ydfE	ydfG	ydfH	ydfI	ydfK	ydfP	ydfR	ydfT	ydfU	ydfV	ydfW	ydfX	ydfZ	ydgA	ydgC	ydgD	ydgH	ydgI	ydgJ	ydgK	ydhB	ydhC	ydhF	ydhI	ydhJ	ydhK	ydhL	ydhP	ydhQ	ydhR	ydhS	ydhT	ydhU	ydhV	ydhW	ydhX	ydhY	ydhZ	ydiB	ydiE	ydiF	ydiH	ydiJ	ydiK	ydiL	ydiM	ydiO	ydiP	ydiQ	ydiR	ydiS	ydiT	ydiU	ydiV	ydiY	ydiZ	ydjA	ydjF	ydjG	ydjH	ydjI	ydjJ	ydjK	ydjL	ydjM	ydjY	ydjZ	yeaC	yeaD	yeaE	yeaG	yeaH	yeaK	yeaL	yeaO	yeaQ	yeaR	yeaV	yeaW	yeaX	yeaY	yebB	yebC	yebE	yebF	yebG	yebK	yebO	yebQ	yebS	yebT	yebV	yebW	yebY	yebZ	yecA	yecD	yecE	yecF	yecJ	yecM	yecN	yecR	yecT	yedA	yedD	yedE	yedF	yedI	yedJ	yedK	yedL	yedM	yedP	yedV	yedW	yedX	yedY	yedZ	yeeA	yeeD	yeeE	yeeJ	yeeN	yeeO	yeeP	yeeR	yeeS	yeeW	yeeX	yeeY	yeeZ	yefM	yegD	yegH	yegK	yegL	yegP	yegQ	yegS	yegU	yegV	yegW	yegX	yehD	yehE	yehI	yehK	yehL	yehM	yehP	yehQ	yehR	yehS	yehT	yehU	yehW	yehX	yehY	yeiB	yeiE	yeiG	yeiH	yeiI	yeiL	yeiP	yeiQ	yeiR	yeiS	yeiW	yejA	yejB	yejE	yejF	yejG	yejK	yejL	yejM	yejO	yfaA	yfaD	yfaE	yfaL	yfaP	yfaQ	yfaT	yfaU	yfaV	yfaW	yfaX	yfaY	yfaZ	yfbK	yfbM	yfbO	yfbR	yfbS	yfbT	yfbU	yfbV	yfcA	yfcC	yfcD	yfcE	yfcF	yfcG	yfcH	yfcI	yfcJ	yfcL	yfcO	yfcP	yfcQ	yfcR	yfcS	yfcT	yfcU	yfcV	yfcZ	yfdC	yfdE	yfdG	yfdH	yfdI	yfdL	yfdM	yfdN	yfdO	yfdP	yfdR	yfdS	yfdY	yfeC	yfeD	yfeH	yfeK	yfeN	yfeO	yfeR	yfeS	yfeW	yfeX	yfeY	yfeZ	yffB	yffM	yffN	yffO	yffP	yffQ	yffR	yffS	yfgD	yfgG	yfgH	yfgI	yfgJ	yfgM	yfgO	yfhG	yfhH	yfhL	yfhM	yfhR	yfiB	yfiE	yfiF	yfiH	yfiL	yfiM	yfiP	yfiR	yfjD	yfjH	yfjM	yfjP	yfjQ	yfjR	yfjT	yfjU	yfjW	yfjX	yfjY	yfjZ	ygaC	ygaH	ygaM	ygaP	ygaQ_2	ygaU	ygaV	ygaX	ygaY	ygaZ	ygbA	ygbE	ygbI	ygbJ	ygbK	ygbL	ygbM	ygbN	ygcE	ygcN	ygcO	ygcQ	ygcR	ygcS	ygcU	ygcW	ygdB	ygdD	ygdG	ygdH	ygdI	ygdQ	ygeA	ygeN	ygeO	ygeP	ygeQ	ygeR	ygeW	ygeX	ygfB	ygfF	ygfI	ygfK	ygfM	ygfS	ygfT	ygfZ	yggC	yggD	yggE	yggF	yggI	yggL	yggN	yggP	yggR	yggS	yggT	yggU	yggW	yggX	yghA	yghB	yghD	yghE	yghF	yghG	yghJ	yghO	yghQ	yghR	yghS	yghT	yghU	yghW	yghX_1	yghX_2	yghZ	ygiA	ygiB	ygiC	ygiD	ygiF	ygiH	ygiL	ygiM	ygiN	ygiQ	ygiS	ygiV	ygiW	ygjH	ygjI	ygjJ	ygjK	ygjP	ygjQ	ygjR	ygjV	yhaH	yhaJ	yhaK	yhaL	yhaM	yhaO	yhaV	yhbE	yhbO	yhbP	yhbQ	yhbS	yhbT	yhbU	yhbV	yhbW	yhbX	yhbY	yhcA	yhcB	yhcC	yhcD	yhcF	yhcH	yhcN	yhcO	yhdE	yhdH	yhdJ	yhdN	yhdP	yhdT	yhdU	yhdV	yhdW	yhdX	yhdY	yhdZ	yheO	yheS	yheT	yheU	yheV	yhfA	yhfG	yhfK	yhfL	yhfS	yhfU	yhfW	yhfX	yhfY	yhfZ	yhgA	yhgE	yhgF	yhgN	yhhA	yhhH	yhhI	yhhJ	yhhL	yhhM	yhhN	yhhQ	yhhS	yhhT	yhhW	yhhX	yhhY	yhiD	yhiI	yhiN	yhjB	yhjC	yhjD	yhjE	yhjG	yhjJ	yhjR	yhjV	yhjX	yhjY	yiaC	yiaD	yiaF	yiaG	yiaJ	yiaK	yiaL	yiaM	yiaN	yiaO	yiaU	yiaV	yiaW	yiaY	yibA	yibF	yibH	yibI	yibJ	yibL	yibN	yibQ	yibT	yicC	yicG	yicH	yicI	yicJ	yicL	yicN	yicR	yicS	yidA	yidB	yidC	yidD	yidE	yidF	yidG	yidH	yidI	yidJ	yidK	yidL	yidQ	yidR	yidZ	yieE	yieF	yieH	yieK	yieL	yieP	yifB	yifE	yifK	yifL	yifN	yifO	yigA	yigB	yigG	yigI	yigL	yigM	yigZ	yihA	yihD	yihF	yihG	yihI	yihL	yihM	yihN	yihO	yihP	yihQ	yihS	yihT	yihU	yihV	yihW	yihX	yihY	yiiD	yiiG	yiiM	yiiQ	yiiR	yiiS	yiiX	yijD	yijE	yijF	yijO	yjaA	yjaB	yjaG	yjaH	yjaZ	yjbB	yjbD	yjbE	yjbF	yjbG	yjbI	yjbJ	yjbL	yjbM	yjbQ	yjbR	yjcB	yjcE	yjcF	yjcH	yjcO	yjcZ	yjdC	yjdF	yjdI	yjdJ	yjdM	yjdN	yjdP	yjeF	yjeH	yjeI	yjeJ	yjeM	yjeN	yjeO	yjeT	yjfC	yjfF	yjfI	yjfJ	yjfL	yjfM	yjfN	yjfP	yjfY	yjfZ	yjgA	yjgH	yjgL	yjgM	yjgR	yjgW	yjgZ	yjhB	yjhC	yjhD	yjhE	yjhF	yjhG	yjhH	yjhP	yjhR	yjhU	yjhV	yjhX	yjiA	yjiC	yjiG	yjiH	yjiJ	yjiK	yjiL	yjiM	yjiN	yjiP	yjiQ	yjiR	yjiS	yjiT	yjiV	yjiX	yjiY	yjjA	yjjB	yjjG	yjjI	yjjJ	yjjQ	yjjU	yjjV	yjjW	yjjX	yjjY	yjjZ	yjtD	ykfA	ykfB	ykfC	ykfF	ykfG	ykfH	ykfI	ykfJ	ykgA	ykgE	ykgF	ykgG	ykgH	ykgJ	ykgL	ykgM	ykgN	ykgO	ykiA	ylaC	ylbF	ylbG	ylbH	ylcG	yliI	yliL	ymbA	ymdA	ymdB	ymdF	ymfA	ymfI	ymfJ	ymfK	ymfL	ymfM	ymfN	ymfO	ymfP	ymfQ	ymfR	ymfS	ymfT	ymgA	ymgD	ymgE	ymgF	ymgG	ymgH	ymiA	ymjA	ynaA	ynaE	ynaI	ynaJ	ynaK	ynbC	ynbD	ynbE	yncD	yncE	yncG	yncJ	yneE	yneG	yneH	yneJ	ynfA	ynfB	ynfC	ynfD	ynfE	ynfF	ynfG	ynfH	ynfK	ynfL	ynfM	yniA	yniB	yniC	yniD	ynjA	ynjB	ynjC	ynjD	ynjE	ynjF	ynjH	ynjI	yoaA	yoaB	yoaC	yoaE	yoaF	yoaH	yoaI	yobA	yobB	yobD	yobF	yobH	yodB	yodC	yodD	yoeB	yoeF	yohC	yohD	yohF	yohH	yohJ	yohK	yohO	yojI	ypdA	ypdB	ypdC	ypdE	ypdF	ypdI	ypeA	ypeB	ypeC	ypfG	ypfH	ypfJ	ypfN	yphA	yphB	yphC	yphD	yphE	yphF	yphG	yphH	ypjA	ypjD	ypjJ	ypjK	ypjM_1	ypjM_2	ypjM_3	yqaA	yqaB	yqaE	yqcA	yqcC	yqcE	yqeA	yqeB	yqeC	yqeF	yqeG	yqeI	yqeJ	yqfA	yqfB	yqfE	yqgA	yqgB	yqgC	yqgD	yqgE	yqgF	yqhA	yqhC	yqhD	yqhG	yqhH	yqiA	yqiB	yqiC	yqiH	yqiK	yqjA	yqjC	yqjD	yqjE	yqjF	yqjG	yqjH	yqjI	yqjK	yraH	yraJ	yraK	yraN	yraP	yraQ	yraR	yrbG	yrbL	yrdA	yrdB	yrdD	yrfF	yrfG	yrhA	ysaA	ysaB	ysgA	ytfA	ytfB	ytfE	ytfF	ytfG	ytfH	ytfJ	ytfK	ytfL	ytfP	ytfQ	ytfR	ytfT	ytjA	ytjB	ytjC	yzcX	yzfA	yzgL	zapA	zapB	zapC	zapD	zapE	zinT	zipA	zitB	zntA	zntR	znuA	znuB	znuC	zraP	zraR	zraS	zupT	zur	zwf
T1:,OD,0.5	0.0	0.0	2.22652054500261	0.0	4.62291930230851	2.06938994801721	0.0	1.58788987006809	1.1251106398862	0.0	1.42103806301093	1.14944156501824	0.0	5.02308511363268	16.6208774631506	4.62302676064693	9.44011093346768	4.66846983942025	22.0058129396745	5.79201695121694	5.35518553957423	18.1702928944442	3.80005690341316	3.23176590347417	4.77177190770793	1.10945434898447	5.88280381079853	1.01273542603537	1.2849077718807	2.34056109392757	1.18088247524695	0.0	0.0	1.00691933413686	1.10805078255408	0.0	2.27521823976523	1.51147463999518	1.19849780533918	1.20639821700833	1.26827263652211	0.0	7.54535806951793	1.72694648349213	2.13460833483895	1.03013811534711	1.6914240097841	1.06394628342968	1.6130738549069	0.0	1.08313500172641	0.0	0.0	0.0	0.0	1.0557571149851	5.30695274292397	1.37661335575919	0.0	0.0	2.24724357708695	14.1670050660781	1.18271048041246	0.0	0.0	0.0	1.89383436168898	2.06239624679081	0.0	5.03369155427135	4.70951253154667	3.82302144189471	3.64599792810618	2.96051096928721	3.9137049259801	2.63261981764478	0.0	0.0	1.3122644744289	1.56638870403974	1.15637299671093	4.36330281871985	0.0	0.0	2.76555295515689	0.0	0.0	0.0	0.0	1.03554277593389	3.03803636510078	1.82890256576052	1.11634317105731	1.84502096284367	1.92709546534759	1.48713491579099	1.0659441249547	2.81820654417866	1.48082394837771	0.0	1.15973316226962	1.5665805783199	3.45378987643689	1.57164733109304	3.27566593846519	0.0	1.11019296729314	2.04950157559928	1.39011710645149	0.0	1.23545415390672	1.0365149513742	1.01174207911349	0.0	1.09341716443393	1.28110488493377	0.0	0.0	1.50271553288176	0.0	0.0	0.0	0.0	0.0	0.0	3.86551294984785	1.43287659093566	1.1383583457059	3.75590512225431	3.21577426484737	2.29835546899356	4.34986859695557	2.23912135986388	5.2619623190782	1.45273987199071	0.0	1.29857984576059	3.05996496031225	2.71363873107478	0.0	1.1685393739141	1.06449595288447	6.89616997189514	1.23838240674483	5.78748629259633	8.75373190750955	5.72971768292807	3.90558581755348	3.84680524678987	4.63507620035749	1.0857319729117	1.08821749666967	1.07531990866353	1.774307379616	0.0	0.0	0.0	1.35502929757302	4.06886252108066	2.42117471843891	1.20527355100083	1.5852535156754	3.60999336387603	4.99496830658229	1.61092443421164	4.84575635068018	5.98399100438103	1.51581463874587	4.25525360139941	0.0	0.0	1.03174212494835	1.15136277959959	4.43098684752133	3.22763062276376	1.03761964373712	1.47312858215782	1.07534095238375	1.43785436979775	1.10363089141722	1.94832438910945	10.6392758276085	0.0	1.08082670491082	1.08341436007798	2.0337029014517	3.81183479645363	1.02671077980801	4.92875085095127	1.82635880702612	1.78239970066093	1.41671247829323	1.70107314620331	1.60964028601808	3.71253999455543	4.56775268267202	2.20969831009382	2.3860511597976	2.03787743976901	3.75612320203102	1.05760216092136	1.02576196260594	1.11729706314442	0.0	0.0	0.0	0.0	0.0	0.0	0.0	9.3202022145665	9.77947599810696	3.79320371804605	3.33889446131645	5.8883042954966	7.29266725022981	4.55705721233986	6.63535655760752	4.860903990246	2.55025499457893	1.06684446971607	1.69994129479964	1.2755121020832	1.77929211098984	5.93212337070001	10.3989825492496	4.06859843843603	2.33163886698523	1.53169811295824	1.05684776951022	2.35316618554498	1.50003209713751	2.11691877886177	3.65831217546221	1.1122492279923	0.0	1.7902536398307	1.00610857033605	5.48446279722841	1.60360286943607	1.07004938492563	1.42724877529616	1.79531019683008	1.41346682621813	0.0	1.36991662979685	1.05127861112706	1.56100868672348	1.75762169627879	2.83209751903824	2.25016744740439	4.1920571792201	5.31996199386791	0.0	0.0	1.02463749295257	1.17230199095623	3.64816195110362	0.0	5.11588127134099	5.37299106348823	6.12719923879004	2.91915385178293	1.76705839780708	4.55218772172792	1.44612199822107	2.67750993766957	0.0	2.00628038796175	1.24549002919985	5.21130731807198	2.97444527562082	2.86565123133601	1.65919617944388	0.0	0.0	1.27321425232396	1.71916022902939	0.0	4.38662610113354	2.22504441616341	1.15176113711337	1.83335214243249	1.12705536156211	0.0	1.01972574225002	0.0	2.81635456980847	0.0	1.48840345328678	1.45883132413931	7.05125373299279	7.25623647827976	0.0	1.14509633434244	1.03106933632985	1.08602400913542	1.21242677370513	0.0	2.07719049408083	0.0	1.42924601478608	2.20440077998333	4.10034251828769	0.0	1.03538355656485	0.0	0.0	3.96926344003805	0.0	1.0680749790786	1.38878580786604	1.21813991296076	1.50035660476666	1.14877104560446	2.5580034075701	2.18307939236712	1.18375454126381	0.0	0.0	1.15789758304213	8.51202824747259	0.0	4.28662210223521	2.05014205092467	0.0	0.0	1.13146702635669	0.0	1.2459186331391	1.12736139396572	1.91156852115096	1.55964060915924	7.08914605897347	3.55267087198468	4.9465016926309	5.59721145584133	4.86059028933267	4.58677313317497	0.0	1.1095321097588	2.55519764821747	1.39429052393752	2.07220518855368	0.0	0.0	0.0	0.0	1.02970478594825	1.00058856709499	1.51556342106697	1.65223343741816	0.0	1.84736872590442	4.38471879679386	2.27449147685503	2.71904217568523	2.81838572546129	3.36123366446875	1.53392077092217	5.06180475295228	1.87851097745853	2.16179927999246	4.93441972096919	1.98537419988478	0.0	1.34880002337052	1.90618050130917	2.77075429817215	1.0705229407097	1.91901177572952	3.37426655188511	2.79339015592558	1.20719371403912	3.71716164890469	1.53050928046991	3.1949119373446	4.05460552950048	0.0	4.53280467836726	3.9746252195432	3.63902210214145	5.30354747037202	1.01723363414317	3.643576153041	0.0	0.0	1.45589912563605	4.35880647990549	1.61382607759966	1.13136958527049	2.07449749424451	0.0	5.08118387190732	5.17504851996147	1.33882414299737	0.0	1.67060876711321	3.25268994798912	1.87924413700327	4.82138577078704	1.16842139931657	1.5728456020601	0.0	0.0	0.0	2.25254373253738	1.60994730192282	1.14332422321824	1.05556983977446	0.0	2.84586009011935	2.65347501250867	1.07885339558834	3.61391427913482	1.14888914463104	2.34714126467002	2.73486083660014	1.50845421369905	0.0	3.87321843863784	26.9145542591952	1.56348227931345	1.02246223686936	1.35773586925877	4.11309173679787	2.19477219355947	1.93620331651297	0.0	1.24129421157139	1.27654623514363	2.14003857042445	4.64728502142887	1.05335875884653	3.21357007951056	1.50772889830904	4.27952507712875	3.43054012279319	4.82095216915632	1.07336683615594	1.70162320770673	2.47464954910623	2.4616262331404	4.3670486256598	1.16309248299917	2.35092261402879	1.7716703448031	1.86386814536024	1.07060357537536	1.02650833836975	0.0	0.0	3.98462974650258	4.9057815535585	5.96704636459411	5.32879934878865	7.53423875347815	12.0090643444642	1.59587104187912	4.39117994840001	4.69591443763911	2.91366442876134	1.13428553905296	10.1975190409072	5.19918760430861	8.00929646410973	8.11478275448947	3.16584681046966	2.58255240715468	4.3762375282782	2.41362577485061	0.0	1.65647702861139	5.49191414178205	8.78462727208999	2.14072662690442	2.41233899779642	7.60734347400233	1.29181790145771	1.81657571677871	0.0	1.06261643186876	1.04366653533082	4.85914872883578	6.20543928912965	4.65558021466781	11.2828818315546	3.22881810617802	1.65407074624922	4.09919857867165	3.46691709793871	2.17549806708029	3.87426784477708	1.35164667932386	3.38708414407893	1.05989174416239	0.0	0.0	5.93540991733546	0.0	0.0	0.0	1.09286788615887	5.17130009007133	3.69691302009986	1.23103870828015	2.52928598970932	1.58959918663326	1.10034680777844	2.2262609883597	1.1088191497368	0.0	1.04201062588225	6.1388012271599	1.52777543313675	2.31854907043824	1.29669019066877	1.08111692049531	4.33128871665633	1.02891001161311	2.31070126134754	3.52431096033043	1.34770168274737	4.50596055356583	1.21308802193812	4.81568871997676	1.04493056964395	0.0	1.06488541765106	3.44788186912281	0.0	1.06469122946704	1.29637182928976	1.57017099949736	2.67287171591163	1.23881649747795	1.71180505017525	1.38740541353412	0.0	0.0	0.0	0.0	0.0	2.98759009142554	3.02586702571481	2.53258844837546	1.81069753544379	1.43051228354135	4.35888159826094	3.16301099946232	1.005699440751	3.28601367290239	0.0	1.82684536475414	1.240272791773	2.5093751974082	1.88955053964457	2.33144916034357	0.0	1.47577535363514	1.12623783938625	1.54695332922516	2.29111569782165	0.0	1.08227134903991	0.0	1.08275414370413	0.0	1.16048419396598	4.49437772138878	3.14585618118334	3.04534200905724	5.16798917488028	10.3333036494746	6.34571367392162	5.17333530589238	5.08405013838668	10.4485593942229	1.16948787633897	2.62803899100557	3.16970689763564	2.14081816676927	0.0	1.29025186954656	3.49656502854765	5.84730679320417	3.9793389569404	5.18864247598382	2.2237587987974	1.41681961848401	1.76332357660827	1.31136780315155	3.21898712969883	1.65010575946607	4.08677198615201	1.24932899928836	1.04200165221969	1.04056056479685	2.73170051520597	1.1219341232139	0.0	0.0	2.38617761925028	1.7005021637974	4.56062221010254	1.35319702144788	3.75111770314652	1.82025336680558	2.70303700677899	0.0	2.4437463769069	0.0	0.0	0.0	0.0	1.43683449882866	0.0	1.28561560030485	0.0	0.0	0.0	0.0	1.19496909317084	0.0	3.57785821137337	1.51498485601091	1.44453090735745	1.54383170722719	2.16742357269025	1.11338315539836	1.15376909646265	1.09591177940291	2.72231630405931	0.0	0.0	0.0	1.85505988444087	1.48943379043793	0.0	0.0	8.69470751223587	1.01496907245883	11.0454048917746	3.19508108797083	1.8477256077609	1.26104880260825	0.0	1.45837894294369	0.0	4.4570760965829	1.56724406702953	1.981890925404	1.83615470081878	0.0	1.67260466951997	5.09508376193097	1.20204647146284	1.14795247897841	3.05181573772526	0.0	0.0	2.38595145701454	1.54262102389767	1.93554890629283	1.01016521736087	1.31188635999352	0.0	0.0	3.64927018176016	0.0	1.08512474367494	1.73822691547565	0.0	0.0	0.0	0.0	0.0	6.59430272587943	4.77365932777585	0.0	0.0	0.0	0.0	0.0	1.36104826923462	0.0	6.98938808622192	1.07122053267582	2.73008695727011	3.3317879633875	1.45672142588821	2.16149868245523	1.35101764165618	1.05693544068786	5.22661262501549	6.9383825572824	4.02823379844366	4.45992311693685	4.64702913474862	6.78792843939823	1.63401822861869	4.63586219152776	0.0	1.47466030626039	0.0	1.1159552045469	0.0	1.61962306308979	2.80346682692005	1.01335684832576	4.44992087174925	0.0	1.3056454833869	1.84756211423907	9.79785789114169	1.02933688605113	5.48255144029062	1.04210242689644	1.05274266334422	1.00284172223655	1.04580675994521	1.01512530439937	1.28999882775598	1.96055485528085	1.51352085117294	6.20912687245961	1.03068954529968	1.16950542209866	0.0	0.0	1.10231502378765	0.0	1.0833834406667	1.35197299802536	1.28567732481211	1.00851851057406	3.5766885364535	4.69985567274415	0.0	1.05356929362471	0.0	1.00269974308896	0.0	2.05012865233429	0.0	3.14865425713844	3.66551620940168	3.45374397604612	1.75859720931821	2.64994757576414	1.40613490388541	1.22358312603065	1.88211778556326	1.08849489371238	2.2812829511048	4.70167370266392	1.51449982231456	1.01964523208146	10.7526743106663	1.3244286432211	1.09017246908377	1.70743006172479	1.57382758470388	1.26394513643247	1.11260842607498	1.07403482868666	4.02275751626933	1.0690691287501	8.25676514799603	0.0	1.14330204237457	0.0	1.01049493594471	0.0	1.19440963639422	6.47544008751168	5.10481144263555	4.38105726204611	3.89633790837968	3.84037286379713	6.81751847234962	4.92390481281365	5.97143721171527	6.29258175971231	15.9139583441225	6.87335502476552	4.7072545021193	2.31474361665557	2.52287900561825	4.5729221146302	7.0089662735468	8.59977858218569	3.76739129929134	1.8738409605895	3.02435694608366	5.0682786317703	6.08003970826157	3.67155818173022	11.7302065011426	7.39404101541113	6.33166332096085	4.15691064428962	2.56112672127274	9.63815279589427	2.18878638600229	2.00972522250489	4.45595742635892	4.36404701987878	4.6176443047434	4.51317272174605	2.37124948737409	3.24276288681794	3.87045713469988	1.33812258703135	0.0	9.78567813375083	3.30006211383494	4.95116976986066	1.6156951203042	4.88723111359836	13.4333973234926	3.22258627276261	3.19075235156162	1.79100958702519	0.0	1.33682522354135	1.77836701968161	1.96651803888139	8.12723559292144	1.78104470072735	7.17069296494053	1.25898145274165	1.35588349338355	8.33666514533565	1.67289200707905	1.90359119926682	2.59168241272695	3.2500219554321	1.05794069130644	1.31995393443675	2.16767051467111	0.0	0.0	0.0	0.0	0.0	10.2935687080054	1.25847939071471	6.16425165541817	20.5147003739137	1.37254684019275	1.09286587366772	1.3718430340165	4.54150822685701	0.0	0.0	0.0	0.0	0.0	0.0	0.0	0.0	1.15288702504903	1.14777723019457	0.0	1.26574701779754	1.18779240439696	1.33574964563176	2.78429248442073	3.02752710246121	4.3806254640212	3.64477500925072	1.13533018627509	3.26013786244954	4.77090109691883	2.16097956506671	2.22188610851716	2.29943571525174	2.00208532034871	1.3007364839153	4.50959871013764	3.58901306641538	0.0	2.08592468011045	1.04258953132788	1.45356895356895	0.0	1.12302632368673	1.42841690337691	3.31625596976875	1.08443635528007	1.7660942211108	5.82732658350926	5.61847756985882	1.32996302909114	4.01089387580816	1.22290702267497	1.63996909083809	1.04121911298862	1.18567643483899	0.0	0.0	0.0	1.07765271926846	1.01183332074414	1.60001476402036	0.0	1.66543424364834	4.05845103380552	0.0	3.73908745774018	4.68186497397101	11.9267312850371	0.0	0.0	1.15680606784978	1.01998038510195	1.66874144792258	6.3023303116292	8.68068368167225	2.89645469210077	1.82493348268706	5.88587295145476	7.32523979683188	5.37073430389783	0.0	1.75231125772585	1.9199956563502	2.9692699081134	6.02368632882854	4.20422031291395	5.44560025632788	4.64476001497014	1.01777594498184	2.06803772186602	1.20131070590767	0.0	0.0	0.0	0.0	1.08833494402173	5.44469172881552	2.81089062667456	2.71245816943261	0.0	1.74957785076855	8.4555288863023	1.50277427016553	1.03156197866656	3.36591725733626	1.47379021855907	3.03261341938393	0.0	4.67059000247691	3.42671615407877	4.40964121202827	2.38976441910959	3.62225820488639	0.0	5.05427617598267	2.497996012426	4.11886644575966	4.22182543772834	5.15444576950935	5.07159157276962	0.0	4.11134314366674	4.16273975718014	3.22277998804814	2.62677415809992	1.36561053371506	1.94156099824131	2.21182210776335	2.47422357305722	3.82851349605047	6.49812403721333	2.5083904726535	3.3990175091644	1.12859340920992	3.66984777387795	1.02313613950051	3.05697198886285	3.7633119731979	11.8768818809993	1.24666330682006	1.28344688247061	1.18175848592802	4.94819132538598	1.04249099570859	3.72050003505658	1.78754516657141	3.29211272361927	2.86112523985252	1.03764336579859	2.23504468889472	3.1268572329808	1.48575869083021	3.98879631194006	4.37574242858731	10.3939772263326	3.59919316773951	5.03810662063638	3.1290987463076	4.85122287004981	2.24100131378081	1.15269584293711	0.0	1.06407121122389	5.73019240660652	5.2116953109942	5.03037633802833	4.87931131608322	4.0171135152145	3.04847967614381	0.0	0.0	0.0	0.0	6.11661492021797	3.18140489246434	1.86081852109497	3.5509626352025	10.3755688239165	9.08413281186805	10.4677109154255	5.76033574953922	1.81862556187856	1.91178338001087	3.65277011013589	1.47972589663913	4.90793898302844	1.0031039372589	1.21862691971736	0.0	0.0	1.5313772491548	1.15986199687334	0.0	10.0099779641508	1.4627768254094	3.99165555966519	4.28071214095532	1.58689726484108	2.43202889268028	2.00595643277179	1.30823148057399	2.59638852849876	1.53836155454986	1.97119839498673	5.56503924684759	12.8612053630223	3.50032282663912	7.31345965482254	3.12950186987476	3.11704905336135	2.91404488320738	5.44476988942144	1.47866362212113	6.54211864873087	2.67617258051334	2.29337006452839	2.38756030212708	0.0	0.0	0.0	0.0	0.0	0.0	0.0	0.0	0.0	0.0	1.66800001249605	0.0	0.0	2.47573687113428	1.55930683287003	1.79927598996661	4.83071620486267	5.3379653468543	1.49971070541718	4.06212695312731	1.09025649207563	0.0	1.07362435954316	1.55208154447688	2.1360791915069	3.9579678378823	3.54507477002541	1.4437078235467	0.0	1.07069112973763	1.07735494894547	0.0	6.84310886311364	1.26650040389799	2.74074755788418	1.51755806335214	1.01110486655026	2.33705016587785	1.28441801404996	4.09938205189655	0.0	3.07319639579901	2.36235257855718	3.31574750477028	5.47537364050056	5.64936454027365	3.04903208666115	5.9853815686031	4.28638944624162	1.08662309361899	1.85161261636865	1.3264132365653	2.52681020058489	2.38253036946031	3.71869212408527	5.61147734500075	1.37515750660858	18.4982181749048	4.81548016005485	6.92937127215569	5.82269598598155	9.18050943174149	12.7235236232663	2.56227989666556	2.26750564929549	1.19962450430087	1.05256268071995	1.11477499917065	1.69676246718246	1.05223029671718	5.75235543534522	4.60480426243685	3.06140121749447	9.48415921718832	5.08680992572637	4.42811171127963	2.8608376208943	3.79866053259583	5.01067620229746	0.0	4.17222183767401	3.06461058008222	4.33456801175189	3.19023823032983	5.05029395194932	0.0	1.20533208715702	2.08374292634822	0.0	1.26169108265918	1.41688644242184	1.26121617163566	1.20806517311609	2.17824908258852	0.0	1.10117309080842	1.2277948580613	0.0	0.0	2.44364949377746	2.39712024966766	3.81761590647283	8.43737506396345	0.0	12.3394296710251	3.60604420667799	1.47997740441757	1.80835742209638	6.8023361518094	6.14042644498678	0.0	1.27324103935235	6.74329025015748	1.06342921558964	1.00022760739022	1.19542922842226	4.31797533976731	1.88496166745819	5.13883334326971	1.39426174575723	1.44904473355506	0.0	5.08197638816325	10.637623124425	0.0	1.52502851017616	4.12238216389169	8.98646646921812	0.0	0.0	0.0	0.0	1.05216012429616	0.0	3.42212424451008	4.10330007249178	1.62929894833351	2.87309637599669	2.2745244430401	13.0762330157725	1.38882365482905	1.00087054992174	0.0	0.0	1.05377778780861	1.05346620808182	1.03038171458022	2.39247940672835	1.12398081109027	1.05667022115683	1.08497177965501	0.0	0.0	0.0	0.0	0.0	1.30125727235215	1.25560514035703	1.00524194301756	0.0	1.39759053160838	0.0	1.02942578332592	4.5105518180465	0.0	0.0	1.14818346865466	1.01051337389246	1.10230619785793	1.01516545071568	5.8651524108869	1.38100314844501	1.13128793389707	3.83749183997366	2.60235037908093	2.56419978628796	42.4134511715179	1.22733944510166	0.0	0.0	0.0	0.0	1.00808832270736	0.0	3.04404867958613	3.67575193243096	4.72437734009357	5.9973133144804	4.27734335077138	5.28704447900261	0.0	0.0	3.17936244220696	3.9605204636653	7.59812335704676	2.58852167869599	1.78715171373416	1.90294598967079	3.77732561695368	1.7070007993952	1.42739553398449	3.63271001667892	2.58561145087745	0.0	3.31925202982525	7.7428455978036	13.4020554363982	3.107954444187	2.3919043096027	4.44025622617714	2.07398205775078	2.09006980946221	3.45978917376054	2.39712844381883	2.9253629189347	3.52562402548927	4.13994875963463	3.13901618149945	3.94386555705394	2.84679006273767	1.39669134828985	2.70872722304107	1.54044441179242	1.61068189387996	2.07564044251296	1.96826796605054	4.02924780876479	3.51706126778708	4.47238000165265	3.76548082674412	3.42383440449785	3.60704141677098	3.74593773655	2.18153853615586	2.48567215318805	2.63552658384764	1.27741361611163	3.55715676860099	2.35528165088049	2.37546403529087	2.31501835355014	2.21582185652439	2.63506611452796	2.46336846374857	6.367011564151	8.07567981148362	9.32747911375264	5.60867011325608	15.6892313422456	6.6276963352236	18.6035506210484	10.9119038776173	6.13426772721965	6.14532570348343	7.03004002683928	3.31030751577242	3.0002529144035	1.3588536407386	0.0	1.8878119961458	3.29810008284323	3.74995541279846	0.0	1.13488660332989	1.32387316021287	4.25266968076841	3.60979147571145	1.72042722952224	2.11680273107878	1.92519694506255	1.005946084295	5.17058917451121	2.54557876371318	0.0	1.1404572078686	1.86185393998376	3.72557197202749	1.00827560036095	1.07477443148964	5.81007256922267	3.30029468137498	7.01513982828446	7.17239273027908	6.24044781425515	2.64866520399445	3.73819117243904	3.62354125856554	3.13270350670779	6.02087762990991	2.28814186495755	3.24799136503919	4.73261798263159	0.0	1.07903278581204	1.46180860403863	4.08522020269052	4.12946207067964	0.0	1.53961622244518	0.0	1.23642179000228	1.31856949833281	0.0	0.0	0.0	0.0	0.0	1.15462763745477	0.0	1.88761483473635	1.81483504809283	4.53528587484383	2.20368239229721	1.12771189871971	1.12126820037345	2.88774680575941	0.0	0.0	1.5111588030528	7.12590668009625	0.0	3.4094008349777	1.15513205757203	0.0	6.1950499292497	0.0	1.29256646025321	5.89189631564433	4.48341334274234	3.78440594851201	2.62103908240252	1.34747119725369	2.36409697240543	1.41439358800923	1.58958536905411	1.44120327664518	0.0	2.11618032667915	6.94026706176047	0.0	1.29373181082312	1.2770039029023	7.46217451455905	1.64859950669368	9.78470709950499	12.6542625820095	4.54006802597355	5.13709483873049	1.89387994397186	5.14849373981344	5.97023453099764	4.83706239035113	3.51473527387517	1.10852057158123	4.51045235785858	2.59038378983684	1.99731913807268	1.21153936249625	0.0	1.03466047282496	4.94271277711363	2.01473195819455	1.18726069579082	2.32723391346108	0.0	5.72074071537392	1.16052190089935	1.18254715590588	5.12434773772194	7.88402340293766	5.96221869074419	3.34703916710236	4.13868152934772	5.13017712320818	0.0	1.28003985415864	1.9556496188021	1.46224671177144	1.40666922146653	1.69852847607405	1.14939931883264	1.82516754358631	1.31077811089999	1.19047670625556	1.17993660635328	0.0	6.24930482752034	1.99949899060632	6.14519508692081	1.57748361941998	1.67123940726368	1.97418336158136	1.94812033967799	1.05331365496216	5.13915869079364	5.69281329858682	1.86589599814084	3.68175847889452	12.1132877277881	2.37488185788251	1.40475538096042	16.3729296496692	2.07432025241557	3.91433969546515	7.25937019853514	1.27865281916713	2.44660233762576	2.28503087443708	2.58002543622662	1.83798648133584	1.04173122326871	1.50957185216945	4.13224226383188	3.82391518243827	0.0	1.18241466991489	0.0	0.0	3.19747840951591	2.16345065443332	0.0	1.07186985827551	4.92166015378371	1.36639245683162	1.75011390456748	5.41014371604263	2.15457222851584	3.18323103322421	7.35381160736529	1.13253681475188	4.91104744610884	7.60275819255736	3.70793869661331	6.55000858778904	6.22194645195744	5.75360069112889	5.89451482254287	0.0	3.80775150708917	1.17224716710817	1.20390324210121	2.80997718777088	6.28664803684241	1.011578532324	4.47318135144181	2.2212070672184	1.2932632829965	2.26175584743047	1.36958740476232	1.53946131954992	4.65746959560354	1.88642284238654	0.0	2.94660096355688	0.0	2.30979036147287	1.2256604217155	3.48591148195432	8.97427440017088	2.20400950771116	4.27022277017953	5.13679659836409	3.47980949536639	1.54795009944677	1.11186157126317	3.07182501767006	2.31857557463827	1.31746225986376	1.19221890106153	1.0786264173093	0.0	0.0	1.38097094249279	1.1166565763798	1.42237783645765	4.70398923505798	1.06530388685096	2.56668787626646	0.0	0.0	1.24368937478224	0.0	0.0	1.00144718526821	1.02572658153534	0.0	0.0	0.0	0.0	1.68277691982624	1.01811172225316	0.0	0.0	0.0	0.0	0.0	1.16451571515772	1.04195796180422	1.21470894059205	1.21308349316021	2.03401685097381	2.9267876978413	1.59219984366287	1.72830125791919	2.95777168802329	2.41592467217254	3.97281923582749	2.23840169361706	0.0	1.15271492790015	4.11056406090501	1.50281121680688	1.22458459289871	7.56354152912247	10.5654691110068	7.84096022435293	2.67853894628729	3.25965226933777	2.75042367817813	2.22109716699199	5.2228353836684	2.4485307720458	8.83652845708558	1.83051103640381	3.40269261533765	3.69523687902291	3.51749289464526	8.10018567372743	6.41969206673164	18.4928076193655	6.719489419593	1.60360761607839	1.17606095294014	1.21259937006514	0.0	1.03361603768322	1.05680318403485	1.38768597437565	0.0	1.17497566254848	1.00258219197438	1.01444358741104	0.0	0.0	1.56467353665084	1.03014549801452	1.89206726058127	1.2452365002013	0.0	2.60483575995049	3.07856871124371	2.64903411172611	1.76861589314114	1.81288511659072	2.71247889927907	3.47057687875505	2.9112195947641	4.72049697043883	4.71125809478121	3.94987367650045	1.98877387536962	1.4625522476307	1.05247270037927	1.62187217328761	1.27723456918048	2.38809092270592	3.31728177192403	1.04274927579027	2.29570060451209	1.01692680872054	3.26926496580954	0.0	0.0	1.2535409428216	3.89267794729979	0.0	2.40319402054168	4.53595053590757	2.0457862704136	0.0	1.91827318388449	1.87794079123072	2.23840507354647	8.60192737637182	4.97305927057057	15.4698419063141	3.18725353177791	0.0	0.0	4.85668991638788	14.2325862530294	3.07477178951445	2.53361404499145	2.59216853593064	3.22821971924707	2.21163568460562	1.048760452699	1.09813489478905	1.16368071885889	6.6820085987657	12.8528850826809	1.16457075286441	1.84179658866487	1.04663921113106	3.64539681464095	1.06237658529467	1.2117290065829	1.00690007348988	1.25658221119905	7.98645547171182	1.0314528436348	1.80201765514903	1.1588776776567	1.90065630099624	5.10385772771325	3.76229515312693	1.19112708750298	3.01282070988616	1.29227102936909	3.24511676195181	2.64924625270461	1.40540464453568	1.04332925507828	3.00155274027672	1.11765187822104	6.03826268675573	6.41164220719109	2.93198230067309	6.01255956630975	1.00174408937927	5.54426635505324	1.08277777566425	1.01995200231331	18.0285910537285	1.07629419589183	2.80121519019236	1.87349822755598	2.93455860331881	5.13563956538078	4.3432424057448	2.82921512323047	4.32314663490667	3.72737831826708	4.60664581517931	0.0	4.03830974986395	5.44053276516669	0.0	1.63568643017377	1.54658034018104	0.0	1.3607463548101	2.47183335069082	1.10714015396181	3.48925734947472	0.0	1.97357646129651	1.35005422970899	2.47991435979251	3.36992915260385	4.63582604280168	11.5918930691564	2.98014855363683	2.20257642519321	4.61521031331882	1.19864976168615	2.51638349581444	2.29127699053749	3.20990815511758	2.12295827348857	2.80642792156481	3.18564905597403	0.0	1.0412957257421	1.02928513076869	1.50477326627002	2.72384552797802	1.05420228683211	0.0	0.0	1.015571904863	1.07784244389825	1.02224107862509	0.0	1.78745823500119	0.0	0.0	0.0	1.30093830436986	0.0	4.73861024659687	1.30453310983378	1.24402004281322	0.0	1.86539435854588	0.0	1.2509631434592	1.04906979868302	1.65971063136041	3.22199556986485	1.5018384089854	4.79360206493855	1.35223204286553	0.0	9.42916574683552	1.11751215323398	1.02544550308577	0.0	11.7683966703084	2.19448128405558	2.44558801015496	3.02650592457348	1.85879384521285	1.75635860840746	0.0	0.0	0.0	0.0	1.28093022957654	3.07117759079752	1.13469943849554	1.10526952684493	1.07270097844053	0.0	1.17920115578513	1.22236143090698	0.0	2.50725913393388	2.20080712862664	13.037955140405	1.64725289126558	4.19216397737054	4.30017329964193	1.08696016925648	1.08321690405737	2.68098015028403	1.02529118752905	0.0	1.77831664116802	1.672866642012	1.78464736994484	3.38601479195005	1.77112544170559	1.12727101681101	0.0	1.17279347394091	1.05655325888241	11.7051745268168	2.29576820509895	1.3114427611941	3.12515420873955	1.07849299298945	1.1504263680076	1.10365842960159	0.0	1.40943280602864	1.42125256479786	5.69218441587737	1.49789960885453	1.06181533470478	2.09191401136084	1.60280170467378	1.2321018574671	1.38865349668989	1.53658304448637	2.61887070858834	10.7569101516746	6.28684003835452	6.58746988451288	6.7103201453517	11.1864312770763	6.0832988293081	11.7984675262066	10.3579988088037	5.88481208165291	3.03826276942147	2.6050349434478	3.3116984705833	2.50390126121464	0.0	0.0	5.58399057724093	3.78804479476115	1.42924083692752	1.54270709347595	1.4336441659587	3.1298982785938	7.87595356434418	3.80332951554919	4.43686059787625	0.0	0.0	2.03532819180756	5.71715595747794	0.0	1.49746842195797	0.0	0.0	1.32123029710293	1.38862499066701	1.84412470749159	0.0	1.87566044017878	3.45778232361988	18.5309104235195	7.68183940294412	5.21095599547978	6.6885447424819	2.28181240999796	3.57508013962747	0.0	1.71891054747829	0.0	1.82148163190097	1.24661025205578	2.19076921349145	2.47933532060847	0.0	5.9024394734073	1.30905927609697	1.10123214895034	1.09777342598996	0.0	0.0	0.0	1.15285647255447	0.0	1.8352205327557	1.50179340954249	1.01059747549082	2.83761337901699	0.0	0.0	0.0	1.54581748995331	2.2597937798428	1.43460441878651	8.07674265837862	3.07909795847684	4.82591729641761	2.86280162916804	2.76673246144938	1.62606254916954	1.11465791415856	1.02741604488337	1.28239656849951	1.3122469703704	1.8305391382436	3.86309844753604	1.72129365863875	1.92973462505161	3.68405607319043	0.0	0.0	2.25792832109548	1.25125812866707	1.85253421439053	4.3668370987388	0.0	0.0	1.20655975863286	0.0	0.0	3.45350964711327	1.53809519711404	2.26692022992454	1.38719775819634	1.12060974378117	3.16351767491915	3.68172644125349	1.60205346542264	11.764789780483	2.44552495036255	5.03333696379359	6.55312917656169	7.92892839101389	5.41424326578004	1.77309192296773	6.00296947740788	1.1896519139112	6.58759048950346	9.38786763555717	4.69754356067402	1.63319847885174	0.0	5.87518390221229	1.03544604189447	1.64264907582258	7.42049884015232	1.36664038645618	0.0	0.0	0.0	0.0	1.06007493277354	4.66805813581415	1.49760919137833	2.18421218270547	1.1285017985153	1.45700982839437	1.32049455453283	1.66462231374556	0.0	1.47847203866326	0.0	0.0	1.60320404492955	4.98546590058629	8.11521975841659	1.39107234331876	1.39411873528119	0.0	0.0	0.0	0.0	1.04963691267798	0.0	1.09121884892245	0.0	0.0	0.0	1.02526534195682	0.0	1.74475169577994	4.93226951836986	0.0	2.42840075941161	2.01969077474917	1.42009159042965	3.24479420003869	1.14287195027017	1.95689110922017	1.72641123577201	0.0	1.09590756733332	0.0	0.0	1.20054224093457	1.55517075600359	0.0	5.00677719289899	2.56770418305656	1.53868878340878	1.75739088054333	2.38887379408781	8.02374964655043	4.11131603587473	1.49097396330807	1.85819363700841	1.28699869652363	1.73375886077943	1.76225138546646	2.54128596777341	4.03431658116685	4.59876339495537	2.25030508639341	2.45078327104456	2.71826418630349	1.86186325847753	5.29556364155928	4.45339775071842	2.44281667720193	0.0	1.38624257038815	5.82853903828524	1.69239182303228	1.45813754593065	4.3663074100255	1.23947081243419	7.55533007170422	1.34096044694595	1.39989124734239	0.0	0.0	0.0	5.24977176223509	1.28662509221496	1.04080865236543	4.89064609525593	2.15353936013391	1.75178792456868	3.73261340772349	12.592598618671	1.0123074221111	3.8523138886361	1.47661611438501	1.53652141576925	1.0445157517118	2.80207650225207	1.02079150610963	2.30607869209556	7.27915689222168	5.25662536234272	0.0	1.27415947512183	6.02876257116267	3.67799543755984	2.82964532415378	3.08854265958393	1.04525075862224	1.05581201357381	1.20702430849581	1.96890790641409	2.81506792475441	6.9770381448773	2.66434245524744	2.54504924419558	1.10792602203492	1.83413009749196	4.42381563106584	1.08730994141068	5.28428539463108	2.75771922315186	1.77858013239923	0.0	0.0	0.0	0.0	0.0	6.11967855170389	2.18688126430175	1.0126095710212	1.1429255585733	3.77624808287517	1.9508095615778	1.78997755335622	1.7896864099675	1.43042153322831	1.21299794688866	1.64856220308703	4.13691819158158	6.48219288573818	1.39741512220612	2.04220791376032	2.26884794100064	4.42392288144503	0.0	3.28320214540569	1.57079504720395	1.09557768630226	1.57091552706816	1.07249705138354	6.52248122105603	6.0109436418945	5.98787698530341	3.88709933372607	7.30991627002003	2.28612573379081	4.23405395200813	4.83517542278229	21.7918014777773	3.71694779304583	1.73971956306886	8.26427301299843	1.66884454991787	6.90969596384113	4.72653547264159	8.71029401682644	3.00676439776208	5.00292042807382	1.43588590479437	1.19243015929204	4.90171184118148	1.93885639590813	9.14415522992546	3.40191040706522	0.0	1.15179304726827	1.22458407292211	6.84450085240796	1.78720092080965	0.0	5.81625509831081	2.54973846395621	7.79936629436724	0.0	1.92036461817067	8.4952403685454	5.94518976455072	8.39499818265197	2.36333039141362	2.1526489716784	1.4087834372228	0.0	1.01545625945699	3.60084396394278	5.8546302193582	1.36562577894913	0.0	1.37567110550296	0.0	1.53743325661087	1.35075368655482	1.01246615318037	4.55190678771517	5.59173527035203	2.07873379442197	1.97149580370577	1.85777214898738	4.07013766307756	1.02798858729871	2.42118906201818	3.10053701428273	1.29063220023091	1.66389012024159	3.29386884697089	2.24245161777707	2.26723033842467	3.45642429050559	1.55055357243746	1.33934698682894	0.0	0.0	1.04795400862985	0.0	0.0	0.0	1.01424284245971	3.7416836225558	2.20943628471379	1.91166221554504	3.98843128102118	3.09458383457371	1.31055493748646	15.7593342320253	1.19243883706027	1.19151199388122	1.0574910010898	0.0	3.90006176927856	1.38263168197829	1.56544883292878	1.27077640217477	3.91427444503855	2.21226141876497	1.76883141436015	2.64513943591862	5.28851941816924	1.4876438777032	1.14640825599457	11.7374691362105	4.19856707548792	0.0	4.0265517934793	1.2121921132916	1.65357038644029	0.0	4.35980926663362	2.44468917841438	4.03232882944161	2.94056010341447	2.21952281384617	4.5271169820792	3.38810626927971	6.76387740320255	3.37905797982113	3.59884408821923	4.0027656333987	1.59646246577714	4.09167144890853	2.70401353101251	2.00420206134964	1.25673614706614	1.57031753858182	0.0	0.0	0.0	0.0	0.0	1.48100857384726	6.77276084923373	1.15043190868057	2.51809792690248	3.97913604507964	0.0	0.0	1.39578694491443	2.25846497236599	1.41078336799972	1.12131849049428	1.12797503594957	1.27398372374455	6.14380306500611	2.52555869562662	17.4012506052139	5.07573456638616	3.54685388007904	4.8476660628501	1.58203558002365	0.0	1.27754279933495	5.40248994022083	3.26130612931429	4.28576772658473	5.94021053241498	0.0	7.02341254692337	2.68306523544883	2.24587645398528	1.9497736461407	1.21423953306051	3.07925937685917	1.04012763466178	1.08222932696923	3.4700721515699	2.28512906111295	4.3944210203457	2.15763778099235	1.76754010241672	7.55262305825039	5.53960688875569	1.10038381244761	1.57224773051793	3.04691607489816	3.65045910515558	1.13665369559057	1.6875541563221	1.20217187952521	2.82794335646894	1.99778393746489	8.54031622337254	1.78255729217151	2.38124402756949	7.91971908808179	3.62140482235975	2.10142908042417	1.42983799710244	1.25326746972417	1.25118806636041	1.65902477552378	2.78421207163309	6.28528031141421	2.913588957417	3.06228922932443	3.88536755170809	6.82094345373297	1.07557278465428	2.70394385262541	5.72067713109379	4.18331997553581	1.57352841428235	1.38422545197716	5.04736103422694	8.88980220154731	5.41820167642077	8.27977093041814	6.57179308978508	5.59842136201794	8.98140514995155	6.37387517322339	7.56933856312534	7.42829672938933	5.84942528627476	27.8410702477421	5.56993897461872	6.91047670213011	4.26607858477032	11.0621800632406	3.85096304557361	6.44034909244544	3.70663273865869	17.3860161935888	7.36626276576378	6.74211600171906	5.00290414539687	4.06910363017927	5.50069430081299	7.65650030807147	7.74744035204971	3.74835970479912	5.60117854930585	3.23118948829386	3.01870548684571	5.85353267916711	6.85135648526909	8.71579370198412	7.20714009659208	6.51128344027776	6.73770511170241	5.9930644184555	3.72202154776224	4.1659756314622	4.28201944595583	2.60090041795453	2.77248115511201	4.71447804784854	17.3487688014228	6.1305515170453	20.5860368034186	5.25975040068493	5.73274763742379	16.7638868445165	8.65741511288991	2.91644971314584	6.57081314135105	7.04724685060451	6.88837738702642	7.02298188148772	9.20986447855715	2.42329110035466	3.92549344336094	4.73087965544764	6.77597950351975	6.51634340192436	4.0342843175633	3.33105536233101	2.64095027146829	3.08840516436881	6.18865673162098	16.1224933632213	13.4405093994066	13.5929527107732	18.2032317521372	18.5870157588611	12.1970278032616	18.7556976812478	31.4276427224051	33.1421437983545	50.5536960361277	46.1151686761306	43.1262454418583	36.8020292649149	37.7614939258952	0.0	1.32567372319441	19.9375833170851	61.7337258745826	31.3003520455542	41.5398849178511	41.7741133997088	47.6950766550519	41.9024952973428	1.94591687316443	18.5061852298304	6.26172543099077	2.47480533041126	1.2653796722616	2.88553621186432	3.82589891212856	2.52790171283709	2.39637895102174	2.2725582068999	3.87336386995907	8.15403969775601	1.43804173009812	4.65190051909588	4.61980146295383	1.21850388898792	1.47855100456977	0.0	0.0	2.36550071778564	3.57609650230275	1.55279888842481	2.13561010065262	2.86776158590569	1.57673492078681	3.60035395126823	6.73183488572785	1.37400663846914	1.35950069506164	1.14633492790789	0.0	0.0	0.0	1.55271098814847	0.0	0.0	1.12601461610408	1.19592998998453	2.43044590332654	1.20532666061462	1.13076901823282	0.0	1.18652301105719	1.53005484878921	2.60221434033464	1.34300133176727	1.81738634817646	0.0	0.0	1.13133987084387	0.0	0.0	0.0	1.67832218453896	1.64736689893599	0.0	0.0	0.0	1.08747268457294	0.0	0.0	1.3057583633044	1.43361534632089	7.47581426147243	0.0	3.58157350058573	1.885862714098	1.41793201320772	1.25535897861732	2.5872557977897	0.0	0.0	0.0	0.0	2.71478528431315	1.02466079075717	1.14496761113211	6.96542636586654	3.13817089034728	5.66613190871037	17.2870630369958	1.13361607826821	4.06639804042051	1.42181780349668	4.06478247386429	3.52324087323274	5.41507623514391	5.45825207492403	3.74493950450232	3.10232968665603	1.87497380193519	5.28332431092435	7.26608391224375	1.38511460028282	6.50806405394416	3.32096144151182	4.20468332430899	7.04770866908515	2.57089404838051	5.06307413859357	1.41119178048917	1.66847684139537	0.0	3.75999408540256	1.40121388883893	1.29309397992131	1.28341287525731	0.0	0.0	1.06881150733954	0.0	0.0	0.0	2.98133774563504	1.43528564319338	1.04939785846096	1.03528460771302	0.0	1.40984045813261	1.22099674301708	1.10583359539171	2.79898038505833	1.08138035902941	1.21396661351722	1.06715750220261	0.0	0.0	1.73847248190386	1.18152238776979	0.0	4.54431733728897	4.63347764476839	3.52461033024077	11.5695796332726	4.13528586322167	0.0	2.86309386025037	1.4952318916573	1.49107259527182	5.1543832540756	1.12545443216838	2.11750341312649	4.75437699385421	5.85610640021939	1.54000459488789	1.67061811235678	2.35694399958265	5.14806931523337	1.46319764665698	4.68780951869971	2.31898234755938	0.0	0.0	2.09359783669603	0.0	0.0	3.1672820799619	0.0	2.17254726980277	4.00011498416735	5.94399768681145	2.15426693558993	1.00263424660489	4.53830225141447	2.07467358927959	0.0	1.36233005261681	3.19431829070949	0.0	1.03565043421921	1.24495874181352	1.73594978642382	1.84973056189045	1.29631669827453	0.0	2.24217479370842	1.08932284793979	2.76189727901913	1.07514853568247	3.54162722827374	5.27334604273543	13.7444142123383	3.33649153131354	1.15115183328498	0.0	0.0	0.0	0.0	2.24788167301688	0.0	6.01528424923829	5.6993573271821	6.72744592349707	5.31793349662493	1.00042684153346	1.68424899086015	2.3080027635493	1.26755180993583	1.32530944562006	2.75184669772266	1.07992687658746	4.16147893743508	6.47808288984157	3.36787711999289	0.0	1.00397837644432	2.10568723878366	3.23436539475882	1.85283815582791	1.06549754966778	1.04353386777564	8.3237835857547	1.51197494206839	1.9186740595928	1.16230275933501	5.1964264714739	8.60267027420728	1.02235819278344	3.8610943527882	5.99570583130754	7.23680561212979	3.45346849677727	1.83166029911575	1.06901672791815	0.0	1.09014167176302	0.0	1.95662507891893	1.19305596346632	3.27859615444519	1.97304078766515	2.62098444042754	2.35383239585237	0.0	0.0	0.0	1.37633307366532	0.0	1.42124680689635	1.61506721089982	1.0265782559235	0.0	0.0	1.48891067403207	14.4869460181592	1.0643081287882	0.0	0.0	0.0	0.0	0.0	6.11159567864146	5.43908195347262	5.91142857559328	4.01866225226631	4.98937222679456	5.08157540246624	4.74662977994006	3.34324964029537	1.12072441565972	1.73162612613683	1.53460904960618	2.58236548068892	1.29437400105838	1.26430879790211	8.71608722047021	1.04859017473825	17.1464933500277	8.33153899438702	8.49906092974743	1.10225990104875	5.4573889224981	3.46241085286202	4.38679019528166	4.04830508056601	1.32052116722788	2.28497284323308	7.96789612631027	1.30617495711835	4.00928030222769	5.08508884461855	7.01237423294961	1.27263486304309	3.8121333516178	0.0	0.0	13.3473318626627	16.204932460546	1.47727234172971	3.6255240583093	3.17962669059373	3.42609311844513	2.03293128420729	4.44210871750378	1.58587487440673	1.10409929004147	0.0	0.0	1.55556389688163	3.94586379482896	2.55637714842698	1.4589356198738	2.90799679184791	0.0	1.44975989941315	0.0	0.0	0.0	0.0	3.18251260790072	2.50452402881336	0.0	1.2729586456585	1.22764672104992	6.66594837421085	3.07568243181934	2.75506910171843	8.6033267776721	2.2949173913885	2.37856903925386	7.10796526777291	4.17319620109799	4.31877893366198	3.03017464060928	9.20908230730767	0.0	1.3236868505568	5.33046750244094	1.94155324938347	2.01352596670345	3.30129959044151	1.76452860000096	3.39850333427679	4.92932805974369	2.3506188863862	1.2706545823119	4.02150907093633	2.23910337459786	0.0	1.29473650075449	11.5147316029327	1.01820077834082	2.93878222952097	4.64853719461183	2.39708986319753	0.0	0.0	0.0	0.0	9.56879549576046	6.85307885075092	1.26645553973761	0.0	1.67497882054442	4.85172187176298	3.01033625627397	1.17468807737843	1.41252987138951	1.71102813563307	1.77359109951686	1.99810954836514	0.0	1.06214365613337	4.36965089949111	7.73940593806007	7.88529500655887	8.62207629678257	1.16363299687853	9.3521824994543	3.79179911478315	4.48776215202736	5.03243694811945	4.1975622472686	1.51481000633832	13.0114416733292	5.01482890578506	4.5998905589767	1.74721914041268	1.18738280248394	1.41055397327307	1.38285507766912	1.68236203570644	1.11544882313946	1.38707301757082	1.32612991592356	1.98956029269636	0.0	2.01691323595819	5.73272806023728	1.18164484210803	1.26377455559467	0.0	1.00257370310458	0.0	0.0	2.93936959623825	1.02955083816725	1.08770463497497	1.07333123380537	1.12213551882767	1.16625991869346	0.0	1.23191106282213	0.0	5.09326108550682	3.45634784301378	1.29262311361763	1.01004610211441	2.6922095603269	19.5985000189421	1.53814467723585	1.43206798989109	3.59911455419932	3.48742572826875	1.42173868154451	0.0	5.3236190939769	4.3066055587946	1.02118118290505	1.38684975682252	4.36688383053998	1.16185038353332	1.04863147909279	1.63684596090029	1.52736695927369	1.82100646340459	1.00556648992466	1.05463926384131	1.11544202723356	1.15742795094018	4.27288103143839	1.05492225382931	8.83084974552143	8.55594975799507	9.63074452715952	1.22115646778661	1.70755132741372	7.33402430978859	4.44284144459775	4.38756344528721	2.30977589331548	0.0	1.00652895046699	1.79140625668759	3.38447071530625	5.60026479818993	9.74367777405956	2.46517389381588	0.0	1.65181522674373	1.65929479154803	3.77254975070477	1.92792957561787	3.10296009348439	2.28050644857935	1.28257170497061	2.49972101181178	1.14406730063155	7.76718521126959	3.74956214494371	4.17821768295549	4.67395291855056	0.0	0.0	1.2405090632602	1.10561783269753	3.21914196968551	0.0	0.0	1.04820835735537	0.0	1.13871379404247	1.50203023535558	0.0	1.04891476656914	0.0	1.18981586500054	0.0	0.0	1.81147723513175	1.16794170555446	13.7407356989378	2.20579923883171	3.102143543676	0.0	0.0	0.0	0.0	0.0	0.0	0.0	0.0	2.29292668964317	3.19537947608568	1.01840007495007	2.88421484209115	2.79326102533978	2.23466184566501	0.0	1.18758381298427	0.0	1.6913677992149	0.0	0.0	1.57438217890707	0.0	0.0	0.0	0.0	1.31013230869963	1.96405274512674	2.66972630109014	3.25185462251561	1.75574802462764	4.75993073753076	1.55419392620317	0.0	2.48896628251143	0.0	1.03354382800552	4.61301770394052	2.75780559410307	1.20474101257122	0.0	0.0	0.0	1.02977204353889	0.0	1.00032489202537	1.17596900137297	1.13800168201289	1.58572294526077	3.74601916830775	1.04527199437469	0.0	4.81417351285231	0.0	3.28910621555858	2.04716841320149	0.0	1.07071851009173	0.0	0.0	1.9968751012293	2.22842722160063	1.39876766563998	0.0	1.07266886982013	1.0111907997424	1.62750786349284	0.0	0.0	0.0	1.82018532165566	0.0	1.1370559937862	0.0	1.02376350607668	2.88722763482389	0.0	0.0	1.5029483552592	1.66370044066868	1.99259831915668	0.0	0.0	0.0	0.0	0.0	0.0	0.0	1.2178562354631	1.3655620182764	5.99501430218254	0.0	0.0	0.0	3.17047263782558	1.73839144409307	1.04098811274978	2.12709914879423	0.0	0.0	0.0	2.675663081765	0.0	1.03076027496048	11.9245058325757	4.05992709224575	3.8681177259393	0.0	1.12113800051573	5.11254148215009	1.55753867263772	1.20151287041957	1.23294710854176	1.94961427618069	1.67862911700802	0.0	2.23957734182242	3.04092226395621	1.02477389910017	2.16217212409978	3.69622100412379	1.72447948575886	0.0	2.39951084881933	0.0	1.00751650944417	1.44253048456936	1.33943477215502	1.07478241392985	1.29888339826462	13.8322457463702	1.69797172208748	1.08945632740284	0.0	1.07601288170165	0.0	0.0	0.0	0.0	0.0	4.10801199367998	0.0	0.0	0.0	0.0	1.08144774019463	0.0	1.93777123163365	1.60114548677831	0.0	0.0	1.24411704776435	1.01644034944351	0.0	1.17791618858781	0.0	0.0	1.16428221303285	1.2848502881812	0.0	1.64613252752557	1.22882812133881	0.0	0.0	0.0	3.17922739457515	5.28193303150386	5.90851164524462	2.35771318494153	0.0	1.06706766760245	0.0	5.53991482976052	4.3593764837626	0.0	1.02446598009237	0.0	1.10261793042389	6.05010909010752	0.0	4.14471194731825	4.90575891468672	3.72605311940366	4.88157148866741	0.0	1.12821170636898	0.0	1.16805062119986	1.11130723592494	5.3491037861789	0.0	2.35090158480479	1.60025760568232	0.0	0.0	1.28052381622293	1.18064061872164	0.0	1.0539379218391	0.0	0.0	0.0	1.06772998475393	0.0	1.64590242766111	3.89176131234499	2.37238115961662	0.0	1.11931315416108	0.0	1.25662903098825	1.50755416522496	1.02828516129382	2.59893663806392	1.29447261693151	2.40468307403422	1.46584571767885	4.88069854434721	1.31067462357373	1.3187287509848	1.02098258600291	3.66287476794479	1.70137061795922	0.0	1.27852464305632	1.9306090366735	1.9421175124888	1.61629240573516	1.28007123680551	1.94583697099545	2.73748962424866	1.66577074997359	0.0	1.24912094475769	0.0	2.64563762277813	1.0447403215852	0.0	0.0	3.53014001416866	1.01176174177192	1.27897289265163	2.03250379386234	1.03635130546772	0.0	3.08053808776325	0.0	0.0	1.04821404685771	2.76629538880856	2.48941123257722	2.32807268299989	1.82051739786202	0.0	2.57411523323962	0.0	1.2648255993178	1.00500669899665	1.67441129247355	1.90590925033872	1.41035723998993	1.80620902439408	1.40247426738215	1.95798171770408	0.0	3.21561812770501	1.90556350301552	1.28221247036159	1.15788514955651	4.44535612463195	1.77163212818163	1.15304714433401	0.0	1.2858605359837	0.0	0.0	1.70693991611394	4.33199765444666	1.39172088498856	1.0139310880931	1.28498350504951	1.54033087787002	1.62774101524593	1.98711365328904	3.21462755454726	0.0	0.0	0.0	1.54795315679349	4.19218684233868	1.61178200694415	1.12044468882114	1.13115744546574	1.07853677620137	0.0	2.33242220384456	0.0	1.04961581842972	1.45898972001259	4.70633486836442	1.08805249149344	0.0	1.99102387561307	1.38938323453577	1.30530705290051	1.4597075087811	1.15822036387582	2.04811679252714	1.13530280813176	1.22955577382339	1.26715900379415	3.33224802389609	2.21543149905103	1.46893532196252	1.17311665767152	1.67501527651448	1.01634887011697	1.00791677889223	0.0	0.0	1.45929524167639	0.0	1.13847802991713	3.90001302291197	0.0	0.0	2.38077891977889	0.0	0.0	0.0	1.0513449933801	0.0	1.06995552475583	1.70957725798578	1.03720220280139	1.38367858474285	2.71206024517927	0.0	1.47390235683611	0.0	1.21038932327548	1.38241732618267	2.66136863386315	0.0	1.05770038251523	0.0	1.1398069570028	3.54387127753247	1.09146097171146	1.15639181628239	0.0	0.0	1.33977311253391	1.39849856622462	3.81835958698527	0.0	0.0	0.0	0.0	1.34719199374656	2.33424281716856	0.0	1.04111328851806	0.0	1.92219280474221	0.0	0.0	2.52324396895771	0.0	1.61064897936892	0.0	1.07165589532065	1.16607833379076	1.46816883724931	0.0	2.35913056866542	1.76717135436083	1.62789907165289	1.03983625720637	1.16723800903656	1.01695812915827	4.11701640481577	5.59503354185216	0.0	0.0	1.13980541109073	0.0	0.0	1.64205481980059	1.00475054027616	0.0	0.0	1.49090962311036	1.80282889979696	1.53744332501327	1.13535788328239	2.08866947812347	1.65282528555508	1.69415680585379	1.08874170393562	1.24820428771075	0.0	2.49711164331927	0.0	1.68318586094905	0.0	0.0	1.04979504051897	0.0	11.1233354091154	2.45404781182483	0.0	1.02438711875666	1.03711228191798	0.0	1.5322621415414	0.0	0.0	0.0	3.81938325842	0.0	2.3088054692796	3.82600552209389	0.0	0.0	0.0	1.0045839622837	1.10594705977068	0.0	1.27671739941492	0.0	1.15319937958583	2.44533113214648	1.8041929922659	2.76346020951789	1.99461770380192	7.3825385794789	1.21474598303577	1.0388796053886	1.27317291187561	1.08638918949979	1.08929558515813	0.0	0.0	0.0	1.24670564612692	2.98021881767875	4.69427647897485	3.15617831750867	4.496343316417	1.57769909349295	2.09803514631427	2.27945071659684	0.0	1.01871145963487	1.64754760677725	0.0	0.0	0.0	0.0	1.43518507214766	0.0	2.74816481733092	1.55074998991931	1.0100012152587	1.62515222106028	2.48600832646752	1.0382796909644	0.0	0.0	0.0	1.0455551662733	1.12647990177947	3.21349153033329	3.50107866732374	1.38510991114254	1.04917976499368	1.72132104312381	0.0	1.35740049788609	1.17876759774204	1.78529206746268	3.00734690145701	1.02256413342222	0.0	2.15576979534974	3.21105521813823	1.07850548724853	1.30225698946241	2.10352921247144	1.07074295843612	2.64179939468569	0.0	2.09762266220936	2.69330200903064	1.36630119849759	2.02193070637379	0.0	0.0	1.06173120205643	2.91180044644048	4.80253417664366	0.0	1.35607673763011	1.08011466766629	0.0	4.52172847553352	1.32081468935566	0.0	2.61572276814028	3.40423722394269	3.49527577752606	1.4802432984267	0.0	3.35809121770426	0.0	0.0	0.0	6.55887779566269	0.0	0.0	1.01359118993282	2.077703809104	1.18468128300325	0.0	1.19446177452049	0.0	1.42295633897866	0.0	1.00845029464647	0.0	0.0	1.41490900333965	1.89366802706186	5.92930784265249	1.06541958479587	1.28732287794984	0.0	0.0	2.3287371802807	1.77628773748467	1.44701472581345	1.83668423681379	0.0	0.0	1.03739751638069	0.0	1.82738043240393	1.12845356263654	1.03268644238531	1.11115212190637	2.40419153780357	0.0	1.98280767107629	1.78366135639954	2.48049832327862	0.0	1.41349845108697	3.11229778793752	1.06035817333989	0.0	2.04302955208316	0.0	0.0	0.0	0.0	0.0	0.0	0.0	0.0	1.20778916497227	1.63615108004577	0.0	0.0	0.0	1.39490429294681	1.49554750151275	3.01489549937808	2.41161190421988	1.06627184143624	1.1915659058015	0.0	11.8459441399321	4.54348146760697	1.13098268503168	1.49704288393848	1.70628105860437	0.0	0.0	1.27849319143501	1.16764338257759	0.0	0.0	0.0	0.0	0.0	1.01817644229797	0.0	1.06929991125063	1.79404255147091	0.0	3.23510809994307	4.70982149143963	0.0	0.0	0.0	0.0	0.0	0.0	0.0	0.0	1.16204290825156	1.29987436448615	1.02238953327995	3.93909961772593	1.16683780232039	0.0	0.0	0.0	0.0	1.45605062794574	1.16240885594175	1.28499117076586	4.76689695378417	0.0	0.0	0.0	0.0	0.0	0.0	1.74002793721797	1.06608763061082	1.67021830928165	1.59559327503772	1.48087744065306	0.0	1.1932482176761	4.93839133397044	1.35783180506825	1.03910333627157	1.50426906578139	1.44568201422988	0.0	0.0	1.01042424666299	1.30502891899851	1.63828934233883	2.88589566769118	0.0	1.29275006561483	3.80001441976259	2.02169940192466	3.01369475837755	3.85731640688196	1.34282891046433	0.0	0.0	0.0	1.0330453831358	1.23091013699112	1.08917967822859	0.0	0.0	1.0204118157631	0.0	1.94738696663782	1.22665220241935	0.0	0.0	1.77336695629905	1.19550902841889	0.0	0.0	0.0	1.55508264971636	1.6808988665735	3.12743930896286	0.0	0.0	0.0	1.01765343507752	1.10135945305316	0.0	0.0	0.0	0.0	1.07885078324318	0.0	1.03749151553023	0.0	2.49421782657328	3.68982918964134	1.06355413240551	2.05487475410513	0.0	1.23102149299564	1.78071672208627	1.00651016829584	2.7304802921133	0.0	1.04110011011249	4.52795715956106	0.0	1.02509919011704	0.0	1.22621922556928	1.00024447923114	0.0	1.08600345739494	0.0	0.0	6.87895976465652	1.65096145057356	1.10648090305007	2.24157204811867	1.13471257118235	0.0	3.62069036321433	1.20254201708831	0.0	0.0	4.199884641111	4.03351620010967	1.18824739963139	3.00547685167835	2.0146659294168	1.17796099559358	3.60000128446028	0.0	2.08486786899588	0.0	2.150449804548	1.28264656803473	0.0	0.0	0.0	0.0	0.0	4.58225695007918	0.0	1.05593404594655	1.59112383444192	0.0	1.92655027092113	3.74567202149946	6.37719777063354	0.0	6.44924878211497	2.77676781921287	0.0	1.86861504185209	5.42187931282629	2.22447614054671	1.56668695805631	1.78779451885238	1.59184248327443	0.0	1.22727308349109	1.0227910257889	0.0	2.50678501159806	0.0	1.02149972148261	0.0	2.27946807236975	3.7693212429115	1.06525336894962	1.33661374674707	0.0	1.21906911918406	1.23694337548103	5.29509347248526	0.0	0.0	0.0	1.86095274743955	3.40008432427824	0.0	0.0	1.00780125870791	0.0	1.86043029500025	0.0	4.01474265640031	0.0	1.0208601090736	1.19074241967826	1.00328963302548	1.02438956492248	1.34312692858284	3.35210276749666	1.0801648381417	0.0	3.81060090026193	1.2934841517214	1.08318073247527	0.0	0.0	1.56906953119604	0.0	2.4557346303843	2.7099424820886	4.68634092927298	1.25503251025859	2.13198329126565	1.48114097714084	4.74370863190773	3.07621473518305	1.61951762567567	1.17908789080244	0.0	0.0	0.0	0.0	0.0	0.0	2.60718128510505	0.0	1.05180340538564	1.60970037293669	1.19213114118314	1.7522131594188	0.0	1.26772393068645	3.58682115933693	1.21229010783402	1.0592274360791	0.0	1.00910368341168	1.1892645448499	0.0	0.0	4.91314322099673	1.21888162479465	1.0241211229635	2.97916310460624	3.21779616590256	0.0	0.0	0.0	2.33529745341519	1.89852723699132	5.00757870863475	0.0	0.0	0.0	1.01665270626246	1.08879522826772	3.14101082481994	1.23992853028219	2.97313019120895	9.85966962105056	0.0	0.0	0.0	0.0	0.0	1.63525453251389	0.0	0.0	0.0	0.0	1.5959964623376	0.0	0.0	0.0	1.07600601955202	1.34168518056004	5.17392398747889	1.20799585001477	2.86866432786362	0.0	1.75576701547631	0.0	1.37203461373757	0.0	0.0	0.0	0.0	2.76091937460763	1.08732006362677	5.23434220221842	3.53880228235206	1.6294108655319	2.02054603651239	2.95570494395128	1.86669022251947	0.0	1.04781054741059	0.0	0.0	0.0	4.34333491195758	2.22931746906772	1.19563977927631	1.04354981317225	1.96060334937999	0.0	1.18497138399086	1.85197546166124	0.0	0.0	2.96823477416332	3.51932235682106	0.0	1.51065895878387	2.04577657704214	2.37792229807632	0.0	1.30772912957904	1.8454139420906	1.06927850883582	1.03828810941219	2.21597119313592	1.99707245283117	0.0	0.0	2.77353272277567	2.51014788600827	1.50142255523441	1.02966802841837	0.0	0.0	0.0	1.42690699773922	1.21739997366382	1.22132610003718	1.00303127835441	3.68020997893973	1.89166897001183	1.45081766657669	4.05019248019923	1.04419057712855	3.03432240248216	1.51507165129839	1.08920361320169	2.77268072917031	0.0	1.25471690352102	0.0	0.0	1.04535380205287	1.00135066329407	1.11587922578275	1.2571568528894	2.06130774898238	1.1396747870715	11.2508214612406	1.37314048743795	0.0	1.19408788612832	0.0	0.0	1.37841368186518	0.0	0.0	1.13826270424969	0.0	0.0	1.53397815878018	1.13731150501439	6.52316032542207	1.49803106974858	4.74378772441642	2.84523082409266	1.2643063446889	1.40957159504979	1.7983363565063	1.16977105172166	0.0	1.31539137152018	1.65134410717895	1.79687994600354	2.20710568267714	0.0	1.03530270463187	3.20635228092128	0.0	1.10735100733416	0.0	0.0	0.0	0.0	0.0	0.0	0.0	0.0	0.0	0.0	1.32840654888739	1.55887224670081	1.12997269642179	1.21420970252788	2.13674241716574	0.0	0.0	1.02820654379531	3.10498100722275	1.11955844672556	0.0	1.26397465470476	1.47198646396761	1.35336681140205	1.06000374196083	1.41070894751664	2.43531114777426	1.18234938754527	0.0	7.68683759063856	0.0	1.98798669462663	0.0	0.0	0.0	0.0	1.01874811926025	1.39990882033589	0.0	1.01368561852671	2.74433558412241	0.0	1.1048291062829	0.0	3.48452638231924	1.05883650087415	2.2242483223832	0.0	2.01205834190649	0.0	8.37766677250139	0.0	1.15172830450473	1.12006583925491	1.05970335036349	0.0	2.15941907913476	4.01880985056653	1.29091498046259	1.36086884756363	1.02535353338008	1.06596161786697	0.0	1.07716454440646	1.41354482230783	0.0	0.0	1.38340634678123	1.05082105810091	1.1832601784833	2.85935297133169	0.0	0.0	0.0	0.0	3.22929058240947	0.0	2.61844694267087	2.3606857342476	1.07872776233051	0.0	2.42930316606298	1.02539178866982	3.27122642368772	0.0	0.0	3.35577762411055	1.85857216768086	0.0	1.17160226539306	2.4762822294007	2.76082801577353	2.08064312485412	1.00414585347839	0.0	1.13645765769536	1.33846878731371	0.0	0.0	1.36364945822749	0.0	0.0	1.53734658866271	1.39043921473869	0.0	0.0	1.06131538881325	0.0	1.21111724019559	2.12990601578696	1.84473853497978	1.0748242926767	1.33294490938195	5.2342089117024	1.6218017901071	0.0	1.16492302950801	2.5867276772568	1.30584507453509	4.04579828762343	1.31209192142036	1.00100342943283	5.07862465238892	2.1710285922342	2.8128647441064	2.02610015656074	0.0	4.30024525492232	1.11549755219063	0.0	0.0	0.0	1.10427980634722	1.34120551922905	1.67305924824114	1.88988405268833	1.03874785656196	1.67883048681518	2.7981466849074	0.0	1.04139102877512	3.03942138215801	2.24691054715685	0.0	0.0	0.0	0.0	1.21528139666592	0.0	2.33039257686046	5.6614152014957	0.0	1.37985277868775	0.0	3.29833620469313	0.0	2.60678665941612	2.13442742539943	1.2393476770351	3.60923784368924	3.05205509249647	0.0	1.99288094394698	1.00493902030025	2.57521155212177	0.0	0.0	0.0	2.01119757905722	0.0	0.0	1.3884463916356	1.19042736454261	1.90985904350158	1.01875427408502	4.22819730259679	1.54063076531645	1.17104498513241	0.0	0.0	2.97116873389397	1.30720649769688	0.0	1.27265117659642	1.07766786435809	4.08820261299045	1.01829074468402	2.49639810227852	1.23051835929466	1.01972573820363	0.0	1.49259605199782	0.0	0.0	0.0	1.05962632134031	3.22676609503035	2.10531225655321	0.0	0.0	1.21085340725279	1.48602366511699	3.6882635221659	1.5372639324967	0.0	1.93769078251761	1.04672745756429	1.01987451143523	1.62353535157585	2.62372684710902	1.01515621992023	2.52548260230094	0.0	1.49983306809861	0.0	1.12809299103718	1.42474122820575	1.02188283778905	0.0	6.63655247051868	1.25475126919772	0.0	1.21909670341073	1.98519230388223	1.49158169891536	2.35626958742475	1.40613999437271	0.0	2.97087761258173	5.26920585114285	9.12874725641097	2.09058637524993	1.43024659636372	0.0	1.11677452621026	3.6776429990449	5.45380908110143	5.95426690528457	3.33407510426406	1.1436912718595	1.01280489922484	0.0	4.77286254390598	0.0	1.29282043973255	2.24594610410089	2.42529893028265	2.18847108548786	4.10176642209204	1.3320665736272	2.52516501202134	4.50086665635551	1.56889424697655	1.12222303008827	9.06541174058918	1.09059097948959	3.75684268605955	0.0	1.46872847198335	1.37283613731211	1.79587594060129	0.0	1.78104615495907	1.11610648759437	1.27604530812312	0.0	1.79618536240059	1.01102481143485	0.0	1.0679905194021	1.46267617972875	1.96039191181628	1.2543562639245	0.0	1.53735632001706	1.52491787064231	1.29095089037602	0.0	1.29459746719234	1.07124691502834	5.18009033904119	2.03099550639297	1.86115805085103	1.24611814166568	2.05704254963461	0.0	3.31790728280827	0.0	0.0	3.21314228157002	4.1479224832893	1.07245313746155	1.2285704673378	1.03675618254635	1.14699196940638	1.34756285152476	3.7913939770418	1.19719809356351	3.12759105895561
T2:,OD,0.6	0.0	1.02404232720872	2.10430990566233	0.0	4.41422533066223	1.6299078335593	0.0	1.32799348210461	1.12723196895788	0.0	1.37265570391964	1.08051589596279	0.0	5.32608868524963	15.48719399907	4.76057691739893	10.1866857349476	4.88965628252936	23.1540844248944	5.7266175186747	4.97924671766494	12.0861647423795	3.25717126112856	3.41400079665304	4.83591008659693	1.05726001543379	5.42051569486064	1.00512206141134	1.35695885911797	2.39246838270185	1.30222039991567	0.0	0.0	0.0	1.2431487511491	0.0	2.40525403468035	1.61611329345157	1.04352626976369	1.09249856681944	1.31904514944534	0.0	7.62850357398834	1.70197270913674	1.82398330850419	0.0	1.80641205926634	0.0	1.77846851491515	0.0	1.05125901120315	0.0	0.0	0.0	0.0	1.17161723321188	5.17749682459218	1.20077005557563	1.01594382936806	1.00277361274746	2.38399319481767	13.4372940609628	1.25054464647933	0.0	0.0	0.0	1.9307373783625	1.94422571428743	0.0	4.69377083287186	4.43897840873535	3.69369482923416	3.49149237085911	2.98319503934287	3.53233825705288	2.6761281103996	0.0	0.0	1.18763444276141	1.53731585713648	1.18393060511679	4.30307645396452	1.65661465029602	0.0	3.16893349986719	0.0	0.0	0.0	0.0	1.06883700872151	2.67939361917483	1.72103836581876	1.08498171877452	2.01839536044896	1.93728832272816	1.26751145301224	1.16583771122572	2.74138547282943	1.57045288961303	0.0	1.1377180895276	1.57914844029096	3.82758473854322	1.72480041105287	3.10654784248981	0.0	1.12456225714176	2.00883066848406	1.18917509263626	0.0	1.52325731971535	0.0	1.05121126642812	0.0	1.15615252944356	1.27450015293185	0.0	0.0	1.53960490916431	0.0	0.0	0.0	0.0	0.0	0.0	3.64186202384182	1.52435158054763	1.18012682474322	4.16559187415318	3.05865106966854	2.02909767653027	4.25595480761459	2.09373554446971	4.94133703230732	1.48351369083276	0.0	1.26412342142266	3.18776578169511	2.28910382453014	0.0	1.24821607666601	1.11505368150105	5.09604329348319	1.03407264457298	5.59811250550012	8.13019543742424	4.50180611059322	1.72824611435612	3.72006220890544	3.61913479913344	1.04690718659443	1.0466924588548	1.24187817676025	1.77029435571382	0.0	0.0	0.0	1.58174586227091	3.66342454146719	2.59621449509243	1.29360658022196	1.62253509594408	3.75535176310808	4.66391578861518	1.89810352906476	3.96061308820491	5.96811700047043	1.71360724714297	3.884420043265	0.0	0.0	1.03560999179454	1.14024611299893	4.2087277892664	3.27332715315058	1.03798929426215	1.57396204666721	1.03034275855232	1.48109915347135	1.14044913960398	2.07481442122398	12.9379020246743	0.0	1.11486836879285	1.07280915449044	2.24614404925283	3.6174337370551	1.12968313761268	4.32873347339975	1.44456285520817	1.59582808306961	1.22609979575718	1.35146454794928	1.60492289631179	3.66388340268281	4.42450297349174	2.6571408895387	2.46840834878145	2.17158798847731	3.2723894295643	1.11437486379167	0.0	1.0701438219453	0.0	1.06228526024569	0.0	0.0	0.0	0.0	0.0	9.51646125368866	8.06824373365055	3.5598313387927	3.11126285622492	5.80874836830532	6.63079849620784	4.6919363205337	6.55702067999393	4.52640001202233	2.29892095301748	0.0	1.75053713790953	1.16850647078271	1.85731721750451	5.63435736457599	11.8006207112503	3.92346459665912	2.33976088196529	1.5041659490065	1.04539320659976	2.15690741679589	1.46112076077374	1.78900670502157	3.70686605184329	1.01135702226189	1.06346995805256	1.94938626782756	1.08145153026096	5.51324025650274	1.70798258799057	1.0247782663281	1.40194279253153	2.00088548712031	1.45424441336756	0.0	1.22485433311434	1.03826870230044	1.65613116596161	1.78000060987772	3.05422076243562	2.4468145683364	4.18052452564508	5.28421143787228	1.0906558708497	0.0	1.08132693889501	1.02878976337446	3.38951909037121	0.0	4.91403117404491	5.68210298143126	5.6470303388254	2.69337653000998	1.79380615443237	4.76803242119226	1.50894209886644	2.7469627890725	0.0	1.8781950190479	1.28751675526177	5.40926634865755	2.90371530578811	2.92535276540062	1.70453476121981	1.10045051169718	0.0	1.08909628476303	1.6785816542718	0.0	3.95326575101817	1.91264710572195	1.23724030851725	1.52573682729079	1.02837096871602	0.0	0.0	0.0	2.8600046062053	0.0	1.80483767702179	1.37726584777682	7.09890209155525	6.80132245696243	0.0	1.03990427095334	1.02734589115562	1.12698980436583	1.52885302503076	0.0	1.84656064531927	0.0	1.33969885999717	2.04807372285924	3.97314435498077	0.0	1.07139375272541	0.0	0.0	3.48792400886098	0.0	1.00843256349758	1.47772531483107	1.22256381566551	1.42705925826935	1.20926337395884	2.60774666222988	2.35743307087201	1.27069259729118	0.0	0.0	1.22429233956087	8.92641831729645	1.08891508642119	4.23168202580105	2.14317841625661	0.0	1.0533810715871	1.05937249919355	0.0	1.26806701606514	1.22063837120857	1.91700053796409	1.4917785561084	5.87162532844773	3.24571057650581	4.36465624355337	5.14435272198165	4.63803902575621	4.5049319107733	1.03032404306222	1.06925076695812	2.48548093029112	1.24306565476288	2.25711973799013	1.00037495974128	0.0	0.0	0.0	1.06207121320911	0.0	1.36577162512612	1.25906984453958	0.0	1.79907121463287	4.34174055767209	1.93164430850291	2.79965420490578	2.91932276886337	2.96580530732595	1.58348022656515	4.77682958613998	1.68598018331468	2.26130441362579	4.18607707203493	2.01310228079735	0.0	1.09320439198211	2.05556844742811	2.98304453064631	1.016882994217	2.19115433436025	3.0288136712747	2.36333785985344	1.32124893367739	3.74829718056734	1.55070054421066	2.97597046750753	4.21313655301507	0.0	3.77614291679315	3.59881591301456	3.61652349935746	5.02113176768949	1.07041492214323	3.63945022885622	1.09140401060163	0.0	1.41746856425203	4.02068659330449	1.51245060290113	1.27342648002402	2.00562509720937	0.0	5.28137798183009	4.80467835838627	1.28436300818625	0.0	1.49596395624483	3.2088643528713	1.69472130031147	4.56572580647897	1.09005449454447	1.39863886498352	0.0	0.0	0.0	2.22788394794988	1.61139338502489	1.17578349335184	0.0	0.0	2.92164131279233	2.62801044875743	1.0236694402739	3.95875299561177	1.2433803558942	2.42361054004206	2.29330292077446	1.39197560110954	0.0	3.70018593224548	28.475828450268	2.01927321975893	1.05564591507458	1.39288326598675	3.62062967169165	2.25291233961564	1.85081524252676	0.0	1.24878185917813	1.46609856176565	2.55586869174523	4.9741499670418	1.00238574070269	3.81820451751822	1.6844704137658	4.03019560593473	3.41268028299725	4.50907981168337	1.05839029021158	1.91082610916195	2.04754621261152	2.48388592688149	4.52366720856857	1.29471197908758	2.63089742680196	1.76521981294505	1.77066256917733	1.0500997113645	1.22703075235308	0.0	0.0	4.17565641501555	4.40095900397096	5.48231779642014	4.70778316485092	6.2052373211923	11.887851370231	1.72789915759315	3.48339363637448	4.32737817881806	3.18101973627204	1.08523887756789	8.97262472010214	5.04169831769731	7.55279369840867	6.37067192018263	3.31391267797565	2.55020987212313	4.04599237714208	2.56805226115601	0.0	1.88290390856644	4.86881547663196	7.07515572458791	2.08304224972353	2.07570552761501	7.72894082386673	1.28876407092605	1.94640026502974	0.0	1.04663457460084	1.1444240119542	4.35306003336838	6.36824166874935	4.62328351711048	9.33613057263507	2.32541273827866	1.77554648664656	4.13170279443191	3.48074287445479	2.23705618332236	3.63087966578193	1.31573470398818	3.36432311740448	1.11776472555096	0.0	0.0	6.19844276156132	0.0	0.0	0.0	1.04457701015126	5.07168696639393	3.95872457294038	1.30522329553293	2.77061788032044	1.46900118078037	1.11523836299867	2.06580645017457	1.1589528455407	1.00240270898964	1.13210455332748	6.3038990833382	1.59158159441991	2.36761112656749	1.20794395155229	1.03253633135101	4.9177147225976	1.02810658029594	2.45427735080196	3.30968072598358	1.37097912483752	5.51755799354501	1.28170235174305	5.24647477692693	1.22388999404674	0.0	1.03141970361421	3.05367527669139	0.0	1.16549406789927	1.22092153943304	1.59409829539136	2.68626392908565	1.23396136532471	1.98802293026688	1.250769535606	0.0	1.10372115480577	0.0	0.0	0.0	3.18626449374759	3.48306322672011	2.56603736395271	1.70790733255227	1.43766332448041	4.76472657622628	2.84161263833472	1.08753076726907	3.52063909148914	1.09826692095195	1.94767993316057	1.20576074380828	2.45295220986448	1.86788844721925	2.26011907968313	0.0	1.45489305094973	1.07274552337991	1.52799677498031	2.07804690885087	0.0	1.12860930719948	1.02068744975741	1.06253936318254	0.0	1.17816783753165	3.57930524882702	2.85095840707832	3.04572960420506	4.30983097597396	9.47337741418138	6.25526463951833	4.88832136517265	4.40251713346792	11.916404936036	1.10578742026417	2.72220673634133	3.08396158879101	2.00043309865852	0.0	1.27341862826221	3.86497165709043	5.63231792687367	3.95000643898898	5.11040815986618	2.20797587025798	1.34108884154443	2.09977593878647	1.19617638493647	3.2774995279581	1.66356582674427	4.15173314096962	1.2201278871938	0.0	1.12598125459611	3.23371887163887	1.04723506632512	0.0	1.04338118918894	2.57377979075108	1.53256711393842	4.53798729821423	1.2931422903457	3.67029995245894	1.79866712248018	2.555556109177	0.0	2.34073037615061	0.0	0.0	0.0	0.0	1.56054878773081	0.0	1.39551245283883	0.0	0.0	0.0	0.0	1.18808522229842	0.0	3.22029297324514	1.44756054137654	1.39147180479425	1.51416880807733	2.27052691913041	1.26569965330878	1.17121036315653	1.13280601616747	3.40095182689746	0.0	0.0	0.0	2.02976217915915	1.29013807458377	0.0	1.00119463232789	9.14295360760468	1.03717617944219	11.2385669854679	3.11481570446652	1.84990958821567	1.5402826461116	0.0	1.55749953518294	0.0	4.53045578541442	1.6359280725951	1.91728555377108	1.61336203420023	0.0	1.79724744257881	5.08564925571133	1.24733708156111	0.0	3.10776304878633	0.0	1.01311697727323	3.22223158277456	1.38803095305823	2.06536435343744	1.03167642213812	1.21234141448956	0.0	1.00011064182081	3.38580472011047	0.0	1.14780726755562	1.95004432196555	0.0	1.00084816858827	0.0	0.0	0.0	6.7250398005476	4.14998751192616	0.0	0.0	0.0	0.0	0.0	1.21132847712828	0.0	6.69941465320049	1.04868150719262	3.25774849277359	3.26652692975399	1.37091847262098	2.30103920683179	1.46325938524514	1.07763912868766	4.42500254801101	6.33143849315247	4.70043077066864	4.33182035345667	4.5401738480895	5.84418349273674	1.58061547872543	4.48578751416363	1.00360725835556	1.41023320065277	0.0	1.15801116801126	1.02913961087484	1.78023072321927	3.22820841595951	1.0015485253356	4.52419623378967	0.0	1.32026398084147	1.6982373820524	9.51220888908223	0.0	5.76417349760016	1.10559576114745	1.09501106396152	1.06581764223126	1.04786225980641	0.0	1.45463425987389	1.88582583006713	1.58329963089565	5.80995601510064	1.92255066318229	1.13527278906602	0.0	0.0	1.11893888482637	0.0	1.123204207784	1.43444451539565	1.28069643219772	1.18174552871239	3.55648091868769	4.50421520656841	1.08179352082373	1.07184189733155	0.0	1.0633869734772	0.0	2.48970337382608	0.0	3.75048327858816	3.70611764406075	3.63643766169219	1.80623402624252	2.6441497039574	1.43866150599887	1.2175855157706	1.48273335740007	1.09402836094939	2.25833931343651	4.86810048612818	1.51325042126376	1.05885347376962	11.1599075731606	1.4084060523577	1.03594782789712	1.81069029470891	1.44896580599345	1.17982145236577	1.25583027319852	1.03533065872913	3.99260756930791	1.01316202496973	9.54991993084869	1.27889404103241	0.0	0.0	1.2982309372939	0.0	1.15782059337219	5.71113817790023	4.91967677731886	4.49034758892697	3.76040412173332	4.49489190674197	6.74054338903117	4.8866871720535	6.26689216777349	5.64268286703765	15.2947626601382	6.63336965781141	5.05670642866282	2.40008306823825	2.40278137587872	4.25601921980286	7.79539015915372	7.49855933371814	3.70024790193379	1.78955834513823	3.50546391447883	5.1968620883243	6.70957183138225	3.80233271746328	11.9342704907055	5.98446644749039	6.33545137525888	3.9706779348181	2.36360761891596	10.2081214254612	2.09322878345302	1.76471764405807	4.57995076426685	3.90719276970137	4.2275719318286	4.37188019274918	2.06719478899265	2.89883307704953	3.56417990889047	1.18046963093025	0.0	9.64461065479741	3.45634711244983	4.48014708896755	1.43396710074255	4.54737628333442	13.3379034222757	2.97909901497017	3.0409274682237	1.8441825997165	0.0	1.29950815340275	2.02716349944591	1.7948163218359	7.28124209839394	1.68465691699997	8.23425276270384	1.36020428892977	1.34410097251909	9.79451035688861	1.55265445685194	2.01096027819664	2.55503169822769	3.00983774820298	0.0	1.27287967920496	1.91570653866204	0.0	0.0	0.0	1.07592131296609	0.0	10.2216232850759	1.20810414742564	6.2488882058995	22.9692682605231	1.84659842353066	1.13729179300664	1.7030809074212	3.93219538845895	0.0	0.0	0.0	0.0	0.0	0.0	0.0	0.0	1.02417626584315	1.07970799311905	0.0	1.14625998242005	1.19239196992009	1.75278594505446	2.94611519833072	2.4668377387953	3.70318725424341	3.91946960912639	1.10701613273016	2.97291742053323	4.47367241098538	1.73825360705393	2.14751344145082	2.24886978502	2.03905591153412	1.22697001032981	4.69427110827088	3.53989567983819	1.0310815295212	4.184739524222	1.09895205429127	1.49879058532338	0.0	1.07527658913315	1.38989135360258	3.14908617986372	1.1416919327791	1.75573914433062	5.24553193984072	5.02745160784828	1.24786303096495	4.30138219996737	1.1585960544211	1.65314610040121	0.0	1.15887805377312	0.0	0.0	0.0	1.18474641888186	1.07884928959146	1.48349039125013	0.0	1.48849343785269	3.76006350141241	0.0	3.22020005196707	4.23232313109898	13.6439070334162	0.0	1.00843711475886	1.09842021619704	1.03719381869948	1.46105413475269	6.31503633096884	9.14671891724723	3.03448126801022	1.86188601296233	5.3841138322995	6.95687192297679	5.51272798119031	0.0	2.2311328644438	3.18036688923051	3.11473559863353	6.03610455775301	3.7124821096292	5.71076770275912	4.66803221927147	1.10686246415112	2.17514339086563	1.2729894142511	0.0	0.0	0.0	0.0	0.0	6.25233739412197	2.58788993203695	2.70053903059667	0.0	1.63007676454972	7.26172296704027	1.55661588961732	1.02149688641189	3.34383629439213	1.41272509854674	3.1270261151423	0.0	4.60221122363125	3.31107309478824	4.03037101866553	2.29038510892864	3.07045564825132	0.0	5.93996116994144	2.6581281933585	4.06885805949757	4.2713349832803	5.20617283478783	3.12507800896253	0.0	3.75961440025975	4.13452474123467	3.25242647945491	2.59556926130542	1.36249959581122	2.16935015455344	2.25813242502071	2.41693542748471	3.84520268294293	6.01975418870015	2.45376063307986	2.39124180403882	0.0	2.40557504915433	0.0	2.97570416052802	3.84710569035799	12.5533012114285	1.23914092615256	1.34898646380323	1.20734546476862	4.64384978720436	1.01353886190535	4.07269823629773	1.82009880869948	3.540748298132	2.86917025149565	1.02306382631937	2.47578056226553	2.69416798091896	1.63774516362165	4.0911755844562	3.90348930487874	9.43896800717544	3.30580007473838	5.83141483033565	3.36601045865172	4.6482632141536	2.18061055659623	1.18195342683882	0.0	1.14461100350248	4.96563501383191	4.68698929712209	4.72211000331406	4.15617757117492	3.75475844301991	3.21212078262331	0.0	0.0	1.7595435524458	0.0	6.09504275848785	3.20175607007648	1.66563368629571	3.83068580588058	5.87177971590704	5.66347471605887	5.75176269714854	4.09383884174563	1.91401452587418	2.02679291549013	3.7447847201087	1.65559547289709	4.34309211876153	1.05519413353347	1.3487175741822	1.0373886770592	0.0	1.38959317417679	1.26041064454993	0.0	9.48943052518395	1.50727480013639	3.95066173584075	4.34859408201835	1.43525186661466	2.54451478482371	2.22168954220549	1.30151396785591	3.33057670323255	1.41964114827287	2.13011221981416	4.80949325866436	12.6735341077166	3.55433114589407	6.42482993847995	3.28490466470988	3.00718560044592	2.55909559549427	5.64220492064526	1.40240231390067	6.11666870716399	2.7560098409574	2.21812471021906	2.75072272836112	0.0	0.0	0.0	0.0	0.0	0.0	0.0	0.0	0.0	0.0	1.50162392944922	0.0	0.0	2.39504116478345	1.72129254247278	1.95373088396949	4.97212743909067	5.4968631583946	1.62704309560706	4.38618227665741	1.03205266745145	0.0	0.0	1.55985358784843	2.26750910828769	3.8673729805882	3.79654762439496	1.40230488654792	0.0	1.03779587901194	1.01777036645516	0.0	5.92279347277856	1.28917743327547	2.6890104965981	1.68315020582575	0.0	1.87297604921254	1.36501731573155	4.04772678999384	0.0	2.83696864728309	2.2127762359425	2.68803864643597	4.88964896854623	5.51214340356106	3.08777683743366	5.28191154094811	4.60583281819088	1.05558656963371	1.85054834428091	1.14416433130628	2.62590111402162	2.28494394506448	3.68589852596982	5.30055930705615	1.2501878712836	13.4992402100492	4.97005829876571	6.07705965623507	4.95075271430211	9.4054242520769	12.6228857874328	2.44827841385673	2.3697947854261	1.04828057359453	1.02666677605799	1.12173886473139	1.70534812913535	1.09827042750544	5.3532047217007	4.29399913428795	3.30530003481939	8.13398035991551	4.51371945488582	4.41428167106287	2.24721640365919	3.4824509466479	4.89346997478791	0.0	3.49621420785241	3.17988689846753	3.84505410470017	2.58760921400967	4.92159231987466	0.0	1.15390934738603	2.000570805927	0.0	1.13738746418206	1.29092147427353	1.52439755356093	1.21356656477379	2.30238808523081	0.0	0.0	1.02695718157132	0.0	1.0471253417529	2.5230093239358	2.13652624610504	3.77016107394969	8.31203849871822	1.07862056199431	10.0273189767761	3.41884275408631	1.44807462846325	1.85084782395928	7.30578327640485	5.95951016213824	0.0	1.35229813408616	5.40040280368879	1.18515163270682	1.0506672049864	1.13486954832805	4.18289092650308	1.75250232510094	4.68780684101674	1.28103140864121	1.54333292428638	0.0	4.30289365052991	9.2227566083212	1.00759904945134	1.48404854862521	4.06130876172087	7.86704369851902	0.0	0.0	0.0	0.0	1.12196225961545	0.0	3.78347083970225	3.60985413158371	1.67925376597698	2.67819312880432	2.46518698253549	11.1368699247495	1.37405073073105	0.0	0.0	0.0	0.0	1.07738470631424	1.04212382743159	2.26639170955149	1.13950248655832	1.08282725812504	1.0976030366242	0.0	0.0	0.0	0.0	0.0	1.19413099250134	1.14271064840206	1.00105776053298	1.00720729124057	1.72184793032905	0.0	1.13402370344033	4.21182658032697	1.02757125713137	0.0	1.15779478710684	1.03817544734583	1.04654073349816	1.06759259457779	6.33717654942492	1.28679861192037	1.07804595883856	4.10944220822335	2.10171847820653	2.7267986696491	33.3801814973276	1.03811733626622	0.0	0.0	0.0	0.0	0.0	1.00241097933755	2.88554969980986	3.38822152472655	4.67671426837302	4.80713947464229	3.97623660690472	4.75425428254773	0.0	0.0	2.96710821322352	3.4549472555079	6.94037943464263	2.34908457225631	2.01029764445876	1.76799308909202	4.19178560035267	1.22490183541889	1.28739971709376	3.18612279094025	3.00509008405311	0.0	3.46311435422487	7.00033533459991	11.8359524526746	3.03284548044628	2.20579959483393	4.46584062728658	1.77129472403016	2.03408004048261	3.15839842269394	2.56485463420974	2.61396780742592	3.15031427965953	3.49365951014547	2.79747644803478	3.13003588831512	2.58593309965681	1.2354590049974	3.09630945061991	1.2485251506376	1.32194854616519	1.98480191878326	1.59850532688583	4.18017893968371	4.51678666700265	4.18219242035678	4.56538986557589	3.58073285829975	3.77521747949113	4.79728968079365	2.22612867637778	2.25325803549196	2.52835572841037	1.30410903400035	3.12421524898804	2.05700427974018	2.6281632754168	2.62889143350691	2.39511492381856	2.64012607815185	2.24839939606725	6.38345296342169	6.79274994186948	7.25336519691478	5.55440830307339	14.3321198679697	5.74282137575171	19.0291074099964	9.3876556447868	5.2741504450874	5.59039385822987	6.93706799691675	3.5406840480157	3.04038643384256	1.36534808182829	0.0	1.69597663770596	2.61362779325628	3.43824539193695	0.0	1.2247037296442	1.22956494738543	4.30066647855057	3.37989985333958	1.48120308955376	2.0253157378012	2.23823332149761	1.08341443423099	4.27132207778653	2.27407298614853	1.10805184671952	1.15327778914491	1.59349469588821	3.67780798967037	1.10494664440197	1.23743756931574	5.87849818589202	3.37530264396819	6.23977000980728	6.14948053627415	7.12646920069559	2.54583102056651	3.50646598891063	3.67053911092318	3.19303142578513	5.47253693207026	2.4111911240832	3.25179242847677	5.1569854087553	0.0	0.0	1.36337614332311	3.72673512633935	3.89797629058112	0.0	1.61139421012514	1.0529327342147	1.12405958003751	1.2475292274585	0.0	0.0	0.0	0.0	1.22888962417679	1.04474477735019	0.0	1.83621063832455	1.63327988953301	4.28024304221338	2.27815582130995	1.14747693163348	1.02678448536901	2.69455632405172	1.06269648333686	0.0	1.43316119279528	6.61082667291409	0.0	3.29063579669194	1.25947075876381	0.0	5.74348149028141	1.00036359439982	1.13649781658458	5.73000624549435	3.92857411769723	3.54635568987553	2.62229968008233	1.52074377107977	2.15327424571239	1.43426127359821	1.87313133121899	1.4834912784335	0.0	2.08032386000205	6.33186175950846	0.0	1.22109410841959	1.34283258632269	5.80166528387428	1.58811823861896	7.71303663011611	9.68580742780984	4.52136336659751	5.06549223522783	1.85761236089547	4.57142714115457	6.54240004077505	5.2197424827092	3.7765278870687	1.21805867718991	4.64731545938384	2.06720276014998	2.34182820869982	1.11033667355246	0.0	0.0	4.56058836126372	1.84788111418271	1.05070276508145	2.39968095712861	0.0	5.92130157652123	1.10271548557785	1.37579081519496	5.35774748916496	7.31366352654364	4.8397203345301	3.25373248301655	4.02851835639375	5.09588558634354	1.04463477897856	1.36305620540861	2.26219232104724	1.2955372387324	1.67638759124715	1.81457080694661	1.25243947437323	1.77358763462225	1.34701980655783	1.17500530282051	1.43569930882165	1.09936344497387	5.37505077067894	2.12007610994304	5.63216203758818	1.49669336781245	1.54616082342334	1.95981040664453	1.96373425419858	1.1626424691468	4.48839327516493	5.46054611581522	1.92118315817817	3.43292306772228	11.2501124768194	2.25150801020646	1.59708380009298	15.0385993939595	2.15607898883883	3.83084073465445	7.18300952148864	1.15819308875052	2.23381315227458	2.34392516736043	2.37648673808731	1.54506587514994	1.04897596212086	1.55105033655397	4.30941905720907	4.01421955423573	0.0	1.08336012270468	0.0	0.0	2.91040387541831	1.93781003716537	0.0	1.11227509952783	5.23897115136824	1.14797293823341	1.26828197209402	5.51509872432778	2.24698810078227	2.93652876329517	6.8017682371184	1.21090807581917	4.49104435699219	6.04025469395184	3.15152844763327	5.38895741841729	5.07626916266279	5.98767260597595	4.9946870745365	0.0	3.76351926340902	1.2217593884711	1.09700311613132	2.73181542467524	4.93407973897536	1.02028187033311	4.34205658373832	2.21203190449025	1.13669752822699	2.26242476732938	1.52755873108533	1.55278516373154	4.49007326232216	1.7264106588905	0.0	2.44604749565292	0.0	2.47541549758282	1.18734731323462	3.4058348797055	8.6607562291569	2.06935802380839	4.48708330491585	5.04634148401439	3.69885217880331	1.48755196011112	1.264393114824	2.77969339359977	2.6365578188494	1.28132481850418	1.14545815009529	1.15345524232844	0.0	0.0	1.44842005750853	1.22559715005335	1.45108021799386	4.52531455662019	1.04986583184258	2.47770765268749	0.0	0.0	1.23044930698954	0.0	1.0599248091469	1.05030882131672	1.02827444783953	0.0	0.0	0.0	0.0	1.38213182007712	0.0	0.0	0.0	0.0	0.0	0.0	1.2087872902301	1.07701493193794	1.26800193538741	1.16728618346374	2.15067076708946	3.2941756452381	1.54081442390491	1.88168273821565	2.94921925997767	2.59416706338504	3.47007547229916	1.87376275291852	0.0	1.18827952214457	4.25040803084924	1.47806937080746	1.2428927617286	6.64277417915334	8.90155397752362	7.9379753825256	3.01891283985322	2.99866745763895	2.73272707683082	2.49629307608029	4.95945141977432	2.43670849901328	10.562802226232	1.96222489194954	3.25824416512125	2.68139154373628	2.42034585844996	6.64139771560358	6.97521616277811	14.4368696722628	6.38214859445688	1.6250834842655	1.24409137633216	1.19824678502232	0.0	1.03236528426811	1.08042173775372	1.37230757615395	0.0	1.25772799935964	0.0	1.02520893821556	0.0	1.03627579732466	1.60146075074385	1.11030376695486	2.16451898790612	1.1439463808276	0.0	2.62754511032466	3.48054662234224	2.74964238890011	1.84277648507383	1.73806675831652	2.77135924821408	3.49674791403195	2.91485419724837	5.11878501152404	4.87192950031637	3.87894106562673	1.75009504442677	1.44363599157338	0.0	1.64684164958369	1.32531006822931	2.20813703949359	3.20344473300273	0.0	2.03119402221199	1.04229326743821	3.47145974532813	0.0	1.07151421438557	1.24062358779931	3.494858831727	0.0	2.30972594501709	4.45562231754525	2.00978025982761	1.03618752475385	2.10464174841967	2.01904351724886	2.56452822217682	8.8904866347279	5.20427787032258	12.7782377883144	2.9124582903104	0.0	0.0	4.92825508298397	16.0001374344421	3.10911859350241	2.8562282748522	2.53663240010742	3.24040736432629	1.97547387646061	1.02276469209747	1.01777544358907	1.0123075385231	6.23799810680119	11.8314610184995	1.18530168522978	1.66504362820151	1.0530029990482	3.20934842804841	1.30686656012304	1.16116209217491	0.0	1.17063342026808	8.94969203796469	1.02720437689605	2.09487270225538	1.29571321272024	1.94854919585924	4.83404384431049	3.68427491384265	1.2638480538521	3.32002357489783	1.21567276365356	3.25915581465392	3.01737906067374	1.67673968595552	1.06981339739666	3.31315441841296	1.17588132178447	5.57742304100419	5.73278849279466	3.26733520302602	5.89903203191923	1.01245375124854	5.27506945042372	0.0	1.04244173800682	17.3660180442051	1.22311505192172	2.61089857421428	1.82072504965345	2.80520376891108	4.14082139838696	3.94137652478623	3.15882297869045	4.07238870123832	4.16750701135298	3.48191010774725	1.04902766369477	3.95227675196904	4.93304756676804	0.0	1.7616509786769	1.49479330040737	0.0	1.53118107706349	2.83614705059361	1.18075748398544	3.39547720861199	0.0	1.95524668922132	1.31368048504817	2.78036222168174	3.14882727816266	5.62404096409166	10.498410520907	3.07895314429854	2.13579928651809	4.76227776221664	1.11010123223104	2.26924903933932	2.18401664024246	2.94366643860921	2.11177290625047	2.74084692078178	2.96488967213454	0.0	1.08407346445	1.01198187881047	1.55231175545913	2.58030950761352	0.0	0.0	0.0	1.11507405230946	1.12874354286481	1.04163481007872	0.0	1.79047624878205	1.00440178399381	1.49894941752849	0.0	1.37109710739157	0.0	4.64565941727689	1.25247076045293	1.26598016708031	0.0	2.02672827946049	1.05179389444265	1.33040988407124	1.0694762210788	1.64971817842017	3.15649850931768	1.3490051759412	4.59825795385055	1.26720542638841	0.0	8.39240255912756	1.11496131951921	1.04222730576827	0.0	12.6733199618085	1.94914532996988	2.49620794910407	2.71612772116055	1.92390483918227	1.76342460765831	0.0	0.0	0.0	0.0	1.32200209198575	3.5715347277103	1.62807007422222	1.02778176653226	1.11605443141953	0.0	1.4564495053302	1.21618637839486	0.0	2.9310328970036	2.30893831493489	11.4750777232723	1.53304100567369	4.42682811478321	4.24775474968649	1.03101076247033	1.00921667994203	2.68694939074104	0.0	0.0	1.52224885182973	1.79367549771371	1.76146298425885	2.49531401277791	1.79051620900477	1.04600510577719	0.0	1.20644075441267	1.1958776297938	11.6199057920761	2.18930086104026	1.24537704261207	2.52942710254818	1.01209759183869	1.1528986392018	1.30985313712503	0.0	1.20300121598902	1.39643683163955	6.18891762456399	1.37778447751993	1.03106163059171	1.97088885653604	1.77195567830091	1.26693429596469	1.40560762965749	1.46824246208612	3.06747380643494	9.51736725680292	7.84820210584576	5.45367947478902	6.29767669737112	8.78737885042928	6.06760043779637	12.3008914829585	8.67800137132747	5.37436637408592	2.57664813159807	2.4883216325696	3.14289862918486	2.07887456935072	0.0	0.0	5.33063668523772	3.67120695294612	1.46587298824034	1.77595993472224	1.4830594504512	2.90004382582663	7.98980285592602	3.39876612602734	4.41303360508012	0.0	0.0	1.90366850086101	5.30336649499791	0.0	1.29255135650876	1.01344854173167	0.0	1.41405791335469	1.36081044050147	1.79193052835923	0.0	1.90648111009044	3.0057483885229	17.399780245449	7.68058027428625	4.64357745853592	6.34054395144806	2.5696539424637	3.81779680261388	0.0	1.46096619469523	0.0	2.07788136060198	1.33910178838356	1.9670045538846	2.4646219641682	0.0	5.10546089697749	1.31219153482202	1.09845641194659	1.080630321013	0.0	0.0	0.0	1.08199605698769	0.0	2.18108030104245	1.49496887039762	1.13642743702738	2.75632057187851	0.0	0.0	0.0	1.52519219888355	2.35055139419935	1.48456393151789	6.64575003612378	2.90371255125349	3.92821890812988	3.05038862195068	3.02489853475843	1.62918403936253	1.11894144755678	1.0079324686975	1.3968391243664	1.32802235422565	1.63632862009515	3.50594220418478	1.83090739012646	1.54046259429554	3.43327453860906	0.0	0.0	2.2156258218848	1.23602057426997	1.7616092881679	3.8880907789542	0.0	0.0	1.36295605582696	0.0	0.0	3.04635027563026	1.46143807946571	1.87746215436649	1.36636035264156	1.23509882510794	3.12880307795426	3.83778210422387	1.42374541568028	9.36521853345434	2.51573981608053	5.0871348916274	5.75531123699519	6.60798617195613	5.3545470511855	1.86639690237122	5.88192073956686	1.06531062476697	5.83993571044475	9.7130882063524	4.5988392689036	1.47926188874396	1.06429944771065	6.08511321193637	1.079354766445	1.62443279237162	6.73138400024191	1.3008294020045	0.0	0.0	0.0	0.0	1.0077926167464	4.79687868847917	1.52033796974692	2.08986805231187	1.02511516890357	1.45383292125435	1.2579370927383	1.75301850424843	0.0	1.45896763218953	0.0	0.0	1.62654145424602	4.6921458639691	6.60899217255866	1.19782896828562	1.24382634481859	0.0	0.0	0.0	0.0	1.05302896516071	1.00685512470589	1.137888803595	1.00562158361213	0.0	0.0	1.02297055227887	0.0	1.58865966763674	4.38576095344192	0.0	2.22127920733003	3.15107151350582	1.51858004825684	3.03917656657023	1.08599879781479	1.83729745921821	2.06052678104223	0.0	1.10415518762691	0.0	1.08002370149502	1.24495460485473	1.6583973092371	1.00906570608564	5.36550557846337	2.57900165294469	1.5015011273096	2.00654089169707	2.20478180036286	8.69285814513799	3.50314648950253	1.81093804069232	1.84771130985713	1.25370065571896	1.74554773742594	1.50657525882957	2.50420045574017	4.00182666144316	4.2544767756783	2.29353459032484	2.71768738533176	2.68587699607892	1.96296444688292	5.53181465853013	4.66769234380833	2.67961809854642	0.0	1.57560123917561	5.38140778641204	1.65869411090654	1.47967926227334	4.24657129094496	1.14977783770501	7.1211520258793	1.26859602807411	1.48931247506426	1.11964000119122	0.0	1.05214049653184	5.01815194218718	1.39850490281595	1.00216001042764	4.14814666754561	2.11299274475712	1.70061283744356	3.66831913998919	16.1948109208141	0.0	3.73622876559938	1.41544057958811	1.4553023123189	1.14880497136712	2.446047355989	1.02585315728115	2.78748912479333	6.46343871976963	4.98536061519357	0.0	1.15015539259872	5.74211487937909	3.91617216155283	2.69882180124737	2.61464613647153	1.08413304703855	1.08927218263628	1.2119710447721	1.79507875297825	3.35069011164321	7.13162133860234	2.97568919446031	2.07211859843152	1.19150068884994	1.78907812854906	4.43061868034745	1.07222145051493	5.13941795800704	2.75653263926038	1.8171458633362	1.08036997863555	0.0	0.0	0.0	0.0	5.89765985463841	2.5880006557697	1.0987474655384	1.15029299932284	3.86884697687408	1.9919889315389	1.66980191972036	1.85524076029674	1.38970447056731	1.22798850365529	1.49562886682984	3.42270027855407	6.0339672755108	1.38819639683336	1.96657536645084	2.34439102764429	3.2396748753513	0.0	3.05825814050568	1.72325982837406	1.07901014940694	1.880311417278	1.1168655552936	5.7862843321845	6.09658860003209	6.20557514416067	3.93822294011983	6.90127748468253	2.32773466648939	4.2679830731458	4.68859342633393	16.230664014889	3.8055070630003	1.76446800132584	7.91201703763769	1.59117811147915	7.38191537491174	4.16938156881064	7.87639283026027	3.05858700482032	4.07681876692912	1.4740787580768	1.29686612870839	4.07642812502598	2.25714030907638	10.4085065826493	2.93956196794407	1.01885384761485	1.309134453931	1.0463793385683	5.58038986694536	1.6704798035036	1.05237177083255	5.49323281282382	2.4463780329009	8.69678610211991	0.0	2.12371578385307	7.16026091858903	6.0536032161257	7.16224728746718	2.17733070192002	2.15538080547415	1.42138273591825	0.0	0.0	3.49149173827248	6.03335292123318	1.3392394620332	1.0254223257838	1.43896205530436	0.0	1.17377641896061	1.34135665955397	1.04181686359714	4.83979441613071	4.91730090148195	2.37052484229263	1.95956696664915	1.68612639356704	4.13795039406411	1.04160647641026	2.24264429497218	3.39496270895478	1.27279440940145	1.70669639508935	3.27827016510559	2.5241230001262	2.38803619210182	3.98939874215879	1.36337930100262	1.4311917804722	0.0	0.0	0.0	0.0	0.0	0.0	1.0276351225514	4.08723027316073	2.14705630949388	1.95580477268519	3.05084868650294	3.66839459116381	1.52039555601583	14.9336720428606	1.14422713320638	1.07123897368065	1.00715379880128	0.0	4.40340130299321	1.34328176360519	1.54677846639343	1.22848190708138	3.79238756220977	2.17388925950408	1.78313125508125	2.38849211399733	4.6434047078918	1.84756449662089	1.41867878873082	10.6499775659178	3.21714165460887	0.0	3.36344650478871	1.23395791332736	1.77609419259763	0.0	4.35296702560953	2.24714892990251	4.19335410245323	2.7632290815666	1.80030005178073	4.27459959597025	3.33167135344695	6.49671038800479	3.40350278888962	3.99710619765657	4.24039751080393	1.52205923096618	3.8299292365407	2.79605034373913	2.09327145065492	1.29119598233029	1.72043416852485	0.0	0.0	0.0	0.0	0.0	1.45893571779869	6.28835490553976	1.20643005953021	2.41570892215317	3.85752704298322	0.0	0.0	1.49454782943889	2.20622000907516	1.31423173499509	1.10550142253434	1.00093550555595	1.29764042968763	5.54529906273444	2.4633542939179	17.2962496825784	4.96076164830963	3.84881743735205	4.5558054049344	1.70492219739232	0.0	1.30559269942219	6.95623191435592	3.65337145647971	4.00331608407845	5.77321114916252	0.0	6.59295996872013	2.94080152921007	2.19077120283229	1.93653892302488	1.32988195515054	3.03969866446832	1.01636355751846	1.05281304680665	3.12345590746963	2.29482372321871	3.99922514848016	2.228117973223	1.63834627509188	7.25182909768834	4.81508322293356	1.08316128723348	1.63138940951423	3.15581098885084	4.08174390140459	1.05753407226451	1.51560090752063	1.1226418881975	2.85315351651081	1.80248624003426	7.86840146951162	1.75118318469321	2.01703539655697	7.61795901345762	3.54744176068493	2.29090712026958	1.41525031212528	1.23198594617195	1.33221938988685	1.65516284751368	2.70671891519346	5.79306996819932	2.88205628928672	3.02485287823882	3.76460942368496	6.36827822154102	1.10297961324314	2.59665810569518	5.97442309924888	3.98915941986184	1.66559510206542	1.37046150983986	4.69248917059281	7.91870391609185	5.08259478399171	8.21164675642475	5.94060549555345	5.66018730955719	7.13954507677986	5.97392803038535	6.73479155753442	6.50542017944861	5.43245676287524	21.7252191658994	5.44453260797322	6.53161562909654	4.21928962895706	9.87770862093516	3.63566578798147	5.40981053517907	3.35531164260562	16.3993812314312	7.43038730900092	6.13706187130253	4.33027438331833	4.54255718676985	5.79056867764065	6.82244244894938	7.07107072892311	3.46599363017643	5.77355082650028	3.06326665374461	3.02486675001343	5.15017181964313	5.41957780549677	8.56334403382088	9.11810612186864	7.1091146825774	6.02992135004061	5.93956122852466	3.75633763646117	4.4244362737305	4.19997253117903	2.5916116457594	2.6571735892534	4.58066872844922	17.5806364721102	5.91641718337714	15.2810267037636	5.20248229905228	4.77440219641374	14.7941650713362	8.59017687759069	3.06881796912463	5.70725925292277	6.17491155644156	6.71932025076088	6.00750030575477	8.00828051900289	2.58390213754364	3.63190719733027	4.6156205956026	6.48979939654469	5.2513291389507	3.12254228430187	2.9905300611224	2.28721493382102	3.01644132511146	7.54523015731311	14.1667426736394	13.469007764305	13.1380358208764	19.1455721568654	17.9198863069539	11.0812196776629	14.3823711067998	25.0650120716493	38.9372916591561	23.5133292045263	34.8243590718998	41.4606968638925	23.7975473164011	31.6233673639934	1.03086958303729	1.43245213555566	26.6908445096333	26.4632913452955	52.528225189464	34.1544530909513	28.0568707104103	38.8812928049283	36.9344965082101	1.97163295902554	18.2944526002143	5.92045829229329	2.11447097088965	1.18073146638486	2.76661765984722	3.62242455948191	2.73979286389436	2.52094411664983	2.35404356032693	3.93181287739303	8.38933653671035	1.4352249662083	4.37399493254205	3.96072636205207	1.1667347532202	1.26426498820112	0.0	0.0	2.5002706217299	4.01480439226653	1.52462607687829	2.30112455068794	2.98192371631388	1.50106887660261	3.480811878352	6.43910724120114	1.34694167353606	1.30637037557872	1.14313440680289	1.06116766821109	0.0	0.0	1.60278461110568	0.0	0.0	1.06926937287963	1.10942174139036	2.11214725864391	1.01579289322603	1.10537334672249	0.0	1.2595774873334	1.57004009193602	2.70486601050913	1.29074147132598	2.17399545296288	0.0	1.03099088325342	1.08429052769174	0.0	0.0	1.01975569331954	1.63263791224213	1.73201095547227	0.0	0.0	1.06066653859515	1.12416977605108	1.03746277431382	0.0	1.32449207556454	1.45499048418594	8.14197499937178	0.0	3.66057555984551	2.03875767867259	1.36827019044921	1.35129835316047	2.72717902634366	0.0	0.0	0.0	0.0	3.05867296150888	1.03935695696061	1.13424900521035	5.98832737047825	2.81806891223976	5.03537457430263	16.2384161594775	1.10559407706961	4.63311287018089	1.53972415716655	4.7110027334991	4.18786863379041	5.04002206852827	4.93523988425792	4.38806612709414	2.48487819669042	1.9807025543707	4.8733156765597	6.2408972505056	1.23847015356936	8.48673075716729	3.36441844976604	4.18979614787233	6.92434233634607	2.83121178657888	4.90973106327162	1.3893494601213	1.80214307268462	0.0	3.21421720727481	1.22009609627376	1.15910110825205	1.17009372608413	0.0	0.0	0.0	0.0	0.0	0.0	2.5610457629633	1.25612242920307	1.21317513605409	1.06808117897272	0.0	1.37758416270356	1.08954435838268	1.03545265826104	2.49356421676338	1.03612631703697	1.12132767032576	0.0	0.0	0.0	1.83005699211138	1.0575919523909	1.30667160299702	4.36425853395701	4.65968920764079	3.48426180649015	9.11506723425677	3.86266367286302	0.0	3.0907864543569	1.56129760743153	1.49594944397347	5.20813733937196	1.07215007555625	2.08676603275854	4.96151433193685	5.60861180677011	1.73750019240834	1.47417934055754	2.24169906372641	4.5561115411287	1.4530426888202	4.38006560799795	2.6369719588545	0.0	0.0	1.98394765039789	0.0	0.0	3.01968503341204	1.01088701238321	2.55249184212906	6.16223368064923	7.47960117668718	2.23784224953352	0.0	4.26933354118344	2.51246802357366	0.0	1.21506409704275	3.26985599478124	0.0	1.05664120602173	1.12997919043193	1.7966811087743	1.58290894998554	1.25745994843788	1.0503695959631	2.3362371786376	1.17530780973736	2.73184159822178	1.12847368814118	3.44419554400776	4.79304024492173	12.3043804106876	3.01900565990756	1.62587519544684	0.0	0.0	0.0	0.0	2.12518370999928	0.0	6.36196662087366	5.07042347777911	5.8131960385509	5.54648616539442	1.13982537113089	1.60970314680645	2.24409690293066	1.20743285888572	1.3644929948597	2.50807253840593	1.06145493475749	4.35990634900467	4.97225306046418	3.35111117404443	0.0	0.0	2.10884959693582	2.95887363130965	1.7056049754235	0.0	1.02494810424135	7.65764716340013	1.46356091813435	1.68983014535794	1.13304212174466	5.38153507073762	7.65037370851018	1.03099981834045	3.69719335114127	5.21429098573253	6.34885316069701	3.44143009573539	1.74776493527029	1.14557636114959	0.0	1.02032292462588	0.0	2.22141114144505	1.27742307156714	3.55346511884676	2.1641847961965	2.78208451472864	2.43813423392631	0.0	0.0	0.0	1.32740185932403	0.0	1.38783065926554	1.71091339422957	1.04636665875927	0.0	0.0	1.69339890664184	14.9114070528541	1.06062862938141	0.0	0.0	0.0	0.0	1.09300934486045	5.90235780334958	5.62237372078414	5.63265534609179	3.24150231712197	4.98686433242257	4.94207128565605	4.63454671648648	3.10367059574912	1.16817681851866	1.81718711779962	1.53664587488154	2.83534927425253	1.3295257511204	1.30029064086269	7.54255749851214	1.10246147923756	15.5574181257089	10.0881923792578	6.69154896983548	1.24678599341652	4.88526897252348	3.40995245704315	3.74073972536566	4.01195226734638	1.13105650982275	2.26337116597262	8.09949425173258	1.24529044773483	3.71640572276156	4.49882908354819	6.39018231014168	1.2154826909803	3.56081147756053	1.02476121155198	0.0	11.7581078680912	14.4840114331047	1.43531946201471	3.61606870541062	2.82764712739865	3.04814718718657	1.71305492562717	5.76077347535695	1.53697280083528	1.07204531587965	0.0	0.0	1.52017318082532	3.46848986562643	2.38338739282644	1.45995426452691	3.04186222512466	1.00947623096871	1.43615036865074	0.0	0.0	0.0	0.0	3.18692852137659	2.71488006839681	0.0	1.27624964992037	1.22984967416458	5.9351022495054	3.01026465243403	2.63091244203313	6.81196833646159	2.24961366378569	2.39832387748154	6.52873258619468	4.32160720291782	4.23862977502615	2.95673479478975	8.39683738012992	1.04413913274162	1.37082379234299	5.22841700458717	1.34331398907176	1.81713428520144	3.25572383484338	1.68087700969636	3.9883741588118	4.57461025363299	2.3513173001832	1.32268750073893	4.05542890019788	2.31364085056482	0.0	1.40642052827421	11.4010430756293	1.05412068342628	3.29521002987674	4.50259666417313	2.23153555051389	1.00336683663201	0.0	0.0	0.0	8.96749259645801	6.33477262340138	1.22205558763147	1.00797002613732	1.4563863802957	4.81974019859032	3.10258475741746	1.31414618267026	1.34075680213734	1.43424930743143	1.85480114796211	2.10195613818636	1.01117050655224	1.04532575586066	4.26438632243827	7.13702192616871	7.3694940881492	6.36028527018224	1.02779006244508	8.76104941127202	3.62037282965575	4.5244715875733	5.48168740771156	4.14099817003396	1.38871333204277	12.5360822133816	5.03665855962058	5.33010373756285	1.58890240740181	1.10436088294068	1.1354047560874	1.37575529004934	1.68309642830602	1.16495664822547	1.21560956376339	1.26644411597204	1.95360646789062	1.0224482020965	1.98577263767739	5.07817034000741	1.07208635588606	1.17594351645951	0.0	1.06683952054781	0.0	0.0	2.91875988363176	1.03678979892366	1.57560515154965	1.154211127362	1.20265509029401	1.16396331417357	0.0	1.30394907965459	0.0	4.60446971906703	3.67887069839777	1.25693495517451	1.08587467132561	2.50452743270445	14.3638569917564	1.39349796759292	1.39165998292412	3.3603243880409	3.66539917999775	1.23824160462385	1.03471174924839	4.68645182715326	4.21433398948814	1.04140356376758	1.53580217845937	3.85158356662107	1.24345534894403	1.0571630395323	1.46882213752393	1.42527842156501	1.64177618007158	1.03217295291825	0.0	1.23356423018002	1.21132192408825	4.53321161297655	0.0	7.5644203035872	8.81052989773234	8.00080921917924	1.33355581781676	1.6095499363785	6.76827237656155	4.29198688394758	4.3986651451691	2.02714231186887	0.0	1.06676352411331	1.86288700093936	3.53435418497418	6.05850341121069	10.0630981442008	2.30354698186367	0.0	1.80429088318795	1.87168347897608	3.55848573251299	2.23673625076886	3.05766426891148	2.42357737840985	1.38732705347569	2.83344404460531	1.30549195743611	6.6438615560833	5.0600129667997	4.3569167873338	6.01148056649757	1.01134410454245	1.03650749447761	1.54291521781194	1.18376726009601	3.15385839760379	0.0	1.01551609884535	1.1353416810353	1.00622426807849	1.06254535563214	1.43506840534181	0.0	1.14583489497305	0.0	1.14602188260196	0.0	0.0	1.72783231696843	1.04581566552272	13.2149408568506	2.21897573205436	3.13908497302623	0.0	0.0	0.0	0.0	0.0	1.01429435808857	0.0	0.0	2.06314905289782	3.12892411603794	1.15985931942612	2.73386657155559	2.82740716166988	2.00859901191491	1.08659398971838	1.21091827420037	0.0	1.4112868245998	0.0	0.0	1.4894300155345	0.0	0.0	0.0	0.0	1.16901899901082	1.79944736177558	2.30878403547383	2.83284925863528	1.97088280801888	4.35556264067256	1.41782692771599	0.0	2.6779012325942	0.0	1.07903532529168	4.60916811823129	2.87860687757485	1.35910335848397	0.0	1.00774611377657	0.0	1.0104604025307	0.0	0.0	1.25394816131258	1.16014156089459	1.44400296717401	3.63269408666722	1.13292022948976	0.0	4.52240582400135	0.0	3.6203524730041	1.89096917708264	0.0	1.03875110424916	1.04175236186333	0.0	1.82589297933146	2.25086322960858	1.52704101530289	0.0	1.09995504509868	1.00118351399944	1.59658616421934	0.0	0.0	0.0	1.5522193947314	0.0	0.0	0.0	1.02064368774854	2.65956654659633	0.0	0.0	1.70454688489385	1.61162514785458	2.28910195764195	0.0	0.0	0.0	0.0	0.0	0.0	0.0	1.12814235248756	1.50115921730687	5.89562344931117	0.0	0.0	0.0	2.98227015026639	1.67015633448824	1.02276590126211	2.26866365817819	0.0	0.0	0.0	2.51793851490629	1.00888029755204	1.10310090950287	15.0841801681091	3.89533711344818	3.88037623176694	0.0	1.03755974507157	5.06712649610065	1.30720043020284	1.26917637256247	1.55201204135541	1.87328193308777	1.72581838349957	0.0	1.88099341312499	3.56782679018168	1.02058382970647	1.88978558488244	3.34311566746609	2.11437134038585	0.0	2.51885108328075	0.0	1.00266713283249	1.62954087327541	1.36759522698134	1.14104488747388	1.27573807723907	12.7869944537588	1.62791296496013	1.07710015559919	0.0	1.12471789177937	0.0	0.0	0.0	0.0	1.05607731917604	3.54288406056674	0.0	0.0	0.0	1.30583507248348	1.18669558003467	1.01047624989759	1.65415938902419	1.71398582372178	1.07250863673328	0.0	1.17398465799739	1.00560821902252	0.0	1.22532084261899	0.0	0.0	1.06825016587479	1.15846577885154	0.0	1.74312324024852	1.42699024933663	0.0	0.0	0.0	3.16516142017935	5.33691090479019	5.37633616864662	2.58230518432884	0.0	1.10457136346863	0.0	5.47068177160765	3.81468711834065	0.0	1.03906413814459	0.0	1.15113410133347	6.14356426721918	0.0	4.62863796406666	4.1901009066865	3.57812557974943	4.58319567246927	0.0	1.07948338320548	0.0	1.21168380517933	1.03899227147178	5.38791818712864	0.0	2.21037384332993	1.32377735306079	0.0	0.0	1.26451975319961	1.11959961150136	0.0	1.00216172561254	0.0	0.0	0.0	1.09714731274484	0.0	1.74225209087858	3.60528925419006	2.41527184169591	0.0	1.06494193681445	0.0	1.26148621549696	1.59908928224744	1.00803390849736	2.62427312276814	1.25251050071	2.5433114901289	1.80003172401806	4.50887331366609	1.19414883643801	1.12920927209169	0.0	3.2919357856235	1.93123472683621	0.0	1.29231031710727	1.92976053698484	1.9440660767267	1.60160793010241	1.06827929111582	1.90276379600153	2.55544999861391	1.86561107181948	1.13263977780694	1.29192925029011	0.0	3.22402516857632	0.0	0.0	1.06213521653486	3.43882634765057	0.0	1.26773199739783	2.12876910603612	1.04841833686375	0.0	3.11246086931642	1.03552047233431	0.0	1.11440549690524	3.42652858602948	2.38740726441734	2.73368881682206	1.87184644226422	0.0	2.86946440696657	0.0	1.21882098373288	1.15895890800131	1.68834715266108	1.71168763977081	1.38148045431715	2.14178574815698	1.40469553577181	2.02776628586395	0.0	2.89137621361857	1.85676613964554	1.36871257780136	1.17710050338946	3.74980077524887	1.48997997693857	1.06697865591115	0.0	1.24020870351285	0.0	0.0	1.53479058501901	4.32841399056158	1.3341860654398	1.02459405191359	1.27389233623704	1.63311913064808	1.6736649096149	1.80376868374529	3.61933845361337	0.0	0.0	0.0	1.51804429854664	4.26894689990689	1.70596947897697	1.15642395893181	1.28265840798455	1.00817642570436	1.02967088668261	2.48709735413922	0.0	1.03664534815972	1.54919906874393	4.3221445383062	1.12528558000312	0.0	2.18422126442182	1.5606699190766	1.33660629445902	1.42715553068297	1.31871225175626	2.04685911357207	1.03289405313558	1.17115087153962	1.1778658539772	3.31023710144247	2.42849327868403	1.26817090931792	1.24798173620328	1.45101539193791	0.0	1.00530063859044	0.0	0.0	1.32771292743336	0.0	2.03974576989748	3.75139077335524	0.0	0.0	2.1481928191931	0.0	0.0	0.0	1.2962178787281	1.89753583831207	1.07624635598806	1.796459267899	1.22759167598033	1.37936871713686	2.81106130220044	0.0	1.69767867257564	0.0	1.15015588715772	1.5466397140066	2.69421395682345	0.0	1.05861218408082	0.0	1.07851599303909	3.20588714319749	1.08880803826658	1.19148937594917	0.0	0.0	1.25337126048466	1.16408164091188	3.76031939926617	1.13280829646656	0.0	0.0	0.0	1.21145154411026	2.03740282513277	0.0	1.2168970057042	0.0	1.96746406908908	1.03575185234858	0.0	2.58414729656138	0.0	1.55603207089387	0.0	1.07813911466084	1.34262487840163	1.59347377561644	0.0	2.49500471824873	2.31272358082501	1.95083865116735	1.26783365261596	1.23025169471901	1.12601223530615	3.79227632649378	5.13661757843789	1.03741250251623	0.0	1.23616794021486	0.0	0.0	1.64738123783899	1.09123008945527	0.0	0.0	1.44358311207077	2.02311357787888	1.45488085146475	1.02168339386019	1.9297661739394	1.56435823721843	1.47497711797634	1.03007910143015	1.2646159758732	1.00156587807789	2.23056413935765	1.01319657973021	1.74663875013135	0.0	1.06190286926155	1.1598078894312	0.0	10.9778713916952	2.47634999321921	0.0	1.05224526824213	1.09947701103638	0.0	1.53771275569082	0.0	1.06961315084074	0.0	3.44490578878727	0.0	2.52755281026829	3.31468716658755	1.20467391829828	0.0	0.0	0.0	1.24591906789799	0.0	1.26777928081742	1.04193953242844	1.28261791724216	2.5176659303622	1.73928906531594	2.61727742958704	2.14922075696569	6.3465680308744	1.26157449844477	1.06713821975434	1.31139640940566	1.07384514364096	1.11524150418906	0.0	0.0	0.0	1.19649526888461	2.98172659234475	5.19782589192852	3.48693851776382	4.18198315742566	1.44681339179937	1.82494965220019	2.46632813932042	0.0	1.14246086693952	1.72558917309737	0.0	1.00831771470685	0.0	0.0	1.59403541928917	0.0	2.6783674025428	1.66966494603816	1.039540414829	1.62468519866281	2.3840533292777	0.0	0.0	0.0	0.0	1.01766434860091	1.1125222850629	3.46713166175311	3.70226624452512	1.42137491445879	1.03241792167504	1.75128254077063	0.0	1.47338429347687	1.28272996426941	1.73296423877572	3.01364501377083	1.05541407105342	0.0	2.11291197623638	3.15159234855201	1.06826793852665	1.4431878849225	1.99952544019209	1.21144104203041	2.5785339177353	0.0	2.22909250360711	2.60777823524313	1.2049986484599	2.09982786244254	0.0	0.0	1.0167544959187	2.50498604473467	5.27455510612565	0.0	1.33474050645855	1.04109868477941	1.1143645554154	4.58695863987643	1.2512863756941	0.0	2.55500623726373	3.69408511005115	3.7805965091277	1.4894826794487	0.0	3.54169705712066	0.0	0.0	1.02450117017253	6.79860533714374	0.0	1.01603109351276	1.07133958904437	2.10327404198728	1.20593472933082	0.0	1.11585834073218	0.0	1.60710383318575	0.0	1.06175104711775	0.0	0.0	1.28932927050967	1.79661105329367	5.27098230715397	1.12365237254949	1.15318616002371	0.0	0.0	2.39620705727929	1.69303384860156	1.43195920889105	1.99667106105813	1.48363437426384	0.0	1.02977549956607	0.0	1.97030568581252	1.07347400034535	1.01237396864105	0.0	2.27542081597643	0.0	1.92416797478303	1.59240149718655	2.50445572123024	0.0	1.27222645013055	2.7000877140579	1.21912376678184	0.0	1.85746364045481	0.0	0.0	0.0	0.0	0.0	0.0	0.0	0.0	1.21971389330156	1.6349826470553	0.0	0.0	0.0	1.35709751073357	1.63349082048436	3.00884097823764	2.43022011311419	1.00149598877703	1.21567523507374	0.0	12.0327971814789	4.46281571813814	1.05719457720533	1.37786847245232	1.82033526566572	0.0	1.05536233657375	1.2934667608884	1.18038903638312	0.0	0.0	1.0300398436437	0.0	0.0	1.06015497303047	0.0	1.03716533343193	1.98518534356785	0.0	3.03566274646393	5.14482105352903	1.01093703778191	0.0	0.0	0.0	0.0	0.0	1.02114441690394	0.0	1.06602163099837	1.43278191278497	1.02235956833662	4.12313635637079	1.18315414307808	0.0	0.0	0.0	0.0	2.01196234002948	1.21638161834667	1.18201407666997	4.56846381852163	0.0	1.05648405112894	0.0	0.0	0.0	0.0	1.95428269526387	1.09650631316397	1.59049620117635	1.64254961605403	1.22277385696481	0.0	1.11026022209446	4.55695951182888	1.37533185269221	1.10513459155112	1.35749388373633	1.59095897331837	0.0	0.0	1.0044681281979	1.26451351406439	1.67652202496918	2.84803980707777	1.35506577132962	1.23381191397426	3.48672603548845	2.05473302481652	2.87060505937458	3.81630327575151	1.41871760603276	0.0	0.0	0.0	1.00090042875788	1.23610301798862	1.15178075092913	0.0	0.0	1.00681373906374	0.0	1.80920568760521	1.25947155156538	0.0	0.0	1.92368093798962	1.14129187162795	0.0	0.0	0.0	1.48917914921538	1.63837639666127	3.76164516936445	0.0	1.00076798339749	1.14953827769971	1.04267482401147	1.21737628251837	0.0	0.0	1.01443862609217	0.0	1.24276275526267	0.0	0.0	0.0	2.37843925674754	3.46636536238704	1.0363210580921	1.98496260671987	0.0	1.27249499693893	2.01072045462472	1.07081491114183	2.96769971385798	0.0	1.00810066853452	3.98484759372582	0.0	1.00528484570354	0.0	1.18773918993288	1.01718391339239	0.0	1.00047666634553	0.0	0.0	6.97813802557853	1.80281952232065	1.03787337326275	2.39741561154635	1.40867665954441	0.0	3.41682597901221	1.30431394687062	0.0	0.0	4.22045505633247	4.34472537325471	1.36137279216334	3.18134176410956	2.42115975607794	1.21485715158867	3.68990702255964	0.0	1.99910612075926	1.09393848101523	2.20500786822003	1.28548605818329	0.0	0.0	0.0	0.0	0.0	4.47844021720296	0.0	1.08596754831131	1.59218406134695	0.0	1.78906004242069	3.94831658324714	6.47016618605902	0.0	6.05558229990193	3.18940706523966	0.0	1.69204712823711	4.7841312941861	2.00507351462806	1.49738758197353	1.78442793270212	1.69828914618308	0.0	1.18644289783183	0.0	0.0	2.88137506609458	0.0	1.03711601938592	0.0	2.05579246747697	3.17998093977508	1.19769944106478	1.42646938179921	0.0	1.09023271299922	1.18863092498032	5.44021098524724	0.0	1.04235069266208	0.0	1.44749474796233	3.23520219864961	0.0	0.0	1.03390785723788	0.0	1.94794753448748	0.0	3.69635469319059	1.06927855078376	1.0011156319903	1.07161928573527	1.03035718572305	0.0	1.73028299551875	3.39384773457899	1.22767607991581	0.0	3.61658947898653	1.12628361426571	1.10968700463578	0.0	0.0	1.47486003425201	0.0	2.21936010725122	2.78570769475695	5.38242990107468	1.24449796861471	1.94082080834146	1.56140048178143	5.19147148720859	2.86103886460313	1.44347990177357	1.14889357247719	0.0	0.0	0.0	0.0	0.0	0.0	2.75772331160057	0.0	1.05651582337952	1.69378751521802	1.27273051439982	1.87716276384266	0.0	1.22059423489084	3.95544800277177	1.20300217859162	1.03582697239988	0.0	0.0	1.03939428732932	1.11432475911816	0.0	5.27857310102989	1.14287874291048	1.1415262669223	2.89736706549031	3.00336468248109	1.00286096871484	0.0	0.0	2.28998740609154	1.7287122057207	5.21096090468936	0.0	0.0	0.0	1.11368562170875	1.056654521124	3.48212318753749	1.33222485434342	3.51987540782738	8.7034013422341	0.0	0.0	0.0	0.0	0.0	2.08627515209925	0.0	0.0	0.0	1.05090647249553	1.63689183335601	0.0	1.04494984781705	0.0	1.1609130694369	1.29691777644842	4.25729624513659	1.29380139982377	2.97746714744731	0.0	1.74580257628686	0.0	1.25332724138251	0.0	1.02018500695881	0.0	1.01677080292453	2.55203494961292	1.02787843000059	5.08385775283839	3.37892373689399	1.71135389395048	1.81811254739676	2.49044455769669	1.71231010054728	0.0	0.0	0.0	0.0	1.04932383501046	4.03180442574306	2.17885459692712	1.21651015052242	1.33146249735523	1.96710388156513	0.0	1.1588876286655	1.75356905129884	0.0	0.0	2.84995795588376	3.78932414230867	1.12150355931538	1.34099814014829	2.15344204213492	2.00090577595174	0.0	1.2517828569929	1.66399811723052	1.00818194883908	1.11492090946308	2.17896373931967	1.74877952703537	0.0	0.0	2.61247399066287	2.86817717569826	1.53806560092936	1.08074057591824	0.0	1.00966419664618	0.0	1.32841442287955	1.20328128199075	0.0	1.03273571295974	3.69079117214015	1.90972995795233	1.39602735157492	3.2431070016758	0.0	2.63823448032921	1.47856568844958	1.00062426784021	3.1922718925438	0.0	1.33350458759793	0.0	0.0	1.10000687639194	1.0385401426144	1.08214367640049	1.30239764465525	2.02926026811943	1.13073113817662	12.8294636043396	1.43226031105826	1.04319812882332	1.20954523666541	1.0088939914404	0.0	1.44933985193876	0.0	0.0	1.09526530429945	1.05336766238922	0.0	1.34963818292804	1.37213289751928	5.97932205559232	1.35452605579859	4.19457385136815	2.69923550258585	1.21779891679325	1.33302148258169	1.81820730737218	1.35720235573026	0.0	1.23899633665056	1.67451342601124	1.92007720666142	2.09359272357534	1.03090068650753	1.05029769498352	2.84508681360934	0.0	1.03453880285174	0.0	0.0	1.09518835942887	0.0	0.0	0.0	1.22890956143502	0.0	0.0	0.0	1.3851584610525	1.62538791594946	1.18476147494313	1.12271171489458	1.87054057304149	0.0	0.0	1.16487649052117	3.0475641882988	1.19235246605293	0.0	1.29551019700041	1.45436363356601	1.23683450756724	1.06036545539152	1.41344382161419	2.44589430295149	1.11959154171569	0.0	7.63821198645982	0.0	2.16604207408128	0.0	0.0	1.00619239631336	1.05167290312943	1.00223292526777	1.43752434977254	1.0180958727708	1.04068182111164	3.00576111010241	0.0	1.11092025662336	0.0	4.06145482932779	1.13186005167092	2.16904067183615	0.0	1.84934408566866	0.0	7.28506629628865	0.0	1.279242115301	1.16385876698185	0.0	0.0	2.16175160274484	4.2197651242279	1.25984187136017	1.31256795098603	0.0	0.0	1.08254600039757	1.00615569814737	1.49934488112699	0.0	0.0	1.26483045337563	1.06630205386128	1.19142794670255	2.7073342477688	0.0	1.11630170929812	0.0	0.0	3.34003038867589	1.00964508301694	2.65951762400758	2.42157700576767	1.08225667999005	0.0	2.59521101943342	1.01440842195737	3.75619951851505	0.0	0.0	3.89660776269357	1.77279732085464	1.12686911163534	1.32694562742031	3.09762046225204	3.43685771955343	1.98627344906309	1.04879284062763	1.00090088393767	1.19062139874842	1.33770538920488	0.0	0.0	1.69837565917873	0.0	0.0	1.47220412458193	1.4873248093942	0.0	0.0	1.14951647310423	0.0	1.13073141087863	2.36991730770583	2.0607997896849	0.0	1.34549824456904	4.71550662864795	1.67131576621519	0.0	1.17180058498869	2.70569113213485	1.15605054728171	3.71289418623613	1.33392976188424	1.06239837104648	4.8892916661759	1.9800644170111	2.77904334424985	2.34872500478081	0.0	3.86356019759486	1.07174842313074	0.0	0.0	1.03569094087448	1.06183841096534	1.26993602882846	1.98817430054861	1.94864546995696	1.03750904847486	1.49747471743611	2.79302715424136	0.0	1.02107111513532	2.76626875508204	2.24351329257094	0.0	0.0	0.0	0.0	1.3007633875623	1.00356155945871	2.44590946495814	5.89470942338516	1.05361791597621	1.18800665875209	0.0	3.40295544262181	0.0	2.50197594281036	1.95571940535994	1.31762512595699	3.77347376275501	3.13063795900288	0.0	1.93613419222083	1.00586554061637	2.49378969541952	0.0	0.0	1.01744673293806	2.02085841624134	1.0772247273407	0.0	1.38928841410623	1.21822823133409	2.21585466340727	1.0103814894565	3.79215952028914	1.70859696061697	1.12181021220316	0.0	0.0	2.8322656251363	1.28490430729817	1.56188740269934	1.33189153911293	1.14623823990599	3.71551549646982	0.0	2.86768859750667	1.16967822441179	1.00707674512861	1.00296782027023	1.42622508201168	0.0	1.06805068420135	0.0	1.15708649669934	3.00968763043122	2.21893997925635	0.0	0.0	0.0	1.52495891955675	3.40470899380507	1.47347591745854	0.0	1.69145611892396	1.20886682881544	1.03406617180169	1.55448014732631	2.47817438766089	1.04654019661188	2.32753627408967	0.0	1.49926350150717	1.01385503366431	1.05940842338462	1.52542022265243	1.11895841629247	0.0	6.64970252493487	1.33497303699162	0.0	1.19403777139483	1.84600598836773	1.49441536440126	2.54595138335132	1.2681362637552	0.0	2.59884512442801	5.03457496222611	8.99413384446539	2.06784668542547	1.58627309182318	0.0	1.28248437416069	3.38950357323228	4.56555028277504	5.38982407289294	3.19599546050939	1.06904202687841	1.11973642269248	0.0	4.61251683408785	0.0	1.18178289699895	1.99233682798003	2.24708511962325	2.23263618358356	4.07067717640317	1.4068319715323	2.480467532045	4.78769402982881	1.57844939893126	1.09045642834773	9.16219826122396	1.08211677597574	3.41240880523417	0.0	1.37847119403572	1.38079206881384	1.77639173184119	0.0	2.02173519824502	1.09958131580307	1.20423663703496	0.0	1.7053530236813	1.00813748407286	0.0	1.07759552758212	1.40563254535847	1.86234992312881	1.25286785114807	0.0	1.49596195704521	1.49099354628963	1.91473417681119	0.0	1.32795209588518	1.0118859639682	5.0418126564794	1.86610519350702	1.74845290947911	1.26374390760357	2.10988786561585	0.0	3.06741069628411	1.03905239819721	0.0	4.6743873137609	4.42844502227054	1.1633060363099	1.22387196022991	1.25207808593175	1.19030390040034	1.36811196399789	3.54201727262106	1.01604600153178	3.22198380237507
T3:,10,min,after,reaching,OD,0.6	0.0	0.0	2.95530718190097	1.12282399802164	4.78896138572771	1.2072009299918	0.0	1.8524921683395	1.38646527370376	0.0	2.08168368797225	1.23713610115278	0.0	6.7204223781452	20.8497729656844	5.20180699949961	10.1887410164065	6.66130465623249	22.5213042100973	8.44915065047526	6.55823983354731	18.7704094509843	5.07494192855945	4.35434503778533	6.85776034967039	1.43126176216605	8.24816598169813	1.14374649928011	1.28771723067516	3.14105006118263	1.44964769313045	1.00608629282244	1.00360069381634	1.06854947856395	1.22575057736721	0.0	2.70726358562428	2.40408675814983	1.11510874737751	1.50598588673463	1.58952051321831	0.0	9.01222059202471	2.81981492109023	3.03655508868991	1.08846539480327	2.04234688144485	1.40683835981581	1.72821441767066	0.0	1.14412331488007	0.0	1.03556375636901	0.0	1.19880476814019	1.03693897419447	6.33312760251544	1.33429081155624	0.0	0.0	4.31317997737724	15.5607704720762	1.49329857057559	1.00703382229013	0.0	0.0	2.27509010222287	2.4690673583952	0.0	7.58419368555795	5.08885255164092	3.87952629672017	3.95165003121052	2.8712258998903	4.18118711425074	3.50174313044325	0.0	0.0	1.55714334261342	1.80049541284647	1.31841879148528	5.34264309839487	0.0	0.0	2.96939709634055	1.07128399693172	0.0	0.0	0.0	1.3015133411689	3.62247608960312	2.29685559854973	1.5518899435284	2.37200204934395	2.82822209584471	1.89171104636512	1.23192417265403	3.02740472907659	1.9347873594116	1.05281301942665	1.21919293042792	1.38194912561475	5.96042118082777	2.22485310519155	4.14747697252873	0.0	1.66752372933169	1.7614400392234	1.3576217168088	0.0	1.38474134387562	1.07992269043275	1.09913345664543	0.0	1.34861972762654	1.16230643046733	0.0	0.0	1.39753820464911	0.0	1.06186011713801	0.0	0.0	0.0	0.0	4.55782580258301	2.18433089160192	1.55099898134145	3.87141295030674	3.63855467707042	2.42480965884886	7.69480186658526	1.92937010976437	5.85141063701544	1.77522376628436	1.1087426437376	1.3203189867166	3.26955546575699	2.77630577689049	0.0	1.34702946767028	1.05278694010554	4.94269824120684	1.04023187013146	5.47409121684584	6.81602180410548	5.33160630032587	1.33657890178324	3.47658626326376	4.03157026888847	1.40530320167316	1.10481666505383	1.26424046920821	2.51938485742954	0.0	0.0	0.0	2.13884146367476	4.94181404411204	2.84384653702149	1.48853300308459	3.62355931948403	3.63754008786814	13.3569900419462	1.52880893986153	7.75032624281902	6.72912410385827	3.36802996263298	5.01897300855653	0.0	0.0	1.18023688079129	1.65180547015034	7.26129930237944	3.66429862355632	1.06560414463307	1.59211439987714	1.06860431576603	1.53928201296131	1.1409563359689	1.71422056960497	20.4491450630759	0.0	1.1505562990345	1.05358691202131	2.87931636124518	4.44577366514409	1.42847538301822	5.39066600269854	1.74290706886061	1.53655080668701	1.26595973892492	1.27288674562506	2.11191969288952	4.7907000060458	4.88380075517438	2.75274380747837	2.75519018601701	2.50624468730766	4.0595237903945	0.0	1.19742881791548	1.68437511727433	0.0	0.0	0.0	0.0	0.0	0.0	0.0	8.99795992896348	19.388818317228	4.89956889080151	4.09183862223172	6.27875144469847	12.4017913550447	5.21630638296329	11.8499106086443	4.72991714713452	3.06473347838575	1.01458522158264	2.52837655091664	1.73604254852594	2.13127695510349	7.22440830283358	9.29198958116939	5.25428117606325	2.61726162904399	1.73214363503785	1.11342503951598	3.05693414050839	2.3099742521608	2.00786551423442	4.12142968275277	1.19907076507969	0.0	2.23937506819457	1.13702512082026	7.97346469644326	2.24118111881826	1.21329541181448	1.69300203961345	2.84590793277392	1.76970852372546	1.00762468258182	1.6945118637432	1.26722742506901	1.72427621191057	1.4472634349777	2.3509732694031	4.19090697302081	3.91035293869333	6.00507854278238	0.0	0.0	1.1974753559797	1.31588883519331	4.4787704382114	1.08343158403616	5.26665662972611	6.13157293764397	6.86535525582105	3.04686805521456	2.27258009252583	9.68399681140165	1.51757009384395	3.09188537681701	0.0	2.73977338675598	1.3136697271136	5.58283415554889	2.69470624170975	1.67766115054396	2.24707478589389	0.0	0.0	1.07339270715115	2.47240886745117	0.0	4.87190999631221	2.51026952452568	1.48533182353164	2.45833949795184	1.41725631413704	0.0	1.20361645250194	1.0202258345064	4.84448208845929	0.0	1.41256867252701	1.65775491954588	8.44090989812343	11.1931980197898	1.2708123475692	1.25025911365261	1.35473494386278	1.14347462924642	1.48133149530506	1.51201826221407	2.73809644366691	0.0	1.20545242154012	2.57117379813654	5.58822492394383	0.0	1.21593073889022	1.02181177014342	0.0	4.11477093548502	1.0511519261661	1.22889637529249	1.61720572125102	1.61421667815597	1.95931967900401	1.17030836416161	4.12227312962241	3.29621151197645	2.09662885683514	0.0	0.0	1.20324527301327	9.8988415722798	1.088419714823	5.01150374543796	3.4528851043921	0.0	0.0	1.26805162695518	0.0	1.53828405169326	1.86513763600801	2.37281180725762	2.07735499617194	8.85915176906038	4.67180143582952	5.44972055596465	7.35538079997353	8.1227361398695	6.41518286007909	1.22389304792609	1.0464084549046	4.11140621137082	1.9293099122674	3.260052806035	1.03324498240235	0.0	0.0	0.0	1.27540931010681	1.09932367470847	2.09950750303974	1.51789217747741	0.0	2.22209064075952	5.33032477989812	2.31785887063628	3.51489315367757	6.18230642618015	4.79271602854211	1.45388620203583	5.53872129024908	1.5657558849802	2.15404705097042	5.51825452960035	2.69194041326924	0.0	1.12099740770665	2.83461384287222	2.96466235404662	1.03847372410828	1.69529164986013	3.79918671160819	2.85636162693606	1.7130776696041	4.81412221192297	1.46411987500917	5.20380116388343	4.25225614022069	0.0	4.15287546744106	5.4273479850427	2.76067405228673	5.27680206939547	1.03334691611222	4.3915067919095	1.04533602204893	0.0	1.40303246480749	7.82291924270732	1.57033880570943	1.47281844733175	2.382348711092	0.0	7.27908320408607	6.88844640181713	1.80073292263707	0.0	1.61310527548487	4.21257439662767	2.07487366936031	5.19059621357982	1.21377916027248	1.57476041960138	1.00014886003797	0.0	1.24411554219917	4.00192851688419	3.09923028404303	1.14499376308076	0.0	0.0	2.9850690490253	5.93509979160782	1.19440057061634	4.78562856264228	1.37637977525429	2.29145227949825	3.30476484152324	1.49360275796301	0.0	4.3733106247491	23.4748059402141	1.08743638784039	1.14189034879683	1.4222600559574	4.35735513027547	2.25427957094152	2.31423779925614	1.16833910089044	1.80612893226904	2.34687981910789	3.70157896360463	5.59390297417008	0.0	4.16307761129083	2.07527339531138	5.10718432256179	4.53098753268649	4.73897620079948	1.16370910380444	3.60541998508741	3.12623465770463	3.39083793901345	4.21314566125667	1.18514672119229	5.22700714428648	2.30832494393358	1.79503813113493	1.45190284682144	2.11030056684762	0.0	1.02061575520589	5.35498071728536	6.7918356969881	8.05715619869954	6.51473566689982	9.78251957276264	11.5566410736887	1.46359369825226	4.16718669311003	4.71574174750565	3.70141709194646	1.05237483858409	13.5127433326622	5.55240707943598	11.470479071333	14.6807396430095	4.54149810186629	2.45966457131222	5.35457912966942	2.11686188638363	0.0	1.29943584465999	5.918829217139	8.35130891798748	1.98000019344538	3.29411493354011	12.1746441520361	1.28754500294528	2.28594905854953	0.0	1.03987109276205	1.2735241979708	4.23481226963691	7.09735419421472	5.67365004446843	9.65365019985895	3.00362592691773	2.17668781886919	4.45612585746021	4.57760444681426	2.44116630683241	4.90013978900817	1.4434367018721	4.39650853757578	0.0	0.0	0.0	6.96401255211789	1.03403089047685	0.0	0.0	1.1065878085455	6.17904972257243	4.51623824284297	1.15165368808721	2.69386702417612	1.75578462923638	1.36195389789618	2.60521403904653	1.31865530771695	0.0	1.01567814483808	6.77837418421728	2.16080980280726	2.98746588479515	1.73048543458579	1.095258120546	5.81954117911542	0.0	3.36742705898226	3.90689010092701	1.82295702552227	6.83484782952375	1.49722125432184	5.88057906206182	1.10662624237474	0.0	1.24186069235361	4.44304363290999	0.0	2.06861337400285	1.30385118084294	1.77551988902544	3.95855817027206	1.83011595939636	1.78873059855544	1.21527869254381	0.0	1.02406453509011	1.03856801723296	0.0	0.0	3.3066057456343	4.13618180396566	3.25563186306363	2.60726866688176	1.99298846207289	8.31198816643068	4.13063724294074	1.07371484009997	3.84611453146131	1.06255214968841	2.81166064083163	1.56835257902507	2.63700533118075	1.63666853856327	3.0758816612008	1.03413849189973	1.63574582198294	1.38651657453468	1.78215138683287	3.42821384890278	0.0	1.31568719294966	1.66111750332868	2.35551930422911	0.0	1.41731423444219	5.67956563630099	4.36919276396993	5.4166325681252	5.17991577169462	13.1357977450664	8.13251530680867	5.45893210974543	5.1944865131344	17.9512690793618	1.29916401743281	2.54458433692273	4.61066029211863	3.62238616878975	0.0	1.43505807947594	4.33281091679538	11.0105473340923	6.1501893014184	12.0345360790146	3.28354638854044	2.42329244965985	2.35838389149215	1.22755340524881	6.20677661894348	2.35172190257249	5.45750859541035	1.66512595074603	1.13887397094962	1.00719560681002	3.85674324097739	1.28085655195312	0.0	1.24140488866654	3.90447838625594	3.86371871930706	5.00004153253866	1.61627318632918	3.94551914725622	1.86050658491442	3.37295766233129	0.0	2.39763965862074	0.0	0.0	0.0	0.0	1.41563999415699	0.0	1.61511799317471	0.0	0.0	0.0	0.0	1.3150692458288	0.0	4.25409386150371	2.20292283736928	1.50933300144691	1.89382490405036	3.21812638318106	1.02122795871872	1.44962718567798	1.77373320235531	3.98287801626136	0.0	1.00637310240985	1.18480177590483	2.11209709752424	2.25085909065396	0.0	1.06003944117035	8.78560157635795	1.15387045126235	18.71534821434	4.09299825174522	3.31491120486529	1.48020173560913	0.0	2.25011297426913	0.0	6.09758061334864	1.85473737056413	2.73797202672049	2.26759203051406	0.0	1.52690812749255	4.62629592601433	1.55652646444364	1.18516385500352	5.64335338066136	0.0	1.23427461473928	2.28219728702642	1.88898943694395	2.40781648297305	1.15708836791696	1.47643722119406	0.0	0.0	5.834411924936	1.01233794540185	1.31322182853808	3.97409177300629	0.0	1.03189552211829	1.0292048618777	0.0	0.0	9.4399321644311	5.75154874119076	0.0	0.0	0.0	0.0	0.0	1.57525219786489	1.19554383575084	8.13353450824453	1.81595419115309	4.24932053071966	2.57745471999569	1.44748062513973	2.31151366723851	1.65381534474675	1.21739799408131	5.59020787591228	6.53781114900165	6.13699050729512	5.69280776934675	5.55852148057149	7.12415096646295	1.70487883112878	5.55003847817332	0.0	1.80400018900657	0.0	1.04987435897719	0.0	1.53030045582953	3.78885335292802	1.22444230821426	5.12032106186982	0.0	2.10062892768415	2.6839111844657	13.2853457736702	0.0	6.47822914349993	1.27027111383737	1.22354840005494	1.23497532026382	1.10275935573689	1.03105096908769	1.62486822297208	3.00109729195176	4.32705429210078	6.2404893203516	1.1837880388771	1.03511260084261	0.0	0.0	1.32269836691313	1.05377440200224	1.13959176347281	1.33654999582637	1.44930608010529	1.32583203895137	9.21781028544155	5.6263448402808	0.0	1.0193297829627	0.0	1.00387536470681	0.0	1.73388844434104	0.0	3.96889642464385	4.52869073367989	5.13012607942384	1.53226073095062	4.57034140565175	2.67717825594962	1.87810447725771	1.57763868280559	1.2570325030306	3.1753026023472	6.28561955277669	1.99022332660774	1.23411276620965	10.1731276964556	1.59759518087486	1.19214531663257	2.35436030696166	1.75466400550812	1.3448613071799	1.15203738011359	1.15048745110514	4.28516336796136	0.0	10.5362892624467	0.0	0.0	0.0	1.87775413515895	0.0	1.31515884608362	4.93766779741903	6.02149584749473	5.21722550127127	8.34775903723459	4.67919737123676	7.31180971698406	5.84990649013459	7.73396489384322	6.04683193259051	17.9503940494801	11.5546819579036	7.03440446251002	3.34546721716423	3.53837209646902	7.8803244654438	9.2684552276222	9.06523669332165	3.98340119837417	1.81874678555519	5.59215325747752	5.70105364491567	8.59892925813454	3.63773177351186	12.0890614803345	9.62840431317137	11.6116566849643	4.19067607003916	5.28537968296737	9.15977821344608	2.33308799990562	1.84493683060681	5.69477741344615	5.03558349075066	4.02231675130328	4.87605785730008	2.67469344908397	4.87067279141993	4.41789486648642	1.15172129341599	0.0	13.5120816820784	4.38050410522618	5.55899971468234	1.71535332407368	6.50829435218439	17.2239853591187	4.2291863537076	3.77224871557479	2.86300999160269	0.0	1.57684719003302	1.64405367715791	1.97308714676317	11.3546488977434	2.16774641332969	9.7393282604761	1.22261265298759	2.5062462527353	8.62114499201961	1.83736826518513	3.36316007706129	3.30027134976818	5.26206869876029	0.0	1.28170796105867	2.72542426512427	0.0	0.0	0.0	1.06913551747627	0.0	11.4909009257015	1.96291278113812	7.9379976038653	23.1138153654839	1.88623387198623	1.31807867558812	2.26259571114135	5.26959514279659	0.0	0.0	0.0	0.0	0.0	0.0	0.0	0.0	1.07626401518739	1.34619978970509	0.0	1.60983371389017	1.12695145886892	2.22624175854326	3.86078653516156	4.01385604961668	3.60426587154322	4.29086883968257	1.30264370963508	3.69313953677631	5.1134646209983	3.14791036817842	2.09505923155476	3.87485549730352	2.46070709788362	1.88876693744892	5.11629847141083	3.72044677485691	1.14339994370954	2.85265194851575	1.22442683085756	1.55905424444054	0.0	1.03763408784642	1.54854870246636	3.83959454015403	1.34029428769893	1.96305800746888	7.84144181093736	6.33429084761133	1.30257324870896	6.25010395682291	1.50775579964713	1.4143486508742	1.16293698226001	1.24574096221876	0.0	0.0	0.0	1.23198960777499	1.18802911821324	1.81693154921511	1.12511168582668	2.37268482024295	4.05524819522444	1.09723109504448	4.55669242556237	4.95149713983148	11.6975654103749	0.0	1.1225822355173	1.46112253354209	1.30313811324397	3.08864829429342	7.07341568477164	13.1585306065804	3.76466080014377	2.25980788821834	6.87127030844768	8.34447307392502	5.85828662387803	0.0	2.03405135191139	1.16026126783262	4.25822441204652	8.28297581553243	6.80937387350611	6.4016813024862	6.47015878424446	1.04784354038361	2.59268192065639	1.42075866315927	1.17996441684476	0.0	1.0661247843558	1.06729255406903	1.06413671306907	5.07303592654851	2.98227028583792	2.74957671963564	0.0	3.84638372772946	15.257766856388	1.41409011896461	1.03050882479198	3.40652520773907	1.70920312570909	4.81709084250498	0.0	5.35664727521763	4.08844809690893	6.2603319013416	2.66696642709262	4.42524826941294	0.0	5.6938917386811	2.72063581107608	5.80074017505727	4.77360649081681	6.58813175065659	4.2296724422455	0.0	4.24476259692721	5.15023142761987	6.64086221075293	2.91156204217521	1.49400071560954	3.21855615185572	1.43221316886379	3.21235582478543	4.76994329683848	7.56925248379354	2.83621030326809	3.07916560158173	1.02857086108406	2.67480145972024	1.03012342737663	3.91793744875228	7.42938338789322	14.5401260426997	1.17332331555311	1.47953273373766	1.36582774016641	5.72094215302995	1.08618836445967	4.57766773241156	1.76790745347302	5.01344436934623	3.4397144600911	1.11013936705554	2.98913580780626	3.20102316692106	1.49893187516616	4.52340720189918	4.87770938851734	12.4874824064963	5.00451841571836	10.7467153335459	4.44724380221078	6.56091080913646	2.09259824576158	1.20808120466648	1.01996539468235	1.16514111956764	6.92260733643618	5.94184910902249	5.42437184644816	5.59616829425576	4.28756415317805	4.71321302213758	0.0	0.0	1.087553310156	0.0	6.5759943786803	4.10236513285169	1.60217422767561	4.6036928320192	6.7025765408109	7.01091705173193	7.28493191662743	4.4403262231545	2.77013692712496	2.62204698268684	5.10565126402891	2.26468962998421	6.38543898246525	1.13838142896801	1.2519387565445	1.09584380429338	1.02452457477869	1.52089596654352	1.30451542944604	0.0	11.8535103728807	1.89523636225533	6.30930414732433	5.11957853892416	1.52457506691743	3.01525401018642	3.63498732451167	1.32995589817936	2.22923507705882	1.93829438394119	2.16725185338595	6.7121474594873	20.3612277185647	4.90101004003638	9.18084981833086	3.58006865795675	3.94377841289454	3.27706965139048	5.40800851830661	2.0411485495695	12.4164817648411	3.14631183313855	3.62767234315224	3.27248620014679	0.0	1.00729787262999	1.02123347931713	0.0	0.0	0.0	0.0	0.0	0.0	0.0	1.85044492963601	0.0	0.0	3.96842628308201	1.9870764286792	2.23046030823104	6.66550484665895	7.02129051828777	1.77682029219854	6.77931110957053	1.23984529969043	1.00133769491373	1.12422025369626	2.61052526297972	3.35566599978904	3.34726268686991	5.22486206866575	1.84153575068089	0.0	1.27840595762597	1.65585868428886	0.0	6.19991163123186	1.32578074721404	4.38646726236363	2.2193799993969	0.0	2.50582649355051	1.82232050717932	4.77388109493547	0.0	4.35309390583194	2.83176519018461	4.38203405733151	5.58054742408811	7.08293512009058	3.79654503940857	7.35735481471947	7.16313224044187	1.25841309366974	2.6550604519764	1.12879643116612	4.34718198404266	3.19379022297189	5.40118377106066	11.7380074330316	2.27541688952024	25.162981290734	5.18921160613764	11.303441528267	5.07250337718808	10.4363211986598	13.3272047783725	2.98562319085367	2.96382045081859	1.59065311148212	1.2049059899099	1.42660145926198	2.20222424489964	1.20206316582383	7.38551610827548	4.92771565772721	3.06829714362226	12.6481911384938	6.78720313107212	4.9442812588319	4.0087478194878	4.12179039421746	5.63163957162455	0.0	6.22654436700964	3.30416286974691	4.72060991757144	1.85058057880429	6.14794004675094	1.09475139198834	1.45975026917149	2.78206906312242	0.0	1.60233519566752	1.87009417661012	1.43165501434095	1.79386978285444	2.61352030897277	0.0	1.07026513897554	1.22910329306037	0.0	0.0	3.05252213798693	2.28378300607219	5.93723397085384	10.9119722178975	1.00550040731972	14.6145891771245	3.3503676373065	1.93683280096224	2.36780018946151	10.9912828346376	11.2372911043524	0.0	1.88251298976683	7.37026078363337	2.94644304281411	1.07886375492659	1.04026526463341	4.21810057671202	2.3923599856943	5.902741039329	2.26481535890413	1.70703520166956	0.0	13.0060764125143	8.78024971849941	0.0	1.91190684775128	4.62067534369599	9.52006085556899	0.0	0.0	0.0	1.11887676827585	1.5949922773858	1.21266828165574	7.23232731955437	4.74336251047865	2.45040771027565	4.63588178209954	3.92145463366088	16.1353042493304	1.66442015715602	1.01764963891983	1.00993927838393	0.0	1.13948162930579	1.1334843486718	1.11421808474228	3.16740013897942	1.28137110176934	1.20174970416521	1.22319513577098	0.0	0.0	1.02777431216088	0.0	0.0	1.38418032421167	1.63830400411676	1.070940028089	0.0	1.81882468794081	0.0	1.18064820396788	4.61100872735084	1.01322216147662	1.00573022564313	1.2539701391404	1.17785442660344	1.12752992732036	1.03006344811632	7.40940544975657	1.78109661714741	1.14140018240483	4.72179340959547	2.5252537552657	2.23678344534985	46.5092277300144	1.30944551773573	0.0	1.00650911581854	0.0	0.0	1.03770454929674	0.0	5.46149742394539	4.18708547349122	5.59090518592281	6.36865219399426	4.99488307765607	7.63078630283669	0.0	0.0	4.37571752597512	5.69670226126256	7.95476057930896	4.13453960772399	1.75589458959158	2.22763236214233	5.69949584962414	1.35936134968947	1.85155147486733	6.38187853720672	3.97147034366754	1.00601123798327	3.06998541053152	8.88462000616655	24.259137589297	3.11886136136724	2.65403214662056	4.80472450159165	2.73417329289805	2.24922613978312	3.37168154587102	2.72401495492877	3.88881006015726	4.41056240049341	5.63142570888723	3.31157707293456	5.44767525681316	3.35840341670832	2.44823597903332	4.95494487932888	2.12945735636048	2.5305388533484	3.06419027989782	3.24108513629612	4.0179971227242	4.23566500167386	3.64471352246413	4.0973829938063	3.261052220081	3.899178361827	4.89868160898082	2.31072271427987	2.27202037166857	2.52316486823754	1.41518367810531	3.10892224149017	3.2445483176343	3.3827432233752	3.44654385949072	3.09689158909697	4.16591369709065	2.12514099128279	9.65712853190707	7.4222386016179	10.6589604459238	6.4752129838233	12.764511980882	6.15084802163526	22.1741245675754	16.8191097912988	7.08456574742223	6.42097539325884	6.49736428184616	5.49044557978123	3.68029594001571	1.36766432469852	0.0	2.54435349816305	3.17447736063912	4.76583371497849	1.01494156508016	1.31485622733833	1.3895216133006	4.72864931152948	5.28443014783005	2.02093964838316	2.08616364692272	3.0052635490263	1.34186677037751	6.59582954265796	1.97240471238503	0.0	1.49494707302754	2.30048046722781	5.01440150927658	1.26105353610019	1.23507440190465	7.4166501506889	3.88096732550467	6.73796271455611	7.71133827438662	9.37276930755842	2.68142164342528	4.41647378920976	5.20385985517578	4.5023297109933	6.3985252313885	2.90004379678293	4.20609435247001	6.91552640636312	0.0	0.0	1.15439281631729	5.73238989366352	8.26307984474478	0.0	1.93789672559724	1.02323758777416	1.17487201280048	1.52188080266995	1.01984126398975	0.0	0.0	0.0	1.1981176386397	1.11779554258697	0.0	2.5600917462027	2.01788847642108	5.84891493304918	3.03591805542061	1.21072241998014	1.61098110879585	4.0022929066698	1.0468202965455	1.01286024434352	1.59542451979604	10.2722034285733	1.01960440934709	3.60553994803845	1.29005731086337	1.00604319044296	6.34413506382021	1.06012499326158	1.45765631782655	7.43385099814373	4.89837166377599	5.59481228849417	3.69218817524918	1.73190013270376	2.3964267294856	1.52850412080944	1.45540706797705	1.55133744735497	0.0	3.68437813907945	8.30058850811739	0.0	1.47447356371911	1.47504944794273	7.7217730786835	2.55976395570681	11.9659718379673	16.6027805749905	5.19186656729406	6.04365193757505	1.78360386856411	9.23314048068922	11.0836822919302	7.09751279758967	5.64244254207268	1.06023603574737	5.90416418944828	2.45496007528986	1.48979420510789	1.9738105750048	0.0	1.0210433977138	6.17672039612654	2.05019492297286	1.58380456574355	5.12407734404923	0.0	6.94856169334293	1.17815242958888	1.67678747011124	6.19095135321064	10.7491462861258	7.0342183836905	4.0986701289824	5.18623436347713	7.57235651148487	0.0	1.69547501551471	3.21172866784607	1.73185332461681	1.70894248826754	2.24570827531003	1.81727488708497	2.09004124344577	1.68488981164059	1.22651230472688	1.3496828810818	0.0	10.0997877505134	3.87156418857511	8.19886934326207	2.36250374412346	1.98914167240133	3.18725527867971	2.44830335825216	1.02146988441397	8.21014804601119	5.96907606932805	2.20457830510687	3.54409230977007	16.5696863671255	2.81490970008579	1.36568237676947	19.1405560303604	2.69276141519929	4.33291885373576	13.3492909434503	1.42423136179175	3.01156190178766	3.15950148095625	2.75578346704096	5.93501039135929	1.03151403335175	3.01116091787586	5.77134633132903	4.83715801823521	0.0	1.2378487442274	0.0	1.13541143806232	4.12257611383516	2.91709590597291	1.0006217312389	1.2269786763059	5.72039705941055	1.33918683002084	1.44392632446148	5.73335044095346	2.56715444447548	2.50551351323953	6.43070939274423	1.10812915162595	5.09579061214251	6.2037482118641	5.10105719507581	6.6223130785102	5.45410916419996	5.99111143009133	5.33046081216674	0.0	4.1607654264515	1.64601228604271	1.46450577212286	2.68003720243916	6.61014975581186	0.0	5.76701261746075	2.12515743085733	1.49444052666269	3.04787648135435	1.43731680172618	1.373752007665	6.02720595665199	1.82454782135896	0.0	2.56169613123994	1.05681113253315	2.45839984834761	1.59377927650138	5.61539842230436	11.8818030131783	2.96745471093647	5.2399874799962	6.86245272302587	4.97980177665696	1.8603693144998	1.15534669947722	4.36871113451718	3.69213241557593	1.90404804860532	1.39658219003723	1.4333642607049	0.0	1.00693553531559	1.68631154714923	1.4538253817435	2.02292613567084	6.76142908462269	1.19397528831022	4.57961300307522	0.0	1.03400134619827	1.34516433952473	0.0	1.00122444285196	1.04683917463099	1.19484219962977	0.0	1.12032277198709	1.0370041494424	1.33056936402191	2.01799873768224	1.05110399883434	0.0	0.0	0.0	0.0	0.0	1.16918312539708	1.2977651403179	1.27503934726605	1.5037683671635	2.77398486679879	4.53242832832961	2.33411357524311	2.16738606844064	6.96581108435314	3.16124375210039	4.55543207872077	4.30179102614773	0.0	1.27732342775951	5.59803704160983	1.96587288721195	1.42263772118577	8.50506176946472	12.8458123918066	8.82221653949316	3.84692701510348	4.08692530961922	2.76098882077232	2.02108560695588	6.7923158214255	4.32998812617006	12.0607669827784	2.04199128764797	6.04144836338359	3.22913563549923	2.94328783110815	7.03358599230753	6.39964726822784	13.9572013022749	6.09477885346402	2.23849418817636	1.34479599919732	1.04067310739458	1.04560638624501	1.00062873418051	0.0	1.21783571185131	0.0	1.34125099707525	0.0	1.14090549789725	0.0	1.12745557471559	1.91916792762175	1.09123066692592	2.06826411421231	1.58309679220193	0.0	3.32705041153256	4.87301559344356	3.23029823009775	1.41362342764683	2.95661404799629	4.13517827300142	4.20683593099256	3.71911171542169	6.43305615551889	5.58350126717291	4.36133794899909	2.2510966602042	1.9165278772107	0.0	1.52953278882691	1.2871368773133	3.78040876888995	4.6051255234854	0.0	1.80728710451363	1.13250966352163	4.14006387443159	0.0	1.25824958688357	1.68750304373879	4.46764352146383	1.11342164403375	3.38559887833649	5.19964943974751	2.91434923011291	0.0	2.22814862142674	2.20702476128464	3.55262697688362	14.6301114043914	6.29558284768389	16.8116923351076	4.13676633597219	0.0	0.0	7.79780438662328	19.5093804480028	4.70578617835825	4.12102363705759	2.98904032727248	4.98051103717779	4.28967118516053	1.0906102482102	1.06870251777842	1.17803131759554	8.84223020914618	15.3774556268018	1.47751695439553	2.38331730455672	1.01997558334984	3.73242783787443	1.39784693276887	1.22976176184993	0.0	1.25474963102872	14.7388489158215	1.08085994741045	2.85897122655614	1.50016275704252	2.02158877724901	6.78254932419445	3.88732349504833	1.23514925209789	4.19539207651636	1.05160225248683	4.08672275171029	1.98935182550753	1.58048513092184	1.04891461620599	4.05709324382924	1.0598995243143	7.16327104820719	6.86986529382001	3.68734452411992	6.66222405068757	1.06079757250387	6.15077050138204	1.37967273550282	1.02838454663064	27.5993262739705	1.01822116482551	2.60415674240546	2.18159346649991	3.5589134512514	7.74584821068345	5.09157652359077	3.86928485387319	5.81985544968635	4.72284532037729	7.03709993541314	1.18473740385725	6.51197020593939	5.70278266357714	0.0	2.80971561140256	2.86039477612271	0.0	2.067929699591	4.46686688173578	1.29953740600977	4.90521286094455	0.0	2.83979964078553	1.75315559231594	1.7118724886815	3.86505640709405	6.87757151432442	17.2657201605998	4.01333872499907	2.93543594965094	4.04089012316215	1.37217234024192	4.47540586118821	2.06110347170803	4.369432397798	2.09707297954949	3.25778403414012	8.36883009005747	1.02297592817657	1.19197851222068	0.0	2.31403108790784	2.14375521624828	1.29364460571687	0.0	1.0327335229586	1.28718039864348	1.07107125262744	1.04032522121676	1.04305919345432	2.37394871861965	1.10739791451888	0.0	0.0	2.09754401859151	0.0	5.75627875952634	1.9396593018835	1.38125221310838	0.0	2.51002900251848	1.20029466802141	1.58289952280626	1.16201717555469	1.41472715594186	6.70790226894089	1.50671578201374	6.48569455822746	1.62740796483878	0.0	13.410131995131	1.40109304144137	1.18629392454955	0.0	14.2433459164195	2.49932118551113	2.68884621528663	3.26453413238261	2.97492626815519	4.43683661700102	0.0	0.0	1.03019490710103	0.0	1.85956329116889	3.8184995145597	0.0	1.1061889266437	1.11126538991142	0.0	1.54396608496085	1.54928361815985	0.0	2.73474287413229	4.35477013063774	15.3687142430143	1.61060600872648	5.33379057785223	10.0649898224883	1.10217142981266	1.01888639104186	3.32439092216122	1.02696696807939	1.03171620086409	1.44585823871386	2.11317630884746	2.25352759349137	4.35713923464192	2.05185843903914	1.38174014588448	0.0	1.46227299226002	1.29504596274119	12.3887585591615	2.72194856297992	1.80950119930306	3.89734012891741	1.19764697053875	1.40490773544643	1.13047306171303	0.0	1.89144461532252	1.49097246552442	9.52391594253688	1.8843827615212	1.07208330669015	2.68235376315908	1.45333706173455	1.88393151621087	1.33833920068647	2.5651426262933	3.51082449661556	16.4737950114368	8.7521806146535	9.18836303075358	7.13892877913136	13.6426984321711	9.23124429994552	15.6885437578814	14.2691289798553	6.15657669755522	4.62525143147247	2.87351541136067	3.24692031143166	3.03311570087325	0.0	0.0	5.70713449955121	5.69551526166867	2.07730498098955	1.75416938399265	1.66888312748664	3.95910684567233	10.7633072761354	4.49923535962667	5.07582667409501	0.0	0.0	2.73301274549491	5.83381888796934	1.03629525286751	1.6824928648251	1.08530230452401	0.0	1.37431056250479	2.47680994925071	2.66024527427603	1.31979495709755	2.846363270933	4.25370095094946	19.2443212825985	12.1189056813145	5.5267388023861	7.49524155090503	2.77390678362237	3.07004051451452	1.01712590184217	1.56906515980929	0.0	2.05865581289643	1.47970386980607	2.66416285523396	2.87826986194997	0.0	6.61087087000808	1.23546405655535	1.61418230420436	1.13105543049335	1.04510033179413	0.0	1.04275836400951	1.36928772767364	1.14170805515455	2.55414013833155	2.97739013121839	1.86317329980096	3.95631608235949	0.0	0.0	0.0	2.01264553520995	2.93117629263661	1.32103389555948	7.69137645246831	4.99159860636296	5.79828594735079	3.83727922807553	3.68904566164462	1.960459122902	1.19167874151094	1.00956599661557	1.45126798743344	1.81285864360527	2.35106357629549	5.67564745196324	2.44066123572863	2.37578551777705	4.66265244493307	0.0	0.0	2.99200427419503	1.26709889846712	2.46042763637402	5.30369267701198	0.0	0.0	1.97865537426955	0.0	0.0	3.36047560740269	1.4803904785591	2.78972562663316	1.52921392500037	1.23558439827584	4.46056950734861	4.7906324715185	1.57202437301227	18.4648702628277	4.4451491293509	7.56108695547901	6.78882516004607	13.6424489022333	6.33274928868274	2.19022886914483	6.21011100517615	1.39366855986042	8.68006811535025	11.3491003001032	5.70620219430127	2.48146855060413	1.02613373338553	6.12966874177088	1.02477849191033	1.4761770233727	7.29702700523291	2.38961868714727	0.0	0.0	0.0	0.0	1.28022842295874	4.88419568603481	1.6954711924141	3.1124162792082	1.06093644171512	2.46598086916403	1.80149195672412	2.5729446211448	0.0	1.65975277355542	1.14805722641543	0.0	2.6014213326546	5.69270013226893	12.6826227229112	1.0315371134501	1.11047417428979	0.0	1.01938750739815	0.0	0.0	1.53927225025027	1.07518444569768	1.26978343159387	1.04468693786437	1.03740165574076	0.0	1.17535521236305	1.05855462240924	2.17359732762139	6.56297399806765	0.0	3.752595583259	3.30927282269296	2.34906349241056	2.40183542691898	1.60181811373809	2.64492420093871	2.00649261551239	0.0	1.24097592962801	0.0	0.0	1.25938312332931	3.59815664670384	0.0	5.83117023389013	2.42126680613201	1.57213635472468	1.43444170821977	3.15854082067433	13.8137353578693	4.57494772903557	1.48087927962779	2.79603796041624	1.25241037182681	1.60675874623045	1.53148929617974	3.79244886445928	5.11366244549025	5.14315409617994	2.78378250591925	2.76194183732426	2.71185516019475	2.81680057374661	7.66475054399027	7.031326197861	3.83232888474145	1.33610979212831	1.76765503944236	6.20517028217573	1.96148201456047	2.4512072130292	7.19177229762329	1.61616348818638	8.33715896424229	1.33630556931569	1.96378569031351	1.03688483766244	0.0	1.09463547377543	6.06564353345924	1.27744708095713	1.11490822196491	6.31411609556592	2.44866612179253	3.02462198319961	4.26727882746528	14.951124337499	0.0	5.7665921035628	1.63896536798119	1.76728206036378	1.06964577281299	3.83248345419496	1.03730364176093	3.1930264948844	12.2314503954748	4.66038244035833	0.0	1.15526944220502	7.03644859753896	4.57089649113777	4.02489051790677	6.23427852232216	0.0	1.40821233081101	1.2135322394352	2.81480404579526	4.63594892330043	8.24591822955663	3.9366780260884	1.76901739615743	1.13350457313255	2.54771636212604	4.91396172583444	1.17052659198747	5.36514516733065	2.93957527227087	1.7457989341525	1.24327960189854	0.0	0.0	0.0	0.0	6.7522721068909	2.71496622339458	1.12719134085416	1.10621615979266	4.73680043823645	2.6061923293828	2.34198671737122	2.20678813955324	1.43952180037722	1.53439959724282	1.00280012933314	4.81455370148314	10.8944225596859	2.63532806869994	2.83190145502674	2.51522384908062	2.29928843305317	0.0	4.3846644311125	1.81395057844819	1.21116388912925	1.54349655754962	1.7729978058013	6.85958290664109	7.11553250103054	8.03097189960527	4.85668132775816	8.7825722289599	3.15453353848479	4.72193510084666	4.97055707235656	23.6953232490958	4.08845384237187	2.04276829340332	10.3327386564585	1.75272022517923	9.00332612046087	3.94170925897676	7.80131121572144	4.18481476937131	8.85145391846194	1.76072538522401	1.92527434598685	3.67255215660017	2.2472630255419	13.8971848289151	4.46508101443325	1.13270222936533	1.53274327091199	1.19420128347663	7.35177462019152	2.6215917045826	1.01568510382393	6.1379025546252	3.41362167397096	9.30955679272789	0.0	3.10486965248481	8.80643930973063	10.8750351240897	9.98513881708878	2.28267165819112	2.47268650668915	1.34876061442865	0.0	0.0	6.04124523169874	7.23040755578278	1.53231463281331	1.27314528165388	1.70177529053177	1.0840057633776	1.19579995132829	1.55695574548555	1.13708524989906	8.17607785354768	6.39182207560966	3.09562766039078	3.1104362989524	1.46385652646464	4.69571229833392	1.13400152555301	4.92848907112441	4.27623179699361	1.23279803767969	2.70275326460709	4.16011594487123	4.04901472710857	3.11566933790266	5.13679342298819	2.18026220908727	1.42572818037627	0.0	0.0	1.30979465730124	0.0	1.52656992177802	1.04729277047549	1.44384128953762	4.85632512237025	3.41487770975416	1.89160269980455	5.46791666831554	4.24095645920425	1.70012666213173	15.9892887881125	1.07756563507316	1.36022589652544	1.13203199353491	0.0	5.90056140852722	1.56019972970855	1.92725639999498	1.83402827108025	5.27131894698468	3.36485350849898	2.43739892448305	3.11582169232714	6.03536684990216	1.55385894227892	1.57765297106293	11.7530922149638	5.97178385763608	0.0	4.83848556078845	3.14890648085657	3.49771601156671	0.0	5.23739641390004	2.3197122161793	5.61528227573167	4.49555345480571	2.70505746312972	5.37244843023372	4.20235422222249	7.7255892231656	4.13855629576067	7.2088234659382	5.14610949908627	1.89859503290046	5.77719178451499	5.21265016180313	3.64736768242324	1.74054900474425	2.31998656134459	0.0	0.0	0.0	0.0	0.0	2.29989333201424	7.15948936002626	1.53807747028505	4.14170146185431	4.94334604933733	0.0	0.0	1.29762381258161	2.32153490748409	1.37132348832011	1.28258406282754	1.28443690615377	1.6468806604694	5.714384542536	2.53208945847327	18.4455187270032	5.71704098810755	4.68524930948225	5.24862974199481	1.80139877543411	0.0	1.69671122367412	6.35461158794941	4.40793083963036	4.54645427235644	7.77280324800698	0.0	7.26595204060127	5.84933829078495	3.89461650247658	2.52561824787462	1.53549180991201	4.83466169306155	1.00366960402467	1.25463245250373	3.3409045732731	3.65060816832489	5.65414055990853	3.25019120927263	1.39396692732404	7.53779858713324	5.03595336336559	1.06292783903651	1.90272925649002	3.72929926674932	4.87065123600121	1.14491358541717	1.89604890762082	1.19201065973585	3.64754679709787	2.42677386841735	10.4244241694391	2.02200769625381	3.51784121306423	12.2859234893184	4.13703936129415	2.84221329204674	2.05275995588579	1.30251385113548	1.88218387852071	2.04055239131316	5.66653384771603	5.23122439849502	3.00429160443431	4.06571663087132	4.22305656036159	5.91267407597107	1.06233463456875	2.49531889624429	8.36300345161277	5.35152149539049	1.64106797574597	2.36452311945867	5.63638991721066	14.3364741564568	6.72748796350234	16.6474636256513	7.5884583029054	7.9926861084673	9.11274509549662	8.75717426777958	21.1482553011009	9.01569360924709	8.36087734681765	23.2688233299768	6.13544528565529	7.80888356101388	5.60626560248209	17.4694182865713	4.26104234976019	6.67250058321839	4.25305665873169	18.4823495907633	10.573491245685	7.45373250900186	7.12446186563384	6.7135256502473	6.54630607948357	10.5813365450009	8.05956997224849	2.5292550929094	12.8971677739815	3.8834317219569	4.88856031973032	6.17796576720373	7.16153128562699	22.5353911012027	10.0875904448653	10.0116303001551	6.6481253724161	7.01038263725096	7.56497657276748	5.16525809730194	4.02683363683965	3.64270937554809	3.93981835027641	5.45331823935101	35.1640671140505	6.87573306409404	37.2976986322145	6.32950387737815	6.82674798455976	12.8804535637193	13.1383212381533	3.90262639956267	9.1168386129113	8.52421338677916	8.66406281196122	7.65644435801569	12.1095595815424	3.03702840933563	5.58366376850287	5.45358765893907	10.4563160000913	6.19679484951166	5.9310700217623	4.37931365135678	3.32185457379055	3.44905634231948	7.62899592270639	13.388125298954	11.8269399670209	13.0225618865272	14.1154466422986	18.0917194988725	11.1094333675946	14.4614334951871	46.8651591136533	79.8863484902998	24.022169580541	30.8398250750417	40.7640665693033	32.3156319038734	48.5280549287751	1.16440078612783	2.47949389247385	31.5592645632249	18.3637176984265	52.1730943378086	53.2891814808	45.3669235121374	32.5450584347244	51.4108385379293	2.03605033563848	22.4499926984357	9.11871628314979	2.17344141598089	1.58735411797121	2.51553879352844	4.52268789555774	4.46344016046566	4.14415522431527	2.45671018060699	4.17160948472553	9.33810429237426	1.61520093814606	4.45240203209445	5.62473552788859	1.32295886165461	1.42325173515612	0.0	0.0	2.89058105516656	7.66810980247568	2.12826203785744	4.81663629583625	4.26360409744748	2.19907475195166	4.3052921852288	13.8729227799949	2.12168471952877	1.55278797348862	1.049594683972	1.01078671986926	0.0	0.0	1.33212945592913	0.0	0.0	1.12889037443417	1.28266300467839	2.52965455285011	1.19357536321615	1.31453889729554	0.0	1.3044371665544	1.57367538809125	3.83344073355107	1.75083994558791	1.96828966488688	0.0	1.03428439317694	1.01329383202027	0.0	0.0	1.02948272833533	2.51340409030258	2.17398683145358	1.00074290715587	0.0	1.11596345886198	0.0	1.1258712951971	1.00146528092997	1.67325449472906	1.63785783581157	12.1487142341277	1.29328482513113	5.1298513464166	3.55393173912485	1.41341804390092	1.51805780652648	3.16901184158192	0.0	1.03005396517132	1.18008051076491	1.17388726451981	4.69900772415451	1.28252871469104	1.43491256757185	7.62556499819081	2.95786469072921	5.43328808758708	18.146594344114	1.01534651214043	3.41610825140888	1.22945295191567	5.10529008215408	6.1015051397423	11.0687060889153	5.98326008800265	5.43425293471851	2.03766596439106	2.9379798104203	6.15894580362566	7.34876606689534	1.58164083825106	6.36773530933959	4.45089324895625	8.65106566707226	11.3300315833986	3.40842113801705	12.162060111408	1.18076750640269	2.1836750165569	0.0	3.55093746071435	1.2384683348132	1.09925442435792	1.30228239576531	0.0	0.0	1.41078234565983	0.0	0.0	0.0	4.23321150748899	3.81071861580735	1.03633933070978	1.056783978726	0.0	1.85131218558234	1.44177214441439	0.0	3.72749427964531	1.00782718641964	1.56184356294883	1.22600173629649	1.11721205339068	0.0	2.12993260635819	1.01548117825624	0.0	5.84457348383529	4.05896214831416	7.65860821226819	18.4839277412499	3.87790117106285	0.0	4.03707282058018	1.52869737082313	1.92065382096177	5.90029003682082	1.60090739711036	4.71795173698331	6.26336340982798	7.43078291781309	1.35322988316395	1.8898000826626	2.68711631079601	5.98899698411752	2.23410755794717	4.79374403917637	3.1392169908816	1.05905750570776	0.0	2.70793049700037	0.0	0.0	4.85539476974709	1.08190256102091	3.02818165931308	3.85677805073861	8.89581753688828	2.47381091960304	0.0	5.7047095832152	2.61721590818127	0.0	1.32695099069739	5.46768680320576	0.0	1.12617484700082	2.50377192444066	4.4667686163317	2.25468021615701	1.86141245890844	1.08917616603469	5.18398783137527	1.07552874615875	3.22447418247031	1.66978497527374	5.86307967098443	6.03488968399677	51.4688969574879	5.22495510244973	1.39585642994251	0.0	0.0	0.0	0.0	2.17130516740274	0.0	6.48742240605588	8.28416211345292	7.28454354737501	7.2678464362638	1.20710291282986	1.90812265855378	3.01025369602999	1.97600354433399	1.87725566107299	3.71461805931705	1.11521757878039	4.6380316345084	7.65290982661703	4.13976864542197	0.0	1.08640032288423	3.67140039227471	3.46174409228108	2.11733391998902	1.35615649725957	1.29541786648856	7.77148039880325	1.8962659286338	2.07830852553658	1.23274800398601	6.60071280325553	11.226141746485	1.04322274482247	5.57147707849863	8.19664057906318	9.94013411891581	4.17124925372873	2.6759747316219	1.3427721781866	1.03230800161691	1.00177177774051	0.0	2.22518510311982	1.28336897023135	3.74129394858234	3.16528029000409	4.23382941416772	2.68921443430869	0.0	0.0	1.10480438327683	1.64178109320613	1.06193639095565	1.8356738309871	2.10933687270576	1.25575778227959	1.04617514882795	1.02533942291987	1.67118961942322	16.1903202353946	1.30047224302534	0.0	1.02706688039439	1.06400453853114	1.0334992367028	0.0	6.22835374603349	5.90789479156369	5.80088411472781	4.6854299044046	6.21057531287519	5.9885879611408	5.23116923205422	4.82173436041089	1.22097496929188	3.06077079303609	1.454833094355	4.49387215483017	1.52439445888852	1.20257121347319	10.200713711695	1.01178032094676	18.4265877642142	11.1574042598704	12.2800947475863	0.0	4.92404799264093	5.95259231321546	4.5970433682349	3.04311186408031	1.05633416959977	2.45218899467417	9.57987103373537	1.02744670437972	4.4492414933671	5.11630641494788	10.7827132934914	1.61446233796418	4.73793401750285	1.09750776525197	0.0	15.8592448113952	16.3712110293817	2.50248773581017	6.31149565204222	3.9800534508731	4.48223556136022	2.26103855432313	8.32512195602737	2.9131943016926	1.15641685397947	0.0	0.0	1.4690073189979	5.03583083333559	2.15146023858445	1.27844836261014	3.15634222590702	1.03325879470238	1.31534282939095	0.0	1.03408926992096	0.0	0.0	4.06885875633589	4.59856962811527	0.0	1.87356414143317	1.13914250840517	9.76875589595838	3.65920223777342	3.64971913481249	8.14825918851339	2.78747607233314	3.08563037791828	11.9920394132453	4.50086026989023	8.33046436744365	4.94061349883346	10.5617631901262	1.02471886253748	1.50849742588514	5.76977364983194	2.8639623924865	2.29212271684679	3.81805117189808	2.26495863020035	4.6854732525216	8.01841507914256	2.35955399952772	1.44742014011829	5.32868206067258	2.87254336484108	1.00478073955608	1.68275478538574	13.7544149170246	1.02159553800661	3.79096825929984	7.58681146930592	3.90093627654643	0.0	0.0	0.0	0.0	11.7820516336566	7.80699016129713	1.5276744455759	0.0	1.90186208741463	5.32896058855037	4.02791935248842	1.13470809958801	1.9425585494972	1.53393602867553	2.01820516162363	1.75812462647416	1.05920707719138	1.07842069910419	6.39980456297449	7.51290855990982	9.54095273043545	7.59351021996066	1.11484733850765	12.8642849339365	3.81419292667263	5.4682898526695	6.95910039842868	6.15086821665297	1.43259801414613	13.2385980182134	9.8892546918268	7.98751560436202	1.99771689497717	1.43440416062654	1.28626025467375	1.88056132847555	2.64282429611074	1.40105432380936	1.645671168345	1.44576149311946	3.1727241220966	1.03784814491389	2.79125261477886	8.04208461590029	1.64014720060706	1.44907172542529	0.0	1.23029566030973	0.0	0.0	3.83337647714318	1.0254336324961	1.26413429936526	1.16265533106076	1.42421810350988	1.17058051607816	0.0	1.43527828216809	0.0	6.03761313079261	3.35736387413609	1.3823650414111	1.37509095434984	3.22572611460905	20.0743258640791	1.99007407887272	1.64587037536263	4.56185725601107	3.96857397885369	1.37596610957694	1.00270840726694	6.98677192091323	4.03369308735182	0.0	2.51219575692228	5.62446668586184	1.86104753311603	1.34974503902691	1.80451938085998	1.89967730157007	1.95283942852908	1.07904403459247	1.37590533971436	1.2049139676311	1.48962589242449	5.77858979965708	1.00321540814539	11.7671616831013	9.02564844931915	8.40265264023892	1.23631525998981	1.54802930016197	7.80591613982746	3.36996135854659	3.27186775293636	1.91819161122309	0.0	1.2255456749065	2.12270981866518	3.34255033299804	6.73577584318532	16.5230831359997	2.28914767683801	0.0	2.20648350853815	3.56483680432668	4.2859289907437	2.38013770458903	4.43609032807129	3.53319869605619	1.76372631387698	3.97605549269504	1.33365767888084	9.0435267718204	5.04774059186781	4.38393839548714	9.65286826399373	1.03195393753788	1.00897840430363	1.19220067326847	1.12044624319282	4.19684852659857	0.0	1.07974116366797	1.11338550086886	1.01262902307536	1.29053778858521	2.00578834023722	0.0	1.21865061381138	0.0	1.65825053320026	0.0	1.02361526430754	2.06553070646871	1.47586106449672	14.8081417358851	2.33822862138802	4.0762956604175	0.0	0.0	1.00906558737527	1.0875728397301	0.0	0.0	0.0	0.0	2.41227717944749	3.93501793224577	1.44615582410937	3.17250050977574	3.45549834100726	2.60316053111064	1.05565105913102	1.57750570461435	0.0	1.51581245775914	1.14118779859311	0.0	2.05810943353754	0.0	0.0	0.0	0.0	1.66843670076063	4.78830716006533	2.06508344942327	3.588927851173	1.75746411020772	5.3395730417302	1.74107090419695	0.0	3.22261278976544	0.0	0.0	5.67244366784394	4.30176685862206	1.55893802397327	1.0007247386553	0.0	0.0	0.0	0.0	1.55658224473963	1.29661669646721	1.49445366717042	1.46644008245583	3.81808572858426	1.19220920453591	1.06804522643449	5.57323590226719	0.0	5.28527896658188	2.03420934425541	1.0017933490333	1.07337370947376	1.06898542928438	1.00604451823421	1.52440213350963	2.52606186412892	1.98721421736798	0.0	1.11160380299708	1.04830995041276	1.57710252446091	0.0	0.0	0.0	2.60267782856851	1.0152133778049	1.26004215330943	1.068157765033	1.10144551720724	2.86451769699533	1.00816523224316	0.0	1.54154300745131	2.30603241061204	3.26630590161999	0.0	0.0	0.0	0.0	0.0	0.0	0.0	1.46007007565084	1.44079848875571	6.36260723398057	0.0	0.0	0.0	4.2399630524354	2.37145661768141	1.02355888216024	1.81461249158535	0.0	0.0	1.00784033548946	3.04598686587394	0.0	1.09938725599915	16.4786931790969	5.13866313168549	4.45220530402013	0.0	1.10949357526923	7.37972297652873	1.58698316561234	1.46909661706247	1.27271940860818	3.2606786039792	1.96486951056459	0.0	2.89840522038885	3.7976202083024	1.05842393430357	2.32889024467369	3.81171824310308	2.57631282094317	0.0	4.05020769674958	0.0	0.0	1.6985207507459	1.42903584628465	1.044004239913	1.25613956004579	30.8876333888949	2.5624071016606	1.15087324269871	0.0	1.19769213155338	0.0	0.0	0.0	0.0	1.10602500269828	4.8054326421633	0.0	0.0	0.0	1.00595457504575	1.07614184403584	0.0	1.86383402155333	1.78158295823862	0.0	0.0	1.42947854186464	1.10197136563269	1.00994923624981	1.18989065036986	0.0	0.0	1.41407072126471	1.09632599820114	0.0	1.39770852565641	1.10660269548959	1.08055554500348	0.0	1.24303609418126	4.44344054187016	5.71271807853874	6.65982918917897	3.22123079397245	0.0	1.07981573675401	0.0	6.0812562636695	6.23122847854683	0.0	1.49245061091864	1.14578791441744	1.09512505307482	7.43013232137965	1.07656382199304	4.76614282252673	5.3273714797843	4.97051384606361	5.38889665804678	0.0	1.08073817244058	0.0	1.2384176476476	1.49062964981453	6.44438596719239	1.05933000179638	3.01158212493692	2.01211606358919	1.00320728870749	1.05420632458264	1.77105643619836	1.13904156440087	0.0	1.00279851874462	1.00053116365778	0.0	0.0	1.18031191509556	0.0	1.81724329374458	6.36945074205766	2.39359694822705	0.0	1.12679912901155	0.0	1.62688461111046	2.00374225156175	1.0539670062214	3.24555959121741	1.19868778013846	2.70660404557166	2.72354005774181	4.45858828772287	1.59423626730084	1.17785139059428	0.0	5.2978646350308	2.87434013580266	0.0	1.62245321920386	1.98810051491674	3.23143524432222	1.64932359911956	1.38906039916929	3.20889854977657	3.32529482598556	1.64808373060577	0.0	1.49122598318951	0.0	4.20305970356886	1.1533447846377	0.0	0.0	4.00916708165408	1.08889756327534	1.47345119105224	2.48391967930341	1.10369578079028	0.0	3.85579609387792	0.0	1.02042076566163	1.07384031168891	5.75583044833704	2.30268101673148	4.08736668678063	2.47226664943122	0.0	3.58857802842836	0.0	1.22539287229442	1.08049489567482	1.73215170853095	2.40308356265499	1.88259806846166	1.64018460591521	1.68977876383425	3.08231527710104	1.00443881568989	3.75218612851269	2.25095931069842	1.21989177390876	1.49594309458918	6.16853379583956	1.69741567885542	1.24119425302781	0.0	1.64347909468809	0.0	0.0	2.38336587953109	5.81335190056732	1.3139860353955	1.31146476207917	1.26992188884544	3.28116378649798	1.98705052082609	3.35693777838332	3.7136235682617	0.0	0.0	0.0	1.87680387054377	4.85172920485896	1.74057560503329	0.0	1.40644530632901	1.08481127436662	0.0	5.3016263414544	0.0	1.11186447840159	3.01880767935332	4.71748078698884	1.097001291427	0.0	2.48044155449551	2.54374992752973	1.431604970569	2.30831653281305	1.18044498112615	2.64306955760662	1.215383586264	1.41573786917504	1.37225460175958	4.47860689214057	3.68987610511809	1.84832217674315	2.16142716268523	2.39419914045445	1.08114205533152	1.16945531431286	0.0	0.0	1.73940084961843	1.02832258199358	1.38987823960615	4.61700038129009	0.0	0.0	4.58268266950578	1.16014722063592	0.0	1.12351789478868	1.28891309527767	1.04581043412515	0.0	2.67735561468994	1.24814432100839	2.03073212485884	3.52881290977502	1.17703452291137	2.19707679867685	0.0	1.33492847745885	1.89082107231339	5.33831659201224	0.0	1.19899217734426	0.0	1.18380399506229	4.32474206100666	2.49195829688725	1.36271991484967	0.0	0.0	2.27658476381961	1.4747683757541	5.21050258882885	0.0	0.0	2.00368147715782	0.0	1.03525051677767	2.51132333477325	1.42932914633361	1.28477060481825	0.0	1.89345594082448	0.0	0.0	2.62394720795502	0.0	2.36168302433605	0.0	1.4286478998352	1.58943739025861	2.34785919449719	0.0	3.57108915690422	2.94349294472058	3.42570002110116	0.0	1.2689292853181	1.12552828657773	4.4800656725249	5.05621614003808	1.00811864109065	1.1529996329434	1.32955549828156	1.00543235333189	0.0	2.19014815234902	1.24102237154627	0.0	0.0	3.25478665262088	2.38323237737621	1.18156974107274	1.06469234001142	2.41061700260296	2.19092111302483	1.90460439579482	1.1946632997635	1.26917935499953	1.15774629810994	3.07078033961634	1.10744268536959	2.45340487916962	0.0	0.0	1.21540660348009	1.13507466688251	15.9359888538022	3.50686128569633	0.0	1.31216867065269	1.16670600833869	1.02690323261583	2.6701482086121	1.01288068840873	1.04128052513859	0.0	5.78885441247988	0.0	2.16118730404746	5.9681377393976	0.0	0.0	0.0	1.21188466765253	0.0	0.0	1.75910562161065	1.14169543913014	1.68756563251748	4.25501523404026	2.54439604225158	3.40267982482197	3.2424860628971	9.16876168783769	1.53098663966169	0.0	2.05585337164477	1.6056299074739	1.43023399616676	1.01566247185653	0.0	0.0	2.18534854888751	4.30781043157544	6.20792449582165	4.69092237753607	8.7901505491515	1.6999891000509	2.56622156862283	3.64061218569308	0.0	1.09130615466455	1.3679649061517	0.0	1.02495993932339	0.0	0.0	1.50007296492247	0.0	4.16210496826658	1.81873558067569	0.0	2.78952924442417	4.69072358318111	1.05284017775487	0.0	0.0	1.0057375423875	1.20279110292428	1.15356671946955	4.24091973247007	4.27190569240227	1.49958236854907	1.4429339090316	2.83667088475298	0.0	2.14098562977884	1.52469500341454	3.3145597554547	3.9289139836143	1.05082522579009	0.0	2.62003844371432	4.17500026540557	1.11923257029091	1.23304374668383	2.55822758814431	1.2982620410178	2.88022469351475	1.0096142564607	2.47801851483332	4.40534832663417	1.37817644198025	2.10382598423047	0.0	0.0	1.32559832016989	3.85540756328969	5.94818609871573	0.0	1.09536646050923	0.0	0.0	7.53689784146046	1.51429812115871	0.0	3.6536329476991	4.37656936885659	5.49518394469484	2.10014364408981	0.0	4.12151027955333	0.0	0.0	1.06402478681944	4.50316211074646	0.0	1.07384890503296	1.09858023521342	2.65050251612733	1.31979247670483	0.0	1.28813437508206	1.09833815433001	2.1218973134548	0.0	1.17358980456063	0.0	1.0013448719448	2.04570616456104	1.41748177873033	8.47709820530022	1.09887637132463	1.41411922097517	0.0	0.0	3.05065537924539	2.81233631370281	1.2919019720383	2.36416136098584	1.00320691255552	0.0	1.30983815873649	0.0	1.99937597207396	1.01606906800244	1.04136165695694	1.327879055398	3.09751296322902	1.09084371388288	2.87807099168785	2.022392454174	2.925048004556	0.0	1.3798111864577	4.08467678812426	1.22990908569346	0.0	2.77247758171719	0.0	0.0	0.0	0.0	0.0	0.0	0.0	1.096508938775	1.3767249795134	1.8772240263118	0.0	1.15069539981928	1.01031400294395	1.37622190701737	2.33428528515504	3.10382951481131	2.69302290386593	1.11874637231042	2.85385031173461	1.1774433465905	12.4929882382018	5.19710264269315	1.32583903001738	1.32759378590128	2.32824274152379	1.18806317585276	1.00554973655998	1.71526141243843	2.25984599925826	1.45100305787812	0.0	1.18294873190759	1.00848072821995	1.09010325739032	1.15258399175399	0.0	1.11693285871878	1.85911631464994	1.13385894406826	4.35532918216262	4.70610552273961	0.0	0.0	0.0	0.0	0.0	0.0	0.0	0.0	1.19322564146338	1.25694632858219	1.05002617880191	6.37458593192307	1.38367310443491	0.0	0.0	1.2503165577171	1.02009644122773	1.5493008356668	1.1595325218499	1.37008170360993	5.3794285515489	0.0	1.17524045042793	0.0	1.02140198397707	0.0	1.03411604816153	3.09375001646984	0.0	1.93160637324009	1.89796991986887	2.03564401428443	0.0	1.35074806493213	5.44882076613928	1.87570495565013	1.02367892414249	1.63550216130176	3.36978105789111	0.0	0.0	1.00738893018896	2.44284322171268	2.52366774011359	3.56489192036855	1.08495936097482	1.39189954774265	5.22304883706361	1.19598285642514	3.25071678554222	3.72482802165293	1.92273867939664	1.0325152003699	0.0	0.0	1.07631540526532	1.2488994445743	1.04970927572814	0.0	0.0	1.12285727778998	0.0	1.96269790339583	1.0906922455459	0.0	0.0	1.57755879191188	1.41425618044808	0.0	1.01586167036151	0.0	1.65724092136014	1.5116943928121	5.71948494947209	1.03763339169703	1.01007949220552	1.30317088733525	1.68342490701019	1.35848203767901	1.08604004844282	0.0	0.0	0.0	1.89920422657273	0.0	0.0	0.0	2.82450195353559	3.79386313951591	1.05866450926258	3.50237911382889	0.0	1.69197684999177	2.68234496685708	1.1959432663694	2.908320225644	1.06271424178439	1.38087548465718	3.99058429780596	0.0	0.0	0.0	1.25008375486322	1.15435531825412	0.0	1.13116681738133	0.0	0.0	8.40048535367174	1.74507256001647	1.077218389765	2.46303586130018	1.2706450114548	0.0	4.89738475518277	1.2330189476174	1.00003811873693	0.0	7.49239582321028	5.60277399629734	1.3648056268187	5.1263759393271	1.7577437618425	1.28651273145491	5.20245959318712	0.0	2.29482880708273	0.0	2.97466417290082	1.58240377222917	0.0	0.0	0.0	0.0	0.0	4.00365959739914	1.11020947624567	1.03008438960716	1.16570539182286	0.0	2.89709359811649	5.86178119335545	6.70702093917273	0.0	7.08286488016777	2.74306226110774	0.0	1.86964718708249	5.56607693135032	3.17393867522961	2.13403897608876	2.17151323197271	1.89796793683459	0.0	1.1717742346061	1.07278112960227	0.0	2.69863318606459	1.09893780929209	1.07735036001667	0.0	1.59905815170362	2.10969860536311	1.08004803043887	1.56388377211424	1.02606531603463	1.33890581931568	1.1846196986791	5.83276165202587	0.0	0.0	0.0	1.59638628554092	4.75690956597394	0.0	0.0	1.12468860896088	0.0	1.73034887154833	0.0	3.85452799477544	1.06006024902913	1.41994274336913	1.39479982112137	1.06928478914097	1.30032795888138	1.99659706574996	3.36363374423955	1.12009135491046	1.08714233102058	7.66750735228589	1.70635775183509	1.21068415191372	0.0	0.0	2.17978373096975	1.02842780637378	2.55295790191476	5.13376513658125	5.08226812470324	1.68414251973334	3.00661414627483	2.39258452005691	7.89225284592534	2.56842023317534	1.35841901418741	1.32292136104349	0.0	0.0	0.0	0.0	0.0	0.0	4.1193020908969	0.0	1.11147587512841	1.86612284421832	1.49182771514567	1.1079650973423	1.03687349801353	2.02909914014582	6.078428205172	1.12749178054521	1.02115952574032	0.0	1.03237205331985	1.02625971213211	1.01976047493093	1.01695283813388	6.09174424517514	1.24867049856593	1.22704409548789	4.90438314089148	3.78183207445543	1.00232285239239	0.0	1.02750336407041	2.47195478117542	2.13191034864322	6.41214935181344	0.0	1.09039175447628	0.0	0.0	1.17044938072927	4.83281522006712	2.03516269867365	4.82838134046796	12.8192231998615	0.0	0.0	0.0	0.0	0.0	2.9182955301534	0.0	0.0	0.0	1.03317743076664	1.35911954916641	0.0	1.04633625021825	0.0	1.26473749674566	1.31973311003148	4.40525848761214	1.29716549457725	2.84954698362401	0.0	1.61783526669734	0.0	1.66803969900126	0.0	0.0	0.0	1.22654987358612	3.29066921409229	1.28015721148583	9.44608259324626	4.1349813002199	1.7218558026192	3.04384009891532	3.1944604545319	1.89672712249557	0.0	1.28249624848571	1.04058514330533	0.0	0.0	5.81326758036042	3.44836439433075	1.43261398880139	1.22731829457414	3.78975509077116	0.0	1.3489514593486	1.45309572026461	0.0	1.0455055790789	3.22646774201936	4.81175428911875	0.0	1.21387481011058	2.27909018209384	2.52191181696747	0.0	1.85314912479065	2.42142992231235	1.09311428962874	1.83190130812193	2.38226401930289	1.96616189122568	1.06717411342083	0.0	4.08143609893054	2.39656487459777	2.18217110474002	1.22465861148822	0.0	0.0	0.0	2.60583854407981	1.8632322799606	1.12445516733178	1.14718678765872	5.09280298398982	1.95477654835363	2.05194271967103	7.44142895203434	1.41915051490636	3.7057154003365	1.6426850176189	1.13651918344996	3.68438907037109	1.10353177534496	1.23686095759595	1.02991740913675	0.0	1.00813059903283	1.39643241628032	1.12675899267425	1.67589960151245	2.4552261829291	1.19756580753185	12.8481599140878	2.04079401335957	0.0	1.15268787792439	0.0	1.05412535798376	1.66241915054595	0.0	0.0	1.13256764252078	1.07754726777631	1.0120501819925	1.89968434063237	6.25913724722603	7.68955468905047	1.38088209823914	6.11730945792783	2.42700507474185	1.32757169171645	1.27316543137439	1.71732890617732	1.24426208794676	0.0	1.32202729364972	1.63392904312398	2.36065381063341	2.68396876810066	1.01103083746624	1.00557823957205	3.52050839353965	0.0	1.10271978214108	0.0	0.0	0.0	0.0	0.0	0.0	1.00606166409435	1.0493689985567	0.0	1.0084971261575	1.64375190650613	1.98343264326884	1.23680474104135	1.4944608915766	2.90469095648077	1.09325961213272	0.0	1.34460571697234	5.59332599082035	1.18187619465803	0.0	1.362949609317	2.1403361079777	1.53893859511232	1.58290272101609	1.58250876995127	2.51600070558438	1.29374908924104	0.0	8.15002265549029	0.0	1.67658301929667	0.0	0.0	0.0	0.0	1.14651942784035	1.66819509119252	1.183454455016	0.0	3.01674744712914	1.01053602116467	1.30160447004063	1.09345072620424	4.37273825741117	1.69722960788263	3.33480266706212	1.03173624280915	2.10440702659966	0.0	12.6122357626136	0.0	1.63525705596937	1.24717753275983	1.05470193625547	0.0	2.34878378815411	2.38528751539237	1.87889961640646	1.66441463839424	1.08708322835184	1.00610928732551	1.0704075852824	1.08153736022802	2.48695010018675	1.01435648537451	1.03145853731248	1.45682498776393	1.2100301554882	1.55495483717644	3.05998632737354	0.0	1.48422719974462	0.0	0.0	4.25638208690881	0.0	3.49670204097937	2.10279961444837	1.26108687883043	0.0	3.02185330394304	1.08222580372391	2.50002073170956	0.0	0.0	3.7931773346141	1.99196240699685	0.0	1.81437512843078	3.72425908088471	4.45489409531943	2.46286900566248	1.08601676056673	1.23058470315784	1.59788960242904	1.59426710028596	0.0	1.11403053315931	1.72991801400792	0.0	1.02138564328831	2.22734295699274	2.13868980957991	0.0	0.0	1.27944909729524	1.04464569019195	1.28866397215215	2.96997433664646	2.56381736973736	1.07016288991892	1.71887520874129	6.80051679541226	2.25768818596105	0.0	1.36857837384341	4.54169774653367	1.4072941191825	5.07076751733637	1.26573760796807	1.06794792576967	6.35020275171211	3.36676476745802	3.94322975700532	2.58245055695402	0.0	5.49688727100043	1.01605899330684	0.0	1.06024392510847	1.40246207128129	1.6392844809515	2.01573153146748	1.98290077955323	2.09413071924194	1.26636044323794	1.80286466789335	5.13963605240971	0.0	0.0	3.37064323411016	2.64375615762918	0.0	0.0	1.10404367206194	0.0	1.35193944252962	1.75117594629741	3.32831512035951	5.23756545018961	1.01968034249493	1.14844610304369	1.01342756544667	4.1653145736764	1.00367079354598	3.81167961287977	3.49936161339286	1.50287893860644	4.09077702824075	2.43579884327695	0.0	2.32636406516776	1.01471080737966	4.11704181940318	1.01922107601566	0.0	1.00662156141177	2.10358164172479	0.0	0.0	2.01577268212512	1.13708845709992	3.90045417396999	1.11052001070293	4.3225659630219	2.73047059616608	1.44541889328271	0.0	0.0	2.86648862569707	1.25893901015292	0.0	1.98714190374853	1.08176544670458	7.24929021087093	1.07008130124989	2.27850441968531	1.7159390989813	1.21692622492665	0.0	2.29584825913306	0.0	1.00668691276245	0.0	0.0	2.15670178452235	1.91069616740825	0.0	0.0	0.0	1.64237055760714	5.06290644539891	2.32895488455383	0.0	2.28011643320048	1.09484758539555	1.17573964253029	2.7872991255085	3.52036845310754	1.40039758281926	3.1440803113769	1.08644590990767	1.60840588452347	0.0	1.20077078943057	1.89585467732493	1.18446429743548	0.0	14.1619194718883	1.55698426728169	0.0	1.63744012884023	3.10471160369319	1.39228871635607	2.79295691096458	2.04077323371995	0.0	3.77109833039407	5.92656659378206	15.0299704718556	1.91020994565125	1.68688045603025	0.0	1.51726506367448	3.86653875698764	4.667906749368	5.27575443834992	4.98667928573564	1.09539923962071	0.0	0.0	5.45140880810269	0.0	1.45850636733805	2.71406574561016	2.84979180406372	2.39741745631323	5.44719868441494	1.76219713277946	3.36916262716334	6.3554760329378	1.82611935931168	1.17342975824213	13.2519377112622	1.06225672228163	6.05814528615287	0.0	1.8368307710987	2.17929186577709	2.16784785494065	1.03339892459991	2.15840950814271	1.50111763383505	1.61022439213665	1.04233539615448	2.24993126456781	1.03955900424127	0.0	1.39153939878808	2.30355840475355	1.93230006683639	1.91819234315921	0.0	1.67979454194981	1.72175614340642	1.28461604855952	0.0	1.31378563487168	1.19806518716665	13.7497836763374	1.86496424844909	1.60215602571814	1.20042464567477	2.63648825275419	0.0	5.93041120954902	1.03639362445287	1.08233698632869	4.61731977873525	4.48653515885889	1.04675263858772	1.72027731258081	1.14731113303885	1.34721223850088	1.43229467080833	5.59238048354606	1.407157343974	4.13090340512327
T4:,20,min,after,reaching,OD,0.6	0.0	0.0	1.88329079833745	0.0	4.49690456571108	1.69285710221171	0.0	1.17355693643569	1.00747871868166	0.0	1.1878968594474	1.02645775312109	0.0	4.80165558664	10.044362327429	4.22235274391896	8.8844827817696	5.18722480271765	16.142446570932	6.11941785197236	4.92900560679534	10.5081405591297	2.8489671474534	3.02684552801284	5.34863565080448	1.03132274788348	5.76292153643387	1.01327550971596	1.20404696129296	2.21979416477329	1.21024689514502	0.0	0.0	0.0	1.17035594725695	0.0	2.31859357474037	1.4231204901766	1.02738718109501	0.0	1.21375708679118	0.0	7.05069495190164	1.53458966229517	1.46104378681502	0.0	1.66593799207552	0.0	1.80234024898877	0.0	0.0	0.0	0.0	0.0	0.0	1.10439178932084	5.4610455811006	1.22560041709599	0.0	0.0	2.20295237387408	13.4909583542325	1.06530409078309	0.0	0.0	0.0	1.7711459736789	1.8675169039635	1.13464578204505	4.72409538343444	3.87015136568309	3.6718026578933	3.3083495360505	2.788184982249	3.12703712230744	2.30683988885314	0.0	0.0	1.14659571866216	1.40514510843017	1.13070734281231	4.46214289457015	0.0	0.0	2.68065326407564	0.0	0.0	0.0	0.0	0.0	2.55386300323768	1.77560751613547	1.02367516114449	1.70859065271328	1.75230777167794	1.38094451864222	1.0163385865213	2.67303623156843	1.54671831463509	0.0	1.10140821244027	1.48498792963047	3.55651876592031	1.44068497275061	3.0004655285727	0.0	1.01239195584103	1.85086500580477	1.16717150565821	0.0	1.45529838504443	0.0	0.0	0.0	1.09056236745782	1.11904175469375	0.0	0.0	1.2737340303056	0.0	0.0	0.0	0.0	0.0	0.0	3.41667985590566	1.31804941225942	1.19671441386997	3.02515938524495	3.07681280674455	1.78189922614287	3.70697862739633	1.70887202428973	4.54198841722277	1.34866640595318	0.0	1.16557792794229	2.62556343672906	2.44144915782709	0.0	1.06510337515562	1.00809007124007	5.47067532378276	1.01601858734695	5.08653208838517	7.64007082751736	5.14055365047673	2.10345792294087	3.65332029653579	4.38669580524918	1.02431527449527	1.02496153630153	1.13204057734589	1.61430921851563	0.0	0.0	0.0	1.87245558819249	3.74431007352293	2.372255932742	1.20618611638971	1.36666904854352	3.8875283958587	4.52507088808002	1.59839071104298	3.69350446257833	5.36396100540776	1.30464736391248	3.57011594946398	0.0	0.0	1.08139312509834	0.0	3.5016172823785	3.48975688206813	0.0	1.36892490682421	1.00671332466107	1.33379427989231	1.04618093609886	1.92538102043017	12.6583719361542	0.0	0.0	1.00498596899335	1.76721985907387	3.42314726776353	1.03128725568836	4.54510541103228	1.52413885105248	1.27632591449001	1.20786351286193	1.09929650643626	1.52444593666612	4.32832670675825	5.03741816889081	2.75814933086787	2.85128811809575	2.82576520736464	3.0277848816881	0.0	1.04173766320466	1.10933437568567	0.0	0.0	0.0	0.0	0.0	0.0	0.0	6.59350030187428	7.00309860128227	3.52378381105777	3.35946268737139	6.28754151503283	7.40522851741092	4.69394311394646	6.70007204369055	4.28978900946328	2.07822652111406	0.0	1.53728677896296	1.12429635385942	1.61124094529162	4.99433573005525	9.69055454697757	3.60211265408822	2.25202123018915	1.46390677703248	1.01154294290092	1.93572807054447	1.31718919319642	1.74352940055425	3.62684790661714	1.03019472911395	0.0	1.57800158611553	0.0	5.2416248013393	1.53196724135591	0.0	1.32585112649042	1.59235590875776	1.35215074650275	0.0	1.35136451558742	0.0	1.41959092807577	1.31158572902795	2.74306671836392	1.95464220214694	4.05388034879338	5.34340592696856	0.0	0.0	0.0	0.0	3.58477148444415	0.0	4.75474452646908	5.55561223149824	5.72003955226805	2.28581113900318	1.56985042769728	4.50179629656319	1.37288417162515	2.6647960895276	0.0	1.15553697738921	1.15020882090349	4.41957447871002	2.72230194835223	2.4141831400545	1.47783233841559	0.0	0.0	1.07715184628735	1.6668156073472	0.0	3.54892922412705	1.92490831828066	1.06461613216576	1.34744945150444	0.0	0.0	0.0	0.0	2.3640965422549	0.0	1.55413836715452	1.36387029484842	5.74706794538988	7.17836005551838	0.0	1.01322063590239	0.0	0.0	1.15530737785962	0.0	1.77468214003264	0.0	1.27201858586499	1.89845799687587	3.82476296059522	0.0	0.0	0.0	0.0	3.28561018524534	0.0	0.0	1.18630223496607	1.20164174887892	1.30352120776773	1.02237785370312	2.18118382581983	2.0022060113145	1.13194387408087	0.0	0.0	1.13894601558012	7.55014487505632	0.0	4.42627612271982	2.02111746432024	0.0	0.0	1.02481740614514	0.0	1.09255925417772	1.11129862587506	1.53249248151907	1.25672287450139	5.98070021842772	3.35743004318081	4.69526145771876	5.22998615265621	4.5382007968833	4.39088785626156	0.0	0.0	1.86620338767113	1.23321340435391	2.0212043323735	0.0	0.0	0.0	0.0	0.0	0.0	1.02471032350944	0.0	0.0	1.32141046228139	4.46795033476546	1.72504201020298	2.51762519477342	2.22322628605446	2.8628517097303	1.53781158106853	4.89698620337859	1.46911693534821	1.99321549421812	3.75436353985981	1.61211623285066	0.0	1.1435799960203	1.84335165224062	2.79343077250624	0.0	2.11589529734369	2.9355165553806	2.17397523473869	1.2549099929047	3.21849555019043	1.3524228227806	2.77526331555285	4.03493446567853	0.0	3.20015427017682	4.09873595315484	2.70938309619993	4.85070437343736	0.0	3.72518643856601	0.0	0.0	1.35725086454511	3.53918612689448	1.24473712631746	1.12619858502018	1.66250697401244	0.0	4.28069068617139	4.87053666324983	1.31200304249125	0.0	1.38773047991277	2.7978250038042	1.87429126399518	4.91886620607756	0.0	1.26997164837317	0.0	0.0	0.0	2.24421311549612	1.4896351898515	1.14439937330588	0.0	0.0	2.74486964459474	2.47866220974125	0.0	4.20427193828176	1.1413953046445	2.41954275690454	2.23198595815339	1.18156414188974	0.0	3.64978525967476	12.2244830522544	1.77169380713663	0.0	1.28782165822431	3.57539062457325	1.86913227873149	1.61704003791134	0.0	0.0	1.08815403723006	1.93291106726928	4.18900340441343	0.0	3.53432656582168	1.49512460096922	4.3831272389067	3.92411047291446	4.56612354672977	1.08411084227086	1.74024581876652	1.85057636381324	2.55174527928795	4.0042544818022	1.13632571493312	2.34917135658226	1.49985121960769	1.48598566964263	0.0	1.0175418299395	0.0	0.0	3.64235304661158	4.18893032596535	5.69384168614567	5.08553475953265	6.63126611887033	8.59518070980368	1.4460863914642	3.22922975618338	4.38730756743847	3.1030413647235	1.05122083117279	9.19901566251659	4.93078040325644	7.01652411768152	4.69807631019039	3.0686403617411	2.56559813513086	3.81557887509739	2.26742846209001	0.0	1.69550028422418	4.68583000296987	7.02359004377725	2.08469209485885	1.85825500080147	8.00926746773209	1.10337258996566	1.89525636545962	0.0	1.01302294845884	1.06588265219426	4.30651933199754	6.69234689032874	4.512927088162	8.18136860496847	2.39667800646069	1.54613757491276	3.93804859982341	3.39691939762557	1.86084929262721	3.31355091304625	1.11796775247883	3.16301133102356	0.0	0.0	0.0	6.42742598570732	0.0	0.0	0.0	0.0	3.86868748284773	3.35594045374747	1.20345993441186	2.62633341575843	1.34283352361084	1.02896330424083	1.24536838207665	1.00603493311321	0.0	1.00632138854479	6.03294976303861	1.50948576753884	2.21016165059202	1.13572743789375	0.0	3.79005526770579	0.0	2.54032221052332	3.24011222223979	1.27950262086359	4.95727415832638	1.21472619201392	5.00589751181301	1.09155884790872	0.0	1.00058135763262	2.85461032798999	0.0	1.06223375779262	1.18424028600539	1.38179820721946	2.36030073353362	1.09916676534482	1.64321573891822	1.19675232230972	0.0	0.0	0.0	0.0	0.0	2.96362404529157	2.66848673295204	2.30724190158093	1.66317565391111	1.26712318178176	3.11136085390756	2.6763736879591	0.0	2.37887272901903	0.0	1.84977768456106	1.15815610446465	1.94101730624837	1.52389646082936	2.19419097127716	0.0	1.32052262929207	1.0150860182564	1.34454481819705	1.99082502261551	0.0	1.07621651609608	0.0	0.0	0.0	1.10136760003542	3.55098043700785	2.23751224956887	2.66908127984313	4.42735560634057	5.74168917400279	6.22809335336322	4.36872515364242	4.20043133806068	10.8647257069897	1.05799781792146	2.43890161168644	2.9605780092228	1.81395104912163	0.0	1.23595361299978	3.97894618475285	5.30383553054636	3.59131760724827	3.85212566131308	2.26497365637231	1.30124712739002	1.86824101793799	1.14818855542759	2.93501407976665	1.64651513156468	3.43813447276888	1.02391524998347	0.0	1.00262216534011	2.72877320788173	1.13358060717607	0.0	0.0	2.02837139238918	1.42864002528111	4.72040034191026	1.11180662745272	3.26699192412493	1.60018433969331	2.68180829106783	0.0	2.41153821502352	0.0	0.0	0.0	0.0	1.33868209468226	0.0	1.16236571316692	0.0	0.0	0.0	0.0	1.06970099354264	0.0	2.51723479280255	1.26963206905786	1.11895951874286	1.29400192894198	2.08372278078108	1.04942614430471	1.06899768100782	1.05865427553598	3.28027620815172	0.0	0.0	0.0	1.79848659071586	1.32198147995372	1.47501233086026	0.0	8.19023131442139	0.0	10.1181289708899	2.74506968571507	1.56881282140476	1.20061693729823	0.0	1.17891620233592	0.0	3.43866403728268	1.46450518344103	1.6728241777447	0.0	0.0	1.60969888731932	4.35400022164684	1.17364969017709	1.00629078289571	2.82583391302183	0.0	0.0	2.25134546766111	1.35983229691989	1.83281706560795	0.0	1.03078474691591	0.0	0.0	3.62428108446829	0.0	1.00728360792576	1.4327765230584	0.0	0.0	0.0	0.0	0.0	5.15104977124124	4.30635900133367	0.0	0.0	0.0	0.0	0.0	0.0	0.0	5.36713364848613	1.03111586730345	2.88328448356563	3.10914481733373	1.29181755475693	1.85526113652244	1.29539753173761	1.00972783187287	4.23054637247979	7.10718069536689	4.28855043176415	4.15045844821103	5.12146729859643	5.26112095226523	1.44108772190132	4.70353983863804	0.0	1.36028818590759	0.0	1.01625820716848	1.42900724712003	1.45199717670466	2.60216528257403	0.0	4.57761299873348	0.0	1.14184743911052	1.36981040887319	9.21919771755006	0.0	5.30392784657475	1.01073680313544	1.01901617436246	1.08002915739783	0.0	0.0	1.24189480944341	1.7897957833963	1.35025096829508	5.82793303395241	1.03255760512617	1.02963791027986	0.0	0.0	0.0	0.0	0.0	1.09247095848035	1.14080549606107	0.0	3.16383801489068	4.35838013572088	0.0	1.09383796366618	0.0	0.0	0.0	1.64888237969507	0.0	2.87019015889521	3.70513582186668	3.13987160224013	1.32590283661211	2.12548298889963	1.22055776267899	1.16677752746721	1.27157516510965	0.0	1.66079729278372	4.77367229218775	1.38002266011067	1.4880549835062	11.5974781867039	1.23400065460086	1.11301407285557	1.60939718735585	1.31126583189794	1.11900348662832	1.12277411462668	0.0	3.93732232069207	0.0	7.12798994788297	0.0	0.0	0.0	1.0517315105656	0.0	1.08141188342864	4.71265426484837	4.912070540701	4.40845471027484	3.5626979623415	4.25974572300254	6.360342623426	4.11914692468255	6.07419292217366	5.41783252689613	16.0615951779477	6.43632978980847	4.21736423221882	2.05582668586035	2.19837323577604	4.43320999388361	7.12931569799963	7.54696977641478	3.9820780035866	1.80729449995791	2.78367911247426	5.21940429967465	5.69570677579349	3.93980371652604	9.44897991914374	7.00676108104514	6.95237088788892	3.89983919793693	2.47730103041799	7.63659918942109	2.24528954655726	1.60951227339096	5.11221640179164	3.64734783613906	4.08838733228803	4.3252423041236	2.14605861792351	2.44475316396837	3.57040821489788	1.16422318687207	0.0	7.32261029987472	3.31297363165362	4.37139619355626	1.3375649828181	4.52329122786835	9.41396143716758	2.75740807717823	2.72368004455897	1.69870860029249	0.0	1.16685905320241	1.60043337795956	1.64643352782568	8.81701424320725	1.62436918235476	7.12493113950516	1.32732642355381	1.26209620637789	7.48749105205447	1.63254150243058	1.77179699110524	2.28548311321675	2.81690024099234	0.0	1.25449929416078	1.92886147826206	0.0	0.0	0.0	0.0	0.0	8.37618018392541	1.05849022196096	5.48713689429737	12.5175166455247	1.18126445819998	1.03196051774486	1.2530565307262	3.86065328432839	0.0	0.0	0.0	0.0	0.0	0.0	0.0	0.0	0.0	1.03729441493918	0.0	1.09781626531525	1.15884688219159	1.56216942856661	2.51875628691486	2.356811229273	3.14798692439051	3.56134901755621	1.0077977038088	2.98975559275976	4.21432787195942	1.63903420358661	1.76544104369361	1.94643442763801	1.80386858261999	1.18559033596466	4.7861888488961	3.6261801972056	0.0	2.86242438351859	0.0	1.17558315781811	0.0	1.0610396579258	1.36054034826751	2.98579755629058	1.06252889839325	1.63961692487555	5.0899963051407	5.87991369382133	1.18102862646292	4.39343044758376	1.03527185387975	1.58695927912268	0.0	1.05374816682763	0.0	0.0	0.0	1.01277981863015	1.01925546266748	1.42099751294503	0.0	1.48204345210683	3.49273189510034	0.0	2.59936302142728	4.18928621945385	7.76085125942168	0.0	0.0	0.0	0.0	1.35303985721853	6.19749957443589	7.79129580486496	2.84526683191665	1.61686985648197	6.12875333046091	6.93726084500424	5.74980719902067	0.0	1.90942700046908	2.928135270272	2.4649547824612	3.88858127182702	3.61576858006339	5.3166138946657	4.46587945309684	0.0	1.94131417371427	1.11410775672322	0.0	0.0	0.0	0.0	0.0	5.4426975472246	2.83261455539506	2.34808644287838	0.0	1.53984443550977	6.97889800309206	1.16917855549867	1.02841751898927	3.26914243780855	1.63875560601938	2.70532963982245	0.0	4.67585463890618	3.28114387589361	4.28112116385943	2.30973315034031	2.92474035402336	0.0	4.04368253512109	2.16911130910812	4.08080774007781	4.33417957483585	4.47907970640583	4.93538886674418	0.0	3.63788298524945	3.99755292436846	3.16387211033546	2.32642575308798	1.13878853242778	1.8283196711916	2.21359516052887	2.13072802633338	3.97015666427868	6.46981153570391	2.14553140651565	2.66744577224795	1.03101141009781	3.01657684040595	0.0	2.5241049314788	3.36393202733392	11.4659079263698	1.1588170524282	1.13917037522485	1.08809450206167	4.62036125757947	0.0	3.79042090331538	1.77932806628686	3.05651104316168	2.39865132700297	1.04592446037663	2.12352925670002	2.43200507369887	1.41143136538706	3.82236380503122	3.91539898941369	8.45814846984445	3.4679459694222	4.72957493018427	3.15049702001833	4.66676352277694	1.90390486199108	1.08658459795394	0.0	1.05062506959333	5.16877867829271	4.85034205024059	4.44975314419443	4.24436455908874	4.07624615062941	2.62664658351206	0.0	0.0	0.0	0.0	5.78982843044028	2.59531159347873	1.63472460351479	3.73907525241137	7.76877173792772	6.26647580593141	8.42506675855751	5.01943990338921	1.72568416885505	1.88343943371069	3.54100455090475	1.39516742414957	4.83030405761387	1.04599297712341	1.27998129549532	0.0	0.0	1.28437248920828	1.12777199933419	0.0	6.92818851410937	1.36011063660533	3.62160426607876	4.13948577586193	1.5533317791454	1.94058975094762	1.76252062771504	1.10453362776834	2.93552641515934	1.42288471638637	2.08392837351625	4.73299094975183	11.0102912009469	3.80851731051912	6.01643326535179	3.27389511667072	2.80282438226021	2.09388987222235	5.3285546797148	1.33358044554318	6.02438796377658	2.69436858245602	1.9479285221016	2.41895480998321	0.0	0.0	0.0	0.0	0.0	0.0	0.0	0.0	0.0	0.0	1.15545620743642	0.0	0.0	2.18372333342105	1.62740255021307	1.9547373984635	4.5314879553854	4.84330714261322	1.54056011578514	3.83845612137892	1.12589621309853	0.0	0.0	1.43643541601023	2.14214850635458	3.40778837884432	3.22583514243632	1.32364798847182	0.0	1.01332640569992	1.00506188350983	0.0	4.38248752685916	1.18910442221719	2.40591600676186	1.535237517366	0.0	2.00595141346388	1.2076079810781	3.44348604578325	0.0	2.76993578961308	1.99083382965265	2.55607889120799	4.51497844668637	5.42521936452677	2.76665688977781	5.02016446399562	4.4178147510789	0.0	1.62326659978695	1.07954982450065	2.2951042668115	2.30387639366295	3.7586542732653	5.32875058241235	1.45676127071058	17.4992828260774	4.33371964867531	6.2482283021761	5.39545889157365	8.09567370125541	7.23340034558683	2.16851392082236	2.11018790085155	0.0	0.0	1.04240172454332	1.39185988806485	0.0	4.92946148417591	3.96560320169298	2.9329372520742	9.06085049646761	3.96886981363422	4.57383266127222	1.89259277991211	3.23394308556575	4.01577287584574	0.0	3.3844548091917	2.46568008274732	4.01838156352552	2.74109484361686	4.21573656981333	0.0	1.00113084525036	2.19672782836627	0.0	1.20665239801696	1.22082516115231	1.09509455691198	1.102007503623	1.99726083240486	0.0	1.22358328580709	1.08763369111109	0.0	0.0	2.24424233243558	1.77008397213018	3.43416095621083	7.06633831560577	0.0	12.3796573663037	3.12664169815129	1.27144007534704	1.53347054011278	7.3958016124001	6.01056897033541	0.0	1.2420999109909	4.86618923026014	1.03247981173535	0.0	1.06402993902831	4.33496350910955	1.49400860701962	4.58044695011259	1.19057681451344	1.38638094338613	0.0	3.69748182770325	8.25656031704711	0.0	1.31556693926623	4.11839969319498	7.87487019410739	0.0	0.0	0.0	0.0	1.0183516427911	0.0	2.5598693123952	3.66349696068779	1.47436867273042	1.98904102951151	2.22102404279898	8.63275089801579	1.09780235189307	0.0	0.0	0.0	0.0	0.0	0.0	2.07912370916111	1.08599524368868	1.09680758763091	0.0	0.0	0.0	0.0	0.0	0.0	1.00557735200935	1.02759002736587	0.0	0.0	1.46341846335039	0.0	0.0	3.2955283489027	0.0	0.0	1.02545626656123	0.0	0.0	0.0	4.90898310975843	1.1040532248917	1.00679066404359	3.85934152692449	1.90424232398536	2.16930229727674	33.5813921686292	1.08524933788824	0.0	0.0	0.0	0.0	0.0	0.0	2.62835977995695	2.71916617597433	5.24009462125018	4.58473716708901	4.09308943442692	4.59668738287349	0.0	0.0	2.84727003056886	2.78255201102498	6.2931437725037	2.18746675142274	1.82141867587215	1.82301038507451	3.20668440597807	1.27174990335146	1.06008794148495	2.73837381381097	2.47677953237639	1.00300906430704	2.8417193709841	7.48431579413347	10.730507887172	2.67331687694914	1.82320378518061	4.04997697919765	1.60931838785834	1.87356049778328	3.16199012398743	2.38182477720436	2.36365680276444	2.40949818008172	3.04227104674668	2.29209814361153	2.79459593408481	2.25420236006742	1.1307117896427	2.28154433604164	1.12570348962068	1.17212931385433	1.81707026510546	1.32130102309861	4.01661053898029	4.55101205923855	3.49879772715214	4.08166108116416	3.39951811034114	3.60168211700185	4.12835581659545	2.17216502223229	2.22587044632342	2.2936438691086	1.09741597772436	2.68905254387238	1.85931921264516	2.21360567350541	2.25904497298462	1.86031034300361	2.12652596145214	1.96696256384983	6.70328714505422	5.88804836142419	7.49746590300697	5.69549323172749	7.84318072311435	6.17698820974659	14.3585181116791	7.81508903867917	6.16806954653353	5.91347714874948	7.04843859911648	2.78706644630693	2.95735056073676	1.24107180578177	0.0	1.6256475777166	2.21585257102318	2.71857703599601	0.0	1.00816768374308	1.17604617797303	4.01247570378946	2.60762322915981	1.4831554261771	1.8277103073416	1.83764156805347	1.20672243119001	4.25398642265621	1.93603329733852	0.0	1.05607612912949	1.56013075303511	3.48960760455229	1.00591949185204	1.04741805622623	5.70622639402922	3.7118427975824	7.71790946682318	7.24428919459611	6.50317208903996	2.27092583087424	3.30697854771483	2.94597075828861	2.56918472088112	5.22363619104924	1.9910374735561	2.77005005830566	4.7269265437148	0.0	0.0	1.37330814854194	3.6150915026205	3.33616140801691	0.0	1.52601667108306	0.0	1.1667375399327	1.28675448451707	0.0	0.0	0.0	0.0	0.0	1.01756341382775	0.0	1.90985954201329	1.57859186542618	4.4231480801794	1.84066423335031	1.12139031617546	0.0	2.40666817479384	0.0	0.0	1.31107455829938	6.65040618283861	0.0	3.40455557595587	1.13919274032571	0.0	5.43147650751256	0.0	0.0	6.60858700194317	4.35294144695393	3.3181870887555	2.22731713742819	1.2839325725129	1.91413676233123	1.38097654487261	1.74342580113397	1.53003089770042	0.0	2.00158000044299	7.23249211479573	0.0	1.17707630576153	1.09809266579575	5.46446855102295	1.46380097629209	5.83827823726567	7.97815903587516	4.55306718956851	5.35052983697804	1.95734791785937	4.89398102977361	9.33110573658107	5.53317331702846	4.61028076580028	1.06533988740466	5.43305779918626	2.29543486729614	1.96469543330596	1.02638679762184	0.0	0.0	4.10262253173418	1.65260212974688	1.00161303612982	2.17233372478791	1.00938935949447	5.86460694061607	0.0	1.25566578526357	5.77305404232793	8.81498943083062	4.36791157548623	3.39947086754161	4.06545420495667	5.27292987558681	0.0	1.15763902516887	1.82016726587499	1.17320676147678	1.37654599444323	1.7162771776738	1.07176722378588	1.66432259455296	1.25327072881174	1.06456827863657	0.0	0.0	4.63508568928719	1.83545357516727	6.05360807073318	1.42906703617353	1.65933483619644	2.04684476448644	1.91275475362463	1.06197332255549	4.45114681556992	5.5809013978497	1.73176581258948	3.72769928358759	11.5803886534755	2.36264730979095	1.37966406364831	10.2571297992335	1.94741114689335	3.77118210507653	6.21789455325389	1.1614761784199	2.01481619508921	2.30479811487863	2.69757154199444	1.26585692824306	1.02943712171295	1.47291903540251	4.05148134085507	4.02179976233647	0.0	1.03341652125648	0.0	0.0	2.74747804130205	1.71768657588272	0.0	0.0	4.51619655342475	1.22552926919722	1.33681962514931	5.85875740697647	2.13340056076319	3.11357900302946	6.347302110066	1.05658032596761	4.50669985900194	6.50739380604783	3.10944799966149	6.54222967249069	5.63866078103886	6.68489389050843	6.20352755642215	0.0	3.36029033776542	1.15418367501037	1.01092787743927	2.29382377840662	5.19222078423309	0.0	4.72815165142112	2.14958297435673	1.07518875176705	2.09540788349801	1.22407459440334	1.27253107859509	4.19454780473037	1.51972066656402	0.0	2.41821590578715	0.0	2.1871222693863	1.15618569534062	2.63031367562537	7.6120126682331	1.97820267755835	3.69574576289144	4.80023689822418	3.41438386401307	1.23637011557512	1.0170433603786	2.28051210700746	2.40302133613578	1.1664309504121	1.13883254495967	0.0	0.0	0.0	1.24778824475017	1.05055643033626	1.35661340607001	4.62926296623281	0.0	2.19096389208877	0.0	0.0	1.15721342663304	0.0	0.0	0.0	1.10459006829066	0.0	0.0	0.0	0.0	1.37523022439612	0.0	0.0	0.0	0.0	0.0	0.0	1.10875572867054	0.0	1.10307232400841	1.07315660870412	1.90062044566049	2.5141406773294	1.30123661003856	1.47590113255064	2.60613414999194	2.26191383681632	3.94327094575141	1.65269842343518	0.0	1.72506050413479	4.60225103475197	1.27131955191305	1.15268471308206	6.65314965452361	8.49697192499688	7.64473515719319	2.57742421594637	2.4734901160384	2.04894938901809	2.18070819518978	5.24453515326373	2.22457425353336	11.0231237988868	1.89746320926089	2.65491007928851	2.82154124608593	3.02391256254421	7.78096875995852	7.64899358851513	12.8148638013982	7.86651066766498	1.59599903709505	1.12225619514557	1.06987240049923	0.0	1.00263345567035	1.03437593913746	1.33809943183648	0.0	1.16233211669164	0.0	0.0	0.0	0.0	1.47180750162366	0.0	1.65276455492785	1.12320518543514	0.0	2.14477468942064	3.30201658003308	2.25999981885487	1.81708009900865	1.50047862156988	2.30557820532314	3.31049564922281	2.75407637084707	3.88635409543495	4.57870180167523	3.81323251653262	1.62286499977582	1.43080861422375	0.0	1.48088161324375	1.13440587781085	2.01049844313853	2.66437960269427	0.0	1.91556698969696	1.01941202351662	2.92641477115946	0.0	0.0	1.21473127523501	2.85518203154525	0.0	2.27602309398801	3.48020749934209	1.61008726825091	0.0	1.98195788282773	1.75530263320435	2.60238208850054	8.19178302203664	5.21232805466044	11.2039532754576	2.95921055887009	0.0	0.0	4.24178546762784	16.4779799333912	3.12587268199934	2.73763911325474	2.55101632104812	2.95079087709196	1.60903187092903	0.0	1.38376169315651	1.01388079239782	5.95445602366487	7.07280689386085	1.06439252034949	1.61287837548369	1.0189822210748	3.48432828814328	1.12063366288492	1.20488213239587	1.02337778862297	1.14182015294095	8.15532524293712	0.0	1.57550730369844	1.10504392728991	1.82252980669938	4.84160259859735	3.17582144994544	1.1580118623304	2.72249445065102	1.32464941657813	2.92203920450395	2.61361074944429	1.58173824984715	0.0	3.1127651938432	1.03869669477555	5.42120416632979	6.5826754106486	3.0741661047719	6.42587363882684	1.02850936208854	4.20999143854431	0.0	1.01515051741832	17.4130908421768	1.06829695906235	2.26820895944956	1.70799319373809	2.56431390782197	3.63562157616425	4.42605298531097	3.08777187423042	3.27618061264801	3.3994837506197	3.30609162631649	1.01148904562753	2.95959416047347	4.99611544349068	0.0	1.44279194759347	1.33124185273899	0.0	1.15640453613095	2.34946150074658	1.13665586414165	3.35985281704977	1.05103171301385	1.82900546965408	1.22348672303577	2.81093223600884	3.69682189070988	3.90993081122309	11.1631326745497	2.63237030094573	1.79409777845543	4.05735538930726	1.13572464509197	1.90321440312009	2.24310388749467	2.6061485339732	1.8092991254501	2.47960703516857	2.83842587639235	0.0	1.02394969138476	0.0	1.22988744233715	1.97609772003362	0.0	0.0	0.0	0.0	1.00324070538287	1.02603259383339	0.0	1.4564030266688	0.0	0.0	0.0	1.47280232984423	0.0	5.0390119861528	1.18069453833125	1.16624352959119	0.0	1.64113249356428	0.0	1.14626675198697	0.0	1.44711157298511	2.86620441342375	1.23005369704158	3.88055798037305	1.15255308703031	0.0	6.05697976645357	1.11202284300815	0.0	0.0	10.3606702349576	1.81640453501969	2.23346044358571	2.89023244494706	1.92934769684721	1.48107228119161	0.0	0.0	0.0	0.0	1.1108276604923	2.65569887388655	1.16135995957327	0.0	0.0	0.0	1.11687765043139	1.08984476819976	0.0	2.6663862913008	2.16280862565868	8.37936577500594	1.5153526964086	4.54632554198888	3.36238477327976	0.0	1.01602625833294	2.24736347828194	0.0	0.0	1.48124728992217	1.48695620567307	1.58196789837783	2.12458023468226	1.56251736322931	1.00290499622582	0.0	1.1361821949554	1.05241997905485	11.8338235042454	1.8288140350824	1.01083674471271	1.78205867918968	1.00634107516797	0.0	1.11012849725972	0.0	1.08930676218985	1.31683799579938	5.96719180341402	1.29431731957902	1.05803118704829	1.89531935441013	1.4725065681615	1.09162779648693	1.34447632084918	1.38421070859117	2.70903930850815	10.3345111150939	5.18948994834105	7.38559028672325	5.67203318281265	8.25788374186802	5.35783384267984	10.4413986688455	9.88739427390185	5.20492174530604	2.57323256631968	2.32362084938516	2.77284669311849	2.10883933817562	0.0	0.0	4.75041886881005	3.58035955508087	1.35485455574954	1.45947537870008	1.27878041313461	2.52263249883684	6.902139236582	3.81356481315965	4.32605295921093	0.0	0.0	1.79572211267216	4.9794336451181	0.0	1.29906024112156	0.0	0.0	1.16951638882493	1.21359853230102	1.7552825123469	0.0	1.65058366090798	3.17738442168488	12.011509438683	6.03251415490925	5.45970125197284	7.02872064384523	2.34277763432018	3.80020394898054	0.0	1.39499030770478	0.0	1.79629735843444	1.26680813414501	2.00238654091111	2.03641347834652	0.0	5.50921977605574	1.09407346254099	0.0	0.0	0.0	0.0	0.0	1.0124105065775	0.0	1.477558595618	1.26292786215997	1.16846196142081	2.35770777950092	0.0	0.0	0.0	1.42289082594754	1.85571718988992	1.38858143488528	8.11744948967969	2.47602641292747	3.94016363183992	2.86805690555169	2.42719965954373	1.51050785305336	1.09853022575866	0.0	1.16749676254382	1.18303725869276	1.46586396788846	3.01976853496589	1.60071750957363	1.62756387744356	2.96088832889996	0.0	0.0	1.92391533522414	1.11246644368076	1.52944745181763	3.90401629756562	0.0	0.0	1.06074944878748	0.0	0.0	3.11343580276247	1.31652370062437	1.5960900371163	1.1941524062513	1.05418925013805	2.72114593259459	3.57480221963553	1.35880684227051	10.1764257134473	1.97658552610499	5.5218421596096	4.71693791025262	5.16162488776235	5.01694386170742	1.57197002569012	6.19841429902772	0.0	4.65271707553565	6.83000794949244	3.74716186982654	1.39787558335078	0.0	5.80882195121402	0.0	1.44216033732626	7.16017084014119	1.26895619808532	0.0	0.0	0.0	0.0	1.08638642430266	4.93723943930093	1.49634038283868	2.01314349578127	1.04904845624655	1.25271086215407	1.19662991146767	1.38729839243279	1.05525656976726	1.26539409523477	0.0	0.0	1.44600645970141	4.86284420306971	6.53413087916576	1.2121205080633	1.13230804410121	0.0	0.0	0.0	0.0	1.09311662535578	0.0	1.05002990652365	0.0	0.0	0.0	0.0	0.0	1.53910115311504	4.15614744677625	0.0	1.98470093993179	2.60220542535267	1.4417976324641	2.79239997232893	0.0	1.71979044252149	1.69317542552199	0.0	1.03971745664539	0.0	0.0	1.02008926939631	1.48787689061978	0.0	5.33492643619235	2.20433122312262	1.38908249122881	3.01541505404769	2.01904818515027	5.74751787398543	4.0704319908663	1.63870639113684	1.75974387848312	1.24548535795591	1.69515271123467	1.2757484515277	2.24993030344537	4.08072821425612	4.21274844998614	2.13479992566973	2.07354008113021	2.16767873548821	1.64789986842472	4.82756004682096	3.4084423564139	2.65273818974521	0.0	1.35780459642236	5.26139884197895	1.48700965975335	1.40103499795234	3.72970665641737	1.11477008727684	7.72184401915461	1.0064403404694	1.33135691424378	0.0	0.0	0.0	5.52679800982562	1.26242769597944	0.0	3.9294605630672	1.89457669299485	1.44885271562818	3.9042988066833	15.5021811992697	0.0	2.70188286060075	1.40576293996001	1.29990729219502	1.00032525808605	2.38106738989836	0.0	2.02840105646267	6.69006823171274	5.23634999467317	0.0	1.01175860632656	5.10593586491743	3.2287870160009	3.03668916289314	2.46863189783335	0.0	0.0	1.0945442479504	1.44905865948961	2.84939868271276	6.53978416566316	2.17636856738854	1.84713269852654	1.04618937251767	1.901292505872	4.50481281040098	0.0	4.72993755303834	2.26355828758822	1.59227639380338	1.15295780367224	0.0	0.0	0.0	0.0	5.71525236957205	2.34870220010207	1.04032607027697	1.02914118712789	4.07908046163036	1.70173533750757	1.60847385151866	1.45768356925199	1.14120540102197	1.10827703789255	1.29283616554809	3.39548987380986	4.73250298553849	1.3962363740549	1.84633959202176	2.40109886725249	3.28722593039014	0.0	2.9840248330108	1.42682820180924	1.04901440822911	1.64724946225464	1.06523944142339	6.34497439711358	5.60318300700408	6.87883029422468	3.92123019892574	6.84798568332642	2.82742519611772	4.26057262171903	4.53127640220048	16.8167855455437	3.79962571292389	1.63786828885196	6.67310205752802	1.46576803806843	5.85633859157578	4.23004407294498	8.87016023831154	2.42686602125172	3.51333153357743	1.39796976509639	1.12900038937937	4.05170500875373	2.00674382870287	5.03005152193866	3.08041597833108	0.0	1.16170755591765	1.02345198887761	5.93183969543102	1.39017335303094	0.0	5.47349318636888	2.60967176908265	6.94312036114026	0.0	1.74981431748158	6.39655299948221	5.15550040274584	6.49415148734815	1.84827321747791	1.82257152989267	1.35173401945398	0.0	0.0	2.93322972173052	6.3536897347329	1.20996633021244	0.0	1.41811957743264	0.0	1.25733368270218	1.2628409145227	0.0	4.3130431612392	5.69450930412748	1.9469484644157	1.75224258827257	1.41352191985469	3.98513943547263	1.0445431732381	1.93121340636858	3.01361398343639	1.0725420204381	1.49022975188124	2.6735815237229	2.18318691305665	2.01963518191361	2.8171009821105	1.32412068164544	1.29054786426937	0.0	0.0	0.0	0.0	0.0	0.0	1.01997420171212	3.92761351698471	2.22055858519652	1.84412992571487	3.63862039922889	2.5054482814359	1.27702398946733	13.5678944225703	1.02161253222761	1.02146588633859	0.0	0.0	3.76465733840363	1.20830821833509	1.46204093437265	1.21047500559098	3.65164868589539	1.96455357599342	1.3763909779904	2.04545991924415	3.92216341860536	1.45030811401249	1.2387100318086	6.57546529079453	2.60199853888387	0.0	3.40788800962022	1.11852878917892	1.51212067162355	0.0	4.54233872498662	1.97450368976431	3.43876538148908	2.48261518989193	1.61864990448172	4.15460378671492	3.32565547270686	5.04383690556144	3.37544282179928	3.45092437553582	4.16678404154012	1.38710001272959	3.70188404807278	1.93093744366007	1.74881454654812	1.08123853138106	1.49850225835148	0.0	0.0	0.0	0.0	0.0	1.33636419318205	6.16564977356282	1.15363445360191	2.11347492556835	3.94155812913233	0.0	0.0	1.35007716415941	1.58140402082335	1.27118708925268	1.04207711504771	1.0579898579582	1.29677361018173	5.90122524694047	2.67827223471557	16.3607673543321	4.94644874521619	3.00221175959056	4.83165824968885	1.6241403868704	0.0	1.20610953800016	6.1492433308914	3.7638850018448	4.11035390494523	5.36472396363416	0.0	5.51174284191257	2.46169668816471	2.26047342818479	1.84151782432929	1.08471327875254	2.5585428143588	1.03083356033513	0.0	3.11681794609639	1.98029658198542	3.44876936307021	1.92928803172265	1.74053838722849	6.8422400056585	4.89552887720375	1.06320052641093	1.37817549304526	2.58394807348161	3.43766436818028	0.0	1.16701697266429	1.03110485725851	2.57334677338274	1.61248409191673	7.79417177549188	1.74269907376834	1.73691685507251	4.91953116408362	3.06314753396959	1.86731897007721	1.25066571938258	1.14582593758781	1.1445779801151	1.47570662167542	2.53466622926215	5.80116300633071	2.34867766658335	2.48258337400662	3.22926604390463	5.25307983337599	1.05260040124449	2.32801262137709	5.00934185515869	3.1122137730623	1.61700972162952	1.18467355011015	4.67663721897823	8.38125150092419	5.46113933769809	8.54223711481742	6.65425515173804	5.8698525478261	6.06744489238879	6.29407649365412	5.94168515048377	6.76869072529403	6.32052355022893	23.4389894184112	5.89022496025067	6.82313219124938	4.19924593667271	9.91779628394253	3.5996589147903	5.92214610150708	3.7847379388386	14.8989211880432	7.62930395922283	6.54641574329214	4.11880142223182	3.8231000640838	5.28313773128759	6.57680742347274	6.28756372574238	3.41684232921402	6.00821154110318	3.15496189956931	2.65399025458066	4.93140536093703	7.04891852111023	7.9492286890021	6.64497084564552	6.00504323596834	6.79781970227571	6.15482513867852	3.89761701101541	3.70248113192927	4.0853955298863	2.56710212212766	2.2548384302656	4.47514910938009	11.102597216577	6.02326349693454	11.264476524502	4.72722787226645	5.1711707171924	13.5472742005602	7.62757811121191	3.27657015188083	7.0009166374555	5.90159255631248	7.56543477625041	6.58780727545121	8.16096202863628	2.29458936779907	3.83323553453237	4.40352893918305	6.71136854697872	5.39997056141886	3.20058585856614	2.77431464438595	2.06967567005152	2.80505235089551	8.43001309116791	14.1541539400767	12.3140685007636	13.5127229226627	19.3681574056779	16.7888102011478	13.2094687227734	19.7147151713495	37.516956358041	48.1193338246978	31.1306139077408	26.2744291133369	75.0152991778038	37.242786556875	42.7101577668358	0.0	1.12847084082123	31.1915099423786	49.8028906867723	40.17157637177	65.6673579122142	37.4523329512327	91.1623902913293	45.1629357841055	1.83534189196228	18.387630769702	4.49553110597077	1.90472183249512	1.2201758253444	2.44205588466965	3.78114629074302	2.40926463630656	1.98752022242776	2.03204546260771	3.19333270447814	8.15033274721318	1.4183727501012	2.6871548627859	3.79019817707568	1.11608823816912	1.16187788215509	0.0	0.0	2.40680086895966	3.21744240692593	1.54343208565395	1.96969992593069	2.44878104891802	1.22789175520392	3.57979492801912	5.39709731561056	1.24979116381309	1.26775349619496	1.00164113386836	0.0	0.0	0.0	1.28982029849344	0.0	0.0	0.0	1.01926474220314	1.38946787147887	0.0	0.0	0.0	1.15897390263471	1.57530833472951	2.11615829469217	1.19327641385441	2.57519329818828	0.0	0.0	1.06110937138421	0.0	0.0	0.0	1.343052444544	1.33105671875575	0.0	0.0	0.0	0.0	1.02766592819212	0.0	1.24867950078313	1.3602528220976	6.2261284226065	0.0	3.09455562026887	1.59419824165304	1.22382009454465	1.19123907733442	2.20462153740726	0.0	0.0	0.0	0.0	2.23752575727266	0.0	1.00420325461121	6.98906973853916	2.86742737321277	5.07611421807663	15.5667889472919	1.07022410012891	3.50506143240727	1.47351748484248	4.03825187006386	3.76311080453412	5.49970082528149	5.12480118545889	4.0928906318072	3.09548132304715	1.71498742731344	5.17989913692085	4.93998386405995	1.21526869442615	7.31654916108384	3.13565858288545	3.31669271757167	8.04610081256864	2.43358080761785	4.34623491347974	1.27797194268384	1.54454645975282	0.0	3.67956246479406	1.14387361766229	1.13125911492807	1.11434995446595	0.0	0.0	0.0	0.0	0.0	0.0	2.52227441838185	1.17759582941126	1.10946574976867	0.0	0.0	1.13311303843288	0.0	0.0	1.69872034758877	1.04716193430699	1.09244720220515	0.0	1.37886680553704	0.0	1.87842199024799	1.07752103029177	0.0	4.45211131337519	4.57644729113409	3.02343786522434	8.67917392106176	3.99213809563233	0.0	2.55347849064581	1.48922721178166	1.54523252032923	5.29991838978211	1.01361391063905	1.69751520026639	4.51295185709809	4.87086747702769	1.51870018133906	1.39331107625448	1.91155062691861	4.55001144154924	1.39049869280444	4.16038536399202	2.26741154641753	0.0	0.0	1.89301371378288	0.0	0.0	2.8917980672269	0.0	2.12034772140453	4.88507501290065	5.35862445999564	2.03901594613723	0.0	4.53938681946262	2.0125369967052	0.0	1.22807418552605	2.85230955631834	0.0	0.0	0.0	1.70538882119895	1.30760386095516	1.09933216144947	0.0	1.88624215512662	1.55672360090306	2.4900282025615	0.0	3.17881978375916	4.60875735649691	14.441028043282	3.07734992828366	1.03903087635563	0.0	0.0	0.0	0.0	1.80168917438377	0.0	4.99818752621378	5.57688563834554	5.18637515752829	5.35862020380847	0.0	1.35456325242529	2.00752118070681	1.10220706227274	1.12119722991562	2.20741554842239	0.0	4.26973649457763	3.47809979104274	3.64368203272402	0.0	0.0	1.71958384916336	3.22663823118483	1.39424282992594	0.0	1.02056990578265	5.56561213907188	1.42311596799236	1.39762028259483	1.04373855571233	5.33988494330173	6.71752328953649	1.04162432285716	3.67621571083839	6.3589746178043	5.35857817211288	3.37457680062713	1.5156533006969	1.03335113650369	0.0	0.0	0.0	1.93306894884496	1.02484333854204	3.40214989576602	2.18995529263875	2.91884686941319	2.3483134850727	0.0	0.0	0.0	1.12508311382357	0.0	1.19678387098449	1.30415880178137	0.0	0.0	0.0	1.5495827680469	12.8857439885953	1.02534435387782	0.0	0.0	0.0	0.0	0.0	6.39837154653792	5.41706489140205	5.56880461004668	2.83838796174964	4.541121588783	4.59626969215405	5.03779467657538	3.48760004522455	1.13950554562133	1.6305691863854	1.37973376008911	2.81863748344809	1.23804989934839	1.16638886187316	8.32347925261932	1.10184572022668	15.3626964571675	6.04492419261059	7.93516289425277	1.06655999630415	5.04511286520818	3.63837532822437	3.49628836837001	4.21236526533477	1.16924773966731	2.03885983114751	7.63738669173258	1.1711347262502	3.63638580169415	4.61172206698468	6.11159808488574	1.15200024645753	3.36099340258675	0.0	0.0	10.8584540123016	14.5916122007132	1.25630691269024	2.74583018855696	2.58176894522025	3.50945802289253	1.47361451265093	4.35203377273015	1.4052116525885	0.0	0.0	0.0	1.19994195256244	3.29472511386626	2.50036068431097	1.32283307680788	3.15384301878524	0.0	1.29896249107064	0.0	0.0	0.0	0.0	2.99675279485546	2.49799416412537	0.0	1.15368077797764	1.20102927327094	6.03038794829292	2.63592043161048	2.51621317263913	6.65343643901397	2.19549217581687	1.85658150618996	6.33117961513206	4.20871905999393	3.66018080894806	2.67758004724873	7.43317070880918	0.0	1.21283694220293	5.53532906873509	1.44503102870294	1.94629258373591	3.22839761169476	1.47471620183354	3.21284134864015	5.55662800930173	2.15144540565807	1.16545614050099	3.47393067383197	2.21454037234147	0.0	1.55577742951627	5.68781570935418	0.0	3.5974791019806	4.26931337909925	2.18495537869536	0.0	0.0	0.0	0.0	7.41718223367433	6.25099442184266	1.18010349572346	0.0	1.37206460947275	4.35572497668781	3.28266906736331	1.16263083118176	1.08919382056869	1.5324026541214	1.62688153488351	1.8750019822409	0.0	0.0	4.05791744666691	6.56125193352201	7.14323428873594	7.04609533410234	0.0	4.75934003820482	3.40368773502309	3.95337922030119	4.51166810717373	4.02542844745002	1.46817991630981	8.52391895518905	4.9568324014964	4.58823980713386	1.48032556530732	1.07629965729646	1.1094685263327	1.19490487370624	1.46975747994935	1.04915481852893	1.0315522439771	1.20042622189684	1.44944327463666	0.0	1.81858197656079	4.46726795973652	1.01878889353864	0.0	0.0	0.0	0.0	0.0	3.00310726814114	0.0	0.0	0.0	1.07850217902954	1.1764512747142	0.0	1.17197538741406	0.0	4.74608201797098	3.0533589033312	1.06547479207405	0.0	2.41663298812429	12.1478069017908	1.45924633364117	1.23928436753095	3.48418458098596	3.96512675109962	1.19774800930739	0.0	4.1173939924658	4.05839217928269	1.0491268466963	1.37237075454396	4.10800525128957	1.1681038284483	1.00732606071957	1.32259322079214	1.42881267341204	1.52928297407095	1.01803206018972	0.0	1.17680908086514	1.07265207404931	4.54150941994805	0.0	6.00592612193553	8.71368922363087	9.10211318854676	1.09833982858598	1.37705262652824	7.85311546689813	4.40173881429306	4.33255814766906	2.06602234339077	0.0	0.0	1.81829740683666	3.47857613352179	5.48935485734682	8.11716920349211	2.06462081900355	0.0	1.58261940288325	1.93712095720125	3.42015353151057	1.8596420790265	2.8844321349133	2.20310157204508	1.21263079850552	2.37283432888855	1.13473778381228	6.73755913484133	3.99064161334355	4.54000091484562	4.53283166940628	0.0	0.0	1.27873225615114	1.06039242807902	2.63199062954508	0.0	0.0	1.01791354327375	0.0	1.01476859860568	1.30556626874215	0.0	1.03384376783051	0.0	1.11224687009182	0.0	0.0	1.47666786538631	1.10879334886476	10.6440155411216	2.09660254735842	3.21232690117961	0.0	0.0	0.0	0.0	0.0	0.0	0.0	0.0	1.71133354981176	3.0442942652883	0.0	2.24264781781445	2.26092464556338	1.92585084618302	0.0	1.11702941476466	0.0	0.0	0.0	0.0	1.34309607879061	0.0	0.0	0.0	0.0	1.04594618637232	1.5812186793098	2.40486048307284	2.70417737359985	1.75190905405591	4.85316553476103	1.41717887911693	0.0	2.36003796599035	0.0	0.0	4.80783991840387	2.31249259293026	1.2892826739694	0.0	0.0	0.0	0.0	0.0	0.0	1.19201828591487	1.01405906660188	1.31687158897801	3.09714844683518	1.05107421587363	0.0	4.95154648275994	0.0	3.47161117687732	1.93990133658735	0.0	0.0	0.0	0.0	1.43251599745476	1.80545400772897	1.36586409171091	0.0	1.00483219180534	0.0	1.43194496394111	0.0	0.0	0.0	1.49234292050079	0.0	1.53940450586115	0.0	0.0	2.25382998477796	0.0	0.0	1.64787369246058	1.27310948485151	2.25007363961462	0.0	0.0	0.0	0.0	0.0	0.0	0.0	1.07765910416554	1.22783279854794	6.27931266302778	0.0	0.0	0.0	3.14652521054037	1.74533385656723	0.0	2.00443851008164	0.0	0.0	0.0	2.29552845459013	0.0	1.00852356569376	9.35190146440578	3.294269937741	3.35960921136791	0.0	1.01242104440533	3.9033193841086	1.31453301768845	1.08502300265913	1.39619572833989	1.85044196358253	1.41232720560426	0.0	2.05924846269648	3.37032771156418	0.0	1.61975835454726	3.40736717998145	1.7156718845765	0.0	2.08002161143639	0.0	0.0	1.35304278903044	1.2403637616718	1.04869103331055	1.24423229622978	7.83387213902348	1.52418297986158	0.0	0.0	1.02212152207337	0.0	0.0	0.0	0.0	0.0	3.34552607719061	0.0	0.0	0.0	0.0	1.11388951547448	0.0	1.60107398333517	1.66298333265823	0.0	0.0	1.07920749641521	0.0	0.0	1.16940253221011	0.0	0.0	1.00198020066846	1.13193595345476	0.0	1.58340391057815	1.08340889922944	0.0	0.0	0.0	2.75066045716749	4.928477760353	5.47600367500614	2.24236585312083	0.0	1.04579260931057	0.0	5.45330635906671	3.96109496971315	0.0	1.01669988364516	0.0	1.03904562534592	5.04452570294611	0.0	3.52212888406074	4.31237097195956	3.4396519976817	5.16234531643203	0.0	0.0	0.0	1.07997992692749	0.0	5.34450857808077	0.0	2.2890575911495	1.43229301400052	0.0	0.0	1.24454885726322	1.06899951962578	0.0	0.0	0.0	0.0	0.0	0.0	0.0	1.56799091494403	2.80834222222381	2.0472678585773	0.0	1.00237174558374	0.0	1.18740547447499	1.41789235239778	1.02038001113688	2.54266443325731	1.23979919063765	2.11051705910173	1.57420276473712	4.66471760770271	1.16593890217816	1.12309705289526	0.0	2.81742266491714	1.76588614754777	0.0	1.13968321683361	1.94101953049828	1.6301170318312	1.39867273484595	1.11916225076881	1.53402277983658	2.55273983895107	1.59303507700331	0.0	1.13433016139718	0.0	2.48289112856668	0.0	0.0	0.0	2.78022409381014	0.0	1.02903952000572	2.23602307178493	1.01826721015036	0.0	2.96568838820521	0.0	0.0	1.01326244551544	2.28914930778721	2.26952020167136	2.3927218638805	1.71998398245068	0.0	2.74772175291888	0.0	1.12462289699593	0.0	1.63910863607485	1.61990712472214	1.25001776727215	1.75920490330891	1.31760510335723	1.92173565759294	0.0	2.82687165597342	1.78130069576909	1.29273081410458	1.09987842879165	2.71641820883994	1.4902153872354	1.04911089667277	0.0	1.10163645495717	0.0	0.0	1.60409083482594	3.18772745815197	1.32850832855307	0.0	1.17038293958887	1.6805734031875	1.54581483350151	1.51624207538048	3.34944904732368	0.0	0.0	0.0	1.39357345338433	3.8511257585714	1.43103036118291	1.02594975346187	1.1000098900828	0.0	0.0	1.88479860605508	0.0	0.0	1.48508375304382	4.80587898699681	1.09958520912607	0.0	1.58248100017312	1.38468236682482	1.36029685255887	1.4630790565516	1.05972676048253	1.92167567777706	0.0	1.0768540384433	1.32695394387273	2.49744226093179	2.06086469226133	1.19391851560525	1.0531273442295	1.31099980187181	0.0	0.0	0.0	0.0	1.27686089432648	0.0	1.00586062102717	2.46654007962107	1.18471176324073	0.0	1.71603618727826	0.0	0.0	0.0	1.01443901385773	0.0	0.0	1.3577716932575	1.0311442935309	1.33688926230102	1.99470113225323	0.0	1.18459451272039	0.0	1.02359670719262	1.20877070444733	2.51301454519751	0.0	0.0	0.0	1.02467216423988	2.73770420971345	0.0	1.08778939458308	0.0	0.0	1.24250305361906	1.13668990901125	3.04900727417878	0.0	0.0	0.0	0.0	1.19179368513082	1.8025912438864	0.0	0.0	0.0	1.81050611741004	0.0	0.0	2.4749265906413	0.0	1.45533400832391	0.0	0.0	1.07433970159916	1.30112890489435	0.0	2.20780881095747	1.09547841350165	1.16878422975734	0.0	0.0	0.0	3.66715514349137	3.91911955544963	0.0	0.0	1.14092331874416	0.0	0.0	1.17578021705299	0.0	0.0	0.0	1.29622026677205	1.85592817055463	1.32298030387487	1.0524654548307	1.86037381655672	1.45566977448402	1.29826352490523	0.0	1.18034129690892	0.0	2.1022610975259	0.0	1.38751080737486	0.0	0.0	1.018596465056	0.0	10.923734706977	2.16614606027733	0.0	0.0	1.00178415868503	0.0	1.36625781464678	0.0	0.0	0.0	2.70650286492381	1.29609091433888	2.28707578511196	3.19347171916804	0.0	0.0	0.0	0.0	1.21513793726963	0.0	1.18933653680299	0.0	1.13731104446928	2.41528431528312	1.60918729679631	2.54961793305261	1.88327356152102	6.19785313287752	1.12715914152099	0.0	1.10513113043257	1.02850844510774	0.0	0.0	0.0	0.0	1.14186592003655	2.92302102969306	4.61684897693171	2.58441216720443	3.91555781557774	1.47321834789817	1.73284592084143	2.5144615142428	0.0	0.0	1.59785466589881	0.0	0.0	0.0	0.0	1.41322491274461	0.0	2.47591638994626	1.31865358116391	1.2444986242082	1.57331745747572	1.99184432674605	0.0	0.0	0.0	0.0	0.0	1.06768256570791	3.38462735917543	3.40923491900373	1.45273258206585	1.01404917467102	1.44646847855631	1.08320766623558	1.26848225496303	1.17763723556546	1.54592953309927	2.6614938375965	1.00303227636815	0.0	2.10482003030621	2.56870590796287	0.0	1.51644047840367	2.03449972750185	1.04334306831465	2.6745531427095	0.0	2.06508240986169	2.17686197514141	1.18294695708967	1.74473771336004	0.0	0.0	0.0	2.30511836848432	3.12433681314984	0.0	1.15053908363566	0.0	0.0	4.32982488455101	1.17144901736333	0.0	2.57133574020223	3.41105173675383	3.60543813342359	1.35393212395564	0.0	3.17513336083699	0.0	0.0	0.0	5.71628964023392	0.0	0.0	1.02078569006473	1.93706149623965	1.00259907524393	0.0	1.05614307851202	1.3508161360931	1.42315800552642	0.0	0.0	0.0	0.0	1.10503586731366	1.65229071102874	4.70446952663497	1.02353887788134	1.0848739839011	0.0	0.0	2.08630479494585	1.66221544038381	1.28532385872735	1.85037585815183	0.0	0.0	1.00374812660563	0.0	1.66057598865608	0.0	0.0	0.0	2.02751616486221	0.0	1.59686306151158	1.78375896582772	2.28352402191175	0.0	1.3843024130548	2.94745458200333	0.0	0.0	1.79588856861592	0.0	0.0	0.0	0.0	0.0	0.0	0.0	0.0	1.09743377728144	1.38227559843492	0.0	0.0	0.0	1.27252676563409	1.52959730247098	2.58694630035087	2.42843437307071	0.0	1.1956601480212	0.0	10.3453225075695	4.80749099243261	0.0	1.42731166381939	1.52209008894426	0.0	0.0	1.17437178363872	1.05830871852504	0.0	0.0	0.0	0.0	0.0	0.0	0.0	1.00849323882975	1.71898395428874	0.0	3.38859469026004	3.89663145365723	0.0	0.0	0.0	0.0	0.0	0.0	0.0	0.0	1.0767030762358	1.30172922339917	0.0	3.07108298671531	1.14001300682664	0.0	0.0	0.0	0.0	1.42517712808466	1.03514674020091	1.12093822827181	4.52446699164431	0.0	0.0	1.23709194313106	0.0	0.0	0.0	1.68316002952532	1.0167663315572	1.58116539791923	1.42795807267991	0.0	0.0	1.05538001328555	4.67169378209724	1.19330543003816	1.05374682883664	1.22501987168706	1.32290618267184	0.0	0.0	0.0	1.26197104826134	1.36723551598589	2.40890483746508	0.0	1.23626074779152	3.23374702879401	1.62039051656587	2.83141088883743	3.30682565579653	1.08560140419354	0.0	0.0	0.0	0.0	1.16893734924346	1.13340415040054	0.0	0.0	0.0	0.0	1.67854401541276	1.31763277163976	0.0	0.0	1.79337052920667	1.08214543289108	0.0	0.0	0.0	1.1457376092419	1.37012889429461	3.66635037556059	0.0	0.0	1.04198037487445	0.0	1.00298237757425	0.0	0.0	0.0	0.0	1.02790590073897	0.0	0.0	0.0	2.24722714971575	3.00959880107584	0.0	1.78242238567055	0.0	1.18518517480334	1.78751854286267	0.0	2.24162276184768	0.0	0.0	3.87445081140164	0.0	1.03323892673121	0.0	1.16978408507376	0.0	0.0	0.0	0.0	0.0	6.75255673153926	1.37876435495763	1.04571639194992	2.27830983959776	1.08033673222465	0.0	3.02346851671488	1.14764276824696	0.0	0.0	4.00345508791675	4.2738146458363	1.16164675479748	2.80987257650664	1.65584538882425	1.11915862281569	3.4279218906449	0.0	1.55396660866256	0.0	1.75248895817841	1.04701919726364	0.0	0.0	0.0	0.0	0.0	4.56770984178228	0.0	1.02915095640648	1.46582866486323	0.0	1.67236853599956	3.53010119715019	6.07429467950326	0.0	6.06728204726591	2.70035942266487	0.0	1.36565768198761	5.41599542957908	1.92816903048511	1.26666622196181	1.57439143911657	1.47331329677262	0.0	0.0	0.0	0.0	2.02277076153578	0.0	0.0	0.0	2.08138581879642	3.01768842536421	1.0334367342556	1.12091877823511	0.0	1.01002576859784	1.14146063624629	4.94656668290231	0.0	0.0	0.0	1.51276240889094	3.28554800282509	0.0	0.0	0.0	0.0	1.77750230701921	0.0	3.73657330603146	0.0	0.0	0.0	0.0	0.0	1.45666145816018	3.31664263880338	1.03814205441996	0.0	3.46054879067085	1.11220756374354	1.0670788146624	0.0	0.0	1.34385340454971	0.0	1.87941823575869	2.82026698134081	4.68316459663168	1.08422005459205	1.8693710345594	1.44471982468261	4.61874134849749	2.950846729972	1.33108640642641	1.03441866323918	0.0	0.0	0.0	0.0	0.0	0.0	2.31531530317	0.0	0.0	1.55464481018024	1.21363722529654	1.73438092983856	0.0	1.11384512210243	3.22168723215425	0.0	1.02516199064531	0.0	0.0	1.24349416715477	0.0	0.0	4.59415684494587	1.01866642781139	1.0761447115708	2.39005610210499	2.83069195057597	0.0	0.0	0.0	2.18870196731984	1.75925812872439	4.36977883426691	0.0	0.0	0.0	0.0	1.02261037690664	2.70787603741459	1.24358206149303	2.83996472795126	8.11019959290553	0.0	0.0	0.0	0.0	0.0	1.81654886720971	0.0	0.0	0.0	0.0	1.39001888462028	0.0	0.0	0.0	1.06360105306553	1.1522100932239	3.50105528453576	1.26688424631244	2.79767066484193	0.0	1.51860579030949	0.0	1.01167282474908	0.0	0.0	0.0	0.0	2.3212659824448	0.0	4.39493908243835	3.3901375122067	1.61945602597497	1.55176962213063	2.42398525647573	1.6975020222055	0.0	0.0	0.0	0.0	0.0	3.59252005235692	1.92834888615635	1.0997760731881	0.0	1.82170934944716	0.0	1.0200221750426	1.62695613546542	0.0	0.0	2.92137393670269	3.65145370517665	0.0	1.2439884241859	1.96728896713349	1.81250347743513	0.0	1.25544391417627	1.44426174750356	0.0	1.01339575596277	1.97927749908315	1.85821242229979	0.0	0.0	2.21496906485511	1.83293050322165	1.17149306331594	0.0	0.0	0.0	0.0	1.09853994117319	0.0	0.0	0.0	2.33432528358129	1.7710845258051	1.31790115601963	3.00752406664204	0.0	2.27289796222854	1.46020724311601	1.00425645610618	3.18134415335079	0.0	1.19184178667305	0.0	0.0	0.0	0.0	1.00764217871506	1.14151744861788	1.73435691794896	1.08116663916534	10.7977536830007	1.23092093318034	0.0	1.08331715103641	0.0	0.0	1.24923224268418	0.0	0.0	1.01996131188766	0.0	0.0	1.30046266294625	1.53714525512997	5.64886682962276	1.31961824016472	3.53536282564227	2.56115237759875	1.07893253645471	1.35872727221742	1.74533434821831	1.16171046623357	0.0	1.12928364615093	1.52376343026073	1.86896009612007	2.11092782012376	0.0	0.0	2.73766722053612	0.0	0.0	0.0	0.0	0.0	0.0	0.0	0.0	0.0	0.0	0.0	0.0	1.27140634690468	1.26754367896412	1.09118132438772	1.06194622781943	1.9734425062214	0.0	0.0	1.05177273475578	2.42448428781718	1.05967131772273	0.0	1.0669846919216	1.25282311611216	1.09425830000947	1.00241736971597	1.14695104837769	2.24592402638531	1.03485801948235	0.0	5.71792449083371	0.0	1.83575057584356	0.0	0.0	0.0	1.0138570055615	0.0	1.42090734103136	0.0	0.0	2.78966319549202	0.0	0.0	0.0	3.39236084826948	0.0	1.9314392445003	0.0	1.74191497422692	0.0	6.64351695280372	0.0	1.15459304904728	1.03422540742589	0.0	0.0	2.04111941061759	2.417551921222	1.18427459798351	1.18535716096789	1.02329293543019	1.03118145922294	0.0	0.0	1.4972936961555	0.0	0.0	1.30516958106587	0.0	1.01366578587518	2.45481151243318	0.0	0.0	0.0	1.4669423331028	2.64198695744237	1.28111723403047	2.33331703144255	2.40339784783892	0.0	0.0	2.32617129738405	0.0	3.51568395079532	0.0	0.0	3.7478269185859	1.5895544021237	0.0	1.17837636280248	2.17511883027123	1.67222967386531	1.60524843882971	0.0	0.0	0.0	1.00790703037233	0.0	0.0	1.28722437515977	0.0	0.0	1.29723226344504	1.30660062594968	0.0	0.0	1.08006509490769	0.0	1.00924330151011	1.84469789493361	1.74312527499905	0.0	1.26892852390328	4.42979616882054	1.14434352733562	0.0	0.0	2.41355134933053	0.0	3.88215269627426	1.13235155783182	0.0	3.96689425391225	1.82127120188884	2.35739091240882	1.81982276416653	0.0	4.38294598655636	1.01611474085251	0.0	0.0	0.0	0.0	1.18029019822335	1.63451053730784	1.72773512536177	0.0	1.49247324793066	2.66223169102846	0.0	0.0	2.9082475395564	1.88497794099454	0.0	0.0	0.0	0.0	1.27231192829958	0.0	2.1470895365304	5.45044613147629	1.00235207904434	1.12437085339761	0.0	2.70066165139017	0.0	2.21021266209301	1.73425934131541	1.18980993039557	3.52935122872447	2.93037944169	0.0	1.79309372194606	0.0	2.15836884614574	0.0	0.0	0.0	1.73821912119308	0.0	0.0	1.26319766777642	1.11450441294853	1.89039661348862	0.0	4.11228264250847	1.61635552135861	1.0420678773318	0.0	0.0	2.54272351498543	1.12183422318923	0.0	1.19029891562844	1.04100917057987	3.10168021490165	0.0	2.88686567904852	1.03621927027389	0.0	0.0	1.31607657408324	0.0	0.0	0.0	1.00593107035352	2.8935686305694	1.66715992266186	0.0	0.0	0.0	1.36680452390606	3.26328586160553	1.39158859939902	0.0	1.54850837129688	1.03162043022836	0.0	1.34063028759009	1.95507417805509	0.0	2.16273818685684	0.0	1.25033503160114	0.0	1.06440845733947	1.33833559506846	0.0	0.0	5.86319125336714	1.23510928128494	0.0	1.14212582494594	1.70658992575123	1.34242368833989	2.02139419052254	1.12483698544419	0.0	2.19232346150171	4.78176951474294	9.2224932240643	1.94445325519442	1.41206420910519	0.0	1.10010466919372	3.46731453699766	5.1823070700711	5.74186487180702	2.48244994869128	0.0	1.0110087804309	0.0	4.82031678530222	0.0	1.1001932457392	2.28400343477512	2.30258357108491	2.09680939266064	4.27720988584983	1.26222574583468	2.23657334337217	4.19871998260533	1.52666178630641	1.04141073036772	6.73732721231623	1.0266090485958	3.43387152164036	0.0	1.13275541662212	1.07133434314195	1.65851303092984	0.0	1.75654710059414	0.0	1.105486684207	0.0	1.44973710100532	0.0	0.0	0.0	1.49240620723846	1.74728537636564	1.06309172012245	0.0	1.78756252204604	1.46087942513336	1.30307547029023	0.0	1.13692925719816	1.00761344809544	4.92479494120975	1.53848771418965	1.72242641301388	1.13887477560364	1.90572729345153	1.40586554539285	2.91931577832214	0.0	0.0	3.9991896101265	5.64772163923124	1.56258683674979	1.74163007783454	0.0	1.03283108793492	1.33592378237236	3.33182323070577	1.04089337617458	3.0168301783553
T5:,30,min,after,reaching,OD,0.6	0.0	0.0	2.42112303116774	1.01459997745231	4.39640730205446	1.40971755575098	0.0	1.48094813126798	1.14782410504369	0.0	1.71166444866493	1.1988374099378	0.0	5.62960018048492	17.0857587275769	5.24669958384577	9.97963504162357	6.34600310273567	21.6001636842756	6.48486328000276	5.88785214006406	15.2793968762515	3.77904473339399	4.66692590196693	5.45480890179393	1.12778265845779	8.27872982604636	1.609344335124	1.33803655279632	3.07997854072708	1.55683282569423	0.0	0.0	0.0	1.20013474055121	0.0	3.28076439867841	1.88527061372856	1.16180018800595	1.05197854823479	1.39822798247686	0.0	10.7844455838412	3.88795753494694	2.41532357088404	0.0	2.11966811480827	1.02909407563094	1.36542548443071	0.0	1.02725930959197	0.0	1.13635581016169	0.0	0.0	1.03852483579833	5.57933869204192	1.24856064239102	0.0	0.0	4.50433101659416	12.9120817540971	1.28067254505473	1.06379768745397	0.0	0.0	2.04318255927225	2.00043287887801	0.0	7.68951668601725	4.24156493004655	3.84325685372606	3.51305373426966	2.70829066800698	3.08784896041338	3.06713734272075	0.0	0.0	1.49985624448761	2.02427599390956	1.37051678976364	4.65669376808726	0.0	0.0	3.02339913024319	0.0	0.0	0.0	0.0	1.13397379319534	2.99581953982992	2.43052328302127	1.25937098111277	2.07311458317006	2.70141911955275	1.82815624111118	1.14268741714954	3.15388656705875	1.78895532126094	1.01291088570133	1.23239694026086	1.53499207967339	4.74003779914448	1.92926428466836	3.84853610082126	0.0	1.63218669845858	2.13340925076197	1.26201116981812	0.0	1.37534063320951	1.08562684318507	1.01742955874229	0.0	1.87920393274404	1.22055540038232	0.0	0.0	1.46259036175068	0.0	1.00227406513421	0.0	0.0	0.0	0.0	4.26405183832515	1.78174097243851	1.35268369223043	4.48203837328752	3.53747004023325	2.37489318587805	5.28058890172524	2.13264198645631	5.91311254568005	1.61044036997626	1.00313043232374	1.43292858721816	3.86876239761332	2.34029208834053	0.0	1.39766691754016	0.0	5.81642699959362	0.0	5.55337619295657	8.00541565781032	5.77549093530729	1.29641921116905	3.40005821447106	4.60305671703031	1.43359306721493	1.23228413735078	1.52314508450063	2.56631516281189	0.0	0.0	0.0	1.97691857754978	4.10305590996857	2.95920560958149	1.4888555989596	3.23826833231594	3.22561298552224	8.05737250437425	1.26542018815979	6.39470689638918	5.81213665038986	2.16194562491597	5.10993214855695	0.0	0.0	1.06459670604163	1.00317681875204	7.08924039268202	3.44058919740541	1.9381463808069	1.69986558041592	1.24866671858614	1.39248834615761	1.115390236274	1.90644292355183	14.6092188124457	0.0	1.03421607360171	1.09330441735257	2.7905720196759	4.27483296164147	1.36019468837801	4.781121115251	1.85185744308202	1.78984647081644	1.26829083742455	1.24982313341343	1.91951205365776	4.74728168119781	5.05011245164938	2.42674396695864	2.86609593787421	2.36244882632721	3.90014035506885	1.05512153850132	1.06779646196496	1.8818985767915	0.0	0.0	0.0	0.0	0.0	0.0	0.0	9.39007870450052	12.1427216620429	4.35720531792727	3.42285899298267	6.17905122234038	6.89249097164172	5.41090830623147	8.28160001229998	4.65031063479536	3.19445725555093	1.0179721179073	2.06384598712116	1.50780321732409	1.68515467883641	6.246895203284	9.37462356480213	4.7784079793337	2.67654084098269	1.71530520082175	1.18839014620423	2.96132564543259	1.7471598742185	1.92347203715654	4.22846571148408	1.06345721515091	0.0	2.31906906436129	1.04360283223788	7.43959231890031	2.69135372685749	1.33304042541781	1.5910546259339	2.22275561592731	1.58110844841078	0.0	1.6795868130169	1.17954340158996	1.95089500760539	1.41282457663375	2.69338356200529	3.24274537612253	4.47513991038509	5.93428316451157	0.0	0.0	0.0	1.01804124026945	4.04153725539027	0.0	4.95879099172059	5.76366728685436	6.71574449378345	3.05476821939452	2.29584946243256	9.32468688794548	1.60783530009692	3.15281626879764	1.0052811402144	1.34742113455941	1.47075554008592	5.35146902282738	2.89661541051201	1.60562476588383	2.13952306295153	0.0	0.0	1.05859668113079	2.46402377375793	0.0	5.39512023729096	2.24333954343637	1.27761520383756	2.14049383316595	0.0	0.0	1.07386820040511	0.0	3.68466289059803	0.0	1.48404980112555	1.99944301512691	7.15564601191259	7.91326921588911	1.01244576908574	1.068544709815	1.21594972305824	1.15249155699199	1.65194503712191	1.29526118089241	2.98827702715083	0.0	1.44188887692255	2.83129399996327	5.86495191359139	0.0	1.01526110967538	0.0	0.0	4.1881590118374	1.00314773023285	1.10114151777614	1.52100503674518	1.39784090953544	1.63735460972434	1.14331262124689	3.56791577698552	3.43154594524492	1.84437529089365	0.0	0.0	1.32199037895408	8.66297118600966	0.0	6.36069306369349	3.23871784279227	0.0	0.0	1.04827660700408	1.04511689616363	1.74367252375168	1.6808706506056	2.27499212796463	1.64859545097606	6.9799371845341	4.04784554039086	4.67394834995043	6.48087337924866	5.04934592537301	4.05299318563919	1.25164725719384	1.03113150410786	3.24556768101624	1.65247127653563	2.55038251579488	1.01750728917753	0.0	0.0	0.0	0.0	0.0	1.30542419157216	1.01662016212981	0.0	1.91688772068701	5.3582362719741	2.33873201110352	4.0046523896597	3.94382246852938	4.081454211153	1.85612271660167	5.22054632888737	1.4208458448398	2.32704789797905	6.27383964236635	2.45883261015743	0.0	0.0	2.30563452222781	3.14269197442472	0.0	1.91565190239852	3.64895662822888	2.00674552570598	1.55200008847445	4.29949576765989	1.75420900277816	4.68719696227752	4.1947907264251	0.0	2.18067294358076	5.24349140529146	3.90595772377658	5.20106860029521	1.07918822592949	4.45307066743001	1.01192399862845	0.0	1.25673141091408	5.54825488303223	1.16170825848536	1.4537050407552	2.52159224641619	0.0	7.48865727315519	6.21389782368095	1.31523446467796	0.0	1.46232713441455	3.61775560283356	1.90642854247883	4.97307396708678	1.00709984670901	1.47974966522632	0.0	0.0	1.39763939691614	4.56602003046922	3.67390673242517	1.33270649884792	1.01750432647912	0.0	2.88217968199668	3.38031299484194	1.13984836598949	5.41238815086045	1.48328251767152	2.06434846778274	2.97502689080795	1.88486875002206	0.0	4.34392025712379	15.3213623613397	1.41898858232707	1.19296807846409	1.24069413070635	4.84690282870949	2.38884300422518	2.96874111177759	0.0	1.20394125723493	0.0	1.20381782435286	5.08707783139906	0.0	4.05678786346029	2.13720270478499	4.61380525957393	4.18722481877218	4.58099542195507	1.08658231495806	4.02087832159634	2.60763957694081	3.35223237721415	4.557715106658	1.33754854702555	3.59101677756984	2.04875213208562	2.15980108818062	1.10793261184257	1.75560705118682	0.0	0.0	4.98889761837158	5.58663338112471	6.0887116277933	5.4801796168881	7.95556321152934	11.6879563682449	1.53501282391302	3.99042331097988	4.87764867009747	3.24252313915232	1.14663129479715	10.5800089158023	5.4949673568272	7.88845445561594	7.51481117593915	3.79567715540278	3.28428341145528	5.29885216189712	2.91086902840369	0.0	1.6033587830273	6.05679433935681	8.29705196320858	2.08131696382491	3.04829023445895	8.97227397921479	1.12048586187158	2.47891424708012	0.0	1.1357924392639	1.19581419256635	3.68552957168034	6.6647819702327	5.1494822115132	9.8948017872864	3.43744685026678	2.09631784464576	4.44912852078081	4.44955119932515	2.52301812948969	3.8108048542647	1.45852407871431	4.31036111208644	1.0310290822279	0.0	1.01995631134867	6.60991303956691	1.0681020254103	0.0	0.0	1.02118625877413	4.79277869739659	4.28083504591473	1.27932965314036	2.82089343290778	1.63610419258389	1.07355300832838	1.62734062783344	1.11966171410455	0.0	1.06524562864755	7.18435447483952	2.14121480167935	2.68980088008835	1.58251853570497	1.18994141521866	5.1659246915618	0.0	2.99425429709852	3.27297966983006	1.87233821724508	5.81160582024739	1.41103870473704	5.66202313135878	1.13283420091557	0.0	1.05020838980991	3.40644893503407	0.0	1.58459660684125	1.50667583430672	1.76978944412275	3.24344916355566	1.55008378441773	2.3826027645221	1.23036278050511	0.0	0.0	0.0	0.0	0.0	3.82460428815715	4.27398542732969	2.748886470686	2.43021664140255	1.9751007083382	5.51465083101357	4.00911000945187	0.0	3.59886262413762	0.0	2.5302242197691	1.25023377925564	2.51458497833626	1.41740904164395	2.53266000520307	0.0	1.92752212494548	1.03160950443034	1.57041053578268	3.17320275448139	0.0	1.30494136489572	1.75927589246246	2.51450564952081	0.0	1.1771684470322	5.82413117560252	3.27817654213056	3.98304424284437	4.67564444543164	9.72693066756455	7.19325484993421	5.7011880626619	4.34862079161366	13.0157012603265	1.10027430795885	2.77106898416004	4.36029497048143	3.38874094593177	0.0	1.31163384783752	3.86523462595279	6.33479192567418	4.73621320603436	6.16162083815996	2.64685116063016	3.20289794585232	2.17793906559676	1.04674838949283	4.44628282456752	1.991664503001	4.23543911962817	1.49911521021001	1.03065150311325	1.02894958121952	3.63473598761016	1.22711002659517	0.0	1.25490239367521	3.84407356208491	2.62042376664095	4.9624114842447	1.43781732626125	3.99487867733493	1.95250118787354	2.82556836425965	0.0	2.59844596624604	0.0	0.0	0.0	0.0	1.3795406043765	0.0	1.82798697869177	0.0	0.0	0.0	0.0	1.20573760962152	0.0	3.49690240251285	1.6945749504706	1.32801193395074	1.52048211745138	3.01911074860253	1.15951034454485	1.66999262843031	1.68976050514496	4.25916181266512	0.0	0.0	1.03897571612444	2.22269713736362	1.77422185322921	0.0	1.04246523636381	9.58850321136746	0.0	15.7632155468916	3.9876527643583	2.87440317799348	1.5287119264822	0.0	2.19242232236931	0.0	5.68281461083486	1.69218652731416	2.12018906743899	1.00265528122694	0.0	1.44924192032513	4.888249077133	1.43484437610583	1.11509189607224	3.78324848776967	0.0	0.0	2.33760627341232	1.69396788890247	2.31345165430671	1.08159354789719	1.05363601708907	0.0	0.0	4.66662964586378	0.0	1.26505340703388	2.86732477322143	0.0	1.00082426367381	1.10200285812903	0.0	0.0	7.51781251605632	5.15661068892338	0.0	0.0	0.0	0.0	0.0	1.27272256208434	1.15388367550062	7.01628779054093	1.71969310857555	3.72684308773166	2.90385201930495	1.31753639124701	2.15770109704528	1.67091266994906	1.14211430929788	4.6019434534073	6.41442540372909	5.59770160864258	5.31853090313543	4.51863253187586	6.11779817166196	1.75822377569018	4.90376304350549	0.0	1.79411726434486	0.0	1.06693487899467	0.0	1.55936874617346	3.78485332155146	1.22329374225414	4.74858865511653	0.0	1.64787558582932	2.12169218074422	11.055064648512	1.17378625521255	5.3663911801949	1.46995817834708	1.18568846550225	1.11170930822827	1.10913471943544	0.0	1.38183987521987	2.77884456447351	3.4189336864412	5.88100807622996	1.10840731681953	1.1187199656814	0.0	0.0	1.14976841863207	0.0	1.04725969163033	1.251778470279	1.25533793921376	1.12572705657373	6.45915939823851	5.12183244507405	0.0	1.10138221250945	0.0	1.0016623129378	0.0	2.02121368797601	0.0	3.94557215601018	4.31118379152888	4.94406541652612	1.88448291623532	4.4762362799083	1.92864419927866	1.52774169807007	1.36491881689623	1.08625169434245	3.35007680990297	5.89102683556514	2.49684994658223	1.10509683395777	12.0696169253541	1.53636062574992	1.12727034333772	2.25535296791147	1.57428254179382	1.2045088754668	1.16315654715082	1.40511565483798	3.85238629644596	0.0	7.33273685898218	1.08100978422792	0.0	0.0	1.50117306956901	0.0	1.19187765851157	6.1223581322516	5.26904417483441	5.0789426273267	6.35843985517552	4.03066534103416	4.15684777051552	4.59789070733617	6.68163244048365	6.18308091707215	15.081568063854	7.23026740197305	4.67419252738175	2.105664175164	2.27844956267124	4.41789042911835	7.85444816551059	6.57065173397103	3.92021564277245	1.21918238395615	3.34466812197397	5.87803004097468	6.15544596764419	2.89075731722265	9.9335788208703	6.63622397330743	8.97066310044147	3.54004685496184	2.80408310851978	7.05307561512119	1.62738854363453	1.59766664169754	4.61042177966701	3.65681683340163	3.25885778564972	3.90064116912015	1.90109142818922	2.72567440421374	3.53026970158898	1.05341219310692	0.0	9.37007711120459	3.66336158420365	4.65017379235145	1.55649493430767	4.76951719876093	11.850267511575	3.41948599020799	3.47773041775045	2.2766593313254	0.0	1.51891440117831	1.81397232034259	2.19105798009898	10.7119829625097	2.27408049313872	8.76723186854142	1.32976412393072	2.07651698524913	8.43050110796756	1.79254352109222	4.07194591481375	3.39291683531112	5.70764324232776	0.0	1.29851312612091	2.59210720080659	0.0	0.0	0.0	1.01846754524038	0.0	12.2338764275769	2.2054303692039	6.85593033127052	21.1035826256782	1.95389662260529	1.31811117079628	2.03806057555489	5.43957801250332	0.0	0.0	0.0	0.0	0.0	0.0	0.0	0.0	0.0	1.16580338335816	0.0	1.31014027021492	1.24942812743178	2.72639979683931	4.60986021801201	3.57987921707211	3.26201870826378	4.00997290958374	1.25546135832334	3.53999817796027	4.98635468903774	2.71580381258843	1.77124913309587	3.33998497243684	2.37270692982995	1.49465574526418	5.0119260827793	4.08344622465167	1.00945528292209	2.51267579832014	1.08159033002651	1.29042199852167	0.0	1.10869605302334	1.40319820640231	3.00334967610956	1.33102813669347	2.16781406848855	5.59796019487383	6.01740194867464	1.46508473657	5.32808194695664	2.36263644164287	2.0764123551539	1.89385993328072	1.66136333106987	0.0	1.13166003692153	1.33861547239706	3.08162647508375	1.0777338087543	1.72497617362431	1.02721841218047	2.63184128048101	4.11304022995969	1.01577671728374	4.30312040136297	4.91410067870614	10.6675737085311	0.0	0.0	1.11358888366697	1.09939038934792	2.02152640435044	7.37422490303617	9.04285046830558	3.28542171220377	2.15842621437584	5.23950708476926	6.97517249604895	5.67200783881511	0.0	1.7238146037185	1.05064788340324	4.08771982845019	6.82699855535663	8.29683642143778	5.97635252535547	5.62642751460434	1.01651999728632	2.28974499217199	1.34287117593891	0.0	0.0	1.08676685166088	0.0	0.0	4.74831308480728	2.82047039908273	2.81166080723044	0.0	3.7701856191581	13.7350639054545	1.32933348916488	1.04503458712765	4.09711258719428	1.97205285572742	4.56611423399138	0.0	4.65164981216891	3.97883344514314	5.22597053787648	3.32001333456078	4.75204868850435	0.0	5.18013466525511	2.68474391070668	4.78774419343922	4.46793021787449	5.58626255026323	4.57103566077621	0.0	4.73826600738295	5.03068674597823	6.07261828663256	3.22820717652281	1.55179520255648	2.72051717928627	1.64599220639279	2.77673638155178	3.98599627236748	6.86024235291162	2.52153667925264	3.00257128764483	1.04831467445296	2.49162418254926	1.00243969469426	3.26725219758891	6.82114159450758	12.8693662693388	1.23530181022147	1.35762380140897	1.3209514269086	5.59679210353397	1.09654126174953	4.41189022746912	1.71084260568723	4.08785263048837	2.98238326993273	1.0065992739703	2.51492893232964	2.65651802353898	1.58660096802846	4.4762973768459	4.25288202785778	11.0128026568646	4.54190844387773	9.01069211586804	4.36849461988669	5.97576435059025	2.37069299711171	1.04782879049948	0.0	1.34597433497111	5.297219790373	5.45960399662753	4.46776246530279	4.513443468291	4.40429834083757	4.13894328975665	0.0	0.0	0.0	0.0	6.86944225472951	3.98549349526641	1.83303450499839	3.91745931478804	6.92481686981491	5.71596054082994	6.81675494391629	4.31166761999514	3.05672901978783	2.58565219038377	4.95979502631698	2.1677759507394	6.04424453803805	1.06762927908868	1.51415057608221	1.00195311304348	0.0	1.21613895018922	1.2437329734156	0.0	10.0665231612979	1.57213598694546	6.0879206112214	4.27560034579619	1.68933917735737	2.71863085141855	2.74028841409631	1.17630378155273	3.06701321551111	1.90635942280018	2.02472853838538	4.80079256939968	15.4303912658179	4.36694380676254	8.10192129291025	3.02011012065754	3.63379755299379	3.288760376142	4.86175455382355	2.06963306996216	8.59479866645669	3.17573894938326	3.33163962200218	2.5702439274011	0.0	0.0	1.11352358140772	0.0	0.0	0.0	0.0	0.0	0.0	0.0	1.53016768208128	0.0	0.0	3.12458905367513	2.0160660844607	2.71872084958198	5.18022108367247	5.4312699354839	1.5873128466354	6.35236772591104	1.02060732846729	0.0	1.0679774780724	2.06054138230126	2.75003860874638	3.66264331267615	5.02020370518092	1.71541062101554	0.0	1.15025562939344	1.24518837792011	0.0	8.11309944415888	1.12488448248705	7.22680725327009	1.99795978318269	0.0	2.27843548265021	3.50777944755443	5.54563781280116	1.09700262747058	3.5233873644386	3.57415362239929	3.37927014613628	4.77515203532523	5.54038269526857	3.04038765443923	6.89211312064086	4.40732071240992	1.12242489594661	2.39497449453124	1.27881008738792	4.86571292929507	2.40863709883493	5.00529557494124	7.02252128057685	1.88486748612305	19.3349092049986	5.20033218323137	7.50166499959075	5.28857545464709	11.9358916796901	12.40820315903	2.66011692958651	2.69096206545442	1.0715664867029	1.02179045049068	1.39674832535147	2.05380806758683	1.14742764174	5.88332415463845	5.10150762968956	3.17076209980575	16.440145545314	5.87953303055566	4.78628507131225	3.65065625177935	3.81175063748118	6.63246209401898	0.0	4.85981617887575	3.05521575810335	4.22513019668758	2.00900579612612	5.52922346792884	1.09741938683139	1.32670317565576	2.68163503468517	0.0	1.54102144278255	1.58152909499358	1.23551849971896	1.2492692885584	2.38974213751739	0.0	1.08999045628874	1.1108523827908	0.0	0.0	3.20987390375002	2.02626881779942	5.84306895240195	8.6142524650445	1.0256978111248	12.7414056249314	3.3147757757681	1.8670011041803	2.0092818453946	8.24588538861715	6.49995585735037	0.0	1.5524265840273	5.58200631707115	2.03403342407307	1.00490860075874	1.10171654088132	4.65219141818014	2.45084181751088	5.34071768418387	2.02492814897379	1.68290868921169	0.0	9.48072837822147	8.68372994537811	0.0	1.56337984957457	4.48974829786466	8.8003280020814	0.0	0.0	0.0	1.01402326418547	1.22515970898443	1.0261063228903	6.69777184120534	3.88318839751759	2.00181678664439	3.62393582065667	3.4680551473455	13.4454276428054	1.47485798307227	1.03509920615166	0.0	0.0	0.0	1.00995880813442	1.03787940685275	2.71357170377441	1.13305868189708	1.13637117614935	1.05572354046902	0.0	0.0	0.0	0.0	0.0	1.17881054690503	1.32858936452843	1.00014991785451	0.0	1.80947327350761	1.05592593788116	1.06182220261908	4.76309644250344	0.0	0.0	1.24468087145955	1.05622216061423	1.09227008404232	0.0	7.72114420644043	1.50906035018336	1.27177757138044	4.13474379071107	1.99161577288876	1.84917793196876	25.3394624686412	1.15368755133472	0.0	0.0	0.0	0.0	1.06470173734886	0.0	6.20355643075957	3.85125393212037	4.71081848509841	5.38062034365142	3.93255538908887	5.24375070781703	0.0	0.0	4.07562003229841	4.53399445279065	7.05987825462447	3.51143920234642	2.00215542418954	3.13181756040115	5.43312362323373	1.1375984763671	1.40112535383613	5.28633098541735	3.46509503971731	1.06297289785038	2.7368476563434	7.54879406274378	13.9257238314758	2.73905413817594	2.9522210741415	6.54092321605853	2.1371640179088	2.20691819031869	4.16943111086836	3.25096741703417	3.9530563897585	4.26812110117181	6.30071797483527	4.03778390354323	5.34620593361315	3.45490206018028	1.75942612559523	5.16452199058244	1.81964254003092	2.30064639356229	3.03800243489885	2.8350572150989	4.23080906001345	3.77891151879527	3.84630433017055	4.23975624106133	2.91905286634927	2.92903517212657	4.070874039427	2.06049777317219	2.32301453142489	2.79806935256209	1.31461367149074	3.79692291201537	2.7044990530049	2.99393264311572	2.7059800380176	2.71603589063304	3.14123957613252	2.18271065707792	6.07111464456229	6.48740243578783	7.98742402245406	5.42631622983082	11.1795243280508	6.2084893388188	19.2460896988976	11.9286145882284	5.70623320962832	5.9595435998382	6.84239862888356	4.15995008368905	3.34653570449667	1.23371831416869	0.0	2.08543031407246	3.27468563749362	4.35056778425041	0.0	1.38231904149802	1.18509646205995	4.33196769179228	4.34715118494697	1.6294359750565	1.67073997459205	2.57183364197545	1.09813755870044	5.16183074215717	1.41782010233277	0.0	1.36707104914445	1.69231625352442	3.62937201971347	1.07262713825899	1.50621165809111	7.11829331886756	3.3281394251167	6.57118533031212	6.91728311809637	9.04385669124942	2.51928620318721	4.18699066690126	4.73928627711661	5.04163303514801	5.55608895665122	2.72381068947613	4.03381342488739	6.91700466509369	0.0	0.0	1.14964213581672	5.28782065340563	4.84801173992567	0.0	1.65951545160059	1.09216173126608	1.11276216523996	1.30188885877303	0.0	0.0	0.0	0.0	1.111935860981	1.08201140470917	0.0	2.16140171841449	1.90013269267384	4.91679031815593	3.06491352308472	1.18612758118005	1.15931268522365	3.35677510981162	1.19081389443863	1.09103940258846	1.39884861200948	7.4342190416766	0.0	4.15815247470517	1.36186889232978	0.0	6.24972318433808	0.0	1.0928055286413	5.09274614177142	5.47626522697418	5.13145019219745	3.18759965933569	1.99033712827474	2.60929265034289	1.46632916610862	1.73911679458793	1.5127225989461	0.0	3.5662783109806	6.68302424953247	0.0	1.91478758905483	1.85717776730687	6.78699343018063	2.22979156052753	9.25553494271073	11.8734992886164	4.88005446114703	5.3822357923587	1.51397670854975	6.37605747572255	9.4293178914329	7.91364552526509	4.93597550404032	1.06347952219907	6.03397848779316	2.64294095082815	1.75215931604008	1.45001851473445	0.0	0.0	4.6164705105868	2.41761728715754	1.64463786284447	3.56636802606264	0.0	5.94331758764006	1.02768160473875	1.57270882925375	5.75310926489536	7.89246989755983	6.615255313731	4.0700283464112	4.49150703904039	5.90844623252687	0.0	1.37863193259605	2.16010982653922	1.68078547635456	1.77542861236916	2.22652796339169	1.53250551537081	1.6140458035704	1.65640843498563	1.3052141074762	1.02419555412888	1.01342537718144	8.27256174172055	3.55444950171019	6.36705310172771	2.15933941567928	1.87381268133989	2.74792587681646	2.43276395025585	1.04123521921122	5.95775662889196	6.25215073172668	1.87802104324057	3.21027051598358	15.1093840981718	2.72498455964582	1.53281273426049	16.7904030832355	2.44727388798485	4.06856777816387	11.242857227693	1.27636508184439	3.08422650778904	3.35525055056454	3.14043832182221	1.97897760789937	1.07501605429521	2.20458762215137	5.58616563990486	4.52185563502345	0.0	1.24974961006948	0.0	1.13029070918512	3.70347468137137	2.14614796934036	0.0	1.08222517544971	5.31007042855524	1.24358029026863	1.51309726581572	5.84818572095921	2.00249510824104	2.35455685459865	6.78498944814632	1.12221469144427	5.01608990260298	5.989667217497	5.09242911333533	6.21324935434763	5.52995281468084	6.57975622301598	5.81402952210613	0.0	3.3384398611126	1.67108657396115	1.30771439320303	2.37770922998747	6.45057438532122	0.0	4.00004255223221	2.06563027297796	1.2266205936179	2.86252566976679	1.01081320773939	1.12520062263251	4.77311826209473	1.79663604746137	0.0	2.16109051790247	1.02613003185436	2.5877137191468	1.51083273883457	4.05801787767094	10.6211181241963	3.15812576938639	5.59748706525815	6.03085454327897	4.27522231540717	1.71697161448147	1.02660541288771	3.76426987075023	2.96869534742809	1.57787379666878	1.31153190990856	1.32883379116016	0.0	0.0	2.56903106705022	1.31892168121205	1.70210703335456	5.15042385532692	1.00765046927769	3.77427535427433	0.0	1.0006732408831	1.22219417534914	0.0	0.0	0.0	1.87065603970925	0.0	1.01753745157573	0.0	0.0	1.16215649959719	1.01611375288169	0.0	0.0	0.0	0.0	0.0	1.0885050640041	1.06651254324293	1.12583603154079	1.22839309968139	2.93774058554142	4.29503859163351	1.93302477246252	2.3210221750221	7.20544970741801	2.98657756772857	3.8575878188011	3.21391223738613	0.0	4.72123400061851	4.79879588316337	2.02245093288953	1.52501436977123	7.97077273596702	12.5965758951614	7.6134933601193	3.93331204315961	3.901270366539	2.70573958204839	2.2140374322462	5.68449218432676	3.93563656361336	12.2229986128827	2.53669620686019	4.98190153458026	2.98162707293988	2.62983545664107	7.4948786312268	6.73078149407209	15.2268122874522	7.23699841830238	2.08577108855112	1.26387252380161	1.05819742665437	1.03321874709535	0.0	1.12888160466267	1.57647212124842	0.0	1.26574519126174	0.0	1.00518679165092	0.0	0.0	1.59742376018301	0.0	2.16084236515512	1.52573956242858	0.0	3.42664416420486	4.40340096790464	3.81196196042034	1.44082443980145	3.0544650227733	3.47449344513732	4.62994590857437	3.63045838094852	6.50484771732283	4.78801079073383	4.69445130145067	2.03029097140311	1.77689412327443	1.098052364954	1.77973928387103	1.18745189513213	3.55002461817318	3.75062529092769	0.0	2.07862506414148	1.06279850700413	3.82561025811678	0.0	1.26314093601097	1.70217407589626	3.57451171942137	1.01341478655072	3.21881032920629	4.55758455155977	3.06146671348901	1.03234285324956	2.26499862213086	2.09367932605509	3.34642578131249	13.3376173220274	5.65322635748721	14.5601001279087	3.81561802188071	0.0	0.0	6.27051207093354	13.4893944172123	3.4738271431134	3.51711703243369	3.50809066988965	4.26250447198214	3.14865053895488	1.00091647111279	1.22742592043363	1.22241525903845	7.30487377703234	9.66738200697553	1.45158758922136	2.02121024561104	1.03906230923108	3.49607340262261	1.48992726761607	1.49541002697286	1.18816611807917	1.30453699405785	9.65723102897317	1.10815347669429	2.19538446434406	1.09898397943074	1.64876914121579	5.27593932491063	3.49805193349064	1.32356876613486	3.85566968618071	1.07687788652967	3.76035644068333	2.05381413306159	1.71142789257114	1.0115117979471	4.7329206827432	1.2610706100276	6.09978204682159	5.83548468148584	3.81000595829723	6.20833905488801	1.22281676452289	5.86688875360725	1.17475431339819	1.03582514757569	21.4462885811951	1.09236562525079	3.51070057919879	1.92497079354658	3.00244546489865	5.94923564554287	4.50873927988758	3.30074765429669	4.61609318146425	4.96054657529111	5.6153962185992	1.15612428333965	4.99525465292761	5.22690340106848	0.0	2.57075956629678	2.78747931943774	0.0	1.58107882636411	3.69966794012477	1.15297188715455	4.09892204933865	0.0	2.09568367487687	1.26530856090995	1.89041033356837	3.47743634014236	6.36752625203027	18.3409227087282	3.19624743553789	2.68544156646023	4.34929742236568	1.43891956659331	3.3835179125504	2.14201586378954	3.31747679469478	1.96391789481735	3.80122202846006	5.15601137674371	0.0	1.00142149405106	0.0	2.68685955002237	2.79797606360384	0.0	0.0	0.0	1.04279150777496	1.06937930623873	1.09339294520688	0.0	2.16160643610825	1.14193371197899	0.0	0.0	1.65979432757279	0.0	5.83272051677939	1.77661079357565	1.11130838095568	0.0	3.0947326163212	1.20596026057299	1.63444826996394	1.36059826643968	1.57204067553871	7.03513700225178	1.46174541146747	6.04124010202628	1.44606997991624	0.0	9.79364922096088	1.23352963613111	1.08322491796927	0.0	11.582403079718	2.27377238724166	2.75501762619217	3.06759035794248	2.53089792063865	4.10844421972765	0.0	0.0	0.0	0.0	1.2890933114899	3.77382043331935	1.05670763084821	1.12410139770146	1.08931003867705	0.0	1.46993313510221	1.27889890941351	0.0	3.13680187984704	3.53799145467894	13.2737906047939	1.59420472682722	5.02071528952139	6.04395561904369	0.0	1.07344551703381	3.37926510499844	0.0	0.0	1.6656760842688	1.76864410584253	2.69334592746927	3.99163839930924	1.63837508052221	1.09684729592771	0.0	1.21837151750295	1.03439074127221	11.2696865327234	2.73310093076122	1.46952707731448	3.18261954207278	1.15381865151152	1.13970878045242	1.11426984458973	0.0	1.33752214087613	1.54724235996435	6.4389687094306	1.86306276827736	1.08172042298554	2.04463359436829	1.38854237106707	1.25288597929482	1.46335097704558	1.79185365941188	3.59357637703405	13.3697295007092	7.96955703211435	7.5399719677734	6.91623038771976	11.2595945661616	7.32096582750753	15.1855850456245	10.560866080519	5.91004475834517	5.10968863830117	2.62429596693227	4.10815608967177	2.64042904927318	0.0	0.0	5.2721095914347	4.52389181743665	1.93598462262577	1.64504075912613	1.56833196815124	3.94820009562252	8.61617157962188	4.87473876704575	5.21012620233318	0.0	0.0	2.68610289065479	5.41705052294773	0.0	1.91291069953781	1.03751274501474	0.0	1.39033862040507	1.79494139937752	2.10094783747252	1.22663233761157	2.80306971890413	4.40788840592351	16.888480605198	9.12373868776282	5.20286550050846	6.95665773430061	2.94693849762378	3.22017826720585	0.0	1.81460661360238	0.0	3.3285733851562	2.04516197648858	3.38891488772203	3.32254691624861	1.00706196895285	5.84348663211764	1.41125304636235	0.0	0.0	0.0	0.0	0.0	1.27177929323876	0.0	2.2613391635829	2.24658107689423	1.32643552829628	3.20184995380093	0.0	0.0	0.0	2.2543112703564	2.07176598157865	1.37045778869833	7.95691460332122	3.70807307232822	4.92147558560645	3.31135723229809	3.07860036289089	2.08951428471401	1.41968152514702	1.09365119262286	1.7541009417075	1.9770449101161	2.12147417585422	4.52748530887616	2.99175648106418	2.69910845018945	3.70036302478274	0.0	0.0	3.07659542887443	1.12394964649175	2.01892447854646	4.77679588356641	0.0	0.0	2.04289572999104	0.0	0.0	3.01908436450619	1.2677741148355	2.4795615276591	1.74038505818381	1.09184679694862	4.45668593218868	4.51738550077682	1.6345399926672	10.9667384598584	3.05673158805744	6.45955802124475	6.27274686358373	11.3650697017403	5.50879837701439	1.96915256811787	6.36822395253825	1.0895344589753	6.34800932284748	11.3067213973237	5.68588506090582	2.72150801597755	1.03202168860884	6.55633367859235	1.68813064450619	1.6188523865647	7.44501465484171	1.96507158930243	0.0	0.0	0.0	0.0	1.09639377117426	4.52650261093192	1.88154654358205	3.02599456054841	1.06801787083563	2.3459859831671	1.76318331796302	2.16783644483605	0.0	1.52814379733882	1.02311416035456	0.0	2.16090256386243	5.11509521584231	7.54321353296172	1.05307221920732	1.14818194216977	0.0	0.0	0.0	0.0	1.10193037278583	1.02872477170909	1.03712827480392	0.0	0.0	0.0	0.0	1.0017342794122	2.09939522220327	6.57222933611786	0.0	3.6023942749759	2.69426335638008	2.13864276889318	2.87688709765162	1.42216547413535	2.44263067731805	1.93877264625444	0.0	1.38187738326766	0.0	0.0	1.34322602419995	3.06819371455768	0.0	6.46886765677103	2.36657264214132	1.41513020289516	7.11861284363763	2.6405150646377	11.1548469396327	4.17330819526464	2.07448198854807	2.57407169914012	1.30479286032504	1.81938473517767	1.64277201822332	3.23794637600881	5.08839809080424	5.3058681327649	3.04926296460475	3.17552332617078	2.61955385293167	2.63588648980298	8.11980209929685	6.1771559492107	3.65616328869234	1.32488919074827	2.26209976759981	5.88422617956893	2.64596646327654	2.13637368300057	8.09559909149979	1.35490100426835	6.43914896430372	1.10864230996911	1.5485598848896	1.03966077405904	0.0	0.0	5.4849105908819	1.38539404779269	1.0383712753936	5.39508132445212	2.14600412336557	2.15914232001991	4.65111171766418	12.9834644193808	1.02842325730578	4.28171018603105	1.56016302520514	1.7378357131286	1.0609503245899	3.79803452543092	0.0	2.72744680732627	7.96297995991951	4.90841967234664	0.0	1.16294986743232	6.6029024415138	3.89932609966851	3.5961865464332	3.8560029592727	1.01434706349147	1.2428416293955	1.35641568637397	2.33851908846849	4.2858609512619	7.7143238981024	3.85412999268203	1.81429230712018	1.05488362073566	2.08367459087562	5.04685126112033	1.07841363988492	5.05408750433215	4.61543622475835	2.40238136857137	1.14742159293575	0.0	0.0	0.0	0.0	5.8941774540724	2.1108206769076	1.29581470407867	1.18138986620878	3.99165543136082	2.61406906304686	1.96191233116984	2.08523036025441	1.45723360384261	1.39376298815451	1.00738759545117	4.50391978644996	7.06204420206127	1.88333104919235	2.64830059551385	2.43688495038882	3.13522109558287	0.0	4.0760394096681	1.59833424712896	1.10172692174	1.5820910486978	1.57139690918982	6.38185778759594	6.32516396536299	5.83207584368631	5.20666341293684	7.23150504290416	2.5405700853163	4.76139338676586	4.91137345049935	18.3371220054843	3.90181497256259	2.16432445215419	8.89041126366472	1.93040889259461	6.23874037357534	4.43895587960796	8.13963802682358	4.13220572955665	5.29883982044829	1.63528886259916	1.78794601984459	4.32338633019979	2.21948591277499	8.88104638966982	3.98137034031161	1.12362218656497	1.22321704433378	1.12716175256995	6.3907331113955	2.38768231496157	1.0834798259249	5.67924006372826	2.95935727697897	7.90610606458232	0.0	3.0108350969387	8.36684567898759	9.5529710374404	7.43962290242798	2.37522811734931	2.87488459142011	1.50857353957456	0.0	0.0	3.62159771266127	6.38520517982902	1.20278523005656	0.0	1.67344970928981	1.01246497504092	1.14464305671407	1.5297448097608	0.0	9.03793502454039	5.71868055577187	3.22952506351895	2.64628994395725	1.69925693003904	4.46036782143573	1.11071900278087	4.45776189762854	3.72818466319312	1.33002619764774	2.05582690630436	3.73916176239902	2.61615700501886	2.58251475663535	4.54270601638061	1.61133481088122	1.26972767739637	0.0	0.0	1.15783252357657	0.0	0.0	0.0	0.0	5.06784531963551	2.58343417930549	1.8412885862159	4.23156866229871	3.59784527370603	1.87668650576874	14.9666082026291	1.08504947575327	1.23534953888193	1.11946303780188	0.0	5.82124318841521	1.47227652289856	1.5025233740057	1.76048428022654	4.5387621238131	2.89911215370341	2.1964750135486	2.37943133185724	4.81025484677807	1.47883301426112	1.45618526804857	11.171602932533	5.03229365099076	0.0	4.10454539824458	2.10815459372941	3.1244044404936	0.0	4.56419020658974	2.31396792848827	4.78359314442459	3.67895970532249	2.52478261305067	5.48755048511365	4.12996173566353	6.98095481604825	4.09363594258972	5.16668674494008	4.52241164067922	1.88124706990627	4.88043871009681	4.79414144621793	3.28933261103188	1.63756893926173	2.37126502709183	0.0	0.0	0.0	0.0	0.0	1.90834390988624	6.28789936355721	1.443523761529	3.53418806730489	4.39265345047985	0.0	0.0	1.42237672865056	2.14334838878777	1.17847011924827	1.26778941499897	1.30961308814637	1.44820840747259	5.76849749697551	2.96309059134738	15.2191392711726	5.1717138174261	3.37661811877973	5.47117933783062	1.6730184848221	0.0	1.50533579609318	6.74929661798276	3.65680523714851	4.11967659867146	6.29883690923791	0.0	6.29987936679224	5.28765567031746	3.14640103723146	2.22690063855865	1.38560601970385	4.36920444951516	1.03504786483504	1.05042418698103	2.56272658924836	3.35499014658121	4.99967135451456	2.77089190769504	1.61456008507718	8.28977399676596	5.16366159387856	1.19064087267746	1.44217631667853	3.74510200109112	4.73585262191229	1.0483898538921	1.58457070236581	1.45185588212353	3.62481400638754	1.92033801993644	7.58637294873411	1.77310691231609	2.84114256551404	10.6740512609396	4.40155433452973	2.65394899230826	1.7170846393008	1.14883260368747	1.71650454354153	1.52560650425839	4.38076730157977	6.48204771583662	3.00230524348259	3.69892770750155	4.66757364738574	5.61081310751485	1.1112126227188	2.60781173591646	9.46854685271768	4.60379768092482	1.65847484633194	1.80176592443985	5.49180148160942	12.672303741834	5.70572015678968	10.4856869653626	7.70342357178986	6.779016532866	8.73718477578616	7.39348500346905	7.9404030779079	8.1371525692701	6.77882443001378	23.3927501558098	6.09480948422719	6.75047160798062	4.54636897774167	13.6603379721815	4.08034920994533	6.34487957081528	3.99764251571469	18.5005819350638	8.79246980809018	6.52482839388561	6.02384259720737	4.99933934262432	5.9117840970411	8.00646636282849	6.86050498463115	1.43183064188671	13.3005446440709	3.78784208895185	4.09247211387629	5.74831993574483	6.73439370570088	15.5984851282977	11.4351696755791	9.16552842658819	7.17220146600731	6.5091104595321	5.48616122766411	4.29339039178821	4.95015385078058	3.61575129555102	3.6406766462544	5.52121785543679	14.0018820036697	7.0542353048068	15.4540025490598	5.62521525388246	5.60415882614938	21.4682883207511	10.4615842405119	3.7618844366814	7.8221112726732	7.63446698737158	7.62804835298184	6.94845918884675	10.5956463953641	2.63372692092621	5.53144446503954	5.19639852036562	6.74042952375902	6.22232659857176	5.0308907399074	3.55137070432756	2.78344454218062	2.71548009366554	8.68693358061213	10.4900516914656	10.3100354893945	11.0295692784118	13.071326984549	14.211963068889	9.74122108599025	13.2538876216772	32.8802787139825	16.9077156052903	48.9435378553124	24.6074090867265	42.4429793276248	38.5800528701976	45.4226236132019	1.00386624697748	1.81096913924697	31.1204028350381	33.3157245742831	36.4304636819831	42.2409958022429	37.6043316666276	50.0370127545021	32.4807873834054	2.18203268585364	17.3314607983174	6.9033901868418	2.00035995986778	1.53086013927166	2.12802841894243	3.70751999464346	3.77297885663951	3.25670871476146	2.71442426373382	3.8389666392938	8.22084731608566	1.38693470201136	4.18325526991223	5.10107393217277	1.16699226600954	1.32392566219374	0.0	0.0	2.83724739903405	7.15663837674523	2.31434012874272	3.85365474166194	3.2574174935824	1.8161272062633	3.90153998131949	7.9625495214357	1.61481855326023	1.36924064597729	1.09557971991693	1.03186229891511	0.0	0.0	1.22849682408175	0.0	0.0	1.01978950936662	1.04277401254275	2.01888122414943	1.10138931173135	1.05774215785481	0.0	1.35794362748876	1.43721313634231	3.69730318543941	1.73360477250614	2.07654079667479	0.0	1.0422712901144	1.1355151109771	0.0	0.0	1.36208932485743	1.84861881160528	1.87958536341536	0.0	0.0	1.00859283558569	1.06019784259992	1.07582212145578	0.0	1.5172108572828	1.43880340828395	11.3976759939957	0.0	4.2790285845681	2.50216488864041	1.33801722944337	1.46662215643369	3.50321352043428	0.0	0.0	1.04899597821276	0.0	3.60526684535388	1.01740969519154	1.1399382796067	7.14953995296021	2.61611995519311	4.96549298077037	16.6006997665032	1.12224140835885	3.9211580134267	1.43707101949248	5.27046079089346	4.80163567827448	6.22796286974095	5.06361922359754	5.42396074967908	1.66782061322901	2.11713261720913	5.5667050418244	6.23934051492722	1.35952362930553	6.78311747064002	4.20890431315528	7.7910189055287	7.24444306264846	2.26293487949898	5.77736841302148	1.30701796237717	2.11800641420129	0.0	3.50611770158958	1.15657209390591	1.1922273397022	1.39723226106533	0.0	0.0	0.0	0.0	0.0	0.0	3.6217298594157	2.54649150262968	1.11617461743824	0.0	0.0	1.56049690545007	0.0	0.0	2.38903490888983	1.05684913632632	1.29552018918441	0.0	1.07083128104285	0.0	2.64320879564951	1.04091422154596	0.0	5.30982419259908	3.85268326902841	6.30183675582909	13.8709705290968	3.82303968624509	1.01965685851242	3.52604756711735	1.5339559681451	2.06196326826874	5.57353529584435	1.3042040227947	4.21354284503401	5.86013372649737	6.32565535156114	1.57629850679996	1.82560563892459	2.32647229857893	5.11607014321644	2.45131502730873	5.36407020384068	3.19079375369693	1.00443167175086	0.0	2.72906242482139	0.0	0.0	4.03166732750636	1.00962319281627	2.37953580494767	3.73223098697854	8.01744542088687	2.43183981201361	0.0	5.54708578036774	2.91083942691279	0.0	1.77114625164264	4.75288365768217	0.0	1.02270524328232	1.93677885491577	3.4265694790493	1.47324692740043	1.69303170800238	1.05270152398445	4.51052182209884	1.42148456392526	3.13869165245522	1.42646498963727	4.74298098505601	5.86870307020464	44.7952200015967	4.04108817529586	1.76105816967691	0.0	0.0	1.46465910885339	0.0	1.88266740900433	0.0	6.05331667815139	5.69291551131039	6.5382472055176	5.64136226062457	1.27917528123063	1.75553176986885	3.05373440326387	1.60148550214217	1.86276103314381	2.84826488436278	1.09961817000551	4.09098917252091	6.6847305830505	3.83966272955044	0.0	1.07913202084916	2.90048975995009	3.14606816669784	2.0960074160794	1.22084122806982	1.48700928699975	7.95691992795369	2.11582713322017	1.95853261004565	1.23500047359586	4.89740262110289	8.34463520409863	1.25273947130628	4.34228073876746	6.69965640503756	6.8666172481859	4.02508838873743	2.34231956596818	1.28223017402974	1.05607246603136	0.0	0.0	2.37264724585333	1.32393554369711	3.94812370121247	2.96453450633931	3.70771168595576	2.61850629002552	0.0	0.0	1.07143459824816	1.48215300156999	0.0	1.73007234630553	2.07660351197513	1.24359016831294	1.01820715565879	0.0	1.66888341900532	13.8918993969708	1.22731960642239	0.0	0.0	0.0	0.0	0.0	5.90098310152026	5.47540286714486	6.26433573519258	4.47124941840759	5.65491921267111	6.10514961083823	5.09631328659741	4.42083122137694	1.20220357855344	2.45045332090071	1.6266309996563	3.6445601963354	1.62107607926346	1.26677953702987	8.676456187587	0.0	14.4193580661667	8.79399461235436	11.9835920351815	1.01908220746301	5.33685804391707	4.01802559679913	4.28544908650725	3.40321211657698	1.08256863384397	2.05186586422188	7.99841615441063	1.13862417395111	4.16837821292905	5.47246683821215	8.64490783018068	1.53079910380881	4.09458611378844	0.0	0.0	13.8306079405267	13.9031908903069	2.62022176086196	4.85807530575702	3.35286470950072	3.93748565678484	2.37438433717286	7.49148166826993	2.2093312216972	0.0	0.0	0.0	1.38236599866961	4.28395411801662	1.82954088706145	1.10363130551329	3.17075159463113	0.0	2.11004899638411	0.0	0.0	0.0	0.0	2.61662199798466	3.41169761839327	0.0	1.60132928315877	1.26151437337228	8.58377910201764	3.52406575701592	3.54206453964081	6.3707788913039	2.82141963580566	2.49480622955525	8.37374901323206	4.32952037992607	5.91793798370442	3.41706487502008	9.10110277680044	1.05969073021677	1.4670761095979	5.08371911625803	1.81553292457923	1.91244160399279	3.94856868565221	2.37374614730166	4.68180997323393	5.30217009160828	2.63923397650251	1.23230872420805	4.16224834078412	2.48038295876157	1.02210977771683	1.85706780151802	9.86070511308658	1.45966747067391	2.84442397790179	5.83452666927747	2.59439364180763	0.0	0.0	0.0	0.0	8.07108915047221	6.15839649881577	1.53114224700376	0.0	1.68131293924003	5.22521870438577	3.3765909198268	1.29701191716769	1.39110379748338	1.45823376038263	1.99439988056359	1.88565152154557	0.0	1.04487941772015	6.3896134652938	6.030908896901	8.93204769919654	7.22999843242367	0.0	8.4524703432286	3.51598149394563	4.44535544760393	6.29487870583126	4.46636292382613	1.47699971569774	11.8338457063618	7.71882011159889	7.33571688819324	1.92125879996346	1.03022236968111	1.08242854796435	1.60652485067036	2.23592364371936	1.24597240620003	1.53882648292604	1.6030537907391	2.4753275728019	1.00325979141316	2.71794849367894	7.34509663105876	1.39594239133266	1.10198961890302	0.0	1.03531987048927	0.0	0.0	3.66525892841635	1.18303754565867	1.19464118977007	1.03445535696329	1.1316856748877	1.11886862211714	0.0	1.38465626671396	0.0	5.35447267563395	3.32307157941344	1.09986488159615	1.03483379191483	3.59522043880134	16.3551428256057	2.03666551979571	1.61545770290231	4.25835527209606	3.35287377074126	1.6033097463508	1.20274021588723	7.26410116880255	4.62619541601481	1.03968851749532	2.75318864312568	5.59609567576157	1.74046214214451	1.34776900702877	1.94163784765104	1.49523966509238	2.14244649920397	1.00292463486996	0.0	1.06515947225958	1.36681438775517	5.77010671020327	0.0	6.36904022259389	9.9672324212343	7.89011467672158	1.22425949839026	1.58264526775184	7.19982615900621	3.43007745268613	3.23987583112294	1.64093938853418	0.0	1.02152354781407	1.86202751531329	3.54782775813584	5.56087800888141	15.326398447623	2.30801080974719	0.0	1.98642105150287	3.45212269456786	4.20250092179002	2.45544130804968	4.10796550293033	3.04598357718208	1.66627113737707	3.29736912310172	1.38760638783286	7.53467951742733	5.38538326710892	4.72619613094166	6.93923185972241	1.12710440536421	1.00204863176942	1.29398083913877	1.31429512827555	3.69202862849685	0.0	1.02377092392678	1.19600865699767	1.04110047366705	1.12749105118255	1.7870826039745	0.0	1.60649794853129	0.0	1.73013979005027	0.0	0.0	2.0010134452975	1.36931768418405	13.4935578462842	2.40865559676113	3.31783634350468	0.0	0.0	0.0	1.09435863800506	0.0	0.0	0.0	0.0	2.86668038906779	3.4027496629003	1.21330994237574	3.15236192431852	2.82423194592399	2.72587450433333	1.19692472369042	1.79064598596092	0.0	1.06107035800591	0.0	0.0	1.95794563845909	0.0	0.0	0.0	0.0	1.3352113539431	4.05137558937849	2.35183094881404	3.17628694802088	1.94705049342833	5.12884281994933	1.33255839583694	0.0	3.10733565101374	0.0	1.00285196353164	4.66085288787957	3.13348494785799	1.4625291678004	0.0	0.0	0.0	1.01588332551525	0.0	1.24282431059937	1.80131278879442	1.30552811967382	1.70917679959023	3.5797261777457	1.32705979981977	1.05857031860739	4.64732261702991	0.0	4.6867940094613	2.19410887060595	0.0	0.0	0.0	0.0	1.29941349558071	2.3008597112002	1.70329038248046	0.0	1.10502005427984	0.0	1.24833210907954	0.0	0.0	0.0	2.46044489532413	0.0	0.0	0.0	0.0	2.64665566761063	0.0	0.0	1.81298029864951	2.3244963161603	3.53728671873191	0.0	0.0	0.0	0.0	0.0	0.0	0.0	1.23505473921226	1.34645488085958	5.96812083038243	0.0	0.0	1.21716394219069	3.19170046576674	1.94796571456004	1.01469346829725	1.79096465683853	0.0	0.0	0.0	2.72143589482048	0.0	1.21260955083238	10.8138875104693	3.85112637952527	3.96497631111733	0.0	1.37979024139925	6.64330854738675	1.61019060126874	1.2340700741847	1.2333802122346	2.68959383057245	1.69161408218124	0.0	2.31215471361166	3.64772169262953	1.11245530055542	2.64977679047918	3.79936299487303	2.49545201884206	1.13110980800162	5.95186412614316	0.0	0.0	1.43451689528707	1.34659739135805	1.05953140645658	1.55346184841903	11.7091583047983	2.04737797765495	1.22673823421319	0.0	1.53054483638625	0.0	0.0	0.0	0.0	1.04147432213915	4.12528679657433	0.0	0.0	0.0	1.00763755660852	1.08936242133424	1.03005017275151	1.75817372138602	1.64045396625013	0.0	0.0	1.16123225191953	1.11330092398198	0.0	1.19555237544212	0.0	0.0	1.41726371920584	1.06380238177978	0.0	1.99820661351062	1.08131350111899	0.0	0.0	1.21994491763375	4.00591886576906	5.30806529840641	6.08474555135784	3.11516459869662	0.0	1.04607818696496	0.0	5.11241686439088	5.06792532457515	0.0	1.28112997272516	0.0	1.2916895546627	6.7349854692242	1.20898869692447	5.73329475296153	5.33428380952918	4.46656357518147	5.76659970035413	0.0	1.00677883541462	0.0	1.15747514889314	1.37333076173142	5.61110172190993	0.0	3.4463350432725	1.73521627667329	0.0	0.0	1.5004294148493	1.20021151484927	0.0	1.10321299886912	1.02499524801147	0.0	0.0	1.07228090251171	0.0	2.11958135369734	5.59852630445182	2.98598983638275	1.0264835526348	1.10056429229118	0.0	1.46025060049037	1.92842227885979	1.06532034391994	3.20171253290227	1.01042295192901	3.07709527294899	2.00175713715807	4.33195939765709	1.75658105374183	1.21791431111032	0.0	4.76835154473742	2.62613028815944	0.0	1.84440207421944	2.23058349682391	2.65273530451014	2.30600919088828	1.30521677566781	2.70123331248566	2.72349751989849	2.35750781860239	0.0	1.68287865406242	0.0	4.26094438446964	1.04333817489565	0.0	0.0	3.83979049497572	1.26637162955479	1.3682208131491	3.21997065284547	1.06938558152599	0.0	3.70391239536033	0.0	0.0	1.09716428939973	4.61971934518322	2.04751019744756	3.47339047025235	2.6903395667319	0.0	3.38417117600315	0.0	1.59267984659246	1.02257572525326	1.70949847436112	2.86838134082135	1.63255164048574	2.2506520060828	1.62464898703482	2.97864961372005	0.0	3.20268030511839	2.05302428196503	1.31123355805537	1.41042543803495	4.10838105942382	1.91588196609463	1.14397909630485	0.0	1.29833509733994	1.5399620035584	0.0	2.33363533632911	5.38856195004263	2.08802763242531	1.17554785879478	1.36765032939702	3.7577740635113	1.99624389055683	3.40601482044555	3.57440563153508	1.02490021064846	0.0	0.0	1.88819433357486	4.07656778103898	1.60519775326536	0.0	1.55638320287117	1.09046617838639	0.0	3.44915456045783	0.0	1.34645428296356	2.42554004820638	4.90838858415088	1.32672843491915	0.0	3.19569102524781	2.09199782111739	1.54691114924714	2.10829864819241	1.06554720566394	2.48500827441888	1.16338337646907	1.12112608491183	1.32001156626411	3.67411378393936	3.20863148588056	1.48221565395584	1.51831298870517	2.04065708722209	1.09453395502512	1.20230883529546	0.0	0.0	1.27472978100859	0.0	1.12187425772635	3.33904093628669	0.0	0.0	4.05284278209731	1.07976029320444	0.0	0.0	1.04234834741564	0.0	0.0	2.19139622597011	1.16533749353901	1.87231255997816	3.44647284014928	1.00057247071008	1.74927820830565	0.0	1.197233765403	1.48148531051547	4.79072019079871	0.0	1.23206663474078	0.0	1.04485592913142	3.92727441404756	1.79718352406625	1.27173468101449	0.0	1.01274566180699	1.89368417915281	1.35134986355158	3.88464505370736	0.0	0.0	1.57036300645884	0.0	1.20405479303805	2.3176118681593	0.0	1.01223363557593	0.0	2.08717657462059	0.0	0.0	2.56405921940969	0.0	1.89827196668099	0.0	1.26248695760889	1.53406591974154	2.21056978150423	0.0	3.12311309885807	1.4592135637115	1.88052797005974	0.0	0.0	0.0	3.80347792640574	5.26194254279128	0.0	0.0	1.54403819084045	1.00988021005378	0.0	1.39686054177147	1.06965641210205	0.0	1.16179879349118	1.89340859690696	2.71162389224616	1.33458566188463	1.10683462341182	2.3079286511216	1.69918687667682	1.57602488065452	1.04128888792624	1.25561168795306	1.0095635986272	2.92960152153346	1.10408978852796	2.00451221429188	0.0	1.03397001138248	1.17169133491489	1.38040143146945	11.0732243265764	3.7541777097821	0.0	1.1895594332685	1.08381949985357	0.0	2.33137296722385	0.0	0.0	0.0	3.64313076816245	0.0	2.63224851470507	4.82833541046667	0.0	0.0	0.0	1.16874868245441	1.02951592040655	0.0	1.82135062348124	1.22401454622416	1.59660178460449	3.85945279984122	2.17191706564916	2.48553734108424	4.03393759696107	7.24561902855995	1.44137152711733	0.0	1.91763438423589	1.28919381021701	1.32764246975852	0.0	0.0	0.0	1.83748631367221	4.12585520294967	6.02822334542596	4.18037878856358	6.15400609296855	3.12408725298608	4.82211428669357	3.03872238739666	0.0	1.05487959203108	2.50675790636428	0.0	1.03347027965703	0.0	0.0	1.34171116575486	0.0	3.29885213691132	1.90258825711916	0.0	1.89116172737164	3.22194700000466	1.05311434172691	0.0	0.0	0.0	1.19999746256043	1.16740357561035	3.80070368700926	4.17102919253245	1.53800150481784	1.21785955120191	2.25811240689177	0.0	1.74753912625898	1.32858128857524	2.72939587454897	2.3803048924945	0.0	0.0	2.47926328026103	3.65506728316692	1.15109924245862	1.54825858300412	2.51592636254386	1.28081177585264	2.90036236134515	0.0	2.75700033426757	4.81869355774937	1.68225898536596	3.05723823547443	0.0	1.07586193814828	1.21009156445806	3.21540811117033	4.76267921817537	1.01582661913495	1.05263033748524	0.0	0.0	5.34217877267406	1.43083256752887	0.0	3.37788742532304	4.744568836544	4.91019679627259	1.93953222185756	0.0	3.60257639676323	0.0	0.0	0.0	7.44613563911731	0.0	1.0363538209678	1.01498117820544	2.1595616745391	1.24974684502626	0.0	1.40785897923683	0.0	1.82833997559185	0.0	1.07681213164843	0.0	0.0	1.61135827204249	1.36222223256666	6.26094225563983	1.01409444621071	1.69469207347648	1.59000971663831	1.00288827830833	2.74708979659227	3.0300041558933	1.28718868176289	2.15495834960897	0.0	0.0	1.12967159795102	0.0	1.92456489522589	1.14597471329155	1.05491641741362	1.05344048946931	2.65189313535337	1.03732290404374	2.58848450988567	1.79061741832075	2.67532540446781	0.0	1.14953806715081	4.00739784451817	1.11466227386876	0.0	2.80597326031192	0.0	0.0	0.0	0.0	0.0	0.0	0.0	0.0	1.35713786597722	1.89505046741654	0.0	1.00268537736464	0.0	1.3547192741242	2.31254910723699	3.60316959793119	2.77221503277807	1.0270879899363	1.94662560188588	1.0101369479032	11.8374314520088	4.71667064877686	1.23701432526705	2.15304080285208	2.41108728928554	1.15631250337556	0.0	1.5348886732227	1.57904768480049	0.0	0.0	0.0	0.0	0.0	0.0	0.0	1.06180531378046	3.04204348407534	0.0	3.62131709050389	4.77537047257626	0.0	0.0	0.0	0.0	0.0	0.0	0.0	0.0	1.13544575354224	1.24573074704396	0.0	5.34797478264453	1.19725418702674	0.0	0.0	1.07546069273001	1.05038179156201	1.33050065062523	1.24908784890155	1.30868785654392	5.11472965726468	0.0	1.17032330180329	0.0	0.0	0.0	0.0	2.66458521589657	1.18151740845926	2.34829216519082	1.47901447846461	1.24796700610748	0.0	1.31635407085576	5.31326461733287	1.51302313740735	1.00016188623624	1.4463798932917	2.7638451656806	0.0	0.0	1.0122623801397	1.9078341081819	2.55313582131057	3.3929573064645	1.00632045516985	1.46754754251236	3.804525355172	2.08435191448794	2.85854233875418	3.73163998777538	1.47988640789286	0.0	0.0	0.0	1.02133437451316	1.36633910299473	1.03843989420845	0.0	0.0	0.0	0.0	1.94750942444102	1.32134613513703	0.0	0.0	2.23762830813629	1.27175988884563	0.0	1.00133704319286	0.0	1.73890585357702	1.63140887963541	5.21171268071097	0.0	0.0	1.15097325176405	1.42701368993926	1.23073274653585	0.0	0.0	0.0	0.0	1.71955940990435	0.0	0.0	0.0	2.25527744811679	3.28209234217652	0.0	3.69236878067849	0.0	1.43945752980528	2.60819901338384	1.1241223130453	2.68163974596917	1.01126314198386	1.21213602213781	4.09095118907688	0.0	0.0	0.0	1.2456910957524	1.16879310244576	0.0	0.0	0.0	0.0	7.85977618399464	1.8618249711275	1.08542842717774	3.32280219192952	1.02134003918595	0.0	4.71495992644775	1.28653300553849	0.0	0.0	6.78521371218121	5.27871681988919	1.26971267260865	4.15472179470683	1.99218256703122	1.6514922518114	4.08764953226179	0.0	2.02795243068903	0.0	2.09661527133525	1.35408440829392	0.0	0.0	0.0	0.0	0.0	4.14672881618798	1.42152376170581	1.15546015958905	1.55982265549226	0.0	2.62814051264329	4.79190199258576	6.80778477195207	0.0	6.65436480313695	3.22087649565404	0.0	1.84428694485692	5.52168006902004	2.62792263901017	1.7545434563761	3.46067657848655	3.06152862777478	0.0	0.0	0.0	0.0	2.67647815232433	0.0	1.0924998136305	0.0	1.98590833991096	2.38472166381451	1.15215759557932	1.67434432374787	0.0	1.25205072433661	1.20028703622637	5.66880225199907	0.0	0.0	0.0	1.50389383026149	4.3528913830815	0.0	0.0	1.10783919428898	0.0	1.85102695327545	0.0	4.00065196591521	1.01707288679457	1.36750017699647	1.07978239788804	1.09813601390534	1.16184176227488	1.9255757909823	3.36158537742688	1.27866393880698	0.0	4.6002581436231	1.61099108734038	1.22638728199497	0.0	0.0	2.31271955365626	0.0	1.98957786108694	5.32483708625617	5.43188173746475	1.44494291410608	2.55434894224532	2.06715951433218	6.03646617209408	2.63724207848967	1.60996186651864	1.19255256549987	0.0	0.0	0.0	0.0	0.0	0.0	3.5796839778061	0.0	1.08305378661838	1.7365794725147	1.27511555641741	1.52564223181117	0.0	1.75659173521843	4.85727719487502	1.18761872548717	1.00318367960551	0.0	1.13160938526654	1.40743626150238	1.30060150572349	1.02198282937093	7.19940044194735	1.13088352099981	1.88151263968365	4.23751002804971	3.37402088405196	1.05550751572462	0.0	1.04427142849887	2.25676370366533	2.21007586436831	5.75008347426827	1.0015128415417	0.0	0.0	1.0814788601978	1.21887961842623	4.34325796240106	1.61516348664185	7.40022554319359	12.8878978130582	0.0	0.0	0.0	0.0	0.0	2.97582422411576	0.0	0.0	0.0	1.0863943463827	1.65449981627428	0.0	0.0	0.0	1.22493459910216	1.22673965145288	3.82644154077559	1.73800452048062	2.87351113155526	0.0	1.81653727987056	1.40052034926191	1.24677560101865	1.00598356095343	0.0	0.0	1.39395261498043	3.26881662188291	1.09434647599148	7.32586690515383	4.32508210694925	2.21781936823879	2.04998701246178	2.91835128385114	1.77068619175631	0.0	1.19877876858378	0.0	0.0	0.0	4.789573036176	3.15653549487014	1.23334815807323	1.1368803079097	2.87080920599467	0.0	1.27957322434196	1.61123101511763	0.0	1.09621870209504	3.77412822108891	3.95570506800899	0.0	1.11595684087715	2.25850303784022	2.59322825625387	0.0	1.58064816306359	2.34271437670247	1.12734007186454	1.73608379195942	2.19397762954363	1.70692915049088	0.0	0.0	3.72644858575327	2.09796361345892	1.71108778721603	1.10543004984706	0.0	1.04086958879219	0.0	1.71925018322709	1.43223122094754	0.0	0.0	3.72130871148134	2.33424955366369	1.90247513147843	5.6745495252926	1.17291895217322	3.24818662184977	1.32540433319955	1.1796176139343	4.36219920519806	1.03685389959948	1.25370174407974	0.0	0.0	1.02763146589777	1.03898649555137	1.163977669892	1.43665929909338	2.32214904002882	1.35215623605692	11.9546875227451	1.60939239151725	0.0	1.18512889074602	0.0	0.0	1.33796272046144	0.0	0.0	1.18996890329038	1.11084180145546	0.0	1.82639784155117	6.6076665591135	6.52712830587271	1.30344583961802	3.97168907381167	3.43061406286955	1.01765125813032	1.52471649745089	2.01648139421982	1.14628147739722	0.0	1.26908149665139	2.12992764846146	2.35285624204238	2.41954937570096	0.0	1.02095412157699	3.46929516208022	0.0	1.07147681458366	0.0	0.0	0.0	0.0	0.0	0.0	0.0	0.0	0.0	0.0	1.65339492593339	1.8876292836454	1.15095143464556	1.35592683874684	3.35334594489058	0.0	0.0	1.24660771564007	4.32551813588398	1.25620942132041	0.0	1.36037047222307	1.84760702763162	1.26026508865228	1.24396373114236	1.42604006945643	2.58791103678706	1.15513657442312	0.0	7.2352191922599	0.0	1.67651033234569	0.0	0.0	0.0	0.0	1.1109622843512	1.64647735831527	1.06858260214155	1.00050744150797	3.01614057459916	0.0	1.2040969972108	0.0	4.23324601007757	1.67519048681045	2.66923413955921	0.0	1.94476735091039	0.0	10.3558440320837	0.0	1.50753199922828	1.2801770895127	0.0	0.0	3.37400172196446	4.85328167504359	1.42379397702559	1.43126955069759	1.0035667877734	0.0	1.01006619491781	1.0200880647056	1.61123505019601	1.15777695375989	0.0	1.57071963273118	1.12934937580612	1.5236522426399	3.3778248284662	0.0	1.37001933778495	0.0	7.25807630461966	4.06553820564719	4.66669719575563	3.92526265998745	2.45552318213206	1.12082605520634	0.0	2.66954249039466	0.0	4.10820220359758	0.0	0.0	3.10354371169975	1.72568449280874	1.00677668126893	1.67745080795854	4.14672941921053	2.50202357434913	2.70254661623316	1.09995994414379	1.03384398215075	1.10589610254945	1.09701658396228	0.0	0.0	1.2308612446992	0.0	0.0	2.18009785578977	2.21955300925771	0.0	0.0	1.05029157409554	0.0	1.12623319705346	2.54623478504302	2.26457653932451	0.0	1.78121061142764	5.91827390772934	1.7318026679412	0.0	1.09741027278001	4.03900792053499	1.1876354190795	4.03102848196924	1.14101666630119	1.02081538420558	5.36208133879235	2.45675312109126	2.74363474064258	2.43630595581584	0.0	4.77910953873561	1.0209644196405	0.0	0.0	1.15284317758621	1.44876071874177	1.60025288381993	1.53440608984914	2.20667260897815	1.09971461257923	2.65806038892344	3.32686652635427	0.0	0.0	2.85958652533434	2.71922081361755	0.0	0.0	1.07902136809546	0.0	1.19892190478652	1.37563158648277	3.19910036445781	4.66135867952159	0.0	1.14815089654298	0.0	3.5109160132132	0.0	3.25627767049598	2.88333987235278	1.61337700411551	3.80062494669909	2.8104958418302	1.57062558337522	2.7512639048354	1.06886078169417	3.40191989373101	1.00727730651581	0.0	0.0	2.59799505108935	0.0	0.0	2.09080378700668	1.34702019257133	3.14663698627391	1.02795707462189	4.02372753254443	2.52352487031301	1.16715085273744	0.0	0.0	2.82322158347574	1.32399865609098	0.0	1.6089501183621	1.00593032578416	5.54193617684214	1.16719666844785	2.33056725590985	1.3466483024062	1.07204986413659	0.0	1.87858489046992	0.0	1.00607602819066	0.0	1.14101110080077	2.15311270854672	1.97192339519332	0.0	0.0	0.0	1.52864058436999	4.84939975123436	1.95486700455883	0.0	2.23142436701099	1.1204588926301	1.00844003131748	2.12388046024782	2.37346511506493	1.04578812905293	2.8275185914968	1.01549455860101	1.89078323229144	0.0	0.0	1.74032781286498	1.22675837905387	0.0	11.5093018060176	1.44225486044485	0.0	1.4929040415434	2.36205894452183	1.67219249264471	2.63107474811333	1.69282266439703	0.0	3.35835666728617	4.81264167820979	11.7344091158934	2.0021246242404	1.72047702093279	0.0	1.30288843132067	4.73978832456111	4.65704415912736	5.52846350309666	4.50270323213994	1.33152590827282	0.0	0.0	5.90434442365217	0.0	1.18606118067144	1.92527828898765	2.58880847865581	2.73546843290985	5.40793004408164	1.61863422549169	3.84463897078724	5.13311324547511	1.97838149144712	1.14827647862894	9.48543307047421	1.00006067259197	4.3444219090168	0.0	1.48451087615111	2.00149333946911	2.22828117928458	0.0	2.2521807631156	1.04217760088329	1.441623257207	0.0	2.13607586428714	0.0	0.0	1.2021928839122	2.67289105995916	2.08701044724544	1.73138319827913	0.0	2.22013142256586	1.59314207474938	1.30470337009526	0.0	1.26177261843017	1.10006559562532	6.57290624270445	1.79160713836701	1.9845516413164	1.30372145253157	2.58781974802507	6.67946326795059	4.22899540919622	1.08635736321407	0.0	4.80719915694667	7.60424397473157	2.62765588666581	3.71847497428519	0.0	1.05062893374451	1.21979182772667	4.27598063822952	1.22627832702935	4.26810617712061
T6:,40,min,after,reaching,OD,0.6	0.0	1.01487886387608	2.2237146635568	1.03588897715762	4.25004990286113	1.23612256858983	0.0	1.27734959350543	1.03003036396032	0.0	1.29729482981683	1.03816090344023	0.0	4.81028038285181	15.609076228403	4.3020729539079	8.37460092616517	4.06365534782992	20.8889797389278	5.36790248207836	4.30856182200739	14.5929671434774	2.69914940365216	3.17437900340831	4.69205058736208	1.03759803189026	4.87516190847348	1.21738131829847	1.24286197023429	2.2021837182639	1.15620061873488	0.0	1.01900976579791	0.0	1.2083682829811	1.53159070511902	2.56562627629993	1.52804259981848	1.33163606214942	0.0	1.27122673085602	0.0	7.91046432216675	1.79468221246582	1.54989257579375	1.03828379153942	1.4918121928107	1.09083290825108	1.64513524556246	0.0	1.17371106372364	0.0	1.10205872680402	0.0	0.0	1.08396824304329	5.28288607007738	1.07391117441455	1.00730132229028	1.19511978747573	2.05637474961859	13.8313979594284	1.24172610914569	1.09944565558398	0.0	0.0	1.71478503188717	1.85654483525316	0.0	4.39431045189633	3.52302891856223	3.07440835200118	2.99025451513947	2.31839196488371	2.89493676031389	2.37105223332377	0.0	1.02024506476657	1.36610492845787	1.63457998703781	1.27665791257916	3.9458063276735	0.0	0.0	2.84180084645394	0.0	1.02062725081841	1.00118065217323	0.0	1.12873637305653	2.59295810889083	1.90351806455782	1.12809452654472	1.7995579427471	1.81435764725988	1.35646281690904	1.06948957765332	2.63032976122642	1.56480941979862	0.0	1.16043598215434	1.43823987246887	3.47242162662468	1.79018794089361	2.83477694539198	0.0	1.1780313695422	1.79228611042403	1.29503184737323	0.0	1.37605274521474	0.0	1.14901157188088	0.0	1.00779686104856	1.42231990109186	0.0	1.01645187421482	1.41334044828203	0.0	0.0	0.0	0.0	0.0	1.02131202364554	4.04762417979425	1.35968455066221	1.48209048487434	3.36666751178054	2.67466255289791	1.79513612178782	4.71655627544131	1.89785788454882	4.45162688813113	1.30357558465704	0.0	1.26262492711264	2.7985224058454	2.36322902652847	1.00880668259488	1.16287674770833	1.04915888201445	4.85717572006879	1.08382272550773	4.80052752212388	8.79770171629965	5.79812990182882	2.09816693248992	3.53735250185394	3.81053365664896	1.10877676730816	1.10469989693459	1.23896392285317	1.84501714585766	1.00819045344031	0.0	0.0	1.32059435331216	3.48285697408027	2.13410028782281	1.35021234707493	1.5802265216536	4.02585284978766	5.25229590627184	1.5953390026254	4.28110364248208	5.67969599615676	1.46337812364758	3.92339124999371	0.0	0.0	1.06876487018622	1.18158400294799	3.88110364633964	2.82284654445164	1.03558418259642	1.54285986538634	1.18376207687902	1.49731228525132	1.22738516877811	1.94911487856211	11.9911418117446	0.0	1.10508318455017	1.12263656705673	1.98650844398141	3.47311011321559	1.0029855390168	4.2554687215639	1.34298936581391	1.26839878794079	1.22841334419188	1.16406481987457	1.46998135098286	3.75871911256402	4.42858054116317	2.23919717467929	2.67931133704201	2.28890018954657	3.48228077961331	1.15774404875431	1.01254589457758	1.28133803382604	0.0	1.03080281655158	0.0	0.0	0.0	0.0	0.0	8.28149985164174	10.7835111252875	3.44903375813815	2.99896122500755	5.47273187022687	6.23898313374642	4.52247352018914	6.03186173278033	4.56425829395562	2.32790696557762	1.05210385838007	1.75677438147218	1.25761060517084	1.79785548881598	5.48677501921268	9.30099159526941	3.83300951844437	2.11691233616196	1.38692279112037	1.05313031622064	2.11659188321173	1.60240315319264	1.8088299555725	3.25612035166799	1.04430235570592	1.00916730626409	1.82675452930306	1.10713501745714	4.93729890145645	1.57964617721776	1.11566651172139	1.30526595394974	1.67643052269591	1.52929533527512	0.0	1.51726910357659	1.14883646866376	1.63942410441417	1.79963988734282	2.92361169446191	2.23611048475115	3.1575675937446	4.96504198751653	1.09400243310077	0.0	0.0	1.10431949376395	3.51854507740794	0.0	4.99396870657563	5.35713281249242	4.79943212728347	2.1389036023137	1.60541574996539	4.75999100778146	1.34725112490042	2.37074260790496	1.06179242365646	1.20276026626213	1.23216312289811	4.17560157991063	2.67873762074478	2.5058859573478	1.73113454140065	0.0	0.0	1.09180741860328	1.66025054359496	0.0	3.80721296003612	1.90264374438699	1.05340289637106	1.5778705414208	1.0119085178487	0.0	1.01265319533207	0.0	2.29421217793048	0.0	1.2482629335315	1.43398613647142	6.24261209503858	7.31077124368834	0.0	1.11676728789337	0.0	1.0873111897616	1.12580313968509	0.0	1.72426064261507	0.0	1.17520191905632	2.10511913606103	4.70769549444776	0.0	0.0	0.0	0.0	3.29062028010588	1.06036888641191	1.06369423773248	1.77452531802932	1.42965640858268	1.50327142306654	1.07469800735726	2.26904096996824	1.97514329789985	1.09114285212027	1.05668677803981	0.0	1.11033559915653	6.98828612724285	0.0	4.72636688836823	1.89323778779531	0.0	0.0	1.08051544749391	0.0	1.29770865651911	1.15382590101828	1.8232324915814	1.35000554845212	5.69985053608743	2.89870010053798	4.16402292634851	5.14985210068037	4.75958787280183	4.52588964538405	1.07997869140061	1.05724023723331	2.00992349887722	1.40413866038234	2.0210092855193	1.11159055060295	0.0	0.0	0.0	0.0	1.16937696024881	1.14719638970946	1.48136273526956	0.0	2.03338921776109	4.29277075728141	1.94422857563139	2.74060856512271	2.92247685484357	3.04236738373031	1.30345417864388	4.32721001495378	1.51351589610906	2.14438400619897	4.10369565422013	1.68944257804781	1.03769471813148	0.0	1.74887466224793	2.65952460273637	1.10084409532448	1.67050286601542	2.79891713531013	1.8770719524866	1.19418011805825	3.19456475440193	1.52448495787644	2.97995357232181	3.49080498441267	0.0	3.38017064927977	4.20217103959195	3.05201948802865	4.54101128947344	1.08487554977208	3.67922769813644	1.00730197757638	0.0	1.21968287628879	4.19970718396984	1.24658830290888	1.18573499320618	1.86732823893128	0.0	5.12803367312672	5.39353848315729	1.11659607070131	0.0	1.66924392911512	3.16345292531931	1.81790900050934	4.38796162872679	1.05541469975182	1.48525080833467	0.0	0.0	0.0	2.4423605291517	1.72693257880353	1.13687599784596	1.02595054811677	0.0	2.60275448608935	2.54594833646217	0.0	3.84387716836622	1.36263329568403	2.18746193124522	1.92899126209297	1.19419165866312	0.0	3.97514480187339	20.992559133595	1.34725639194002	1.07800203467381	1.47477624370122	3.61308958290335	2.27768844905551	1.74661407871851	1.00418138726647	1.28269887336106	1.23769104832206	1.77108741547756	4.33087747868935	1.01398881843895	3.26336223595899	1.63393603442539	4.02798731562903	3.28136882844146	4.60386158014744	1.06908636477164	2.00594698398352	2.09613002372187	2.30954223872543	3.99486300455008	1.16093217102711	2.42604390462546	1.62674062272554	1.80123426549424	1.02638700142263	1.17086915303384	0.0	1.26635983057733	3.49448110288132	4.10122799341287	5.03349152967161	5.11524672718973	7.88096286160883	9.23527775533607	1.40281252264838	3.62216311160742	4.51757870130389	2.549199687221	1.03928569953069	9.60749190406386	4.86868959607452	7.44148407892333	7.70878422447377	2.59842693389199	2.41950803010947	3.62637029600336	2.39559466630735	0.0	1.53584390636558	4.42592896248508	7.47253425658811	2.14522780531603	2.24727365042718	8.15246416252815	1.18764436578906	2.17008449795624	0.0	1.02570238710913	1.04524514417098	4.32105024869963	6.12855676007988	4.02906856028667	8.00299123600356	2.62197810925309	1.83396678492034	3.65345548460649	3.10348890772624	2.04887402166054	3.24851276577544	1.3130617277542	3.37064541066847	1.0358238214276	0.0	0.0	5.36174788795671	1.00490105833958	0.0	0.0	1.0564740960698	4.71489153971906	3.20606900092299	1.16314587520512	2.96083472770859	1.44146288623846	1.04280550224759	1.5861049347374	1.09513275508528	1.00904571489564	1.02507704196979	5.38763101169278	1.56615521951497	1.89378337739255	1.14783265347605	1.05550110287689	4.33253136511302	1.00826853401393	2.19008404142077	3.40136689548538	1.50559430014753	5.14280816534927	1.21753943794362	4.1842890844552	1.06122754832849	1.00765632215968	1.07697610751237	2.7753245006838	0.0	1.00722083976394	1.23624085126259	1.48278204654512	2.27168650450291	1.0565577674697	1.76891851617114	1.36682643601019	1.01077453478447	1.08023774417387	1.02182088400196	0.0	0.0	3.06111287938457	3.23954713894154	2.12030420934815	1.82910541040755	1.18697951722269	4.40687554494408	2.87598493100047	1.04699004807168	2.48552382331855	1.00408254493714	1.73041060421917	1.14536515048056	1.6858829438941	1.47648848300953	2.34235461022063	0.0	1.48087486888829	1.07732798023507	1.30798757534343	2.16212910749931	0.0	1.18574492899339	1.01340428930157	1.02678960577443	0.0	1.0107735928383	3.01876426412537	2.3262481009327	2.79261762284826	5.60680145678648	6.14829971187798	5.64055310539707	5.35309248668984	4.50587200687828	11.2485330187377	1.19241884983534	2.46116035527081	2.98053741322804	2.14553063653134	0.0	1.3061454853483	3.49306154682386	5.38292511652314	3.19992752361728	5.02847239435417	2.30398501642109	1.51062758544657	1.53577214159042	1.14949284431403	2.8031563058819	1.53423927349734	4.18467164322912	1.17629173766503	0.0	1.14591074236786	2.6935280437342	1.15389119821783	0.0	1.16314640407473	2.19600326843865	1.69499710841565	3.91348193434351	1.14129351169548	3.11719302729115	1.75598871896864	2.80513225628578	0.0	2.72756851948107	0.0	1.08056286511556	0.0	0.0	1.44507772847745	0.0	1.3846008557102	0.0	1.08746746429801	1.06335237507846	0.0	1.20512854390699	0.0	2.9334712978616	1.29091574161719	1.30858838710224	1.65243529195273	1.96307861275395	1.19856035645816	1.16695559733493	1.1312927878501	2.73757476418218	0.0	0.0	0.0	1.74871162603319	1.2045853155222	1.01723108380621	0.0	6.71355903917066	1.03682401975358	9.97225700768352	3.57530040815202	1.92305741526652	1.79525262604117	0.0	1.85664031672755	0.0	5.30216195978595	1.91187340902432	1.86272362716408	0.0	0.0	1.74860844241909	4.86680819987634	1.13920897375681	1.059264838135	2.68403406538235	0.0	0.0	2.16973898067974	1.43528920831831	1.93521792818224	0.0	1.25101771559533	0.0	0.0	3.2272499873306	0.0	1.13889873828051	1.86818951876358	0.0	1.0213158129484	1.05904950069259	0.0	0.0	6.76287102848103	4.31962531663605	1.15813964420197	0.0	1.05368190897488	0.0	0.0	1.13452734992832	1.22433692371863	5.20389433799291	1.02534398741345	3.02305284758411	3.01340572494681	1.32782036933742	1.96306408818773	1.39619073023013	1.04762363905136	4.69401609094976	6.12130180749694	4.02498566697345	3.78026147899329	4.36508763663128	5.37113427651233	1.65806098894424	4.58861801207933	1.0290275751076	1.48372266773919	0.0	1.10957176835781	1.0143196248674	1.34492217761243	2.64777002373967	1.02755091548424	4.59882397218237	0.0	1.21580144385149	1.36932096062874	7.36669717177616	1.07078395363064	4.71971363441436	1.14843375528061	1.13675620296435	1.11010155773207	1.01874220615667	1.12103602178686	1.26611093985417	1.72969196484298	1.51801292429387	5.42204320240268	1.10544688687128	1.16922797768978	1.14495867668174	1.08650455433418	1.43264264231365	1.29702561577068	1.33971392608783	1.3752478870138	1.26662893024599	1.00677349973073	4.09244450689904	4.6005372806546	1.08837313714753	1.24611979720756	0.0	1.69832182127026	1.90095680508591	2.15964276452556	1.00479682413847	2.90657130969599	3.555923778388	3.611012352612	1.8437697598976	2.49419735847649	1.64394507800178	1.41539095145602	1.47607941224852	1.03332700969467	2.6031415754106	4.16890520171098	1.58100192881011	1.04030805208162	10.5679143003118	1.30861286915701	1.04527241299911	1.53775302601082	1.37376807145494	1.4002608003448	1.26543467926581	1.21558560811381	3.36726609930307	0.0	7.68003436639285	1.0166311793616	0.0	1.0469935109073	1.06362374493626	0.0	1.33586111626505	3.94337815595274	4.24858687157195	3.64601311691596	4.09556506184172	3.90740886222134	5.25369090676157	4.18900047398424	5.82345788132438	5.45896335634355	15.5576049797915	6.3101937479327	4.07149868297216	2.05455065502919	1.80814096648514	3.85007794313424	7.07131731801527	5.96467949117973	3.78407084519665	1.75596517114346	2.20280460753834	4.4924572824211	5.52254633758843	3.27164902708826	10.1711912378139	7.44557352055655	6.54213593309124	3.13310040810388	1.82564332364353	8.9717066679535	1.77561714840145	1.56036970964009	3.80191474017301	3.81030943709799	3.67353995927554	4.0339004884972	1.74484967996836	2.27929968306193	2.81232333744153	1.043114509606	0.0	8.58165738970441	3.09506720584901	4.83441730207743	1.45600509335334	4.44778770104209	13.3788305126565	2.74085667816874	3.2012676794014	1.65773046063442	0.0	1.36318504618505	1.73024106600612	1.73511459687578	7.41697480016719	1.88538448693329	7.71300743562212	1.21342695710804	1.1940231563444	8.2129738540378	1.78157422547313	1.68283052639232	2.83799369258897	3.17147047806151	1.04597786393648	1.35538806435568	1.68995674658102	1.03134601208607	0.0	0.0	1.00486397887277	1.00804284145984	8.80566196270365	1.3924381660125	6.51339099134784	20.7191782042876	1.21314259094471	1.25447804766741	1.22993691300589	3.76594408068667	1.02555549339973	0.0	0.0	0.0	0.0	0.0	0.0	0.0	1.09648068705741	1.02722573213386	0.0	1.10696856947531	1.08527324120063	1.46476754326289	2.36967008830742	2.43295131358215	3.48477013302183	3.45241694694669	1.17109759039329	2.69056080561818	3.96168001023862	2.15254492869296	2.0549302613065	2.55151527725218	1.69102816946522	1.1821001664397	4.38272663356742	3.57618175559703	1.01414368482109	2.09489831716208	1.15184183724053	1.36559941007646	0.0	1.31029602101362	1.36541711486596	2.99665026540719	1.39110188498397	2.17207818069929	5.87387975913571	5.15147387461945	1.28490315306246	4.40594040634204	1.27256014556722	1.62342649592019	1.014733164103	1.24830988309168	0.0	0.0	0.0	1.09250829756282	0.0	1.51347480610687	0.0	1.66677219189303	3.22877387510767	1.05469487976545	3.1792267425925	3.72708088333875	10.1140592231151	0.0	1.09750922772968	1.03692907016801	1.01892648531481	1.44627066612165	5.55744070296444	7.87784932144902	2.47504267084141	1.65677456138349	5.51815125126531	7.05749764082257	5.17675479077843	0.0	1.78781416043318	1.77623283522826	2.47139764181354	5.05496726604413	3.78448871254726	5.41901065463214	5.4882070577309	1.03381584828148	1.98128466019759	1.06691714303143	0.0	0.0	1.04618014870772	0.0	0.0	4.34698853577183	2.47597031415678	2.17480365933233	0.0	1.67114320088923	8.67361457219611	1.47039703297479	1.42860984873433	3.64522087722056	1.90922220432834	3.46136776745952	0.0	4.58940808668038	3.22421631496153	3.55907309664187	2.15278267258482	3.22701940112749	0.0	5.01933839641068	2.14631877290864	3.26453047824045	3.77997140009067	4.71923935459542	4.49310817885576	0.0	3.44588503526691	4.0591631676748	3.45112773655053	3.01090421005257	1.31011460163395	1.95061915556847	1.8570821860434	2.13538502969995	4.06989978788153	5.74246439498112	2.19640259620301	2.72263967986509	1.106797187253	2.67328312076513	1.06196290228461	2.74354893537544	3.39105095012312	9.56548859897345	1.21963846308254	1.20115903117465	1.06782829007326	4.577772959527	1.01342464397625	3.66202399038648	1.74009322345717	2.78854694907468	2.19927311867278	1.03155832104951	2.11258650711132	2.80342976773847	1.55137987164805	3.47088085509148	4.27926580849637	9.46374234492103	3.45271848831172	5.68618061720719	2.846125807962	3.96198025438074	2.11927533827895	1.04709592173108	1.04739121007918	1.24902700078098	4.54573359778422	4.51103803606085	4.47606028848017	4.34852594107327	4.0469871814856	2.58510062585548	0.0	1.0785031109614	0.0	0.0	5.64386631976997	2.92245705853004	1.82742598625852	3.31146346864446	7.26596967801239	7.16753746394518	8.05027506508316	4.25695711130657	2.03375507564427	1.98932928725111	3.46555240126859	1.5517909208224	5.13574618052203	1.08178195594417	1.1622367772721	0.0	1.02993376861396	1.45736884761842	1.20340072120769	1.02659109855901	8.88873246116605	1.38270106766054	3.69089267587409	4.10302528995756	1.32091981651976	1.88107061286918	1.96396878653923	1.1622344553988	2.66297578174233	1.37989830510385	2.22149982783632	4.71623933684732	13.199535523546	3.44569110313219	6.03265144080911	3.21339549362614	2.60122984344397	2.25737119223688	4.80058432820157	1.52019060266414	6.35893544546504	2.78730633397812	1.91971069168028	2.08375511932408	0.0	0.0	0.0	0.0	0.0	0.0	0.0	0.0	0.0	0.0	1.20631816912685	0.0	0.0	2.40099167857209	1.73530838616521	1.70816824146454	4.34878386238099	4.72589094064645	1.4440663253581	3.67860096297961	1.14004074534072	0.0	0.0	1.57109200981603	1.8844720122035	3.3276120570267	3.43474519624737	1.65045311055337	0.0	1.06546190500282	1.1564936892581	0.0	5.59600650301793	1.2835248961251	3.05370616599651	1.6260766369714	1.03146367930128	1.59268258260708	1.27723008974571	3.54882307406366	0.0	2.74617512386358	2.22187735233603	2.69371949707378	4.42871343931059	5.00067025312391	2.89920028043889	4.60330986354467	4.30492986709486	1.04915263519414	1.71575265916372	1.3967533259996	2.45184115091412	2.36877585813296	3.1581893793049	5.76796980280674	1.2029903016085	22.2873690546805	5.32743272708349	7.09982943016626	4.73117213734677	8.60383815561382	10.1360201566092	2.23122211420322	2.00929050177489	1.00217033395139	0.0	1.1161396387727	1.71778054351291	1.0505279973127	5.28898372919808	4.0338323027639	2.55845597098803	7.90928059539133	4.1993096430813	4.39839879529788	2.23462911256344	3.86979746120601	4.19482639020174	0.0	3.61152829115152	2.6361789628641	3.49200531396029	2.70707207221043	4.41381970742497	0.0	1.17664699421103	1.86441347806814	0.0	1.19766288569977	1.10788765119706	1.41352645398317	1.10029842408761	2.00803501810451	0.0	1.32048257928328	1.1793995877477	1.01111765375883	1.03718488026532	2.29937645840321	1.82231888608794	3.35270966179081	7.92095430915853	0.0	11.5778953230834	3.26813358612383	1.58398452901748	1.60499662682014	7.89132472710296	6.33233284436273	0.0	1.35042584830914	5.73373807508201	1.05333146102356	1.01035791935472	1.06426321845747	4.53909964537959	1.62932216609644	4.26102798968646	1.28234023444408	1.39161019404976	0.0	4.80775935589581	10.60463304279	0.0	1.31285735028021	3.60982600525372	8.05527493839734	0.0	0.0	1.12614714819341	1.11912138731542	1.12739971110773	1.14210633257064	3.20355565538484	3.64937237719074	1.73435796039422	2.19505143269547	2.22161230277494	11.221483277844	1.26921534254949	0.0	1.06843954520433	1.01485815111557	1.07524637897124	1.06198181310127	1.14076844751588	2.40395820083189	1.03192821331381	1.14208370729712	1.11261759842999	0.0	0.0	1.00291085281362	0.0	1.06027521899151	1.28166958954232	1.14044713397697	1.0734187845356	0.0	1.49367471535452	1.07842853988287	1.06219140148069	4.41689344530774	0.0	1.04577011870327	1.10642688576847	1.16462910833432	1.07047603512523	1.03044406933837	6.03325634334994	1.3809763877506	1.08593421324929	3.69620565096035	1.9045720011074	2.11975329443987	50.2190107058955	1.09263716662789	0.0	1.01910308402442	0.0	0.0	1.08132755968964	0.0	2.93454990776278	2.86760728720875	4.35651247563065	4.7085930742524	4.15472337331108	5.4427091852987	0.0	0.0	2.84179260910567	3.11974626645796	6.21014810763301	2.33829319511175	1.65339762242199	1.98342675502876	4.07263303435124	1.37753825371034	1.14937751401291	3.2232509207255	2.31547265403886	0.0	2.13688955888274	6.59768467752707	13.7863613344286	3.23050492434652	2.56832393077642	5.03291879215976	1.91730059209197	2.1020472051542	3.82153681280761	2.80984851993552	3.02430264768408	3.65490205320418	4.4727293197868	2.98503807940613	3.93506248754826	2.69472744534737	1.25288259869233	2.65142633156737	1.21304126126337	1.39162467132986	1.84679476061954	1.67979687097721	3.30696004499882	3.42805456214298	3.04351610147923	3.31004594508534	3.27156049020951	2.79660329286976	3.30944697087667	2.01509992777651	2.22702938788492	2.6702288628109	1.47621258051018	3.59499583930677	2.03721131946003	2.13060391088726	2.17074396843944	2.12383127017754	2.38507323348801	2.26451089539628	6.02370255055138	6.71485541007048	8.55772646465522	5.08657244514353	12.1842775830066	6.16050987460657	23.074740408699	11.2658811347202	5.30857856640955	5.48079553000239	6.61521260247344	3.22051435860884	3.0400995825747	1.16090702680319	0.0	1.714475818586	2.53473538513984	3.01755958948989	0.0	1.11124887686217	1.41296058804755	4.24908685550087	2.9355886401107	1.52535620669687	1.89929584861779	1.9072911959252	0.0	3.76901400308587	1.87282447306247	0.0	1.08228217798336	1.49666227718713	3.41427661733591	1.09422139191776	1.19745468879362	5.13753357743275	3.77286207455119	6.14938011347979	6.29858695676328	6.46086062788216	2.39022590541475	3.00506741358652	3.14717130699139	2.81245774433907	4.69830944609565	2.05249974720237	3.04614547380662	5.36854705982537	0.0	1.05412170120943	1.33598508601631	4.01332082726593	4.21596761765481	0.0	1.60399144024782	1.04002434993344	1.24035074907816	1.28690096782292	0.0	0.0	0.0	1.01267156514829	1.12622791468414	1.42258407507237	0.0	1.77107605994443	1.44554427043298	4.7974886607994	1.96125454052974	1.29355633301127	1.14888819615419	2.79914892153322	1.14546013465798	1.00815928154419	1.38803818482029	6.11580773074875	0.0	4.32554013019635	1.26819990741333	0.0	5.57255854635256	0.0	1.17877343321938	5.55779439634548	3.47468693796401	3.57236426870588	2.41498611602757	1.58615863025469	2.03257548957788	1.55282772277771	1.50086317849759	1.48677396058457	1.05193579554488	1.66253212905333	5.64802072046172	0.0	1.40715431765835	1.31932029266545	5.41405160850644	1.40004762653619	9.96998517760239	11.3559340176235	4.22043805159985	4.92747799877866	1.76777383401683	4.96587546135062	6.20610458391505	5.21226245850048	4.04988103935641	1.21736386461428	4.65128679774873	2.15945105918234	1.57860609855631	1.24147580872072	0.0	0.0	4.1864592575654	1.99354635901006	1.29012470522195	2.33300306107091	0.0	6.16555324501319	1.15507536953861	1.0689753365376	4.67381946190432	6.75621143060752	4.53576138947536	3.26029685172525	3.93431718425465	4.66316135526473	1.01646677250044	1.34934281578081	1.9154306809988	1.43267686864409	1.41839964804714	1.47688790457036	1.18395496766273	1.40712551259061	1.40190863851209	1.17646256327576	1.33588430141664	1.15367820200273	5.25918524448248	2.09177564288613	5.79819059307695	1.81332606014022	1.69320670120925	1.99456129533735	2.04198629200631	1.05147559613005	4.43285460660238	4.87764199328852	1.50172113418114	3.19123239742736	9.67446726484162	2.21031455409443	1.45612811923566	13.6327069138739	2.07214154470875	3.78422838627884	6.85890169051601	1.24095602418866	1.90904516520229	2.10959145461719	2.59816858104579	1.39296654675884	1.02212676247124	1.60785865701704	4.06477452523084	3.70490541091389	0.0	1.04685881852726	0.0	0.0	2.71827596126613	1.9999879120433	1.07293273359734	1.0761892287268	4.54205622637461	1.21917675827976	1.57374610400747	5.35907590128937	1.99228945026306	2.59494532736368	6.3426806946257	1.1212543635157	4.54158632962783	5.56274019237693	3.33731117926639	5.77006707275316	5.74711753370489	5.96335250767845	4.90151283966395	1.26722021314636	3.21821884664019	1.18676880161743	1.11633534242995	2.44800894555815	5.28894809687463	1.01093278910223	4.22799783106932	1.5250611040469	1.05875068024731	2.20466960940405	1.14841578947518	1.51566702330492	3.4315534838136	1.5540181267348	0.0	2.39462591545764	1.03611701830205	2.54433866806525	1.36837911525357	2.92050366926033	8.55651866979882	2.12237805212723	3.98943788793802	4.14223151255399	3.41225953579431	1.43328519141057	1.37552102428237	2.58480826860873	2.15656859290512	1.16567606325283	1.11813572151243	1.18851316236547	0.0	1.03500284815706	1.15920400760454	1.01255483767705	1.17455467215263	4.29767443467991	1.0138194288573	2.59213074632737	0.0	0.0	1.27505339614005	0.0	1.04947846016187	1.04401884415749	1.11234424770453	0.0	0.0	0.0	0.0	1.06106100991881	1.03169326959847	0.0	0.0	1.24353043867885	1.06369132083514	0.0	1.1906551643208	1.16871249377658	1.34755310741349	1.18631151272704	1.97271014710307	2.73789933284933	1.5870797569139	1.7261226141495	3.03240872089724	1.97042656692207	3.40150279215117	1.77493231423002	0.0	3.02701541946725	3.96019858992041	1.40280743577575	1.34991816566539	6.75103779218051	9.72962096212149	7.22619084294594	2.92369833087309	2.8629695767262	2.11710237025525	2.05140814398976	4.93331721641988	2.52660551808083	9.67092736066949	1.87381455537882	3.52993428768504	3.0426810308944	2.79002772879034	6.77487569483186	6.32942463365811	17.2266169330514	6.39595352548586	1.73188983997394	1.04242578986777	1.08065378073387	0.0	1.01441742708366	1.1622236482378	1.40508097944827	0.0	1.39871349159737	1.14936761526951	1.00328781026851	1.11190288879075	0.0	1.73463209748793	1.07413051224522	1.75255343941565	1.19364125867596	0.0	2.43058915445896	2.7916982097197	2.78056770027726	1.51455792101998	1.40418912580428	2.48589565896361	3.12740690276715	3.01360639116575	4.6315158965408	4.61034706400178	3.65960371963095	1.55309093777592	1.25097125983553	1.03754614351113	1.56506604578555	1.30585524656654	2.44834600418599	2.79769109267846	0.0	2.20355194294892	1.1792128894023	3.22640009464548	0.0	1.07293906630061	1.05913467114559	3.55243597363019	0.0	2.1709771788459	3.78888524911888	2.09673882448435	1.07334505066084	2.05700885335391	1.90937696812984	2.59870354842336	8.45073984619581	4.26523603888463	12.8804638442086	3.35286478480624	0.0	0.0	4.96674662611729	11.800756648792	3.28499922822186	2.46451053529626	2.26838163901409	2.76970502850691	2.13857601553486	1.10968539461755	1.61678386985258	1.17718485147152	6.14609509374205	9.14984642044858	1.05712696353146	1.79468918939852	0.0	3.13885622747687	1.28927906927122	1.15832186427341	1.06258872764312	1.19612448984894	10.0065914831027	1.00478576010206	1.65289413538269	1.02851749413722	1.76104586455854	4.809154664979	3.39090826649842	1.20213429864672	2.88629676536536	1.25283059830617	3.19845373629525	2.25637803306494	1.58016812794513	1.12245653752902	3.33708703093605	1.1326184246129	5.98588890987507	5.67945479404486	2.70401769104513	6.65742350256389	1.082226023937	4.86420750400627	1.12408730189723	1.06566661089311	13.848788805578	1.09184240433682	3.20267873277224	1.90019014312381	2.48278145662189	4.19319045055098	3.35953896818388	2.70626897539712	3.31686044091786	3.20480057249948	3.68227354537155	1.04414222840326	3.14760873289345	3.73422436195262	0.0	1.45515494114289	1.59168955696634	0.0	1.43668340876372	2.20837789311381	1.16617793795442	3.76167253429774	0.0	1.83015350605858	1.15346164359854	1.9892284367076	3.24055852143605	4.86532116873552	12.080120745518	2.65707030250896	1.95221756769174	3.60202025266991	1.19296725408925	2.02351449885046	2.26976132389284	2.63118062040061	2.04344846198839	2.72795480546837	3.37445152032399	1.09504097224419	1.12656766750191	1.10099945584416	1.47456622975205	1.84372782029886	0.0	0.0	0.0	1.02971422768945	1.0900403926491	0.0	1.07797752233627	1.85493820632671	0.0	0.0	0.0	1.43930264309738	0.0	4.63786050473006	1.19721665438228	1.11083601253236	0.0	2.00396528823016	1.23717531597275	1.26528228819064	1.03801250170946	1.46122438398046	2.99538033254503	1.36626080864269	4.79816261835316	1.27964509470917	0.0	7.45788814059159	1.08782090382335	1.06529079875317	0.0	10.3756860849991	1.84391387108695	2.07261657911792	2.31126930858383	1.6805144512993	1.52976732902024	1.01879350573985	0.0	1.0629425120479	1.25023387206346	1.27312006693241	3.06299824203015	1.31053613894025	1.21999810774567	1.0832270156878	0.0	1.22389490516289	1.27492710691963	0.0	2.30220869336548	2.14776411575078	12.0788543904449	1.6769357883967	3.97993668002895	3.30388277408505	1.18613983735597	1.23760424432207	2.56755275918906	1.02146848249564	1.11859722653688	1.61087061544536	1.76795897860935	1.64820873396636	2.7724906604752	1.83718353365848	1.15537362845262	0.0	1.12157711682689	1.11377974502653	10.7192311335437	2.14914250180817	1.25812018821847	2.29927602783036	1.21401804347209	1.39264668032415	1.32563002083173	1.05294326068355	1.20188749154547	1.43085524826927	6.15575472799582	1.36458619554365	1.0295941841179	1.73578920802535	1.70631989456739	1.13439278081775	1.41116628101896	1.52897520750827	2.5709724824093	9.87640102545681	5.99986370173834	7.41208646345225	6.15182650978331	8.06152407443448	5.66308905410749	9.88566253545969	12.8389376968929	5.17727671743645	3.19279021756392	2.58778903940219	3.0299671856352	2.04258578497976	1.01780787264747	0.0	4.58813788769228	3.44435077253191	1.35797042399717	1.36744687147809	1.37214650294677	2.71212510989972	6.13567238728239	3.41186262449349	4.78358080397664	0.0	0.0	2.18701400610381	4.94616780116557	0.0	1.60283997989543	0.0	0.0	1.45606620025006	1.15228593906111	1.84459160231842	1.03744101754712	1.69326514351433	2.96660968325926	15.7128359510535	6.48121399024499	4.54214157017688	6.43296912046816	1.88307312673904	3.5868812667084	0.0	1.48272111474495	0.0	2.30111565300992	1.32455999226404	1.88842862227235	2.34486193316598	0.0	4.82604723775404	1.23594654254389	1.01441028693568	0.0	0.0	0.0	1.02784148897813	1.07558488956423	1.10916065234582	1.73904236190833	1.57480974104058	1.05185836334704	2.466271909948	0.0	1.01118048276371	0.0	1.52256929440427	2.42015917524371	1.33527400316781	7.26667582973691	2.92174540575417	3.8598543365113	3.0491512290859	2.28309757457027	1.36174390426773	1.13794155338454	1.14121734358809	1.36157273904554	1.28730987363166	1.44961860406189	3.29353170473136	1.79006669280336	1.79941081514325	3.19532251040484	0.0	0.0	2.01995901160728	1.18243615596136	1.68437026771184	3.8928408871243	0.0	0.0	1.25121082555351	0.0	0.0	2.92596958779947	1.36018669464857	1.74888365665328	1.29240012376478	1.0931706706131	3.25087910865487	3.79219639385604	1.37545921691149	10.0740398745253	2.30517967099275	5.26183661802964	5.71168549193596	7.17165179782823	4.67882073686565	2.0512191721082	5.1520183547785	1.02657727003042	5.43852639230171	8.39200214976923	4.2754361150469	1.72489236093917	1.01063252690175	5.38714590945315	1.06771760384677	1.50632618732616	6.37196947666618	1.34423339310956	0.0	0.0	0.0	0.0	1.11344812403275	4.56238151088878	1.57095457745842	2.06849577905653	1.08283255812145	1.38044585891341	1.30167157889668	1.57334467585352	0.0	1.38712693226644	0.0	0.0	1.55772306706365	4.65670582727463	7.45854072917809	1.30527745231936	1.28832302899772	1.09770489152176	1.10883043354896	1.09906760020533	1.44260476713261	1.40147789279648	1.18326325701293	1.36387874078224	1.27332949375508	1.25482028681848	1.18462429750612	1.34506000113498	1.45300942807669	2.10792602296356	4.37970414815252	1.09930688409208	2.21836096467549	2.26784426592546	1.42909061381774	3.15192196665453	1.11314585724175	1.93304357955849	1.64404833611781	1.01102436887752	1.22621239955274	0.0	1.07467592214889	1.21061499835818	1.41206320118973	1.17422175185897	4.48488505786941	2.30183301799275	1.5481759882254	4.98223087744948	2.28194213369396	7.24573786400353	3.62293973598572	2.17905813994303	1.84177746276108	1.24633157020387	1.31978920017322	1.31117649516838	2.04772005299731	4.28212147054859	3.72236623209152	2.10328581942434	2.45106915857285	2.32018960680554	1.82510432648516	4.77578100125277	3.69246288456423	2.20921453433304	1.12757220877617	1.56116605233993	5.44826473665068	1.72892324648314	1.43722284069047	4.04681131412176	1.25746484546705	6.57166297235923	1.19206034900007	1.21735281994009	1.09700925718143	0.0	0.0	4.07220773282075	1.3469767631522	1.07554039518782	4.00985290015082	1.76815615078423	1.58093222953655	3.76890196771981	14.3718852533495	1.09791893907763	3.3830998149404	1.37004817859236	1.31566590248723	1.04699276486602	2.42712232371382	1.02146401713307	1.98743646039856	6.81930164132303	4.70854558141996	0.0	1.14457804722158	5.72295294929455	3.50437606315584	3.20720874057461	3.13030031845372	1.07216052339745	1.02709641052307	1.1688510713458	1.65358095097253	3.09056821459475	6.08859201394187	2.58948791593825	2.02553803196618	1.0860138166636	1.88927800211655	4.057246709538	0.0	4.6871062620048	2.11925397308422	1.51338631283422	1.02541418940378	0.0	1.06039153952319	0.0	1.13081918141372	5.2959499723697	2.20607548600688	1.15541304743345	1.19941020789596	4.20782523036756	1.89148042475939	1.66104833012694	2.06789305372656	1.28528282503802	1.22389834933293	1.42234854452417	3.08678169470901	5.32994140823803	1.27213807644847	2.05645786843451	2.2274048694675	2.02707904954156	0.0	2.87182549234942	1.50121689230868	1.05634589386793	1.63505892220837	1.12165214260887	5.43656147864496	5.42146866672506	5.54991149365583	4.4066476532068	6.18461777698426	2.27867223181764	3.95722258144404	4.39065886625384	18.6701796294623	3.63026412954604	1.66917870969649	6.15089691260435	1.59609462419132	5.37679260264862	4.01632257976114	7.24617715365701	2.65554657391039	4.11861806685682	1.39240856074801	1.25697127120465	4.53077591315986	1.99067071727418	7.59260194399412	2.80782017724956	0.0	1.31725760244776	1.02860789960578	6.42263468245739	1.63366603233644	1.04472883578294	5.73109880510758	2.26670298416761	5.93588877670523	1.49666894896298	1.7079241225392	7.24989513448927	4.88445307628356	6.86789083356845	2.13273483398244	2.2262710322967	1.52179005003113	0.0	0.0	3.55738713217629	6.47219526311212	1.29258362916424	1.03268300794266	1.50626674587391	1.00902921915788	1.13288389141815	1.31747729984053	0.0	5.31214803395204	5.02825662169001	1.79241464639442	1.75012321664076	1.59567608657183	4.21862672620509	1.01144644889101	2.23783497413967	3.1133592196082	1.20601830539513	1.24378880416848	2.98289806327593	1.81785135236339	2.01878350203335	2.94366302112977	1.28841647913923	1.47586815358953	0.0	0.0	1.27837210214849	0.0	1.03023793390138	0.0	1.14789379032856	4.00511430618836	2.21826266180691	1.72138673122158	3.34085457425283	3.0777935779241	1.36922488778769	12.1209232309726	1.0477094503318	1.15176635092923	1.10438228310585	1.02263143648229	3.42137058360393	1.31288879617178	1.38062397177679	1.32901268150208	2.88881268548927	2.09246485531916	1.59586743966895	2.40016231179065	3.72153415900919	1.25606034282749	1.2960565539681	8.37756399564831	3.26922061597923	0.0	3.20348895503285	1.13423313405125	1.62903775111402	0.0	4.15190210639654	1.93703884164714	3.89797643711836	2.51720271345215	2.03446159775841	3.82849821603111	3.1345881556128	5.42593963041113	3.1751994250529	3.07649772744067	3.67867156467241	1.75504592315299	3.33504905446769	2.57451424166027	1.77296700938647	1.18828680390475	1.45853811025793	0.0	0.0	1.03017288962051	0.0	1.01270546728791	1.43389966365024	5.41132517554393	1.08684233865732	2.46359191089076	3.17717244489388	0.0	0.0	1.25539430072039	2.02709247359756	1.42069095803374	1.15269132592833	1.13742233008551	1.33514847144575	5.10766929606612	2.68155987342931	14.8249013926688	5.18635989852993	2.98451113805003	4.44841348491045	1.80562755458402	0.0	1.44263500860653	4.36652191353911	3.22553700394193	3.51915722229175	4.96614033749481	0.0	6.12244730438182	2.03480093981501	2.06131023547998	1.8344931268263	1.28304630463529	2.74589617184422	0.0	1.05705353058258	3.09742882539645	1.93434344903154	3.50187585179133	1.93948151766981	1.65021472844213	6.73677085147563	4.70883316485843	1.01682575359039	1.27808968492578	2.79190305541606	3.16713036707367	0.0	1.4008586219415	1.36611689065604	2.57954168338253	1.70162389392886	7.24508251627831	1.70254294675178	2.03039463745311	6.98013206357502	3.59849955489465	1.92477743565643	1.42445981098572	1.12472333465916	1.21205722164388	1.6256277173913	2.75395553991731	5.80676711193668	2.21626175860931	2.59061402078423	3.66345787371657	6.70841782885969	1.12301894658434	2.55984444098714	5.14719143725142	3.13077029064214	1.60399410248024	1.26266426564694	4.92528619018348	7.97883529688188	4.53929419567919	7.4400208106292	5.9657728872684	5.24372491555862	6.03764529000174	6.42724517413079	7.25522225362648	7.45668313412897	5.05572386012791	22.1178397163982	5.44575768346678	5.76883419335695	3.79688945750405	9.36333895491392	3.47329766041977	5.12475670138936	3.28013730536643	16.9181104905017	6.2092716226212	6.27643157571921	4.68488692437845	3.59019075444937	5.48069797849082	6.77414207765388	6.68158115539719	3.15344455368447	5.44271847333013	2.93960520277938	2.15588275946849	4.69621959082695	6.92579798132918	8.16993328480017	6.47967300468059	5.79125707684865	6.35709060337967	5.94631995785762	3.69121303489198	3.92483539071186	3.50090470907921	2.6483072274074	2.1995256808787	4.86914716665495	15.6341142620487	5.97109592261831	17.9903946260751	4.47861158078164	4.80101513421555	15.078494048592	9.00013640411944	3.35490915455028	6.33453709798534	5.83350908244511	6.54479995860941	5.76879570924575	7.80144996664854	1.99611378857985	3.55138728815779	4.05324509365781	6.4207406098816	5.61158360559731	2.99843809712877	2.50745615400224	2.15390419500309	2.8689424653404	7.1354797565742	10.7364326843312	14.4118055294555	11.5580687545375	16.7246964986874	21.6770486049427	11.9610073323558	18.5407470151396	69.764243795135	41.7883892128614	32.4476839624146	44.3749094903119	71.8926174671792	52.3077099652134	29.0776384020555	1.01115192594484	1.33230463776248	27.750361413795	43.8510140426553	49.8853308081971	45.7688164815104	39.5287164492381	33.542983509469	40.3150053763166	2.12586959521631	16.9696343246434	5.29862980614414	1.68412661651725	1.06685549430313	2.4962073878827	3.3882590084015	2.38727186373446	2.43557652135091	2.26682984542968	3.29940296576869	8.31776816506684	1.35356950182341	3.33428936846215	4.16458534394313	1.2421579534884	1.4531498730834	0.0	0.0	2.10739445294978	2.85491723800727	1.57404968411477	2.21424165110022	2.75467275928395	1.27312364207417	3.29180294069409	6.50773108783257	1.3513856450055	1.171333617852	1.11379879127086	1.08751090127474	0.0	0.0	1.45125817222548	0.0	0.0	0.0	1.04866681767219	1.4970728971426	1.15239327902098	1.02765133747453	0.0	1.31247228692768	1.22283679238925	2.30372156740267	1.32766931292587	2.1203177524064	0.0	1.02827399261234	1.12540735851633	0.0	0.0	1.08519574071953	1.82547239518226	1.7359965236747	1.01168982897077	0.0	1.03891930795651	1.21901010379479	1.08986179103908	0.0	1.34775394807757	1.41701444648953	7.99108888529157	1.03409275777592	2.86380373769689	1.88667003502481	1.41597755962245	1.32308367866214	2.40842336936169	1.00754541167038	1.01323492052243	0.0	0.0	2.48037015109709	1.01446464324972	1.07002854778346	5.71185063670972	2.61683895618945	4.8550566305254	14.514626278955	1.13906615646175	4.41590433438445	1.47625559311637	3.88863431399563	3.52959316777132	4.75543412742252	4.9208163305877	3.35097446539894	2.40289264676262	1.73838526548332	4.78462458291672	6.16059073300836	1.49742440527953	5.42626284336351	3.61214312415465	4.21565093942504	6.78735755181368	2.35825519589628	5.1092170552199	1.4655486582816	1.60540803710499	0.0	3.54413760625547	1.39116548571109	1.33751844269924	1.28879663749566	0.0	0.0	0.0	0.0	1.00941729872734	0.0	2.7110607204707	1.23757200870147	1.25358593805277	1.43255692912743	0.0	1.28884401969696	1.03482271640948	1.01124261060733	2.21328678396901	1.00921090473672	1.47464500636844	1.00003412088053	0.0	0.0	1.5642917459337	1.08115269088563	0.0	4.82924069984291	3.83174475659558	2.99105617472551	12.8818514437465	3.59073073517854	0.0	3.22365958062757	1.53287169588755	1.68759257513341	5.15311952034856	1.07212039686161	1.89126402344183	4.64096747460415	4.91448935418154	1.59052271691974	1.50288671978161	2.20826854920839	4.78841926371472	1.65122345614051	4.00672963048027	2.69290769209875	0.0	0.0	2.02326599186901	0.0	0.0	2.33156308162923	0.0	2.58104197062729	3.43327015988827	6.07288549251625	2.09395380413126	1.01428592280286	3.80306976622924	2.3000523839954	0.0	1.24075064681508	2.778186187542	0.0	1.03090370576527	1.20218942140096	1.97429946004489	1.53595501844512	1.37584883283093	1.00906283363325	2.58120190548938	1.16053912695367	2.64703076758271	1.13755254951814	3.08782547610409	4.75539748100361	12.9595239047972	2.90571982165667	1.22227094315781	1.05150897557086	0.0	0.0	0.0	1.92158246935087	0.0	5.11012160249003	5.23805966772222	5.20478991992582	5.06924037237994	1.08674334290504	1.58017597414257	2.62359415000602	1.34059712956773	1.18589831498545	2.38908152021827	1.1007426080578	3.58733274347258	5.0926292863575	3.83988924578247	0.0	0.0	1.76745879951849	2.95824702393667	1.70493474562639	1.02028955960195	1.01195662472798	6.87547792134714	1.35225436659098	1.77092845119338	1.22933794081712	4.93473533628593	9.33499335388917	1.12596683651601	3.07630316935028	5.35949480410828	6.05073861628668	3.27218211971953	1.80299270916907	1.03359032405139	1.06591666066121	1.10519260209976	0.0	1.87768195565955	1.13915995206008	2.8245546579079	1.77905446646974	2.32575035351405	2.05033325207172	0.0	0.0	0.0	1.37744072439455	1.01470595537675	1.57315681746842	1.61763469027417	1.11803372138577	0.0	1.02214349401519	1.55236302514349	14.4433223822033	1.13482240399818	0.0	1.02544657348305	0.0	1.01047091572434	1.05526864292224	5.40324987505078	5.36978178313038	4.95206708625588	3.23691272626914	4.85551317165824	4.20366681553297	4.86527170706041	3.20882365593058	1.0306320431942	1.68171341191069	1.65278398450912	2.89069091995876	1.29541703223973	1.11405014507683	8.18164675790125	1.19708170253631	12.5353006288196	7.24626627112642	7.12391319253734	1.02913465354405	4.4974754019618	3.50280830640631	3.57345899408716	3.64051029400941	1.11202249761656	2.17145821053752	7.18379076646446	1.09508315721082	3.46328577367548	4.46094708407851	7.71825580341339	1.23248561305588	3.16746792332961	0.0	0.0	11.8427433294225	14.1253365584753	1.6260583965718	3.19673604881505	2.28048752023127	2.7712660924603	1.57529548883089	4.6700381872305	1.42875807648725	1.02581539432991	0.0	1.06763226077097	1.58538928697481	3.521175274885	2.34037676852409	1.42849887396045	2.61131993025535	1.00894060201585	1.41106750531082	0.0	1.10414609882342	0.0	1.01794386622667	2.70078569468581	2.28487494631177	0.0	1.2580755945594	1.15201860149031	5.85107556787094	2.77806826703098	2.96190254599743	5.89367681462071	2.50934744165184	1.92270891544033	7.56689094186294	4.14270634529831	4.1157759274216	2.74273123984834	8.5887186028544	0.0	1.34704674686614	5.07788121607967	1.45056193863628	1.77073412886064	3.11554912782465	1.87090391079188	3.44863965713922	4.69647816725469	2.35812988007271	1.10096815911161	3.2800283512597	2.01068153231258	0.0	1.17228226026684	13.3004428135537	1.13938790013912	2.88257119931652	3.75040832186924	2.03487873958693	0.0	0.0	0.0	0.0	7.22550935040787	6.01570678247861	1.28513226066813	1.03088092077455	1.38548563197389	4.43335656761945	2.74775842413385	1.30856728960407	1.25445252732385	1.49510034259156	1.63196527307292	2.14939621580304	0.0	1.11607319960868	3.59850139947196	6.35582750042353	8.41143612106295	6.87256141274479	0.0	7.20040067312135	3.12345910834316	3.91587921048374	5.05813127681362	4.21137813295259	1.45272321691986	11.8615556911301	5.80119158615312	4.79604942611592	1.53463668934453	1.06492666774954	1.2232803742338	1.22808425957766	1.39968145940991	1.01746542821123	1.15175900138612	1.25969870764585	2.07912973341581	1.0150553078579	1.92928692144889	5.36102770127082	1.1280665153087	1.1023406865857	0.0	1.06005552540116	0.0	0.0	2.68332820152274	1.03320726948648	1.14192162057882	1.13778399270064	1.44907807330069	1.21484633608147	0.0	1.2950927577782	0.0	4.33750197300791	3.04174480566218	1.18912731906248	1.02133954797962	2.50767266810808	19.4946259996238	1.48097193751344	1.34493704589689	3.36215645913756	3.71249071170937	1.23699855285973	0.0	4.74522087617833	4.52323334899895	1.11295595228438	1.29822764823303	3.66695392617149	1.2427265463156	1.11475872320643	1.44974023434865	1.56190261640641	1.7173536582832	1.023941599893	0.0	1.17972467706718	1.17082257209072	4.1692734662316	1.12468581569709	6.93714523435604	9.27612657250988	9.59486821279023	1.20371950590336	1.52301587723195	7.0676948985224	3.33300692727676	3.37783908601028	1.61202713484093	0.0	1.00352779892227	1.76876855308217	3.4171417024117	5.27209981914809	8.89496822901364	1.88418045855132	0.0	1.56943347799124	1.44437170036143	3.00210527750623	1.77024651623658	2.69455611657204	1.88400332168777	1.10993905194199	2.40166473639258	1.07392043744701	6.63781928866005	3.51471880203475	4.02835912180099	3.89651696092642	1.12948906960796	1.11859352665414	1.52262270539416	1.17591162595358	3.24715406054812	0.0	1.10590842627457	1.18070204714636	0.0	1.13823697225496	1.34546317939355	0.0	1.10148768621497	0.0	1.3141313354509	0.0	1.01173864118796	1.56423863587462	1.14716449604895	11.7389104160848	2.38227295380158	2.45924981994402	0.0	0.0	1.04369850119557	1.00208185899524	1.01649519351773	1.0003976705968	0.0	0.0	2.39687283724396	3.28227926922879	1.04766196484248	2.29421029338203	2.57839827645576	1.92878548198758	1.05357880879407	1.2084401544515	0.0	1.07220864781876	1.03782033118922	0.0	1.59614792815263	0.0	0.0	0.0	0.0	1.08954801869023	1.90270249833525	2.27600510627572	2.8971074515962	1.39792947474895	4.22827091164946	1.51424834275419	0.0	2.63433374946254	0.0	1.05819061958854	4.13251557414288	2.63243831225071	1.1412514309563	0.0	1.01167536948959	0.0	1.2205374641317	0.0	1.08709099483298	1.27164786138103	1.09578577005224	1.65265851545169	3.35233587495482	1.05520533399229	1.06690468754955	4.40916258449832	0.0	3.40170046058222	1.6556083898458	1.02880266706395	0.0	0.0	0.0	1.62087218498974	2.05746927327014	1.40666079625928	0.0	1.15538000292223	1.0394161127233	1.44877382425462	1.15255471733679	0.0	0.0	1.57497571173756	1.11550418963084	1.82907479186995	1.40359572390078	1.40073876689994	2.70130505725878	0.0	0.0	1.7886611363684	1.44596747488191	2.20522279793698	1.01059107656615	1.03582867912204	0.0	1.04100497475907	0.0	1.16632458885598	0.0	1.09734408083018	1.42635431005958	5.04141434496989	0.0	1.01168540369468	0.0	2.73325038199316	1.91230818090821	1.05072371420939	2.19734929903029	0.0	0.0	0.0	2.14903807683954	1.02825247357425	1.10634015043399	10.0417313677559	4.05300050083387	3.4903321476121	0.0	1.20374433127418	5.02603503583652	1.28925893337924	1.07887145096879	1.19842145316032	1.81265503583483	1.60070756453672	0.0	1.82998887514774	2.47062361857095	1.11512780473527	1.94515849763311	2.7734568921294	1.65676900939911	0.0	2.03970145806024	0.0	1.04234218328163	1.54555439717716	1.61171851247284	0.0	1.51301465992893	15.7122879848774	1.71088426202689	1.23152959325349	0.0	1.24151842867249	0.0	0.0	1.060331600973	0.0	1.07574281974512	3.16272666493881	0.0	0.0	0.0	1.25455458194773	1.1820418096661	1.00711828391894	1.85093261400321	1.57221153917241	0.0	1.02572777875913	1.2419576325475	1.10223237170103	0.0	1.18215952603454	0.0	0.0	1.31353935813648	1.11081484884608	0.0	1.41125726806928	1.36623860740849	0.0	0.0	0.0	2.89108359133127	4.62297101942104	5.39421652220981	2.05200981574207	0.0	1.08005993350758	0.0	4.70587924378476	3.59566335172815	0.0	1.11223141251094	1.00836144198571	1.15784176933092	4.72433309518717	1.10374742776788	4.19692987208545	3.99791494001406	3.28309526540402	4.37723299674979	0.0	1.11601686583135	1.02453737227528	1.169659977027	1.03085450523391	4.71130420574636	0.0	2.30427750845794	1.49614580919415	0.0	0.0	1.32701436729972	1.12988324458558	0.0	1.00519299880783	0.0	0.0	0.0	1.20037740173712	0.0	1.80356903951495	4.2789631158937	2.45559890111627	1.01460558935685	1.07982328171779	0.0	1.08740791486094	1.44743557950931	1.01198189226952	2.47504801125212	1.16579312456147	2.65598704694098	1.53118675237859	4.14640111305429	1.17854615526221	1.19190598129973	1.03066622986481	3.44004073613676	1.6272292605673	1.05767241209678	1.37728623986603	1.83749305214845	1.71685761487375	1.73583493477515	1.29992198535839	1.76240354693707	2.22035212215071	1.78249718815008	0.0	1.18393372843373	0.0	2.47475731267107	0.0	1.00712920237164	1.01638095051278	3.21230492306568	1.15411953242969	1.11890997224487	1.70124087573013	1.05864384622873	0.0	2.63669738105948	0.0	0.0	1.0488219411927	2.36091541684379	2.08984279643173	2.2123192403037	1.88983633579353	0.0	2.63102526601628	0.0	1.30967716384799	1.18255345581136	1.66103483689297	1.52460655720279	1.41183069845225	1.88482665767553	1.29315710163098	1.91396158875589	0.0	2.53080633588858	1.87491336067989	1.41713482642896	1.14856193496253	2.99849519906413	1.68405244233973	1.01857795097651	0.0	1.10754192247456	0.0	0.0	1.60831475265916	3.66238797196853	1.29509137552953	1.0514789646815	1.21929868375864	2.26542930966905	1.6898709202514	1.76161535746091	3.12093200364977	0.0	0.0	0.0	1.54067608495691	3.91805373105796	1.22294238757866	1.07772043569834	1.09881215595109	1.15810939002595	0.0	1.95274406699483	0.0	1.01458037089179	1.26615292362836	4.26415154062272	1.06844110600387	0.0	1.88154243250623	1.20911137667073	1.18955205586698	1.46889616073257	1.06269158736846	1.91457597733658	1.06098687229567	1.11290281324778	1.30673660366617	2.9348031119935	2.03912262051615	1.25550053045064	1.14358944826311	1.57826508268977	1.02924290337507	0.0	0.0	0.0	1.48281795607685	0.0	1.29696744285586	3.01140953416317	1.12520924774525	0.0	2.35550990754721	1.02909412933928	0.0	0.0	1.10686629197783	0.0	1.17595589686475	1.73773363214363	1.01211889200964	1.29153198493043	2.55524751181829	1.02056478336215	1.48338994026005	1.04475216325354	1.01648551791879	1.47135570949075	2.16160121650848	0.0	1.09398391728033	1.0750983843132	0.0	3.25815493076302	0.0	1.07446063580464	0.0	1.04986197191403	1.23370131247185	1.29197702915512	3.42351892406265	1.01245775049322	0.0	1.00325442580133	1.00055246296135	1.10480768126868	2.15254633290967	0.0	1.0486188496352	0.0	1.73904872741169	0.0	0.0	2.36798586532218	0.0	1.36728398060296	0.0	1.01532186911764	1.19354689064248	1.41267933456536	0.0	2.1126010117361	1.66979006680267	1.67554954429547	1.01327702636087	1.02590818340037	1.00670342789844	2.89999696743368	4.5590952286323	0.0	0.0	1.25874584645779	0.0	0.0	1.61569604476161	1.09131377516394	0.0	0.0	1.31665866062427	1.74677513040839	1.27283998754783	1.17482267319473	1.87134836961844	1.61026949956044	1.44249883988188	1.0127277222815	1.18368881548107	0.0	2.35034842419437	1.00668599608318	1.4724378736796	0.0	1.00046990487267	1.16943104888691	1.05410285809241	10.9535557621314	2.24715091175056	0.0	1.14819552322069	1.04147547464172	0.0	1.36192225076502	0.0	1.02165814276961	0.0	2.43214846612509	0.0	1.95557033866421	4.14589109960043	0.0	0.0	0.0	0.0	1.04983010981878	0.0	1.72574904235066	1.05475928285448	1.24870496100075	2.24375564861658	1.84152113934631	2.62935138134378	2.18105900917504	7.92922999818787	1.11344290151294	0.0	1.29930971697118	1.06965035018634	1.06064345379904	0.0	0.0	0.0	1.10063989745845	3.02933389434795	3.54576799814038	2.7050364898197	3.9674955097552	1.77125917001252	1.86035523484123	2.06734629664865	0.0	1.06386807822548	1.73747423176089	0.0	1.07241259494496	0.0	0.0	1.29614394743643	0.0	2.3395148090115	1.6601832646699	1.00126096052977	1.50346946295466	2.01339515245066	0.0	0.0	0.0	0.0	1.0111777320175	1.01338961534617	3.12345719404161	3.58842865352381	1.38538946150647	1.06346994251539	1.48667318494765	0.0	1.19083355073314	1.3010885709704	1.50272148616832	2.13692711655018	1.01703348866344	0.0	2.10347877136842	2.45382030421537	1.068180943084	1.20829552220769	2.04000366612306	1.10072929007839	2.58799811613975	0.0	2.02668837732622	2.50425972552895	1.15942871139091	1.89724041737697	0.0	1.0115773897935	1.04489485588054	2.53203826951607	4.39730288661221	0.0	1.11035748509987	1.03959991437569	1.01353167678142	4.24933706949248	1.33573398290528	0.0	2.37548203624467	3.00804708822529	3.33980021997091	1.40671091977951	0.0	2.93633482394747	0.0	1.12042140540131	0.0	5.0890473389398	0.0	1.13946710859247	1.00435837607196	1.89915986488082	1.09571838951981	0.0	1.0960672395572	0.0	1.58866710141605	0.0	1.18325424754647	0.0	0.0	1.20453486516073	1.60559510948912	4.73228807749146	1.00305377477512	1.26132710681332	1.05684756955708	1.0595387871734	1.67354250281746	2.0870291656067	1.4518992660613	1.7301337297012	0.0	0.0	1.0062036409214	0.0	1.79745486597903	1.06562285052947	1.03893441222977	0.0	2.08460982259965	1.01581098486918	2.04821933113978	1.45186286602223	2.42285163830181	1.03143100296142	1.32216443297686	2.75794133909694	1.16371190973881	0.0	2.02978385033402	0.0	0.0	0.0	1.01906741154632	1.02254118990804	0.0	0.0	1.06066202604912	1.34940742421296	1.44566293313882	0.0	0.0	0.0	1.19189228654572	1.40524510888691	3.93588161089484	2.70122760138152	1.03561725637463	1.18588875227787	1.01911569927199	11.8603157925313	4.53722382562479	1.122522806648	1.42296648875663	1.51682525008905	0.0	1.15609159127486	1.17378190467671	1.29215117311379	0.0	1.0095515632635	0.0	0.0	1.06340861505293	1.01912046000794	0.0	1.011342964774	2.13981108639403	1.01587816118565	3.11118909460081	3.81825894001792	0.0	0.0	1.03319579309466	0.0	0.0	0.0	1.02516991141432	0.0	1.18809075511792	1.25216701748022	0.0	3.6036484395501	1.08989307901257	0.0	0.0	1.00352863254025	0.0	1.11837654160532	1.20573454536343	1.41950324750919	4.19591216941322	0.0	0.0	0.0	0.0	0.0	1.05865203539451	1.58467155157217	1.13011498272295	1.77570257085042	1.37176157081446	1.09543722010308	0.0	1.18570812254555	5.27118578623739	1.35272658001561	0.0	1.51412927043415	1.38027127978445	0.0	0.0	0.0	1.21209630339422	1.48322131885557	2.53160416414313	1.01288557139044	1.36855660938907	2.93284580144679	1.52623559717366	2.42960789715652	3.53894947802802	1.29610790417314	1.06542773875888	1.03063741315538	0.0	1.06341925321736	1.24432545569759	1.02928768379605	1.00120537883749	0.0	1.03758059716298	0.0	1.60992415155617	1.32403670300352	0.0	0.0	1.6532741029481	1.25658651476944	0.0	1.20522615448622	0.0	1.60740412681032	1.35651832392394	3.72114377710298	0.0	0.0	1.16436338847837	1.11273298118217	1.07105737354454	0.0	0.0	1.00897206204925	0.0	1.26938511907066	1.04500237287976	0.0	0.0	2.22859511168666	3.1308402554678	1.0629616785349	2.05818435361252	0.0	1.25290597196394	1.81458980251707	0.0	2.36540690065932	0.0	1.02953301099232	3.57237347670182	1.00074913451055	1.11727014489388	0.0	1.19021197312477	1.02243354271977	0.0	1.09193247005277	0.0	0.0	6.3202683719506	1.5923277035462	1.03605745386873	2.53926695467485	1.12240233506948	0.0	3.32927708699756	1.1222171373154	0.0	1.02140305953727	3.99018423235747	3.88569098701024	1.1543166253512	2.78159038455568	1.60052745862207	1.28923650910139	3.32261019138359	0.0	1.99412280560849	0.0	1.63191914512261	1.27367049377495	1.00875392427899	0.0	0.0	0.0	0.0	4.41393351065175	0.0	1.07366566948403	1.82741057514606	0.0	1.61295015400629	3.47131764991729	5.79062202348919	0.0	5.45157024338805	2.36392923396493	0.0	1.6424946035002	5.05655461229225	2.14116051438475	1.34279018950817	1.55973697801068	1.39849144879217	1.00313096765611	1.15724488271077	1.02228010633538	1.01218181793884	2.17925575745991	1.02190172943743	1.13479566904637	0.0	1.95973731849154	3.06637964475241	1.26016479457203	1.44908834765595	1.04644326910756	1.20886769263653	1.27692958865066	5.39654264158732	0.0	0.0	1.02297772458064	1.45667667835667	3.29220393912044	1.01542282025894	0.0	1.08984571172881	0.0	1.86313768942283	0.0	3.13751012959376	1.10984149987559	1.0756058417683	1.02363079882821	0.0	0.0	1.08289964364514	3.36083968968894	1.25358069940234	0.0	4.0489894643535	1.27837978277673	1.12759009429451	0.0	0.0	1.33899282057437	0.0	1.68637261568955	2.62007716252886	4.37389318418117	1.20456010458102	1.8141864268193	1.43671584221315	4.68208626754741	2.7236419977054	1.33960969224023	1.1805377213424	0.0	1.47160610372304	0.0	0.0	0.0	0.0	2.42446267466384	0.0	1.05034340295502	1.69965384367925	1.25397107042327	1.84907074512754	0.0	1.31287528474843	3.20163345196302	1.04305559864994	1.10449280943301	0.0	1.01011133270613	1.00896462112107	1.14303091206843	0.0	4.82488441197098	1.18946777627364	1.0834319520656	2.93726065265786	2.63516224404379	0.0	1.01686055966191	1.07250204860923	1.97011861700847	1.82366782495673	4.89932612632491	1.01292667366322	0.0	1.1198626339873	1.17732500464056	1.11367587154122	3.07245400195262	1.22065601516524	2.57306375578991	8.25655647017941	0.0	0.0	0.0	1.16259621724273	0.0	1.45458940866748	0.0	1.1183204020569	0.0	0.0	1.88629803132526	0.0	1.03577002552217	0.0	1.0044670673154	1.38159798443255	3.14361682661958	1.5602037654289	2.60657290415466	1.09061891953476	2.00721477075358	0.0	1.12240143972255	0.0	1.02814489614186	0.0	1.00224306205296	2.29136156429287	1.13488765713042	5.0601856029719	3.32973246712176	1.80001782567429	1.85641968366224	2.36743767493672	1.77229077235326	0.0	0.0	1.10711470163414	0.0	0.0	4.19147028221367	1.98568501732141	1.09407347584809	1.173847902533	1.94582567164358	0.0	1.17510101224037	1.62857279360491	0.0	0.0	2.5075391224188	2.94290305642836	1.09995659184852	1.22903296060156	2.03081601015593	2.04994192015607	0.0	1.20095114101003	1.99741597531133	1.06627837468962	0.0	1.84554928653029	1.76899656031871	0.0	0.0	2.43330104316308	2.00281740408126	1.44935437448062	0.0	0.0	1.01011567581495	0.0	1.39388042446205	1.21595938929178	1.02055869298306	1.00466741398646	2.89135313603611	1.86409520419001	1.47510031367603	4.12446659572002	0.0	2.42912793929362	1.3966542024584	1.04883653661235	3.1644550248026	0.0	1.35138236948768	0.0	0.0	1.04064964632223	0.0	1.07641081804952	1.20335459015457	1.8526670902923	1.05402055155161	11.7487940063469	1.11194355034217	1.11987421906553	1.11907137385428	1.00309626276507	0.0	1.14928289586384	0.0	0.0	1.2779320545761	1.0832478135164	1.10153404485515	1.38716091286467	1.19480954954493	5.69897513535537	1.36423859221102	4.21625816859368	2.51463844115018	1.48020660527302	1.42006021055293	1.52102237812479	1.04781540618622	1.09542029879248	1.22648538470582	1.56751200012026	1.67375442719797	2.27253549912575	0.0	1.00033798296934	2.91832119741062	0.0	1.13877849278895	0.0	0.0	0.0	0.0	0.0	0.0	1.01835751098228	1.03888214275464	0.0	0.0	1.3699901885341	1.55157395032416	1.05212683631407	1.16744380832395	2.63455282826383	1.01385727033223	1.03758048345711	0.0	2.76470428196696	1.08963003673839	1.00467462668663	1.54022113695005	1.40314840734061	1.46568704487364	1.20007315014536	1.17888091592819	2.46134464310401	1.34847781926412	0.0	7.76261282312096	0.0	2.06669115588368	0.0	0.0	0.0	1.09888522182494	0.0	1.45556275021995	0.0	1.13533395459094	2.52824562698007	0.0	1.04343117551465	0.0	3.72269586608483	1.09380992471648	1.8692987345892	0.0	1.62690885716074	0.0	7.01563061668395	0.0	1.27225718280828	1.3623909715595	1.0177679766092	0.0	2.69933069567086	2.82321373229787	1.25507800604786	1.64125865580865	1.27666565712542	1.04944917767655	1.03011148237705	1.29863434393632	1.44958227277449	0.0	0.0	1.55939233913264	1.07143391027506	1.16139535053067	2.27623659020984	0.0	1.16083683011629	0.0	5.3439394850321	2.78338230269405	3.1067096523607	2.60632374500899	2.28265230746338	1.21613791677161	1.06566392765664	2.18935576740534	1.02873135006714	2.62565621745096	0.0	0.0	3.04425117975696	1.56658855291834	1.05400165771983	1.04572814290492	2.35044505355939	2.62627962329045	2.01693031548858	1.01028598817537	0.0	1.0450455717851	1.43564550326719	0.0	0.0	1.40155583933571	0.0	0.0	1.31462248928181	1.28718025381597	0.0	0.0	1.12357886492625	0.0	1.12877621037332	1.6598167538161	2.04212008907246	0.0	1.47867929453877	4.68635606526938	1.60124736105652	0.0	1.03002854089683	2.33111477733936	1.08701462278773	3.58572496428978	1.22681999100681	1.05438002681315	4.19464169775744	1.76835721219882	2.46772120799598	2.17241470164247	0.0	4.05779103465878	1.1076776779056	0.0	0.0	1.00263131933617	1.11204348015202	1.30679706067036	1.65592719682372	1.99717899674353	1.0386883700018	1.71857246242767	2.34442141845251	0.0	1.02266244341787	3.01221336652072	1.78337166546508	1.01149032802137	1.0221540376976	0.0	0.0	1.27781329215834	0.0	2.32680154811422	5.63594250372568	0.0	1.2017300418026	0.0	2.85877460286643	1.06181720154304	2.43681678895584	1.83996391800678	1.32096382480639	3.23618786138722	2.64967311684842	1.00311507535276	1.66830607177311	1.00002720037028	2.10156495909016	0.0	0.0	1.00392460424522	1.82102301159516	1.01342214812185	0.0	1.55522649382125	1.38876947313339	2.16782657290731	1.00153655160425	3.7067605403507	1.55408966718668	1.38087267149841	0.0	0.0	2.43941881022984	1.23633501391918	0.0	1.24233589408702	1.05733877698329	3.45633196301377	1.0036932358268	2.06854282596221	1.21352928433393	1.1743696697775	0.0	1.28557966962649	0.0	1.13657390768375	0.0	1.06299894636109	2.5054230826281	1.66808533255057	0.0	0.0	1.03884261257629	1.48816946468049	3.13836061261714	1.39808937167423	0.0	1.8273785859647	1.06802920325294	1.09198927236697	1.40229682052328	2.48695909738518	1.01984975362032	2.17794002546411	1.05246882711977	1.35300253723669	0.0	1.05712500950241	1.51375022403823	1.00567122256647	0.0	5.80214445935179	1.31876452767921	0.0	1.33114380322373	1.87777769935323	1.47178168334914	2.05213591941598	1.16991477013847	0.0	2.3432159446619	4.42439861147698	7.81986658625386	2.02494036426875	1.40766813829811	0.0	1.21343257393916	3.21310504929093	4.48582371956169	5.22387337858624	2.63218065077312	1.22656806031505	1.17962405496866	1.13639584430376	4.61223298009237	0.0	1.29918952702956	1.54826878771387	2.15800657470801	1.75924838444389	3.92059989602075	1.46512105201374	2.32219075893527	4.03343543607647	1.35772819107182	1.06802739363797	7.26140286606029	1.06748467854494	3.42884171218856	0.0	1.51477997815469	1.42996453633057	1.75261227436118	0.0	2.16303151862826	1.01747534904812	1.20375188884493	0.0	1.62441936981408	1.05551085423967	0.0	1.11510266771714	1.39451421371133	1.72266210757422	1.40080369131024	0.0	1.54241358091797	1.87961040638867	1.32554991507751	0.0	1.39743131148399	0.0	5.25275549826287	1.42214223172379	1.6543468989978	1.12421524720837	2.08045189924903	4.56495859757638	2.81318687427835	0.0	1.14614138075327	3.0295082464552	6.75838683338903	1.72394860005483	3.21015120182912	1.01285868697457	1.20103219276947	1.25622013274816	3.89156079453948	1.15224462305025	3.01057740991771
[truncated: 113,897 more chars]
