# Supplementary material for: Pleione: A tool for statistical and multi-objective calibration of Rule-based models
Source: Sci Rep. 2019 Oct 22;9:15104. doi: 10.1038/s41598-019-51546-6 (PMC6805871; doi:10.1038/s41598-019-51546-6)
Supplement: Supplementary file 1 — File S1 [file 41598_2019_51546_MOESM1_ESM.zip › File S2/model-sigma/strategy2/exp-data/cold_stress_1.txt]

"[T]","aaeA_RNA","aaeB_RNA","aaeR_RNA","aaeX_RNA","aas_RNA","aat_RNA","abgA_RNA","abgB_RNA","abgR_RNA","abgT_RNA","abpA_RNA","abpB_RNA","abrB_RNA","accA_RNA","accB_RNA","accC_RNA","accD_RNA","aceA_RNA","aceB_RNA","aceE_RNA","aceF_RNA","aceK_RNA","ackA_RNA","acnA_RNA","acnB_RNA","acpH_RNA","acpP_RNA","acpS_RNA","acpT_RNA","acrA_RNA","acrB_RNA","acrD_RNA","acrE_RNA","acrF_RNA","acrR_RNA","acrZ_RNA","acs_RNA","actP_RNA","ada_RNA","add_RNA","adeD_RNA","adeP_RNA","adeQ_RNA","adhE_RNA","adhP_RNA","adiA_RNA","adiC_RNA","adiY_RNA","adk_RNA","aegA_RNA","aer_RNA","aes_RNA","afuB_RNA","afuC_RNA","agaA_RNA","agaB_RNA","agaC_RNA","agaD_RNA","agaI_RNA","agaR_RNA","agaS_RNA","agaV_RNA","agaW_RNA","agp_RNA","ahpC_RNA","ahpF_RNA","ahr_RNA","aidB_RNA","alaA_RNA","alaC_RNA","alaE_RNA","alaS_RNA","alaT_RNA","alaU_RNA","alaV_RNA","alaW_RNA","alaX_RNA","aldA_RNA","aldB_RNA","alkA_RNA","alkB_RNA","allA_RNA","allB_RNA","allC_RNA","allD_RNA","allE_RNA","allR_RNA","allS_RNA","alpA_RNA","alr_RNA","alsA_RNA","alsB_RNA","alsC_RNA","alsE_RNA","alsK_RNA","alx_RNA","amiA_RNA","amiB_RNA","amiC_RNA","amiD_RNA","amn_RNA","ampC_RNA","ampD_RNA","ampE_RNA","ampG_RNA","ampH_RNA","amtB_RNA","amyA_RNA","anmK_RNA","ansA_RNA","ansB_RNA","ansP_RNA","apaG_RNA","apaH_RNA","apbE_RNA","aphA_RNA","appA_RNA","appB_RNA","appC_RNA","appY_RNA","apt_RNA","araA_RNA","araB_RNA","araC_RNA","araD_RNA","araE_RNA","araF_RNA","araG_RNA","araH_RNA","araJ_RNA","arcA_RNA","arcB_RNA","arcZ_RNA","arfA_RNA","arfB_RNA","argA_RNA","argB_RNA","argC_RNA","argD_RNA","argE_RNA","argF_RNA","argG_RNA","argH_RNA","argI_RNA","argK_RNA","argO_RNA","argP_RNA","argQ_RNA","argR_RNA","argS_RNA","argT_RNA","argU_RNA","argV_RNA","argW_RNA","argX_RNA","argY_RNA","argZ_RNA","ariR_RNA","arnA_RNA","arnB_RNA","arnC_RNA","arnD_RNA","arnE_RNA","arnF_RNA","arnT_RNA","aroA_RNA","aroB_RNA","aroC_RNA","aroD_RNA","aroE_RNA","aroF_RNA","aroG_RNA","aroH_RNA","aroK_RNA","aroL_RNA","aroM_RNA","aroP_RNA","arpA_RNA","arsB_RNA","arsC_RNA","arsR_RNA","artI_RNA","artJ_RNA","artM_RNA","artP_RNA","artQ_RNA","ascB_RNA","ascF_RNA","ascG_RNA","asd_RNA","aslA_RNA","aslB_RNA","asmA_RNA","asnA_RNA","asnB_RNA","asnC_RNA","asnS_RNA","asnT_RNA","asnU_RNA","asnV_RNA","asnW_RNA","aspA_RNA","aspC_RNA","aspS_RNA","aspT_RNA","aspU_RNA","aspV_RNA","asr_RNA","astA_RNA","astB_RNA","astC_RNA","astD_RNA","astE_RNA","atl_RNA","atoA_RNA","atoB_RNA","atoC_RNA","atoD_RNA","atoE_RNA","atoS_RNA","atpA_RNA","atpB_RNA","atpC_RNA","atpD_RNA","atpE_RNA","atpF_RNA","atpG_RNA","atpH_RNA","atpI_RNA","avtA_RNA","azoR_RNA","bacA_RNA","baeR_RNA","baeS_RNA","bamA_RNA","bamB_RNA","bamC_RNA","bamD_RNA","bamE_RNA","barA_RNA","basR_RNA","basS_RNA","bax_RNA","bcp_RNA","bcr_RNA","bcsA_RNA","bcsB_RNA","bcsC_RNA","bcsE_RNA","bcsF_RNA","bcsG_RNA","bcsQ_RNA","bcsZ_RNA","bdcA_RNA","bdcR_RNA","bdm_RNA","bepA_RNA","betA_RNA","betB_RNA","betI_RNA","betT_RNA","bfd_RNA","bfr_RNA","bglA_RNA","bglB_RNA","bglF_RNA","bglG_RNA","bglH_RNA","bglJ_RNA","bglX_RNA","bhsA_RNA","bioA_RNA","bioB_RNA","bioC_RNA","bioD_RNA","bioF_RNA","bioH_RNA","birA_RNA","bisC_RNA","blc_RNA","blr_RNA","bluF_RNA","bluR_RNA","bolA_RNA","borD_RNA","brnQ_RNA","bsmA_RNA","bssR_RNA","bssS_RNA","btuB_RNA","btuC_RNA","btuD_RNA","btuE_RNA","btuF_RNA","btuR_RNA","cadA_RNA","cadB_RNA","cadC_RNA","caiA_RNA","caiB_RNA","caiC_RNA","caiD_RNA","caiE_RNA","caiF_RNA","caiT_RNA","can_RNA","carA_RNA","carB_RNA","cas1_RNA","cas2_RNA","cas3_RNA","casA_RNA","casB_RNA","casC_RNA","casD_RNA","casE_RNA","cbeA_RNA","cbl_RNA","cbpA_RNA","cbpM_RNA","cbrA_RNA","cbrB_RNA","cbrC_RNA","cbtA_RNA","cca_RNA","ccmA_RNA","ccmB_RNA","ccmC_RNA","ccmD_RNA","ccmE_RNA","ccmF_RNA","ccmG_RNA","ccmH_RNA","cdaR_RNA","cdd_RNA","cdgI_RNA","cdh_RNA","cdsA_RNA","cedA_RNA","cfa_RNA","chaA_RNA","chaB_RNA","chaC_RNA","chbA_RNA","chbB_RNA","chbC_RNA","chbF_RNA","chbG_RNA","chbR_RNA","cheA_RNA","cheB_RNA","cheR_RNA","cheW_RNA","cheY_RNA","cheZ_RNA","chiA_RNA","chiP_RNA","cho_RNA","chpB_RNA","chpS_RNA","cirA_RNA","citC_RNA","citD_RNA","citE_RNA","citF_RNA","citG_RNA","citT_RNA","citX_RNA","clcA_RNA","clcB_RNA","clpA_RNA","clpB_RNA","clpP_RNA","clpS_RNA","clpX_RNA","clsA_RNA","clsB_RNA","clsC_RNA","cmk_RNA","cmoA_RNA","cmoB_RNA","cmtA_RNA","cmtB_RNA","cnu_RNA","coaA_RNA","coaD_RNA","coaE_RNA","cobB_RNA","cobC_RNA","cobS_RNA","cobT_RNA","cobU_RNA","codA_RNA","codB_RNA","cof_RNA","comR_RNA","copA_RNA","corA_RNA","cpdA_RNA","cpdB_RNA","cpoB_RNA","cpsB_RNA","cpsG_RNA","cptA_RNA","cpxA_RNA","cpxP_RNA","cpxR_RNA","cra_RNA","crcB_RNA","creA_RNA","creB_RNA","creC_RNA","creD_RNA","crfC_RNA","crl_RNA","crp_RNA","crr_RNA","csdA_RNA","csdE_RNA","csgA_RNA","csgB_RNA","csgC_RNA","csgD_RNA","csgE_RNA","csgF_RNA","csgG_RNA","csiD_RNA","csiE_RNA","csiR_RNA","cspA_RNA","cspB_RNA","cspC_RNA","cspD_RNA","cspE_RNA","cspF_RNA","cspG_RNA","cspH_RNA","cspI_RNA","csrA_RNA","csrB_RNA","csrC_RNA","csrD_RNA","cstA_RNA","cueO_RNA","cueR_RNA","curA_RNA","cusA_RNA","cusB_RNA","cusC_RNA","cusF_RNA","cusR_RNA","cusS_RNA","cutA_RNA","cutC_RNA","cvpA_RNA","cvrA_RNA","cyaA_RNA","cyaR_RNA","cyaY_RNA","cybB_RNA","cybC_RNA","cycA_RNA","cydA_RNA","cydB_RNA","cydC_RNA","cydD_RNA","cydX_RNA","cynR_RNA","cynS_RNA","cynT_RNA","cynX_RNA","cyoA_RNA","cyoB_RNA","cyoC_RNA","cyoD_RNA","cyoE_RNA","cysA_RNA","cysB_RNA","cysC_RNA","cysD_RNA","cysE_RNA","cysG_RNA","cysH_RNA","cysI_RNA","cysJ_RNA","cysK_RNA","cysM_RNA","cysN_RNA","cysP_RNA","cysQ_RNA","cysS_RNA","cysT_RNA","cysU_RNA","cysW_RNA","cysZ_RNA","cytR_RNA","dacA_RNA","dacB_RNA","dacC_RNA","dacD_RNA","dadA_RNA","dadX_RNA","dam_RNA","damX_RNA","dapA_RNA","dapB_RNA","dapD_RNA","dapE_RNA","dapF_RNA","dauA_RNA","dbpA_RNA","dcd_RNA","dcm_RNA","dcp_RNA","dcrB_RNA","dctA_RNA","dctR_RNA","dcuA_RNA","dcuB_RNA","dcuC_RNA","dcuD_RNA","dcuR_RNA","dcuS_RNA","dcyD_RNA","ddlA_RNA","ddlB_RNA","ddpA_RNA","ddpB_RNA","ddpC_RNA","ddpD_RNA","ddpF_RNA","ddpX_RNA","deaD_RNA","dedA_RNA","dedD_RNA","def_RNA","degP_RNA","degQ_RNA","degS_RNA","deoA_RNA","deoB_RNA","deoC_RNA","deoD_RNA","deoR_RNA","der_RNA","dfp_RNA","dgcC_RNA","dgcE_RNA","dgcF_RNA","dgcI_RNA","dgcJ_RNA","dgcM_RNA","dgcN_RNA","dgcP_RNA","dgcQ_RNA","dgcT_RNA","dgcZ_RNA","dgkA_RNA","dgoA_RNA","dgoD_RNA","dgoK_RNA","dgoR_RNA","dgoT_RNA","dgt_RNA","dhaK_RNA","dhaL_RNA","dhaM_RNA","dhaR_RNA","diaA_RNA","dicA_RNA","dicB_RNA","dicC_RNA","dicF_RNA","dinB_RNA","dinD_RNA","dinF_RNA","dinG_RNA","dinI_RNA","dinJ_RNA","djlA_RNA","djlB_RNA","djlC_RNA","dkgA_RNA","dkgB_RNA","dksA_RNA","dld_RNA","dmlA_RNA","dmlR_RNA","dmsA_RNA","dmsB_RNA","dmsC_RNA","dmsD_RNA","dnaA_RNA","dnaB_RNA","dnaC_RNA","dnaE_RNA","dnaG_RNA","dnaJ_RNA","dnaK_RNA","dnaN_RNA","dnaQ_RNA","dnaT_RNA","dnaX_RNA","dosC_RNA","dosP_RNA","dpiA_RNA","dpiB_RNA","dppA_RNA","dppB_RNA","dppC_RNA","dppD_RNA","dppF_RNA","dps_RNA","dsbA_RNA","dsbB_RNA","dsbC_RNA","dsbD_RNA","dsbG_RNA","dsdA_RNA","dsdC_RNA","dsdX_RNA","dsrB_RNA","dtd_RNA","dtpA_RNA","dtpB_RNA","dtpC_RNA","dtpD_RNA","dusA_RNA","dusB_RNA","dusC_RNA","dut_RNA","dxr_RNA","dxs_RNA","eaeH_RNA","eamA_RNA","eamB_RNA","ebgA_RNA","ebgC_RNA","ebgR_RNA","ecnA_RNA","ecnB_RNA","eco_RNA","ecpA_RNA","ecpB_RNA","ecpC_RNA","ecpD_RNA","ecpE_RNA","ecpR_RNA","eda_RNA","edd_RNA","efeB_RNA","efeO_RNA","efp_RNA","elaA_RNA","elaB_RNA","elaD_RNA","elbB_RNA","elfA_RNA","elfC_RNA","elfD_RNA","elfG_RNA","elyC_RNA","emrA_RNA","emrB_RNA","emrD_RNA","emrE_RNA","emrK_RNA","emrY_RNA","emtA_RNA","endA_RNA","eno_RNA","entA_RNA","entB_RNA","entC_RNA","entD_RNA","entE_RNA","entF_RNA","entH_RNA","entS_RNA","envC_RNA","envR_RNA","envY_RNA","envZ_RNA","epd_RNA","epmA_RNA","epmB_RNA","epmC_RNA","eptA_RNA","eptB_RNA","eptC_RNA","era_RNA","erpA_RNA","essD_RNA","essQ_RNA","etk_RNA","etp_RNA","ettA_RNA","eutA_RNA","eutB_RNA","eutC_RNA","eutD_RNA","eutE_RNA","eutG_RNA","eutH_RNA","eutJ_RNA","eutK_RNA","eutL_RNA","eutM_RNA","eutN_RNA","eutP_RNA","eutQ_RNA","eutR_RNA","eutS_RNA","eutT_RNA","evgA_RNA","evgS_RNA","exbB_RNA","exbD_RNA","exoX_RNA","exuR_RNA","exuT_RNA","fabA_RNA","fabB_RNA","fabD_RNA","fabF_RNA","fabG_RNA","fabH_RNA","fabI_RNA","fabR_RNA","fabZ_RNA","fadA_RNA","fadB_RNA","fadD_RNA","fadE_RNA","fadH_RNA","fadI_RNA","fadJ_RNA","fadK_RNA","fadL_RNA","fadM_RNA","fadR_RNA","fau_RNA","fbaA_RNA","fbaB_RNA","fbp_RNA","fcl_RNA","fdhD_RNA","fdhE_RNA","fdhF_RNA","fdnG_RNA","fdnH_RNA","fdnI_RNA","fdoG_RNA","fdoH_RNA","fdoI_RNA","fdx_RNA","feaB_RNA","feaR_RNA","fecA_RNA","fecB_RNA","fecC_RNA","fecD_RNA","fecE_RNA","fecI_RNA","fecR_RNA","feoA_RNA","feoB_RNA","feoC_RNA","fepA_RNA","fepB_RNA","fepC_RNA","fepD_RNA","fepE_RNA","fepG_RNA","fes_RNA","fetA_RNA","fetB_RNA","ffh_RNA","ffs_RNA","fhlA_RNA","fhuA_RNA","fhuB_RNA","fhuC_RNA","fhuD_RNA","fhuE_RNA","fhuF_RNA","fic_RNA","fieF_RNA","fimA_RNA","fimB_RNA","fimC_RNA","fimD_RNA","fimE_RNA","fimF_RNA","fimG_RNA","fimH_RNA","fimI_RNA","fimZ_RNA","fis_RNA","fiu_RNA","fixA_RNA","fixB_RNA","fixC_RNA","fixX_RNA","fklB_RNA","fkpA_RNA","fkpB_RNA","fldA_RNA","fldB_RNA","flgA_RNA","flgB_RNA","flgC_RNA","flgD_RNA","flgE_RNA","flgF_RNA","flgG_RNA","flgH_RNA","flgI_RNA","flgJ_RNA","flgK_RNA","flgL_RNA","flgM_RNA","flgN_RNA","flhA_RNA","flhB_RNA","flhC_RNA","flhD_RNA","flhE_RNA","fliA_RNA","fliC_RNA","fliD_RNA","fliE_RNA","fliF_RNA","fliG_RNA","fliH_RNA","fliI_RNA","fliJ_RNA","fliK_RNA","fliL_RNA","fliM_RNA","fliN_RNA","fliO_RNA","fliP_RNA","fliQ_RNA","fliR_RNA","fliS_RNA","fliT_RNA","fliZ_RNA","flk_RNA","flu_RNA","flxA_RNA","fmt_RNA","fnr_RNA","focA_RNA","focB_RNA","folA_RNA","folB_RNA","folC_RNA","folD_RNA","folE_RNA","folK_RNA","folM_RNA","folP_RNA","folX_RNA","fpr_RNA","frc_RNA","frdA_RNA","frdB_RNA","frdC_RNA","frdD_RNA","fre_RNA","frlA_RNA","frlB_RNA","frlC_RNA","frlD_RNA","frlR_RNA","frmA_RNA","frmB_RNA","frmR_RNA","frr_RNA","frsA_RNA","fruA_RNA","fruB_RNA","fruK_RNA","frvA_RNA","frvB_RNA","frvR_RNA","frvX_RNA","frwB_RNA","frwC_RNA","frwD_RNA","fryA_RNA","fryC_RNA","fsaA_RNA","fsaB_RNA","fsr_RNA","ftnA_RNA","ftnB_RNA","ftsA_RNA","ftsB_RNA","ftsE_RNA","ftsH_RNA","ftsI_RNA","ftsK_RNA","ftsL_RNA","ftsN_RNA","ftsP_RNA","ftsQ_RNA","ftsW_RNA","ftsX_RNA","ftsY_RNA","ftsZ_RNA","fucA_RNA","fucI_RNA","fucK_RNA","fucO_RNA","fucP_RNA","fucR_RNA","fucU_RNA","fumA_RNA","fumB_RNA","fumC_RNA","fur_RNA","fusA_RNA","fxsA_RNA","gabD_RNA","gabP_RNA","gabT_RNA","gadA_RNA","gadB_RNA","gadC_RNA","gadE_RNA","gadW_RNA","gadX_RNA","gadY_RNA","galE_RNA","galF_RNA","galK_RNA","galM_RNA","galP_RNA","galR_RNA","galS_RNA","galT_RNA","galU_RNA","gapA_RNA","garD_RNA","garK_RNA","garL_RNA","garP_RNA","garR_RNA","gatA_RNA","gatB_RNA","gatC_RNA","gatD_RNA","gatY_RNA","gatZ_RNA","gcd_RNA","gcl_RNA","gcvA_RNA","gcvB_RNA","gcvH_RNA","gcvP_RNA","gcvR_RNA","gcvT_RNA","gdhA_RNA","gfcA_RNA","gfcB_RNA","gfcC_RNA","gfcD_RNA","gfcE_RNA","ggt_RNA","ghoS_RNA","ghoT_RNA","ghrA_RNA","ghrB_RNA","ghxP_RNA","ghxQ_RNA","glcA_RNA","glcB_RNA","glcC_RNA","glcD_RNA","glcE_RNA","glcF_RNA","glcG_RNA","gldA_RNA","glf_RNA","glgA_RNA","glgB_RNA","glgC_RNA","glgP_RNA","glgS_RNA","glgX_RNA","glk_RNA","glmM_RNA","glmS_RNA","glmU_RNA","glmY_RNA","glmZ_RNA","glnA_RNA","glnB_RNA","glnD_RNA","glnE_RNA","glnG_RNA","glnH_RNA","glnK_RNA","glnL_RNA","glnP_RNA","glnQ_RNA","glnS_RNA","glnU_RNA","glnV_RNA","glnW_RNA","glnX_RNA","gloA_RNA","gloB_RNA","gloC_RNA","glpA_RNA","glpB_RNA","glpC_RNA","glpD_RNA","glpE_RNA","glpF_RNA","glpG_RNA","glpK_RNA","glpQ_RNA","glpR_RNA","glpT_RNA","glpX_RNA","glrK_RNA","glrR_RNA","gltA_RNA","gltB_RNA","gltD_RNA","gltF_RNA","gltI_RNA","gltJ_RNA","gltK_RNA","gltL_RNA","gltP_RNA","gltS_RNA","gltT_RNA","gltU_RNA","gltV_RNA","gltW_RNA","gltX_RNA","gluQ_RNA","glvB_RNA","glvC_RNA","glvG_RNA","glxK_RNA","glxR_RNA","glyA_RNA","glyQ_RNA","glyS_RNA","glyT_RNA","glyU_RNA","glyV_RNA","glyW_RNA","glyX_RNA","glyY_RNA","gmd_RNA","gmhB_RNA","gmk_RNA","gmm_RNA","gnd_RNA","gnsA_RNA","gnsB_RNA","gntK_RNA","gntP_RNA","gntR_RNA","gntT_RNA","gntU_RNA","gntX_RNA","gor_RNA","gph_RNA","gpmA_RNA","gpmM_RNA","gpp_RNA","gpsA_RNA","gpt_RNA","grcA_RNA","greA_RNA","greB_RNA","groL_RNA","groS_RNA","grpE_RNA","grxA_RNA","grxB_RNA","grxC_RNA","grxD_RNA","gshA_RNA","gshB_RNA","gsiA_RNA","gsiB_RNA","gsiC_RNA","gsiD_RNA","gsk_RNA","gspA_RNA","gspB_RNA","gspC_RNA","gspD_RNA","gspE_RNA","gspF_RNA","gspG_RNA","gspH_RNA","gspI_RNA","gspJ_RNA","gspK_RNA","gspL_RNA","gspM_RNA","gspO_RNA","gss_RNA","gstA_RNA","gstB_RNA","guaA_RNA","guaB_RNA","guaC_RNA","guaD_RNA","gudD_RNA","gudP_RNA","gudX_RNA","gutM_RNA","gutQ_RNA","gyrA_RNA","gyrB_RNA","hcaB_RNA","hcaC_RNA","hcaD_RNA","hcaE_RNA","hcaF_RNA","hcaR_RNA","hcaT_RNA","hchA_RNA","hcp_RNA","hcr_RNA","hda_RNA","hdeA_RNA","hdeB_RNA","hdeD_RNA","hdfR_RNA","hdhA_RNA","helD_RNA","hemA_RNA","hemB_RNA","hemC_RNA","hemD_RNA","hemE_RNA","hemF_RNA","hemG_RNA","hemH_RNA","hemL_RNA","hemN_RNA","hemX_RNA","hemY_RNA","hepA_RNA","hflC_RNA","hflD_RNA","hflK_RNA","hflX_RNA","hfq_RNA","hha_RNA","hicA_RNA","hicB_RNA","higA_RNA","higB_RNA","hinT_RNA","hipA_RNA","hipB_RNA","hisA_RNA","hisB_RNA","hisC_RNA","hisD_RNA","hisF_RNA","hisG_RNA","hisH_RNA","hisI_RNA","hisJ_RNA","hisL_RNA","hisM_RNA","hisP_RNA","hisQ_RNA","hisR_RNA","hisS_RNA","hlyE_RNA","hmp_RNA","hns_RNA","hofB_RNA","hofC_RNA","hofM_RNA","hofN_RNA","hofO_RNA","hofP_RNA","hofQ_RNA","hokA_RNA","hokB_RNA","hokC_RNA","hokD_RNA","hokE_RNA","holA_RNA","holB_RNA","holC_RNA","holD_RNA","holE_RNA","hpf_RNA","hpt_RNA","hrpA_RNA","hrpB_RNA","hscA_RNA","hscB_RNA","hscC_RNA","hsdM_RNA","hsdR_RNA","hsdS_RNA","hslJ_RNA","hslO_RNA","hslR_RNA","hslU_RNA","hslV_RNA","hspQ_RNA","hsrA_RNA","htgA_RNA","htpG_RNA","htpX_RNA","htrE_RNA","htrL_RNA","hupA_RNA","hupB_RNA","hyaA_RNA","hyaB_RNA","hyaC_RNA","hyaD_RNA","hyaE_RNA","hyaF_RNA","hybA_RNA","hybB_RNA","hybC_RNA","hybD_RNA","hybE_RNA","hybF_RNA","hybG_RNA","hybO_RNA","hycA_RNA","hycB_RNA","hycC_RNA","hycD_RNA","hycE_RNA","hycF_RNA","hycG_RNA","hycH_RNA","hycI_RNA","hydN_RNA","hyfA_RNA","hyfB_RNA","hyfC_RNA","hyfD_RNA","hyfE_RNA","hyfF_RNA","hyfG_RNA","hyfH_RNA","hyfI_RNA","hyfJ_RNA","hyfR_RNA","hyi_RNA","hypA_RNA","hypB_RNA","hypC_RNA","hypD_RNA","hypE_RNA","hypF_RNA","hypT_RNA","hyuA_RNA","iaaA_RNA","iadA_RNA","iap_RNA","ibaG_RNA","ibpA_RNA","ibpB_RNA","icd_RNA","iclR_RNA","idi_RNA","idnD_RNA","idnK_RNA","idnO_RNA","idnR_RNA","idnT_RNA","ihfA_RNA","ihfB_RNA","ileS_RNA","ileT_RNA","ileU_RNA","ileV_RNA","ileX_RNA","ileY_RNA","ilvA_RNA","ilvB_RNA","ilvC_RNA","ilvD_RNA","ilvE_RNA","ilvH_RNA","ilvI_RNA","ilvL_RNA","ilvM_RNA","ilvN_RNA","ilvY_RNA","inaA_RNA","infA_RNA","infB_RNA","infC_RNA",insA-1,insA-2,insA-3,insA-4,insA-5,insA-6,insA-7,insB-1,insB-2,insB-3,insB-4,insB-5,insB-6,insC-1,insC-2,insC-3,insC-4,insC-5,insC-6,"insD_RNA",insD-1,insD-2,insD-3,insD-4,insD-5,insD-6,insE-1,insE-2,insE-3,insE-4,insE-5,insF-1,insF-2,insF-3,insF-4,insF-5,"insG_RNA",insH-1,insH-10,insH-11,insH-2,insH-3,insH-4,insH-5,insH-6,insH-7,insH-8,insH-9,insI-1,insI-2,insI-3,"insJ_RNA","insK_RNA",insL-1,insL-2,insL-3,"insM_RNA",insN-1,insN-2,insO-1,insO-2,"intA_RNA","intB_RNA","intD_RNA","intE_RNA","intF_RNA","intG_RNA","intQ_RNA","intR_RNA","intS_RNA","intZ_RNA","iraD_RNA","iraM_RNA","iraP_RNA","iscA_RNA","iscR_RNA","iscS_RNA","iscU_RNA","iscX_RNA","ispA_RNA","ispB_RNA","ispD_RNA","ispE_RNA","ispF_RNA","ispG_RNA","ispH_RNA","ispU_RNA","isrB_RNA","isrC_RNA","ivbL_RNA","ivy_RNA","katE_RNA","katG_RNA","kbaY_RNA","kbaZ_RNA","kbl_RNA","kch_RNA","kdgK_RNA","kdgR_RNA","kdgT_RNA","kdpA_RNA","kdpB_RNA","kdpC_RNA","kdpD_RNA","kdpE_RNA","kdpF_RNA","kdsA_RNA","kdsB_RNA","kdsC_RNA","kdsD_RNA","kduD_RNA","kduI_RNA","kefB_RNA","kefC_RNA","kefF_RNA","kefG_RNA","kgtP_RNA","kilR_RNA","kptA_RNA","kup_RNA","lacA_RNA","lacI_RNA","lacY_RNA","lacZ_RNA","lamB_RNA","lapA_RNA","lapB_RNA","ldcA_RNA","ldcC_RNA","ldhA_RNA","ldrA_RNA","ldrB_RNA","ldrC_RNA","ldrD_RNA","ldtA_RNA","ldtB_RNA","ldtC_RNA","ldtD_RNA","ldtE_RNA","lepA_RNA","lepB_RNA","leuA_RNA","leuB_RNA","leuC_RNA","leuD_RNA","leuE_RNA","leuL_RNA","leuO_RNA","leuP_RNA","leuQ_RNA","leuS_RNA","leuT_RNA","leuU_RNA","leuV_RNA","leuW_RNA","leuZ_RNA","lexA_RNA","lfhA_RNA","lgoD_RNA","lgoR_RNA","lgoT_RNA","lgt_RNA","lhgO_RNA","lhr_RNA","ligA_RNA","ligB_RNA","lipA_RNA","lipB_RNA","lit_RNA","livF_RNA","livG_RNA","livH_RNA","livJ_RNA","livK_RNA","livM_RNA","lldD_RNA","lldP_RNA","lldR_RNA","lnt_RNA","loiP_RNA","lolA_RNA","lolB_RNA","lolC_RNA","lolD_RNA","lolE_RNA",lo"mR_1_RNA",lo"mR_2_RNA","lon_RNA","lpcA_RNA","lpd_RNA","lplA_RNA","lplT_RNA","lpoA_RNA","lpoB_RNA","lpp_RNA","lptA_RNA","lptB_RNA","lptC_RNA","lptD_RNA","lptE_RNA","lptF_RNA","lptG_RNA","lpxA_RNA","lpxB_RNA","lpxC_RNA","lpxD_RNA","lpxH_RNA","lpxK_RNA","lpxL_RNA","lpxM_RNA","lpxP_RNA","lpxT_RNA","lrhA_RNA","lrp_RNA","lspA_RNA","lsrA_RNA","lsrB_RNA","lsrC_RNA","lsrD_RNA","lsrF_RNA","lsrG_RNA","lsrK_RNA","lsrR_RNA","ltaE_RNA","luxS_RNA","lysA_RNA","lysC_RNA","lysO_RNA","lysP_RNA","lysQ_RNA","lysR_RNA","lysS_RNA","lysT_RNA","lysU_RNA","lysV_RNA","lysW_RNA","lysY_RNA","lysZ_RNA","lyxK_RNA","maa_RNA","macA_RNA","macB_RNA","maeA_RNA","maeB_RNA","mak_RNA","malE_RNA","malF_RNA","malG_RNA","malI_RNA","malK_RNA","malM_RNA","malP_RNA","malQ_RNA","malS_RNA","malT_RNA","malX_RNA","malY_RNA","malZ_RNA","manA_RNA","manX_RNA","manY_RNA","manZ_RNA","map_RNA","marA_RNA","marB_RNA","marC_RNA","marR_RNA","matP_RNA","mazE_RNA","mazF_RNA","mazG_RNA","mcaS_RNA","mcbA_RNA","mcbR_RNA","mcrA_RNA","mcrB_RNA","mcrC_RNA","mdaB_RNA","mdfA_RNA","mdh_RNA","mdlA_RNA","mdlB_RNA","mdtA_RNA","mdtB_RNA","mdtC_RNA","mdtD_RNA","mdtE_RNA","mdtF_RNA","mdtG_RNA","mdtH_RNA","mdtI_RNA","mdtJ_RNA","mdtK_RNA","mdtL_RNA","mdtM_RNA","mdtN_RNA","mdtO_RNA","mdtP_RNA","mdtQ_RNA","melA_RNA","melB_RNA","melR_RNA","menA_RNA","menB_RNA","menC_RNA","menD_RNA","menE_RNA","menF_RNA","menH_RNA","menI_RNA","mepA_RNA","mepH_RNA","mepM_RNA","mepS_RNA","metA_RNA","metB_RNA","metC_RNA","metE_RNA","metF_RNA","metG_RNA","metH_RNA","metI_RNA","metJ_RNA","metK_RNA","metL_RNA","metN_RNA","metQ_RNA","metR_RNA","metT_RNA","metU_RNA","metV_RNA","metW_RNA","metY_RNA","metZ_RNA","mfd_RNA","mglA_RNA","mglB_RNA","mglC_RNA","mgrB_RNA","mgsA_RNA","mgtA_RNA","mhpA_RNA","mhpB_RNA","mhpC_RNA","mhpD_RNA","mhpE_RNA","mhpF_RNA","mhpR_RNA","mhpT_RNA","miaA_RNA","miaB_RNA","micC_RNA","micF_RNA","minC_RNA","minD_RNA","minE_RNA","mioC_RNA","mipA_RNA","mlaA_RNA","mlaB_RNA","mlaC_RNA","mlaD_RNA","mlaE_RNA","mlaF_RNA","mlc_RNA","mliC_RNA","mlrA_RNA","mltA_RNA","mltB_RNA","mltC_RNA","mltD_RNA","mltF_RNA","mmuM_RNA","mmuP_RNA","mnaT_RNA","mngA_RNA","mngB_RNA","mngR_RNA","mnmA_RNA","mnmC_RNA","mnmE_RNA","mnmG_RNA","mntH_RNA","mntP_RNA","mntR_RNA","moaA_RNA","moaB_RNA","moaC_RNA","moaD_RNA","moaE_RNA","mobA_RNA","mobB_RNA","mocA_RNA","modA_RNA","modB_RNA","modC_RNA","modE_RNA","modF_RNA","moeA_RNA","moeB_RNA","mog_RNA","mokB_RNA","mokC_RNA","motA_RNA","motB_RNA","mpaA_RNA","mpl_RNA","mppA_RNA","mprA_RNA","mqo_RNA","mqsA_RNA","mqsR_RNA","mraY_RNA","mraZ_RNA","mrcA_RNA","mrcB_RNA","mrdA_RNA","mrdB_RNA","mreB_RNA","mreC_RNA","mreD_RNA","mrp_RNA","mrr_RNA","msbA_RNA","mscK_RNA","mscL_RNA","mscM_RNA","mscS_RNA","msrA_RNA","msrB_RNA","msrC_RNA","msyB_RNA","mtfA_RNA","mtgA_RNA","mtlA_RNA","mtlD_RNA","mtlR_RNA","mtn_RNA","mtr_RNA","mug_RNA","mukB_RNA","mukE_RNA","mukF_RNA","murA_RNA","murB_RNA","murC_RNA","murD_RNA","murE_RNA","murF_RNA","murG_RNA","murI_RNA","murJ_RNA","murP_RNA","murQ_RNA","murR_RNA","mutH_RNA","mutL_RNA","mutM_RNA","mutS_RNA","mutT_RNA","mutY_RNA","mzrA_RNA","nac_RNA","nadA_RNA","nadB_RNA","nadC_RNA","nadD_RNA","nadE_RNA","nadK_RNA","nadR_RNA","nagA_RNA","nagB_RNA","nagC_RNA","nagE_RNA","nagK_RNA","nagZ_RNA","nanA_RNA","nanC_RNA","nanE_RNA","nanK_RNA","nanM_RNA","nanR_RNA","nanS_RNA","nanT_RNA","napA_RNA","napB_RNA","napC_RNA","napD_RNA","napF_RNA","napG_RNA","napH_RNA","narG_RNA","narH_RNA","narI_RNA","narJ_RNA","narK_RNA","narL_RNA","narP_RNA","narQ_RNA","narU_RNA","narV_RNA","narW_RNA","narX_RNA","narY_RNA","narZ_RNA","ndh_RNA","ndk_RNA","nei_RNA","nemA_RNA","nemR_RNA","nepI_RNA","nfi_RNA","nfo_RNA","nfrA_RNA","nfrB_RNA","nfsA_RNA","nfsB_RNA","nfuA_RNA","nhaA_RNA","nhaB_RNA","nhaR_RNA","nhoA_RNA","nikA_RNA","nikB_RNA","nikC_RNA","nikD_RNA","nikE_RNA","nikR_RNA","nimR_RNA","nimT_RNA","ninE_RNA","nirB_RNA","nirC_RNA","nirD_RNA","nlpA_RNA","nlpC_RNA","nlpD_RNA","nlpE_RNA","nlpI_RNA","nmpC_RNA","nohA_RNA","nohB_RNA","norR_RNA","norV_RNA","norW_RNA","npr_RNA","nrdA_RNA","nrdB_RNA","nrdD_RNA","nrdE_RNA","nrdF_RNA","nrdG_RNA","nrdH_RNA","nrdI_RNA","nrdR_RNA","nrfA_RNA","nrfB_RNA","nrfC_RNA","nrfD_RNA","nrfE_RNA","nrfF_RNA","nrfG_RNA","nsrR_RNA","nth_RNA","nudB_RNA","nudC_RNA","nudE_RNA","nudF_RNA","nudG_RNA","nudI_RNA","nudJ_RNA","nudK_RNA","nudL_RNA","nuoA_RNA","nuoB_RNA","nuoC_RNA","nuoE_RNA","nuoF_RNA","nuoG_RNA","nuoH_RNA","nuoI_RNA","nuoJ_RNA","nuoK_RNA","nuoL_RNA","nuoM_RNA","nuoN_RNA","nupC_RNA","nupG_RNA","nupX_RNA","nusA_RNA","nusB_RNA","nusG_RNA","obgE_RNA","ogrK_RNA","ogt_RNA","ompA_RNA","ompC_RNA","ompF_RNA","ompG_RNA","ompN_RNA","ompR_RNA","ompT_RNA","ompW_RNA","ompX_RNA","omrA_RNA","omrB_RNA","opgB_RNA","opgC_RNA","opgD_RNA","opgE_RNA","opgG_RNA","opgH_RNA","oppA_RNA","oppB_RNA","oppC_RNA","oppD_RNA","oppF_RNA","orn_RNA","ortT_RNA","osmB_RNA","osmC_RNA","osmE_RNA","osmF_RNA","osmY_RNA","otsA_RNA","otsB_RNA","oxc_RNA","oxyR_RNA","oxyS_RNA","paaA_RNA","paaB_RNA","paaC_RNA","paaD_RNA","paaE_RNA","paaF_RNA","paaG_RNA","paaH_RNA","paaI_RNA","paaJ_RNA","paaK_RNA","paaX_RNA","paaY_RNA","paaZ_RNA","pabA_RNA","pabB_RNA","pabC_RNA","pal_RNA","panB_RNA","panC_RNA","panD_RNA","panE_RNA","panF_RNA","panZ_RNA","paoA_RNA","paoB_RNA","paoC_RNA","paoD_RNA","parC_RNA","parE_RNA","patA_RNA","patD_RNA","patZ_RNA","pbpC_RNA","pbpG_RNA","pck_RNA","pcm_RNA","pcnB_RNA","pdeA_RNA","pdeB_RNA","pdeC_RNA","pdeD_RNA","pdeF_RNA","pdeH_RNA","pdeI_RNA","pdeK_RNA","pdeL_RNA","pdeN_RNA","pdeR_RNA","pdhR_RNA","pdxA_RNA","pdxB_RNA","pdxH_RNA","pdxJ_RNA","pdxK_RNA","pdxY_RNA","pepA_RNA","pepB_RNA","pepD_RNA","pepE_RNA","pepN_RNA","pepP_RNA","pepQ_RNA","pepT_RNA","perR_RNA","pfkA_RNA","pfkB_RNA","pflA_RNA","pflB_RNA","pflC_RNA","pflD_RNA","pgaA_RNA","pgaB_RNA","pgaC_RNA","pgaD_RNA","pgi_RNA","pgk_RNA","pgl_RNA","pgm_RNA","pgpA_RNA","pgpB_RNA","pgpC_RNA","pgrR_RNA","pgsA_RNA","pheA_RNA","pheL_RNA","pheM_RNA","pheP_RNA","pheS_RNA","pheT_RNA","pheU_RNA","pheV_RNA","phnC_RNA","phnD_RNA",ph"nE_1_RNA",ph"nE_2_RNA","phnF_RNA","phnG_RNA","phnH_RNA","phnI_RNA","phnJ_RNA","phnK_RNA","phnL_RNA","phnM_RNA","phnN_RNA","phnO_RNA","phnP_RNA","phoA_RNA","phoB_RNA","phoH_RNA","phoP_RNA","phoQ_RNA","phoR_RNA","phoU_RNA","php_RNA","phr_RNA","pinE_RNA","pinH_RNA","pinQ_RNA","pinR_RNA","pitA_RNA","pitB_RNA","plaP_RNA","pldA_RNA","pldB_RNA","pliG_RNA","plsB_RNA","plsC_RNA","plsX_RNA","pmbA_RNA","pmrD_RNA","pncA_RNA","pncB_RNA","pncC_RNA","pnp_RNA","pntA_RNA","pntB_RNA","pnuC_RNA","polA_RNA","polB_RNA","potA_RNA","potB_RNA","potC_RNA","potD_RNA","potE_RNA","potF_RNA","potG_RNA","potH_RNA","potI_RNA","poxB_RNA","ppa_RNA","ppc_RNA","ppdA_RNA","ppdB_RNA","ppdC_RNA","ppdD_RNA","pphA_RNA","pphB_RNA","ppiA_RNA","ppiB_RNA","ppiC_RNA","ppiD_RNA","ppk_RNA","pppA_RNA","ppsA_RNA","ppsR_RNA","pptA_RNA","ppx_RNA","pqiA_RNA","pqiB_RNA","pqqL_RNA","prc_RNA","preA_RNA","preT_RNA","prfA_RNA","prfB_RNA","prfC_RNA","prfH_RNA","priA_RNA","priB_RNA","priC_RNA","prkB_RNA","prlC_RNA","prlF_RNA","prmA_RNA","prmB_RNA","prmC_RNA","proA_RNA","proB_RNA","proC_RNA","proL_RNA","proM_RNA","proP_RNA","proQ_RNA","proS_RNA","proV_RNA","proW_RNA","proX_RNA","proY_RNA","prpB_RNA","prpC_RNA","prpD_RNA","prpE_RNA","prpR_RNA","prs_RNA","psd_RNA","psiE_RNA","psiF_RNA","pspA_RNA","pspB_RNA","pspC_RNA","pspD_RNA","pspE_RNA","pspF_RNA","pspG_RNA","psrO_RNA","pssA_RNA","pstA_RNA","pstB_RNA","pstC_RNA","pstS_RNA","psuG_RNA","psuK_RNA","psuT_RNA","pta_RNA","pth_RNA","ptrA_RNA","ptrB_RNA","ptsA_RNA","ptsG_RNA","ptsH_RNA","ptsI_RNA","ptsN_RNA","ptsP_RNA","purA_RNA","purB_RNA","purC_RNA","purD_RNA","purE_RNA","purF_RNA","purH_RNA","purK_RNA","purL_RNA","purM_RNA","purN_RNA","purR_RNA","purT_RNA","purU_RNA","putA_RNA","putP_RNA","puuA_RNA","puuB_RNA","puuC_RNA","puuD_RNA","puuE_RNA","puuP_RNA","puuR_RNA","pykA_RNA","pykF_RNA","pyrB_RNA","pyrC_RNA","pyrD_RNA","pyrE_RNA","pyrF_RNA","pyrG_RNA","pyrH_RNA","pyrI_RNA","pyrL_RNA","qmcA_RNA","qor_RNA","qseB_RNA","qseC_RNA","queA_RNA","queC_RNA","queD_RNA","queE_RNA","queF_RNA","queG_RNA","racC_RNA","racR_RNA","radA_RNA","radD_RNA","raiA_RNA","ralR_RNA","rapZ_RNA","rarA_RNA","rarD_RNA","ratA_RNA","ratB_RNA","ravA_RNA","rayT_RNA","rbbA_RNA","rbfA_RNA","rbn_RNA","rbsA_RNA","rbsB_RNA","rbsC_RNA","rbsD_RNA","rbsK_RNA","rbsR_RNA","rcdA_RNA","rclA_RNA","rclB_RNA","rclC_RNA","rclR_RNA","rcnA_RNA","rcnB_RNA","rcnR_RNA","rcsA_RNA","rcsB_RNA","rcsC_RNA","rcsD_RNA","rcsF_RNA","rdgB_RNA","rdgC_RNA","rdlA_RNA","rdlB_RNA","rdlC_RNA","rdlD_RNA","rdoA_RNA","recA_RNA","recB_RNA","recC_RNA","recD_RNA","recE_RNA","recF_RNA","recG_RNA","recJ_RNA","recN_RNA","recO_RNA","recQ_RNA","recR_RNA","recX_RNA","relA_RNA","relB_RNA","relE_RNA","rem_RNA","renD_RNA","rep_RNA","rfaD_RNA","rfaE_RNA","rfaH_RNA","rfbA_RNA","rfbB_RNA","rfbC_RNA","rfbD_RNA","rfbX_RNA","rfe_RNA","rffA_RNA","rffC_RNA","rffG_RNA","rffH_RNA","rffM_RNA","rffT_RNA","rhaA_RNA","rhaB_RNA","rhaD_RNA","rhaM_RNA","rhaR_RNA","rhaS_RNA","rhaT_RNA","rhlB_RNA","rhlE_RNA","rho_RNA","rhoL_RNA","rhsA_RNA","rhsB_RNA","rhsC_RNA","rhsD_RNA","rhsE_RNA","rhtA_RNA","rhtB_RNA","rhtC_RNA","ribA_RNA","ribB_RNA","ribC_RNA","ribD_RNA","ribE_RNA","ribF_RNA","ridA_RNA","rihA_RNA","rihB_RNA","rihC_RNA","rimI_RNA","rimJ_RNA","rimK_RNA","rimL_RNA","rimM_RNA","rimO_RNA","rimP_RNA","rlmA_RNA","rlmB_RNA","rlmC_RNA","rlmD_RNA","rlmE_RNA","rlmF_RNA","rlmG_RNA","rlmH_RNA","rlmI_RNA","rlmJ_RNA","rlmL_RNA","rlmM_RNA","rlmN_RNA","rlpA_RNA","rluA_RNA","rluB_RNA","rluC_RNA","rluD_RNA","rluE_RNA","rluF_RNA","rmf_RNA","rmuC_RNA","rna_RNA","rnb_RNA","rnc_RNA","rnd_RNA","rne_RNA","rng_RNA","rnhA_RNA","rnhB_RNA","rnk_RNA","rnlA_RNA","rnlB_RNA","rnpA_RNA","rnpB_RNA","rnr_RNA","rnt_RNA","rob_RNA","rodZ_RNA","rof_RNA","roxA_RNA","rpe_RNA","rph_RNA","rpiA_RNA","rpiB_RNA","rpiR_RNA","rplA_RNA","rplB_RNA","rplC_RNA","rplD_RNA","rplE_RNA","rplF_RNA","rplI_RNA","rplJ_RNA","rplK_RNA","rplL_RNA","rplM_RNA","rplN_RNA","rplO_RNA","rplP_RNA","rplQ_RNA","rplR_RNA","rplS_RNA","rplT_RNA","rplU_RNA","rplV_RNA","rplW_RNA","rplX_RNA","rplY_RNA","rpmA_RNA","rpmB_RNA","rpmC_RNA","rpmD_RNA","rpmE_RNA","rpmF_RNA","rpmG_RNA","rpmH_RNA","rpmI_RNA","rpmJ_RNA","rpoA_RNA","rpoB_RNA","rpoC_RNA","rpoD_RNA","rpoE_RNA","rpoH_RNA","rpoN_RNA","rpoS_RNA","rpoZ_RNA","rppH_RNA","rprA_RNA","rpsA_RNA","rpsB_RNA","rpsC_RNA","rpsD_RNA","rpsE_RNA","rpsF_RNA","rpsG_RNA","rpsH_RNA","rpsI_RNA","rpsJ_RNA","rpsK_RNA","rpsL_RNA","rpsM_RNA","rpsN_RNA","rpsO_RNA","rpsP_RNA","rpsQ_RNA","rpsR_RNA","rpsS_RNA","rpsT_RNA","rpsU_RNA","rraA_RNA","rraB_RNA","rrfA_RNA","rrfB_RNA","rrfC_RNA","rrfD_RNA","rrfE_RNA","rrfF_RNA","rrfG_RNA","rrfH_RNA","rrlA_RNA","rrlB_RNA","rrlC_RNA","rrlD_RNA","rrlE_RNA","rrlG_RNA","rrlH_RNA","rrrD_RNA","rrrQ_RNA","rrsA_RNA","rrsB_RNA","rrsC_RNA","rrsD_RNA","rrsE_RNA","rrsG_RNA","rrsH_RNA","rsd_RNA","rseA_RNA","rseB_RNA","rseC_RNA","rseP_RNA","rsfS_RNA","rsgA_RNA","rsmA_RNA","rsmB_RNA","rsmC_RNA","rsmD_RNA","rsmE_RNA","rsmF_RNA","rsmG_RNA","rsmH_RNA","rsmI_RNA","rsmJ_RNA","rspA_RNA","rspB_RNA","rssA_RNA","rssB_RNA","rstA_RNA","rstB_RNA","rsuA_RNA","rsxA_RNA","rsxB_RNA","rsxC_RNA","rsxD_RNA","rsxE_RNA","rsxG_RNA","rtcA_RNA","rtcB_RNA","rtcR_RNA","rttR_RNA","rusA_RNA","rutA_RNA","rutB_RNA","rutC_RNA","rutD_RNA","rutE_RNA","rutF_RNA","rutG_RNA","rutR_RNA","ruvA_RNA","ruvB_RNA","ruvC_RNA","rybA_RNA","rybB_RNA","rydB_RNA","ryeA_RNA","ryfA_RNA","ryhB_RNA","ryjA_RNA","rzoD_RNA","rzoR_RNA","rzpD_RNA","rzpR_RNA","sad_RNA","sanA_RNA","sapA_RNA","sapB_RNA","sapC_RNA","sapD_RNA","sapF_RNA","satP_RNA","sbcB_RNA","sbcC_RNA","sbcD_RNA","sbmA_RNA","sbmC_RNA","sbp_RNA","scpA_RNA","scpB_RNA","scpC_RNA","sdaA_RNA","sdaB_RNA","sdaC_RNA","sdhA_RNA","sdhB_RNA","sdhC_RNA","sdhD_RNA","sdhE_RNA","sdiA_RNA","sdsR_RNA","secA_RNA","secB_RNA","secD_RNA","secE_RNA","secF_RNA","secG_RNA","secM_RNA","secY_RNA","selA_RNA","selB_RNA","selC_RNA","selD_RNA","seqA_RNA","serA_RNA","serB_RNA","serC_RNA","serS_RNA","serT_RNA","serU_RNA","serV_RNA","serW_RNA","serX_RNA","setA_RNA","setB_RNA","setC_RNA","sfmA_RNA","sfmC_RNA","sfmD_RNA","sfmF_RNA","sfmH_RNA","sfsA_RNA","sfsB_RNA","sgbE_RNA","sgbH_RNA","sgbU_RNA","sgcA_RNA","sgcB_RNA","sgcC_RNA","sgcE_RNA","sgcQ_RNA","sgcR_RNA","sgcX_RNA","sgrR_RNA","sgrS_RNA","shiA_RNA","sibA_RNA","sibB_RNA","sibC_RNA","sibD_RNA","sieB_RNA","sixA_RNA","skp_RNA","slmA_RNA","slp_RNA","slt_RNA","slyA_RNA","slyB_RNA","slyD_RNA","slyX_RNA","smf_RNA","smg_RNA","smpB_RNA","smrA_RNA","smrB_RNA","smtA_RNA","sodA_RNA","sodB_RNA","sodC_RNA","sohB_RNA","sokB_RNA","sokC_RNA","solA_RNA","soxR_RNA","soxS_RNA","speA_RNA","speB_RNA","speC_RNA","speD_RNA","speE_RNA","speF_RNA","speG_RNA","spf_RNA","spoT_RNA","sppA_RNA","spy_RNA","sra_RNA","sraB_RNA","sraF_RNA","srlA_RNA","srlB_RNA","srlD_RNA","srlE_RNA","srlR_RNA","srmB_RNA","ssb_RNA","sseA_RNA","sseB_RNA","ssnA_RNA","sspA_RNA","sspB_RNA","ssrA_RNA","ssrS_RNA","sstT_RNA","ssuA_RNA","ssuB_RNA","ssuC_RNA","ssuD_RNA","ssuE_RNA","stfE_RNA","stfR_RNA","sthA_RNA","stpA_RNA","sucA_RNA","sucB_RNA","sucC_RNA","sucD_RNA","sufA_RNA","sufB_RNA","sufC_RNA","sufD_RNA","sufE_RNA","sufS_RNA","sugE_RNA","suhB_RNA","sulA_RNA","surA_RNA","sutR_RNA","sxy_RNA","syd_RNA","symE_RNA","tabA_RNA","tadA_RNA","tag_RNA","talA_RNA","talB_RNA","tam_RNA","tamA_RNA","tamB_RNA","tap_RNA","tar_RNA","tas_RNA","tatA_RNA","tatB_RNA","tatC_RNA","tatD_RNA","tatE_RNA","tauA_RNA","tauB_RNA","tauC_RNA","tauD_RNA","tbpA_RNA","tcdA_RNA","tcyJ_RNA","tcyL_RNA","tcyN_RNA","tcyP_RNA","tdcA_RNA","tdcB_RNA","tdcC_RNA","tdcD_RNA","tdcE_RNA","tdcF_RNA","tdcG_RNA","tdh_RNA","tdk_RNA","tehA_RNA","tehB_RNA","tesA_RNA","tesB_RNA","tfaD_RNA","tfaE_RNA","tfaQ_RNA","tfaR_RNA","tfaS_RNA","tfaX_RNA","tff_RNA","tgt_RNA","thiC_RNA","thiD_RNA","thiE_RNA","thiF_RNA","thiG_RNA","thiH_RNA","thiI_RNA","thiK_RNA","thiL_RNA","thiM_RNA","thiP_RNA","thiQ_RNA","thiS_RNA","thpR_RNA","thrA_RNA","thrB_RNA","thrC_RNA","thrL_RNA","thrS_RNA","thrT_RNA","thrU_RNA","thrV_RNA","thrW_RNA","thyA_RNA","tig_RNA","tilS_RNA","tktA_RNA","tktB_RNA","tldD_RNA","tmcA_RNA","tmk_RNA","tnaA_RNA","tnaB_RNA","tolA_RNA","tolB_RNA","tolC_RNA","tolQ_RNA","tolR_RNA","tomB_RNA","tonB_RNA","topA_RNA","topB_RNA","torA_RNA","torC_RNA","torD_RNA","torI_RNA","torR_RNA","torS_RNA","torT_RNA","torY_RNA","torZ_RNA","tpiA_RNA","tpr_RNA","tpx_RNA","tqsA_RNA","treA_RNA","treB_RNA","treC_RNA","treF_RNA","treR_RNA","trg_RNA","trkA_RNA","trkG_RNA","trkH_RNA","trmA_RNA","trmD_RNA","trmH_RNA","trmI_RNA","trmJ_RNA","trmL_RNA","trmO_RNA","trpA_RNA","trpB_RNA","trpC_RNA","trpD_RNA","trpE_RNA","trpL_RNA","trpR_RNA","trpS_RNA","trpT_RNA","truA_RNA","truB_RNA","truC_RNA","truD_RNA","trxA_RNA","trxB_RNA","trxC_RNA","tsaB_RNA","tsaC_RNA","tsaD_RNA","tsaE_RNA","tsf_RNA","tsgA_RNA","tsr_RNA","tsx_RNA","ttcA_RNA","ttdA_RNA","ttdB_RNA","ttdR_RNA","ttdT_RNA","tufA_RNA","tufB_RNA","tus_RNA","tusA_RNA","tusB_RNA","tusC_RNA","tusD_RNA","tusE_RNA","tynA_RNA","typA_RNA","tyrA_RNA","tyrB_RNA","tyrP_RNA","tyrR_RNA","tyrS_RNA","tyrT_RNA","tyrU_RNA","tyrV_RNA","uacT_RNA","ubiA_RNA","ubiB_RNA","ubiC_RNA","ubiD_RNA","ubiE_RNA","ubiF_RNA","ubiG_RNA","ubiH_RNA","ubiI_RNA","ubiJ_RNA","ubiX_RNA","ucpA_RNA","udk_RNA","udp_RNA","ugd_RNA","ugpA_RNA","ugpB_RNA","ugpC_RNA","ugpE_RNA","ugpQ_RNA","uhpA_RNA","uhpB_RNA","uhpC_RNA","uhpT_RNA","uidA_RNA","uidB_RNA","uidC_RNA","uidR_RNA","ulaA_RNA","ulaB_RNA","ulaC_RNA","ulaD_RNA","ulaE_RNA","ulaF_RNA","ulaG_RNA","ulaR_RNA","umpG_RNA","umpH_RNA","umuC_RNA","umuD_RNA","ung_RNA","upp_RNA","uraA_RNA","usg_RNA","ushA_RNA","uspA_RNA","uspB_RNA","uspC_RNA","uspD_RNA","uspE_RNA","uspF_RNA","uspG_RNA","uup_RNA","uvrA_RNA","uvrB_RNA","uvrC_RNA","uvrD_RNA","uvrY_RNA","uxaA_RNA","uxaB_RNA","uxaC_RNA","uxuA_RNA","uxuB_RNA","uxuR_RNA","valS_RNA","valT_RNA","valU_RNA","valV_RNA","valW_RNA","valX_RNA","valY_RNA","valZ_RNA","ves_RNA","viaA_RNA","vsr_RNA","waaA_RNA","waaB_RNA","waaC_RNA","waaF_RNA","waaG_RNA","waaH_RNA","waaJ_RNA","waaL_RNA","waaO_RNA","waaP_RNA","waaQ_RNA","waaS_RNA","waaU_RNA","waaY_RNA","waaZ_RNA","wbbH_RNA","wbbI_RNA","wbbJ_RNA","wbbK_RNA","wcaA_RNA","wcaB_RNA","wcaC_RNA","wcaD_RNA","wcaE_RNA","wcaF_RNA","wcaI_RNA","wcaJ_RNA","wcaK_RNA","wcaL_RNA","wcaM_RNA","wecB_RNA","wecC_RNA","wecH_RNA","wrbA_RNA","wza_RNA","wzb_RNA","wzc_RNA","wzxC_RNA","wzxE_RNA","wzyE_RNA","wzzB_RNA","wzzE_RNA","xanP_RNA","xanQ_RNA","xapA_RNA","xapB_RNA","xapR_RNA","xdhA_RNA","xdhB_RNA","xdhC_RNA","xdhD_RNA","xerC_RNA","xerD_RNA","xisE_RNA","xseA_RNA","xseB_RNA","xthA_RNA","xylA_RNA","xylB_RNA","xylE_RNA","xylF_RNA","xylG_RNA","xylH_RNA","xylR_RNA","yaaA_RNA","yaaI_RNA","yaaJ_RNA","yaaU_RNA","yaaW_RNA","yaaX_RNA","yaaY_RNA","yabI_RNA","yabP_RNA","yabQ_RNA","yacC_RNA","yacG_RNA","yacH_RNA","yacL_RNA","yadC_RNA","yadD_RNA","yadE_RNA","yadG_RNA","yadH_RNA","yadI_RNA","yadK_RNA","yadL_RNA","yadM_RNA","yadN_RNA","yadS_RNA","yadV_RNA","yaeF_RNA","yaeH_RNA","yaeI_RNA","yaeP_RNA","yaeQ_RNA","yaeR_RNA","yafC_RNA","yafD_RNA","yafE_RNA","yafJ_RNA","yafK_RNA","yafL_RNA","yafN_RNA","yafO_RNA","yafP_RNA","yafQ_RNA","yafS_RNA","yafT_RNA","yafU_RNA","yafV_RNA","yafW_RNA","yafX_RNA","yafY_RNA","yafZ_RNA","yagA_RNA","yagB_RNA","yagE_RNA","yagF_RNA","yagG_RNA","yagH_RNA","yagI_RNA","yagJ_RNA","yagK_RNA","yagL_RNA","yagM_RNA","yagN_RNA","yagP_RNA","yagU_RNA","yahB_RNA","yahC_RNA","yahD_RNA","yahE_RNA","yahF_RNA","yahG_RNA","yahH_RNA","yahI_RNA","yahJ_RNA","yahK_RNA","yahL_RNA","yahM_RNA","yahN_RNA","yahO_RNA","yaiA_RNA","yaiE_RNA","yaiI_RNA","yaiL_RNA","yaiO_RNA","yaiP_RNA","yaiS_RNA","yaiW_RNA","yaiY_RNA","yaiZ_RNA","yajC_RNA","yajD_RNA","yajG_RNA","yajI_RNA","yajL_RNA","yajO_RNA","yajQ_RNA","yajR_RNA","ybaA_RNA","ybaB_RNA","ybaE_RNA","ybaK_RNA","ybaL_RNA","ybaM_RNA","ybaN_RNA","ybaO_RNA","ybaP_RNA","ybaQ_RNA","ybaS_RNA","ybaT_RNA","ybaV_RNA","ybaY_RNA","ybbA_RNA","ybbB_RNA","ybbC_RNA","ybbD_RNA","ybbJ_RNA","ybbN_RNA","ybbO_RNA","ybbP_RNA","ybbW_RNA","ybbY_RNA","ybcC_RNA","ybcD_RNA","ybcF_RNA","ybcH_RNA","ybcI_RNA","ybcJ_RNA","ybcL_RNA","ybcM_RNA","ybcN_RNA","ybcO_RNA","ybcQ_RNA","ybcV_RNA","ybcW_RNA","ybcY_RNA","ybdD_RNA","ybdF_RNA","ybdG_RNA","ybdH_RNA","ybdJ_RNA","ybdK_RNA","ybdL_RNA","ybdM_RNA","ybdN_RNA","ybdO_RNA","ybdR_RNA","ybdZ_RNA","ybeD_RNA","ybeF_RNA","ybeL_RNA","ybeQ_RNA","ybeR_RNA","ybeT_RNA","ybeU_RNA","ybeX_RNA","ybeY_RNA","ybeZ_RNA","ybfA_RNA","ybfB_RNA","ybfC_RNA","ybfD_RNA","ybfE_RNA","ybfF_RNA","ybfG_RNA","ybfH_RNA","ybfL_RNA","ybfN_RNA","ybfO_RNA","ybfP_RNA","ybgA_RNA","ybgC_RNA","ybgD_RNA","ybgE_RNA","ybgI_RNA","ybgJ_RNA","ybgK_RNA","ybgL_RNA","ybgO_RNA","ybgP_RNA","ybgQ_RNA","ybgS_RNA","ybhA_RNA","ybhB_RNA","ybhC_RNA","ybhD_RNA","ybhF_RNA","ybhG_RNA","ybhH_RNA","ybhI_RNA","ybhJ_RNA","ybhK_RNA","ybhL_RNA","ybhM_RNA","ybhN_RNA","ybhP_RNA","ybhQ_RNA","ybhR_RNA","ybhS_RNA","ybiA_RNA","ybiB_RNA","ybiC_RNA","ybiH_RNA","ybiI_RNA","ybiJ_RNA","ybiO_RNA","ybiR_RNA","ybiT_RNA","ybiU_RNA","ybiV_RNA","ybiW_RNA","ybiX_RNA","ybiY_RNA","ybjC_RNA","ybjD_RNA","ybjG_RNA","ybjH_RNA","ybjI_RNA","ybjJ_RNA","ybjL_RNA","ybjM_RNA","ybjN_RNA","ybjO_RNA","ybjP_RNA","ybjQ_RNA","ybjS_RNA","ybjT_RNA","ybjX_RNA","ycaC_RNA","ycaD_RNA","ycaI_RNA","ycaK_RNA","ycaL_RNA","ycaM_RNA","ycaN_RNA","ycaO_RNA","ycaP_RNA","ycaQ_RNA","ycaR_RNA","ycbF_RNA","ycbJ_RNA","ycbK_RNA","ycbU_RNA","ycbV_RNA","ycbX_RNA","ycbZ_RNA","yccA_RNA","yccE_RNA","yccF_RNA","yccJ_RNA","yccM_RNA","yccS_RNA","yccT_RNA","yccU_RNA","yccX_RNA","ycdX_RNA","ycdY_RNA","ycdZ_RNA","yceA_RNA","yceB_RNA","yceD_RNA","yceF_RNA","yceG_RNA","yceH_RNA","yceI_RNA","yceJ_RNA","yceK_RNA","yceM_RNA","yceO_RNA","yceQ_RNA","ycfH_RNA","ycfJ_RNA","ycfK_RNA","ycfL_RNA","ycfP_RNA","ycfT_RNA","ycgB_RNA","ycgI_RNA","ycgJ_RNA","ycgL_RNA","ycgM_RNA","ycgN_RNA","ycgR_RNA","ycgV_RNA","ycgX_RNA","ycgY_RNA","ycgZ_RNA","ychA_RNA","ychE_RNA","ychF_RNA","ychH_RNA","ychJ_RNA","ychN_RNA","ychO_RNA","ychQ_RNA","ychS_RNA","yciA_RNA","yciB_RNA","yciC_RNA","yciE_RNA","yciF_RNA","yciG_RNA","yciH_RNA","yciI_RNA","yciK_RNA","yciN_RNA","yciO_RNA","yciQ_RNA","yciT_RNA","yciU_RNA","yciV_RNA","yciW_RNA","yciX_RNA","ycjD_RNA","ycjF_RNA","ycjG_RNA","ycjM_RNA","ycjN_RNA","ycjO_RNA","ycjP_RNA","ycjQ_RNA","ycjR_RNA","ycjS_RNA","ycjT_RNA","ycjU_RNA","ycjW_RNA","ycjX_RNA","ycjY_RNA","ydaE_RNA","ydaF_RNA","ydaG_RNA","ydaN_RNA","ydaQ_RNA","ydaS_RNA","ydaT_RNA","ydaU_RNA","ydaV_RNA","ydaW_RNA","ydaY_RNA","ydbC_RNA","ydbD_RNA","ydbH_RNA","ydbJ_RNA","ydbK_RNA","ydbL_RNA","ydcA_RNA","ydcC_RNA","ydcD_RNA","ydcF_RNA","ydcH_RNA","ydcI_RNA","ydcJ_RNA","ydcK_RNA","ydcL_RNA","ydcM_RNA","ydcO_RNA","ydcP_RNA","ydcR_RNA","ydcS_RNA","ydcT_RNA","ydcU_RNA","ydcV_RNA","ydcY_RNA","ydcZ_RNA","yddA_RNA","yddB_RNA","yddE_RNA","yddG_RNA","yddH_RNA","yddJ_RNA","yddL_RNA","yddM_RNA","yddW_RNA","ydeA_RNA","ydeE_RNA","ydeI_RNA","ydeK_RNA","ydeN_RNA","ydeO_RNA","ydeP_RNA","ydeQ_RNA","ydeR_RNA","ydeS_RNA","ydeT_RNA","ydeU_RNA","ydfA_RNA","ydfB_RNA","ydfC_RNA","ydfD_RNA","ydfE_RNA","ydfG_RNA","ydfH_RNA","ydfI_RNA","ydfJ_RNA","ydfK_RNA","ydfN_RNA","ydfP_RNA","ydfR_RNA","ydfT_RNA","ydfU_RNA","ydfV_RNA","ydfW_RNA","ydfX_RNA","ydfZ_RNA","ydgA_RNA","ydgC_RNA","ydgD_RNA","ydgH_RNA","ydgI_RNA","ydgJ_RNA","ydgK_RNA","ydhB_RNA","ydhC_RNA","ydhF_RNA","ydhI_RNA","ydhJ_RNA","ydhK_RNA","ydhL_RNA","ydhP_RNA","ydhQ_RNA","ydhR_RNA","ydhS_RNA","ydhT_RNA","ydhU_RNA","ydhV_RNA","ydhW_RNA","ydhX_RNA","ydhY_RNA","ydhZ_RNA","ydiB_RNA","ydiE_RNA","ydiF_RNA","ydiH_RNA","ydiJ_RNA","ydiK_RNA","ydiL_RNA","ydiM_RNA","ydiO_RNA","ydiP_RNA","ydiQ_RNA","ydiR_RNA","ydiS_RNA","ydiT_RNA","ydiU_RNA","ydiV_RNA","ydiY_RNA","ydiZ_RNA","ydjA_RNA","ydjE_RNA","ydjF_RNA","ydjG_RNA","ydjH_RNA","ydjI_RNA","ydjJ_RNA","ydjK_RNA","ydjL_RNA","ydjM_RNA","ydjX_RNA","ydjY_RNA","ydjZ_RNA","yeaC_RNA","yeaD_RNA","yeaE_RNA","yeaG_RNA","yeaH_RNA","yeaK_RNA","yeaL_RNA","yeaO_RNA","yeaQ_RNA","yeaR_RNA","yeaV_RNA","yeaW_RNA","yeaX_RNA","yeaY_RNA","yebB_RNA","yebC_RNA","yebE_RNA","yebF_RNA","yebG_RNA","yebK_RNA","yebO_RNA","yebQ_RNA","yebS_RNA","yebT_RNA","yebV_RNA","yebW_RNA","yebY_RNA","yebZ_RNA","yecA_RNA","yecD_RNA","yecE_RNA","yecF_RNA","yecH_RNA","yecJ_RNA","yecM_RNA","yecN_RNA","yecR_RNA","yecT_RNA","yedA_RNA","yedD_RNA","yedE_RNA","yedF_RNA","yedI_RNA","yedJ_RNA","yedK_RNA","yedL_RNA","yedM_RNA","yedP_RNA","yedR_RNA","yedV_RNA","yedW_RNA","yedX_RNA","yedY_RNA","yedZ_RNA","yeeA_RNA","yeeD_RNA","yeeE_RNA","yeeJ_RNA","yeeN_RNA","yeeO_RNA","yeeP_RNA","yeeR_RNA","yeeS_RNA","yeeT_RNA","yeeW_RNA","yeeX_RNA","yeeY_RNA","yeeZ_RNA","yefM_RNA","yegD_RNA","yegH_RNA","yegJ_RNA","yegK_RNA","yegL_RNA","yegP_RNA","yegQ_RNA","yegR_RNA","yegS_RNA","yegT_RNA","yegU_RNA","yegV_RNA","yegW_RNA","yegX_RNA","yehA_RNA","yehB_RNA","yehC_RNA","yehD_RNA","yehE_RNA","yehI_RNA","yehK_RNA","yehL_RNA","yehM_RNA","yehP_RNA","yehQ_RNA","yehR_RNA","yehS_RNA","yehT_RNA","yehU_RNA","yehW_RNA","yehX_RNA","yehY_RNA","yeiB_RNA","yeiE_RNA","yeiG_RNA","yeiH_RNA","yeiI_RNA","yeiP_RNA","yeiQ_RNA","yeiR_RNA","yeiS_RNA","yeiW_RNA","yejA_RNA","yejB_RNA","yejE_RNA","yejF_RNA","yejG_RNA","yejK_RNA","yejL_RNA","yejM_RNA","yejO_RNA","yfaA_RNA","yfaD_RNA","yfaE_RNA","yfaH_RNA","yfaL_RNA","yfaP_RNA","yfaQ_RNA","yfaT_RNA","yfaU_RNA","yfaV_RNA","yfaW_RNA","yfaX_RNA","yfaY_RNA","yfaZ_RNA","yfbK_RNA","yfbM_RNA","yfbN_RNA","yfbO_RNA","yfbP_RNA","yfbR_RNA","yfbS_RNA","yfbT_RNA","yfbU_RNA","yfbV_RNA","yfcA_RNA","yfcC_RNA","yfcD_RNA","yfcE_RNA","yfcF_RNA","yfcG_RNA","yfcH_RNA","yfcI_RNA","yfcJ_RNA","yfcL_RNA","yfcO_RNA","yfcP_RNA","yfcQ_RNA","yfcR_RNA","yfcS_RNA","yfcT_RNA","yfcU_RNA","yfcV_RNA","yfcZ_RNA","yfdC_RNA","yfdE_RNA","yfdG_RNA","yfdH_RNA","yfdI_RNA","yfdK_RNA","yfdL_RNA","yfdM_RNA","yfdN_RNA","yfdO_RNA","yfdP_RNA","yfdR_RNA","yfdS_RNA","yfdT_RNA","yfdV_RNA","yfdX_RNA","yfdY_RNA","yfeC_RNA","yfeD_RNA","yfeH_RNA","yfeK_RNA","yfeN_RNA","yfeO_RNA","yfeR_RNA","yfeS_RNA","yfeW_RNA","yfeX_RNA","yfeY_RNA","yfeZ_RNA","yffB_RNA","yffL_RNA","yffM_RNA","yffN_RNA","yffO_RNA","yffP_RNA","yffQ_RNA","yffR_RNA","yffS_RNA","yfgD_RNA","yfgG_RNA","yfgH_RNA","yfgI_RNA","yfgJ_RNA","yfgM_RNA","yfgO_RNA","yfhG_RNA","yfhH_RNA","yfhL_RNA","yfhM_RNA","yfhR_RNA","yfiB_RNA","yfiC_RNA","yfiE_RNA","yfiF_RNA","yfiH_RNA","yfiL_RNA","yfiM_RNA","yfiP_RNA","yfiR_RNA","yfjD_RNA","yfjH_RNA","yfjI_RNA","yfjJ_RNA","yfjM_RNA","yfjP_RNA","yfjQ_RNA","yfjR_RNA","yfjS_RNA","yfjT_RNA","yfjU_RNA","yfjW_RNA","yfjX_RNA","yfjY_RNA","yfjZ_RNA","ygaC_RNA","ygaH_RNA","ygaM_RNA","ygaP_RNA",yg"aQ_1_RNA",yg"aQ_2_RNA",yg"aQ_3_RNA",yg"aQ_4_RNA","ygaU_RNA","ygaV_RNA","ygaX_RNA","ygaY_RNA","ygaZ_RNA","ygbA_RNA","ygbE_RNA","ygbI_RNA","ygbJ_RNA","ygbK_RNA","ygbL_RNA","ygbM_RNA","ygbN_RNA","ygcE_RNA","ygcN_RNA","ygcO_RNA","ygcP_RNA","ygcQ_RNA","ygcR_RNA","ygcS_RNA","ygcU_RNA","ygcW_RNA","ygdB_RNA","ygdD_RNA","ygdG_RNA","ygdH_RNA","ygdI_RNA","ygdQ_RNA","ygdR_RNA","ygeA_RNA","ygeK_RNA","ygeL_RNA","ygeN_RNA","ygeO_RNA","ygeP_RNA","ygeQ_RNA","ygeR_RNA","ygeV_RNA","ygeW_RNA","ygeX_RNA","ygfB_RNA","ygfF_RNA","ygfI_RNA","ygfK_RNA","ygfM_RNA","ygfS_RNA","ygfT_RNA","ygfZ_RNA","yggC_RNA","yggD_RNA","yggE_RNA","yggF_RNA","yggI_RNA","yggL_RNA","yggM_RNA","yggN_RNA","yggP_RNA","yggR_RNA","yggS_RNA","yggT_RNA","yggU_RNA","yggW_RNA","yggX_RNA","yghA_RNA","yghB_RNA","yghD_RNA","yghE_RNA","yghF_RNA","yghG_RNA","yghJ_RNA","yghO_RNA","yghQ_RNA","yghR_RNA","yghS_RNA","yghT_RNA","yghU_RNA","yghW_RNA",yg"hX_1_RNA",yg"hX_2_RNA","yghZ_RNA","ygiA_RNA","ygiB_RNA","ygiC_RNA","ygiD_RNA","ygiF_RNA","ygiH_RNA","ygiL_RNA","ygiM_RNA","ygiN_RNA","ygiQ_RNA","ygiS_RNA","ygiV_RNA","ygiW_RNA","ygiZ_RNA","ygjH_RNA","ygjI_RNA","ygjJ_RNA","ygjK_RNA","ygjP_RNA","ygjQ_RNA","ygjR_RNA","ygjV_RNA","yhaB_RNA","yhaH_RNA","yhaI_RNA","yhaJ_RNA","yhaK_RNA","yhaL_RNA","yhaM_RNA","yhaO_RNA","yhaV_RNA","yhbE_RNA","yhbO_RNA","yhbP_RNA","yhbQ_RNA","yhbS_RNA","yhbT_RNA","yhbU_RNA","yhbV_RNA","yhbW_RNA","yhbX_RNA","yhbY_RNA","yhcA_RNA","yhcB_RNA","yhcC_RNA","yhcD_RNA","yhcF_RNA","yhcG_RNA","yhcH_RNA","yhcN_RNA","yhcO_RNA","yhdE_RNA","yhdH_RNA","yhdJ_RNA","yhdN_RNA","yhdP_RNA","yhdT_RNA","yhdU_RNA","yhdV_RNA","yhdW_RNA","yhdX_RNA","yhdY_RNA","yhdZ_RNA","yheO_RNA","yheS_RNA","yheT_RNA","yheU_RNA","yheV_RNA","yhfA_RNA","yhfG_RNA","yhfK_RNA","yhfL_RNA","yhfS_RNA","yhfT_RNA","yhfU_RNA","yhfW_RNA","yhfX_RNA","yhfY_RNA","yhfZ_RNA","yhgA_RNA","yhgE_RNA","yhgF_RNA","yhgN_RNA","yhhA_RNA","yhhH_RNA","yhhI_RNA","yhhJ_RNA","yhhL_RNA","yhhM_RNA","yhhN_RNA","yhhQ_RNA","yhhS_RNA","yhhT_RNA","yhhW_RNA","yhhX_RNA","yhhY_RNA","yhhZ_RNA","yhiD_RNA","yhiI_RNA","yhiK_RNA","yhiM_RNA","yhiN_RNA",yh"iS_1_RNA","yhjA_RNA","yhjB_RNA","yhjC_RNA","yhjD_RNA","yhjE_RNA","yhjG_RNA","yhjJ_RNA","yhjR_RNA","yhjV_RNA","yhjX_RNA","yhjY_RNA","yiaA_RNA","yiaB_RNA","yiaC_RNA","yiaD_RNA","yiaF_RNA","yiaG_RNA","yiaJ_RNA","yiaK_RNA","yiaL_RNA","yiaM_RNA","yiaN_RNA","yiaO_RNA","yiaT_RNA","yiaU_RNA","yiaV_RNA","yiaW_RNA","yiaY_RNA","yibA_RNA","yibF_RNA","yibH_RNA","yibI_RNA","yibJ_RNA","yibL_RNA","yibN_RNA","yibQ_RNA","yibT_RNA","yicC_RNA","yicG_RNA","yicH_RNA","yicI_RNA","yicJ_RNA","yicL_RNA","yicN_RNA","yicR_RNA","yicS_RNA","yidA_RNA","yidB_RNA","yidC_RNA","yidD_RNA","yidE_RNA","yidF_RNA","yidG_RNA","yidH_RNA","yidI_RNA","yidJ_RNA","yidK_RNA","yidL_RNA","yidP_RNA","yidQ_RNA","yidR_RNA","yidX_RNA","yidZ_RNA","yieE_RNA","yieF_RNA","yieH_RNA","yieK_RNA","yieL_RNA","yieP_RNA","yifB_RNA","yifE_RNA","yifK_RNA","yifL_RNA","yifN_RNA","yifO_RNA","yigA_RNA","yigB_RNA","yigE_RNA","yigF_RNA","yigG_RNA","yigI_RNA","yigL_RNA","yigM_RNA","yigZ_RNA","yihA_RNA","yihD_RNA","yihF_RNA","yihG_RNA","yihI_RNA","yihL_RNA","yihM_RNA","yihN_RNA","yihO_RNA","yihP_RNA","yihQ_RNA","yihR_RNA","yihS_RNA","yihT_RNA","yihU_RNA","yihV_RNA","yihW_RNA","yihX_RNA","yihY_RNA","yiiD_RNA","yiiE_RNA","yiiF_RNA","yiiG_RNA","yiiM_RNA","yiiQ_RNA","yiiR_RNA","yiiS_RNA","yiiX_RNA","yijD_RNA","yijE_RNA","yijF_RNA","yijO_RNA","yjaA_RNA","yjaB_RNA","yjaG_RNA","yjaH_RNA","yjaZ_RNA","yjbB_RNA","yjbD_RNA","yjbE_RNA","yjbF_RNA","yjbG_RNA","yjbH_RNA","yjbJ_RNA","yjbL_RNA","yjbM_RNA","yjbQ_RNA","yjbR_RNA","yjcB_RNA","yjcE_RNA","yjcF_RNA","yjcH_RNA","yjcO_RNA","yjcS_RNA","yjcZ_RNA","yjdC_RNA","yjdF_RNA","yjdI_RNA","yjdJ_RNA","yjdM_RNA","yjdN_RNA","yjdP_RNA","yjeF_RNA","yjeH_RNA","yjeI_RNA","yjeJ_RNA","yjeM_RNA","yjeN_RNA","yjeO_RNA","yjeT_RNA","yjfC_RNA","yjfF_RNA","yjfI_RNA","yjfJ_RNA","yjfK_RNA","yjfL_RNA","yjfM_RNA","yjfN_RNA","yjfP_RNA","yjfY_RNA","yjfZ_RNA","yjgA_RNA","yjgH_RNA","yjgL_RNA","yjgM_RNA","yjgN_RNA","yjgR_RNA","yjgW_RNA","yjgZ_RNA","yjhB_RNA","yjhC_RNA","yjhD_RNA","yjhE_RNA","yjhF_RNA","yjhG_RNA","yjhH_RNA","yjhP_RNA","yjhQ_RNA","yjhR_RNA","yjhU_RNA","yjhV_RNA","yjhX_RNA","yjiA_RNA","yjiC_RNA","yjiG_RNA","yjiH_RNA","yjiJ_RNA","yjiK_RNA","yjiL_RNA","yjiM_RNA","yjiN_RNA","yjiP_RNA","yjiQ_RNA","yjiR_RNA","yjiS_RNA","yjiT_RNA","yjiV_RNA","yjiX_RNA","yjiY_RNA","yjjA_RNA","yjjB_RNA","yjjG_RNA","yjjI_RNA","yjjJ_RNA","yjjP_RNA","yjjQ_RNA","yjjU_RNA","yjjV_RNA","yjjW_RNA","yjjX_RNA","yjjY_RNA","yjjZ_RNA","yjtD_RNA","ykfA_RNA","ykfB_RNA","ykfC_RNA","ykfF_RNA","ykfG_RNA","ykfH_RNA","ykfI_RNA","ykfJ_RNA","ykgA_RNA","ykgE_RNA","ykgF_RNA","ykgG_RNA","ykgH_RNA","ykgJ_RNA","ykgL_RNA","ykgM_RNA","ykgN_RNA","ykgO_RNA","ykiA_RNA","ylaC_RNA","ylbF_RNA","ylbG_RNA","ylbH_RNA","ylcG_RNA","yliI_RNA","yliL_RNA","ymbA_RNA","ymcE_RNA","ymdA_RNA","ymdB_RNA","ymdE_RNA","ymdF_RNA","ymfA_RNA","ymfD_RNA","ymfE_RNA","ymfI_RNA","ymfJ_RNA","ymfK_RNA","ymfL_RNA","ymfM_RNA","ymfN_RNA","ymfO_RNA","ymfP_RNA","ymfQ_RNA","ymfR_RNA","ymfS_RNA","ymfT_RNA","ymgA_RNA","ymgC_RNA","ymgD_RNA","ymgE_RNA","ymgF_RNA","ymgG_RNA","ymgH_RNA","ymiA_RNA","ymjA_RNA","ynaA_RNA","ynaE_RNA","ynaI_RNA","ynaJ_RNA","ynaK_RNA","ynbA_RNA","ynbB_RNA","ynbC_RNA","ynbD_RNA","ynbE_RNA","yncD_RNA","yncE_RNA","yncG_RNA","yncH_RNA","yncI_RNA","yncJ_RNA","yneE_RNA","yneG_RNA","yneH_RNA","yneJ_RNA","yneK_RNA","yneL_RNA","ynfA_RNA","ynfB_RNA","ynfC_RNA","ynfD_RNA","ynfE_RNA","ynfF_RNA","ynfG_RNA","ynfH_RNA","ynfK_RNA","ynfL_RNA","ynfM_RNA","ynfN_RNA","ynfO_RNA","yniA_RNA","yniB_RNA","yniC_RNA","yniD_RNA","ynjA_RNA","ynjB_RNA","ynjC_RNA","ynjD_RNA","ynjE_RNA","ynjF_RNA","ynjH_RNA","ynjI_RNA","yoaA_RNA","yoaB_RNA","yoaC_RNA","yoaE_RNA","yoaF_RNA","yoaG_RNA","yoaH_RNA","yoaI_RNA","yobA_RNA","yobB_RNA","yobD_RNA","yobF_RNA","yobH_RNA","yodB_RNA","yodC_RNA","yodD_RNA","yoeB_RNA","yoeF_RNA","yohC_RNA","yohD_RNA","yohF_RNA","yohH_RNA","yohJ_RNA","yohK_RNA","yohO_RNA","yojI_RNA","ypdA_RNA","ypdB_RNA","ypdC_RNA","ypdE_RNA","ypdF_RNA","ypdI_RNA","ypeA_RNA","ypeB_RNA","ypeC_RNA","ypfG_RNA","ypfH_RNA","ypfJ_RNA","ypfN_RNA","yphA_RNA","yphB_RNA","yphC_RNA","yphD_RNA","yphE_RNA","yphF_RNA","yphG_RNA","yphH_RNA","ypjA_RNA","ypjB_RNA","ypjC_RNA","ypjD_RNA","ypjF_RNA","ypjJ_RNA","ypjK_RNA",yp"jM_1_RNA",yp"jM_2_RNA",yp"jM_3_RNA","yqaA_RNA","yqaB_RNA","yqaE_RNA","yqcA_RNA","yqcC_RNA","yqcE_RNA","yqeA_RNA","yqeB_RNA","yqeC_RNA","yqeF_RNA","yqeG_RNA","yqeH_RNA","yqeI_RNA","yqeJ_RNA","yqeK_RNA","yqfA_RNA","yqfB_RNA","yqfE_RNA","yqgA_RNA","yqgB_RNA","yqgC_RNA","yqgD_RNA","yqgE_RNA","yqgF_RNA","yqhA_RNA","yqhC_RNA","yqhD_RNA","yqhG_RNA","yqhH_RNA","yqiA_RNA","yqiB_RNA","yqiC_RNA","yqiG_RNA","yqiH_RNA","yqiI_RNA","yqiJ_RNA","yqiK_RNA","yqjA_RNA","yqjC_RNA","yqjD_RNA","yqjE_RNA","yqjF_RNA","yqjG_RNA","yqjH_RNA","yqjI_RNA","yqjK_RNA","yraI_RNA","yraJ_RNA","yraK_RNA","yraN_RNA","yraP_RNA","yraQ_RNA","yraR_RNA","yrbG_RNA","yrbL_RNA","yrdA_RNA","yrdB_RNA","yrdD_RNA","yrfF_RNA","yrfG_RNA","yrhA_RNA","yrhB_RNA","ysaA_RNA","ysaB_RNA","ysgA_RNA","ytfA_RNA","ytfB_RNA","ytfE_RNA","ytfF_RNA","ytfG_RNA","ytfH_RNA","ytfJ_RNA","ytfK_RNA","ytfL_RNA","ytfP_RNA","ytfQ_RNA","ytfR_RNA","ytfT_RNA","ytjA_RNA","ytjB_RNA","ytjC_RNA","yzcX_RNA","yzfA_RNA","yzgL_RNA","zapA_RNA","zapB_RNA","zapC_RNA","zapD_RNA","zapE_RNA","zinT_RNA","zipA_RNA","zitB_RNA","zntA_RNA","zntR_RNA","znuA_RNA","znuB_RNA","znuC_RNA","zraP_RNA","zraR_RNA","zraS_RNA","zupT_RNA","zur_RNA","zwf_RNA"
10.,1.20155100816222,1.24823632601268,3.06187729725339,1.64059949762156,4.6031800538819,2.87926509268632,1.00524477834847,2.96663030546222,1.67564225864293,1.1881729554192,2.13167807638876,2.21763221213223,1.06152981153654,6.47091158795131,19.168077595581,4.52453700699008,12.2279867756552,5.64455023515725,16.1946947029337,8.61153241894666,5.89858820288081,15.3388190027286,4.49913998679666,4.31133898479702,5.7857867470314,1.54416307245994,8.48336112695537,1.49641705001305,2.12177174201856,3.65053852166766,2.45650539351536,1.195699035794,1.15889679279456,1.73347934223385,1.84832526383154,1.30934684992266,2.80247072272451,2.15510491240495,1.76958667627015,1.92483313098281,0.0,2.71209318403009,1.15378593355444,10.5456619887191,3.43318102079037,3.17600219486074,1.55947870638036,1.00977170053359,2.50957488538691,1.41455516957547,2.23665725846775,1.20357433138044,1.88979578040817,1.21040708094252,1.36444982524613,1.01458596699503,1.25060363110383,1.23369777483557,1.71927390747433,7.02172790711938,1.81790698691923,1.2409822132524,1.24839919684328,2.30437453849295,15.4949796999126,2.0163935735314,1.36921049444697,1.08383112746935,2.62737598659733,3.52212566360815,0.0,6.72170977631876,7.66913644643678,6.2912257235855,5.76458620591225,5.92106317883481,8.95604367624072,3.17780678215621,1.14546605724071,1.58542976510921,1.747964720963,0.0,1.04200133771853,2.35614617496459,0.0,1.48967719796702,5.55938901511385,1.08130364366297,1.04729051326132,5.71763786203779,1.19999144153705,1.33549186421079,1.11707229767025,1.14252759781739,1.34080286233566,6.0475093171947,2.9526311344905,1.75964695501282,2.80710256865378,3.19636968042834,2.4837353044254,1.31600055272897,4.80147694206769,3.07582285361623,1.79849981945751,1.39046990070982,1.88169125626216,5.9359115702969,2.85193138963736,3.49084446283911,1.34808046192758,1.49943944626578,3.47043570679292,2.65060397527656,1.37492744535317,2.52479607163661,1.64965285578215,1.56160986515955,1.08711268947631,1.16050250777212,2.40218012494427,1.04327284065175,1.06721913103876,1.7642900471906,1.2263530982543,1.4765024779883,1.0309380113109,1.06188253189961,1.25450493477888,1.93028808561515,6.94631039224131,2.91163750740242,1.98853406161269,4.98478146682058,3.9840809773375,2.93241433866744,6.63591295438181,2.03059911444546,5.63120051086577,2.1530591971161,1.25971919375664,2.73436948232409,4.37391145163648,2.97844126178623,1.21923901080672,2.89985773601161,1.67151235274272,21.5850607038585,1.61572271044473,5.57157972892422,7.43933021171624,1.2924007942632,16.9239969978975,1.03572471775477,8.6625909109728,5.71570217892494,8.11541117703408,0.0,1.87017064487085,1.38177469213784,1.43176420759655,4.56379576732623,1.28333400732021,1.24550923342108,1.20949153465392,2.57352004492189,5.2287573351385,3.92208645751245,2.05752143613413,4.22276115788205,5.3567888447311,14.3143386128001,2.50911242662397,8.7174535539074,7.16116852194281,5.37522227026596,5.33181497337025,1.66668309612398,1.06687646936116,1.26740975564286,1.94382418674891,3.29384681329943,2.5433666181372,1.4956007019171,1.77471685551657,1.77356492988702,2.13012049302757,1.76646278307389,2.88502698400283,15.0581004419062,1.07307840335502,3.61046739651319,2.24460661793498,3.50878570237655,5.53249132825052,1.70396857881941,5.27463956179816,3.33503789311276,3.68735411612267,2.60935719989648,3.24361482616587,2.11836138949812,4.6703558896377,4.6071295026582,5.36359668094882,4.91924355577682,4.40626162119269,1.03347188655017,5.52579546224105,2.31717733315595,1.65277092091418,1.45716794199402,1.18425362007459,1.25922562234383,1.00843990953755,1.05368206972952,1.1046036323962,1.09113769145803,1.00095668851293,1.17185991403007,9.02507057247814,14.7048686712511,4.95602670288174,4.5448048489649,5.8929855607654,11.3585393642373,6.59202053668796,7.19288537059311,5.30006990767321,4.94282366065898,1.60651526834213,3.22906114167009,2.46762803854965,3.17130746707095,8.66960489433191,17.6836956150199,6.40286747680386,3.82063460718319,2.35747595935164,1.65435266697299,3.20045812529604,3.4358100860015,4.51074003826714,4.49240571215281,2.20364887688636,1.56306022101467,2.891888424858,1.58929533686503,6.78289168887316,2.23527818556756,1.89358972166102,2.6687319750766,3.53042708609391,2.61661141095223,1.26215844565596,1.33477745028955,2.07579212772989,1.90570371823337,2.47267476014025,2.60600571404577,5.75404557610083,7.2216009017835,5.31552842426555,5.78931488144377,1.26378102832337,1.21337054772144,1.91726641501734,1.03182491435354,4.77978156658655,4.32930191378104,1.34395836628799,5.19862919737856,5.75438582470264,7.45511664379096,3.48212434422992,2.29457882905091,6.94406873899978,2.16519166614897,3.95696354911435,1.30115434260475,4.56050458582991,5.46154398624081,15.7675147124573,3.91749030424161,3.20513485522284,4.56968980281524,1.21719976957221,1.19089307529494,3.71307232560896,2.83294988019573,1.35113994466232,6.09224176533453,2.9818398218064,1.91515777671462,2.56490518248606,1.01369606007829,1.80355207340039,1.03721718066889,1.3353077401018,1.34725660886266,3.01372479794396,0.0,1.28290695901523,3.22059948660543,0.0,2.67162562286151,9.23314863465632,9.59049868499271,1.33992510630173,1.62094933844846,2.10439886276957,1.52593775718667,1.56782397262806,1.12790196386733,2.48333241159408,1.10618823233577,1.01411652941288,2.04387013248437,2.64126274695698,6.23211231623029,1.13976703119649,1.69955544145953,1.40600149418597,1.01992654147493,4.78942471989367,1.49457992425146,1.63161124849219,2.46152127252303,2.41757862952701,2.43451887926364,1.43806658783171,5.10542869898428,3.55836660328562,1.60081903659655,1.21885344010374,1.04149663793685,1.49823978371172,13.5669952435939,1.48999406123034,5.06358751703495,3.46497674101931,1.1893415121372,1.35213163714055,1.87975102938308,1.37684978244278,1.7471713618096,1.9035490651737,3.30730674330403,3.07049383078415,8.67573141249032,4.96099314929977,5.34742755787697,6.32963938130092,8.49420580475612,9.60076658068681,1.47464384546999,1.58650673654718,6.58004435896526,2.10840903987752,4.33555797683788,2.15696377038392,1.03590841800595,1.18065058279092,1.02177016963168,1.60243406157463,1.47598462370374,2.3366559016325,3.26827660484821,1.44232594830929,3.496905322384,5.53354646400189,2.33599651529461,4.71513059699166,5.81245090805007,4.41498470818586,2.42274196733635,5.87893497323912,3.53029303729439,2.98124432951097,5.45910826213385,2.87150598268368,1.27383412011816,2.88656811107941,4.15576722056685,3.53863906008393,1.82030036493569,2.60266223730584,4.05202805868667,3.87003709404793,2.01380903456988,5.30985646433545,2.53893332506356,5.19092233904873,4.43875191241432,1.2329699473919,5.55475041288225,3.67657263954942,3.41466738519546,5.42680328016905,1.28506388438269,4.68210553160736,1.50323028830325,1.13552780685632,2.79637562770577,6.8239782844765,7.97862399648809,1.48001199689398,3.71325595174481,1.60776617582273,5.58883879009215,8.84884888970901,2.52702171519986,1.63420437140219,3.46060771214034,6.90829113641924,4.15507437914515,5.57990572558991,1.77693114128316,2.49421612785274,1.158047636384,1.00109392870153,1.16619627639955,1.0011068415126,2.10960241438752,1.48950860169256,1.52158775481975,1.05385699757465,0.0,3.85589674321847,8.25980140208145,4.74969569323187,8.89268524543261,2.07400088439114,6.35057724945105,6.077213004311,5.47305177139218,3.77001877213799,4.72568051187507,6.02175592023073,23.906964642515,2.26727325400054,1.91740117538363,2.01199670404871,4.5865047847755,2.85494867692982,2.52494658478996,1.75379557691798,2.55755744599144,4.24460443459441,5.40402295482917,6.78062885710515,1.98003630160026,4.5790216929136,2.48758478350164,5.43269191274215,4.65210782728371,6.04748619023615,0.0,1.42078123511512,2.85699077409039,4.86362875407819,3.72649238085941,4.46750211052765,1.71411346694766,4.30314397265827,3.24898914318022,3.46454483759775,1.8207152070664,1.64579988464859,1.08788613752397,1.67281299491717,5.9037002763304,5.44635221799205,8.29868084374545,8.42724376740864,10.7534203793348,11.4096850500736,3.45200207011993,5.38640325942827,4.43983857523164,5.50213671426029,1.57813240332044,12.3041019852988,5.80355421052692,10.0368648414627,15.6656233355747,4.80771126436112,3.89623157733699,3.77194956787585,3.4405637828954,1.05959570458295,2.86934835212148,6.78311125258072,8.64769312992123,2.89758663703977,3.65190290045845,9.99315139674599,2.67359998185293,2.36087394401363,1.16494972947194,1.32541606201159,1.33828654352459,10.2949602731388,7.99538578383335,4.59992136309702,10.6945085866413,7.25204460008008,4.02944889852979,4.31850269318705,4.3706964097867,3.57034823166461,5.61575488770845,1.60291095064037,3.43748417723031,1.83661623471033,1.40404691438132,1.02763882864005,6.60108931479067,1.2521400127107,1.15521496123329,1.20069662646696,2.2530556351468,10.8174430771559,3.73126651498854,2.16473398980461,5.41513570315189,2.16040140436372,1.64109614593629,4.47537688856488,1.58807259031354,1.35391144355358,1.27408041255666,7.32445019266959,2.74952131089934,4.04638622368147,2.58352222617414,1.85212157829529,5.09144368815902,1.86901698471911,2.89201617402362,4.28050398984056,1.78551692640588,6.53907993925422,1.90433911005404,5.72905563140853,1.12246405343783,1.23740265902646,2.10500205363103,4.57189772586279,1.18293861483397,1.46294669395644,2.02967533904245,3.41454908963691,3.62127724638251,2.80822420070481,1.19654578274865,5.31067335631487,2.1431847071483,1.08810911132728,1.5879475387006,1.33150880128104,1.19613023208098,1.035528117744,3.42926025796772,3.73535626199971,3.17093132039449,3.35694399778381,1.54417646901162,8.3452001654957,5.79752747441494,1.08420354089013,0.0,1.37318496772039,4.01885678675589,2.06116832294454,3.00571619499449,3.31761984219074,3.97837734568175,4.24404330200975,5.5281757111213,0.0,1.16015449777315,1.93045072188566,2.90575988714696,2.27091538347572,3.44254825906933,1.0608688091453,1.50960335603386,1.44239152360992,1.60194113451841,1.36233517756768,2.12541824636131,5.84860158947691,5.05514815076268,6.5993265330643,7.92837386069453,12.8577252885965,7.66884630668753,5.14008359474112,8.06277204295439,11.9727108410338,2.19554099584442,4.72456700649425,3.83224866665938,3.66432520667538,1.11070230445013,2.10004141252439,4.10593237188705,11.646468519758,5.55541368520845,8.78183679369582,3.52135981443234,2.0697585271974,2.11742927948167,3.51427595639818,4.3910522426526,2.87368537488169,4.45249663282316,1.99547354457165,0.0,1.59152295566513,1.93045019633467,4.41500606466168,2.3591902333871,1.05018835878066,1.31887110193013,2.76999249321232,4.40318971798384,4.77272995013146,1.69206549752671,4.11271256730638,2.72774152416885,3.77820561085565,1.15853159891909,3.21690402868862,1.32059272041744,1.32743018313272,1.22453804091602,1.23850948736097,3.56950397172303,1.52596013615226,3.20912442101283,1.017609141934,1.12958133793649,1.31685511212921,1.09795546506704,2.10291879231737,0.0,5.53773355981558,3.2124079677192,3.36076710652379,3.51322353120922,2.86316404578964,1.78324155910885,1.97062386661065,1.99275285936735,4.11692262509331,1.08576478304551,0.0,1.03881045623593,1.25160300699701,1.34417361431786,2.99351136106926,2.38737624199668,1.11767729973209,1.37318548355563,0.0,1.29189904051149,10.7807073892931,1.72190052853086,11.9555354905538,4.89026039502922,3.24149687556715,3.23046549407877,1.03632599141968,3.88292322286488,1.18650204154451,7.50700449755294,5.09574613837757,3.5172375356424,4.02955846705609,1.02464508942951,3.12496539398422,8.24372775524039,2.21448376512911,1.94545068483888,7.04074398064475,1.31240729845373,2.39037093579527,3.69318561391144,4.02172345093913,3.28065974943334,2.00851401560331,2.92418107218995,1.04168618890732,1.0747888141466,4.50851298770117,1.22245375382134,1.25785634467345,2.07358815780807,1.03945645048828,1.19084300273097,1.55726135268507,1.19135821934869,1.09450255026929,7.8884705804277,5.80930826318737,1.27558146416921,1.03268565441127,1.57549151011976,1.31140361068032,1.11827820085532,2.74461547466458,1.47653231964707,9.26736402372969,2.87988152616063,4.98564395042968,7.43871089066325,2.20582332612449,3.72661239066175,2.0668398289173,2.18350223261043,7.28682522813405,7.74112110637743,5.73667392345759,5.36247108429828,6.71128075221333,7.64135941934859,4.29760834515911,6.05996787770529,1.59142587867262,2.24174940667847,1.28343825891001,2.22164170411318,1.27186539453482,2.04556040594026,4.33460349289602,1.3240219438004,5.12646396264464,1.54291906519655,3.19678168431789,4.10554964783254,9.94717556585491,1.265031938931,6.64289296178301,1.61442623042647,1.84425906138371,1.81802302628841,1.43936943174218,1.02162844468808,1.0234558643335,1.5051833155957,2.77219344784479,3.61964539634092,2.49636255571387,6.44202708397673,1.77244716345987,1.72594974666747,1.44188911547943,1.19194154835352,2.217737248929,1.58240063638428,1.81357937211259,3.81192403742371,3.29629983419776,1.32234898487714,5.62934162973193,5.15790652279715,1.85436966908501,2.16380416376507,1.08531192919657,4.18574138632734,0.0,5.63017557852817,1.64456942879592,4.77889453889855,4.66363901709301,6.53038529957207,2.33977752235782,4.72580577348456,3.05585007411002,2.76225490937584,3.45083576258099,2.59435921471324,5.61263803055006,6.93917011450535,3.08333286764028,1.66702346632156,12.9017174375101,1.83879052085315,1.73415164304995,3.5011648231932,2.48340400006819,2.5020363464089,1.90376613536812,1.76817552321248,4.66474094518278,1.54737239477555,9.19624137554655,1.65594795054657,1.03801812934801,1.10917814376319,1.44079685928052,0.0,2.24672407424346,7.51413145707323,6.06901540833326,4.9487251445072,8.23657534443077,4.35709995753911,10.8507359501448,6.02547597439697,7.34312351138845,6.25023213289348,15.156935219964,8.44874552075695,7.34729790887625,4.90591414592267,4.26756068564969,10.125716410593,10.2084635168383,9.49059983201817,4.47263470366286,3.62198173723261,5.96161704280588,5.28979260072051,6.9071280988703,5.72447914552548,12.8963330699296,11.2719428971655,7.96085288064371,4.52190530366538,5.02199276047682,13.186101797631,4.6791847125998,3.60466041365333,6.00076262395311,6.34472189004291,5.37865374514312,6.11198770768188,4.37299795480767,7.96973253070639,7.06167819485378,3.55882754036169,3.03874257031325,11.5363445452073,4.56891754700922,6.01010067732727,3.08908751899809,1.34940515975801,18.9963069849094,4.67101474040636,7.00965199032941,2.04780274294906,1.12670844006172,2.50010350910791,2.22703492402876,3.58958600496302,14.3634456580533,3.36165797045377,10.0116918730237,1.90167127681027,1.7648449839506,10.3872105690597,3.002355389466,2.41877278375494,3.58431670949878,3.70701821211887,1.75219771801839,2.26108191858057,3.93445559428405,1.26570482957105,1.18685402112637,1.23460273385319,1.38397598510005,1.17752121920575,11.3713672390031,1.80148575286031,8.04892237951346,19.6135871939554,2.05373411236793,1.73025049644924,1.74459410849872,5.06902112505192,0.0,1.30552373859465,1.13022078546246,1.20542142033492,1.16929025381582,1.15394139454778,1.62223498025291,1.46170065688241,3.07792871151303,1.59479266642521,1.09261979592325,1.98705683931168,1.31142229812963,1.73980912140997,5.43588866985821,5.9840505334901,6.94779629636865,5.42124663417913,3.0249844149613,4.05919512430002,5.2481819754541,3.8442249344749,3.19287008418437,4.87088680190435,4.247196769808,3.40036105832338,5.44411143937197,4.67688122930093,1.56248990508271,2.35811691589859,1.3182722956002,2.46168434382784,1.04998384070846,2.21454552014034,1.89289572167092,4.0045818068189,1.98132927284944,3.2411401753702,7.98439646505892,6.06594871722852,2.11277310218048,5.12133304600722,1.53515472843007,2.02326665569737,1.37711881270606,1.64010441366509,1.00182495817013,0.0,1.20338782170224,1.18815828230359,1.13971267783248,1.66265765874492,2.73167482148103,1.0812937298991,2.43067100229194,4.85742484166474,1.58636313183285,1.58782094401645,4.45983955106062,4.49785057233828,11.8480539647096,1.00042676408109,1.54678513717876,1.64021451424288,1.64668040052563,2.56862822955152,6.7550171648158,11.3619242539696,6.11621959105836,3.48880292515409,8.07809008812461,7.71800203802147,5.93149134775568,1.11010537484555,3.3987681959807,5.80090358519549,4.0591430424807,8.05272827749369,5.13449176139845,6.04990858570306,6.46838937563455,2.63659250454347,3.79559662071876,1.64132044509677,1.14938720910357,1.08151766087332,1.32907251185942,1.33533906362163,1.4814506588003,10.5166764476088,3.12560751413624,3.63946771569775,1.11386171845033,2.60345652956738,9.94046995638932,1.93321670471373,1.48296334213455,4.66976734121271,3.38886344969945,4.47467415768881,1.4459779418683,5.34949218501139,4.7370481742902,4.66881127144434,3.32995430236846,4.71166704034607,1.14854015449987,6.77328342407179,3.14837532842954,4.97183544763294,4.55031900884132,6.82872424237789,6.06140801426916,1.66898655741565,4.81318286744813,5.59790177417531,4.63225755900508,3.91575167095412,2.35086383549319,3.11576017730911,2.88941170573172,3.72456055035768,5.59646257044502,8.49066387947469,3.71025243543447,6.52461450588576,1.95422365927457,6.7183049121963,1.93549037609387,6.37120276107319,4.9475571394361,13.63528468382,1.54622823467276,1.63842028251986,1.99001728059796,6.35750144622944,1.68061355074771,3.64038099273609,4.16570980520533,4.61519648222572,4.83514683977159,1.94072118022271,2.22397719933732,6.43636201985642,3.27904548762475,4.90923942174572,5.20890929662126,13.2537179224411,5.09130748433757,9.62115606315607,3.08750288751917,5.58341724773809,4.36128252003766,2.60115587487602,1.35318529613873,1.58558344032963,8.64393830699333,7.92461317082296,6.79594419958558,7.06082454409155,6.28872265524844,4.3739098862046,1.31863538967008,1.47233097481741,1.59096003074946,0.0,0.0,6.1702452468326,4.17507109897919,3.03666622652597,5.05902341755324,1.32654953292845,19.9460136423561,15.7473568005702,21.0933792144411,8.34177828843872,4.65890599238941,3.328603800715,5.28909510771956,3.57435349555135,4.98756956543046,2.84618836677262,1.83772627909797,1.925397190827,1.40456180619384,3.97116112528365,1.4298897579557,1.33596521430404,11.2994227090323,2.4892077805442,5.19354334350865,4.96021648236954,1.8867389420184,4.20105756814637,4.26725610093589,2.27548274628957,3.52978896494325,3.01802546588578,2.8896092191655,7.13737977951381,16.102035443706,4.43295178714996,0.0,6.8619210992424,4.09508223048654,3.74899543637758,3.4186824081773,6.21077980775477,3.63729903045378,11.0739592986889,3.86604042326695,5.25869016028682,3.25116764487562,1.26977567447928,1.24372709386662,1.0714433351639,1.5984295205464,0.0,1.20970932110618,1.20345224278438,1.06882430120382,1.15154582398816,1.27130549969575,1.06520595350096,3.01492495988228,1.01637700605937,1.22190174824763,2.95539416362415,2.1721917396689,2.93957831578623,5.9352790261458,6.37139108129475,2.40958638553574,3.80724370098392,1.70464830060866,1.20778055703085,1.13724816271241,2.74845000224281,2.84051806978135,5.40320971066235,5.15769196880563,2.22141973762637,1.48905899220457,1.45030796397764,1.7082194062262,1.33377885636247,8.41569864353547,2.18148452514407,3.3462589767203,2.48448408372414,1.01153260165257,4.17611209411141,1.53553295974666,4.01243314075483,1.12275950184396,3.50655600508486,3.24113176603455,4.44373858886594,5.53703569002863,5.04399630620718,6.02303159127317,8.31955182268345,10.2356897618582,2.01798345998512,2.89653817372022,2.00006083123544,2.32263168043209,3.33157005055196,4.74549086019978,16.4214874254478,1.85692305931563,18.7891724572927,6.75005182979872,11.188881811855,5.9604286592053,12.5626194772099,12.927910926235,3.35992493814422,2.78615215438326,2.24787749609547,1.57610343874857,1.66566370166671,2.16402541575049,1.21587242630995,7.68151283976206,5.87614929855673,3.54386847142551,8.0331117444829,8.09216655599006,5.36367154699608,3.41281105393799,6.37845557732878,5.15109257343504,1.8604662132965,7.99788203621693,4.69090204235919,4.05719582583361,6.60671283773415,10.1146570820442,0.0,1.65244688173446,4.68506933363701,1.17845310995118,2.25284015502712,2.01662839048616,2.07435382658192,2.1195567542527,3.66297868900535,1.00842995141046,1.81846755553447,2.14288887817635,2.13213079991498,1.28253280242202,1.67583025976363,3.49109605417252,4.49712869035159,5.11601196533346,11.0517557762235,1.11650106440084,18.693598486689,7.63904647273822,3.52272786181084,2.98164726196976,11.8082404874858,8.9038337154033,1.07949792529163,2.38587029643119,8.35871595413928,1.38722107194659,1.12859773837013,2.0410875889715,5.30841815064991,2.41202359040549,5.78634491872147,2.21227237039063,2.99594335933404,1.15433884661578,4.73875337104009,14.4843912362877,1.4038364369455,3.14164811609995,4.90591049474182,9.97681656999048,1.14134762769403,1.06900873723277,1.46352294356807,1.17103852017586,1.53133612003219,1.4654871149163,5.01341979137896,4.9533960556753,2.33100883470622,4.00001525082013,3.51870695071389,12.546505070464,2.44662999233891,1.32374301717956,1.03871221014725,1.3466064997923,1.19549386308232,1.36249967993194,1.38257838121322,1.71092127792264,2.66231306707088,1.26239543202263,1.53411000767868,2.03736550096015,2.17486165589672,1.45821352506311,1.59256989156921,1.07417863288498,1.35393412037186,2.6213538820584,1.82436398428396,1.38454067781911,1.27242525247203,2.12151628321773,1.06481236662355,1.23414040688982,1.61701391359036,5.4013808392447,1.34496850255367,1.42136500510374,1.59943817203451,1.39342227989781,1.74883684239912,1.37143463025222,6.29346027821843,2.46473733134551,2.21268590451085,4.47407697149163,3.9380177875368,5.27781129835009,41.1843409874007,4.00055295508863,1.06658411036157,1.40637007170524,1.10617980535748,1.21675336594745,1.34914738942271,1.55417606309676,5.51975138288046,5.2959849741803,7.60145761363691,10.8810480138822,7.05982156497257,12.0568029039629,1.33323296580214,1.01793171733334,4.02059443550277,3.42173320072148,7.892544107147,3.41502268388631,3.12511722210771,4.55443178907128,6.48697964570804,4.16791003809271,3.10050360356237,6.15876681053661,5.51436069979056,1.74223789759361,5.75686645133846,8.72620782165983,22.2718101566625,5.41093512232234,5.78240626908526,11.4944969388116,4.64053989245072,4.31030968248653,8.24478970715404,4.57135103902268,6.28125943141179,6.2639459710787,12.8822246619308,5.61152853140621,10.2009713628382,5.24292397010632,2.27329370864327,3.67712509367519,2.10502658205148,2.44876714698734,2.85568627489177,3.00404878260655,5.62666929546574,5.8434135827645,5.33890963173686,6.27262230974612,4.14254603084464,4.62514734925312,6.20169664052424,3.62253630783888,3.6571287546087,4.16090669553242,1.94899996628468,6.5264240877348,3.49220812721329,3.42656822621963,3.39930065001025,3.69599638321249,4.27015490812802,3.72251769957332,12.5898823613491,8.01555663780255,11.7888603615405,6.19457477318868,15.2342057988478,7.46696697970558,22.1530634739472,20.63710116748,8.70136673561176,6.51417716007648,6.99985412581743,3.88940358918766,4.01207456692875,2.2612355566133,1.33608513144258,1.38776433126938,3.37757546538372,4.33323846260058,7.72827941685079,1.14130125369616,1.7355815318919,2.27085730692423,4.13044984250011,4.29246993633042,2.23976891627029,3.13229216244333,3.28372725584048,1.31586899616518,4.87193213658194,4.42192957146864,1.24869402170949,1.48841761259232,2.86398911740794,6.09299807640681,1.33134589518104,1.01373617072528,1.60517199725259,6.59498945400847,5.13412387041379,7.11090045028897,6.96153366448822,8.89172620974412,4.96812748005095,4.8373417687393,5.52085733559966,4.56406582754281,6.18838687236518,3.62574025468487,8.34646244935019,9.17146331411538,2.6107994375254,0.0,1.24861386504545,2.45620332293839,3.41026846129463,8.56570745127686,0.0,1.06162611297718,2.70155273018525,1.28456500131676,1.75097530537656,2.57429410959067,1.39166630208706,1.04077614996064,1.14824537526529,1.23635553653549,1.50100327033423,1.73814937670004,1.0688761435316,2.95958553944524,3.19366606678001,5.38200879287119,3.39243883843866,1.87045352736573,1.96684002801058,6.29968929862355,1.34895033820116,1.27272510391225,3.35730169491627,9.91774615996835,1.00990709690106,5.01705335820644,2.15070976935252,1.14147664762288,5.73535779471417,1.40526044965168,2.46507551562197,7.23385177307007,5.52961609123462,10.1522294705135,4.90665497928783,2.03679389930801,2.4912353208163,3.8776402107506,3.7578670134014,3.81934408255534,1.54245840291356,3.04294302876533,7.42980666864996,1.37772253803309,2.09810975565197,2.1541046934978,6.361000096856,2.66448058083225,12.2292116839416,14.2436914307723,4.51471892353847,5.46101888780362,1.10585924649552,2.88106895797909,0.0,8.32029718189042,8.70092363084404,7.1558817657814,5.29210642158221,1.95413490647816,5.69210138807204,4.64336616200693,3.07445868604524,3.54758370438271,1.03562181575828,1.49739927921464,1.15107668029595,1.01696891630691,7.61015615761858,2.80866515179089,1.81310978273162,3.6282161368006,1.45243446193314,6.85541846980785,2.16088201046101,1.47009575415848,6.02884703462047,10.0398639805634,7.14935128052657,3.83384939122427,5.47044771838286,7.02931225586982,1.33300938707322,2.26679286717656,3.66279384983332,4.37327971547989,2.28252607085913,3.53192267057887,1.55178320198892,3.52581826750292,2.98197452234014,2.51985909179099,2.00278717988331,1.45304174720458,8.97311265384403,2.46847240776375,9.76437261056059,2.47160890895582,3.18226454449439,2.32989138205551,3.2764014954934,2.11687045472708,8.14684876157734,6.08974753054651,3.50864000547411,4.87208372281611,13.9321930747208,5.44775872002198,3.61970746920573,17.0097080283005,3.53649020484087,5.58293416942339,10.2641322588159,2.26245391990423,4.45027640923429,2.93006435382248,3.491502848176,7.38672896686156,2.03816168424719,2.17128068748567,5.03608312575538,4.63770864409253,0.0,1.14807056285786,1.07935760294711,1.19102247566949,3.2157138004592,3.39256650053325,1.26965600287643,1.38016612371201,5.08772856996364,2.13669804018837,2.93411975213688,5.66782975746487,2.30384467237134,5.75890838958274,8.68590001484323,1.43110644910892,6.15836471140414,7.19781581805145,3.95943915255112,9.30599999185411,7.32876795320212,7.28054496563364,6.78959593868587,1.2869965435969,6.10889360027516,2.03822370257058,2.12129081538114,4.24108677775822,5.46600482016945,1.32953699105016,5.94540938765587,3.5717007672358,1.85484956046837,5.61542850993446,1.79193171519743,3.15373525968299,4.7129865311525,3.65975218656583,1.12147259064811,4.29420278217171,1.32798374340765,3.9346360829988,1.933842872695,4.50200106058477,11.1316671656438,3.07747473988432,6.86860025086351,6.27273886822256,4.43094970553311,2.94500396486968,2.22777598891521,4.92683768005283,2.91064258787054,2.26967189274074,2.12816645920781,1.95579308955467,1.08677388390926,1.25100981342223,2.09774850301988,1.71916888039689,1.45865870781169,1.01807357530556,5.47401599579942,1.56693620119115,3.69280313496948,1.34435532567825,1.22381943977967,1.50214709885383,1.20496358387046,1.44995610065398,1.72734532033823,1.14357334927293,1.16062087213229,1.61367444158624,1.30529697776504,1.75913265468801,5.02364806224853,1.93302373066622,1.25475599068118,1.22890720790113,1.47671773517402,1.17235553915684,1.19634793923027,0.0,1.89108547656574,1.81649243632944,1.60093087583698,1.96583686206002,2.86245458010706,4.28537166423041,3.05825834216326,3.56482981218182,4.79106955624555,3.40929276776814,4.68772584577009,3.59478196406546,1.03766719870715,2.56323164286724,5.91346773716919,1.78797978763944,1.7008504764292,8.2675624747222,14.3589318507504,8.24011288741319,3.84128641703924,3.73387886450138,3.74414036245201,2.06974360623046,5.51107421429708,5.44117747252852,7.46601535067199,3.70401346003076,3.00833355157429,6.69284506997006,6.43899812428375,8.5573046248465,7.08662756997827,23.3467181214665,7.38673347559018,2.79259952189458,1.6057453485422,1.44504783447853,1.31543689218645,3.13980868764561,1.87001052866142,2.63376768917942,1.31357476583364,1.83084830985214,1.27896398716141,1.65784390107288,1.2061362985814,1.06590359895636,2.26571151191987,1.44751013867069,5.22335185692486,1.89088243958574,1.16809255572585,1.19661061597722,3.80720231056651,3.70568714197805,3.67705237584347,2.89017525158643,2.68114220689454,4.50754642056057,4.75513549630939,3.94452965227976,8.08641227049687,5.6118987082814,4.95061772030129,2.11464406453729,1.97325786522409,1.1544826420413,2.6364516263383,1.76587054201525,3.41108883169277,7.15824960523843,1.48564912022978,2.99020620738832,1.40531759969011,6.01507677382779,1.04997335773578,1.28976942594194,1.81494153907707,4.98723442296869,1.21800855528554,3.83157579582741,5.8031597763289,5.60875297713653,1.23626441558687,3.08646699668245,4.89804899047379,2.60424431736634,7.51120007755831,5.2335662235223,17.3898867414584,4.18388613691028,1.440197571578,1.23362212557589,9.3641305122233,17.1405655790357,5.79023081071722,3.51639142628109,3.59389752825471,4.24700350435737,4.71269063822179,1.9105717278966,2.73556988006672,2.17456736489514,10.1328975182061,14.4095581757456,1.65715239229426,2.63984075742207,1.65046454080295,3.59318898838381,2.25326819117497,1.56084620637164,1.46001977137529,2.63481875128156,13.9648267210975,2.0255227563037,2.45519348884479,2.19539908023406,3.50185844453456,6.58631113821059,5.09954258822829,2.0613802637303,5.21556402583907,1.98174356722331,4.28513098303683,4.61643684344343,2.45084144641732,1.80616328849467,3.9834969278019,1.60187412368171,6.90050669993846,7.47693466468503,3.69853329311515,6.9478671825917,1.79125771342197,5.57187128480415,1.51199539246954,1.87278860999052,15.3509676565247,1.34351874787031,5.37357312570574,3.36532599452247,5.55146691652847,8.77734010420095,5.35566229721421,4.00731260139992,10.8706570728875,5.23729178794553,9.69136233151468,1.66984196740468,7.25564814192256,5.68019837715059,1.3803462491845,2.0540671014256,1.87032457484095,1.07374137880961,2.73579257555464,4.02307959733048,2.09446921373955,4.56557147992112,1.42142687158464,2.60341113114166,3.49641586009345,3.39852417821057,4.03916670568656,11.5577364813937,16.9714154740353,7.64168816405235,2.77954745679873,5.32870689951182,2.23040018263616,4.49472646378949,2.93903291992134,4.80796699279991,3.30049816536471,4.12629790967565,5.6923179609317,1.49144606148427,1.0811162026617,1.32749462461128,1.49291738989999,1.81149200949378,2.76562458343349,1.40264162640158,1.27888950353981,0.0,1.14905646410373,1.96018264671548,1.59299681361847,1.29490211282314,1.17297803060071,3.73124002531901,1.27848536074366,1.03438610552882,1.08938985612639,2.14068501971282,1.15797669605796,6.04385597845044,2.0424293561747,2.0933514746966,0.0,2.19154880610211,1.33335736001557,1.21797340767864,1.96057560498387,1.26060311206144,3.51012074416818,4.30405859129587,3.08202071787695,6.40078689310002,1.81062615480648,1.63655654329113,12.4073705539802,1.6687099264531,1.36766991692841,1.55180828320147,11.4399402382429,2.82739745173748,3.41621204842693,4.12944668203373,3.28089653600307,2.70835281342196,1.16279340160529,0.0,1.45132752318801,1.58725335125198,1.51322675012994,4.17981596087084,1.48270191402533,1.73915826824941,1.56965833799537,1.02808242463755,2.00159589679551,2.00327981837295,1.11580420875001,2.82804015583871,2.53778237703638,15.1952606131449,2.78538206667139,6.02026472164352,3.83925467893229,1.64436871014772,1.33231547309339,3.02958139643076,1.41864118594644,1.51796099197703,4.05221995184046,1.55647096513234,3.01270544190238,4.68471411102446,3.83753857570794,1.80735609623176,1.15328426546077,1.64547980049024,1.63778324831512,15.5808940075384,4.18110548854675,2.32390037444678,5.62838183058056,1.81398199508568,2.11545711697552,1.86511341365803,1.54049374702783,5.37416063975569,2.67941802980839,10.5839501191925,2.49799605135705,1.58812162726325,3.29567676177369,3.58834075861388,1.04739474972957,2.32918860905252,2.67079188965829,2.25504789305141,3.73681824930227,12.2479576178494,10.2133000416218,10.8489553753156,6.61645240884237,11.6526785430095,8.930999247135,13.3972847905861,13.2732421967369,5.41462893782026,4.95301197759615,3.58094117664549,4.38514047716893,2.78095913452507,1.20366427433076,1.095518135477,7.528731353067,4.82753758647607,3.02957738386394,3.47412297869998,1.68795741873502,5.48036460179746,10.5072339351083,4.60956662713612,6.02306655964465,1.22007583384914,1.08155839935667,2.62938414250046,4.69153694944728,1.44902141786854,2.48846136183104,1.14399795592588,1.61393652796438,1.64898907937732,2.63022018155065,3.18904957589535,2.20644348971622,2.58357111486969,4.04336602026471,19.4736265470968,10.6838057298067,5.42987072589771,8.30766430728338,3.68886149430969,3.47735740627685,1.21968611078471,1.51482473117615,2.66391101225351,1.1778574567839,2.33146298209654,1.85105089973724,2.58447556129641,3.82033771160545,1.09641304773851,6.62210911147458,2.11057072240176,1.6851964668317,1.45362534144063,1.30202747114796,1.06662525278564,1.32522282041309,2.14083073169095,1.22907896109151,3.0302853729656,1.78516186943519,1.69898008111995,4.43711594862453,1.13739185352713,1.26117334807493,1.11150489383907,2.35197467191216,3.21976084556956,2.25394586687876,8.19289499331934,3.72575870106505,5.24493838547411,3.58873900954212,3.54574298605134,2.21245278474441,1.03684131166948,1.32999442342326,1.21974872775195,1.91270176974264,1.98897097880596,2.4355963746955,6.89015712926312,2.1684618644711,2.43182030919342,5.80985548965895,1.41401083182944,2.56328787623889,2.66860235915501,3.60187115655887,4.71575296104494,1.31211303671493,1.10424275939747,1.820657994985,1.30498503529125,1.11265485925235,5.2633212313116,3.04724490958955,5.57516286164999,1.9184082377783,2.48159673286774,3.7730537992356,5.29000447224078,3.23012088619715,12.9147915538442,4.21253083151433,6.82605139703821,11.8546328172634,10.5183236698756,5.95332867268911,2.58288278532292,6.80645357365574,2.33971035492947,8.22983900946254,13.6472258723384,7.21254605435965,2.80833187910553,1.15841842679824,5.94302960151192,1.05714807923158,3.26170287301178,6.99901624259111,1.09549341877071,2.30971958135952,1.24729521166208,0.0,0.0,1.03842403499642,1.28680032710465,5.0390224941794,2.49934000024958,3.18731840264837,2.03304396619546,4.05993536178179,2.52843093990192,2.75562353042789,2.10827748462067,2.23104126325793,1.18659312906849,1.14636354962807,2.94453857057421,5.58750611049485,13.924303292225,4.09961638673429,3.80082167186977,1.3143524488079,1.24235091351346,1.30289843946331,1.43770613714061,1.50990776208089,1.15293523315337,1.78460266267674,1.43457325322182,1.50338424469351,1.36777016126398,1.54341668101621,1.33061090640036,2.78534299028606,5.09973543746674,1.19601970170053,3.39331684159365,3.84166936908204,1.91512908115629,5.10141658491095,2.24731810059818,3.04255545494937,3.46743482318095,1.17260559148546,1.81112920410675,0.0,0.0,5.8896982328865,4.82397129842434,2.17479469124655,1.5560079435598,3.98236995942077,3.65408086104641,2.94979743976155,1.11923989521648,4.02177422949072,10.5534977886499,4.69585538887332,2.03712975285396,3.36808759303685,2.18573254477202,2.79626227302213,2.44039421325388,3.97587564484307,4.19501396256914,5.79654317949259,3.40939906353013,3.42429875509476,5.87752113408213,2.68010822319194,8.3628425085573,5.07537521140574,3.34317339073766,1.32184069645511,1.31334616089573,6.80809930985094,3.02672008042188,2.72307941232514,6.00062819155723,2.39978268794216,8.07113378416729,2.98458695595214,2.68707817188291,1.28700988808763,2.02738555680093,1.96607776127373,0.0,5.67575500288008,1.84714874563633,1.94554773166093,5.99819551686336,3.52854978196728,3.14212494858297,4.0908827529151,13.0154407887915,1.78166655150005,5.10392692702152,2.96967803827757,2.44195777270082,1.37620490439365,4.41422017758669,1.57389427023346,0.0,3.83042358202395,9.19165395240103,5.96972570812692,1.90832605582863,2.3522519004458,6.85701629741603,4.46087288174978,4.03075949792864,5.43280845926919,1.40955218933741,1.25762603811789,1.63971326189942,4.29142117219894,4.26061527763854,7.2569603263499,3.14713451740617,4.38678945479445,2.65348872416211,5.0883934289692,5.25077998791804,2.18983318670736,6.45294241530292,3.82268146177065,2.84955658540937,1.94016237203704,1.14297412557364,1.17955776264407,1.28966057882242,1.12819775455152,1.04895145365863,6.12780090107083,4.04547802786875,1.90554200905425,1.61173489871822,5.58163013261677,2.68903901145486,2.53143530771971,2.95284072617396,2.10871509802246,1.03829346243592,3.16283571467775,3.53957228276364,5.27351268067038,8.00017926533969,2.88883250078985,2.28680283569163,2.0717229910753,2.3165551265927,1.05901964306251,1.19837426765874,3.75992272305767,2.23420598352576,2.29833264800401,3.49118932298036,1.63408860065437,7.16976613259724,7.86774360803079,8.82235401274262,4.87100223388684,8.30073192465369,3.4460894808468,4.22669700858939,4.90198683884306,20.8989089071594,5.08955201356736,2.46434714753811,6.36467205754523,3.40368368301729,11.5592055881065,5.73953519487426,8.56604648252862,5.3182162828168,11.3937629461861,2.22090496881084,1.40385657579635,4.81449209204113,3.8200774414718,9.92143558789631,3.33773076607861,1.82329554029899,2.1246538343357,1.6014156693613,9.90120928599603,2.64067441342568,1.55988230901725,6.27171530976762,3.0036950108074,9.66227606566448,1.42993652447501,3.38919811981051,10.2490187525831,7.29237388028452,10.5499270830551,3.4476337432843,4.59867647541332,2.44590728256298,1.19240672534615,1.36403876603351,5.44845413522837,7.86917312674648,2.18463550054405,2.54909201237209,2.25785658595498,2.12806416190994,0.0,3.10925679021752,1.97589565542606,1.75666538294431,14.3035697503136,1.11029957489906,6.6922737317573,4.41142741028157,3.26861010945702,1.45001827022568,2.1359889065901,4.92571196130771,1.57078176240607,5.39979004709462,4.00455665365283,1.99293325208944,1.85684648626604,4.96779817965958,4.85070638727017,2.79600665332224,4.52960474987271,3.24962334772135,1.83530561838034,1.01010565510562,1.00232457216411,1.63443723229261,1.16711736408054,2.05236146822928,1.59945631553024,2.84438818122932,5.31127864140786,3.58507033192098,3.55273645488851,7.77345980610251,6.28549801332482,1.72691579505082,13.8110727700575,1.95112698708888,2.40376872067529,2.19297175741242,1.52563623736089,10.5433939896557,2.85947940860743,2.6849152033026,1.97106448375691,5.18182308042538,2.20079625308828,4.77108491683368,3.73032065477687,11.146623718503,1.93910261112932,2.069295170741,12.2263164406648,5.58298597895683,1.4679173437392,5.03185486495503,1.65920547067501,2.25774120726165,1.19567021955651,5.59231318009086,3.29796472536141,4.96643221162966,5.84802845660968,3.50649701740796,4.9973026372618,3.8686862770567,7.72694373216517,4.16359060918261,5.35518707947163,5.14840027469728,2.75992452069517,6.39958610586072,5.98268924365209,3.52217208333183,2.75161039593455,3.02933301442168,1.07945904943847,1.16489021079821,1.1036303628536,1.24069558839095,1.14903658058134,1.19793592548357,2.65438786072097,6.67968990097669,4.08602340153449,4.92332606300224,4.57361358692234,1.37326850860683,1.14781809076636,3.29616527472216,3.45448342336741,1.67966795541341,2.04733454465125,3.13771340063281,3.13643822141857,2.00480460949785,6.56054329396135,5.76576399021947,17.7674010975832,6.36732661593106,6.06632573038786,5.5885601630158,2.70509493444746,1.09712941815623,2.35734566367875,7.77999507477711,4.65790687177805,4.37009853720397,0.0,6.92245888831674,1.28268600362348,9.53115526461809,4.77778029352534,3.90980223842603,3.87985734395609,1.82522639481553,7.32428849434447,1.35265148473806,2.15642063269977,6.08645266809143,2.76294484272345,6.45771178084891,4.10953940039733,3.25080891556489,7.98264166021232,5.01791581058629,2.15085073558874,2.58179087587818,3.91081678350654,5.99787734530626,1.86553068843772,2.61211599748658,2.61574013107416,5.30880165902633,3.85237719439795,8.94068875027498,3.27623648350871,6.00667626619921,9.44007899001329,5.91781492357247,4.31941009549573,3.09740004879549,2.15342956928569,2.14005908030716,3.89708744547873,5.88600425418414,6.98063514477367,4.07700569230382,5.53793680708548,5.35375505764403,13.0698561985882,2.3366483998575,4.16551238061475,6.96367327705013,5.33036828528138,2.63501651298082,1.00311459112481,1.8298855885009,5.65118829053865,8.15204387734079,5.51385487377646,8.42818975103445,6.08404514987041,6.65326052545801,12.2975783529681,8.87582147919313,16.6294295759613,9.78579711181715,8.1028959180512,21.7109735817185,5.83161307203253,7.16557153665055,5.61102823330905,10.3581527429008,4.85488954357066,6.77493851628949,5.0334294737608,18.6957148801685,7.7154284613317,7.0506028336853,6.81739534776962,5.99451423785807,6.71447400029623,9.92450426701075,8.11699157330579,6.23866326646134,8.85814406510566,4.10471986632006,4.60246387064977,5.54642412853813,9.21953117725876,6.808643419235,10.3212897611507,7.04785423327127,6.73387951124986,6.18657180258631,9.68341454321638,6.56345298795965,5.23467428679692,4.266594466042,3.69248191760586,1.11526043872917,5.76103461448045,30.7482025423917,7.35537951854993,19.5913186133163,5.92865215461274,6.41229307547409,16.9979648543781,12.2525063395636,5.94775531300738,8.0162644885697,7.21576584383447,8.18083903682041,6.79348883754907,10.2961021454611,4.23344948610732,4.91867105229785,4.84244091122753,12.7606965603593,6.08747186112011,8.33025391810794,4.41111724364644,4.22602684040064,7.55383042762528,8.43010065049118,30.4855716256085,39.5866577245776,64.9755301217632,52.9314262502594,56.4127527621974,29.5109434962395,68.2388559841522,32.8109649952572,69.3985421396179,17.2239080698947,19.5492105043564,59.7174733825828,44.8929131168983,43.3597483201916,2.94174641525843,4.47292842037334,41.3450958319656,32.4827935486811,46.792051461009,50.8721890163945,69.0806540474314,44.079909569411,44.4869596200746,4.66538297465588,19.9638929425522,15.2171055953653,4.41115977283491,2.5383080992611,4.2127205340484,5.80401646512258,4.30219266018883,4.63811909757333,2.95582672687779,4.29470971962039,9.97397352545448,2.38783708637879,9.34167321337209,5.71420424919227,2.24160922953372,2.71612296030269,1.06117251295204,1.01232701154873,3.96453779661117,6.29149986928992,3.58398565407439,3.02308603860158,8.13498759432134,4.40443649788302,4.65117416839948,12.0265524157036,2.84636722338249,2.58400893146535,2.7595192824593,1.46559064753033,1.03406968452739,1.03254862725951,4.20405370829764,1.21000055020535,1.02605208842112,1.3214978964696,1.4024941958189,3.74214336821217,1.5188527734655,1.52726210617481,1.24623437973246,2.02986803418787,2.64574697110469,3.95309276512648,2.29008757931056,6.74023516903648,1.32139763247013,2.21907413659295,1.99169480768064,1.38165311486273,1.95197258279138,1.33816948806559,4.89827270138516,3.4481349040169,1.33183724301513,1.36808933207566,1.56419399667101,1.31967635855435,1.28736620378607,1.18940886316798,2.85838964208344,2.85462118395916,10.2062968728766,1.10480372239334,5.5638613071532,2.53365412054894,1.94721879131051,2.80016386734578,5.20187235906275,1.3458709609051,1.26506633212689,1.01803656329333,1.39622042518766,5.10653788942592,1.34619290571933,1.49163110639727,7.95645171912368,4.25295372079759,5.48903203144451,19.1039975687246,1.75423053401362,10.8843872517595,3.02018594122989,4.83835225185204,6.65127826511753,11.2172170187949,6.43571951127381,4.79147161661576,4.55728052930107,3.79387602515861,6.23921347152915,8.12153455503499,2.25653841041702,11.217158459861,4.11295126711329,6.32939022020886,7.27581631023862,4.16271181673362,12.5559471246547,3.72605003047643,6.63470550952907,1.1927347804252,5.59788315090386,2.45940427940079,1.97160104858167,2.12943484641615,1.43471947241386,1.04742408952135,1.76919916347038,1.02986244987206,0.0,1.35432656680914,1.10397601308823,4.51508971174874,3.30983073587285,1.56379286944164,1.74015730926761,1.14091354725866,1.95371564378305,2.23343182777543,1.68049003008186,5.35659095201216,1.54058204909101,1.84481962098061,1.49522542396823,1.35498557000293,1.32665673626783,3.09564448075992,2.45932597139606,2.23012138368788,8.22180531837946,6.22889348858926,0.0,6.44700508883942,17.283738886647,4.19144687247426,1.16522555911736,5.37393315666525,2.56557810308692,2.87680409684577,5.80737599261856,1.60856066027794,3.24576265315133,5.18111269956723,8.23529088410445,2.62340933779307,3.71371015478877,3.61622600358941,8.08719811361674,2.77756028028984,5.12596352926954,4.59288729427857,1.72717738313207,1.36770874922397,2.4976826063574,1.08749129319739,1.2503098927587,3.92852151817405,1.37150299099958,3.37421543751943,5.86458474095053,6.70388941962161,0.0,3.64325804096391,2.4892511060594,6.11056481687549,3.68998029493249,1.06302526724335,1.9706236512132,6.60106529155637,1.53704612269279,1.587684908699,1.77525059730415,2.41895809490171,3.37619624076906,2.22315614087499,1.21500746596086,5.71519499584484,1.71194071376179,5.0882353517028,1.47866363246111,6.94426086127486,6.84308054250138,46.1945438895439,6.48329805989027,2.13060772735313,1.04114767377702,1.03876114115964,1.35984995247333,1.02459519990357,1.03461995598826,0.0,0.0,4.71196854265665,1.00980597849541,6.49733029424357,6.56994695562009,6.67537202272396,6.36138088224356,1.49311088748192,2.79576909315428,4.08546778193193,2.0697898440611,2.79839947020937,3.40902509926349,3.60497768750877,4.95906574390132,9.43879021913402,5.91912557248303,1.22305466122703,1.38344757139262,5.01292282577577,0.0,3.91611806157243,3.40329266606084,1.63831269717765,1.03272479170078,9.64008989640853,2.16587569127925,3.05773272930853,2.39630987452391,6.11134479261815,10.9301143334633,1.473305270772,5.85547668863771,6.69232312871497,12.5575775620963,4.85235635379617,3.07396697513026,1.24980429017489,1.29705599768697,1.29638666724025,1.19891841926889,1.9109602660469,2.1233269917377,4.37869088825359,2.9899837695247,3.7162210220001,2.78506784563894,1.13931849111112,1.21969352418487,1.0626102676887,1.68959116524747,1.17565367036652,2.4451764933577,2.45187305625571,1.56012677354627,0.0,1.36018717130784,2.50985744916752,16.0771557013355,2.17219941752471,1.18226750773917,1.20251001074324,1.94295984583965,1.26949658681628,1.44100983979808,1.34896893336551,6.14653868978461,5.76369491388721,5.77259092670306,4.36961042313199,6.37574674693991,6.17260379456594,5.57617848100893,3.96131137490112,1.74576708999836,2.52198590453194,3.26642161331021,4.11601354815131,2.00939045511151,1.88484985244036,10.2946902461909,1.70598993266339,19.473255179864,11.0116814389803,13.6291576660218,1.13267346392094,5.24041801981614,6.70643573624087,7.18350575060489,7.66530961000134,2.42692692990868,5.94790538160833,9.69703947345152,2.1342593235561,4.03499785527567,4.67525816058136,11.9375578803558,2.51843813372234,5.38335347551257,1.26553253642564,1.16857716223855,14.4946441005401,18.1962168161073,2.2822695942841,4.95656824783637,3.89154383878707,4.96734265366543,2.66068525623448,8.78538730047859,2.67195839841942,1.03290104564164,0.0,1.64194708421488,1.21005227765888,1.17345807262081,1.51117717264963,2.65655259747773,0.0,4.70972951637944,4.13225944647845,4.4137853246907,3.37910696689323,1.88032909126119,1.8091780596549,1.28165862549893,1.34487154623323,1.41609116085836,1.12536911016037,2.85646188260956,5.14581935417597,1.15354165505336,2.64636504055465,2.1418348350358,6.71333854508364,4.67068724252908,4.45666078199195,14.0337304236031,4.44236408676238,3.86983505717547,14.9023678581518,5.87667769831518,7.61623137905706,4.73750815617546,12.3887712868519,1.18960896778113,2.10883538975887,5.98096859100098,11.4159569722573,3.22891230791797,4.75645533826921,2.73985297717062,4.22021131823522,11.8413987876737,2.97427451871202,2.07706073889012,5.26672528568663,4.12622800410261,1.3112073433645,1.87052878592272,15.6589249956153,1.9359884204322,4.78299896938355,5.3458293126533,3.80620990167321,1.14016133500551,0.0,1.11506771679083,1.09448824631237,10.3972982699247,6.99394552867396,2.05248275652779,1.29992343330071,3.36818095532233,5.71533862381882,4.48592636697056,3.11388687392277,2.22724117453761,3.97282809190428,4.60671778828004,3.64580823216107,1.34244981304889,1.85503044794721,6.05413175740248,9.82784272984649,13.7187228594882,12.4552622239625,2.14456980966211,18.2042922789679,4.8682787998987,6.02474468394628,9.02438730720011,6.6199487097474,2.17331371798231,13.5287093943933,8.65953580762677,8.03935851807955,3.31455137335865,3.25592112880687,2.19762775319604,1.9497185315429,2.39934855376586,2.03291328998201,2.14933883045739,1.71916022811941,4.10308170087033,1.53416565452321,3.09074688874741,11.2303036012021,3.30670595478136,2.43325606017983,1.00472692824909,2.19278028288936,1.14678619347153,0.0,5.35866317359781,1.40086589956135,1.33394867455203,1.48201898898218,2.07366867491391,1.77844609390553,1.45743032910296,1.62387832552133,1.26250340132995,5.47986557263294,5.32289863130149,1.91023871801865,1.59136526603595,4.03037817760607,14.1553973128854,2.44306883131897,2.36310425204954,4.00123322537526,5.09151955794306,1.5978622034639,1.20363311580444,4.94304317443605,4.7595479027451,1.40514386578188,2.05390340680167,4.83505774584279,2.60512724898393,1.95943384436411,2.32377926013815,3.05802788820157,3.4401612985959,1.3625089904316,1.37507650517065,1.57213448352659,1.45669132298657,5.12888233599475,1.90621751850107,13.2938329802785,10.2354233599443,14.2090148073427,2.97770233632642,4.95178109543041,8.73367350165748,6.573263163479,6.75756511574554,3.01495320503768,1.30445783983087,1.69312936470278,3.69316138004594,5.2899345907824,6.50721002725298,10.5376001958273,4.09352947285684,1.24187906872281,2.28192073672685,2.23346230429968,5.4426659447609,3.25070302330383,3.97550016293737,3.82306813617244,1.65830121433205,3.91063303137838,1.42801067056338,8.49907349371609,5.83884455796778,4.47304795719091,6.35559494233192,1.85883584463615,2.33887417805876,3.70602823163506,1.29193354541475,3.00467586552177,1.00404649614935,5.36656456500695,1.35097903107959,1.80054172581026,2.58401043089664,1.2143997527199,2.16142646525293,2.94317432252411,1.0924005597286,1.16064942327822,0.0,1.89614709734267,1.19084382641555,1.60262610801555,3.54552713968053,2.61685548406738,16.5064249396476,3.99727499029714,4.36577598162739,1.17851005803788,1.04545095466775,1.44195232874056,1.2956042520177,1.1071340651955,1.12760177131376,1.11190133487235,0.0,5.33729996692143,4.86801782458814,1.4929626364861,4.24113529044549,3.90692732125272,4.24886935224567,1.23629700218875,1.48406208845062,1.23372365601224,1.08179431758615,3.22762978454362,1.46512804740165,1.12496395043206,2.18387940819863,1.00280501072466,0.0,1.26230915485329,1.04835467894819,2.91716466284792,7.64604490888391,7.84298396411432,4.4959110912316,4.00843757722678,5.95935573021736,4.31657714192402,1.17494276350252,5.31586335540813,0.0,1.23105604701681,1.58040294920007,5.54168646397129,4.95609430860694,2.60030510011673,1.12094101505601,1.27242880570208,1.02798043559554,1.04662203305488,1.69010737207844,1.19352572081859,2.03052007469138,2.43911839056935,2.25490304813827,3.69652986998141,6.61016769092753,1.78374915348826,1.39928059709787,5.81093538088013,1.86439319062541,4.38837572971424,4.46434016619132,1.44925577296345,1.80344590185572,1.62074865836758,1.59236406995806,5.84092060500016,4.28463185002072,3.90513103955287,1.55005748130817,2.07682398652827,2.11350825623564,3.30523398555499,1.19580519941949,1.25835419075154,1.06869107525639,2.26645144273494,1.14043275974082,1.67705805871651,1.4510320836188,1.48392044395342,4.0597127809029,1.75304588509274,1.09569250898662,0.0,0.0,2.08935815340008,2.52746165351861,2.49167146797163,1.31067080673057,1.22805763160208,1.0161454526776,1.04913403407926,1.07644368103187,2.0682573548915,1.11995623918358,1.73250955243224,1.67996046791668,6.15878782885586,1.41328498233204,1.00551415217451,1.01368172964274,0.0,5.94070274943829,3.54762492118584,1.51369305434813,3.67207524127814,1.22801866403421,1.19393008551509,1.15414248485787,3.48322988645635,1.75370079668572,1.68023772528798,15.7917914560743,8.93851394418052,5.23471439102835,1.28017976095761,1.76480160125753,8.81446703518601,2.73568469203703,2.52218870075952,2.79661329944553,3.11631307347033,2.06908020709585,1.33603660574923,2.94285091352831,4.22904032294728,3.02900104594428,2.57066396941245,5.61275687153103,3.14474531841208,1.0704168293987,3.21044326511519,1.59986531366429,1.7676143895045,2.56660366711501,2.40375365578709,1.60327774608196,0.0,2.36464099316496,20.1678167400948,2.71776204628934,1.94665732881796,1.09072043163143,1.83303015774653,1.02965450318163,1.38857123196444,1.2143191556017,1.343407664316,1.78318631875284,5.62754852154874,1.13107113368759,1.02570248593479,1.06438393842593,1.56382163418039,1.73610354369196,0.0,1.00346356835165,1.42252254809622,4.26239513523714,3.37768912095497,1.17169912395966,1.2155916863694,2.27402781411493,1.52755438601864,1.03105083170985,1.46832016309158,1.03095246141866,0.0,1.22971051852147,2.20882603424135,1.96288105425092,0.0,1.87532890693999,2.05027837632054,0.0,0.0,1.36462924481426,4.46151468245205,5.88891060866814,6.67832665654394,4.49946583703641,1.24576783507108,1.52668509094856,1.17546076847681,7.23781620425584,6.60230580143565,1.15043442428366,1.08463502843295,1.16729634116991,1.01659359274718,1.57802831166558,2.35298434499695,1.77101675480647,10.9480059690294,1.42252052942444,1.82460085336658,4.34576445689062,6.18436027163683,4.17339071096554,5.88797802826681,0.0,1.3127473238019,1.8011954981306,1.04990705147223,1.76940843810906,1.83541688171204,4.34186314772378,1.18722682901243,3.27078717143987,1.80267863694007,1.23342811377505,1.47436655564366,1.03922351622412,1.77654766829,2.39648480948615,1.32907617653548,1.88458780591331,1.16547785515863,1.26125916661899,1.42327985553511,2.30074261734325,1.06337022218221,2.68285310755593,6.10986352779439,2.69295405921957,1.22294242136799,2.05154900235244,0.0,3.03340639360211,3.0434593669247,1.45527752615106,3.96791342021606,1.76743907025929,4.99036949111556,2.57602239899164,4.43869973620453,1.45253819535426,2.07291052777548,1.62960707818421,4.72964450535465,2.54593389626326,2.18171585276772,2.09622857832489,2.84160715196851,4.03096304456963,1.81827358996361,1.72973219109492,2.18814480372419,3.90464905706296,3.09402493208187,1.17364286822991,1.68766382029349,1.33486553308019,3.64643256518099,2.61969148934262,1.40070463357319,1.28730142380617,7.31293581398455,1.47231810845689,2.30311119170289,2.6622634743433,1.50431775226088,1.44204176079154,4.29511750967556,1.11760579880948,1.39131859372973,1.77525745162803,5.66432050210504,7.2074833252292,0.0,3.30676632002535,1.80167185938392,1.24650504780034,3.49331043341715,0.0,2.39577500560176,1.56068199613529,2.52722858197951,3.21976514814397,3.44281994670515,3.11951376314638,2.6004826468396,3.18395027534679,1.42586013779155,4.73398646268092,2.30826278837485,2.0204426483301,1.94052790810474,10.1254733342068,2.72924562795966,1.67648600187185,1.41984018935055,2.36099227176048,1.37677628257787,1.25551327826637,2.8924313635717,4.50107380281361,1.05222597800103,1.52124530258641,1.78969140678529,1.96712366697461,2.02816608824062,2.26943511833714,2.90551052103408,3.80201196897614,1.17762047301238,2.48264978977963,1.21822309029561,2.12663980679116,5.26574199244835,1.03395818384897,2.3573468497498,1.60341249045618,1.89287665348164,1.86004410053654,1.51612439828627,6.44346686565397,1.03885380314037,1.20836314414572,2.32545287814283,5.33549078791616,1.41846688586047,1.11083016761658,4.70058944258938,2.10613018969537,1.71461418590089,1.97750486346348,2.16203965221483,3.63496850518043,1.84836100509058,1.70636741102184,2.68828539295423,5.04437546388423,2.87422689195381,1.9693273569357,2.61472819344397,2.28765544611435,1.75266778440422,1.7567240591362,1.00306279965906,1.00014385376444,1.07824685966437,2.04000051014177,1.05556090089751,1.89712298553461,5.4802151105297,1.08901111003252,1.03501535039339,2.54808218035567,1.19662216327875,1.08946409724837,2.45963591145984,1.70743636622032,1.5249168662407,1.030836475809,2.4409936681116,1.19354805145493,1.68583729032628,3.56618720299873,1.34309613942556,2.48440522376744,1.30530454691894,1.01354424249069,2.55924483471032,2.11134522131494,2.72659997211604,1.50611231049544,1.42895173807303,1.32724021969088,1.96831042986731,4.40978976055087,1.32239404468829,2.26532862336591,1.52627511591963,1.11085167335014,2.30115450585281,2.85908430065797,1.00046661984641,4.38034398043571,1.34793293499887,1.0086662471089,1.02968155343126,1.30919977948847,1.08383528465063,1.66363528101818,4.91848250841097,1.25719701264355,1.57495481973723,1.48814041963375,1.86791990090348,1.02141709120621,1.02822666601252,1.01625812939797,1.23533574341492,2.66451758321897,1.2641919827985,3.30279676723836,0.0,0.0,1.35159152974269,1.39059305240812,1.78309509454652,1.07875178169962,1.10908709586091,1.17085084331886,0.0,4.00741356124773,3.17565514591675,2.77818784882139,1.48037151822842,1.56391509819149,1.32837539214855,4.40950182688818,5.9359207363655,1.54823623893269,0.0,5.77931930877799,1.04409173156568,3.08845761443197,1.5917115737997,1.33226893935042,3.78649312054178,1.24423171268667,1.45641850466082,1.09839563763563,5.68628595321522,2.96274606964278,2.35156829562955,1.9108193036337,4.0687548345565,5.23806278387345,2.38104045515289,2.1297115330801,2.28722696413569,1.36250969073006,3.45908162751098,2.08280721367236,3.62357319278293,1.50439676022639,1.60887606038199,1.82103765543155,1.49847340319505,13.693530743858,2.3385832669445,1.40268125213143,1.7244305707316,1.68159494285058,1.14625117710015,1.92101242408361,1.15175663842649,1.63250800927759,1.02095657053656,15.453396046985,1.05063643596446,5.37016588363133,5.37321275724759,1.42413445895782,1.30052046146457,1.08331752830638,1.27149410345544,1.06658120002491,1.08825728177971,1.81859543570255,1.23706778968908,1.63985751277264,4.01973859243907,3.85206241782103,4.05526062086873,2.51482333034087,8.94983094565529,1.0615251073373,1.66547009577433,1.15343612417034,1.83935551762637,1.30883390970506,1.34296134767556,1.60015990569743,1.06770122964836,1.16532550344062,1.13031266439404,1.5669682117006,5.43690392229377,6.76181565676164,2.74642402280455,8.08462430507364,2.06027325263714,2.34777933885835,2.8817126436223,1.24901807935592,1.52978764390119,2.8183148190687,1.05337531832242,1.28981677607396,1.15435657719903,1.08392846588924,3.0820684082007,1.10702863652878,4.22097993320189,6.95774658115417,2.51471477842249,3.54581428269692,2.57159847708033,2.77160562188875,1.29730976393767,1.966135973187,1.4416246664202,2.15110524978671,1.7817911467111,4.6625824454994,5.31780635585537,3.69784841818333,1.38607747980505,2.67318083585261,1.22581107634823,1.01651180085512,4.59791529260647,1.77602283957395,3.24323863641003,4.19157413111814,2.09624649070168,1.4076013899819,3.31077614588521,3.35333607040447,1.65891202118626,1.83380610694119,3.78420839088877,1.39984465084003,3.59147588112454,1.1264401787629,2.48947647867273,0.0,6.4578508514792,2.03687867401409,3.72836047362411,1.09391926740668,1.31837794099996,1.97282367406006,6.11437569302973,5.50436566645959,1.25554680541883,2.03676889404552,2.35080917207977,1.33092515612917,1.74501704076176,1.19374487540849,1.90599965677173,1.40103334127509,4.36035351200396,5.14633201602242,7.86204366204019,2.28357440468583,1.13799712348559,4.82210636736328,1.0577539095187,1.27870713761982,1.51572570327708,2.10001837207612,4.17017118173117,0.0,1.03117179869374,1.02900366772625,1.31745246276853,1.39995601063491,3.51650969413095,2.06388673428267,1.18783014067798,1.02415775843612,1.00959578134098,1.1376071152189,1.90203303124755,1.3727462773055,3.51073572390197,1.08252764839457,1.48683771888778,0.0,1.38498826126332,4.12095385726991,3.63234971042322,7.509297204877,1.80855335762797,2.62580706530591,1.33364602011031,1.14807456957676,5.11855213866715,4.30139767382327,3.21619525339251,3.68447899559034,1.44614644581928,1.37347828718268,1.15176594097538,1.98380186048215,1.2370113805047,1.96093647177064,2.07060810914983,4.29757059646248,1.68203270981068,3.78638470870298,4.77208247412092,4.24790879782593,1.81205259702234,3.99665466738631,4.04523712237867,1.72646061470124,0.0,3.83473010806277,1.45523504878318,1.07145463526175,1.1552772440784,1.12153218374012,1.19123040832269,1.22559590750086,1.08376137268138,1.01604157572533,1.55503810246494,2.13787800122064,2.9023802178875,1.13040764188334,1.05562636215318,1.01458206126091,1.21719238732859,0.0,2.63545305751796,3.23798593952753,3.93388357907541,2.96187540976417,1.94755038038234,3.23624092323109,1.28472672095022,11.7687420030035,4.92634879126764,1.68618786500777,1.52360082486665,2.38334298582099,1.29482714386295,1.5363827616551,2.80971775206308,2.43170902072859,1.27991825419178,1.11634758627608,1.70040557303491,1.29257645582606,1.52766568885095,1.71307293563952,1.08775593927231,1.28793064175184,1.72310164005015,1.33122325494419,5.2336397377361,7.1381280466967,1.16505306816725,0.0,1.16109396089843,1.17899896248991,1.16533401450761,1.02739408820722,0.0,1.17570845913449,0.0,0.0,0.0,1.05689362338322,1.86845274283669,2.79468275906713,2.02683846546833,3.57445903094781,1.85369690017742,1.00334978768412,1.14709311010503,1.45812205158429,1.35783411820745,2.32180991334462,1.90739993883456,2.3639620914191,6.81869402499329,1.21712804098322,1.06059453786229,1.32652217923411,0.0,1.01113667682969,1.27591759624891,1.22371399107486,1.72730490416264,1.22037176871295,2.15940223834672,3.66685402193712,4.19508376427498,1.265650230659,2.90833089980719,5.68954989372517,2.26743789026931,1.527469781311,1.917614815313,4.25723072775043,1.15920748462511,2.43696463039995,1.5064270715148,0.0,2.76947085860659,2.29773618974959,5.60365780647956,1.47364331097896,3.30367681710739,5.80848208400797,2.80496561244023,4.43840041544617,6.83945785166988,1.18209918087517,1.0375115000182,2.90702615388877,1.36113449021445,1.48572338641596,0.0,0.0,1.22953173594897,1.33913951957858,2.10662960334633,1.2729621029807,1.10583689229035,1.73165502748827,1.33112947328492,2.70648992305808,1.75896991158654,1.40364769409998,0.0,1.08689383192881,1.0415601990324,0.0,2.90499200743171,2.15274431915579,1.2062185787823,1.54270895337912,1.42814879738221,3.02020044448009,4.61587711612964,4.59689356331381,1.30400290496224,1.20897006042796,1.33374850932071,1.44336754822963,1.87765638148508,1.36751257764864,1.25218431747041,1.30883607191361,1.01282037854243,1.0506016894972,1.83671715310249,1.1964630228532,1.13677685714727,0.0,3.78458538409111,6.14874678908699,1.74138908942653,3.39209290727562,1.07310186260293,2.42221686653251,1.14297795115451,3.04282653337964,0.0,0.0,1.34727728434991,4.14388005279725,1.12649981366407,2.16423324931334,5.39092750076063,0.0,1.2099737089078,1.25629800321146,1.0894762327028,2.96257763762875,1.50250383358207,1.12008447776685,1.66507047725443,1.0813562514304,1.16486999443121,7.48130593351258,2.5124830394649,1.68939971417634,2.73192769163057,1.88379110055544,1.09936755666675,5.12189914589223,1.05550027783016,1.72254566211401,1.16709884748578,1.36417297002472,4.02105598366786,4.61741684263458,1.46630410492086,5.72959215520494,1.61335332346821,1.61480589771495,5.98605711323603,1.49308155628551,4.00734261488016,1.02393862496242,1.71877075882863,2.22611458130499,1.21208794992448,1.10045289687705,1.01003777258637,1.07614153957741,1.15807063523318,5.61872349309548,1.29137512725899,1.23547922027933,2.0351777949438,1.57998473194369,3.6870909554794,6.91485989857943,6.67511282024393,1.2090646328136,7.06882472375443,4.57580585735657,1.06045107492384,2.50827213961091,5.47166960459562,3.82931312552268,2.52501531477029,2.24695788849879,1.89626225086303,1.02204874557933,1.34430908232364,2.18159363461669,1.48948126076548,1.10674419683997,2.72323475274896,1.27854447689748,1.28448747731441,1.16640045855666,0.0,1.88862763466148,1.07558455642953,4.36861901010606,1.31241557213291,1.78824112644629,1.19325603612872,1.92512245643011,1.88521337618587,7.86455991556138,1.10551520613547,1.38406059485273,1.42761845613619,3.22023843815791,3.56300985472617,1.00335866172088,1.27671182108553,1.68081669134479,1.0102455367756,5.20783549765061,1.1021638662632,4.70928696971976,1.76979163178407,2.10359752038756,1.94732836070647,1.33022042127505,1.2486151345818,2.07562753766264,1.59892153786099,5.68784057294998,1.40980276677571,1.35716578018099,11.9397689130586,2.60834398053015,1.54430230781213,1.09156064703475,1.26381820467395,1.72050865039969,1.39730972523703,3.90864348651164,3.10783272609434,6.23591127543209,2.07977347079544,3.55906263224337,2.86060646579168,7.14312605798985,4.36138662309535,3.0921011005381,2.51350870531506,1.06647383594649,1.52111193553631,0.0,1.25362027617589,1.29668462930744,1.02946817530085,1.27973283843536,4.91779229104599,1.13434600105808,1.36139761343239,2.73158711670012,1.89820558267312,2.04153798307165,1.29801126723749,2.1635539799038,6.19005659327883,1.45982998080386,1.42539769299828,1.52968570697897,1.8057286072614,1.50072015101755,1.41497832689847,1.67321002399889,6.31318725127031,2.22163941274444,1.34388891974359,1.46946741704019,4.37099891925063,1.2344732755201,1.07470286684097,3.51740012272203,1.06038649714503,1.08419222639243,1.21128667125976,1.11631672283106,1.58151989149844,3.11545412550788,7.06185630872054,7.60887509677038,1.15152496795113,1.28253072126338,1.37259366335026,1.39623446155595,1.04518447761994,1.13473400171524,1.78762666583957,4.74510541817088,2.59951282856281,3.55488313700669,8.68676875516038,1.0130792043585,1.07102598480779,1.22663637929106,1.34643578872291,1.310276574565,0.0,2.13532640144427,1.02702819191605,1.21724570441818,1.18931967545137,1.16964050716864,3.39452401797788,1.24915580374861,1.59922664284099,1.04189972519105,1.70569876317898,2.31354067434876,6.40330320400351,1.62094904539531,5.02319948526799,1.21387665347212,2.56428098916631,1.37799950491095,2.77544813943437,1.42646388455479,1.70448054166455,1.02343197943075,1.25046592460374,3.35216944916859,1.70960784384236,8.72670471808742,5.0609399956938,2.20899799287652,3.09580920910119,4.16089603322136,2.77882318938235,1.24650762823305,1.51949812264719,1.51105707172195,1.18172846878272,1.08080387555282,1.47682985296795,6.64343173941753,1.05727477963179,3.79486418162924,2.9684886318308,2.41897726241508,3.35563850795232,1.01836865488437,1.48533523469232,4.29502325659626,1.05180312055245,1.26721734972187,3.1582434975713,4.29207832291863,1.69123944711964,3.08810780554062,3.94265834818725,4.66073864990791,1.00655715408062,0.0,1.21791057258963,2.30689319191262,3.97652834576082,2.59536538804905,1.6905700003112,3.66417364138579,3.71412844923491,1.36600756422903,1.88022451912939,2.94285568968536,5.38440379145676,2.62190033625108,1.52296467629361,1.20571839407444,1.36746530075447,1.08613174530608,0.0,2.06589214042947,1.51786271733636,1.61683903557664,1.72280407769556,6.64582076770911,2.67412152455616,2.3840012619067,7.43992795374258,0.0,0.0,1.55450416313531,5.20633969675018,1.90798580822305,1.58151704704302,2.73591790718264,1.91661914630245,2.73827814098769,1.53504275286283,1.08253871858594,1.6650524197591,2.89939567305302,1.58310232372111,1.99668745592449,2.83441392943898,1.841035234496,14.3714250414499,3.38456022103337,1.24578547080409,1.79644621357719,1.05176511912295,0.0,2.58699515140164,0.0,1.10225286953343,1.81085874781835,1.57228096381266,1.82383089052828,2.51805115737938,1.36527205834231,8.19160925377813,2.33068753742737,0.0,8.32144722185246,3.68688866454949,1.93276014262881,1.91687569991235,2.24374149075789,1.92127646958603,1.32975537302506,1.67778596384683,1.95873295013227,3.57934491493156,4.21651191192515,1.30982075418589,1.57201555366728,6.19234865731113,1.25619504479124,2.21343046189753,1.06663589398588,1.29809482940763,1.24287598875045,1.23318488500984,0.0,0.0,1.30062629704871,1.36379501483624,1.35825709593327,1.01241194944671,1.56049022342008,1.93332611579726,2.48289335977306,1.95230971462343,2.03886977369903,1.18272369061447,3.77737846994249,1.59320684229402,1.30141630916318,1.38724988121652,3.7705910209523,1.65153080781262,1.11057451051081,2.27494089531779,2.44847920555125,2.24198948886545,1.45739345163333,0.0,2.67982379240817,3.67334330228561,1.90765187942517,1.31321011520575,8.92756681141572,1.06487786247531,3.49494595384166,1.31357258771577,1.19316957214327,1.36068909843369,1.52903705179776,1.56582722362597,2.52214158401454,1.19446663811417,1.62665605109069,3.78933790174781,1.43036699897731,1.54076597938031,1.46864356878602,4.37603473872904,1.3585385689009,3.00295914915228,1.54583064398477,2.83944531404358,1.06386712383982,9.78900569432103,1.25668342505762,1.14198281994106,1.79274095207962,2.25634182487161,1.62333336439404,1.20453161287008,4.02232668384778,7.00957981531194,2.82800532487372,3.06467929020048,1.94069468418423,1.74722642507722,1.50323343140169,1.89595917835337,2.8783971177579,1.51168663061848,1.97698867557503,1.81430563386796,1.26674364617613,1.33770542853117,3.16038176784385,1.20120807463869,1.24466102123037,0.0,1.12262159095225,3.57596952585402,1.08660051101764,4.78961273034048,2.91698531198968,1.64675148849828,1.2997162139477,3.92834578410602,1.33101910512783,3.66309156926184,2.45129650475165,1.00524364435722,2.01233924977699,4.17918262992308,2.96872711587916,1.00770648258999,1.13470155613506,2.32068274366113,1.18811761130124,1.09180337560858,3.10030314770654,5.35413099213291,2.67629005886859,1.16218180823204,1.03240027455075,1.38074861291064,3.38724187100656,1.32458240315934,1.49912571759206,2.2856102689564,1.1177820144257,1.00792137914398,1.71625749794508,0.0,2.31400798151315,1.34501440577732,1.16093875793326,1.30554284381417,1.05762430134394,1.90173795021771,3.4987496470594,2.46959007044774,4.85898859620217,1.46399882322419,11.1105138292043,3.00482358182308,0.0,0.0,1.33337512545886,1.92140048280904,5.53011034596626,1.88003237336864,4.84454975763128,1.84675631255745,0.0,0.0,1.26212238804881,6.37623796881103,3.17012138562807,4.99954503742854,3.04659673861951,0.0,1.09036741654597,1.04195662297372,6.30063690286345,1.48299089021431,1.24216737801055,1.25871792941574,1.17101241122086,1.65918797419314,1.98774611523509,3.48428768145972,3.03999901878718,1.84740481667475,6.0186254005802,0.0,1.99510792143717,4.72406054467241,1.04760995023766,1.68997267497151,5.45153082555404,2.74265059777988,1.34551700756183,1.28368111560285,1.34310396699188,1.47667561064656,1.56162573568055,1.73536162826858,4.73074079027924,10.651852068518,1.31400671337791,2.58676934012558,1.18742248180911,1.11254143238701,5.1582693625715,1.63258770048659,3.86809099847198,2.68055736388291,1.97401374314545,5.88775426762424,4.99988624266098,0.0,3.2945962619004,1.300836968462,3.59855894214982,1.54807780305727,1.26431412919205,1.53776534403491,2.19693787809891,1.13933596709168,1.01178946397939,2.03339901887181,3.44815420617865,3.67283415680706,2.22841991421152,4.77462499913793,3.16927760976135,2.06361255854404,1.2152722406826,1.18290771969995,3.43477839712706,2.74702314704718,1.03351897165007,3.20858598303178,1.86113366582035,10.9301563551011,1.76086630561261,4.69462139336182,1.96234491550913,1.42993218192247,1.18979512960291,2.37494893513359,1.11568960557213,1.64031669648359,1.2637821487232,1.08083368664902,1.0495008993523,0.0,4.45436865317853,0.0,2.54781988356898,1.36214438961552,1.21540460690065,1.71850895178331,2.30600700239802,4.84820201474201,3.20603370187496,1.13213344750314,3.69407605244405,1.36456134339385,1.87640833048822,3.05587399369376,4.3940115857016,1.40340323462822,2.53635368580684,1.39154942879212,1.02612863076053,1.19294873429969,0.0,0.0,2.45160938483357,2.26942204680412,1.23941338266888,1.12648502838374,8.69118431096114,2.30112436805384,1.07338392099441,3.0950109336412,4.24948890262944,3.07657745294142,2.19936980764133,1.48409157460956,1.2813596668796,5.79139668120901,6.36442739269681,11.8537881286641,2.8500373436319,1.055559219498,1.9137610954479,1.04467516701804,0.0,1.29378109608483,2.4950854787041,4.50613476628429,5.29574291611901,5.59760623847228,5.17598896002103,1.56347841937111,1.503693461621,1.34957608864586,5.37587461202422,0.0,2.31054501399919,2.82824022794944,3.60111564971113,3.61020160612774,4.74273034660561,2.03560394937033,3.66377507785741,7.4174042210891,2.78477970319208,3.28760220126574,14.2665259205724,1.7693051170929,5.66430365615406,1.28279249547734,0.0,2.67676306359862,2.20956158254017,2.60610447134355,1.3015871637392,2.82603633647869,1.94949643895319,2.4566934692663,1.32526626847582,2.69781433667386,1.23575916985641,1.46641716778225,1.55461853814745,2.59073683493326,2.16337548281265,1.46125750482548,1.10199704699139,2.57702279767491,2.63781700277519,1.95312831525861,1.87617317453478,2.90205804530601,2.67968688030751,14.3208004883504,2.727176135044,3.16859612102272,1.98556148011864,5.24760101084608,0.0,4.05508268319132,1.43266497127856,1.81814684594504,6.48658876531577,5.60231505355722,1.81693110805406,3.4100692909748,1.10788549088422,2.12572007640706,1.90810312063466,5.42080890558019,2.75803105962137,3.61432488866131
20.,1.44716309698726,1.55309262333388,3.25532343193147,1.62137787214921,4.93771593215114,3.07255595690712,1.15327320525652,2.32810880227043,1.84156028197636,1.22429533876776,1.91568678818745,1.9978476677126,1.30631725267914,6.57096509406449,14.3633281032463,4.77657020371067,11.7216020835821,2.82540305210203,27.8291719752639,7.18231841417518,6.05158854476843,19.6759472310065,3.67536644412663,5.84047838052601,5.61866200018465,1.42186361850673,7.65034158291093,1.66861855918113,2.4032870422341,3.49435952432337,2.25414743010683,1.31177634836398,1.3751636804279,2.17539170202767,1.864120273981,1.2468451998714,3.58030000800121,2.47884367544512,2.58481305772414,1.65363774193155,1.01139693841881,3.08223712354966,1.42112273225733,9.16768872081982,6.88899313393798,2.91884716957453,1.68907072251137,1.12426100750203,2.46241656991137,1.63632445521592,1.73861575504157,1.52342157248015,2.40676576991521,1.29820682326522,1.51046565493705,1.17891559122568,1.31662667836951,1.62864133271362,2.54845534910588,5.83749044706565,2.45994084731101,1.48218543044645,1.65197862407847,2.98798694998492,15.0408821002852,1.84850438739417,1.62842742344902,1.21521929209763,2.55459688348517,3.01984693738899,1.17120654070761,6.62408227579753,8.91421352157359,6.55896689749012,6.52286906148132,7.41849908357092,10.3397328647321,2.39209209222018,1.18117438352569,1.82460331104836,2.41086976975625,1.03777823872357,1.21216208901192,2.69670928999773,1.0179288190371,1.78899886056776,4.79972796250454,1.25377412158261,1.00352872776694,6.79478710780611,1.34037005925607,1.51267691298999,1.50815649941635,1.36526877823004,1.58070871486261,6.43240627147421,3.33819807774761,1.91347078979607,3.18989886299391,3.38257521116773,2.29253219150518,1.49324551086271,5.2192962488966,3.01199789100504,1.5950736838006,1.68908768899799,1.45605128860768,5.61663347852166,3.19776111728402,3.66953451494642,1.6892970515997,1.7432482897856,3.49267061512968,2.8003312384515,1.53537908907931,2.42313564062425,1.71275368818065,1.63943581406943,1.13951044922959,1.09679774913302,2.00612737791811,1.12679243020118,1.269040292553,1.96994396649515,1.38004423427361,1.54414640526338,1.1691218577677,1.39635947574147,1.5195819000607,1.69831040845087,5.44886620743568,3.13520915955249,2.17990912111493,5.61475141566171,3.7735691069131,1.54554447189849,4.28487410532097,1.4881638833958,3.75897190525212,1.87219643610237,1.24678342902691,1.38921467011579,3.08367628729383,1.98181747870378,1.27870445253179,3.63807873615293,1.52987929791907,11.7838036326662,1.36901572740344,5.28750049908573,7.88080879030253,1.33164113982596,13.4626370708226,1.0608008514956,5.23186723518839,6.01990960248273,6.96934212733804,0.0,2.30481859895465,1.51898094878103,2.05211077280866,5.77261894169782,1.32638631014461,1.41786197888266,1.68702082348827,2.43908808079459,4.82933562761107,2.82944778625864,1.99700895961758,4.20353643860336,4.32302395101327,9.91211365818962,1.47204344302732,8.61130550366551,6.69987820900974,6.55404725549076,5.32126299437568,2.15651714764438,1.30749053571316,1.41398245687101,1.78379465589349,3.58213710594192,1.64489368246434,1.49333282130323,1.80420590002543,1.45345929099693,2.3375641831507,2.22695451009952,2.81807588966547,18.3747353480342,1.36585318505303,3.59468393136061,1.91837464973457,2.02235106350758,3.81804709523951,2.1710945132902,4.90492039356336,1.98914132057514,3.20890568763274,3.08885188847387,3.3360533207572,2.27566192314922,4.77233332660325,5.04828884227555,6.34970063507225,5.11762982760454,4.62487665117993,1.23915293977464,6.32944197852465,2.56317028782323,2.09829532266369,3.00031166035812,1.38178559394704,1.32921886538046,1.14165062797176,1.43823523110404,1.19325684209428,1.44317412483303,1.21393138393527,1.26207260737073,9.41288406738725,11.19334045484,5.36789570191468,4.04511232121485,5.63780248444429,9.48757123580804,5.39634810016051,6.95382203562742,4.85729409226864,4.85649645314867,1.41189933626704,2.94864020237898,2.43288944863223,5.03539595994833,6.98204755826704,17.0165676755901,5.71631844087459,4.33309993399485,3.00708190962729,1.99542920334012,3.4370398072156,2.75292261026924,4.28471102648142,3.96603772230776,2.39544053264616,1.91561135386454,3.47256009135115,1.99227126354751,6.57151623368203,2.39951981231152,1.73064292453854,2.85674814781694,4.22407812888879,3.01717586997362,1.44617089920387,1.26193021740342,2.51037631003221,2.30093989697587,2.67118736030446,2.36455909507175,5.62491205058846,5.8880429494426,4.33492489663863,5.53422170671595,1.82493904875771,1.73299083882429,2.08406623228994,1.00082027362588,2.37169514528434,3.83719273530106,1.53824880205269,5.61281805489338,5.90943610801603,6.22950185170227,3.62556634388843,2.27772897018121,8.6528961625758,2.34111349460318,3.62305714902904,1.48384771356882,2.79443016841869,5.59298438565678,18.6130116833132,3.77363062653776,1.6477959401561,4.56384788510333,1.34346345451369,1.36779019383211,3.33781908101639,3.62767001183546,1.44696570665664,5.3092085405265,2.63080554282009,2.00210594398108,2.78419784642288,1.01990700818236,1.60498269839914,1.0702632009292,1.83454464711896,1.73505061322413,4.9861078494463,1.0207242642749,1.67519210620656,2.37824332368334,0.0,2.3264239634842,6.72368386969479,8.17951102959551,1.43770643061262,1.88809351513861,2.21793365377367,1.7687182749429,1.73252509211871,1.4387768779453,3.07018959020891,1.3288311275037,1.18993709860282,1.92650810596812,3.2067503105621,5.69491777545373,1.27964516067937,2.20080964365249,1.32486010938042,1.38869270668467,4.46673613263116,1.52482226383062,1.62875071016895,2.16792371459221,1.89698696593224,1.77762187856773,1.6829102278917,3.90264966796288,4.0430372588587,2.91592641486016,1.31774512096845,1.07308108609502,1.40063423100558,16.143931612575,1.65029146383679,4.20432530172352,4.14525236861242,1.24722518595127,1.27359106118746,2.08298025189458,1.64261650728882,3.1472701210889,2.4092884029701,3.62881160277379,2.78933085733157,8.62015345867357,4.85802294290884,5.74765213949424,6.65151984392421,7.67735879421183,8.78355246210105,2.0595717693139,1.70565787532487,5.99074835103825,2.66083686843437,5.41592516090652,1.46582477919204,1.13271578187565,1.75094996136783,1.11776143371514,1.680659101105,1.94262352675113,2.35518649284071,2.83322534673716,1.61540130953612,3.51150856638472,5.49692208258377,2.60223793114898,5.14590582978906,8.36441319284439,5.53339593160117,2.37980770023503,5.64340432247878,3.06957387468034,3.04221874388149,5.31518969691971,3.4211718892474,1.55341203902697,1.62080601708628,4.02980506592194,4.46621325301043,1.87642760521286,2.48299589676591,4.45728629348039,3.82330492737693,2.26165860246887,4.25737538445547,2.65573841283037,5.01208943509883,3.71821364675581,1.3247388976545,3.90459219807329,3.46730785380289,5.17851301637342,5.17064710690813,1.59617786323981,4.86186961339921,1.54523889696551,1.40327000421109,2.71446765765495,7.77910656726401,6.8657689322242,1.70334691928922,3.72678294198284,1.59699133911806,6.57286817839276,7.30293107386752,2.28958380606621,1.56875447258295,3.29786552359179,5.86906270386469,3.15148787082682,4.95437979182374,1.90796098261644,2.46724801657698,1.40887222311042,1.07254574176202,1.1414751768733,0.0,2.68724988680931,1.91551815870792,1.80969827250752,1.27170203315315,1.12393067292783,4.02631078814033,10.4590592330938,4.56376631087492,6.53914172046798,2.07918300580044,5.42587806874657,6.35818565759491,5.41058281456085,3.05305261296769,5.34021543890201,6.51621692976774,19.9475555377752,1.86733670413336,2.05136483678928,1.85163981702374,3.00188943701148,3.34362472940079,4.14289916730857,1.68028551127188,1.76342863063808,1.42126328049257,1.97176266758486,6.36236252408188,1.63336872299911,3.97418633237961,3.08758647903854,4.86254520594683,4.69852398446397,5.394182567515,0.0,1.41115106771443,3.38465105463956,5.31216023974328,3.46634649465014,4.20948006711394,1.92531086200515,4.20480606472899,3.21691040904742,4.08211527528502,2.18640591089636,2.34804173227025,1.15310283773813,1.93141861513428,4.25043094899997,5.66994373079723,6.82783641371152,6.72101543023477,8.70715655697017,9.72529229196642,2.54771993191676,4.51758021443104,3.97587959416584,4.66882160382337,1.66831326336634,12.8013800928995,5.36070644346937,8.12058268667518,11.4155183419571,4.68060873582047,3.24645596976823,3.05904117187736,2.98621896107404,1.08634388828872,1.92064366781962,5.37446006468814,9.01753811114139,2.81936988373548,3.74126935703057,8.7143347034295,2.37923899815834,2.77720270635473,1.49666945644749,1.71269353618321,2.20890413353442,8.12217383430197,6.5087852515158,4.82972081650742,8.46702821779153,5.14754959115464,3.89599766333751,4.48851588188161,5.0608742752302,3.66362542971565,5.16415052743795,1.68578089074757,3.24567196630827,1.67140254358257,1.46433919036754,1.18746449794558,6.18058789148904,1.52336808786298,1.24049462723388,1.41984632259415,1.91536980837984,7.98028254264932,3.63296591513137,2.30629727122146,5.33675764178971,2.24793668444842,1.70571914103441,4.13308629554045,1.93831335895856,1.66758474808341,1.34833040857149,7.71951473597477,2.93760376070701,3.41454743464545,2.35538370735674,3.06922461154507,5.00396764871565,1.84069984565532,3.25705476103273,4.2430455631398,1.87054343038128,6.81738940096982,1.74704367744867,6.06887216365278,1.22798942928004,1.35784095886542,2.04725808303071,4.9309799263056,1.20371392162548,2.06740729508992,2.06312400963337,2.81708215526407,4.06776335961241,4.04537202785942,1.11353587728927,5.40112059620615,1.88872226202138,1.54054194341217,1.66516510297733,1.55013142233466,1.26200852911925,1.21751411553541,3.91846916826545,3.55728934149471,3.0576141311281,2.78881748285561,1.79454440451529,6.6044878617142,5.23894203625251,1.01763808144825,0.0,1.5137956619352,4.75181927574429,2.97442203988256,3.83666655663336,4.80425970947698,4.16041922475787,3.72541972832972,3.86854923553935,1.0412643811823,1.25207869361085,2.05094195064799,3.29936167329187,1.76844679331067,4.26786392971767,1.08022894060135,1.35585351170441,2.15609462472775,2.5717186817011,1.69980531065355,2.94122988513846,6.6046348157648,5.15638911521071,7.73794716937303,9.01232211198485,13.8951449849797,7.13211913477349,5.23654797407307,6.34688491887889,12.6597047114115,2.09661331393234,4.25069377252767,4.17507971925376,3.94675758949978,1.20390442165353,2.4097666097031,4.34948720923326,10.770181367549,5.64602362075044,11.710020295985,3.80029575511044,2.45476886273346,2.90033727582531,2.71499751442501,4.8534689636971,3.24774642450492,5.20472460768068,2.00113375709254,1.00526133198779,1.55468693105618,1.64844973468245,4.29997554706289,3.28380913023178,1.2929594848232,1.98354402945243,3.05923428207776,6.63669308325479,5.32728753239643,1.61162615580033,3.16550303264094,2.88052388551225,3.68595677534986,1.37295464810318,3.39096198781433,1.34630127083733,2.02724142402848,1.13341063729045,1.34823707469648,2.95078557200128,1.46178750555212,3.12720366202549,1.29722311931057,1.35196647827878,1.54215109409178,1.45458238358112,2.23945486777404,1.04800376385203,3.81081862377526,3.00757444749433,2.23930485617444,2.00142140486568,2.58292757971516,1.89508568893961,2.29529600701293,2.64689948558175,4.63093793954349,1.07697065315017,1.04776445657218,1.0724765623413,1.34270695672745,1.62860899614571,2.53732868879736,2.547938808047,1.3790236277935,1.2955118769341,0.0,1.36094299356866,10.4365886683586,2.26058702429528,16.5793606854989,4.23579493878868,2.7342388262088,2.5704430968588,1.15910794055047,3.11433258694295,1.16637137761634,5.58967300557153,3.92056513778699,3.95986093552465,2.26375212800348,1.23038367629506,2.94315351926808,6.4976570547362,2.37392703107948,1.84408619053441,6.37991484516911,1.31043551818306,3.83312803654865,3.36985249202197,3.84929172800965,3.79008581821614,2.85020088732501,3.98377237505212,1.27889538849413,1.17850290687057,4.29015607340591,1.32127467688452,1.42768003058479,2.79495946558123,1.25049315532324,1.75068667874136,1.47121667866386,1.35318583555775,1.37850280766933,8.28502935162793,5.14394263794906,1.66744750458235,1.45271870511636,1.7849856173996,1.38509005353892,1.28764355369517,2.73472275933355,1.95498903124691,9.18175139614243,3.97621529714392,4.42834731603914,5.14873661140842,2.09853258048497,3.54968004155706,2.06519675548273,2.31721436953475,4.85066471683279,6.56014386831378,5.67184432804067,5.53081377179709,4.90047739714049,6.65733526070067,4.20571421578733,5.86738979182043,1.70464181490651,2.22288373611945,1.4884268329942,2.14804286654007,1.27298046680743,1.92408255355737,3.64111940334666,1.78381007840205,4.75333344529801,1.52975683148178,3.02156236649862,4.07676969286039,10.1808484652503,1.4981274053658,5.42042494097179,2.19987689356557,2.01703226776744,1.67698117661375,1.49088032815837,1.21249289542598,1.21586444658418,1.70189706942269,3.89087625558166,4.62479543247263,5.41665731920601,7.02620403786503,2.48025505079333,1.87651381805122,1.80557771153954,1.70416461535987,2.47829524978252,1.86731847943686,2.19300542896584,2.39167353529268,2.79050821209818,1.23673655335792,5.37091631114028,4.87800104720219,1.70811727014842,2.02948612143233,1.32810353919949,3.88013919913271,1.15100990453716,5.35032471911748,1.35604134915701,4.65880555474648,4.72146321974173,6.41791113905809,3.62535671122681,5.13553840627772,2.67723278931887,2.68355171762632,2.5589637497315,2.04528745655689,4.73980944496436,6.42403865333012,3.60015542554693,1.95618388355926,13.799614880278,2.01270321909774,2.3103163401881,3.6587678749851,2.63397115549396,3.07068587726628,2.46656651718086,3.14265943258112,5.02691421188097,1.79658038595855,8.06445692020896,1.29961078714604,1.12177525450716,1.39207996344619,1.38598773656866,1.18424836610306,2.20154451716431,6.89542827406728,5.91506377059576,5.41534339742454,9.07069693327999,4.18149777927521,6.65937538693675,5.15383481861661,6.64278243985739,5.74089426763774,16.5131821630116,8.58004507181381,7.25301752723617,5.37892979463969,4.55398596398152,7.51898936410513,9.99526920374742,7.8697679179397,4.43222676482343,3.64015781653094,7.20205993654238,4.69408986262633,6.68642126128587,5.54000725988713,11.7645736938583,8.97581899329814,8.91235854294869,2.96592728399421,5.60664536686703,13.3700963437736,3.70098260469231,4.17693668433239,5.32610371324028,5.76080678951048,4.9467582588852,5.06430199429973,3.84239551378162,7.09540488620562,6.48875905481904,3.27176660661562,2.11686438336276,12.1436996656739,4.95536052025724,5.25085738176894,3.3138003745641,5.2594714089838,17.2650373206484,4.50438214948326,6.61283885656236,2.8163056551008,1.16224764545767,2.45849336391184,2.20313797889941,2.75120944433005,13.6226460224261,3.20068043184762,9.37590085801438,2.18959964834844,2.02318507553746,9.79527368463518,2.61081181305947,3.3553711810437,3.13125035695988,4.13481569137523,1.84714413894827,2.12478697964097,3.63430809219756,1.66139436867351,1.65127737839446,1.46688482917948,2.13625061295965,1.35703277028481,11.7085446090223,2.84025426463189,7.30391973585791,18.3574984960302,2.29057428736104,2.20892551684057,2.15163856266445,4.92794152608937,1.09103533444368,1.35328144146614,1.13948467850543,1.2100292738717,1.32423755487954,1.15996248700266,1.65393977595313,1.37224660974488,1.98809550158361,1.40291703397484,1.26800119094544,2.1189328674033,1.2652163170009,2.85896987842014,5.60468185275902,7.66755600929352,4.91287098092011,5.36308103480537,3.16971638303702,4.68548469765751,5.24992738294628,3.80429235315783,3.69193027249729,5.42859383156807,4.71178447008419,3.96331465851427,5.07259209621216,4.3358929890863,1.64917635248193,3.55489159869394,1.5742145314261,2.54191701393248,1.21104771017878,2.25913029720293,1.5875474106644,3.80052674417634,2.08383185925986,2.59261434108127,7.10760900054758,5.56520685492508,4.26519157145481,6.1713902077174,2.02549271595865,2.71052586545412,1.52364678961978,2.32595265562828,1.22887832279671,1.15688456666768,1.33495816620942,1.39681584302949,1.10701151281884,1.46978921385272,2.45199797547722,1.17315561650672,2.8527758666747,4.27171494992693,1.75066978072907,1.5712847900123,4.66308995710316,4.4778535732957,11.9828299209771,1.18910153702649,1.57962629317929,1.63838426042969,1.8664575632217,3.24868539522722,6.79221912716662,10.8331402003561,4.8500070799428,3.89523267253512,6.21345886333856,7.07928555766935,6.86676582085647,1.48068200509979,3.35319778011135,5.28885591454411,4.05758711047567,8.11357546710682,5.25368165913649,5.86560845046836,4.73386396310842,3.13663371616766,4.43416316538435,2.70865541232084,1.44482408357773,1.29055530663812,1.46220354250864,1.16505145550772,1.47832161943643,7.2951832572549,2.67131127632704,3.41418985074961,1.175161776475,4.31428888933378,10.7064343895383,2.05155048019339,2.28728127919637,4.60893254415178,3.60567678591441,5.21515748442675,1.73018488033114,4.91719559457963,5.06018671530321,5.40355486666496,4.25492111288738,4.87265013921566,1.19133423477624,6.38940327412778,2.91944267473106,4.43724802949816,4.02125057471503,4.8436149525301,6.44497386328155,1.36348935217808,3.36718191757501,5.34213647503178,6.80102408396305,4.33715533597308,2.61122556545411,2.67059679346613,1.48845713651094,3.0903798053254,4.85620307885121,7.35612391204697,3.13072310505993,5.93451365200681,1.60383743528153,5.33679148956798,1.66426666985798,6.32113859835829,6.70792024898901,15.4274633837425,1.57030520906349,1.58839064252263,1.68638848361357,5.29290936762187,1.98680425631891,3.75137853902961,4.61863266132468,3.80661419560002,3.69671444513242,1.96281775704037,2.09137810407824,5.24476794779745,3.26360433829059,5.75728664615071,4.73438210977485,10.5503007711202,4.58937390719751,14.489947739151,4.49817467983612,6.26045704726912,3.74553825334635,3.32335697357485,1.59678476689849,2.09672461595115,8.25524048658565,8.67450511505415,7.54208236960893,7.35444276922418,5.35262325466943,4.7004456043286,1.60980591547418,1.74639233948724,1.5372766457629,1.09572580595737,1.01831192869543,6.18783499363952,4.01111678272805,2.45993618132527,4.3710627019821,1.14423951888105,13.2169580742612,11.6476042014506,12.3526860150351,6.18862316652972,4.97133153872344,3.63974840166445,5.11916505172165,4.6409396366954,5.11692346433243,3.96336581619531,2.71073000782928,1.90676049567347,1.8637504831173,3.59386903977302,1.69008270522801,1.22563656120966,11.5423510729011,2.63133673208873,6.04348734381646,4.90015542035501,1.8282142531125,4.39004630418219,4.96623097790385,2.21535148412875,3.27836455647388,3.65215203102755,2.54053522353843,4.19221037964078,15.7049731175826,4.30508574093751,0.0,7.0825950598821,4.15677292028407,3.54189947962787,3.47990176434066,5.27863180578928,3.2691284294594,9.60165162381719,3.83032630520958,6.14137083947402,3.07871871502256,1.6656603629338,1.228241452237,1.08169575887201,1.40882094218628,1.00138743244798,1.35379181098027,1.39597794770725,1.27076677444761,1.40646826995014,1.33438865937124,1.34969208568154,3.35233129843686,1.2303201254021,1.32267372766669,4.20651273529635,2.16927825588598,2.99041808829865,5.30841345044866,4.05025013363154,1.74355394329967,4.5858922971863,1.74594436670178,1.33040949190444,1.54711232791395,2.74966375834762,2.49052652827272,6.18969686695385,4.91385139332551,3.32417122426682,1.59512824906166,1.67548357692632,2.09599466555829,1.46770987109487,7.09112084354175,2.48697821777738,4.62059886465058,3.30820069251608,1.36000044378963,3.95721799985943,1.49714592041388,3.99192935963165,1.20816605117772,4.32932506315984,4.25738409984378,3.74115060655825,6.02317275682803,5.46785750314227,5.20558544921297,9.95516499095818,7.39568216059865,2.19012838386268,3.21371813343458,2.13517945182442,2.53627526325015,3.23354408494604,5.36706349364493,12.5485641014383,2.48073115261609,25.7421323270397,6.31743518109037,9.76992510279854,5.74216476166261,15.3083274147273,18.7210818860212,3.91097098360552,3.11746544836967,2.9831358097994,1.79985823679943,1.38595192485544,2.08944855914865,1.22391461208561,6.3290990888658,4.77992161815307,3.78805280837108,10.9254342412419,6.85425278004247,4.71598167179262,3.56161652222434,5.6859204507669,4.27279850494646,1.21713711298641,5.87846902010753,4.71658078404952,4.5011741642341,5.06783194740193,9.7326848748593,1.1584004467363,1.86945831991586,3.0076732875846,1.63654409984459,3.41287383264715,2.66472672386335,2.69297296678648,2.36434851150935,3.70477204748843,1.13035949738392,1.50094326357003,1.55886794930724,2.13603469523067,1.19572111302889,1.73854771887679,3.36583676597345,4.45275166868701,4.64338223564045,12.6819315808921,1.11693025148078,18.8130272655702,5.99832286240184,3.3705477144553,2.94143017566641,14.5457976341131,8.62625592209543,1.22262482812676,2.594413991962,6.63313182024533,2.02355494157933,1.15168787267926,1.86440396100364,5.33987837643332,3.0210470511597,5.6208765611221,2.1051845913796,3.09915651098969,1.44710952109928,5.55060544025071,10.4249233851139,1.44410453530124,2.71128130100522,4.88099499365494,10.1936284245977,1.15762438200242,1.27700044210621,1.83859977366282,1.44693377687693,1.95964973942021,1.91158749011275,5.77720041217915,4.3149686201883,2.68527243937918,4.94212588199427,3.66356016983799,14.5983601518219,2.6305551053104,1.35492705514072,1.14238419136978,1.65743860341093,1.30095650070324,1.51503837626197,1.58335638463081,1.8368424521325,3.29317284078964,1.31443520688914,1.68406720793321,2.07282655204737,2.13596970953446,1.86790929185428,1.8389189558393,1.29046016261156,1.53094339651597,2.48357864207716,2.21783294022609,1.54693610665949,1.36638576052914,3.0650919694057,1.23305248565102,1.51199008078533,1.79388572392654,5.58269362255613,1.75717131566667,1.50723944679865,1.99326737593868,1.64355459174205,2.14167620584151,1.42483347861334,5.2777876389847,2.75015402352301,1.94444188121624,4.46630659963453,3.87674356965498,5.54193330188204,38.9732687694572,3.66454036467246,1.29063786161173,1.57638615669823,1.23467254943312,1.10478694771462,1.54314520498154,1.6671924087017,6.75783852538977,4.59068541342833,5.2241537282794,12.3181076199254,7.88363588269118,11.6629118024185,1.363243189732,1.03215706348774,4.33815371745028,3.10300439084463,5.60459678647535,4.40284616816022,3.7231464342773,4.38912773797132,6.10549451752355,1.82702780051344,3.62178453637826,6.21183745851792,4.3315903313688,1.71535041153053,5.00791898619601,9.48811606376994,15.6003627454637,5.18839528286979,5.37792344561142,11.0847025457124,5.15855211762325,4.77007986476008,7.1437353869456,4.59491978329279,5.70183308131151,7.74843338863358,15.2452758363292,5.88074383623314,11.3400140172646,6.21900958738947,2.60718641973238,5.18217595267531,2.72107532212785,2.97341973197995,2.91133274867444,4.18721442206735,5.75103904137791,6.1300220378008,6.70734328624028,6.64523753178666,6.28537945177284,5.81746460326784,6.26365299240143,3.34216173614745,3.7432736274815,4.64526156906155,2.70600837168948,5.47812089790794,3.99720448877586,4.09917415254699,3.79337798402535,4.32524608451757,5.59828471501171,3.39860267617275,7.65974809102442,7.58779976295674,10.4573131405421,6.05684274844082,14.2114811958511,5.60293121789614,17.0767616870645,15.8489414579452,5.63107714392171,6.49809407694141,6.78102401343223,5.17847556306175,4.08944987858754,2.39738164072516,1.69282310738538,1.62726446941632,3.84482489037091,4.65505370472476,7.55507676121944,1.51572471503313,2.0578312215662,2.61019943086069,4.58884293958535,5.41464862589374,2.15384490272336,3.49215176575096,3.6554807630108,1.41598362551723,5.29234069937325,2.7486846966413,1.25448627091361,2.02034016656878,2.35693471907964,5.44783288059644,1.26282948609733,1.10244009812665,1.67061341501976,7.39634556913092,5.62707078183958,8.39880073616997,7.44410371282929,11.6203349354493,4.30825032642679,4.42552716054587,7.77890313765171,5.10619555891762,6.35809069749703,4.33273930014455,8.71838002437797,10.0909356243216,1.65395667613165,0.0,1.1693705138333,1.73842844598855,4.13182292380193,5.5830880870629,1.10064499114306,1.14839320672568,3.18948540056209,1.38362033269399,1.64243594164947,2.30610530904151,1.55904903325158,1.30095011211776,1.42230057961854,1.27326037574938,1.7645302223779,1.7684738880603,1.19103531506185,2.8913600570154,3.07028039469264,5.22545389113799,4.17044680358919,2.12388532746539,2.10619095708207,6.87376149581211,1.65147123307954,1.23553587321055,3.383820243507,8.67891684621183,1.00374842796427,5.46398289066104,2.33177029518078,1.13727464483783,6.13861151508859,1.44519017954002,2.36119888717676,6.23544968638716,5.70217567188638,13.043168902895,4.84904760909904,2.43315525697425,2.14830808351869,4.27266990252799,4.2591561348267,4.21510775002987,1.98023781769517,3.23180236035636,7.29012119019492,2.22811870522198,2.73145538708238,2.68837052126525,7.10690203794277,3.43963252928464,9.79149169537513,12.0555423791925,5.06293734166634,5.40090023655024,1.15055269407115,1.79244395614082,1.05344126562227,9.00942449585272,10.796226694693,6.95929197441694,5.01964467291371,1.48624117937455,6.15005514155499,4.22480193144778,2.19485941990819,3.10753045852343,1.1559455251443,1.37443278177568,1.02907990763231,1.01437988330755,5.79601152394487,2.62056088799578,2.68221949253165,3.87619728072134,1.3827604672954,5.92631045952817,2.03670734073145,1.517235386676,5.78136617190652,8.02095493158907,7.0424577850371,3.89024642483805,5.2203175148399,6.22264965311567,1.43216611179536,2.6173565627709,3.66851787557228,4.0410089842301,2.12752570061635,3.69436253680321,1.83933652475578,4.24812545459818,3.35371630063453,2.72329499252159,2.60757876753036,1.7027123388642,9.48784873263438,2.65000245657808,6.23537694479727,2.45729520506348,3.58353775866107,2.54500915068481,3.44515140148066,1.49269868671992,7.48785237073401,6.27650054141891,3.27088614834914,4.3207147337099,15.2108301472439,6.37601365110695,3.49209362527867,18.0473340466083,3.90079842074125,5.16474139871018,12.685864622998,2.06443111149115,4.54047985361666,3.63308793360635,3.71017802109433,7.17343384785653,1.74451849796632,2.55639206044748,4.7825039780964,4.86344576541397,1.08424510203923,1.53953025306751,1.26369564473473,1.37489910278304,3.77525641717494,2.82611432446074,1.38444317552973,1.3417356362568,5.54384486936688,2.15177647895937,1.97247665950236,5.23888468933572,2.14212275293632,3.12115177403217,7.78835759942976,1.48420988545535,4.97089037601896,7.16940764462299,4.29629216038538,8.45782969133061,6.47562048956999,7.1832369949564,5.66406102159587,1.55784089847274,5.82942466172205,2.28822856614298,2.44804773223589,3.27986529150645,5.78478491417553,1.28422903740492,4.62641773624202,3.0005182821924,2.65356173824499,6.22880900662526,1.58408900856826,2.30674470514614,4.31730840595468,3.22760906316105,1.31068775917005,2.98234355976717,1.48372824101078,3.55154588494106,2.24936806901376,3.49711466502366,9.18207929046626,2.98270687129141,6.00133096884852,7.96705644413419,4.26494420904874,2.80170421522282,2.09819196289849,5.12830434576773,3.79877021138309,2.13232189726728,2.1279906925695,2.41047574617786,1.13330868190319,1.4792120055278,2.9672473620508,1.59889771951849,1.57602981662546,0.0,5.23740782440009,1.6441040640976,3.49842069637823,1.51510502171011,1.43362698947386,1.89855151908673,1.61979996462151,1.86740380277552,2.16524756459023,2.09481119731066,1.45439765519452,2.1702841683994,1.44439950506168,3.02193647799312,5.56564895412334,1.85100661764385,1.61372030659531,1.4130603452976,1.51393088644191,1.48084133992347,1.47382162934699,1.0492436759528,1.88184985113316,2.09421678796692,1.66873586852157,1.80836667444582,3.43027208826342,4.52576232561337,4.79265386174871,4.81065942462607,6.42761105478304,4.9211335871706,4.42964631174786,3.60982595912694,1.00350076583818,4.09578694064325,4.78826731809219,1.75314662723492,1.77071510687271,7.5974622614308,13.3438344307729,7.52191695730832,3.898491449644,4.02040731597525,2.24167230863943,1.94571207914898,4.74519416430036,4.31293742404088,4.85420343841633,2.59451756216294,2.69375235884048,5.24822379041674,4.45689494497332,7.04594695529615,8.20950643922415,26.3047386116648,7.61368672544909,2.97941683386201,1.18196561630343,1.38044059246302,1.23720987377078,2.30679840135064,1.62021327053053,3.00628480663458,1.69443954456941,2.65369935240336,1.53653962216744,1.53495044082505,1.48564218099161,1.39158035997657,1.90508105920737,1.50643084649425,7.10330985359674,1.86163976586486,1.03106266321113,1.08248826563531,2.92337301239331,3.8402051589654,3.57486195542429,3.10523088338696,3.58215445092899,3.67782339486657,4.96086616522747,4.67320085843145,9.86109706565582,5.26296988961308,5.14446971347621,1.88389753556068,2.3978140955753,1.58444640549869,2.50525738550993,1.61609431721689,4.90772302507716,6.83130311436418,1.90432570117552,3.0625782524349,1.51586076236595,5.73700344937329,1.2768579528823,1.45017501365514,2.16810807409183,5.88446472431971,1.09554882269862,3.87709049980501,6.01478463079789,7.62260330322358,1.32077462727706,3.01379537942351,4.06299871631482,2.29353114306783,9.05024888030665,5.04480045816626,15.3023569856803,3.98125917090526,1.48365782565522,1.24113545916649,6.90698982245318,20.1540912064818,5.83691050102691,3.9074551620511,2.57590734612365,4.43749947282297,3.85472906485964,2.00669921563332,1.97085315896642,1.87787998432594,10.1951215658507,14.8435714386672,1.77544908220303,3.11058574723782,1.35532047364642,3.69328811399672,2.49349010883657,1.89508391089026,1.50923623777437,3.26776321338476,11.9341716779638,1.9613729283118,2.75725559572545,2.44319563139678,3.66674523575467,6.11658434511601,4.76841085674314,2.36228637839766,4.84472571248845,1.66009208715262,4.20078525504809,4.04044464804929,2.49233042823577,2.11467092303457,4.87146996334558,1.7484825489906,6.3130851354404,6.4149072364597,3.71380786445145,5.8249674039998,1.94361794664473,6.29944349763997,1.51404671077796,1.93862359759444,19.8224421625384,1.70681048984629,4.02465880071017,3.16909481429338,4.429195303317,8.79908594258852,4.13760334766874,4.60710690272824,11.4094226246968,5.01933313442838,9.10213090073415,1.77309221800295,9.63736744682009,5.75900480337423,1.38645328260397,2.46971476704642,1.85012748553872,1.17593752093721,3.61391888287796,4.73808477725208,2.21158144076418,4.19752787473719,1.55954682639857,3.59983251487853,6.58658350370617,2.78814943114462,3.89373172280417,11.1816192529885,18.009950531537,5.65371622876066,3.29933333676971,5.72619961570036,2.21553603589911,3.04927401704963,2.40967240765308,4.95062477783883,2.86882113605367,4.21433733279785,7.36301755835157,1.91040355563652,1.0154808782911,1.90449318214599,1.71363093229553,2.23626513211973,2.85010309145915,1.35116991167272,1.48168920887038,1.08131138237755,1.16703225517957,1.64841248933995,1.73098339692214,1.96166258298991,1.42355078065092,3.47271748160903,1.29731113649166,1.22515859892107,1.41202608454791,2.38535441720497,1.14206613145742,5.52385139072804,2.21816357742404,2.36780074680397,1.10473355022701,2.82127158518447,1.78923100078561,1.38997223944263,2.12732416603571,1.73439392216128,4.07534580839676,3.68060342148018,3.54466289881988,5.74942966745075,2.06054492843584,1.60965482982728,14.3520242054689,2.05784617251583,1.5743213604895,1.45978754964111,11.3255988907915,2.19475913918405,3.08656396917101,4.44297638794071,2.88441399133036,4.10555329180596,1.25890580379973,1.1505619910229,1.79772903051961,2.25644370434357,2.86479885473277,4.4382253600078,1.60219904867708,1.79658047075106,1.7158723684207,1.12863778173324,3.01383023680746,1.85227752266818,1.46719252505992,2.55030272521166,2.3790836622218,14.4511654148477,3.09426261850733,5.70871370335772,3.28408492739061,1.93704049937688,1.69334602682723,3.08560200424097,1.66433750676612,1.79613100136148,3.17867787278157,1.87361777783708,2.94307014061239,4.25404135115247,2.16768295244617,1.68707340256997,1.5441957397068,1.45895838524794,1.41161289761504,12.9122851346694,4.12128212640838,3.24285883635414,5.13466458133842,2.84336629258543,3.40735450336494,2.14744241297815,1.68199973757966,5.92663093698552,2.81541710149361,9.01143826381942,2.5475616886556,1.56698882403827,3.22684153041168,3.07621191513557,1.09686171082012,2.39248056116358,2.61430459543286,2.2841233250548,3.12324375601174,9.67971694594335,9.21202336895741,10.0987931198777,6.52964647820349,10.155289970366,8.2754423663545,16.5210501030512,18.2907744545468,6.24103275708902,5.80804339611729,3.63642578433125,5.16150914852253,2.10991502948602,1.45635457876192,1.35251011546197,7.52063009517134,5.38035499779318,2.91738200687566,4.20155931444661,2.28144556699544,7.02739415093769,9.44295082614606,4.60505679159784,5.38788326040016,1.29825665751468,1.22418025240882,3.14890016453996,3.74907211435761,1.37402979555331,2.35103442130217,1.56975150251927,1.3095621839364,1.84061926752404,3.0127220197023,2.9093025105292,2.32279053698342,2.87386136182097,4.28862212728185,16.9523485152138,8.64804080703974,5.24706122667247,7.31202728516068,3.91082242252066,3.51048194988006,1.10608327246376,1.55034951393568,2.45311037447674,1.22004429741557,2.4186788728295,2.23506691370123,3.89668128541737,5.06190960050922,1.24187981660045,5.95921219438743,2.04151546069938,1.79997574926749,1.51879083304834,1.44311173372771,1.25705521344213,1.6125639916483,1.82888241184808,1.65205061126645,2.82203364230891,2.42585433036912,2.03296486377663,4.17495417533295,1.23888451344611,1.56954987333405,1.37117923320148,2.83731264298962,3.11408492995261,2.6800921179769,8.17706173107442,3.20039601837987,5.05672299960583,3.19710559501527,3.51143281730593,3.18443498359394,1.06756529987032,1.73950250478361,1.58446278458785,2.58337932761626,3.02781348681545,2.46330267577096,7.21201857300552,2.7715728363297,2.13722101614177,3.78033588479313,1.53762112540095,2.50193377588983,2.2537232181369,3.98306615525017,4.84058656569429,1.38832454497492,1.21658617865475,1.74318359135982,1.45234935625283,1.16657631840775,4.8528791962366,2.60248436936321,4.94325791048809,1.73151569131974,2.69178462086302,4.31246654596163,4.98693987916816,3.28405687946254,14.1994858089871,3.90722138802602,6.39401644627105,8.56644613389364,12.843678741067,5.78455064583258,2.68042618908377,6.22302380199554,2.15249286718276,6.28867662881567,14.8009208006543,6.8560698186764,2.61502851353424,1.60441872831592,6.51759659115944,1.22215729367024,2.97464663624999,6.88612130133705,1.17620872619451,2.21953967973732,1.39184631582844,1.02929703424675,1.13854895312545,1.13953533674061,1.24343316659745,4.93899424187605,2.11633021307159,2.98649631473742,1.91870333145422,5.58733231157547,3.22768186605196,2.94346199980169,1.81775374795038,2.44319501804222,1.46004018210472,1.12279919847788,2.42584155064938,5.22370099916411,10.6547718743031,3.28343385849429,3.12328953534183,1.44625842329081,1.38987341309394,1.31294657048154,1.66682660936719,2.34135607180833,1.25315696045523,2.41176305671571,1.73123669300954,2.16332196127004,1.51746456728573,1.92696521922804,1.6205870737111,3.16710148431814,6.2410595541821,1.66016294361619,2.96048364935422,3.25166220562135,2.06222702507992,4.17074999926712,2.64026290614413,2.85461392999042,3.45683900737586,1.68393299005831,2.05650295849165,1.00090002483766,1.00637102708975,11.2922874152237,5.77742905711117,2.96357053146313,2.03710282042546,3.53619913287213,3.65508556204002,2.61524863614364,1.07900570212489,4.45349833995065,12.0543262347394,4.30291112768037,1.85819769230357,3.72524445857793,1.93526836566939,2.42527355873202,2.18652729325137,4.80543085660912,3.30533354967987,4.73084116591556,3.54569776534779,2.91791708719336,6.2315401165767,2.92450271501612,8.41131225584765,6.86982086720248,2.67985417776359,1.57084196038613,1.23250754484984,4.56642104387685,2.74599884229021,2.75793702876057,6.66963255544588,1.71105585510666,6.79316862923617,3.30197245370555,3.65073061402772,1.69422970419169,2.54916424756581,2.17696076466451,1.06692102744259,5.41824671196977,1.40881962579109,1.76831987478247,5.01516381553673,4.505854263093,3.68178854347305,3.38290582629438,14.0266885003788,1.37411279784562,6.1700400124935,3.48648937587049,3.14565444690683,1.25954689137311,4.64323503962374,1.60476125359749,1.01556030556883,5.19606131595472,8.100813875778,6.16179505004708,2.11481488526107,2.6842980492701,6.89705803059742,5.09969289911124,4.95238191832672,4.45569220794681,1.50132275315506,1.39513167091192,1.59226742540543,4.9620529963394,3.3717937781274,6.22421413339159,3.58243417382616,3.35540315894291,2.78962126077033,5.31428084426025,5.0889247708463,1.82889968670229,5.60281568586451,6.82922214688591,4.63799249164409,3.19275882904232,1.61456443523696,1.74649840301245,1.54718599537657,1.52802976274057,1.21566710471027,5.4648865524363,4.11197400072481,2.40528105793626,1.7289259183779,4.36956926888802,2.91656208381583,2.5958447426523,3.36803461744618,1.8338810890543,1.30711516169963,3.98494525612454,2.80454465936331,4.74201294133678,7.94925193664356,3.29408524436805,2.07351308724621,1.68933637857247,7.52217105094354,1.12466787192335,1.21229735963225,3.34832093229864,1.90681951595736,2.18255491175631,3.68078354129086,2.07747695433575,5.98165629179651,6.14814011313172,6.27676549683495,5.6122164328706,7.04534440675049,2.63363724863811,5.10710895314226,4.97652778560655,21.4211936315313,4.49538637760044,2.21062643109618,5.9472867401382,3.58354242816643,8.82222910806971,4.97799744281804,9.79817873568906,5.91657996029202,8.03313640148638,1.87822160935491,1.46960871599862,5.26645298479782,5.01571015826926,9.644632459015,4.12710350442096,2.80289368066808,2.46056210797301,2.87016660860611,9.28886439727016,2.42931088956425,1.4801682724201,5.926410378122,2.47096464064116,7.53881129911058,1.65637031330278,3.54650484728858,9.3984398215023,9.49731479231678,7.44679052961223,2.87147152742326,4.08188082901554,1.99322099704183,1.33341007689859,1.35054623436834,8.13065882741607,9.24102162274309,1.8117405227561,2.44407957412591,2.39743145487221,2.11164103708432,0.0,2.30480615503812,2.18083647337426,1.9888137733102,17.7695611428508,1.08587373661915,5.93678952030345,5.39968578724558,3.54425264493522,1.0454386256549,1.68332104004061,4.32851264526692,1.41370141200133,6.71188645555709,5.00171775694224,1.94302689141142,1.84857863638374,4.09442316727651,3.38654112444989,2.56934678141205,4.09367200838149,3.37877302247487,2.16383955931166,1.21188766917731,1.25888555369731,2.02322747104034,1.30573889530339,2.37204714286284,1.63912961309844,3.13354414464159,4.80820278103904,3.49908328019831,3.20978207600288,6.39622845418986,5.86660436934788,1.93672870944122,12.4040307435807,1.82846520014969,2.81664049690064,2.35623750167896,1.49474045633536,14.7972667940851,2.8504212760924,3.12792885858514,2.40530563544995,5.3634939581954,2.57304508190338,6.59484922364187,3.79965000628893,8.47839624753024,2.58368286679562,2.5601776957426,11.1673244303017,6.6552720223299,1.63476086600914,4.3739533771064,1.7076744722609,2.0792302932969,1.68907468926132,5.24797433237375,3.02717684043226,4.15181004715965,5.54590601901721,3.54929583512053,4.90466546562162,4.10215419450885,6.41145454151673,4.38413911749365,5.89427219997362,4.97801042917134,3.49779870279278,6.43667067962248,8.03225506395725,5.1279907753537,2.9825417080282,3.55430116979316,1.24955859862555,1.51108894507355,1.35917471137489,1.55562178693405,1.81031164319623,1.56686572679717,2.86876491144327,7.36639956118946,4.55202469219454,4.56843154663784,5.11676654602741,1.39709526038753,1.49025546657879,2.92196343802617,3.43017281240672,1.07842699424447,2.18647601886742,2.51256734337569,3.20100202063785,1.93510038424522,6.80050153282356,5.31572162347401,19.1333583206316,5.4172097146173,7.03683329485228,4.22874815518579,2.88157063492437,1.5776014910237,2.77556604151742,8.93375222363487,3.68812026454171,4.20932591345044,0.0,6.83328103696912,1.33644973754654,8.34364883305648,5.85811608362548,4.88642703551554,3.42428837633043,1.7354226586521,10.4420732309968,1.1992228973449,2.24937746634197,4.81208935472901,2.6033333194031,6.07922448566117,4.24242829249785,2.9188972204549,8.63100689062102,5.08141720914267,2.17778284812994,3.32619584278369,3.6774771704504,5.87186465326171,1.72935995457891,2.5764111624127,2.54928216707674,5.35249503654214,3.48609678650609,7.73547027768461,3.04580829683715,5.10406149794024,12.5724295067921,6.31702426740904,4.563454445032,3.92475844863235,2.40774959023588,2.25890812220533,3.81780355046903,6.34994812044369,6.74440515280108,4.72576121296462,6.26505591011471,6.00516413310436,14.020600238556,1.84111642151117,3.53858340088336,7.81130508345905,4.15631237092491,2.0628782937792,1.11837352368405,1.83898583755982,5.65441097350408,9.92982694188745,5.22148191349041,10.5546592380817,7.23311277365667,6.37985963854862,11.5182594592943,8.25229407179783,14.6230640652439,9.82835830572932,7.14277504741525,23.4822403159027,5.42850042131493,7.10089404474321,5.0261673573118,12.4742972408102,4.86506101881916,6.75592682485982,5.05036854259844,18.9945489371725,7.7666392518743,6.4586935961138,7.58440283789542,5.5621671843224,6.0971425777117,8.84920646969221,7.52731903804648,5.14785075007133,10.6997010983993,4.25541419858134,4.84942313596907,6.23789644667951,6.80963811749256,12.4986267180551,13.1117168693616,7.12080638958018,6.75423750737258,7.12863097761505,8.1663446919292,6.1303196925573,5.78762133845753,4.33909415322057,3.81169925094894,1.00694166100948,6.40147731860751,29.1048328041339,7.19618323953945,20.21273368776,5.72465185445157,5.64530203470034,21.5919159320566,11.5886929425772,4.68133792843749,7.21106559410522,7.21218062300038,7.39863990470554,7.2888637369721,13.3955067808835,3.91114967729235,5.34489685188882,5.1752949928892,8.45450792463847,6.34692629855235,7.66446766101847,4.19519027335924,3.94332858825439,4.33208438561284,14.6964085988957,15.4548947580061,17.6186930655772,14.5950644264071,22.4611384232392,32.3010023750706,15.5172903576031,26.2798733805177,22.7306492791482,27.0182357143492,33.9273076447481,24.6922945867968,34.381995531273,40.8536778143452,37.0136496597032,3.06914870240041,14.4287755589572,32.0876691928498,45.382338579575,53.1836331585336,50.4882762830265,31.5125226863261,39.821772623615,28.4676329839488,3.40376846318049,23.7423154032852,16.7591735840031,4.59625156006358,3.56694640360234,3.47749235944747,6.20006255235976,5.04523487014833,5.80232407803948,3.07111904227738,4.33933773898214,10.0129882846414,2.49675023249561,7.01332313775427,5.32096509390963,2.06462972759149,2.4249048856884,1.28549185284026,1.15542119370841,4.48103317490607,10.4851703047829,3.7552262003409,4.12993441133096,6.53358687103182,5.57423334945406,4.52531434127264,11.970242621684,3.49232129052969,2.96491871309214,2.15069166910121,1.70643182335216,1.33072152702745,1.01075079713403,4.02932156407136,1.69811631831668,1.14930061274192,1.47446183366637,1.42787365357489,3.12927721116407,1.74440326079122,1.59010818504436,1.34764979829496,1.9364328486387,2.4274842773258,4.02658254308515,2.61915938042026,5.37826468152909,1.33508015554772,3.42736605147296,1.47705066863761,1.36407813568818,1.49553930051024,1.60212963089745,5.11866361408662,3.82253144000669,1.30366586460095,1.45869734134151,1.47978141295845,1.52209703452994,1.41358426275512,1.52922963402371,1.02163165699538,2.90308921522436,13.519924741547,1.20486084179734,6.13993805499373,3.17695480026754,1.8628406973716,3.05083217186308,5.83012252546538,1.41168174414412,1.72698915172302,1.22531338104066,1.53475214764743,4.3490738527152,1.45549964507728,1.50714862872216,7.31174173442811,3.0604331301909,5.11917274815274,17.3642593536498,1.67766081317814,10.4012038620622,2.07051220657387,5.26803247804539,6.93254157588963,9.47176844680695,5.50799713373147,5.1056669897607,3.23299276283145,4.27281361203807,5.67968479602024,6.49846120132146,2.35659520964874,8.44221891664683,4.21567808087964,6.79487247139468,6.71391162401971,3.12907033769878,9.33637428948367,3.81740481706053,6.3977805718585,1.03322089740151,5.2408595384987,2.46824435192674,1.98761398743213,2.14830888991569,1.64602240531654,1.16087591562331,1.51807924098857,1.29515411205054,1.0215529825817,1.60077141261346,1.29637609756663,4.01488887496722,4.36637235222956,1.56604316735036,2.14177059770448,1.38648680103746,1.91011727948449,1.95028964296813,1.77035960058119,3.99738666658477,1.7232997636403,2.62060334267544,1.68212215001453,1.49700064756543,1.26573421149762,3.30247403705429,2.01261478193678,2.36618156243592,8.29143190326971,5.4757572157249,1.01553777903073,7.99489956115517,19.3115351743295,3.71793040077045,1.48855700344407,5.441262632532,2.38720263194293,2.70117460229155,5.73203011705127,1.89727904206852,10.0356475704104,6.03077439876474,7.34459358341969,2.53645909231618,4.38343011650522,3.5969560264412,5.83515122776321,2.99712019566446,5.7091634624348,4.84319270489004,2.04131732547909,1.18243097030445,2.41595507899516,1.28674269960876,1.36273089809078,4.80072552073581,1.56070419783567,3.24281360836036,5.67718138951107,7.06361597974881,1.20406118633007,3.34828814255509,1.76390731631452,5.33902609241645,3.79856157730066,1.25070756822173,2.42164603155692,7.58303055756132,1.68887366071221,1.34154673565175,2.19310501326238,3.26374964611718,2.77676502815705,2.23408455196991,1.40747250357861,6.9746386418549,1.61386746802737,4.62245397856689,2.05473225356545,8.04668205338989,6.63013832449193,38.0719829601574,6.77459375396867,2.65171870018542,1.1616042775438,1.24907038058234,1.52539268995019,1.09045917187835,1.11286251779783,0.0,1.012548307978,4.76655703737157,0.0,5.86625098837334,6.19109510863199,6.5072101069527,5.91720111303205,1.34159903393367,1.94857264915353,3.98919453151709,2.2832529331051,3.28392977215343,3.7788558217796,3.20854718187705,5.02784229201925,10.2163991051452,4.62640206619035,1.12740641076154,1.30526246633417,5.2485693193261,1.02035191362014,4.24552384141614,3.91705203573146,1.56325012191481,1.222607623681,7.82115303726681,2.57854693744588,2.83467829834055,2.33323147309824,5.86990034856442,11.2866172074208,1.73871644127895,5.89719396486355,6.98316871436495,10.1539051946355,4.63008926133732,3.38461932929006,1.15458982144357,1.45233589043086,1.50360795021402,1.24575369754634,1.7740759949677,1.99857715288503,3.62356184069869,3.03012259060353,4.12484589043745,1.8386377013046,1.32205016779174,1.41791112141619,1.26239857611617,1.84217488635876,1.38785481730332,2.74107529682765,3.00933748626966,2.04988672739285,0.0,1.45315838066283,2.30601504740897,15.0143538312568,2.12423869342503,1.57509225551595,1.21185476036202,2.49228327886177,1.37936118480959,1.61409019170554,1.36610259444975,6.34205343977446,5.91052247466178,5.78820174900116,6.81082358839168,6.14446021105715,5.7303511531313,5.07268119102688,4.49189099279088,1.99040667284645,2.74113172567917,3.68192204037495,4.24545374707919,2.03945961316916,1.99485623427418,9.33040251840316,1.81096573077777,18.1462177682253,9.40883973657481,12.7598244406228,1.00510352478873,5.15380891662112,7.06443995166459,5.3924486395291,6.74707578106257,1.79832919609543,5.22633797689033,8.9309952916767,1.95716624177977,3.74260883456873,5.24954037617437,15.0148950264844,2.61955017858257,5.39921093141924,1.44140691128376,1.26093320027575,14.7834819237991,18.2619286042986,2.40602583905314,5.31430086768799,3.88158368800426,5.43500224984296,2.24994697142225,11.3458451227729,2.83553017372898,1.16911113312483,1.00420365368077,1.78747553676701,1.16840825727767,1.24446266631661,1.55514891922243,2.4188963989126,1.43117572569857,4.7751386007621,2.56620062031505,3.7748784051889,2.92721827457317,1.7000005807338,2.27162128252095,1.56690131809436,1.66331382507286,1.35104723902918,1.33986256377287,3.54624146450895,6.65564513726241,1.14323021219041,3.57765834648537,2.07663010100426,7.15582990838008,4.42850248653038,4.2014446175192,14.0344328434499,4.33907579415587,4.56250271668484,11.7742202184677,5.52700115626441,8.15116889961693,3.79213964210371,8.59950467120028,1.22118429430174,1.94884632826079,5.34759086793453,15.9160870721652,3.24314688460401,4.75154806124061,2.92969630611084,5.137801763187,7.46550664367674,2.6291969676643,2.26463585130719,6.71495767255783,4.08858885291302,1.25548669735951,2.45522384032233,11.4166762530328,2.76860840292299,4.87483326992007,5.18276902358345,4.48688577532155,1.34718646031206,1.08741512916349,1.08388700002313,1.22906287245809,9.35745799126843,6.85567346277305,2.27254357524604,1.58606087450723,3.46172290072059,5.15591810063464,4.44553954703208,3.26405402702075,2.16152289499033,2.7868081147774,3.23052987584629,2.49479155824173,1.3383279362671,1.98949367354764,5.95874791769387,8.55704921872449,10.774737576506,7.90096381575141,1.59198172146214,13.5032999213221,5.02161418025578,5.77362798073395,9.56148918707372,6.01246317197528,2.33347738571346,11.864853333521,9.22505880873212,11.466237346224,3.87091268265737,3.13568924758359,1.91568864803003,1.90220129188338,2.88163914057647,2.21002006112418,2.32276412171197,2.09357996016487,5.40247536363043,1.83567408408305,4.58575952625896,11.3347640036886,3.47460713924874,3.13062655972857,1.13736872034066,3.14729520738475,1.22338842880041,1.09675475883664,5.0412924000414,1.70961467113909,1.38631510695548,1.13561613292547,2.24945489532837,2.23222233581815,1.21318461624611,1.6111707560956,1.20733121647627,5.04999503044729,5.18367340507666,1.56374775391913,1.67276865628306,3.82773827919599,12.0589753092125,2.10964458447347,2.32202463289797,4.07605360314841,3.98448439629762,1.97747164781365,1.3871400116227,4.4428974972642,4.97813360006633,1.39899610438731,2.26468645833248,6.04793926427573,4.53862473913364,2.08337247741396,2.28328558509263,3.60281940244422,2.72438912336954,1.40015805145208,1.69400260465945,1.49063633011637,1.56021869947984,5.46197343362796,2.00807815392529,7.38326258079393,8.8092466475233,10.6708345978682,3.71596229691693,6.50124934180515,7.55767100790039,6.57543430629099,5.17641952538009,5.88758066534384,1.34931517040413,1.69400182917089,2.76572717653505,4.80061792657606,6.02246023969414,12.5216920725347,3.67466073897148,1.36496644486572,2.66313304994707,2.3377058788151,5.46321103872942,3.43283642878465,4.71159946828358,4.23418566753739,1.86963415133193,3.28358825821304,1.52063407242431,8.67677282015924,5.03109607186575,4.42223607005079,10.264161874214,1.90227787661208,2.12372492715843,3.20446149662915,1.47055086769874,3.24859765410429,1.07671456240024,5.37584770175177,1.57434165169377,2.11030686544495,2.92032750838144,1.6963336519033,2.46995399935631,3.50172317568388,1.23946782932309,1.2560648315134,0.0,1.7812846586881,1.42852130408024,1.81923756378057,4.18018583580761,3.16953311597294,15.1370206616623,3.81391978832199,4.10682840230358,1.33052527131906,1.16422153089228,1.69000175055664,1.53556259859709,1.43662093224261,1.41284463421065,1.52711131785052,1.27322339836062,4.8794482011687,4.99991260612013,1.786479032367,4.25922279068197,3.79420087668809,3.71028573986839,1.23790516691625,1.7058344492938,1.49561558582929,1.09943361873306,1.87647083666768,1.8244322734176,1.55510176383854,1.78109352979384,1.12600797555659,1.15440862999358,1.58256270388012,1.12445690479111,3.26924594102723,8.18508058907464,8.66576006494847,5.04405180518545,3.36159251875648,5.48009865371017,2.7170530382005,1.32894866917678,6.26975410559279,1.08504213107147,1.32388169370049,2.33542872842562,5.16019144877035,4.89729808452216,3.71988139722735,1.28475764173546,1.38302774053335,1.04324799743552,1.05114351160407,1.99734878959799,1.22201449281044,2.24477824371525,2.35987020937554,2.30727089164348,3.2419472204566,5.31956496532962,2.03456226260132,1.45793056438614,5.10460945668252,1.88711338317815,4.46002066571783,4.07286251088689,1.67153059054485,1.5608601298565,1.44331112271873,1.33145983588781,3.8786074640598,4.35382835763304,4.55947811381081,1.63299102318121,2.02289984248985,1.88361904721256,3.10293628939104,1.54519520729237,1.54134902076458,1.12986251505795,3.1438221999068,1.31592974821637,2.82282041213687,1.71191007067484,2.47132186885165,2.88620085669629,1.79393620064507,1.18038557930991,1.01727393032026,1.18209947868462,2.08574964685648,3.82062981033019,2.58161842337661,1.41821819903761,1.38908730963563,1.15143284025187,1.27663049541356,1.3158579125217,1.27127687572149,1.27517699500572,1.94989814746653,1.92146680032,5.30260394942726,1.22827746130313,1.02776724493647,1.15257931630235,0.0,4.83646956660356,4.01547614878709,1.59633542060636,2.91801166771005,1.29042038566032,1.15882026342865,1.15319604319986,3.47740251571491,1.98168057531362,1.69671125391672,12.5820576088013,5.71996929652276,4.34391281675254,1.32660876509317,1.92425563725232,8.10209726701139,2.09186730434055,2.67571962092528,3.10488004763717,3.83577434526046,1.69432550278458,1.31528045299893,3.60788127823962,4.60817363618717,2.55013586352158,2.78107251035313,4.90528650995797,3.62309229073514,1.07063073507221,4.98177882252044,1.67915371148506,1.78424418370408,3.04181842272411,2.56064023216263,1.53001234145469,1.0538204350467,3.03722328069447,19.1296311713296,3.4860514931641,2.50397400118006,1.2719190974161,2.36034300850022,1.35371590293548,1.83823420368059,1.66250557726993,1.52793771604287,1.98663837865925,5.73247643118551,1.20612815870693,1.10604034073407,1.41257813397846,1.9957520480944,1.75374429960804,0.0,1.0281939655985,1.49707201512272,3.11992220957242,3.4051644999706,1.30996105759377,1.30185836880112,2.74698608318027,1.77992038724102,1.15086348837689,1.47318751368754,1.25202360401705,0.0,1.3561903253743,1.80432750829802,1.68215237793819,1.10016732410691,2.14151899743511,2.43478228001578,0.0,1.14527098184544,1.55813426910198,3.97298733728709,5.42781358125328,6.45085832687818,4.9107972785598,1.32038411780168,1.43033419624478,1.30397248375588,6.06746571782649,5.95525269056619,1.59115528266174,1.16433177412315,1.19183953931135,1.01329370855629,2.28222475327205,2.37886739958516,2.1002215454431,9.88841097776564,1.25821170643596,2.06680432036781,5.21122907687096,5.95552961218808,4.31520113520236,6.20438186186665,1.11778964550957,1.44121281885801,2.15227649104897,1.22467670458022,1.84802149916801,2.20198688896579,3.99851296439557,1.25680830675268,3.34395471760752,2.63997719496496,1.22493456590373,1.37004818453683,1.02118616684967,1.91265332234524,2.18049853440225,1.72669180792692,1.8132773675475,1.27968549464208,1.17825082603958,1.40267464784645,2.63049939727992,1.18198965601193,3.24425435276958,6.49957583357213,2.94122554500422,1.25389412978396,1.54759025248258,1.30270664459018,2.88586576746513,3.10078042969685,1.65978083424692,3.3084255812207,1.86297132317952,4.33025814358731,2.60930815180496,4.70761577803957,1.5223628975527,2.00084972905403,1.63969064554723,4.59314692226538,3.0329945225108,2.06437532607606,2.65109519934442,3.83547001857842,3.75152487807669,1.6770817483899,1.8293836571552,2.06512722647911,3.22794595358185,3.42097191073958,1.23535064030239,1.76844293091756,1.37174484574565,3.23811423419399,2.14006242591526,1.4164276703721,1.3768851872064,7.88298818661641,1.71847677209384,2.90337677463757,3.89033905717473,1.68779367505466,1.55383486601294,5.32396561394208,1.26015173373256,1.4461744119569,1.99431809845297,7.52158050283002,7.22391861596425,0.0,3.99918275580828,2.11500885530064,1.42493532784287,4.42158602127667,1.14088478915014,2.59527542143622,1.75240782894704,2.04602016905275,3.5437526525896,3.71739814421982,1.91660596549897,2.31726681574832,3.11907065075597,1.38992872424942,4.94628494330625,2.09998555385058,1.96746538742317,2.73711729111396,8.75604776443015,2.11756659787531,1.43773424734971,1.521888667449,2.93322675659405,1.60387410063305,1.548471286317,2.52246254695656,5.03198357889001,1.04284861936865,1.88910280043191,1.88343875888641,1.96233125886606,2.65947456318746,2.22853574811466,3.06152060331098,2.94873480091306,1.28472703413193,3.59937449578362,1.25071473553074,2.58733368766006,4.60733830500725,1.00723825841902,1.9365547580516,1.75958571260976,1.79006252338418,1.60499724007649,1.83866782733607,10.1623365286278,1.11615908084752,1.43543975862212,3.38941657417993,5.3921970245392,2.06288680728603,1.13994681501406,4.31134589360653,2.02482356402714,1.59749725145343,2.60202653988293,2.11656459374561,3.41827353145811,2.1119452166644,1.62802330833348,2.60623037605399,6.13846391847461,2.13362885301039,1.9949234398222,3.33010233989873,2.7962107743377,2.37711362717602,1.46280272626223,1.16546594312011,1.13033035409567,1.32441071943296,2.02861579962732,1.03946475765982,1.90974410138882,5.09662092993434,1.2161581995691,1.0539963499337,4.9470449137247,1.3919763716452,1.10919615228999,2.3770421349266,2.01540571887079,1.31659662074386,1.11513097403523,2.41213844722815,1.17572157040685,2.04383890831642,4.10962599802157,1.47669802107646,2.76682347086227,1.35175895143186,1.01118589631284,2.59637707392564,2.26046601003293,3.11955878646916,1.57056297226854,1.99597867599346,1.58227678686331,1.61567159948435,4.34327007906501,2.07686263239921,2.08264788739528,1.47914975335548,1.19099212502396,3.38185008397244,2.51901943436597,1.16405675598768,3.41777935709044,1.57727042488398,1.19519829294008,1.03681072847054,1.56455761549198,1.35948231644848,1.89545058152771,4.84682655732967,1.02870066165379,1.25469141197499,1.73454824602076,1.56043110036731,1.24643886806541,1.00649253255238,1.16401674812703,1.75582355579292,2.47847028660737,1.39972578490957,3.69941102965262,1.04786626994115,0.0,1.45423229867785,1.34664197462839,2.15041712288858,1.10656953745633,1.08122637251398,1.15906932090529,1.00216164247877,4.19969953362472,2.76997187456794,3.20296366404145,1.51367235745928,1.4492816532814,1.20706266213337,4.72304446101753,5.63078756801054,1.35092276855667,1.07891752218457,4.99649759546085,1.03625192734681,5.67055334947046,3.82369881732187,1.44944654328067,4.30250869829253,1.70309488381981,1.5277006881706,1.4225336925442,6.54346230062715,3.08492122057713,2.47961843039568,1.86977934708302,3.36463920648226,6.10894861067338,2.33562651589074,2.82416613180022,2.4306373455081,1.13206552216912,3.72696197942895,2.46156832177001,3.96976552217625,1.55649000729054,1.37372239845192,2.10213466692261,1.85893107234453,16.7161068212822,2.86489897015375,1.63103371904111,1.9023000031371,1.66077518789242,1.28485318389227,2.35907280908754,1.52745393077138,1.17222392685322,1.27725561048351,12.0423228516739,1.23368441772989,4.34236181370105,5.13174588886548,1.45545321904067,1.27622283070344,1.18078258489469,1.41025993183592,1.10361980968172,1.30496187286817,2.23050690328004,1.7117704488559,2.02552310223887,4.59068838433882,4.19498714573075,3.60714224511713,3.89519457209972,8.58323329840074,0.0,1.51887401669106,1.26691573053889,2.2146667101441,1.35360156322075,1.56865300376333,1.45486773551789,1.25463182884337,1.36362933163981,1.1562924583494,1.76419942808124,6.20631187967662,6.67911025234262,2.29353384446272,9.15405983920553,2.61264154973097,3.28184255607067,3.43331339958254,1.20182598672324,1.35666648430242,2.75014925930072,1.26172660663125,1.45280080470101,1.37741483432858,1.25265843211867,3.12280163333776,1.1405941724897,3.80082473578629,15.512830237469,2.55439050196767,3.89728686711109,2.89701408321329,2.30556741666283,1.50063898836705,2.02439861969419,1.57308786450805,2.15069183745562,1.72098815725118,4.82760932192813,5.87139269030614,3.17043125387477,1.52664996846526,2.7827696089893,1.21899490880394,1.04468937242468,6.04513259544871,1.76582517440761,3.5553014104495,3.2198766783401,1.64663456706409,1.6785788826406,2.99715032256538,3.32786437561354,1.60029766458033,2.59665325265123,3.61653987640948,1.39250228021657,2.96410844006963,0.0,3.57859271241692,0.0,7.97442390935554,2.54438038279221,3.86607282288815,1.27940854140798,1.93839787056155,2.36739380943364,3.70770906167782,3.06959872908204,1.4164352153363,1.60943766456613,2.20064119286732,1.58326670148236,6.30529521682508,2.58089927883573,1.3547306758698,1.47480284427483,4.55542801473255,5.13368525222701,6.86624970296556,2.99982970261784,1.12210552977071,4.88221952684918,1.09698178656735,1.48229126304664,2.11238739230337,1.94067483654453,9.53303090450691,1.03175399592984,1.3129366686311,1.18736624559676,1.74872659406326,1.60716435088181,4.76796719161396,2.33993159502781,1.04910396685881,1.01613243654837,1.07107701987154,1.07415489481266,2.54578705641702,1.50444447364138,2.89024287665304,1.44127675540771,2.06525471485973,1.15631677976815,1.4733645386188,3.67634593121694,3.16400178563864,6.96445157084718,1.77423334917815,2.77417826730081,1.37665109678481,1.32431665128976,4.78495895524884,5.40320484155599,2.81223498633464,3.64913222603285,1.60588822847769,1.19697375752468,1.15298610190648,1.95182368888392,1.23219362709279,2.42464481233146,2.12772284838625,4.5572791696193,1.86071514144829,3.46055886945697,4.75280230177535,3.17121627115106,1.68213352940989,3.22190963426776,4.40447609137467,1.98237992265493,1.19304320920592,3.37789451167752,1.42788327777402,1.2415415025151,1.57188042633204,1.20908740305761,1.34317610571675,1.57863010531862,1.1729616693137,1.22407340027394,2.11225061089997,2.46523444033417,2.79811923724375,1.22099865782106,1.13272597494792,0.0,1.16839027600182,1.03196530083575,2.27127318503069,3.73456985734963,3.82492541014761,3.36011716465787,1.90626820856168,2.86867343660516,1.77428559501305,9.97003494333476,5.03518780676268,2.01466739932995,1.87107915943221,2.46101905498663,1.65213345204487,2.03402903817324,2.94884563120489,2.11706408685203,1.55533013340742,1.34243634573515,1.73400836274086,1.39243899144161,1.7769170878585,2.20651265658422,1.1128351514642,1.1839820283639,1.81874392085396,1.52809038827442,4.89452066436625,5.28327504428313,1.05951012795562,1.02946668375273,1.48977779403188,1.35947515167231,1.42097107390571,1.29888333541999,1.26514636425348,1.34929071479556,1.12117049961384,1.08428137315125,0.0,1.11371678079923,1.51105740032374,2.1880832536333,1.61110697139421,4.12619140010186,2.78419257207194,1.17180040646369,1.28113200934579,1.69948154954053,1.76986751092766,1.79483299122817,2.09414392159723,2.57371349787392,6.26485101339852,1.16109620662846,1.02717423785673,1.50646338011822,0.0,1.13290776572178,1.22699926116174,1.43537972155494,2.37349093085029,1.30935174077764,2.68849540912242,3.50373940300581,4.89273851818367,1.30271468736965,3.33582452795009,5.57189826720785,2.34794217968983,1.66463606164757,1.5382398332046,4.44266665557183,1.30846475281108,3.0863416102366,1.44181060609023,1.06332328066554,3.30375994182101,2.45704034159279,5.44428708926128,1.65668170201276,3.20371575531717,4.86276241214717,2.23894049103963,3.99451176664586,6.54407570190267,1.04407661392583,1.02819504483645,2.64843253428927,1.88560034391146,1.85412434640358,1.44623724246901,0.0,1.43076755844385,1.42049133407789,1.29832113777591,1.7599133045112,1.41855731447119,1.70561197543992,1.48735835427369,2.8398641827885,1.74847386588049,1.64580541053048,0.0,1.32098431815888,0.0,0.0,2.85753610782391,2.46222288336009,1.62288485056726,2.30048208227172,1.23063701382726,3.18457596752065,4.15213335214904,5.85439004792189,1.5581987595621,1.28018775884171,1.67502695102776,1.77605528596526,2.43664692475245,1.53778926101055,1.41956330163045,1.47163171370994,1.17449942440296,1.27194173120529,2.33012876405059,1.515676463939,1.40006409404629,1.13104593910284,4.40211713941665,5.8428922992697,1.6417499628373,4.1224048377024,1.04035720036851,2.56619480826294,1.02297500391479,2.81358376254576,0.0,0.0,1.28401450792472,3.41536820307928,1.25398173167938,2.58395609547296,5.69080345469496,0.0,1.59979196473805,1.82941834558859,1.182526471793,3.23868986278525,1.95234500613031,1.38685521953836,1.89834251787168,1.38022710407156,1.29161424782743,6.37052678855864,2.67562957741431,1.57938496574406,2.51204416281551,2.11059245266363,1.20519897144152,5.12978970310981,1.27590379051091,2.84165425740908,1.20086901336931,1.4446787918424,6.40400017684664,4.89829108624948,1.69259600234956,7.16409380672362,1.65325943317553,1.82285806669998,4.94261822637144,1.77882079330593,4.49733128336699,1.06753778948928,1.90773389677224,2.35346583265921,1.57348718404781,1.21350026430198,1.28976121005547,1.19140823677799,1.23105583924165,4.59985410983406,1.59417291722528,1.61861028767867,2.05881623248725,1.44414222837644,4.5799911819756,9.11296574909661,7.45079921321932,1.47529065080827,6.65265828568268,4.72996992925766,1.11450624809553,4.07873754713423,5.19818665105184,4.35807434957478,2.24449195662436,3.34992512437643,2.86354494296195,0.0,1.5283890014052,2.40416640243452,1.64318980817677,1.31156274067093,2.68254311773335,1.80468880951313,1.38951686350075,1.3044499318363,0.0,1.659430069814,1.01374168592449,3.27478460111756,1.54459444337462,2.14655525925398,1.34754795346241,2.12564624297262,1.99706227544727,7.76181797941427,1.16442875436791,1.50713682122703,1.59502774690129,2.73959651059199,3.34775512667502,1.159492128801,1.29976657860743,1.83275890639874,1.24932564080497,3.68252936888888,1.41469852340781,4.55843994254068,2.11725621397108,3.08707227537092,2.24420857926614,1.36650945248272,1.48267872471436,1.96404381431561,1.6045858791727,4.6081313318873,1.6828041821411,1.44810427598276,8.73733282353355,3.34379315517194,2.06448726116576,1.27681805209798,1.35559183185614,1.58326958944776,1.09054703316141,3.69602964653217,5.39338486276033,5.8452941586667,2.09349892229521,3.55749025370073,2.92796399736645,6.57793359190755,3.78922220271871,2.57094994477401,1.66032783656561,1.0238888822848,1.82423660558174,1.19126917473602,1.54953846454518,1.50477285440733,1.3600142669954,1.36777741191618,4.1427120361402,1.35150069670648,1.55152872650062,2.33731651069256,2.13854721190731,2.06895038321095,1.33470375474549,2.62001241189792,6.05843177766452,1.43148220896697,1.3217019193095,1.46007626180789,1.84518106349192,2.76099309760919,2.0183731035563,1.82822935063214,7.19878804291583,1.99333906314662,1.13508689061304,1.73540998160513,5.45619870471972,1.35700336454965,1.14839503992504,3.99350025528542,0.0,1.0878193136999,1.30643619619107,1.16991599748049,1.27839241536701,3.02857998844747,9.13267024745734,12.0484499025649,1.26929891375166,1.65289278002859,1.30341177142796,1.39594315032897,1.14359480470772,1.24128617306031,2.05642819219822,4.61320853460642,2.50478787638751,5.9087508002775,9.00170960210094,1.13475812099337,1.1968730109554,1.33615704273398,1.51491943198984,1.55946203065622,1.00062372938242,3.7374866295409,1.29615325016981,1.79731611321515,1.40326514540563,1.20283363139143,4.19407317325525,1.20216305437334,1.40311197310345,1.18567670370054,1.65737944502074,2.0111471282262,5.26859142040796,2.09051040867405,4.99868674069043,1.27381924356321,2.75100406659553,1.5265914556262,2.57403745613494,1.38951545987557,1.76377801628334,1.22269746988697,1.42233190196376,3.83980743342833,2.07713597830521,7.38482452820827,4.40019182510265,2.33225777037016,3.94999272377148,3.91612183938942,2.81591413899309,1.43443806949872,1.77484797223147,1.78638535286401,1.13425836389682,1.21627927055785,1.56867758370927,5.89217382671913,1.05773913791513,4.24418542294499,3.53295161887664,2.92538613778796,3.3942677652759,1.33097205631817,1.7529197638348,4.19291955962774,1.11014832611722,1.22395744878671,3.44456429533732,4.73764254141464,1.76686660818575,2.45877793284864,3.61945326886412,4.14728215393917,1.04317740305523,1.00235425613255,1.21675861888422,2.33722983701455,3.91472559649346,2.38820637131664,2.50745525741884,3.29178211945499,3.19377585473542,1.6962893004621,1.31313555695803,3.03471263768143,4.67695973955507,3.09871828697906,1.47017620279033,1.31220547122504,1.58461419739641,1.23724403344854,1.06826312230352,2.1356252762241,1.71703238204429,1.77019599799761,1.61686938477679,5.39246263781056,3.14421567208222,2.8931967401677,8.12234100975699,1.20356257292377,0.0,1.59177359081432,6.07670496407248,1.36899054896995,1.6147807675967,2.85774552826844,1.73360269395819,2.51528469738303,1.87691068291093,1.26750673257326,1.70877481218373,3.53779079654115,1.7760984449015,2.22780650345199,2.48490074541035,2.11812079826827,13.4292677201573,2.7348256017538,1.27706452451735,1.76097481401522,1.20730178741685,1.19653792396951,2.92654285058046,0.0,1.30570838092873,2.29351509273208,1.77474375152689,2.36537255105095,2.31456112413876,2.07066024735119,7.08793741814106,2.12717138226093,1.06688822790168,9.24920680823321,3.43957304637794,2.30831880863884,1.9295439739834,2.4282442973658,1.59786064482452,1.48588899466415,1.88345922037849,2.17435804717488,3.86592429037495,3.28918975015451,1.54211628414722,2.18229884697238,6.37372442547636,1.42769020306976,2.56061137544921,1.08353591292075,1.48027304815273,1.54480020264122,1.25366931280919,0.0,0.0,1.43591397942076,1.47827464919643,1.42782660648647,1.03955269239514,1.35767209899573,2.33253162598371,2.72602184082146,1.49167527322763,1.68057060424839,1.24506042099247,4.01043682145795,1.68353006529666,1.7246970206754,1.34202143541064,4.32376597121139,2.00756625356185,1.44655754966088,2.51256402540085,3.09746426592781,2.73754409434018,1.48201581595283,1.05905294868269,2.91091100013205,3.19689423178061,2.30879611053559,1.16893341539894,7.13627354034891,1.21648598880119,3.31093973125265,1.46272955897688,1.36901666702289,1.3513161275576,2.0506529939271,1.80216668217694,2.39849698570819,1.39276262580664,1.92253023180489,5.4728813316521,1.76417568236842,1.26999794627784,2.01083309881577,3.99084277226933,1.5406812620085,3.93980755035368,1.50597436410106,3.14593560106883,1.25043074407651,11.232880322605,1.18769438229706,1.28442029221552,1.94246853352731,2.14626804350353,1.74849243366148,1.24260650580215,4.42324064759882,5.22997171934112,2.69572518502954,3.2581397391984,2.04781941402297,1.51064030054953,1.63466726763896,2.31810936392112,4.73352148910355,1.78017545276299,1.68574073153247,1.84038560778294,1.50234036166235,1.66244782405152,3.85318168469216,1.46658331730295,1.84880780627818,1.00300055770405,1.3340423181638,4.03174103662523,1.17834736772743,4.61268207666956,3.29054256200842,2.022291901245,1.48475846701065,3.47438350288771,1.73710251135488,4.00960837273933,2.04232933528454,1.38410034348086,2.68141864885015,3.67670043686726,2.7019048068043,1.09213370163959,1.25885865510819,2.99506176418016,0.0,1.06676175559727,2.74728419089979,3.79340071033568,2.46429462437753,1.11491768307271,1.02668595993416,1.44896061915625,2.5287541223672,1.51893942372792,1.8579633390014,2.44071307831925,1.17025694440236,1.01416297269826,2.03793959979653,0.0,1.8292423911049,1.37416252684421,1.01323073913649,1.23080017510231,1.09723497135134,1.79652293127502,4.51977964191863,2.268220015602,4.50191906030091,1.61361050617177,10.2735936197345,2.95832958402253,1.22710685556671,1.02518788932072,1.56446873241024,2.32289686258832,4.64421816834885,1.87351739146988,4.18968531574933,1.62595068093163,0.0,0.0,1.55841513083596,6.40795569591101,3.43306893436046,4.81388718819687,2.9443399799789,1.04471643313453,1.06269348261539,1.32000325936537,5.25251631919768,1.52598259481299,1.31560071694615,1.55835303143402,1.46853572428768,1.72935596676511,2.90801919954124,3.25501127498799,3.48590314707065,1.88766108882747,7.22013835745213,0.0,2.77398501478014,4.70651109000536,1.08143664897283,1.97072415677642,4.34536100206247,3.32858532592823,1.47819478237736,1.40998354338599,1.31976587927656,1.56273286024614,1.79152025145896,2.2163851625947,5.23702285362887,6.95728767743881,1.37105410562152,2.38290774488978,1.41963581488588,1.27764123578571,4.91326307166597,1.71884730786174,4.12228779249063,3.68620254973028,2.01969723799847,6.35615606059674,4.69916042019345,1.11455606067109,4.606156328665,1.62858075856846,3.89471073213746,1.72301693837195,1.40949640164693,2.0785923719477,2.84078403591979,1.51750529005488,1.43897255348624,2.44836589530549,3.28948576611371,4.79399044586407,2.42226568300977,5.01115437600477,3.31652241064633,2.29692073268888,1.35737532918003,1.40000930823751,3.10618392355308,2.46237820677713,1.29720621073007,4.04318857189882,2.11723731775546,8.575164203125,1.93471514076701,5.92627945712688,1.92847604387882,1.89771719237306,1.60776281902295,2.62982893379674,1.16186010646339,1.95930056695308,1.59453534982185,1.24160093076274,1.15091453184221,0.0,4.41776388231213,1.12929176706381,5.31925470250837,1.71994196693216,1.19451144213661,2.01484502898253,2.26831499849979,4.73051763230567,3.3810315032289,1.21229050836968,2.72324707581001,1.60424838238964,2.19779043438177,3.14634028243742,4.17803284884117,1.59837089535351,2.62968973281338,1.9770480203696,1.10428776567021,1.26400463671948,0.0,1.03774385822677,2.31696336205113,2.25464231260745,1.72634446277122,1.185278990615,10.5246856736426,1.8538384073061,1.04764808276007,3.32875079544689,4.81639937808152,2.89689864159317,2.16051622716224,1.8070432096575,1.42626143633944,5.60364004689909,5.75709579447391,15.7746706764703,3.16991281537629,1.08771181004137,2.57563332181556,1.05821094153107,0.0,1.66340421299725,3.69718654877161,5.07763795537383,5.3395830723922,5.52424839434412,5.72486361000808,1.77760985138558,1.41277365468976,1.75542676475541,6.09691774701689,0.0,3.14343903782756,4.69012436168263,3.73675064429797,3.57396541391167,5.14604739807756,2.43052267268633,5.3191318023273,6.7177935350027,2.77915379975028,3.56978439927006,11.6142138408311,1.76762189914941,5.31503353004411,1.63475989819176,1.03059117263335,2.73216358191198,2.63773710101283,2.40113478272238,1.23077770498208,2.88605592942113,1.98799130528566,2.70474027928584,1.49086132134796,3.194584048408,1.46241506314193,1.67758840836593,2.02504504954619,3.78316223375356,2.90047465182466,2.15813407772092,1.37366397104958,2.66721946231631,2.88253543202915,2.03960221043433,1.74694647270104,2.64545261583599,2.66408454860397,14.2805381215904,2.25662018194289,2.68499071770603,1.97442188967608,5.31897477052551,1.21599776051014,4.44021540447689,1.36985719698877,2.32294454224968,9.58368638368311,5.34888207405496,1.95239382309345,2.33265257492208,1.36646497059815,2.13032721391422,2.35628910949905,5.23517484583609,2.73210884653618,3.88585909451141
30.,1.11849378619767,1.45285759733821,3.86065900425934,1.38866811669642,4.82650486130394,3.67211043862496,0.0,2.37108373481167,1.85782597478607,1.0862699060519,1.84055914344887,2.85080393092734,1.25137659696496,6.96069883887726,18.5309372158688,4.88967786547935,13.9101086411784,5.86826253373824,28.3385121109558,8.75214019475705,6.62483879300594,17.6888664193474,4.39023889429367,5.341557628213,5.65530762725148,1.55339559903101,8.06006200677552,1.61015282152252,3.13554039262574,3.69069882896561,2.77627480329839,1.03747085952874,1.03221197568975,1.79505414245786,2.35769278131415,1.27725396169376,2.69337617727256,2.07837192926345,2.64915934376115,1.73969667490228,0.0,3.65556213110824,1.06041636833894,7.67979847625677,5.9179553131834,2.75744736386198,1.28221207705305,0.0,2.85363362316845,1.29602644909854,2.66926192214399,1.19973137907591,1.97115022673663,1.19026399946885,1.18078242598681,1.01059222960569,1.12035740836354,1.11873191287775,1.81310575030728,6.47066710229128,2.58981642772595,1.0098017056906,1.1188027044433,1.88237126059895,17.8850898223035,1.94498654806706,1.14462089111565,1.04457164160353,2.34005030600062,3.85610523169643,1.13648199787611,6.8781851918737,9.98833751748935,7.15648459677046,5.90619794385487,7.21653866837843,10.7539780171319,2.19814632216408,0.0,1.80332996315622,2.31731753899128,0.0,1.13018114462557,2.94168488226903,0.0,1.8780419960038,4.71028850662527,0.0,1.02196729635311,8.37270310395223,1.03009892332512,1.21180265211088,1.16825844158242,1.05345033941581,1.29890727264465,6.94323329970164,3.88845669999023,1.78659627515367,5.24423652696112,3.00686374916084,2.84393833661105,1.54403980450833,5.74655557328355,4.07553371619767,1.95962010630307,1.46389811525747,1.44465400024976,7.53982410739772,4.39519297679082,3.69373187922757,2.46720363461533,1.43521109820745,3.75334015311451,3.76040328174096,1.54393970515983,4.17622289311892,1.67955811798833,1.5377643417118,1.01923951008581,0.0,3.19400277495049,0.0,1.0162073101066,1.66633829203061,1.07478865977336,1.5252461780313,1.34378884577489,1.25821657852626,1.59321634138778,1.97797824256732,3.14439801421479,3.75151845152672,1.91672554061771,7.16571301102378,4.38892871871057,1.26960930899564,4.31431757300635,1.32340660912831,3.28338178542008,1.94290087520503,1.09056956307406,1.29595326915402,3.29214213516676,2.28503375113438,1.18719695614042,5.7505106341436,1.67365786197912,16.7278328648853,1.38099672488391,6.04016072118583,7.77808483416476,1.7085734870317,16.319062067089,1.04951275443988,8.79862163833819,6.46952851916577,7.85611858861538,0.0,2.23878526739998,1.21570591843875,1.34418803537342,6.43831983947536,1.25693508141267,1.32271038561736,1.51510582063046,2.54309810126324,5.44266645419763,3.90732830787155,1.58127776876317,5.90313769408644,4.0951057468922,10.9362814668032,1.81983100048596,10.6265023382545,6.53763229802441,6.31622934467936,5.86558260781733,3.3554141875997,1.01756270114125,1.18941060008737,1.56385718966323,2.81688239838135,1.69969662025726,1.26063970230127,1.87907044963568,1.31270506349655,3.00242600288701,2.27548463267124,3.17974145359508,16.6696179276579,1.17835333716357,4.19538542055376,2.28073546042309,2.33418485089767,5.85252105308345,2.50108098838734,5.84711073859181,3.12645025308393,3.51049745428471,3.02421824195417,3.21172638293828,2.53021825975617,4.46637634058089,4.72659272512269,5.95622324001382,5.58427162608168,4.5800443388257,0.0,7.18566050712841,3.08369190249912,1.88464768884719,2.00842541540183,1.48241981777388,1.09929467133982,0.0,1.07446090218635,1.05986560503719,1.08790810842802,0.0,1.01264862028316,10.1709730632264,13.7859790894504,4.26955188577896,4.20302355432516,5.67500433195953,9.63698682426666,6.74346401062533,6.5571538812781,5.10719007411546,6.07857384985878,1.31810036842476,3.68136604041078,2.58559898626049,3.9122790867888,12.4015375337883,19.1772357245055,5.9046659380233,5.05472812116441,3.96029943873257,1.98336838896648,3.47719318531291,3.84363764820977,5.76328571221351,4.43031190478022,3.05642609193795,1.79405870593398,3.36460637472444,1.61006368247493,6.95694858322427,2.88761179266023,1.64049649088672,2.65331745322312,4.30048888127923,3.42633114962317,1.23838006190837,2.6044907431209,3.11405425564305,1.97741345993489,2.8807756677479,2.53373434330737,7.95733818637405,5.68708702036129,4.88732031843242,5.59581323906161,1.24490498865541,1.65627709904168,1.60582889280393,1.04071280249014,3.22164515933895,3.70131040219762,1.92102341203643,6.23522939822369,5.8299575919946,6.01431517870564,3.36270916324437,1.99053726519018,8.27977686716116,3.05974011822714,3.979730328735,1.34841530983595,4.22321696774326,6.38634056422328,36.063716146638,4.21960481837671,1.95778473171927,5.28725467855195,1.40463272030159,1.22949405098827,4.73985966889261,3.27354742836111,1.36807668826987,7.50102920809858,3.21092990434045,2.13959780038336,2.89792168427032,0.0,1.45646520014186,0.0,1.29704426487417,1.79142265547328,4.28714273285174,0.0,1.28658142620604,2.88543770656026,0.0,2.65959370982132,8.67973428185221,9.44571011176809,1.23525599297533,1.72535317734018,2.41585106940282,1.57264706411964,2.12698859368947,1.21450920932312,2.67921317422687,1.03648063537456,1.2096368987636,2.23708870111901,2.41879364835607,5.88319747539572,1.1156846495105,2.08298353097167,1.36491724606318,1.19284901613354,5.2004350908697,1.38074591316467,1.34969940790493,2.37194140421479,1.8592728984104,2.07147834148094,1.39397757409598,4.45519572680671,3.37555192501382,5.56956321407908,1.18069583962038,0.0,1.43609685215611,18.2324978880494,1.66254303180274,4.7851357144659,5.29861460524004,1.47596644186601,1.61634907782024,2.02917495063816,1.3841693963693,2.52800130835077,2.66752900487357,4.34487806091702,4.14615236654762,9.88080908926053,4.76531948182905,5.91605602811818,5.97093679052809,8.54379331934295,8.49681716084739,1.62881209460261,1.76862321760326,7.82641750575458,2.05971350490354,5.25881454698502,1.7511658250882,0.0,0.0,0.0,1.37673214937684,1.4364861849131,2.23541309774285,2.36169532580301,1.91461893628885,4.43871961723229,6.09211976409518,2.84321503042445,6.40782554281802,7.37256168759478,5.77572701384331,2.78846845987064,5.79564078892018,4.01580341993281,3.45751121543696,5.43420065585744,4.1407342933641,1.10272815222982,1.82280090526401,4.36544638974746,4.25273561419003,1.81633813473167,3.31395534745736,4.67577659623524,4.16546014823225,2.65621098062475,7.42207747769319,3.04038164155337,3.93358950099121,3.86031974806053,1.42395501813482,6.83007931905783,4.20146204623474,4.98664361546095,5.55823377141317,1.28590110677092,3.92002775769212,1.51202772796133,1.15854075249335,3.31112471970642,6.59488322616566,9.01247227159291,2.10053261547704,3.8223749449787,2.25101946142243,6.14223410204428,8.93489674405042,2.62713266728612,1.42270310816082,5.04155209392756,7.77196443087977,4.15347354752647,5.08588322578883,2.16513495539174,2.88342417203889,1.24569880730299,0.0,1.10182300597416,0.0,1.75063642204167,1.21650226339615,1.51318061664161,1.02140641278664,1.00780655910377,4.54832738629766,12.6539996974002,4.38405733275835,9.10349072646846,1.91848078411143,5.53941770007231,5.91633560127346,5.3178348204654,4.4179815765021,6.72402155256772,6.36581881989311,30.4427675015951,2.57015960531889,2.84311300231506,2.1718878128576,4.75343222584881,3.48387309596255,2.53989322194876,1.51789443907312,2.09393712770575,2.06270559143215,4.38939931856195,8.15720545908576,2.27755900080365,4.6468237617798,3.18576815671829,5.31680540632363,4.83259431389643,5.84828289179409,0.0,1.42252931696154,3.45303717735655,7.12321590567282,4.67082261139116,5.04416811787887,2.24707267201132,6.0405363822789,3.96436100229837,4.41793830858888,1.69827898344952,1.56239671511354,1.02140183931663,1.44220453390416,8.6425686010143,5.81905862411163,6.4135446030845,9.01987810364102,11.0953904071553,16.5315049917312,4.13262441438664,4.95806187114688,3.08422885596259,5.53018086493648,1.69611975238223,12.3422611786754,4.94682430527221,8.31163709375128,8.90975192412681,4.71654610977096,3.53402883265946,2.47610122396354,3.17445801288357,1.04702110797189,3.64459742050499,5.38941263919947,8.0710038420993,3.07712375691898,3.0803960040496,10.8026514494491,3.17165589668271,2.96894437104755,1.48334414009475,2.08705300102914,2.2547656538779,11.4281628664717,6.60880575168238,4.72020290266418,9.08145128795924,6.69791413613473,4.85437091103588,4.75431802883747,4.7453976420981,4.05670783010734,5.555290393078,1.6378318045114,3.15376672008346,1.7406058366661,1.33106160252435,1.05288673807097,6.18445393628763,1.22934018857858,1.24445525598084,1.27626820776928,1.96297532545455,10.0314162062869,3.77113744894003,3.01507898243144,9.59060686758824,1.67550324600522,1.62456906979075,4.12646205833375,1.82035248827779,1.82369836403153,1.27134014602413,8.94984376343844,4.42196640111712,3.71739181651743,3.24547751180849,4.67249644607522,6.04786332133254,2.49357520256847,2.8754833282206,4.98746101781861,1.72244451957209,8.65178073357056,2.19942398237497,6.19393307663455,1.34380880433851,1.36538218454956,2.54934498276004,4.85917314643747,1.29507601389329,1.81981837692013,2.1410734445966,3.61000023685784,4.06813417332586,4.30277068742205,1.23029872368712,5.81516849986321,2.00159073316487,1.03152339823536,1.3784001252195,1.1542056364127,1.07599292048358,1.03874681159657,4.33980315468346,2.95170287948275,2.77743004084823,2.63385772529372,1.7483583887086,8.19189324273786,6.70837170624019,1.05485722654568,0.0,1.51342444035007,5.48127887815111,3.45125198378623,4.57970266940115,5.13476654317836,4.82295334765346,5.59897954634474,9.15694006505474,0.0,1.22620727920298,2.0069154034771,3.72105135104644,2.08489361244064,5.10058614165174,1.08051768179171,1.24384538624521,1.84255025226786,2.05349664399871,1.48194123369466,2.86917743938681,6.51750735417769,8.61840335927564,8.00732782529997,10.2405131212596,12.729383751874,6.95861472386201,5.60796618772896,5.99699168743295,15.5162163175297,2.38245267825752,5.21940359353931,4.76488614317871,3.97901771965059,1.3276957250302,2.21317443543018,4.22946036447657,10.8865197326485,5.96605445769269,11.8320405673241,4.00578031773234,1.76045789684241,4.60600781428626,4.25415719490237,5.25536009660203,3.53418180410676,5.12733569892125,1.99299752481849,0.0,1.56464108562774,2.07176998273122,4.40581293728593,3.57471195946801,1.12977946617638,1.48697124923615,3.07270033653245,6.16946565994229,5.38209287245181,1.63711699696177,3.48166836150416,2.92172472326272,4.04656874366743,1.05371724834845,3.52475928887399,1.13757878992639,1.75531361981689,1.04893723412515,1.41316702203859,3.54355612494473,1.6292785437722,4.48583743756848,1.00483877589909,1.08783020259747,1.12300277069444,1.12613668694757,2.50301577385223,0.0,5.45556217098083,3.10790858711812,2.62954017194119,2.11671533430145,2.70556293460085,2.06509431716947,1.99977276212576,2.57323627406815,4.21144690848272,0.0,0.0,0.0,1.39781239548891,1.46404138783382,3.09724871459826,2.62789604517452,1.01582102606239,1.47717177658795,0.0,1.26957512240536,9.7249117701881,2.08262867871588,11.5218498469237,4.83914564307653,3.70869569060288,3.19670734613185,1.23245976646758,3.93026482785742,1.1592272294324,9.39215157125602,6.50559641936499,4.39899643703022,2.79780013343624,1.11450183420952,3.19636240945128,10.0586912947141,2.63540231293266,2.20772123397395,7.69890613053027,1.31483706161765,5.892804953512,3.68230413427245,5.0615433473924,4.29172342221118,3.41849574405431,4.47660567800201,1.02705961817109,1.11745904836872,3.99845629679144,1.10177423032708,1.32100826544084,1.84576668133848,1.13045570044757,1.22399234373264,1.21397156277297,1.17041284640245,1.03045887731898,10.0001230394514,5.33185782575181,1.19301015325472,1.16884037046649,1.48391741413554,1.14095670949618,1.0106832469588,2.1096805515609,1.44381331322936,9.26014648098742,3.92133364060177,4.75096022505168,6.5609110933118,2.55453201349427,4.46241790311872,2.56689539197268,2.49577785180174,6.0537837207667,8.45606338179113,6.0701870439785,5.53379992280711,5.68751483160392,8.50305204625085,5.54687623618382,5.52686465460601,1.52928219747712,1.78488212589336,2.12782484371058,2.30247585153859,1.02551946625655,2.16794106481611,4.51813528679526,1.49088089469669,4.87536515940953,1.82774835301513,4.88183437900172,4.28918777467117,11.2260574087711,1.15580237571779,6.27831790360932,1.72935352918554,2.11452684394832,2.18698870764287,1.28166598398466,0.0,0.0,1.30275731185694,4.60426055106383,4.7393100828877,7.06430479080084,7.90889513418109,2.722309161437,2.43459955320431,1.65269698746128,1.65391817292092,3.18856816243741,2.07736794816281,2.21883854205283,3.03353990429264,3.33082314760882,1.03995932955455,4.48587402773259,5.03959783388685,3.39722361461344,2.04096511948076,1.5548923990449,4.73530666026431,0.0,5.77343767522556,1.211571790009,5.15394670722903,5.03158841585125,6.46710235850719,3.73239544197184,4.97710599321489,2.59776523116969,3.03548977193835,3.27839490882762,2.47706961917946,5.54580909530093,6.99774194326838,3.80277356534153,2.68125593938458,16.8825893095087,2.09215469460489,2.27845512276007,3.77296001571058,2.45486894363005,2.83152972062558,2.35067474424121,1.8895797648371,4.50496787744335,2.13495983301737,14.0250099074742,1.28013224061345,0.0,1.01246098892455,1.4688587741393,1.05811524438685,1.90550216005815,13.6314651716548,5.64043298254972,5.38456406633427,8.56054276935949,3.85772003217356,12.6556159946693,5.68729852847478,8.25781465118093,6.32239840452138,15.2454803957329,7.31283135976142,8.351137804953,6.64107939676273,5.73197521430152,11.656850885283,12.4706012402878,9.08344095083524,4.99120965721045,3.928835079389,8.07288181282789,4.43174333149186,7.03179023970207,5.76172006066381,14.2198555678885,13.0534223307249,12.2884716286633,3.87917515422078,6.11527528792132,14.4265000683979,4.32975016113799,3.7252030382875,5.2896332119242,6.67358362413318,5.36231816473816,5.51039561613791,4.25593819034506,4.70519242540111,7.69501516015628,3.56204296151263,3.7401564246134,16.5011440194596,5.3745549387267,7.30965089208402,3.98317828520936,5.19761765492615,17.7928953107648,4.87494033015954,8.857060680591,2.44525266114356,1.41989320810671,2.67081883396797,2.8494093890065,3.38055074105718,12.4304797788833,3.23110194268938,14.0565653556367,2.75804177393537,1.76391737892632,12.0055832570426,2.66558998920706,3.07885010368732,3.30565907632385,3.15654715088884,1.5046877650725,2.22502541215165,4.07476581094993,1.11633804221093,1.00561901828883,1.03954645439011,1.19411897444306,1.25579489778227,14.9983322129896,1.86940926165467,10.4256802989134,21.1732963651036,2.44947157851937,2.09250845607994,2.16198578927913,5.60870411384966,0.0,1.23522118410061,1.02709179811002,1.00733544921515,1.105347714147,1.13770588507207,1.27331939913741,1.47346553215998,2.48234367694466,1.37207346544589,0.0,1.88450899927887,1.45282502987376,3.20913644839057,7.63040853382376,9.04847344956696,6.95677445044309,6.19779966449699,4.17981868893991,4.62714830238511,5.07088525078813,3.30639736182779,4.00257248700614,6.67650238808576,5.01082698959832,3.92246688426446,5.5412865398111,4.3901273386744,1.5771949306334,4.04518796312846,1.42025167178782,2.36970422806305,1.15776709746772,2.06196484657982,1.75453596303961,4.08141263797059,2.42050517809713,2.63653056368132,7.52987362495963,5.91343947801866,4.16917359581481,5.38023799834645,1.28452538841724,1.930140456788,1.26240303414767,1.50130078265425,0.0,0.0,1.14318407586307,1.51716750469098,1.11819486086663,1.75216985441618,2.57714807764446,1.19591504850265,2.56449884078776,4.77888239478014,1.81600523505164,1.8874172104683,5.77460514362234,4.65692715609101,13.5398629104262,0.0,1.32921438579118,1.24211187253418,1.31706694951865,2.081409740338,6.97428861224518,8.51263721027082,4.76241486748072,5.01881937522017,8.49275011898312,8.80152620160426,6.33639952482583,1.1115906421873,4.81884169981642,8.60198065596636,4.34457685669795,9.17240888817235,4.97182672730591,7.1399436605995,5.7280561310469,5.19257410608523,5.10758665737119,4.05537895016265,1.48003602048103,1.21139226519485,1.09986658380426,1.22067376790899,1.0919249498277,11.1498661015105,3.19976672779862,3.57110146339205,1.01068538871037,3.1750897971818,10.7309245823788,2.62078868119263,2.23562764866871,4.94118650892305,3.80168390018827,5.5220858605918,1.23849073513599,5.25973281645536,4.87587447832196,4.74495452882255,3.74397061997951,5.13476232783992,1.04836588967856,8.46961377745487,3.36682234751019,4.50652586031732,4.08212349374045,6.31169819861951,9.22733241124376,1.83825720821646,3.76540265713531,5.81239948389345,5.58521693941463,4.3329040606479,2.12660733851766,3.10913190200156,1.73444630265527,4.04140131640432,5.30569242937157,9.08703436854468,3.27901663881909,6.4778335189403,1.9139879040243,6.40017568254282,2.09513896489142,6.9205021656701,8.1182666055607,17.3237272175121,1.44166645123789,1.5780140042811,1.58620818497131,5.45389960579916,2.20741004785972,3.91631852815544,6.34922964533838,3.58116354114289,4.51139742913125,1.97381455025651,2.29532111273792,6.45755000061238,4.15613246725178,5.08671465805251,6.36400512340279,10.7681833066557,4.54151113925583,15.4411292922379,3.92852477169136,6.14652610699143,5.32321393576826,3.36227071110775,1.52318925270046,1.94271370979994,8.98411328261927,8.42909506377009,7.48489368058843,7.00710778939361,6.61907211040215,4.42055517241431,1.16881239476862,1.09831006312042,1.24164444244499,0.0,0.0,6.53535562054547,4.71443622427003,2.97339216936848,4.96080294520355,1.36532613398053,18.5964458536625,16.146631573252,15.8873049151909,7.38854308489065,4.79286178362608,3.75330646717789,5.52607266820922,3.19673780428131,4.79585371050181,5.15028763798301,4.1801571850668,1.99841153583605,1.29582858443587,4.35281709388811,1.36838899438332,1.20727797266005,10.3129142891625,2.44163372859025,4.5116620271666,4.64421761609949,1.95401835411831,5.10358800632998,5.91118407439895,2.69050397791193,3.33772127198263,5.26824959222268,3.10161022041569,8.9520266123191,12.7603216065624,4.5284752511313,1.00994919450576,7.0990506894965,4.47861338910015,3.68601412230922,3.80482366653965,6.04448719033009,2.72786782444618,8.99623744377493,3.95910535161842,5.05944638324276,3.44274517877729,1.50923354945879,1.12916232170194,1.02779659030185,1.26104870455098,0.0,1.14003404901487,1.1517042652799,1.14946493816506,1.2417723331693,1.22125034060979,1.11820630848838,3.83826581000481,1.05581672137096,1.58032880016092,3.78988893720316,2.19792433766469,3.05949158051608,5.232586570022,6.51214591741789,2.04208294694845,3.6391087300621,1.65673519783027,1.16639199341584,1.1531631074725,2.51531618474814,2.16952885635322,7.75814214588168,5.25236368276985,2.7532720253802,1.54744314531672,1.70757049008438,1.73729391371416,1.28854836041652,12.0962974996606,3.114269576578,2.70275079293803,3.18073084876875,1.13212201886439,4.11937816940609,1.26057585260895,3.23833699851655,1.05009252809265,3.9601085297137,4.69525807354373,3.93600430238957,5.98467405574094,5.75885179979922,6.32298794980991,10.4844742828902,10.440541259113,2.68805390221392,3.747054450599,1.69341769606582,2.41582481560323,2.9271038049842,5.22731583085543,16.9342152196574,2.90216820386568,25.0976531937033,7.02735018106322,12.0684386573716,5.77814753842227,18.0033204671351,17.9186492382017,3.86941732015981,2.87324002887439,2.61344388957399,2.09726180465657,1.79401399572569,1.68023762272809,1.11872328666943,7.03985662171369,6.8848419184292,4.316796549828,8.24647957694305,6.29031451961928,4.91509961856277,3.18046833866887,6.94848943172723,3.98097730067032,1.76323792897272,4.93093672188299,4.97570370702814,4.07831882649626,8.36081752961254,12.4995352839986,1.02777962294489,1.64733352728545,4.32210089892978,1.47785599622472,3.51477620935689,2.45294881793494,2.92149311290036,2.58545924084515,4.24689719274936,1.03327275478281,2.24541674449904,2.63969052638451,1.82358238160598,1.50565895186094,2.25779544180927,3.88446034154958,6.06805072128856,5.46367146336816,15.5768339038863,1.25819205849354,24.290294487833,9.21954464721768,4.76485774610196,3.53332591266667,19.6066353993841,12.2473531799517,1.02680909586588,2.73340841786392,8.41636780785997,1.93166104819567,1.4016972147384,1.84780297116989,5.21765371095018,3.01217348211421,5.71795254278955,2.62280811490904,4.08352630497011,1.04217872637381,6.71428733381709,16.6206975126251,1.37792927304185,4.68240669432238,4.2281061409206,11.7808846606258,1.07709051466574,1.13070084665977,1.32595709638602,1.2647628997246,1.66599909651008,1.48889169701146,4.24705271182248,4.37376952484611,2.01815779076514,3.57887561915992,3.54815759221409,15.8781497980864,2.20140325416462,1.3206365341389,1.00736508198531,1.20273891528869,1.02071013074889,1.36720387281323,1.5182176615764,1.55139825822913,2.52960345072172,1.16256933686281,1.55941410119355,2.3115685995712,2.32731561197005,1.39441285156081,1.47744287860733,1.13008674477215,1.40422224778271,3.28207240538309,2.19351875513293,1.52673770006174,1.09500006943903,2.57110742789313,1.00137890640604,2.04067757264489,1.7386819856798,5.51894118128229,1.63932767959015,1.86479472226745,1.618417888945,1.45816021623288,2.12284307682786,1.1323960428952,5.44138979329671,2.56300410030077,3.26801405303624,4.64134493438201,4.39764624384573,8.67262478160276,27.7089184885135,3.91343897069664,1.01654278182494,1.32544209257586,0.0,0.0,1.51923032549324,1.57192263401214,6.23844715873976,5.53235779905833,6.74972406392516,11.432861045342,7.4366610946649,11.8310182407784,1.24737960999022,1.06626675993363,5.01865802130347,2.40188534878974,6.04931756235779,5.03420000705712,3.90263003943593,3.97119191051211,6.72953115234665,3.00902775357209,3.84485683246013,5.13135195891646,5.62339589797263,2.35468012417804,5.47100456992151,9.94798352854663,22.0683544738945,6.23410455818823,7.05290561800144,13.0318865380725,5.0211364789432,5.76876977964109,8.68842087925624,5.30473423747992,5.64860981746976,7.83111345346801,15.8664655893573,6.66178329595307,12.1257858638388,6.09877478653183,2.42191724274261,4.28644067663433,2.67980994838646,3.2537118388638,2.79502868688718,3.78551178263981,6.92034093063886,6.38400278006234,6.6115936108768,6.67245668388957,5.9588668491101,5.74764300238576,6.15542852051639,3.81343576870903,3.98591078025886,4.48512912076516,1.9614474241727,7.14124143155719,3.39627622602524,3.79402254901746,4.12099168184835,3.80086903016898,5.12456394563455,4.12446811832042,10.4713768965346,8.58144026491624,11.7464261083779,6.56492546678831,20.6978116489089,8.04277123168951,27.8540385082456,16.3927551134168,11.6749744488549,6.50318683438721,8.26064249606248,4.46443115222248,4.59448942050152,2.55339357842181,2.69417179191042,2.06984277030868,3.20951449543362,4.81865239900669,9.63953389325201,1.06321186645803,1.85810546988854,2.32054198437482,4.76353439775909,4.95890567367789,2.75764511676563,4.03092387588905,3.73269837281453,1.35315542893345,5.3982141591991,3.57012766839319,1.43699944741741,1.50587253720463,3.23761384260508,5.72820453165301,1.22232117139206,2.13053814105371,1.27591723150958,8.79355962930791,6.96272868217434,8.74427625121489,8.29218999194754,16.4821567637595,4.94196706985514,4.85542560454024,9.63336630175208,5.19448879400384,6.01199021104074,4.35242623759095,8.67617182617557,7.27789857001931,3.04933716340704,0.0,1.09488648642379,2.4319866290548,3.34420761617087,5.57281324147306,0.0,1.02721754622707,4.11398624801315,1.16309318269984,1.3664214599816,3.25155904002741,1.31303033240047,0.0,1.13347632530223,1.24336388438531,1.62439021522423,1.5972565496787,1.003251102805,3.43519699032485,3.36570344771583,5.13040115315258,3.37364936871083,1.86049911808821,1.95808548445901,8.89567898992255,1.39053098674284,1.1061142792475,3.6408538950796,9.76422510902168,0.0,5.07474133794817,2.20068166292262,1.13378122218295,6.54264751380806,1.34536274209128,1.89927146169311,8.80140724754187,6.25872050456322,12.6774394457268,4.98329503734375,2.58084764875434,2.30819844564211,5.59668156899698,6.52233128285671,7.14484815818815,1.65962989883832,3.18723509321665,7.10549264392455,3.62648095964676,2.69681251843379,2.27240457398471,6.91841893792002,3.93976826063629,13.8156887680222,16.572760209752,5.08893397469638,5.56114230443128,1.23859236261517,2.25858259272165,0.0,9.98650037799053,10.8938722294655,7.04612700402935,5.9432708492041,2.17005687854384,6.85797407181949,4.38093130000268,4.29398594343541,4.17941195638113,0.0,1.24571402956104,1.09895680503102,1.05777349119309,9.86196432683628,2.21241028309031,1.86303610593636,4.50165091434506,1.29434490644129,6.32741880140226,2.35462370687096,1.68554711727018,5.9238283069877,6.27509968178334,7.16089057158444,3.59946116252898,4.89236068285038,6.53045553841216,1.34969827733977,2.65553736654117,4.16019727341162,5.07417597410145,2.27847914373885,4.54136565255025,1.75230531231778,4.68207848842471,3.85361040726481,3.75813254638927,2.03452012823313,1.28381627021455,12.8720146380321,2.53888468874501,15.0577584739538,2.46569253427661,3.7956285666738,2.21572928481094,3.33305245997892,2.5025726986039,8.81137403661362,6.32668708798507,4.58705104576483,5.62837319438039,15.3076892142169,7.7204387442374,5.14990572245601,20.0666300595818,4.15338629137343,6.04413085107907,10.1943532137044,2.27599511359429,5.14164355671928,3.56919620746846,4.41018295758341,8.81994860328886,2.54704415425266,2.78166100983788,5.6068026381942,4.59456753824249,0.0,1.38103300482442,1.04126624383951,1.33563622728034,3.55002777495328,3.27841063569657,1.34369900319789,1.63803101465464,5.46498767593944,2.30688437260448,1.66146047781304,5.71604101807005,2.45400346132816,4.54899771219229,10.0540724830438,1.46804291815709,5.18318087055508,8.41667340975139,4.86243821645158,10.1598741014481,6.74220602328978,7.96257149213217,6.08252352683898,1.19158917813997,6.09393595721089,2.94685577835005,2.53711265859357,5.2571680319744,4.96749434279936,1.26644143981591,4.61342613695205,3.70241590686653,2.27708513843488,10.386810942345,1.45491071858939,2.77240448547558,3.26669062678955,4.14136815452269,1.17038727451337,3.41832866273919,1.50263041699008,4.22905899101373,2.15940508291653,4.8016931657238,13.1630305811957,3.3484882886314,8.38077985320822,7.73219907809265,4.98783532396489,2.65285698610962,2.38160322985037,5.33100841320019,3.7872845208998,1.8414024405522,2.38194384758631,2.43723736039191,0.0,1.23513892412212,2.07135149827368,1.94699460087295,1.86911840856105,0.0,4.93516924100811,1.58200685540187,3.37315015054808,1.33365698146361,1.38087141360996,1.77108686453021,1.34075759654582,1.60976567962072,1.95078813670442,1.53931194892889,1.10451620636064,2.24407447289337,1.59849212305193,3.66558441322457,5.8879173686279,2.43568664959031,1.66737944968689,1.12024429484796,1.09180365425187,1.17991402249024,1.04312835560261,0.0,1.83967765350997,1.96501226947187,1.16194010347834,1.72282846334726,2.92327515540663,4.68324457191047,3.5994217638173,4.34340715868394,6.19518419438008,4.63337050928489,4.75684661510797,3.53277097195656,1.00348787514378,6.63673978607392,7.65834186997053,2.0311396067451,1.41092514419663,7.91270740589193,13.4770566828171,7.10108899644573,4.27851367522129,3.70211898977296,3.56416351276536,2.11446803458809,4.5861945162926,3.73252243892331,4.23984111362603,2.78831684919877,1.62922027578945,7.52482791288977,5.71576101291478,8.88739625868466,8.78337790919589,30.733838963799,8.45260895879037,2.82348310469977,1.22531067810408,1.18174593948421,1.16857688178521,3.148206041715,1.861988012755,4.7687771351079,1.22998063060628,2.83052342436528,1.24798730881344,1.29224538527091,1.08933268228412,1.15247976725092,1.91415091157103,1.35721539315732,9.71092870672853,2.27410726160425,1.0169441197016,1.06834916075277,3.48513928317387,3.22818902277688,2.97438985253703,3.97752931743813,3.90775817875412,5.006462149472,6.04283513892594,4.75175893444423,13.8139497124439,5.5313013372838,5.12529363463199,1.96315659434095,2.5827822363748,1.28600240657602,3.35912435726168,1.43593849723156,5.44388344216993,10.209162906498,1.8409688718254,3.28060489061622,1.27013704031067,8.17537194173545,1.17046366039806,1.46113896283916,1.99949914769079,7.49872448584397,1.08361729522455,3.99252580618231,7.26445575071964,5.59710779770764,1.32691304630025,3.64286931053045,6.09585091016234,2.19045982872796,5.94883617213951,4.83325848951661,12.221874183354,4.46006334564186,1.72694260324373,1.00327350667074,15.7763414851705,22.3429807107105,5.93983152924132,4.36451389058291,2.9449380084619,4.49146995847492,4.39066279786498,1.94607114384934,3.62481919256248,1.81825409463654,11.9640046392668,24.7929358837397,1.90538384436194,2.81173072962587,1.8485419074613,3.65515528088032,3.03330982928133,1.66734554582572,1.58350536112786,3.09070395203299,17.2111359606032,2.02953867210207,2.93626397462928,3.10077142943525,3.88147916964351,6.45561311955212,5.15797370347784,2.81615898309072,5.34577441332002,1.65747921060667,5.29908649917865,6.75760361317212,3.09823628566772,2.34959822297059,4.81593241303781,1.37145961827505,6.73351500386903,7.10468392958746,4.35420312267816,6.40021081757087,2.05651020862596,7.12313005637679,1.19329707735327,2.06898860528602,9.89192955050085,2.05979980355755,4.9550632080616,3.30831856134158,4.95981123095212,9.93046436105141,4.68393167586628,4.78217744705831,14.9141830454046,5.76620814612456,8.35687512338296,1.72688041073502,9.90481283886233,5.633683546886,1.81082411752471,2.03130369066415,1.50732887160629,1.06447205660807,4.04816649684818,5.41518419210739,2.64845293221374,4.69135667255429,1.68316653135893,3.93872886099181,4.92566615480123,3.29818253082052,4.08019965186083,13.3346010293121,27.2802060144617,8.85734033828534,3.28204867536123,6.418208344758,1.89411546383807,5.21709377941264,3.35175514443286,6.06642999046642,3.49218952087549,6.3357329915752,6.63533021424573,1.29787865936201,0.0,1.33525509658997,1.19370968471743,1.65159311887116,3.71105439012667,1.19480786757163,1.22772320307743,0.0,1.00861423961273,1.65597563009001,1.86736774149906,1.23502700306729,1.15202246864425,3.17276100010591,1.32308453056221,1.10555079026301,1.05546500378211,2.54718387199799,1.13151034468215,5.67874027142824,2.13843763873516,3.20733903686454,0.0,2.95328656701668,1.38808065147169,1.41043775256158,2.4788225492544,1.42169044871156,5.17299248651953,2.72249994784495,4.1192104084485,8.88321958373237,1.92108633776659,1.88401219800291,15.7045581655276,2.44681294410415,1.39715952784781,1.36679065724121,12.8144625395995,2.50640138023835,3.78460374057929,4.24423636111295,3.57455294199961,3.83228759514503,1.13133184762254,0.0,1.43547106452281,1.80998683337531,2.19850659352976,4.37658878494705,1.64581935730723,1.76642099878864,1.7245098909894,0.0,3.24216227442379,1.95688521295906,1.17669878745819,2.60714969189364,2.08879416492641,16.2490118782198,4.28235735235764,6.09185622842027,2.55553486949497,2.06413130195568,1.76190691511845,2.24142648279498,1.3036924448788,1.39466014096675,4.32457118755747,1.69343323292069,2.92556389574369,4.04288911758124,3.46819896622236,1.52774321318141,1.16584757687162,1.44702759749399,1.51977586471587,15.2864280207191,4.68167707854737,2.40188847932627,4.65540502538679,2.5290153279965,2.76341651221955,2.32251314084844,1.38958127241918,6.57091553313259,2.88094794753073,9.36485897506584,2.45107098818807,1.84090827410043,3.51988514014688,4.86516730936784,0.0,2.99617967468017,3.49548027535852,2.0471064068657,3.41826786627511,10.5623773146609,8.26653705203973,8.6543176185817,7.2204364125298,11.039498208507,9.87122626266321,15.383720992639,15.0780055080918,5.73389679400287,6.29100932616734,3.98825563253195,6.90567198820734,2.45807917490401,1.3392285371479,0.0,10.6218439689171,5.41489140188015,3.65188533905541,5.66797217854311,2.17724628123066,7.32655652995954,6.81730555098774,4.25835926680957,6.17135331106419,0.0,1.11397905786486,2.60735440984885,3.81140297747527,1.24403505379033,2.30471762266604,1.09410821231343,1.51549387900726,1.92565910180364,3.86597255719199,3.65839603732986,3.26161059368691,3.82266512907647,4.85019805709858,19.5938077778334,10.6742077277925,5.29275338702196,7.12790052419901,4.12382940490083,4.58436455310881,1.25306879940415,2.27062191649357,2.66550083808561,1.14253654673853,1.94901214271293,1.86535400060698,3.64461830945845,3.80051145518586,1.13603383836774,6.60486380479359,1.67545046736798,1.29770420597884,1.27827380833994,1.22926738337106,0.0,1.16551303539874,1.79382063361452,1.20779481479104,2.94791243772194,1.78534884098826,3.09208649051789,4.61785113511448,1.47179580610361,1.74018010527976,1.04799772007652,2.54247081133248,3.22403288268592,3.42847242809067,8.51213703836246,3.42290329694718,5.54462177002337,3.96249617775714,3.37952400507236,3.1087281523073,0.0,1.52997917572395,1.35646444491266,1.95539720196463,2.25586634310221,2.71049565089377,8.42911555960445,2.17330464092648,2.47974581108035,4.97438129022947,1.39462625341001,2.41248544768771,3.75142234725491,4.23509818302761,5.28024118717972,1.65876244957543,1.24291917125673,2.01811630526893,1.24984940957555,1.1657828647099,5.29361511715488,3.98769462019348,6.70848578959591,1.47395094414186,3.06871999788404,4.03813319110164,5.01205349972637,4.07976266517831,15.9223426632223,3.95194330459611,7.2577128984492,7.1110435783474,11.7372433553084,5.98265035765334,3.40801550995034,6.44261122023795,2.07169807353641,10.1526741706232,14.4115505591497,6.92554490242701,2.76825546563719,1.32738294108504,6.23542502810431,1.17232259934433,3.52736940702554,7.94019375766328,1.07125580228538,2.12237508879226,1.12667639177598,0.0,0.0,0.0,1.20781697144829,5.03732095889308,2.09880159981187,2.78321993140105,2.57557713144908,5.84413892224769,3.74921011405765,3.20683522592485,2.1639981293548,2.70302024593184,1.64028356152358,1.33472605655073,3.06092521781526,5.57795769690671,13.513910909632,4.37341298328761,3.54693373576176,1.11888056053532,1.17769785318427,1.12253199473328,1.08453896685201,1.72961924363845,1.07559365892363,1.689514211154,1.26924904750708,1.31016897908695,1.184104855952,1.50507842419816,1.47408929534615,2.97830644781563,6.16704996930438,1.2824135668294,2.72969508921344,5.44474925653072,2.59457364769211,5.28634849839965,3.42675311759344,3.52351314821529,2.97096157140979,1.24775928154926,1.96715635452916,0.0,0.0,13.0522906198091,5.66927520689335,2.99205689605431,1.55394287302401,3.62160429770502,4.20201739809782,3.85222160822292,1.11012674084051,7.81024062134122,15.8630389297654,4.45774229153445,3.28387661672564,3.69580489558189,2.22165589640725,3.63465474481271,2.46552034491161,4.50158202766526,3.30389254950253,5.78889952895561,3.69087757629659,4.27658932356571,8.39669998950959,3.77686046922027,12.894953809727,8.87869721995484,3.00396319589689,1.28137922422074,1.06718277975249,3.66711260112725,2.08703908089822,2.44942210862838,5.65925317805604,2.04548392414521,8.55514311496139,3.57030237446264,3.7079738486889,1.51325563302721,2.87233790310331,1.93218311324908,0.0,5.77254002309836,2.03283044307284,1.63768113504932,6.67163476358069,5.56458452505405,2.67679883871941,3.30506323642365,13.6026710433604,1.19842786448228,9.22193344900894,4.14074827717939,4.19592745319538,1.4586301817273,5.05850509327385,1.3375459806839,0.0,5.21693618464417,7.36560305733497,5.55993882667048,1.71905869034753,3.58474097822111,6.57919332829707,4.35027009063855,4.75930062071122,4.98178489933855,1.29084762882293,1.54384394978446,1.54962923912679,6.01010022764486,3.29691964977455,5.81942807671873,3.45581646337491,5.08935653945607,2.92392997532218,5.00192687512753,5.06495366261608,2.08289926862416,6.83369017746592,7.30024678578072,5.38751045024995,3.37651602256865,1.17116329282557,1.00588693759528,1.32181475499137,1.01475909908093,0.0,6.14010451599256,5.56358257482145,2.2114343961952,1.58443803383766,4.69063483564204,3.34758826910963,2.79834384683332,2.84512920781661,1.79160606810877,1.00994359448291,4.84181012978991,5.30296151328221,5.74298376955964,7.74395987619075,1.98438206690259,1.76543932356468,1.39271427621879,5.68482978030601,0.0,1.24744795478935,3.49990000195159,2.67395071335683,3.32273511082543,4.59261511570728,1.36395389046017,6.63618948003348,6.15429058754756,7.03495117698985,4.98372642540204,7.96163253780716,3.20685400976491,4.56460762755159,5.14934126622433,18.5668106675156,4.93945624650274,2.64971186107264,7.33209985426866,4.30154297948277,11.7652683999977,5.37168539271102,9.59882500800684,6.1764427650194,11.8737866295771,2.22405318763397,1.46224877658206,5.23187246676915,6.7851742014332,16.8231936816644,8.11515952225808,3.08740048012874,4.15277047648391,4.11924757965858,10.6403137393047,2.24214846459742,1.55093868859584,5.8162620512963,2.5609955357418,8.74851661809789,1.51387839735563,4.34329597374969,9.7883807432137,8.19819475841602,7.89212233929118,3.65959596487635,6.09075565869452,2.30937428768208,1.20499631134755,1.34536954774018,11.3088071425591,7.39072511403807,1.82101495667951,3.72156104304345,2.72124020244626,2.41424243454562,0.0,3.03823995959577,1.96482087453818,2.17308440284703,20.3525910824015,1.05727920364846,4.81548520054181,5.79228978361647,3.37110937002649,0.0,2.27731081482879,4.7275764777671,1.23446249438637,6.02480914984683,5.23120009141778,2.52043426852533,1.59241746385791,4.73292035816598,4.01469330036164,2.75978376303751,5.18608011700472,4.53854187860006,1.78166869479445,0.0,0.0,1.47368769188223,0.0,1.87635225184205,1.76725714490219,3.69171771839776,5.57050184648096,3.49290170526077,5.22216832518416,6.97243935638885,9.22084037753676,2.13820052676686,13.8968444624819,1.97276779721872,2.91752186667384,2.65725725865431,1.49252118449576,17.4838185647783,3.0566800637354,3.83731018337743,2.71253330435071,5.44609939799212,2.27930536492076,6.16366886265278,3.60727604179087,15.3532285931224,2.91575909062106,3.05934844161968,15.1287125331876,7.10230102790324,1.48047229791099,4.79903607525867,2.03288726703053,2.6513616276528,1.45431054531476,5.18848511303891,4.17737719416124,5.01575798278283,5.61117782208794,4.09599869372128,5.93450008099985,4.06318502240566,8.20737565851219,4.94029347305639,6.66474076664515,5.16694609552629,3.57966301763313,7.2072891807408,6.7713734520587,4.89148388071401,3.93584604878332,4.98532106800441,0.0,1.2849153976348,1.16665239489098,1.08174127426499,1.16596688992025,1.08815018919171,3.11845239137734,7.93097837970072,5.91460633155719,6.31641862307696,5.15024091631562,1.21855073065259,1.47625243406347,5.14061791427705,3.83014826144164,1.22097866926777,2.78636919017127,4.18329190332507,3.44641906371545,2.23488187283043,7.61120340736375,7.4112077638492,18.582798383439,5.50213855406315,9.90014926743047,4.33223496779047,3.45846564083677,1.048795599692,2.94069374620865,14.1737497669745,3.79330367192402,4.38145013413457,0.0,6.8249945672321,1.27469818436538,11.9897462180849,5.66376477292367,5.66126433166026,4.39823729182887,1.6619117877241,12.6295071775622,1.35980286767906,2.19504551822936,6.2198940603811,2.98095980504889,6.881747268775,5.49094349603571,4.08550377703174,7.49324070659064,5.11548166837003,2.63725953394255,4.10784765975771,4.69150647859767,7.42669510433979,2.13941449681372,2.28953685298642,2.58445480512655,5.93042543519658,4.16552658460899,8.26639858240025,3.66061346080067,9.58724963955443,13.3803156198251,8.2645222994412,6.65454604161704,3.31506078534538,2.7765012836074,2.63800604930075,4.67071457049419,7.6416672060131,7.66635775924608,5.65885969016071,7.15230854510353,7.87814759696984,14.5501744026727,3.61354780046289,5.22022728639074,7.8459089973858,4.76097957220692,2.35174839365499,0.0,1.95247923693058,6.4451491132475,9.22498800591332,5.28666320181131,9.34561801409878,5.83960802176675,6.83781990982236,14.3666770615786,8.91632687941947,15.9468416034897,9.62637360730637,7.87734988529224,24.8642850544569,5.94347217523495,7.09790088723338,5.35246215634483,16.6680344720309,5.12277645889712,6.46432507041021,4.90873547927224,18.3002849437379,13.0995707795183,7.88208704959428,8.89938471027858,5.42598825127297,6.56672014674224,11.4848329923783,9.00929922818704,5.461985790043,10.454620177833,4.74546457890054,5.23047569998725,6.09659592652977,19.632229991027,8.32068229282008,13.4341560712522,7.31159357146728,7.09611935606068,7.71710624446813,9.33261923891922,6.79377328998684,5.60448784014169,5.36145761953628,3.80276274754668,1.4270280062253,6.47885328832197,27.0744948336773,7.17303047713931,24.423154196906,5.81540198190685,6.17930794883053,22.491484474359,13.4580918390244,5.84108884284982,9.33795791085815,7.0906600218345,8.13862941650927,6.9764226294482,9.92928131994287,6.21737947531559,5.13606110211422,5.12638964896711,11.1506859423343,6.57774740493818,8.20309042432327,4.3418416974823,4.72521016579563,7.17365488540009,14.2560932989964,57.1822061587907,40.0374060638333,54.7032750940664,50.2697385741651,58.9231189287296,37.6211168553523,79.4164578593282,28.0964460703252,28.096775763028,15.6998717136003,15.1561410248716,42.9830470628317,34.8037969559959,28.2608923421341,3.80670365431747,17.8345033115357,53.1336088203001,32.531087191766,46.4002670514494,32.4115460769542,38.5496372255151,49.1728939942357,36.3416781494223,5.07719728662012,27.8788965314464,16.5825109875929,5.1342138727505,3.82006571267966,4.54637911049892,6.47912018362597,5.65401941198136,6.64723002002107,3.32404200050426,4.47815418337342,9.45366893338541,3.15060411533434,15.6435786611241,6.4007242308176,1.94167802805581,2.52842399837291,1.02708762649516,0.0,5.53973328409523,10.1567943400938,4.88762661521272,4.48034868909215,9.67327135233642,5.38800278351551,4.4623272943846,15.8671928345851,3.45795246162582,3.5651016812781,3.64707261142834,1.79627213684089,1.25939421488351,0.0,6.05977174366055,1.08809112577625,0.0,1.0715187450813,1.13808731789109,2.35501210606454,1.26172464453864,1.21995232274539,1.08802198273091,2.4526771615148,3.46916113773799,4.07706628452112,2.34423445308776,7.29569410425368,1.28955237933801,3.36553094319568,2.07039797894177,1.57670419539227,2.16541776226992,1.17935231178851,5.10408860415809,3.85787419539271,1.4014926696424,1.24473693190126,1.55503864656509,1.35254750987702,1.60239320994091,1.1148183902834,2.65039314857545,2.98560517190285,13.8506625911606,1.196296482558,6.85739403236441,3.64712631672739,2.1771696993492,4.63839843330214,6.40323600420243,1.27595990237164,1.44451383212874,1.16534319636592,1.44589455674539,5.45756134763665,1.21355348260412,1.37969805943427,7.94254413367285,3.83876369362236,5.22553236569479,18.5587246492061,2.12981546331735,11.7105685043793,2.79652782050363,5.15820691792856,7.15465301471085,10.9293394518114,6.24150426619964,5.88780364138371,4.51461970338267,5.14774077987255,6.41923013696204,10.248126650838,1.98994662764306,15.546321713582,4.15071311180551,8.14705615339475,6.79865169258201,4.30352309384206,10.7965739380915,6.38367301237848,7.05263358929028,1.25823704093381,7.64816208104837,2.65244981815451,2.55327399418384,2.20562416981682,1.65066712559018,0.0,1.34973156302477,0.0,0.0,1.12926717507063,1.01173715248759,5.48131470070864,3.59677970994044,1.26975219293094,1.26636054767909,1.03737715430386,1.86071026086704,1.77052022847687,1.69080475819364,5.32791726125471,1.84659357717368,2.11406701987527,1.30734919453548,1.42069847106937,1.44505259178679,4.02889009079218,2.93125835772011,4.96961823842712,7.80381689157487,6.00879366545319,0.0,14.2576509342816,19.8892579927349,4.2561077762478,1.12873521790535,6.20011020122766,3.47465331824452,3.22809527823351,5.88567422737504,1.91412867198872,7.55230875410979,6.02681136519593,8.59015233376994,3.58133793598296,4.57773441422503,3.97844337895491,8.19585160620772,3.45595665090955,5.29854017574387,5.97175520328638,1.94275683779113,1.22955256049332,2.20128682171425,1.06025934473035,1.0450109466127,3.958753254987,1.3614978814838,4.97174971453673,8.14142741733354,7.10433388893987,0.0,6.40193454760622,2.98508066754617,6.26711299940307,4.07900149245821,1.23281760463539,2.98704191530443,8.91935121589876,2.43121027421793,1.47960978577585,1.59398493555334,2.0309992822335,2.74969993608443,2.11810170388772,1.59871467004758,6.45763822022112,2.07473543583882,6.26547191703685,1.61345622673619,11.8857174992355,6.41223682724163,52.3606484261365,6.71175695017751,2.81276884992247,1.01269202906833,1.11566525781816,1.24852245676252,0.0,0.0,0.0,0.0,7.03468159705158,0.0,6.50975366794041,5.95601914328559,7.10966129391539,6.38529233485264,1.93462035938551,2.56829378835804,4.14401537708753,2.18924157305259,3.54414556595836,3.87901538649828,4.0230554777593,4.87370489670557,10.4772408694844,5.1285532050435,1.29996776296242,1.5881564543501,5.49556048444829,1.03770804213506,3.72618326337968,4.27193280828434,1.73518685708244,1.01204472067856,9.39826585984253,1.99373328772462,3.26845749215743,2.09055018265159,7.21432448280975,12.6224951159875,1.51957136010079,7.31624852476679,6.85372669940962,14.1754140478223,5.03846660321856,3.90193395147968,0.0,1.12360894332179,1.12236799965675,1.15538841518129,1.8819361518476,2.30448730507234,4.23586095418951,2.6060549738508,3.54958507076769,1.82808558667482,1.28964965666006,1.01796749688703,1.15227864724897,1.40971328028152,1.25972299288596,3.25546322377801,2.20214039477592,1.81757209151853,1.09647147221231,1.57280672102753,2.79917213647458,16.1932738004547,2.18661661122405,1.38210495156971,1.15802968605977,3.13034390339825,1.18811950180702,1.35797926753465,1.36285651648884,6.02951743580596,6.2621102414449,6.00523150196451,5.1242868228306,6.28262964945989,5.41911173619179,5.30024688628361,4.03768706011782,2.31176601046694,3.19084085176612,4.4476484960783,4.22070981527183,1.72703628169762,1.49699150884251,10.2425814589291,1.88531974583999,16.56257097403,12.71688221067,14.2212172097259,1.2593945531934,5.35898058619938,8.94103505508022,7.96674614404955,8.31793042069875,2.54083900180519,8.6993569961324,9.85681761344616,2.70681786944742,3.78887468616887,4.60600147932036,13.6537592182339,2.78450343519499,5.3633178672349,1.10197181467232,1.03173000339986,16.0064993386783,17.582059761145,2.17789883505012,6.85087959970114,4.34774028792704,4.88215893080751,2.20780237193016,11.4820601715255,2.87995134137667,0.0,1.00671983687195,1.58430434192886,1.67512246204614,1.00026303243749,1.67289147519288,2.88753592695366,1.60567771359686,6.24500823945738,3.44928886806636,6.12270799392644,3.44287114889624,1.8332446505978,1.78233325822923,1.07489340946298,1.02831723407233,1.14395038294486,1.12871378817466,4.16355676976195,6.44270230207456,1.22626726143264,3.77076711760518,2.79017000617294,6.7862490294064,4.76171616827534,4.82090398907694,17.6623476622619,5.21521208521262,4.2318362944138,16.2253106455677,6.10895112586031,8.27656813145694,3.79943780532924,11.4908758254847,1.38253726352119,2.31986002518857,4.78062466502156,16.6051103680958,3.68757821293493,6.29178784392047,2.83225302841695,4.32957161535016,10.0347249606109,3.12918441545952,2.58834619414152,6.73962371732808,4.38414498588007,1.35831287108132,2.02875971457017,17.3961456948136,3.51812519192823,4.94565493761012,6.08994813158486,4.37607479704587,1.01950816420969,0.0,1.03637924097137,1.02309089616296,13.157089276571,7.27055824958174,2.1246750595088,1.77822989736563,4.14344772866012,6.05265328882412,4.87649961038202,3.97973220949972,2.04763343783815,4.44079285634111,3.77307791911739,2.91804426559019,1.23920773785486,2.2262957061127,6.63450079967339,11.4273196750802,13.4068280859322,11.2242033745121,1.86312091166969,20.4225650742391,5.33057867670444,6.30102692322693,11.4173923139019,6.1549584687944,2.2694546823604,14.6481148835227,11.6637704768141,12.7264637809402,4.55001866461556,3.44635705723808,1.92434491958094,2.21717969455364,2.89817861419077,2.30332866510354,1.89907578419312,1.70508367207995,5.09173863732836,1.55522175601373,4.95622827584685,10.8668530186442,3.71405210959472,2.71743455080767,0.0,3.66042489478093,1.04618996308177,0.0,5.51205500546748,1.4370398398209,1.46383634746206,1.34560200151011,2.06720846147718,2.3957821511051,1.2388899333901,1.7542696840754,1.1407266429773,6.13997076357022,5.63525996872353,2.28308566800877,1.96794410635796,4.09262136410232,13.7667969475973,2.03334892912574,2.78682966415024,3.45995306886303,4.80629390624602,1.63877686664641,1.28011866371737,3.93462626922095,5.12223279044181,1.4825536640139,2.52057655408617,6.54602472320858,5.0991938021412,2.17948396129588,3.141090485149,3.24360865115732,3.67753319379709,1.46539644518586,1.67856216014279,1.66141897210304,1.51275310089064,5.23937038631552,1.72503386192831,16.8062586936086,14.1538983374555,12.7890796640625,5.11122083790583,8.2016279698947,10.1852902153942,6.50394655689026,6.64403341418743,4.15244907690888,1.15844847563989,1.65779120678203,7.17742681792965,5.64110757485775,6.97172977871277,12.3425273627614,4.38294029504257,1.56932825607013,3.18306131609402,2.07042033249803,7.68856161690921,4.54948293530873,4.69665709240781,4.33499544172091,2.00645935308855,3.99887882665127,1.85130601149022,9.60280630400399,6.18450839619607,4.38069342015744,10.6155597618073,1.81038746474435,2.56360748324461,4.07047864907511,1.32156331558126,4.25562020969658,1.01765732145407,5.12913603972684,1.31677116458998,1.93938890610562,3.05621301476838,1.69004464762189,2.81712683216646,3.31023014286149,1.12159431985635,1.09496558825546,0.0,1.90508906942573,1.06443726771932,1.62415701836647,4.39496352289707,3.7469894850587,14.873801954883,4.60608289748252,4.96600455879629,1.13223043178835,0.0,1.57211096347792,1.40766936593631,1.21269524096877,1.13728266249656,1.34249011642025,1.04900936607691,6.41247860265231,5.9073141054039,1.61283802708355,5.57045251132966,5.41009779071208,4.90205534893061,1.33019057577255,1.73931287585655,1.22600779091868,1.00015354212305,2.37228467865001,1.36540478852424,1.2432726841272,2.08693175296724,1.04047365908129,1.02265136194038,1.15081445692008,0.0,3.83733509708315,9.29167894532579,11.5764046141852,4.90892984250061,4.7683593102451,5.14248486081334,3.20099363678421,1.36755019191497,7.92752415439054,0.0,1.27555084641224,2.14628140543867,5.12272764156188,7.72056170950209,4.43642599269816,1.21027320692728,1.31958283587948,1.01562732674818,1.02862601848977,2.11328016596761,1.09778130705666,2.29680046200249,2.79914711937714,2.68802409885506,4.78640457759315,6.52240490243775,1.92802710519377,1.44034691206103,5.19969802540147,2.49160485232048,4.01996246671871,4.51035661897118,1.42059258062434,1.6686366676628,1.54664009987494,1.28971913139405,7.38110662838629,5.5590702375712,4.24057070440239,1.8048295385655,2.03509108894995,2.36519917652841,4.06793480782561,1.16223279985631,1.32853716724394,1.06463254181892,2.51213505685058,0.0,1.82531075866923,1.20109962821427,1.31998534104913,3.10317366932402,2.16081238451302,1.08411893350585,0.0,0.0,2.29136533277013,3.4729221544942,1.80503216027091,1.38389422311397,1.079299017081,0.0,1.02412701765228,1.03381679045009,1.01868383459002,1.03481805782457,1.5931706382115,1.67258418813712,5.19627330478837,1.11650078579598,1.04743848894095,0.0,0.0,5.2006136915739,5.25033806066711,1.63503681959506,4.68162967967975,1.17909161452012,1.02148588606582,0.0,4.44846740218977,3.18445339757787,1.72484397549113,17.953607196633,11.8128367774256,8.07666209535188,1.73218563476885,1.88063332873511,8.14633691271789,2.11566109882728,2.94259102981793,3.93879934695937,4.11994039160371,1.731817555522,1.33886849441684,3.69653198837969,5.13048221445597,3.12161140321075,2.63474307905307,4.89152065353494,4.10937188490182,1.00502461269982,3.59338422706387,1.43977404083358,1.63681237263867,3.55329440458472,3.21407474231834,2.14306653103691,1.09772737501551,3.43809699155812,18.6312547389468,2.6283785744104,2.29904293573484,1.11277998403417,1.90740463195104,1.12344072722394,1.71678028312133,1.15610481824932,1.28116544081619,1.99999712018961,6.31751248796736,1.13616217822031,0.0,1.00129973049323,1.19506853488929,1.8000855498285,0.0,1.08576748977715,1.4558580954916,3.06379658920318,3.66834574876377,1.26183098489119,1.04695896558275,2.63218190544703,1.30791930676811,0.0,1.92295859837572,1.08321640342562,1.01487382693207,1.22723331381643,1.9705252323867,2.30040343326656,0.0,1.7337194333569,2.73816937112531,0.0,0.0,1.31060253361486,4.72272034849538,6.06801808069574,6.30247025542929,5.52729979284428,1.39030099720846,1.93616169191999,1.20596890335419,7.05722519624412,6.90734019507558,1.43801672272883,1.00626278115148,1.1556307048313,1.02014721283269,2.11312016596768,2.2846577846856,2.12426000051903,13.026210327217,1.3458651787002,2.34532919227919,5.48916025458552,6.81731232759449,4.50070181390375,5.70630512839794,1.06537422624853,1.13962858975601,1.93901714701508,1.20718939257375,2.12278309851149,1.67569834389704,4.09178546079101,1.10699454813175,2.59129555730602,1.81455402845271,1.0279539176533,1.15636305752812,0.0,2.06151307873156,2.46952655076347,1.49096700638245,1.87221251019741,1.03568335017252,1.36899508658897,1.29439066143828,2.14839604025402,1.15246743976407,5.30376235236004,7.28793888709466,2.87288340705861,1.22654161968687,2.49355433846436,1.05283213008906,4.28714262893539,4.53996387348944,1.44977342268194,3.76143911898494,2.18775022980096,5.04583331383738,2.71968311308112,4.59099375744131,1.39182916265136,2.68280466677066,1.58855168096103,4.9959492415966,3.12066755709714,3.28634338151411,2.46316131871959,2.98465665149375,3.58774605139664,1.39995487863749,1.6666357554481,1.73938206900297,3.40909719769346,4.33837403087754,0.0,1.56634841922873,1.36527110942226,2.94777369695228,2.24352716706857,1.09634249444026,1.09509719466619,8.10489401896931,1.56543372582586,3.07204569221062,3.62686347857179,1.73657618612369,1.84594090834481,6.07299513430956,1.13713531398362,1.29271212856345,1.97228699562063,7.61287935389086,7.90933974633087,0.0,4.05056641495396,1.54671237501129,1.58059393372141,4.37450931824568,0.0,2.96742554646148,1.90611459548758,2.95659728486165,3.63362994184118,4.23910342060522,3.19046479258292,3.62608266100652,3.55829315381317,1.46511328317882,6.02349637734756,1.95202344241745,2.37289071837667,2.9824512377801,10.5274214185186,1.93967853485291,1.81796726715513,1.51281668161668,2.74034877065781,2.23734640746024,1.34222438665601,2.78297189621708,4.81300078713716,1.00750428952858,1.48324474651843,1.55177336603824,2.1406086913403,1.93690098329044,1.91578210964122,2.45150963213461,4.34467097759457,1.03269667308974,4.17820235037557,1.00973083362956,3.06927561931716,5.0424074743422,1.22136463067472,2.16676031365233,2.34208343212597,2.4966124195841,1.86696574505367,2.03345873747011,10.6238494878162,1.15018039705458,1.44487705415506,2.9830933870694,5.08148117642772,2.49198497586208,1.33260758213329,6.86230622476643,1.98879063582666,1.83498942835324,2.47018607635985,2.78044252037106,4.6743108153235,2.63760781884436,1.89898859639225,3.08177425009862,6.49791373869643,1.8593584956359,1.77961885190198,2.91552868475715,2.47101299586879,2.15681695714258,1.29509607323898,0.0,0.0,0.0,1.90619136725766,0.0,1.78798512269422,5.1214738319008,1.01904342460768,1.07614724581631,4.28621943323348,1.11599291160498,1.04345358895578,2.57458419903492,2.45257125941187,1.49189225839561,1.03360860919143,2.51430736161832,1.31600073125967,1.73412005448317,3.70371079157891,1.25021079826174,2.71474689394074,1.3218804236676,1.19002309653286,2.86481151672181,1.95830024999477,1.92699996155334,1.42671698990839,1.68951585276524,1.4224587196912,2.59191819800713,6.07519286804528,1.41983281266171,3.00540097930898,1.82553941218498,1.06218213281713,2.59797395006338,3.06596073554632,0.0,3.73843797842986,1.52153319637756,0.0,0.0,1.34758417238101,1.05060083914942,2.33796298432426,5.76826974905672,1.02345444789286,1.26399111516486,1.51285543631206,1.9878311086829,1.00538688633903,0.0,1.03767071076227,1.97721846674262,3.33586982005248,1.29047853775832,3.83712023146255,0.0,0.0,1.16870268125546,1.16133390735902,1.54019019659895,1.00428374815634,0.0,1.03110862252733,0.0,4.14359354862359,3.74929366857094,3.47093257732737,1.71342320888609,1.68974238933773,1.21231856594308,4.7326576936047,6.78284906972113,1.68375955442614,1.01682594095137,6.98303067976209,1.09790814968025,10.7013032580563,4.96595164632283,1.57883739753728,5.42363714766201,1.76783215857037,1.56328961887491,1.39131748880369,8.57505049497544,3.66717415733722,3.07587095381574,1.9181536852611,3.84692437333284,9.26102013165445,2.62212530208467,2.82203853554772,2.77206475239562,1.345272350043,3.59096351519704,3.03556679338874,5.89114220764449,1.67569014554915,1.69003548420734,2.62945720943137,1.96694906588642,17.8503507979233,2.80111481443869,1.44539236351958,1.6117792227045,2.06230898517035,1.24474237219668,2.20761053584546,1.50537808327967,1.41638598081738,0.0,11.0588305181768,1.00498732959835,4.44173655112082,5.37329532342559,1.71994478098449,1.61182852167044,0.0,1.28696269820766,1.29164534175854,1.10429660639767,1.84208827525075,1.51665569534855,1.78939957429035,4.94096769520498,5.05050771877269,5.10283547239037,2.56593250707832,9.71116258742931,0.0,1.90309950229513,1.58784788857576,1.98141049077968,1.12544890517822,1.43852742588588,1.62462896369046,1.06528420971367,1.15573482724276,1.28019133244951,1.89583635068042,7.16184242872521,6.98733667996109,2.12409789891063,8.69394338145044,1.68634149233775,2.04221306436484,3.49665208178614,1.33051223021283,1.44155059732028,2.5730401132518,1.08189537935764,1.22978734225251,1.17532140269571,1.08124410344979,4.10931150024553,1.03755946588876,4.22773485585218,17.3377435394607,2.89532778374664,3.94202739340816,2.61342080264143,3.43415952030039,1.44189841080987,2.75936270988081,1.81435368562872,2.24053377158667,1.4669309839424,4.74997255590369,7.37500256523094,4.42762202441137,1.37151090407041,2.9110441322443,1.35798177865507,1.02752639912903,5.74420092817569,2.14483200085672,3.53756469058473,5.06399865777347,2.07171172204127,2.32699386344716,2.75822718013324,3.38913613080978,1.67810108877001,2.9413114783643,3.33479551055613,1.37344673945161,3.66946160082879,0.0,2.66308429783532,0.0,7.06863234795675,2.76623049007409,4.08213600104149,1.16592223176007,1.2942586890687,2.36836848960358,4.56819014322131,3.20439898146626,1.45410939468823,2.16411710607319,2.97510779658645,1.26467857809758,11.1535047992768,3.13245593004328,1.23120109650411,1.39129169120201,4.5288413408132,5.19027278942279,8.60974622340951,3.05582385060325,1.19578082232121,5.69646995589026,1.05574523033201,1.54980735754344,1.73612813096606,2.52217971558166,9.98080885553808,0.0,1.0317751884711,1.00545002203032,1.30775260150567,1.47025142753213,4.46801970462338,2.72097735477714,1.08933577434621,0.0,0.0,1.06539549878764,2.49517806037875,1.55127783611612,2.95860150364883,1.0449572644838,1.77761686049737,0.0,1.27486839980667,4.36949962925344,3.63276244494003,6.43126954625153,1.64322264086233,2.35974812205495,1.40056965268839,1.08987180841856,5.24030193028233,5.37528982424236,5.84403518195531,4.98612117745113,1.86710087343419,1.11370969018565,1.13974800494706,2.31742105432234,1.18296306334747,3.09310064441827,2.54308016361827,4.56969797408488,1.82884988822989,3.40604957043969,4.94388843156706,5.15569067422896,2.21086461055542,5.05785205833663,4.29050298472181,2.3661697744617,1.07864775483316,3.00119564762694,1.5293937675074,1.12932119513858,1.08444274141429,1.09813784982836,1.23046467615236,1.29564750951871,1.16311585545408,0.0,1.9849971939295,2.56592984382584,3.10379101898902,1.00580460160003,1.00265243590624,0.0,1.07343103817916,1.12442965861089,3.06338491504807,4.19747246981942,3.51713334016381,3.69465750331162,2.47915371275011,3.7366128141547,1.5019951875398,12.3397438678704,4.73280052365594,2.26325212267464,1.5663322428699,2.62795477884379,1.78883998285955,1.43039308742974,3.18919163323803,3.17587352121355,1.27656324336244,1.11981688244256,1.48746066469273,1.1801376840932,1.4112981325674,2.40235315135754,1.01891786609943,1.152180801827,1.87210217987882,1.23351606624256,5.71717728070958,8.04105732452178,1.33527234858875,0.0,1.10231977425606,1.16442529367254,1.03363890114507,0.0,0.0,1.03072511547907,0.0,0.0,0.0,1.23350686836627,2.25017858207585,3.44592825389775,2.01649352659038,3.36252818100592,3.55037075574631,0.0,1.11467224917667,1.37930982113172,2.52893819877968,2.92351772373157,2.37737518680798,3.31035785855712,7.55266797843368,1.23972769648695,1.08810153196871,1.5013196779549,0.0,0.0,1.15839230900263,1.23910435525366,1.82839297675164,1.38967925909603,2.72176936011003,4.63571278181048,6.63500804168121,1.47103812310366,3.80502732153095,7.2713024194218,2.68126502416998,1.77513342073379,1.57423083969928,4.79629593923698,1.28075627936507,3.51274482639296,1.60846338209834,0.0,3.28625318452256,3.0735638873978,5.86789452224155,1.56378204004348,3.82748390634419,6.06964139383154,3.85056355654338,4.48180063928458,8.65389184839425,0.0,0.0,4.12682937092446,1.78439529434747,1.57171354178577,0.0,0.0,1.36510606762012,1.63070861813005,2.16732262127463,1.24089793493724,1.15314144548338,1.62212118160189,1.92798241268186,3.38346398081109,2.01547630634266,1.85197912128359,0.0,1.11960656415901,0.0,0.0,3.21822952720494,3.03965369072208,1.78318542684263,2.08938265439784,1.62643569631391,3.23723323537599,4.83087187387156,4.93528908735361,1.44582272547779,1.48846793925114,1.78958253403453,1.68346373671279,2.51911557721935,1.38533776489862,1.30072103104888,1.44838662784876,0.0,1.06079303905816,1.95004411909757,1.16041479462095,0.0,0.0,4.95677307900952,9.57561946877879,1.65216495984114,4.03617867636379,1.04457291398746,2.86350926600584,1.09481253456977,2.95032824012724,0.0,0.0,1.49874138147982,5.097242496444,1.41252471004404,2.69069563804339,6.12405769223491,0.0,1.12617270592451,1.23343488886901,1.27565263845509,3.77896422764513,1.35852343058703,1.1052538966295,1.43513216193804,1.03243761456842,1.15738048830715,7.61068648153609,2.90325679274111,1.98483970868405,4.07622838342403,2.20231154568448,1.1038001695866,5.39519039539031,1.19228040641463,2.73773170371008,1.16662979851934,1.2179234549679,5.42309949403995,5.47665120505868,2.02663548317085,6.84160404008911,2.60880551270232,1.36750376510818,5.31806486261623,1.82500818968012,5.13643283706145,0.0,1.64468602378493,2.08849365937553,1.06876735825606,1.00867864762459,1.0259313125971,1.02145199735266,1.00458502622826,5.30487308093755,1.24588588417232,1.37698581502156,1.59415443192961,1.20311062939609,5.07962231383102,10.0105434286903,7.09197881850508,1.21897842098509,6.58943645866381,4.94323174886144,1.1196964147631,5.65194303909882,5.2206028781544,4.70468405951882,2.25959834392491,2.89998703098088,2.13875559258283,0.0,1.19916848605572,2.09086863263981,1.41693273418566,1.04333608825843,2.78946575886576,1.54929450537192,1.26804642341818,1.3144571395554,0.0,2.00621246850819,0.0,4.28787445353596,1.50930931727295,2.09746123954275,1.15122585032168,1.93230403504393,2.01555616120804,7.97014395934461,1.0143096094881,1.76512644399949,1.42825702689783,3.04867908082365,3.55612350490342,1.00528088409571,1.20885778944044,1.60214549343403,1.20574649524076,4.37053087930517,1.40923066939844,4.89241614210105,1.73996923012688,4.80433532887957,1.7345512959878,1.6038132407622,1.29710246094097,2.64966066287328,2.45923755979452,5.38128170175589,1.34366492425394,1.49696281673217,15.2028055936296,3.18458906750621,1.79319844901996,1.06318422859355,1.18769346087724,1.55819177933731,1.238926658564,3.90823791343302,3.22467372597091,6.20998858834429,2.31327206304942,3.8124489909681,3.46079274759861,8.43682300046038,5.24813717938045,3.70954325284564,1.68408546275635,0.0,1.45656818130271,1.10622798519247,1.70146507757369,1.14319828799258,1.06189361724175,1.0462232133964,4.68567905275814,1.24421352321248,1.442608297849,2.45974383707914,2.23316762613541,3.0976052816828,1.26137731907531,2.646881010758,7.00891256751367,1.93873435370916,1.1828554670534,1.71389589980653,2.53026565884277,1.77631941069623,1.56093306757771,1.98957776605827,6.28240981956085,2.21055506532051,1.14620119117543,1.41723982833845,5.77440500961052,1.25574526823853,0.0,4.25797513765816,0.0,0.0,1.27808048993827,1.01455834146905,1.08212919518294,3.28994009206568,11.2303510971086,17.4169425767866,1.17399169943543,1.75342941912683,1.18912389954055,1.25486022857528,1.04053863255494,1.04174036802604,2.28121109248309,6.22802493568984,2.82548349786927,3.26036714535557,8.12189485983126,0.0,1.02060929080972,1.06523591862212,1.06162569826916,1.18988128152281,0.0,3.71446325928227,0.0,1.1366813283991,1.09144340511058,1.25429904890523,4.25400034632647,1.02925444613341,1.37054412220493,1.17334604919659,1.82168295243194,3.36366596570426,6.24094902114435,1.79568591295223,6.47824501335107,1.19314367334481,3.0709008792536,1.24679954812984,2.33613257457072,1.24905677840841,1.72923130528156,1.17376292752735,1.34721968195277,3.78145086265681,1.47408187767339,7.46741174903014,4.38498044609426,2.9735214863878,3.5442583319415,4.4436518304578,3.23733994790884,1.29934747883776,1.38095251661211,1.23792314622586,1.01564739487874,1.00552884030356,1.88468326134504,6.78485487118714,1.01711125097035,4.22287042159242,4.43911027133359,4.2688446108103,3.55282082643968,1.09109892814385,1.5209795839808,7.58019717035071,1.23413906328168,1.6662630327983,4.52746247974483,4.7532608480604,1.95721412519554,3.69733230168238,4.94289226358439,4.60482951578869,1.01636910718798,0.0,1.36545881549934,2.4270488075428,4.32882199449778,3.03710447974957,2.37167109950434,4.10445318909549,3.97679776861491,2.14390613567471,1.50027062933622,2.67930857322114,6.87221868751274,2.5723020794771,1.33883004258052,0.0,1.31968474762873,1.06084660822497,0.0,1.58455570224142,1.20495020086402,1.1846037504452,1.35282022966763,6.0736530665117,2.81378632078575,2.65096635442693,8.8756288362234,0.0,0.0,1.26114348789112,6.13189627562606,1.94057694776438,1.61834881097308,2.37354009378572,1.71040436079859,3.88601100551566,2.10850453444234,1.05868607619194,1.85071721076799,5.05960446238076,1.93860312739064,2.34561368133281,2.91910945406237,2.36112031908933,14.809037300364,3.5025271971995,1.16222922825541,1.91555004052173,1.0662270158849,0.0,3.9752256903863,1.0071050921821,1.16653670095764,1.96245382885382,1.61928179805823,3.10995239488275,2.87547926541045,2.43918745964176,7.61742388282978,1.95656671532466,0.0,16.8425129512016,3.56326187914885,2.01105294780857,1.94212672938488,2.18119746313972,2.50465553431767,1.2325298224321,2.35367561371669,2.38382240159011,4.02279718785734,2.9086564556528,1.7448878906928,1.90884592766225,9.76993737947444,1.40342105802466,3.32385897382394,1.02566551869409,1.26541203089497,1.76226629689158,1.78838475126956,0.0,0.0,1.56018320566911,1.45086807490046,1.23389514674284,1.03771944856603,1.58291946220367,2.60662987753011,2.63634683390153,2.0794684260145,1.72854069944061,1.07469500083256,3.21516634854253,1.58035570414623,1.31016262760349,1.1999779259684,4.33307575713841,1.82929458131613,1.15535744088897,2.54530848952375,3.22360088280363,2.20284084356329,1.39341580752334,0.0,3.34642421032255,3.86836576117669,2.25367127284075,1.42284301978342,10.4569232563672,0.0,4.27105375979292,1.60084525827616,1.2059689775666,1.53034897381715,1.54260857997811,1.78839250614012,2.48730852889885,1.26790257880548,1.52166893929638,5.63483177701249,1.25732774592259,1.10591114278297,1.48601027674571,4.81861505341961,1.27975853639268,4.25599982718179,1.24801614057654,3.62188892897359,0.0,11.5415110373852,1.35235456077439,0.0,1.7850570754656,1.96941980262011,1.38662100029611,1.18355745791458,4.75549922705366,5.64660496479657,3.28927985819563,5.27918907396666,2.8159442073898,1.83733320591081,1.66622103504782,1.74371053624327,2.40795609967942,1.61547290497873,1.54195700259663,2.02342575894417,1.18085737503119,1.29352865080687,3.85936598041834,1.07862708113551,1.19742473607997,1.02026436937441,1.51525845297131,5.58584644557967,1.4662632787684,5.41766129066268,5.56547211475138,1.52645800561939,1.42477423782186,4.82400231405935,1.38628129574406,4.44350145323046,2.76004464202369,1.56628154186158,3.87976073033028,3.55577681579858,3.87383225016243,0.0,1.00157858382664,3.5758515802355,1.04801811403884,0.0,3.9096664611539,5.89318971228107,2.29645611748865,1.13122505550142,1.19671908624802,1.38009790590838,3.36804129974627,1.33785782278529,1.61056684489913,2.96729824029242,1.09314485678122,1.0618181183637,2.19247637311368,0.0,1.92602641009019,1.17499880124546,0.0,1.29805324387275,1.00830140072344,2.00349309762546,5.40892597769935,2.32003047889763,6.83708974847528,1.51047105170814,14.6048680373109,2.5423843862758,1.28124270376277,0.0,1.44404308640468,2.63190881687646,5.03272966050803,1.5753095612406,4.45254916935063,1.49924960080673,0.0,1.01504456437663,1.78595098922996,8.64084013643112,3.77942739396337,4.90539206361408,3.80945033732731,1.12337548042876,0.0,1.04227052699444,5.88283928569456,1.54076350048409,1.54488476957304,1.64315072851053,1.34927070624147,1.8024159243319,2.22178855106718,4.1015120802764,3.08999576164038,1.79354486463478,8.68235663133724,0.0,2.50550614529613,4.87316827404145,0.0,2.11629283135317,5.73296316986328,3.16677197280887,1.27976572748098,1.30576796730762,1.34128465203465,1.7111059465344,1.51279884677466,2.31117508413463,6.51585852951037,12.5497301051683,1.64835657536876,3.12820477439337,1.20483704293581,1.11618113521599,6.34939840507146,1.85052954690384,3.94058860303289,4.35577906282224,1.82924845523747,5.56944636289479,6.29391766351165,0.0,3.76480676585905,1.42244690406295,4.07470296746374,2.02714281099898,1.29838821728527,2.13271039350549,2.39886341230727,1.49777032197097,1.10652214602363,2.08317628018422,4.3555712591114,4.40897206295801,2.53152144094982,4.70292606567217,3.70072964515247,1.96818213483117,1.15285501152855,1.82281692910245,4.6225506395691,3.18423246036773,1.80909652923919,5.15247694798468,2.40563149394145,13.5093318412231,2.05435992901144,6.62144647129703,2.01556129361956,1.37354827607862,1.30599293651199,2.52287210625921,1.01386406040679,1.7315846374529,1.22360295720046,1.13038014600195,0.0,0.0,5.47789954343568,0.0,4.2339521208387,1.14322363631545,1.25183063662927,2.06561867524561,2.65065793623956,5.10177851878144,4.08225724304023,1.05230748769451,3.68863725618536,1.41970814369199,1.78774456007183,2.71567824988456,3.55361626411231,1.18715622977544,2.40712103703,1.4787911427781,0.0,1.12846696740492,0.0,0.0,2.41094715272101,1.93817845398752,1.42092419652702,1.22451761450411,10.9127431586836,2.14290885496276,1.01038592973487,4.10179767500856,5.62407643563242,4.03505109386946,1.88092096807227,1.39453624763523,1.24493544455488,7.28735248088021,6.03517375514953,11.2820058754318,3.60648159553209,1.02662085207915,2.11095798384296,0.0,0.0,1.8539752299697,4.66965673389781,4.70830522357862,4.95460843750558,5.70062377768912,5.93149825414673,1.58449714431401,1.4455821563067,1.32445217700031,5.68393306942147,0.0,2.64241096248529,2.95681227132942,3.860989242511,4.41468734430713,5.15344222602887,2.78674477951498,5.65872160719362,9.55023968776391,3.52402464949677,4.17467639091372,17.6907336969009,2.07462346118488,8.49651530035128,1.50785553789829,0.0,2.17270231106505,3.16204492475782,2.49933521366778,1.2924001634652,3.05551457336626,1.68789755966194,2.67120528737238,1.12394578761414,3.01022769070134,1.67946493575458,1.98552500615072,1.82364826386281,2.92553720733662,3.22809837734941,1.76652801462153,1.17887400944715,2.19330321888583,2.82356674486569,2.09276592470449,1.93284746997791,3.10222429957333,3.75224291020577,16.4083644513128,3.20174365949102,3.90946590327395,2.0654186852303,7.42598788965419,1.11889679031584,4.15353253012734,1.3711146481435,3.05370852039235,12.5980657969857,4.77618006790789,1.89758255257495,3.28034704226038,1.10478306644576,1.98399162735819,2.16335011852459,4.85419483598933,3.13600924033413,3.84349855354149
40.,1.00795480826256,1.10925493135382,3.47931672593827,1.19117433680335,5.00866700956017,2.10782730850603,0.0,1.96270780804213,1.54283544132756,0.0,1.53163246023563,1.60796919095187,1.39621475835429,6.07123266220645,16.2907439578072,4.98564602438813,10.3372192855827,5.79309530261413,24.1545459957284,7.43137578436963,6.52114831651187,19.9783087509451,2.90152996915375,5.04276399177274,5.91823975549935,1.21605963050014,8.51056095889923,1.24850115480574,2.35873892136086,3.15319182497151,1.76606394231843,1.13299778515029,1.24813944129939,2.89047813216956,1.36665367243538,1.07858491708231,2.36225766583622,1.79698103494131,2.21471152234664,1.60543595372492,0.0,2.8455404944845,0.0,5.04388434511492,8.95234613516998,2.78933576234128,1.06350061317131,0.0,2.1465914758924,1.26453626394277,2.01467176550834,1.07425231601803,1.76679945997135,1.04256440583463,1.16525600523729,0.0,0.0,0.0,1.213640913428,5.96655529612379,1.88101863414192,1.00591441926429,0.0,2.00907723504692,14.6223325496941,1.50211244614831,1.01962064588862,0.0,1.99717332220414,2.7019702263409,0.0,4.6103812477932,8.97528563951216,7.78605335922967,6.89385693043686,6.26414839062009,9.81594756346471,1.59195952444924,0.0,1.11504206609493,2.26027424678017,0.0,0.0,2.19754108641888,0.0,1.24542655756299,4.86148030354911,0.0,0.0,6.4998122375183,1.03332252511349,0.0,0.0,1.00754461016979,1.41796854867062,6.96348965659226,3.46161230323212,1.94684747463514,3.3446236411784,3.30445376301569,1.84696109519649,1.00639467458764,5.71972269310961,3.14590534314193,1.30829799106769,1.27855627724948,1.345477469363,5.76445161769349,2.92841750881048,3.06816172157954,1.90365061566494,1.27786947842634,3.46847106744603,2.80190929598034,1.32986691351047,1.93015163403162,1.22356204451781,1.21883234657573,0.0,0.0,1.82227998137618,1.01366872217936,0.0,1.14718108746294,0.0,1.24964870712252,0.0,1.01066966954934,1.03057773347937,1.44262706915574,5.08685401007342,2.79474710493393,1.92670044876957,7.82571307953356,3.96972010126868,1.01346357824798,2.96291632545322,0.0,2.60756722769799,1.40893025669803,0.0,1.00286640402609,2.01933188080319,1.37036181857007,1.07282162370083,2.86905271127977,1.19164551235328,14.5255628985636,1.14100605086749,6.46457988478797,8.34623347581597,1.12078492454259,11.5703427877868,1.1230778266827,6.59278675292968,5.84919497933628,6.4229157549376,0.0,1.67112506642458,1.04171229897017,1.00755122292003,4.52894053582529,1.00784164634902,1.06725770506423,1.16962478156031,1.58233724033886,5.09249802912073,2.35860964638654,1.22491520485111,4.72839058788759,3.41495398581522,9.13894515212573,1.17671150428198,8.11111964101199,6.64165327090891,7.87214649876751,3.62411956286167,2.42353229663934,0.0,0.0,1.67889613903442,2.87331977034831,1.09843222053209,1.04783305636061,1.24355697614511,1.09156587272226,1.86208923980326,1.63476710835515,2.12877430044426,11.6065268777146,0.0,3.33772368547517,1.73059407649035,1.59454486271941,3.44677212612674,1.93844212435795,4.82541715966777,1.59083122205736,2.32189846856568,1.92878588057381,1.97849141536604,2.18733985998579,4.57533919509818,4.80774797783936,5.40332217892942,5.94685375857132,5.02540728304211,0.0,6.15136988806449,1.53868444477319,1.96131208442564,2.25131983849529,1.00264685456877,1.05379242053138,0.0,0.0,0.0,0.0,0.0,0.0,10.7323209200827,11.5902453981893,4.3197365746263,3.4836483734127,6.09438295865754,8.57106785101012,5.11307573008094,7.39105930390313,5.31845701552878,3.98285938855363,1.16155743168688,2.7104216331791,1.8525729586931,2.66092325882385,9.64160892219639,18.1034633290214,5.76784474236376,4.11318510321581,3.25835016105608,1.68658174515888,2.54015642295322,2.28991305496968,5.19320222826509,3.91368775448556,2.56779714834653,1.18166811861461,2.99179279212479,1.39742441959821,6.20601527261176,2.31389161356564,1.3347513586362,1.90813334218914,4.54915804222133,2.16367797051271,1.07993446410543,2.00871597456118,2.38653433099827,1.52345290783024,1.81075443272685,1.583505363925,4.93062295730972,4.67959078206733,3.65780661510683,5.89517037949592,1.01293458086746,0.0,1.30627865988899,0.0,2.19283158369677,3.3936934691507,1.3566195185664,4.76732952169018,5.59392793174237,6.24192728662969,2.80040304539947,1.46206630234297,7.39511014861694,2.54598215205061,3.66059429061766,1.05331564141833,3.46323088823331,5.3485967440117,31.4685294799896,3.32964969659701,1.26732091055625,4.69482451125898,0.0,0.0,3.79350313615747,3.82066593681778,1.09673911283902,4.62958493180411,2.12981641143738,1.58206789688368,2.33250142226283,0.0,1.85007261769366,0.0,1.43822434566313,1.4893524510857,5.86401085232077,0.0,1.00185959490418,1.59580122282352,0.0,2.13289724058003,7.84038129440761,3.16761992100545,1.07125728574167,1.35639050034034,1.93961047997861,1.35217632538976,1.81302712482623,1.14301320961366,2.54305525239976,0.0,0.0,1.28360182503318,2.05470794328377,4.78697372261867,0.0,1.77565999228472,1.21209005551627,0.0,5.04177717720304,1.17450320480559,1.30606622213421,1.62309931551081,1.44413349389315,1.4445371029098,1.25746119798208,4.12571065945914,3.5250835473149,6.90289417120804,0.0,1.70636820281934,1.10877922612684,13.9019903970284,1.20161609384999,4.45299797976041,4.30172207065716,1.10946233357193,1.0218686788814,1.7465582159116,1.1364467649324,2.41934723482735,2.27150123911767,3.01220637286211,3.085998315011,7.94174334090842,4.75861349739039,5.36224861115878,7.49144461241785,6.15348216817208,8.54996009321981,1.3553632136668,1.10304008346987,5.81912312781153,1.88736624714611,4.08884081632255,1.43644068656052,0.0,1.0818023780263,0.0,1.45316755592647,1.41444192871792,2.57411713868808,2.97026968514819,1.25556197732128,3.36471466145176,4.64691732034829,2.09583628360462,4.88047843038234,6.50887729467809,6.0840857397581,2.24760037109442,5.82049683322092,2.51596355685853,3.06985832255132,5.21056438374776,2.61954482406445,0.0,1.7048485669579,3.84742921815982,4.22991691513401,1.59419752822916,2.00213636621652,4.56672327910893,3.30250776648597,1.9057987857468,4.14797204698022,2.33204814897836,3.48540968925856,2.99394354494767,0.0,3.96920256521015,3.62939272967209,3.75989989091228,5.69447555817099,0.0,4.0542188890206,1.46217757525404,1.09889062948279,2.68706630537937,6.05526307215859,7.71875521330596,1.83617157780941,3.65954539772877,1.31644658355027,5.43247873396848,8.1439797191313,2.0739595617333,1.21038483928299,4.16645115703174,4.98325824545717,3.07920880560536,4.67538372115865,1.4005371476886,2.26645276100086,1.00177886842748,1.01496116485675,0.0,0.0,1.65843261470123,1.1959408545204,1.17503495178573,0.0,0.0,3.55090394870919,9.57053791606876,4.54318049673945,6.30010338041232,1.93725218203934,4.38732860400357,5.96969457408191,5.66516743444182,3.31169962682524,7.38045521195125,5.92023076824576,20.852762505712,1.13614542661461,2.16835406981651,1.78313207332911,3.22485052533021,2.57623441917119,2.23013471475786,1.35786293290281,1.7282847186096,1.83096764554652,4.03439504283087,7.36199292629568,1.43295742520638,4.28181722260072,2.55379244481034,4.7427616451622,4.824191920682,5.47547854835864,0.0,1.06511737142895,2.1219959461358,4.03460546193425,3.02150630463291,4.42327861423393,1.47571124249377,5.33839997383084,2.58762619126672,3.11146900542342,1.57845758663168,1.5045505401181,0.0,1.14054700539253,4.86485295725298,5.77453738447976,6.0550631453155,6.00225882413236,8.56315141866709,12.0814533074961,2.20414469868637,3.11109954704861,2.58580338985438,4.28361086637522,1.2290005711263,6.89327912419796,4.64324353798876,6.48038438185911,7.52055263272375,3.6733944982067,2.28136819811504,2.29690819039921,1.91482898934177,0.0,2.37044513064552,4.76543223069474,9.40229980168266,2.47513211496076,3.19871345633058,8.60671986544143,1.85695602462854,2.17153249200319,1.091272340693,1.44170174686469,1.67927116510819,5.2062673326394,6.97086962829683,4.27646608062553,7.33843133605598,3.89514621531784,2.95351502883606,4.60006313765914,5.01349720637564,3.80762204685248,4.43716679242945,1.24109828181135,2.82690035191772,1.36263948475621,1.13226361606845,0.0,6.03698262420093,1.01704918678851,0.0,0.0,1.67147711277667,6.78120472669805,3.27588031986959,2.08869039606844,7.48738484849424,1.9639621281446,1.51428366864753,3.39969257295059,1.48577792444236,1.19469029704637,1.55257763648072,8.78772896312207,3.37807995710182,3.37738486150149,2.05575540774146,4.02500251658267,6.16618151533488,1.61189524560046,1.81635640162586,3.65733654883811,1.32883780566564,6.48667317727411,1.58094452128003,6.17925011670459,1.02456855736568,1.0520674380307,1.77979203619717,4.94577623410942,1.03216235605389,1.65223588557327,1.36123980522515,3.06349916575584,3.87439969801346,4.10664500832089,0.0,5.75701765942753,1.70738952869425,0.0,1.08400852842596,0.0,0.0,0.0,3.15473019770467,2.14264587618197,2.11619585535912,1.90489129200926,1.60060826564332,4.89034356951111,4.00320026093475,0.0,0.0,1.21646460595302,4.730779190117,3.5107110717436,4.28786048263613,5.30274723352784,3.55315762302775,3.19488270343765,4.85797032504294,0.0,0.0,1.33779708741967,3.74027874177229,1.9135583224858,3.9031586708272,0.0,1.03680226662516,2.08651892987074,2.81142149289837,1.16754409497385,2.78405724645546,6.09806743655895,4.68321206752274,7.84297284862577,7.55224848955169,12.7542865535309,6.98445032824729,5.02468124363232,6.81983175527703,12.4678367238975,1.64499879149127,4.79589957869693,4.03018371186224,3.75724192962964,0.0,2.10522581297617,4.4442659320675,7.62478504442567,5.05590906307262,9.16525779971875,3.19904782284407,1.22418025741344,3.3762110148252,2.57135040947683,4.59677201368369,2.77144383881716,4.79619547486473,1.70446885348769,0.0,1.231884209285,1.38839707076479,3.66875844123598,3.24090232118611,0.0,1.25294789832617,2.38741803478097,6.22978317224616,5.02531314270909,1.1017794548118,3.03454646268402,2.86539553643981,3.46607356739968,0.0,2.49705961182157,1.19599934380556,1.70307035384105,1.06184897985392,1.14660236318352,2.43424151212641,1.22006614721706,2.43733190951407,1.69142163197589,0.0,1.03391572167088,1.00032038692765,1.92287886604439,1.05703926541892,3.52949487575322,2.39847152384909,1.82381946721548,1.34462735625895,2.21784682663321,1.3011024844038,1.6665733785023,2.55431902273385,4.9598301783898,0.0,0.0,0.0,1.08358457491833,1.28956010352923,2.1471096275291,2.23501084514513,2.10904448532868,1.17259959609317,0.0,1.01198735045845,7.41985148553184,1.50008230816559,14.7843886338568,5.39250752054391,3.55006737511264,2.94234801877619,1.10303444925231,3.29357758997758,0.0,8.51301569494094,4.61537960171464,3.25734468953462,2.90454833466757,0.0,2.31525483122086,8.84644680529968,2.23566208545891,1.47711343161164,6.36815627254608,1.05002398052978,5.85041316151449,2.52381587167682,4.57642175137619,3.12368751278834,2.80565985945408,3.99121276312645,0.0,0.0,3.68814311264144,1.26085398909904,0.0,1.73329799255967,0.0,1.05974379673752,1.00501895147801,0.0,0.0,6.49785211565534,4.86959411697346,1.07055332646371,0.0,1.09734062932333,1.00202544631191,0.0,2.56543610875417,1.50448809706253,8.89576998614514,4.46552908469554,4.28874691010157,5.27307571439896,1.78177052648739,3.24312805006407,1.78167733608792,2.22869848491671,2.63091529198566,7.56209962181663,5.96606106710979,5.41393743352339,4.99801291512035,7.32946277224401,4.34747706166274,5.77292159713357,1.05282309691844,1.638647320179,1.30855460881437,1.57567836329971,0.0,1.52986173708262,3.39970893749441,1.04773698570041,5.31565247407621,1.17045909606603,3.1403850648934,4.54707115420746,8.75681280673899,0.0,5.08294646882865,2.37601956681922,1.85450860339138,2.03077523631553,1.10315370046378,0.0,0.0,1.20778299161128,3.68962806265203,4.51409484375016,9.1307742479304,6.47597378639555,2.0113275663767,1.48363080633021,1.515328311127,1.44936029646403,2.16835572194956,2.00496315475275,1.66119366987625,1.69358449813643,2.80088030638323,1.01829919959185,4.14387551165646,4.8453941490063,2.00296617646331,1.52996635152374,1.43509267292205,3.9146674780536,0.0,5.48513826926948,1.225055388767,4.55671400732593,4.74320152401808,6.56032140246856,2.27581006360307,3.68996762019006,2.65010606330951,2.9876828409801,2.43961077335218,2.28892539305361,5.39976360524842,6.19479023068073,2.65855854898894,1.92541079270222,11.6600521282415,1.45329963967558,1.72629202910321,4.03877913163669,2.26200876356932,2.00021727052417,1.52317372323527,1.97577136091558,5.0173103315675,1.79596820610571,12.8175765895499,1.08361725925986,0.0,1.19319453731169,1.13439107735229,0.0,1.61277743388659,12.7259646252943,5.72872583969665,5.19307689101316,8.59805781044624,4.11052785392429,6.68645138155956,4.86482368108547,6.56001421514624,6.43938596760667,18.2375635913562,9.00748026604436,7.86162384776713,5.14068568898941,4.67829460999122,6.5024118349098,10.7031424137487,8.72980288214873,5.01758749409749,3.53092787216182,6.13853204048863,4.12659613380349,4.03842914774683,5.34966649036178,13.1064850227487,9.43385140917757,11.3786444403099,2.19627247371775,5.53372022199516,10.4796155756454,3.48504471591974,3.2966632444126,5.3411074676849,5.52497956912393,4.76428576744342,4.83317086941927,3.78396886689063,5.35640860180227,6.11551999065798,2.90046554882025,1.89811745589626,14.0286702102272,4.73173799012323,6.01007919459003,3.49252602732777,1.04837086069277,20.0887108283089,4.21522003809442,4.4823096463225,2.52252698044495,1.01721346017839,1.59108170528037,2.27786549676546,2.51215153249736,13.9523450693796,2.59248028246259,8.48816198572251,1.85208731040195,1.43482809588681,8.05324782329179,1.86105969276822,2.3136718526207,2.1023655578597,3.45860466754885,1.05552062520667,1.51670423769234,3.59906761900875,0.0,1.21377088047723,1.07225094976427,1.09679343855459,1.05704971951497,9.39686554538791,2.03186020504509,9.51646083720321,28.8017830210568,1.90799984841442,1.57037293092493,2.01430778887441,4.72044388968332,0.0,1.00976907157564,0.0,0.0,0.0,0.0,1.11829255872347,1.34208778712093,1.95274160397828,1.20685614328507,0.0,1.84884062931183,0.0,3.24636080282336,5.87576421716701,8.38164005442722,4.74983510115122,5.90685896012403,3.45011467023299,4.83077353350231,5.67060393628044,3.45580874435538,2.57738316257321,5.25544369824136,4.98565462050107,3.78824508367178,4.57355398925706,4.20911848286832,1.1495567762813,3.22454744888941,1.43284150624214,1.99616491160096,0.0,1.40111159762595,1.2322267043849,3.07084643077837,1.59446117806977,2.00100404282076,6.94740614348441,5.89009911581469,3.42599627789655,4.49219577537684,1.21016888048486,1.41651494413311,1.0271536273722,1.23629985388348,0.0,0.0,0.0,1.21559318543561,0.0,1.3029800486564,2.22357035392062,0.0,2.33691420534857,4.84142474761751,1.29461701406658,1.16906165248542,4.12842978083912,4.54288842305653,13.1390788596129,0.0,0.0,1.78899829060899,1.43544376105818,2.54667631822621,6.72928341377112,6.91761168121177,3.19744007772821,2.83619176847904,4.24570614433125,7.13511772513835,6.28863647066249,0.0,3.36881408484375,4.48048228665022,3.67033413767905,6.60774779787579,4.20558771550796,5.91176847675862,3.5787785936543,3.45567241039736,4.81356078229495,3.14436402619549,1.15067170340993,0.0,0.0,1.0309652077304,1.31715722220377,5.0992870052555,2.73596730344068,2.47693432285862,0.0,3.63750742411622,9.72384363584749,2.06219967060976,1.84158673928201,4.928777733012,3.52764451441181,5.17893479613996,1.07511774351874,4.92478015908178,4.31699774949383,5.4160006242859,3.2821288249334,5.47557051646451,0.0,7.89672053556805,2.93442966900121,4.38448251826762,3.25909164155364,5.27485985200453,8.34730035959833,1.13293927868113,2.0615942077257,4.99703448076106,5.85731326778497,2.92540257603147,1.86557955268558,1.9958878804459,1.1327026689185,2.70992873365845,4.05336049254492,7.07100946259427,2.95903195093973,6.47495565636429,1.69297488360575,6.99118061243965,1.74670753831966,4.24379985320192,6.26165961219976,15.0058825389778,1.08277265080764,0.0,1.00851315978031,5.52214521276315,1.71753603822003,3.90760992831011,4.4913213857363,2.29929785103199,2.71273258431463,1.87317271357992,1.63509646569424,3.97588642830788,3.26159127673816,5.37346482042614,4.80126199882544,11.1299494189697,4.03227117638783,14.1196879442996,3.82849763478726,6.31169746050067,3.74194872550963,2.64268870240411,1.23435333455417,1.58021427175299,10.6074213578985,8.0327531419323,7.50471388801062,7.51164860168945,4.03026112546811,4.30446082181111,1.07890624098625,1.33382707624595,1.11169777401711,0.0,0.0,6.12808339164324,4.2955992169903,2.15692474119125,4.35441889368743,1.25539669795015,17.0761705811742,14.6392988173468,17.5769077891229,7.43113359484051,4.63676241661949,3.08721568431655,5.10288429433503,4.5144824860541,5.08345043512561,4.32517554329293,3.57709511410807,1.82412793479879,0.0,3.28721955487552,1.05117346661695,1.10406548429776,12.9256971559394,2.0126870962456,4.4145122511041,4.27834820539451,1.2634900348951,4.23269225847227,4.06851340325981,1.96431794098185,1.80699539144677,4.21205674757535,2.28125682567498,4.93004464416094,16.1360045560399,3.82214027915251,0.0,7.57222996006024,4.0169008768988,3.54746421522858,3.21628114917739,5.6697637903227,2.09437269628357,6.92763595641309,3.52488319486246,5.14409853503742,2.71540127607301,1.30515740058003,1.04571713385864,0.0,1.06331589566559,0.0,1.0084434596412,0.0,1.04045291239703,1.0549808584286,1.19267810543191,1.09556219019275,3.36085797188535,0.0,1.0436709605565,3.70092174387912,1.66424690336784,2.44759300060799,5.12034944874826,3.69086901371127,1.42608673853667,3.40159352487484,1.2725360814798,1.1072696305132,1.25971320971501,2.47684981867661,1.88090588656155,6.11474344489862,4.86671590034671,3.26537968934049,1.13004290973861,1.50318842533461,1.63943855297683,1.00152319022516,4.52288544352569,2.11989347096375,2.80549502082701,2.39774403440052,0.0,3.54990933036225,0.0,1.89257741634657,0.0,4.22100443330053,3.92639350038647,2.79679094349495,6.19803627443327,5.49438359770967,4.90848234112078,9.46577724133739,6.15380269511088,3.016904884225,2.66022729327114,1.56218833576238,2.06407890566564,2.54246631262354,5.40613226289708,10.9624277100601,2.84276668717373,31.6131739550578,6.04101949351816,11.4563154129461,6.06006682897596,17.6351332878574,27.4719633915409,3.40785071437989,2.92282733394756,2.93504576996474,1.80883104458056,1.11799387280161,1.15208589242608,1.2420493171158,5.5518884320019,4.33368104148886,2.96002193361021,9.80635614096099,5.79334692538526,4.22220435427105,2.83684899421442,5.2690231631113,3.68837100740727,0.0,4.1229756564922,4.37708701794544,4.01455924495216,5.80715724511065,8.85061790638777,0.0,1.42640866152631,3.30083280242693,1.46345551495713,3.69493789551106,1.97046007300771,2.40418234957116,2.23667728488434,3.5785159490386,0.0,1.39153781701318,1.15741069388222,1.67115149207292,1.0024677844801,1.22217459754298,3.09252032429217,5.03276982162791,4.18955635770265,10.8650900646683,1.01576813971103,17.5280477953279,4.67945166135619,2.77565016980928,2.74444069775892,17.6357264497387,8.26923504524082,0.0,1.98642608184396,6.78416613842432,2.21569107497535,1.02779327956345,1.54618313088905,5.3125205167309,2.57662018281096,5.94499832481843,1.74067807652803,2.99670335542505,0.0,5.81248025000631,13.8609649921837,1.03534959583978,2.40046973513271,4.47007553523281,9.48781074664386,0.0,0.0,0.0,1.02119092958289,1.31578342481835,1.14169221021351,5.31342768444163,4.30863478164685,1.90505631043175,3.69337592169341,3.44037196704968,16.9565778181571,2.49871446173947,1.05248400577771,0.0,2.30329651237838,1.0295776850215,1.09685847686691,1.21193046938563,1.41053698953395,2.26264927293515,1.1461915341672,1.11984540790751,1.47390101041652,1.83653183017892,1.14182082236669,1.14160870282238,0.0,1.22114610415314,2.01421868040426,2.01843413623229,1.1206690009389,0.0,1.7802159488468,0.0,0.0,1.33250924361323,4.13443603704454,1.18309644969684,1.39581348829999,1.30564553194283,1.15161881453821,2.97211376095344,1.1521426340202,3.25655723709711,2.02973257322961,2.08531295865357,4.26305494683588,3.53962201893361,6.26693953794799,17.7866213121552,3.70706197854285,0.0,0.0,0.0,0.0,1.05626403616693,1.07834224182094,6.67195934801464,3.9135621742786,5.08957977547718,11.0072208259343,8.68355932070026,11.6392568520891,0.0,0.0,4.93770560828191,1.59239466327284,4.26906868069649,4.47571733353615,2.98857391533774,2.88054834417231,5.16151567999302,1.8638504703626,3.24627598642007,3.42585871659368,5.74569271096824,1.73326760570958,5.19582626082912,9.58127991193246,16.3576519661806,5.37557958709971,5.36735912604596,12.9342201263589,5.74380015522851,4.63294872407184,6.33680358068463,4.461028496126,6.05197170246155,6.83449749135552,12.5683620866881,5.84222840779712,7.87513512554162,5.32453219673921,2.42221837882834,3.74283997933944,2.31636941416378,2.938070107223,2.64761800843193,3.22657999050706,3.92119146104264,4.48521729679977,4.70055478961291,5.52140867137702,3.84212062534954,4.01520551916846,4.52612794319327,2.964374742818,3.41105882415013,3.66566542233886,1.51674378858833,5.14380643069371,2.96540160584294,2.81713048019631,2.82708832946849,3.16134168608281,3.6895690125959,2.20767554465109,7.92464822127189,8.24632051029519,8.79258602061941,6.15316255412846,20.5211653879263,7.45623678200553,18.3383646276861,11.1493653099534,6.35732292843639,6.38482555335608,7.76352123353986,5.49123185201654,3.97034577627178,1.66695747934294,1.74261876630542,1.85836657412816,2.93557810206535,4.44261937106306,6.46088441343437,0.0,1.3858249630028,1.8897697540253,4.82118805214822,4.97553763396563,1.98563587708495,3.06372478056029,3.80449755568332,1.31820513189242,5.53729880728175,2.77596952324329,1.15767152861018,1.12489106722352,2.64394671097893,4.43577605446023,1.05400548177094,1.48236140473532,1.10950475742191,7.05526050089231,5.4555707893732,7.71537166125586,7.5658918083288,15.0210907415046,3.47838960103189,4.01366748543203,6.44434509474283,4.48137618831454,6.60167624086434,4.23063578697636,6.15510418145237,16.1303131572227,1.49973924174661,0.0,0.0,1.46423862159771,3.29727643228703,3.02157023774023,0.0,1.06146038547379,3.13816703742649,0.0,1.08997752321539,2.40211640928,1.28517195403243,0.0,1.02128568096071,0.0,2.20441731187378,1.16844760817269,0.0,3.06355984734645,2.84807073251337,5.11001505900302,3.62426671423457,1.38593124295127,1.78385134912291,9.28934131373825,1.09037201411063,0.0,3.47499940114621,8.69899217070703,0.0,5.11576423442568,1.61785924737445,0.0,6.42936575104762,1.18373153298263,2.3502463967783,6.55576729816276,6.55009005641614,12.2669193485099,5.18815191155183,1.97074570566109,1.59956210175336,5.35888502750993,5.67821338797736,5.75492372681201,1.27583702132498,3.01367785572785,7.17281299614477,2.91529727253647,2.12800470193203,2.35633317772987,7.83932733723416,4.31859123158744,11.2315934338298,12.6596149271672,4.60721250077365,5.13771627559177,0.0,1.71926628473722,0.0,6.44785167955928,5.91034170012509,5.85136864519658,4.45922619004782,1.65369285580563,4.75050662781638,4.74166430184414,3.01601232386047,4.12479527446346,0.0,1.46961027825809,0.0,0.0,9.21610031354047,1.51438268902368,2.12289047859589,4.05538799534821,1.19086684165178,5.94529323106193,1.76952096204249,1.28754932874872,5.26281024308533,6.94795199626195,4.52452488545025,2.9432855099805,3.7709917370016,6.24753432301465,0.0,1.98536963496457,3.20078383013864,3.71218579743326,1.65245812429509,3.92189334303511,1.59855990060697,3.89009213509428,3.40913114695919,2.96379123343092,1.86888344484386,1.04503355745656,11.1352126472414,2.40510683759805,8.89610539070707,1.77505564233923,3.25163831868992,2.22223357716829,2.64707031385491,1.41062133410975,7.31320375133011,6.14151612085026,3.07546019406198,4.53571506760622,12.863721086607,6.61507509317678,3.66133137769066,21.4712579644006,3.5818410301085,4.99784181591038,8.56801600139802,1.59863287822067,4.54255837974812,3.23983090883037,3.65031853560811,8.73215755749453,1.64948490426648,2.64578477448318,4.95846605489028,4.73182856872864,0.0,1.13600460414627,1.09030788839215,1.01971315207461,3.5262040656801,2.67782447816729,1.04258321888944,1.00324871516979,3.96788236455647,1.74195853914673,1.16950655528619,4.94139656253463,1.56511574002488,2.47215414829614,7.9543313201447,1.36840146081918,4.74239942752893,7.24756673710849,4.23270486548806,6.99563172464054,6.41338911863159,7.12931348694229,6.77444688152734,0.0,5.75197958752833,1.81886703260568,2.30978112457125,3.52530035604866,5.80095044904939,0.0,4.65546057123577,1.36638818147248,1.58539799242591,6.43576531716822,1.16262063620341,1.53506289743923,3.61437054861179,2.92961762587573,0.0,2.19402321969162,1.52511946889557,3.090357160756,1.87989684989886,3.2540677738589,8.92875154251989,2.2825670612933,4.63979500479318,6.79361352097838,4.88945800459886,2.88734832300858,1.65660247648587,4.92226075474334,3.73089502925094,1.93422463026343,1.89245149638564,1.89150634619484,0.0,1.10832630629286,1.5797403128887,1.21307912096901,1.25115872163389,0.0,4.69980754301436,1.3775402766023,2.77521395106467,1.26733843640798,1.20813369030301,1.25995991892908,1.04963072684011,1.34268522575755,1.27132351525917,1.34456312224297,0.0,1.90944748223111,1.2449074785515,3.49727023745799,5.9744525120809,1.78478184029108,1.19521027956538,0.0,0.0,1.01153082705406,0.0,0.0,1.40226438986912,1.3747372065758,1.10410285437125,1.4904375739391,2.14786049818967,4.0937919551221,2.97836343451993,3.564838902228,4.03512414909582,3.91921870214917,3.79680744106327,3.37750163119004,0.0,3.82533649560096,5.06631323773911,2.30131190216234,1.17890642833247,5.5774823869487,9.55169913444583,6.85621776044391,3.2589016188917,3.19574344589725,1.80015225608345,1.34448221990964,3.84438462286122,2.59591434720462,3.32441054027286,1.59943760514956,1.37430521647086,7.63999846629091,5.11267370298571,8.14845853155322,7.99335900109733,17.6643508057213,8.2399329623485,2.19992266845958,0.0,0.0,0.0,2.00260882193309,1.31730767029707,3.54795096745418,1.00600397100918,1.82961034190792,0.0,1.0669103731268,1.04223407241712,0.0,1.62612401368327,1.1725171088385,9.54846025019736,1.91884631601645,0.0,0.0,2.32295769082403,2.5147230818676,2.10389012394198,3.10993246859832,3.36250626504084,3.74044089737501,6.47897451401218,4.90306247729072,13.6001175342091,5.21534232004563,5.26338280693066,1.44802677970193,2.45743267975428,0.0,2.25194596633065,1.46213468610769,3.94072873281053,6.79726338384636,1.30867810494809,2.73014892640243,1.04616732197422,4.20386207889666,0.0,1.44433169055162,1.4768006631542,7.14416788993991,0.0,3.04268379799501,6.93674491256408,6.04274615878076,1.13318373562663,2.78595046337179,3.37417359536115,2.01552679167228,5.61667725807538,4.13841234831585,13.9039334983839,2.89195225706687,1.1375062218392,0.0,8.79521812489466,16.8951780749376,5.8698367191996,3.71063661613378,1.7227840056957,3.52797182299542,4.09695447097313,1.44013102037199,1.26149325977936,1.67460014808175,10.0498211264902,22.7883528868286,1.56751693511091,2.87078172958394,1.14627569226062,3.67363350080415,2.92597390419772,1.44274698986868,1.19713492488209,2.33324464600676,14.0602777800088,1.82396701898586,2.60177280009335,2.28824790625825,3.16528410153089,6.13296326835665,5.24533613914429,2.96110035653136,4.62428843159111,1.55373870566663,4.60085130925728,4.24724765702622,2.0249249940655,1.88019229406111,3.56597492403782,1.20716618036524,7.54249459056546,6.24349238902891,2.84185474463312,6.4857260903463,1.75328083989501,5.26721888951269,1.01346831770239,1.63677466126898,18.3562288405739,1.46303122684707,2.99766852343463,2.69491993948449,4.04709158966786,7.38240508033974,5.0444244074563,3.95269347860286,12.672617351909,5.24614076231219,6.22348782798998,1.54680714804208,7.0003625329485,5.62644842297324,1.37806866946707,1.77710540700698,1.40961571563278,0.0,4.04593747813038,5.27201277165773,2.04452399130059,3.1080642767666,1.99078355680823,3.72142546672486,5.50805286937462,1.72883017451694,3.53710260785464,14.5123975332225,20.2570235551282,5.00899190535324,2.80354389172932,4.65488639447295,1.50527457622224,4.51984132349871,1.67209591532194,4.59868697328804,2.31265862853942,4.62258598583975,6.43220211549344,1.00749407802332,0.0,1.00760575739362,0.0,1.68319058492212,2.79684235371519,1.19451467923517,1.12045868669655,0.0,1.02512390820045,1.56147578894632,1.31900554002881,1.03195458199175,1.05700124937782,2.78716118844006,1.09492779399207,1.06198501945881,0.0,1.88167444851102,0.0,5.21227075777348,2.05953688552599,2.05472950193848,0.0,2.2117896515304,1.08990186661693,1.255913871443,1.39840615570039,1.05176017559656,4.45320562783162,3.61906612531236,2.59130955643346,6.01044709845604,1.74798290754888,1.17396078471595,14.510263039042,1.755143609094,1.08197395464717,1.20611324336679,13.3926944304574,1.93224164883027,2.90526684004806,4.09184559284086,2.81865799908105,3.4918181879108,0.0,0.0,1.2998500207005,1.78450167731673,2.46627860088798,4.72322193510795,1.04268749638573,1.55683154600847,1.31192509474461,0.0,3.19636090954161,1.32515394504411,0.0,1.77778676936668,1.96896977381797,16.8176540013166,2.66253786731085,6.74435093481283,1.8630782512954,1.69467659418069,1.44362867637344,2.21759132188178,1.0400936808637,1.20859420548516,3.3935606233563,1.24623197975508,2.04788606965922,3.91709043422587,2.50174765530334,1.44025279759213,1.00855696543585,1.30004947202944,1.35837500986003,13.1083455178943,4.29934891113956,3.12400627848916,5.34789186993497,2.00502796779469,2.40407880511087,1.30290609585838,1.10442221030989,6.10762417943165,2.52542894084959,7.89132998257056,2.40464587986207,1.28185389790029,3.08848531500233,1.86988504176581,0.0,2.00829377730108,2.04343786280247,1.88110528615576,2.42339167274188,6.24761498571118,6.43134873838319,6.82368417308362,6.19085386626859,10.1672100410163,6.47630664635209,13.1992079235167,12.154063920723,5.72225733379103,5.40780266816441,3.6978764249716,4.78340950928549,1.52614168672994,1.02967797379522,0.0,9.54342094373489,5.46268861682679,3.3147165636321,3.98011468033031,1.52288080215083,5.36241491697095,6.41064015699766,3.64013064354663,4.46316433398526,1.48453431430859,0.0,2.40547289800158,2.27577233989877,1.37430882948015,1.71248101219567,1.03444890527853,1.00006914932407,1.34030265271646,3.84413977585495,2.64510419623965,2.30239684425035,3.73202008328435,4.42237215588,19.5325109769249,8.31379385723082,5.67851648726604,6.35335788445692,3.53042690376825,3.50405832370512,0.0,2.5271832403706,2.44013917789731,0.0,1.3090698214136,1.31279980607561,2.78453204656331,3.77541863981373,0.0,6.33704612465532,1.29096482530063,1.78325673099159,1.16271476001068,1.08466527980715,0.0,0.0,1.30229717131003,0.0,2.10128727416414,2.00353696365914,1.69768463782316,4.2094277118583,0.0,1.17588476652393,2.3833810257893,2.23060754426813,2.08438262814784,2.42112914778734,8.19452470776206,2.61737771011109,4.31869558612026,2.68583236623599,3.03144343896518,2.93033299666957,0.0,1.19838479394653,1.04124405279678,1.37968955091326,2.42808922099335,2.25957979423023,6.59890511535759,2.00135036896352,1.70078026801939,3.57083076555196,1.30202221181366,2.02720857987515,2.38229286914259,4.08966176971639,4.95415993045795,1.10057833341597,0.0,1.79205420154114,1.03541031691651,0.0,5.15714622291255,1.69371055851095,5.18189917723062,1.05783201859234,2.39264738309316,4.07932045036324,5.32179335612275,3.56783633714801,12.8366502672853,2.84258621573534,5.56148593113367,5.46968195106584,11.7755160272081,5.61532312188727,3.4656647072191,6.3151012575373,1.71185385707509,8.02060178629188,12.3174642237885,7.26803690552788,2.02950357439288,1.12722809148285,6.59863915799033,0.0,2.42899139603442,6.46176641282539,0.0,1.75232197511082,0.0,0.0,0.0,0.0,1.06731456116344,5.03007462292262,1.48617789562827,2.85578425752023,1.78885830898183,5.20178605155564,2.80986153059328,2.79771669349991,1.50794731240703,1.88632507233956,1.64579238609831,0.0,2.40333543367783,5.45128524691491,11.7192185399424,2.60752886483858,2.5572034710289,0.0,1.06958738470391,1.24578176170628,1.03674155345264,1.39158782281593,1.1707082215204,1.53711210616526,1.29613088772186,1.02068650660618,1.04762849113162,1.16330550060305,1.11735676623848,2.29052227899564,5.85154356120001,1.30597412295606,2.34077203474494,3.11758031840586,1.81781801620569,4.28768687245201,2.41476211754619,2.69933215464797,1.89337621490253,0.0,1.42887857512527,0.0,0.0,11.6542886276806,5.53124592678331,2.77358461953173,1.35301334640799,2.62817584091508,3.90782020797436,2.30687307757234,0.0,4.25951628580763,13.7826177133266,4.5718735598457,2.12125823828955,3.63677506950281,1.63717264272477,2.29095024915979,2.32144028292773,5.45753569111999,2.43889923610174,3.81124052292046,2.90687878066507,2.43052210503067,6.45689291535828,3.15370616488144,7.12619032156874,7.97719988614054,2.45665416021053,1.27372041696735,0.0,3.00264758970874,1.61974712612523,2.05771023717452,3.52063974596206,1.69175161525339,7.03574146544156,3.0289557836794,3.00492342808869,1.3481303576278,1.92210097938251,1.4896668672142,0.0,5.34253541861642,1.09783346316407,1.45649929065567,5.23716273196353,3.89725171167102,3.08624664471313,2.51710380403781,13.4707296596501,1.03473979040343,6.10249182597167,3.48144612094355,3.11420031955937,0.0,4.76790493911565,1.02520180806844,0.0,6.23284801161128,8.65911231196235,5.52751387785426,1.55214243052014,2.63684386999352,7.04520982255671,4.2700886288142,4.2180194502597,3.46107564342892,1.05216503570617,1.3259012327294,1.18513696631402,6.59991441567866,2.5273474536386,6.87540188708185,3.2909579760161,3.89924284919988,2.84713217900917,5.40400372347507,5.01637848104034,1.70071849894516,6.69645772564633,7.07305521358253,5.10302195058008,2.36038637236009,1.23256102107094,0.0,1.06867663866141,0.0,0.0,5.66771791976452,3.97773058753163,1.80923643175509,1.08222404925479,3.48299292026177,2.40352138392797,2.35896641321445,2.33495177330964,1.40964330335569,0.0,4.16051331997546,2.45635462913618,4.26295010394644,5.66101852570731,1.73303654813443,1.20386283512,1.12878960622226,3.71133704293831,0.0,0.0,2.64121468077176,1.47811203169468,2.3158360296676,3.62221977065035,1.48054867444439,5.85159469709335,5.24542822869565,5.71235331256489,5.60501414441896,7.52496191813221,2.51853961932665,5.42759604688162,4.9793084019799,18.6446097808165,4.55001234730179,2.27917300710245,4.56782165057779,3.35050641648608,9.74993916383919,5.30493319112621,9.066890987547,5.53174092152049,8.09742591838422,1.66686485388743,1.22509758266411,4.46024968526464,6.22804689347813,18.2755922410352,5.6205715576718,3.06444470329622,4.27501029819479,3.95019648793774,10.7329192893464,1.64916050659463,1.15676691855452,5.26700731599769,2.20648223860271,6.52592166682544,1.06548121230912,3.03452647324677,10.4357366124674,9.62324331300516,7.87232942937675,3.72314104646654,4.43214387418521,1.28964617678589,1.00909525091205,0.0,7.71920079046402,6.82883478047654,1.37306117563844,2.13917798535529,1.9281405651498,1.70748510329971,0.0,1.95914679792964,1.46269220806718,1.70021375178611,18.2118327662882,0.0,5.61987910634326,5.42405108848283,3.47218642093247,0.0,1.88003426987561,4.11858749581615,1.07492140248285,6.25076569616069,5.08129242850034,1.67564021861855,1.31566160493431,4.55903362285556,3.35706483255771,2.03750517865886,4.18877671982168,2.71112654784384,1.44092650978459,0.0,0.0,1.16321238916189,0.0,2.14289317524882,1.46731636197291,2.7585478430538,5.18691320537905,3.46710764183067,3.31842475365646,5.41991312184219,5.51847703094377,1.60510780257914,12.6532078528152,1.82455740980991,2.69066143449542,2.26492695489418,1.15450949619685,15.2971308389924,2.78049065178972,2.96944594912422,2.49178553361115,5.48325849538868,2.31265271097261,7.89324436483899,2.72196596826259,4.6350985581749,2.31652790913822,2.40604371183427,16.2075622134543,9.20170985324935,1.37364788841765,4.32903945762527,1.34413580176785,1.80269426913716,1.28726627320463,4.91094035042682,3.15243520101972,4.50984562080509,5.36887271635288,2.95761415419467,4.39129302763901,3.81369746150541,7.72768225571491,3.52766697996284,4.63279189119252,4.69889983053053,2.61251573569342,5.33760272745549,6.69675904029792,5.28424075856505,2.93313157756978,3.36162788600954,0.0,0.0,0.0,0.0,0.0,0.0,2.7121279836315,7.61941177338723,4.96981006813667,6.06495048389765,5.33653172689327,0.0,0.0,3.26813919525382,2.85896524932369,0.0,1.72649924972503,2.69258171702341,2.81426280767793,1.50973024081149,6.03589514746233,4.54046457874458,17.821622995523,5.14015701933504,4.60879530448239,3.57754406241562,2.40528629656625,1.00353339430082,1.91842175153439,8.22588841365733,2.55013699950765,3.56163759341343,0.0,7.23751302361774,0.0,8.59345414459428,6.08249003842095,5.25586029392258,3.32394027642288,1.24226346480134,11.3077791683142,1.01824199364664,2.36967969272214,4.25836825901398,2.71480699988385,6.28379317543637,4.63174549774619,2.95146232566763,8.95964823845017,4.85220163702443,1.85234132594193,3.26047741903555,3.62526126535963,6.97051440613464,1.28388945280988,2.23954024492097,2.13144530526004,5.09664873720233,2.76713242149119,8.60029519705357,3.05121023432817,4.8542962896564,13.8049930950235,6.49913367051305,4.02606432455162,3.72891454304427,2.03055714416219,2.02621557489958,3.86919124033982,5.91948886226516,7.00110752369889,5.54362801302184,4.47890323379404,6.52250664816651,12.8146079781489,1.59071100207892,3.62250459458656,7.22302104135149,4.29883944313493,1.4026759559287,0.0,1.64562095965009,5.72783532372357,12.2657194877055,5.89448302510643,10.7039547286357,7.78395100269153,6.80682941419582,11.056726671886,8.35903051285655,12.397161133466,8.41972136407237,7.25544902483873,23.3174831421429,6.15798386825953,7.97967643049713,5.00045242711271,17.9406750903497,5.66517865877935,6.73391170873014,4.65235314423744,20.1588354864143,9.55850485990978,7.68665815229667,7.64659361844641,5.46141642870299,6.32844052912755,8.26006441398012,8.64774143392998,4.50909758886183,11.4127470035824,3.88533702778282,5.06903079023259,5.83055449092618,7.40685337412804,13.6130888548946,11.2313434091969,7.52094814419782,7.69515198559685,6.76140153668464,7.90309937073478,6.22192721388086,5.68457067309239,4.87128731459418,3.7313740983644,1.0458891151183,5.95564869007618,22.3956840686518,6.95052864914736,21.3079399316507,5.73091089364372,5.8710666885992,16.31692672782,11.5994645109783,4.62927324649942,8.43295963454877,8.33731521915123,7.42678962156994,7.62000906251922,14.3344877934748,4.98442882225886,5.65454091366187,5.1242206624058,6.35885120159739,6.35418098049405,8.07149740677617,4.53645166696716,3.41069515061568,3.89182975373106,11.3353945440649,19.0094997149102,15.7707941941757,18.7750237517714,28.8876474232728,27.7606900406067,14.5347736107965,19.2843935607544,33.702631872566,42.7287369074636,37.8320268186313,34.4957797966612,46.5395917366238,42.8002847023557,52.9623005619915,2.61247032913498,22.9308025506815,49.0247016519466,34.0330420629536,37.6255367385492,32.6785975200514,31.9552406022512,33.1814201453569,48.5645265202408,2.81334688699797,29.6929455994022,17.3388520810218,5.282614028476,3.65642095163451,3.7116438267253,5.15169440622716,4.56447281564028,5.93851013318899,2.78837158958623,3.87804582541409,9.18968303006634,2.35151846259503,8.41700376129306,5.07270788917829,1.54420975457085,2.0840953852276,0.0,1.10456820804349,3.65795852071858,9.97587796676683,3.45973368427069,4.10511959768683,7.23636164934586,5.21270630627318,4.57704451076219,8.88227079938117,3.49905486518235,2.4758630467558,1.96692956627024,1.08812925286186,0.0,0.0,3.72624298524626,0.0,0.0,2.27637868197914,1.51339839981693,3.21236720986467,1.23644845672441,1.3880253711403,0.0,1.53357188396833,2.00238100875255,4.08902320411282,2.49679198728523,5.73927974490044,1.12477822970699,2.71602513187072,1.5205717361161,1.20281379729368,1.04628600376892,0.0,4.11081661178654,3.05769343643584,1.01493207851906,0.0,1.10816126481761,1.01042305402054,1.24076698332084,1.28977797376505,2.54096247376219,2.37118823355887,14.4241553427148,1.08207124112641,4.47188196064174,2.63476437679011,1.66336424589956,3.25994079995872,6.20330319685354,1.08082182566486,1.00992790943757,1.087915805776,1.19357435624003,5.15327345013393,0.0,1.22693270094507,6.56282521478078,2.9290464062648,4.78649697274613,17.7342833493338,1.57306903572881,11.0257665655257,1.61043033021097,5.75659519693505,4.88248719812014,7.90278559930886,6.25962365464729,5.66335786207523,4.11996811703731,4.48553894129539,5.80564616859927,6.71486306669459,1.74022222560474,7.31222551859917,4.53935711921159,6.29905146344945,5.89085486693599,2.42233260544029,8.23709512056277,3.18736206702733,7.14978960000099,0.0,5.67381831293817,1.64225874486462,1.58190016826709,1.62706182036791,1.31953551300463,0.0,1.7231142284115,0.0,0.0,1.04914620728865,1.23650446979169,3.44120827257403,4.1341514322408,1.0725333003964,1.19072257210732,1.08357216373328,2.23408244539345,1.77345085290446,1.26982612533191,4.93822921697691,1.54356416967664,1.40502164461966,1.39589792819341,1.1507562420828,0.0,3.48243788869691,1.83172315995022,1.92847370175146,8.19645451449056,5.68124707667722,0.0,9.87084497757969,17.8201879887865,3.59119678247538,0.0,4.91360660673394,2.33934293805378,2.39000953117143,6.13432837672357,1.76051687521082,10.5633124130378,6.63688845162113,7.97929166396755,2.50822994590995,4.8780945523081,3.33578052332915,6.18833533046746,1.82610947995488,5.21506095143985,4.14786645523207,1.97449821550661,1.03918031167931,1.59165999448264,0.0,0.0,3.54475065008188,1.07510450684173,3.06124714180886,4.39359468186876,7.92377680976525,0.0,2.65411225398111,1.65454711522915,5.86452980335396,3.46259367094142,1.12346599205573,3.07313840284437,6.86266057004138,1.58088122104125,1.11042611698949,1.44279581265487,2.55539821378937,2.90509233129174,1.62099044804176,1.01136934346819,6.573682012349,1.19325132021254,4.97399515192645,1.6805429284711,7.44425094338212,6.04086975837928,24.1209713962533,7.45048252096902,2.06120982368904,0.0,0.0,1.00691630011322,0.0,1.12090910303512,1.13323735646428,0.0,4.12981385880072,0.0,7.37982992040832,5.99684636799765,7.79148705129301,5.86811039996169,1.02502009376038,1.59121669778584,3.03068833559855,1.69319834733057,2.84281487285366,3.78538049824631,3.21762587708918,4.93053861874799,11.2575294308838,4.11292729524155,0.0,1.25352965059547,4.21090938945618,0.0,3.51239798958864,3.46986795084425,1.37085640935031,0.0,8.39991214854157,1.55205760022997,2.40508594911836,1.84607213978929,6.76591641027378,10.1756468374519,1.3933791611599,6.7076573019103,7.5274330830599,10.2825329730883,4.98379130765219,2.67434517711905,0.0,1.01267619194218,1.00204322366977,0.0,1.36219332417049,1.95218667888501,3.50971790280404,2.45419346985701,3.27049113233098,1.18090459763315,1.09402634059424,1.18352186742412,1.10101598557358,1.35226697828469,0.0,1.57416548525131,1.88365972080143,1.65274976671383,0.0,1.09815221213756,1.69422780711866,15.9694133316475,1.7796216844889,1.33326592830474,0.0,2.16438937825318,0.0,1.11354836755408,1.01648958653419,6.20991916381004,6.04709858248466,5.75289012241276,4.86015411503912,5.33042836901645,5.468340390465,5.22826273678294,4.07555662305717,1.86675527367788,2.29203159233262,2.98535131147424,3.40761395790331,1.39331030945997,1.21132233341358,9.1219494115487,1.54020737359669,16.6658543267411,9.2802627598559,11.3445362092358,0.0,5.5191104432436,5.53983797255541,5.34255107104641,8.40976522645385,1.72749534815882,4.82637110965006,8.52866690559456,1.74287362718221,3.23786321539143,4.86398040762581,9.26733138509559,2.48960418227192,5.88575945968289,0.0,1.02603439601872,15.8662332398176,17.4635600726795,2.18883584982527,5.6549835417442,4.3802959718469,5.66030529546914,2.0621039294434,9.99323805666185,2.9294194121219,0.0,0.0,1.62641403552022,1.12411374920804,0.0,1.09282444258279,1.56519155303582,1.61079081287219,5.89835309424662,2.27448389012154,3.92690733911189,2.73523816680393,1.20866636677927,1.20850703296484,1.00302521868781,1.0141083491473,0.0,1.00727694127495,3.87230505380304,4.9308499075154,0.0,3.05476691605475,1.7494299435703,7.23796626346551,4.42636595259197,3.30042732293216,16.517270076733,3.89459354051701,4.05913105034915,12.5053457374723,4.79612004064633,7.0334090992492,2.65708594618655,7.48509263273927,0.0,1.7878602823086,5.45072013736885,16.4074506892772,3.06898904188884,5.12819178913599,2.27625373673439,5.18891082278046,7.54886706349785,1.79575926998517,1.99892727051556,6.1149879037285,4.40072743635563,1.05131405495919,2.05383767762017,16.8082245617807,2.37171936842763,4.87602062757596,4.65340022449642,3.66945501313926,0.0,0.0,0.0,0.0,13.2411655485309,7.03038812222799,1.81132801062232,1.28031657131365,4.17796285824011,6.19502597045783,4.83190756538731,3.13661813909157,2.29308379449649,2.50970171030146,2.63871080909736,1.59696996069521,1.11391149475415,1.67062256105922,5.44735003367966,8.83380351678313,11.5353859188651,9.14520314362012,1.44130310325859,19.0547250261808,4.91408984610657,5.67332233422969,9.31164206562976,5.43055244956548,1.84000798574116,14.1682104446889,8.26845580960894,9.82181630969605,3.99670150666117,2.53916080179433,1.79007045681231,1.57779695571319,2.17487978057087,1.9143863165754,2.11483575692427,1.44837246256869,4.73511595886758,1.11525057017534,4.59746174797199,6.92944760644058,2.61867557677313,2.60642468393649,0.0,2.52084587407884,1.14749759824964,0.0,4.63196506497135,1.13836322828749,0.0,1.1141841874211,1.46978465535644,1.63799854979754,0.0,1.26799032881194,1.00715269503638,5.6911657366492,3.36004173244669,1.46279157634797,1.49029835980421,2.61517693350161,11.1616878003712,1.42648197472227,2.10648954696553,3.38815429673852,3.47431678889628,1.12676374775864,1.17131114392979,2.8364849668852,4.76614306212382,1.09914047801972,2.14922382983825,5.52760336789716,4.66872167891936,1.8784987951698,2.18154621860109,3.01026771311917,2.34316220427421,1.23945638103287,1.57192819180224,1.15966853715572,1.24174177726342,4.3360388516656,1.51745249591845,9.98472847350921,10.5694210346802,10.5408625685056,4.30525342785287,6.89713834021294,8.20224175271067,5.36075090879496,5.39790037807043,3.42290721779016,1.00939622551657,1.17906686140961,2.84778283486437,5.06710202286345,6.15366571905715,12.5756750323344,3.90245819464486,1.31580554581053,2.73164416470346,2.15180879412723,5.67048687896549,3.20136423330237,4.73740971487775,3.91879553239086,1.66775415000129,3.94116902532751,1.55426659012504,8.3536725671999,6.30485487589199,4.80875499079477,8.96107884291904,1.40687934759817,1.67034382961207,2.34804001879527,1.09336505730932,3.01397861121329,0.0,5.38119781626342,1.09237396312148,1.53975507451343,2.03173520557198,1.36625399232394,2.28285060898785,3.48970029707192,0.0,0.0,0.0,1.08838971441227,0.0,1.39462283939188,4.01020966025797,3.72911860868407,17.8551029411594,3.6761283457206,4.12906514605075,0.0,0.0,1.24920937931719,1.03049675736868,0.0,0.0,0.0,0.0,4.09591036780419,4.60886041333207,1.45734169007075,4.39986699054114,4.09102901346644,3.65324101067511,1.0286955070258,1.17110554640839,0.0,0.0,2.2928061436422,1.08916636207548,0.0,1.71902995693279,0.0,0.0,1.35821090528875,1.16242931646717,2.90846695549397,9.28447022704762,7.75507813154452,4.45595972411191,3.58962972152663,5.76472843322408,2.57592718028824,1.0770085572621,7.25052761121034,0.0,1.0024315626657,1.52596426913476,5.08854162512456,6.06681997443167,3.95609572165251,0.0,0.0,0.0,0.0,1.50062014283,0.0,2.39047630798604,2.09325720947853,1.7513503567532,2.81895570754226,5.55990368427442,1.47443143883165,1.15538459808901,5.24899891951221,1.71667183449088,3.79289104621071,4.02470099793376,1.14327842758097,1.21060607748191,1.22513713290609,1.03524986338601,4.29906624107036,4.43300647900861,3.89003532957206,1.31326024534181,1.70145073723559,1.67492246836616,2.70401522657581,1.09428303682705,1.12462496170913,0.0,2.19552062759005,0.0,1.66471745435125,1.24448491276065,2.13917208454706,2.44505102707539,1.64428709425412,0.0,0.0,0.0,1.60845645051617,3.41519000322227,1.39205691097516,1.13705183270883,0.0,0.0,0.0,0.0,1.01966965110153,1.03405967286726,1.70480424535644,1.22341694546954,4.9775052249647,0.0,0.0,0.0,0.0,1.49263064487982,4.68134110138097,1.32555688562958,2.31586633778959,0.0,0.0,0.0,3.61016756742318,2.7548072355658,1.22107787928045,20.8038540585726,7.44439250387053,4.83527710353318,1.80254701781974,1.46802844944782,8.04478259059711,1.62712387928396,2.169278120019,2.97299189929661,3.66821905958552,1.15332042044544,1.03463131221604,3.63302239387037,4.30732993810978,2.11121923838827,2.33695966167108,4.91114389797447,3.31704953628576,0.0,4.90535188987996,1.22828008765932,1.42091237566969,3.00617382530508,1.62161296233392,1.44976828450243,0.0,2.78198271492424,19.2984422150431,3.09208479006535,1.96475285205486,0.0,1.49560233482697,1.04128744658663,1.16770070092798,0.0,0.0,1.54353318265375,5.98464942869805,0.0,0.0,0.0,0.0,1.22953224651812,1.00100895322489,0.0,1.19801392984351,2.18322488744691,3.15506580823777,0.0,0.0,2.25340972679141,1.26115003372322,0.0,1.27434833324987,0.0,0.0,0.0,1.68353261315169,1.63218752673529,0.0,1.43871490971811,1.80594693123488,0.0,0.0,1.27056945221142,3.61551941326399,5.41689838053986,5.89772869632256,4.47020709242262,1.27445838803437,1.40038844822271,0.0,6.12555320536026,5.85827191476163,1.41663150484577,0.0,0.0,0.0,2.70967627168608,2.09336105715178,1.12802224851871,11.0721915780379,0.0,1.96233012008908,4.01987941669346,5.05415134133957,3.9766279448262,6.06574225622914,0.0,1.05156643300587,1.65187563125133,1.03010083588396,1.86065711932209,2.31073182503666,3.07993307007043,1.06884661012916,1.88770229280019,1.51519620965718,1.08636789078074,1.39994757320725,0.0,1.67830967166583,1.92211603887597,1.22781272719162,0.0,1.0404455525651,1.03354946629788,1.17655032544991,1.52348430790794,1.12291531719661,3.82948395539147,6.77074688584116,2.29991001878541,1.03454551840629,1.1548108598046,0.0,1.06638094182034,2.99490403608113,1.01793037001177,2.81895078386303,1.34120250961117,4.45074576599956,1.73184837461841,4.4749024472767,1.01764158747,1.83884996890237,1.22675801093169,4.93633931446001,3.11088683060457,2.25189279047811,2.45334728666363,3.12725220380511,2.753497652801,1.13072684457938,1.75616259556422,1.44380018520439,2.49661267167084,2.95631642757066,0.0,1.25810080139151,1.01695710715624,2.19897626241694,1.58931057385977,1.02524075491288,0.0,8.31555182756175,1.35252173283035,3.45783264899224,3.20788511864407,1.54391698254214,1.32836328377691,4.78919434826502,1.09434366796273,1.54374338023271,2.76527647117371,7.57915672378873,7.64540703021795,0.0,4.04460595449415,1.17671577924077,1.34373640058585,3.69121780042853,0.0,1.61415979675969,1.50615210853901,1.6468548512467,3.26588574634102,3.38603922243893,1.60837918922462,1.82520505090631,2.99557911676886,1.042096865763,4.36748101453766,1.37551344250925,1.62352719226551,2.17483824544303,8.93889560867577,1.36386851120083,1.33120170628184,1.23288362032479,2.37607197870649,2.26224219785677,1.05717542561937,2.35599183377702,5.10485407099909,1.14599197009553,1.1774583715352,1.45465371179723,1.31087317643436,1.5211613957839,1.60602967767126,2.28056555404797,2.63237350420497,0.0,4.25356379398981,0.0,2.54616554548802,4.94209330375948,0.0,1.39475455144419,1.58052306175621,1.26482325035386,1.49257242673939,2.15846376175496,7.06992330462979,0.0,1.38236456298975,3.8693976693822,5.79589458577876,1.53738195618317,1.0592726100463,4.22725078303642,1.60299833052716,1.17272824910301,1.98650618144341,2.08652589775798,3.26147514619608,2.05549752557694,1.35840181034904,2.36026789465203,6.07225544927407,1.41376963078962,1.78745319442164,2.75984441636298,2.69021527370535,1.99725009430644,1.5603278638887,0.0,0.0,0.0,1.35789558548728,0.0,1.59539102124397,4.98363293899708,0.0,0.0,4.11793032060148,1.08713512427301,0.0,1.68983311733157,1.59227328734802,1.00157490232606,0.0,1.90222905982478,0.0,1.66646618648358,3.29045644919847,1.14575543027715,2.24920508703363,1.03945616988408,0.0,1.8861980387499,1.73925012185403,1.83900075791148,1.03865402485468,1.73326774945233,1.04698183516141,1.44385864994414,5.35858755564219,1.80945262944711,1.96975147699609,1.16925116872634,0.0,2.73920567546595,2.76481701456806,0.0,2.06563186185033,1.13708152193858,0.0,0.0,1.15733397446796,0.0,1.59118814360624,4.59783555792167,0.0,0.0,1.3596712249874,1.24590927412313,0.0,0.0,0.0,1.57189350296114,1.92228156095142,1.02728518680605,3.3711776757837,0.0,0.0,1.14694497159346,1.02135443937787,1.27519914062814,0.0,0.0,0.0,0.0,3.2425687698992,2.91165213243151,2.82775046602906,1.20053666075959,1.27163049817618,1.05343774514927,4.18517730340541,6.02834409008031,1.27708012060593,0.0,5.41053079554584,0.0,6.00267867341265,4.88507342113061,1.37259704330213,3.97470768114019,1.36526880149804,1.24710572421903,1.00248691681886,6.17995606417485,2.1715694312052,2.01740114277372,1.55112870789639,3.39115059344134,5.50757942582562,2.03404979642166,2.99790726784681,2.07562741486071,0.0,3.81535469478227,2.13703479319128,4.58165243329005,1.31544678354233,1.01003548990176,2.16757212166991,1.32161420514222,16.8003847201588,2.67320450064701,1.05700505959868,1.37103467951773,1.63809658081375,1.01669820868351,2.41617163725136,1.15292059783525,1.4291435100051,0.0,11.6541484048754,0.0,3.30254378891948,5.24592150268344,1.32942743115897,1.60414996966348,0.0,1.14895795595407,0.0,0.0,1.65782599636213,1.31156619628301,1.60050090401919,5.01505761528009,3.7964874672248,2.69189187947137,2.3264140670455,8.16695789064194,0.0,1.42988189864517,1.12105925259915,1.71496032905378,1.19881673216193,1.24255567446003,1.22583321779593,0.0,0.0,1.07537554669949,1.61526823395233,4.78852106738326,6.98243774750086,1.64612751726569,1.94765626049969,1.33959516891832,1.60400667074049,3.53715155187926,1.04097261927489,1.24459492029912,1.60774120355208,0.0,1.08245093979108,0.0,0.0,3.18700794188284,0.0,3.72829753363387,16.1431488448453,2.48619961580228,3.75510954815583,2.46607832832999,2.5380931005233,1.21491763622133,1.89715280605472,1.34641840235388,1.50020397293894,1.26188878505571,5.10595431047236,5.96356985499023,3.0536599224457,1.25398477882993,2.20610263319361,0.0,1.03818855956108,5.50203386523152,1.7697142799229,3.06375110808103,2.6848705401026,1.19503728214585,1.55504579304673,2.55376824885913,3.00927790261101,1.57110977087351,2.28782861212843,2.99399975597427,1.26452969854323,2.76809443731,0.0,2.15326258546145,0.0,7.53121194181076,2.38390584759694,2.48712213494163,0.0,1.04213329729517,2.02563552488192,2.21412463366222,1.80628609480918,1.06505423858491,1.12116106159214,1.92041638736325,1.04320836557909,1.42323980038694,1.04680641439318,0.0,1.01910450495244,4.773105671087,5.5164224776427,7.9284349795203,2.26012162667172,1.08676683319177,5.24790341867165,0.0,1.07652683356211,1.06680008187611,1.51063103828336,5.62164079993009,0.0,0.0,0.0,1.30446832843818,1.00123158437659,4.35876931328201,2.11202199463345,1.08993044594617,0.0,0.0,0.0,2.01533401234253,1.44851127010745,2.17449959124073,1.0847299820857,1.30591255730966,0.0,1.14471080547061,3.83255387335544,2.80375926016919,4.77179815143367,1.18625169552851,1.98001998001998,0.0,0.0,4.4338090279839,4.99990973231127,2.76124932789829,4.35889411509059,1.24629518106588,1.01415288689503,0.0,1.58163019842341,1.0650033372579,1.97782074791302,2.21549159690362,4.84994781451763,1.18113799660011,3.09150092974534,4.69250640732633,3.16214281425853,1.44285520646375,2.90172508136687,4.27850152002743,1.93545706084225,0.0,2.6762383287564,1.05882386858187,0.0,0.0,0.0,1.22167606885853,0.0,0.0,0.0,1.730368608217,2.1393959669772,2.50946326432655,0.0,0.0,0.0,1.13252101085756,0.0,1.70015901974815,3.98719040683845,2.84992430154154,2.40589727270699,1.64655018675612,3.10386199192206,1.48681956645673,11.8688165677504,4.22788125669752,1.82911571529935,1.23794490111391,1.89102229827679,1.56800001915822,1.16362387706574,2.23991136564771,2.15292764500979,1.06011978119934,0.0,1.65892294618068,1.285097233632,1.41516581517841,1.94530273750029,0.0,2.41778856815816,1.10282525629136,1.01457230665008,5.27656657989106,3.98086948942107,0.0,0.0,1.00746349724994,0.0,0.0,0.0,0.0,0.0,0.0,1.04916412670869,0.0,1.06522022676505,1.18800285905148,2.20921398922579,1.48790808459037,2.9766276164166,3.20143979006017,0.0,0.0,1.09483043998498,2.05856280447212,1.97896643837932,1.96976232065635,2.10504310206512,5.1264782373453,0.0,0.0,1.09917562357234,0.0,0.0,0.0,1.00701856057245,1.42061957713083,1.01563363980606,2.36267578828683,3.68208281673634,5.143501287061,1.08133408962744,3.79662437061881,6.82770268575052,1.98727342663176,1.46021969771224,1.4876738879507,4.48682967533645,1.10191861740697,2.6640442403716,1.38101667876641,0.0,3.7038981197958,2.50990533802186,6.39460349335822,1.23422472853952,3.0006662434476,4.25077369542636,2.10070209258825,4.08109845350939,7.8680068736734,0.0,0.0,2.43437866864387,1.83469742817036,1.2285454051624,0.0,0.0,1.22145905111884,1.2360271941958,1.27451227244808,1.1989937611187,1.13889454544988,1.26011665842904,2.27644523410684,2.89159569004009,1.03398909255014,1.13893050273952,0.0,0.0,0.0,0.0,2.0477873632468,2.15497724256569,1.62151338161234,1.86361171151446,1.14796420759368,2.51155607945856,3.74196638780703,4.49924014093157,1.15011910670787,1.24682800657285,1.35259590564317,1.33314083525315,2.03888277136606,1.2214911867119,1.02510470541719,1.06161592919788,0.0,0.0,1.88234808596785,0.0,1.21377257345137,0.0,4.20167236195907,7.00622836870433,1.36567632026151,4.15830706906937,0.0,2.22523678507577,0.0,2.16026072250164,0.0,0.0,1.01184653937215,2.88186389068587,1.21808661041017,2.10403396177276,5.20343762588962,0.0,1.03358794284017,1.06452244531272,0.0,2.88070914044229,1.51952848936594,0.0,1.44964573528576,0.0,1.01038423225596,6.51724820942943,2.46999511423116,1.25332457649372,3.76316970382799,1.86947073004949,0.0,3.78838170525087,1.01556203074172,2.95520491255354,1.03114384534618,1.02109979925714,5.80490440373404,5.15375048555796,1.50536531287611,6.130386810876,2.18510061759811,1.15285590495763,4.30273633168777,1.15502650024055,4.07253769673516,0.0,1.47478658880406,1.6079897060431,0.0,0.0,1.09868352794756,0.0,0.0,4.34088974889781,0.0,1.07071559930689,1.16392600890557,0.0,5.0457973071138,7.43425784059285,7.716336115932,0.0,6.82946395668177,4.12493223644788,0.0,4.39860728806078,5.17248883075326,4.5109906464273,1.94495131274509,2.68978292392481,1.85910021874631,0.0,1.03569405176787,1.98588135525564,1.25403235595847,0.0,2.76289347926025,1.40060181038863,1.11972479781122,0.0,0.0,1.58503696644192,0.0,3.10364880739461,1.12903591574576,1.94647700737155,1.01963353372245,1.38612219006715,1.38394844127246,8.02090006857065,0.0,1.23642587820237,1.122621300783,2.37514712317557,3.10353384560399,0.0,0.0,1.17117407389293,0.0,2.90898233060647,1.13800740102782,4.42143069298617,2.14034765085471,3.41833614778957,2.26668862490466,1.22830243838412,1.10869365541952,1.84522256950359,1.2331791962647,4.9009050204914,1.07047054743547,1.21461272138572,7.82248098241114,3.15874360920656,1.73942300679183,1.24945645716511,1.01356861880916,1.10144751141951,1.04780132492245,3.54917483425843,3.82585657196843,6.69087986016629,2.14426721881382,3.27021153886801,2.69313797269226,6.38123613225714,3.60890020711091,2.12273275593481,1.20243357078567,0.0,0.0,0.0,1.15793942784459,0.0,0.0,0.0,2.91513397247183,0.0,1.13035025590483,1.73899261780161,1.92495310614006,1.26876243771662,1.09890288312393,2.52503489124132,6.69957778581062,1.2557969640836,1.06910506372078,1.09850236028733,1.99414041500914,1.5213012709044,1.04423033951228,1.5182962852739,8.04967552589905,1.51030880096853,0.0,1.05304376689343,5.22771496771576,1.0329134279243,0.0,4.65692783556668,0.0,0.0,1.00010254404624,0.0,0.0,2.22745361408411,13.2397123360889,13.4192598523248,0.0,1.37412108804479,0.0,1.04831175476699,0.0,0.0,1.8406858521191,6.33842256962056,2.03988892214873,3.18477488249321,6.89412810518445,0.0,0.0,0.0,1.00984865925356,0.0,0.0,2.35321594580064,0.0,0.0,1.06457170706259,2.69911873864472,3.92788372487565,0.0,1.20095042360558,0.0,1.42247541076222,1.40070422158936,6.91076984954021,1.41456154769023,4.76324931673941,0.0,2.19692992480699,1.03581672681032,2.18271520551244,1.06658438487021,1.09886647611739,0.0,1.34816161953227,3.19124536400954,1.4559696985886,7.98939284303677,4.56300544518484,1.97162746447206,3.61638455068814,4.07253137124079,2.69409405459169,1.00505063836033,1.00310828572146,1.06955165817078,0.0,0.0,1.19704134939514,5.15038373227081,0.0,3.82891208419373,3.44185754917903,3.15704270710687,3.10843181894783,0.0,1.35139357022368,3.13803134265316,1.07186656991098,1.29577812135411,3.34497783449585,4.45266942009394,1.5324060295625,2.1257722879779,3.43524491484592,3.80500047535687,0.0,0.0,0.0,2.06018238933939,2.91016633367698,2.08824773710698,2.41765950344036,2.8363186769184,3.02856987007781,2.09024288535614,1.05503203317444,2.07859260230408,4.20009143423745,2.02153729552201,1.14360160610188,0.0,1.06614617291877,1.14962298918272,0.0,2.06802902522436,1.68411692154444,1.21172752019077,1.58228763353606,6.13388334327647,2.29930544153604,2.29694295558959,8.21710952163132,0.0,0.0,1.58126407077731,5.79749201647469,1.04439068768295,1.13749357318516,1.74621547324982,1.11805418081931,2.95881422573412,1.38062398397898,0.0,1.28133748670152,4.22634034607616,1.57996842729923,1.80189633227507,2.02785465921618,1.86929316669899,15.1580965333847,2.52036256342977,1.01098633429766,1.03489775939806,0.0,0.0,2.81677054173335,0.0,1.00151576141208,1.25488295451215,1.19949245860632,2.00099686223757,2.00434268770967,1.39926827054586,7.03525342259833,1.58932761726814,0.0,13.0821349229932,2.57755067693217,1.84158331734976,1.2793917804937,1.57863296559106,1.64743788309551,1.01274993387399,1.89477308908555,1.7637217554016,4.41437983702692,2.27340281974212,1.39627043087384,1.77448074993755,4.99392934512196,1.08959050807707,2.17442599915139,0.0,1.00225808911276,1.60554800921384,1.60850442795278,0.0,0.0,1.42388098694033,1.03915303754094,1.05318110639591,0.0,1.33716634364376,2.05480296551915,2.16047972252251,1.20584446041076,1.59299079899018,0.0,2.48215817787543,1.22234863952889,0.0,1.18324782005995,3.96663949833989,1.50457879464738,1.07295664718451,2.01603904906738,2.84254066215041,1.56215550655124,1.19607443619457,0.0,2.79853777384421,2.93315303619355,1.53227896486806,1.11124998015825,7.79991801804009,0.0,2.02806093090111,1.12957261149244,0.0,1.16855108810333,1.20842023559887,1.24972993433682,1.75388637484988,1.04861818206636,1.18066610463254,4.43558244623308,1.15362885974789,0.0,1.26060010926008,4.23755400169387,1.27456433073786,3.71910070418338,1.03026079326815,3.02352558417551,0.0,11.4825040171169,1.02616009705206,1.00741596738318,1.43406423949784,1.56826410156868,1.26723355939106,0.0,3.57823292123229,4.95301084987252,2.42603892225777,3.01484055258329,2.18659908694813,1.16781454235711,1.39204793579512,1.80193036645955,2.45705311993729,2.17259396966896,1.77973091232148,1.46817155016107,0.0,1.1151090748019,2.97607210447329,0.0,1.29396283669568,0.0,0.0,4.35120917318516,0.0,5.76978113098065,3.89154488229295,1.4089126714277,1.02840741550266,3.33375768798277,1.03450769527138,2.47205768671991,2.13185926952681,1.03714244446575,3.59729197955917,3.14110349376874,2.28283313607145,0.0,0.0,2.71867225007499,0.0,0.0,2.52856251555118,3.53990599866667,1.83875409839091,1.05531856294491,0.0,1.0477210148842,2.04622459312893,1.12472210707838,1.31981502657126,1.95508934248379,0.0,0.0,1.91544523792055,0.0,1.64812011898975,1.16729820875585,0.0,1.12695047373301,1.04483324570867,1.5169401235236,5.27411787153023,2.05574870621731,5.19144142612788,1.01218508427818,7.176549664848,2.11604177946383,0.0,0.0,1.32881165337313,1.97822233593002,3.7456094146574,1.667737236511,4.140401283552,1.11884188336893,0.0,0.0,1.07601555704202,7.14735747910889,3.97940303925712,4.01662814359007,2.94606306531315,0.0,0.0,0.0,5.12514074872305,1.13332326855841,1.60365500936719,1.26484496188681,1.18441162707421,1.57388672884218,2.22935966558223,2.40748852362518,1.9483120729408,1.30837039087848,8.27453340737947,0.0,1.69494139244151,4.02355248277788,0.0,1.4031811076794,3.76697003455373,2.37553587209808,1.01367202190159,1.02278836775614,1.03665293187256,1.19694755228358,1.21284183081649,2.32498328386122,5.7184846671207,6.57168926694812,1.36978779358683,2.65851671662532,1.09428002078393,0.0,5.21462489908885,1.30221740502308,3.92713057221239,4.02688736815295,1.4342800224186,5.40917207861731,5.07725088981824,0.0,4.41526080650281,1.37806428939029,3.59640354139253,1.44041332191546,1.01476814875673,1.73494009930582,1.58698521807748,1.07049265850967,0.0,1.88047568957588,2.51040599158114,4.558239447229,1.87166736302891,4.54978125102559,2.80208415508809,1.74717307293936,0.0,1.38850378525114,2.82824966004829,2.02539779624444,1.80982272657539,4.81848636431482,1.9197379045214,10.6081034238428,1.78625821816125,3.54172626987612,1.61992190543203,1.18952508500188,1.02253950375148,2.38198708699882,0.0,1.31133606466591,1.03712006341623,0.0,0.0,0.0,3.65162850744707,0.0,2.9842047373844,0.0,0.0,1.41703450465241,1.88710009604587,5.05653099208747,3.40157321648014,0.0,2.28240446383041,1.19482399821934,1.3106359564125,3.22799625242071,3.81555741992146,1.25658800652661,2.0547433029445,1.17728463859222,0.0,0.0,0.0,0.0,1.71052759317178,1.5122847479359,1.06138146958019,0.0,10.2841814439563,1.77283761220719,0.0,3.01335177509543,4.87685820593295,2.73994083725268,1.5388642087716,1.08181088807493,1.13805387339445,5.25103657283796,5.22217909494667,11.4085425181223,2.66280211362391,0.0,1.93010761583327,0.0,0.0,1.13659620292781,3.89306194080048,5.34644051975626,4.95270013481162,6.00106554184351,6.51932650347244,1.15525254069567,1.08969990527012,0.0,5.70728843652639,0.0,2.13202240187583,2.56854131939913,2.41999493507905,3.04339959672432,4.46731964321579,1.93180946316378,6.7630590339827,8.63942677720968,2.6511499960976,3.41965654029929,16.1708658683263,2.37304318595358,5.18528304650552,1.45263148236082,0.0,1.74478983042386,3.49849613424313,1.48431446847081,1.17857968060402,2.14549907937175,2.01795043682783,2.51330107332638,1.08886668524495,2.70939133133544,1.16338802196334,1.56369655813121,1.67366606681792,3.07363116904163,2.43510926137302,1.80331773715286,0.0,1.67192792331903,1.90466042840346,1.49981053746187,1.66833878599727,2.20007485257212,2.5676767138259,10.6021878209202,1.9455096970199,2.82083873234543,1.42280781808503,5.40883990235483,0.0,3.98898640948949,1.12909660443014,2.07043629503028,11.7370172116632,5.04913376969081,1.63025818458876,1.89013935916591,0.0,1.99057971452356,2.10859634248953,4.79703188058466,2.37506147811304,3.48423930129203
50.,1.02682054888565,1.41349910561826,3.19843929960507,1.26846228492957,4.41836815106576,2.44269526531312,0.0,2.2521099878874,1.60294724102057,1.0300490500709,1.73276695048571,1.98235668039012,1.12916462041952,5.48256407151908,15.6150508861836,4.75944056010229,11.1254839855173,5.82892005520916,22.1989256244993,7.07184228608428,5.83683127841365,14.10609801826,4.18742221069566,5.17717496527094,4.65268149823006,1.24845336764094,7.90801187148501,1.51733908749355,2.22459763856447,3.22904424891839,2.93897569643438,1.06527406299119,1.05397363992163,1.79710335253871,2.07083682173386,1.24923086347768,2.2376524551128,1.7962602931042,2.92352333605638,1.5536955135173,0.0,3.63151784093683,1.03098797837119,8.87867626043798,7.05236548481282,2.62857731598797,1.23396434962176,0.0,2.22693783746566,1.2040893922082,2.51062171352875,1.10467949897207,1.72916047443225,1.02923679580382,1.08968561844416,0.0,0.0,1.14031923979103,1.55767701736101,5.88683469929042,2.12386880615699,1.01063065327306,1.01474285600615,1.73539039543016,13.6235175858873,1.85164421964388,1.07863657480654,1.01198288122946,1.86421793268699,3.21605477417587,1.09086290100174,5.57522933818964,7.4255969230672,5.88199236857334,5.05959586105693,5.32310825543482,7.39837807070158,1.59000082272418,0.0,2.17314073725115,2.27997716891658,0.0,1.0176791542455,2.65832170990922,0.0,1.78177306810961,4.48746412898608,0.0,0.0,6.13620126600636,1.07364144693491,0.0,1.07907282574745,0.0,1.23749940210928,6.20614678033579,3.28855456335433,1.5464867267941,4.92630113283767,3.05916131246571,2.0884642136562,1.17575808083557,5.93650604632564,3.84030440678983,1.77153493783975,1.26293307207033,1.13640127131536,5.79274611881994,4.22817623409,3.42144750948089,2.26346912504151,1.34857310575572,3.16225036141968,3.17498801411166,1.46900744520375,3.59371281474284,1.51903957815409,1.2588857330193,1.29136732682997,1.01043606239338,2.26155687059341,0.0,1.01429713218668,1.49601206020563,1.06997688508422,1.4973905264362,1.22460629255594,1.09051141584784,1.33744045321989,2.0941581295195,5.26477354697345,3.27409854543473,1.74479033454297,6.85340295677914,3.72101739156191,1.18173635946057,3.57095767591087,1.16217361256559,2.78746207120411,1.40381880058129,1.04225904522853,1.2363123298315,2.14549180689203,1.50158324768924,1.07088566981054,3.93352557540063,1.36705723088749,12.3364544977978,1.25200848329386,5.90958959572791,8.05459314173149,1.29466593440167,10.2504843333654,0.0,8.08109436361604,5.30968108742727,5.93311523158514,0.0,1.96163774079403,1.16048098348723,1.22892168974216,5.64558169200208,1.09259734482036,1.28192402572819,1.44423084926347,1.90570235909352,4.72023929044101,3.23404903652877,1.37174346650299,4.84730974976729,2.90172787426835,10.0456252445388,1.46127487213671,8.14109745159073,5.87588672741483,5.98395362952715,3.70973308580011,2.42753861557426,0.0,1.04122488079354,1.67515052273304,2.49235544917734,1.20801553470647,1.12306989861619,1.55497910528286,1.20003279099152,2.8549302221379,2.21875495924058,2.7290206493154,21.0500593016929,1.12806282454306,3.38911720169412,2.04754080886114,1.79949026980851,4.29068183637275,2.2611337779916,5.2487293167235,2.204464630956,2.5998058420404,2.1700594718467,2.42554366328728,2.42180486150282,4.22283675146764,4.40441959347208,4.52882532395412,4.48149639006735,4.10008883358807,0.0,6.5766821242573,3.13696800988792,1.97916070051242,1.97429503770644,1.45572358093188,1.10056454589874,0.0,1.00156340860936,0.0,0.0,0.0,0.0,8.83456159071381,11.3623481560025,3.89334923662823,3.65707324184657,5.4658053846541,9.16486553271206,5.7770793326079,5.75200873108115,4.83614987215183,4.84534825995906,1.22588385204857,3.55054212839494,2.69933287471263,3.14950065377998,9.87632215444587,17.1075188377058,5.72548871159867,4.44207986403848,3.0151671556026,1.54431076765055,3.4509508929721,3.14703535455012,4.69803699237267,3.84465751564536,2.36327900287632,1.66782827552102,3.00306424038361,1.67504645369017,5.62917413276694,2.26098985568421,1.41156907261008,2.03669387536645,3.55926864951291,3.58051709679049,1.01811252973445,3.75864180857891,2.33188818506834,1.64212643929978,1.99032489607359,2.51445930503997,6.92435289344148,4.65229819520956,4.14492307619493,5.44049559122639,1.08680869685694,1.0483027060578,1.32403752455081,0.0,2.29880279273802,3.34615521313092,1.66211535997543,4.91802055139862,5.42806394472887,5.43279208121287,2.62778580660666,1.32511804427502,8.13152746700081,2.48995952850203,3.47367689774888,1.17047216688512,4.34892836339123,5.29421449824689,26.1704754814795,3.89959834804681,1.38224786116046,4.60702540357607,1.14942229997594,1.131599496619,4.32678356796091,3.03299129739927,1.47351655225282,5.83228397871313,2.33217903270674,1.84594058708818,2.87189475875589,1.00144576700076,1.30892934356695,0.0,1.46234024417361,1.4989860693157,4.3810251746774,0.0,1.20192827810447,2.20363493363125,0.0,2.54290798108473,7.82776724081157,6.84876802908375,1.1586388855219,1.49423797121581,1.7735555590064,1.44592137446181,1.80201826662884,1.09611172666499,2.48516815328422,1.00020167257659,1.06380138053581,1.49575308861837,2.08640760020945,5.81799616708344,1.02896446359754,2.01927971853291,1.44751354937942,1.00052817861236,4.54615471854258,1.39849211139945,1.2388606125789,2.15674865198591,1.48389661191889,1.59730719832686,1.24807310183824,3.06767346522557,2.46574753947346,7.26521891162052,1.1475322378671,0.0,1.31893815363468,13.1057403963636,1.54332921181546,3.84298343570809,4.30672222642331,1.23258771459998,1.43245413966535,1.79559417905097,1.45686363140015,2.53140375298837,2.18310749786318,4.16268370166304,3.6461669942628,7.45338542792032,4.4197501044082,5.03948268897752,6.21646238533613,6.68934398819517,6.56194445733227,1.51504366858491,1.36177329229795,6.96994608266084,1.77294596350002,4.91435583324144,1.18876668643577,1.21677987353197,1.01814816306879,0.0,1.26255192125658,1.21725251526346,2.18392879197361,2.4183198772295,1.68370340376654,4.30143274299848,5.11017837912221,2.62780301678673,5.555649612705,7.53110522276437,5.19206608204938,2.54858551094115,4.97656894205361,3.60996223398074,3.2543668471423,5.37036591152316,3.21018953368152,1.14433204570574,1.96719627387399,4.64547798792788,3.6255103896649,1.38265757804602,2.63722984857635,3.68170453935029,3.52093862595077,2.28177864751392,4.76391160477613,3.17926805024439,3.12315887271182,3.04579740458124,1.24383145000541,5.45382565654137,4.05686641177656,3.17764037110851,5.487371562938,1.12586154592229,3.78861030508439,1.43734712400156,1.19533879274898,2.94889050665131,6.07069692042312,6.62690576676007,1.86878959720981,3.15944333248199,1.68038721164955,5.75596476508793,5.3735342027263,2.14577451400519,1.27104846248909,4.17746206651026,6.72325586045317,3.9579221067131,4.41736515904341,1.91060275755609,2.62679885009935,1.11339723050347,0.0,0.0,0.0,1.6598488735231,1.19828365502159,1.36442481095305,0.0,0.0,4.06328965227528,10.343155991143,4.14330776281723,8.26510593668284,2.23060202289932,5.78425154544813,4.89379730433853,5.28164847080011,3.19481069155399,6.32150957359532,5.96373995651987,23.5617251409098,2.54052040948236,2.40932323806627,2.04075798954678,4.28038193284506,2.94080715254322,2.10589383777608,1.26985319093904,1.55026842251791,1.46439783777243,3.16173044625053,6.52886076243883,1.74596649161221,5.01254620675566,3.11081070220136,4.56577508914611,4.65552432328038,5.19220646501353,0.0,1.25161550112337,3.13341300383761,5.54796953711925,3.59424358509365,4.63505930410807,2.08811398641962,4.37605450076127,4.32039284093282,3.9394343608199,1.25872234236939,1.45183968876547,0.0,1.47468254307832,5.18797733696513,5.40208764223415,5.72639402744072,6.00493342933235,7.22079605474457,10.2523803957105,3.4949716961153,2.76737928627022,1.79627445569911,4.45155568723138,1.3345009252842,5.33999963572778,3.99759153343899,5.27356564274953,5.39703166226913,3.20948101732022,2.23319759933341,1.77367807259009,2.9823333102768,1.0244575201181,2.24975689550788,4.359352778437,6.6713226248933,2.92031188164911,2.90489553642921,8.20145115645455,2.64944047679421,2.5653314044948,1.35668986004478,1.67661828224688,1.92835400272286,7.21139355539697,6.67035102839708,3.93524646914403,8.25020073708659,5.17159755915622,4.17120212118795,4.07327972888528,4.48496041889085,3.80962195463456,5.63274966529521,1.38998628996016,2.86469413473129,1.70698880712788,1.15703259531746,1.06205075537808,5.74812396873542,1.157609198774,1.32009232065254,1.18280997600205,1.41658275195404,7.89272592911824,3.0760587733291,2.69563022082062,7.25855881729657,1.57515120188714,1.46312734947439,3.93779057899138,1.44674051884629,1.50105535184543,1.03254274019577,8.0947099520986,3.70101652025759,3.62321051819622,3.0530448303806,4.05030768339845,5.88580766512014,2.05342828284142,2.21032833414251,4.06103134559032,1.58222124932837,7.51997655105443,1.83349094133321,5.35124526228626,1.18394207131953,1.12882742791696,2.10512346008529,4.25976096739655,1.01103999702216,1.7799005088975,1.62707134072456,2.85731103430974,2.82166624483677,3.93829341318722,1.09300558604145,5.99794923729523,1.77454936720494,0.0,1.2320883707608,1.05889592562164,0.0,0.0,3.6262380284399,2.40073381081942,2.10530857723226,1.8386343452573,1.39597092687446,6.77170315734994,5.94411814715894,1.05880590495178,0.0,1.44232778142104,5.09802591417314,3.48310483980195,4.38023575374744,4.75670246913767,3.81311125822563,5.25684708579166,6.29107979890547,0.0,1.14100443789487,1.54129319745875,2.74089403113738,1.78264637011582,4.83392812585446,0.0,1.04665303374648,1.68172820837386,2.14874780857334,1.45190597264437,2.76455963661127,5.77825636097078,4.96937744566044,8.17336157387807,7.50220154253057,8.55639146992429,6.20660577807726,5.48958088313007,7.15287107876256,12.4884747129937,2.31166322045138,4.99025682659587,4.0191618378201,3.44769157404259,1.36506865890535,2.16143474725928,3.54473974787001,7.14596306782175,5.02124775858334,9.78680594286423,3.22677043451194,1.48131695159572,3.49231013968555,3.48793887827503,4.38080219577285,3.21374739357018,4.66897386743979,2.01549049323974,0.0,1.46160154920716,1.95426536400703,3.82422917701691,3.80246096102591,1.00220325102482,1.47895967492526,2.71258851612267,5.20959949878203,4.53839662243832,1.29775209044183,2.99449558291812,2.85312348233311,3.73240606274996,1.02148904029766,3.44544188085877,1.27914626384112,1.87642153446932,1.03464313220488,1.18089515642081,3.15992526782184,1.37384559710096,4.58713132253817,0.0,0.0,1.08051783401611,1.11673178171561,2.09460240692808,0.0,4.56612326705172,2.92801918473342,1.71784846824009,1.45614529979105,2.26499351378462,2.07328195012801,1.55786827418943,1.92108170258188,3.80533241689644,0.0,0.0,0.0,1.19700850041021,1.39219184614162,2.82006055162678,2.10244319638597,0.0,1.22226894440436,0.0,1.32934769275524,8.34453786272824,1.71498995527858,11.5508724305118,4.29808105580173,2.96500394183806,2.5579569901658,1.089324655833,3.17741522957735,1.05605949730259,7.75899601672441,5.48064231500031,2.89107382695442,2.67770561477107,1.01987275923526,3.09338750845327,12.6124108707656,2.13337800209191,1.80621822676966,6.54488112089247,1.02573494172275,5.01093264730821,2.64981558370055,4.27257951949218,3.74328953109378,2.72433607335367,3.77279516527374,0.0,1.16120312068885,3.15758271448708,1.04547106628244,1.04406516660959,1.41397700551161,1.00817759802796,1.19393719837174,1.1482806193191,1.00646024127752,1.04619757630822,6.12392375475402,4.28988856012771,1.176160784431,1.02119302278957,1.36381550201921,0.0,1.03142126211255,1.99240978461075,1.31313655365346,9.47705948415007,3.20616873614854,4.43495412321395,5.17503037595305,2.22762455464686,3.70190082728381,2.23529177593657,2.272307217479,4.03277473206359,6.54319411635097,5.71646553736765,4.49554915890975,4.97676154465799,6.44759099820271,4.96615764053026,5.35022393079451,1.32039315743862,1.81406376337426,2.08174299446852,1.91674234615049,1.01414338785226,1.92476945428166,3.07018679461573,1.37515659867674,4.8908636313927,1.55261883653068,3.29102404234943,4.08602531382681,8.76688595516589,1.04699578819506,5.07809558162399,1.69607492177854,1.97976961607113,2.27895701707768,1.19176425471428,1.0030446573966,0.0,1.17068752343263,4.18566977699658,4.96165942949386,6.76710463340416,6.28640221405126,3.02589137063605,2.15273312553784,1.15697723022996,1.38177471968503,2.30788015908391,1.94425111401902,1.99715797932492,2.52838745954131,1.97986170235617,1.06720110415333,3.16071182360531,5.15240529864074,2.01100422278907,1.76423637335934,1.38063103756405,4.04807526437121,0.0,5.75320478588074,1.1673674725029,5.12253432273057,4.15822232988204,7.13459112173655,2.38623657353158,4.2726518040834,2.10897277621847,2.44704024936482,2.4229938782462,1.80435224802355,4.53103029454987,5.16801752573082,2.6696542061989,2.0075152812083,13.2921783826456,1.95273129214785,1.77784499209962,3.54331306682092,2.26004915657246,2.41162037789254,1.9107470871615,1.53112133088895,4.66176631665825,2.22100998465258,10.4114530866559,1.07823533279828,0.0,1.01988441807538,1.48205934072758,0.0,1.75272953516609,12.7490420446748,5.06448035106372,4.90493079230846,8.40510811030165,3.59326441792124,8.35827792189411,5.20334460109183,5.86015958145691,5.88670455836148,15.7383748973832,5.59930325082333,6.23013585582996,4.65884837366194,4.21429996485869,7.4332509963718,10.974370556744,7.97738667942828,4.48530772030457,2.98206324555883,5.44719363493349,3.47668531663494,3.7334633954679,4.31871886796972,13.033185427154,8.79033614786854,9.64176066855441,2.0301373196744,5.34088315580834,12.5844239906536,3.37140752399942,2.70445220267175,4.54491414529753,4.98075530149392,4.53495450609592,4.63485726985285,3.90748214674078,5.1061526877723,6.31252912856277,2.63161249305971,1.88079624365257,14.5976660598115,5.49211789802936,5.43283806870958,3.72948995020974,5.00056793299759,15.8892628851028,4.74244855925338,6.03671168670316,2.10850624225895,1.21574099558716,2.17596758255499,2.41927957927061,3.34357163985309,12.8013458271659,2.621956597175,7.27175061940477,2.43064738945556,1.66900315671667,12.7025360220601,2.46645594749902,2.5105678542213,3.28311177249911,2.51794348556471,1.25027389910358,1.84823131230068,3.40722999446368,1.01559682603183,0.0,1.03157290701526,1.27942520213272,1.18503277987359,12.7464415711466,1.98743511166067,9.44524976161765,20.0834500125978,2.01108448919965,2.05568254043273,1.72036195553839,4.94705334707859,0.0,1.14031534717724,1.02918133828266,1.06379740252427,1.01094632587633,0.0,1.2637068923356,1.27079485350289,2.53695050200815,1.2731286602449,0.0,1.61862704233441,1.0790343911713,2.6569899604017,6.41066949232029,6.29215696581322,6.33479216708057,5.83327784901387,2.58349847349743,4.4119430819791,5.12567127286953,3.29181666175728,3.19661482227316,4.79657129346631,5.07800770122103,3.23929042240595,4.60741562929354,3.84891042004232,1.60888645198024,2.27195055468621,1.33452570419428,2.00647437321898,0.0,1.84937992601518,1.45267855862072,3.59507337461811,1.96715339341482,2.22685068017784,6.2912222353307,5.37526803731881,3.5086860596386,4.93824490652691,1.11965393249813,1.59329752943942,1.15177803332539,1.19337774575771,0.0,1.06913777839677,1.1114841794469,1.3246689679371,1.04673101998333,2.00207857505507,2.47941561481522,1.02572992559986,1.9801700861661,5.20885141139886,1.66532731535955,1.48218477135414,5.15103712258669,5.70309414873642,11.3831630731794,1.00723237568216,1.30157219748138,1.20026139593092,1.28759788275637,1.75831211866855,5.44590386576407,8.84136269988039,4.038153690482,3.41529162281943,4.53710204553466,6.37861498851998,5.84948538931201,1.05040373346818,4.38867516877373,9.46587258569939,3.26694213865553,5.96066008948067,5.29430568457947,5.62233387718085,3.65278437656625,3.43444221272298,4.50187078237846,3.46942949238361,1.48335642749726,1.15271332432374,1.13211205884678,1.05572270630553,1.18527940235929,8.71657781000432,3.10248804407046,3.03332778171459,0.0,2.41864242726042,9.72215246323166,2.52612391651903,1.99549329194222,4.26755031787438,3.30446304554058,5.91943585065422,1.08004270168672,4.48506193217791,4.12860304842141,3.64564125753292,3.4082974485242,4.27498652688247,0.0,6.84625275510139,2.67388714926443,4.30529525398074,3.26848686224512,5.01130371179431,10.2403407207993,1.75752500276274,2.76606246949173,4.53666820819006,8.22009684624992,3.15320306371724,1.72659708739715,2.26262659512218,1.253117200309,2.70648251664999,3.82495956011549,7.32945452041541,3.03841173510198,5.14645685038465,1.33262718033837,5.0327764907559,1.51240602245252,5.78750276800402,5.30271659872084,13.8656897357437,1.21193437398649,1.14004833241248,1.28073072659978,5.00865141000014,1.94327414986458,3.41593214113149,4.80686558507414,2.22798584525418,3.18212794067855,1.89778703453442,1.81981453075466,5.16886440923344,3.97006259090599,5.28717379518106,5.33805557446905,9.81687798551826,4.25619780062484,12.2209857780644,3.16381924597424,5.78168166261421,4.28952165536725,2.58018615852471,1.69256510929919,1.84500744913977,8.3446632775002,7.34312625563399,6.41916381721798,6.09483492044039,5.5415097444155,3.87116507098533,1.12684470690363,1.03002911991157,1.16435453029517,0.0,0.0,5.65436210786192,5.40244970175659,2.41603915314765,3.71646671632547,1.21450539222629,13.7614171271464,13.0849859563712,14.9462439039356,6.75940163015482,4.3741816599224,3.5951917792275,5.23853588214721,3.0016729183863,4.26511783134282,3.85187290606793,4.30238471409951,1.83187564089637,1.14572985905185,4.15259456324574,1.12394201155014,1.09635967876181,12.547340884645,2.0702681364917,4.52046964300604,4.18445051000467,1.78477507286884,3.89189976391799,5.96534645657804,1.96790426390686,3.16875351831083,5.12555600085607,2.41884758329479,5.38546402695595,15.1460788469576,4.27119517137014,0.0,6.57104962069115,3.89431183943161,3.28976812559428,3.502443408778,5.59527470174061,1.90077336120467,6.51623566046536,2.83729097113544,3.87969525376287,3.01890402185754,1.23461477152395,1.11342039412437,1.02557260037114,1.09867544310888,0.0,1.09843820979704,1.02929680638021,1.03708659005218,1.0910266046897,1.13697603270609,1.00547659278749,3.10244713750867,1.04633694939781,1.34906747145998,3.14503658981023,1.966526965348,2.53755280241231,4.53373126430895,4.22018103477885,1.56458542331293,3.08508864835095,1.40939008937519,1.12417273952571,1.2111482228204,2.09640784647498,1.88027048226167,6.76696873903711,4.55498023279478,2.14681381718281,1.31593120219061,1.62587801049501,1.75571987146229,1.16546316546171,6.85756427215138,3.13400046641908,2.89728575832516,2.44781541145504,1.02721319998709,3.5595251961514,1.12926395552749,2.6597378941684,0.0,3.6082170767907,3.83910341615997,3.15355648390286,5.50439552786953,4.98719480912213,4.99586167443955,8.40359668002843,5.85921903862526,2.46157118071584,2.87843399274235,1.69684865676135,2.36156880110128,2.80511523846945,4.72893398182531,11.4265688003083,2.37136646214193,20.5093939167629,5.62448561679459,12.1566809837753,5.88851285766368,16.2307412377369,16.7562651472317,3.32771089395042,2.9222890758409,2.17495525651559,1.66037018322306,1.87801917121879,1.38797402817573,1.07536321932678,6.00091329070794,5.29367052855209,3.34890419179246,6.64196741331057,5.67113759571222,4.43503278858829,2.55202983001607,5.02060235940094,3.34662050364514,1.75614903593607,4.2468085129993,3.78030167766512,3.78821588194482,6.01362141443804,11.1268605214948,1.11049022786398,1.5028907993146,4.07342094261835,1.46434140471668,3.18530216636532,2.27050893711368,2.73331681988589,2.40119307267382,3.43952491886234,1.00859167971063,2.22361781892251,2.55287248352834,2.03300394792172,1.25033136170052,1.91832720351659,3.28152963079017,5.92936043257177,4.39552586294638,11.7234723688626,1.05859982160304,12.0462470734364,7.42357352728137,4.21383841296005,3.21618671652855,14.5594824763037,8.0769597630605,0.0,2.47586631934902,7.08214592112433,1.47924809240806,1.73473760310875,1.74981797222608,5.37967770741713,2.74664007508522,4.96901139587388,2.34360803758593,3.43321393459445,1.02082313150405,6.20263697485768,16.0960286348285,1.15738788837411,4.04528688831549,4.35736398346024,9.04815602485895,1.03964401182607,1.03471950279186,1.20651738586861,1.19750370173026,1.50687973376957,1.34118188112592,4.02518793986605,4.00609101103615,1.84066918727818,3.96581824368634,3.16471985034912,12.238785925329,1.82453696226268,1.20404693375572,0.0,1.1441016834324,1.23011931636673,1.36004475289257,1.40029565602732,2.1072595137179,2.13832148407915,1.038130219377,1.49839522938005,1.84225398739363,2.01301837999439,1.22013540802588,1.32502984522913,1.05860181774643,1.24151211354289,2.77961242127269,2.01347914439881,1.35186346190727,1.03941485882892,1.61690462926565,1.03229486468517,1.17118126380023,1.54908995720012,5.25576077460244,1.62372942207946,2.00578072062123,1.52622129598228,1.28048342427686,2.03370668859224,1.06204877625625,4.47639297392905,2.13924191435597,3.02116975336725,4.23318677597601,4.04091638657953,8.96712784878258,17.1123058453292,3.76517460060984,0.0,1.1872180892528,0.0,0.0,1.18112604067292,1.44205879992361,6.82480309649499,5.42351241521284,5.59183011078966,10.9258891882363,5.31251748635166,8.96813688484004,1.11269727710613,1.01226492760869,4.4138899711829,1.59561613608413,4.38602080122551,4.10408973166163,3.19695385404542,3.41463598061788,6.48070460856488,2.55916721918751,2.67260653530718,2.59986577144622,5.56286119491145,2.08942004761349,4.90663327200868,8.32767987530165,13.0199233138661,4.56787946240718,6.46076185852823,17.2655987893289,5.23023128206847,4.42845751807378,5.734580084917,5.56025534276991,5.33936290870886,6.35066610126296,15.352207457218,4.97080943335416,8.9113520299918,5.32514088635716,2.14878703115219,4.01162302999253,2.1445901600267,2.53630526404576,2.34520555503916,3.59745211226299,4.21425778948333,4.66857700154896,4.88639411565656,5.44987245404123,4.30860775301512,4.27895917753243,5.11082306860647,3.2334988023833,3.71616876593328,4.07545793122609,1.88021585083142,7.73804163485353,2.82541648234528,3.32377488773023,3.38472406550846,3.00034643774295,3.61248558178951,3.91043998455016,7.63663580026739,7.5216390231512,7.46540874324196,5.78438236455048,15.8560052477951,7.23479454995809,20.9747472493456,11.9530553150517,6.27806379364015,5.87907276245461,6.80221423481432,3.74894846128885,4.43548820390501,2.03458846918112,2.11936761745045,2.05609671796841,3.02226035136167,5.37390225045158,7.48847781613836,0.0,1.78446306703159,2.27850151132263,4.21281012494781,3.98645108472951,2.2432676466461,3.57121934381166,3.57585706155288,1.28336738810953,4.12620228857336,2.73282598056833,1.44963168312692,1.66437558234996,2.28340746248789,4.8569329875104,1.21436433344594,2.10844963160196,1.24385977498077,6.93302536678725,5.56876849430401,7.37565247491633,6.78931564391808,13.8921855642791,3.93439767941567,4.37783783581794,6.23318158454287,4.93766446379,5.45170075482256,3.56853567245181,7.26022735065999,8.18852084151496,2.4639559903764,0.0,1.02517641859683,2.15002311724799,2.52855816141701,3.59576662346028,0.0,0.0,3.63565176929889,1.20577559214181,1.28276644017095,2.32384427420064,1.16247332270095,0.0,1.0777501418587,1.13295932070855,1.58408824088541,1.34674703816505,1.08310928006637,2.83078891687273,3.28843779765882,4.46814834785805,3.14679981178162,1.75327780574518,1.55328718403813,9.49112024483935,1.21164644818402,1.04041907329903,3.4548843933623,8.34106608906519,0.0,5.6889452996242,2.12085220036679,1.08565331859292,6.19140058846127,1.21273190941605,1.97714847990623,5.44507943075345,5.51535758593724,12.252480149745,5.58944726191636,2.22868407005647,2.04514237170284,6.03879992368415,6.04005584888858,6.700588163687,1.32425158715603,2.442212258411,6.16415315262033,3.3205188219631,2.42952257794267,2.01426144297131,6.79299194965604,3.61974913130312,8.44050468249772,9.50187766859451,4.11085439870747,4.61691163241701,1.24160581758884,2.3720803563707,1.0667197377774,4.63455633273007,5.46242931263721,6.05693897495794,3.58340690813558,1.57345523242392,4.447556611312,3.78293319558642,2.31638163199323,3.27810060198732,0.0,1.25291934375443,1.03321707852434,1.00641026371897,8.14245235818914,1.88911198403666,1.75039100992111,3.59158369254358,1.1927447626536,5.44554024871816,1.91104376747148,1.57929319490706,4.99982072454427,6.44390308435826,4.89078465589722,2.83389813144988,3.93751554381392,4.91818726358635,1.21614128356831,2.45202980892307,3.78899873946044,4.32135420641038,2.38007976584755,3.95064109428092,1.67001025372476,3.79126812302656,3.99871882134227,3.54874527656036,1.82446868009599,1.24425572361352,11.8025008257927,2.13775537621834,8.51315958828291,2.04803725620677,3.15612465589658,1.97703963410636,3.61322221405122,2.19783919050681,7.24775511326735,5.36923662842149,3.99325406436265,4.53243869416684,13.5357321176613,7.44029110020546,4.1072325586914,20.9415923591269,4.43364320349331,4.94685068365809,9.85910195010178,1.85344025301037,4.26895948602204,3.29559974182358,3.78912003886246,7.15518829148956,1.74311357735592,2.22204209556702,4.44621012956772,4.14716641010099,0.0,1.3409029243421,0.0,1.10435029320693,3.0569850518253,3.65013239959304,1.17258911911112,1.27068373169761,4.29090169099347,1.82357363086623,1.58874395748347,5.08994065685097,1.92518045718592,3.31588895617524,8.08395391988529,1.41896977827945,4.93842523258079,6.12415268006382,4.17849359891427,6.8142544100029,6.12140530791234,6.17882420449039,5.73663070886427,1.06113478497603,5.33950548483058,2.43339186123566,2.18019410079756,4.61438392509022,4.27984928470202,1.06553959103996,4.24783023187653,1.67516839531064,1.82571802735093,7.52542385034338,1.2013608001507,2.06582869728897,2.25452436107472,2.89638854319864,1.01824964378597,2.84004247164798,1.42113554419199,4.00154398822093,2.08204308334785,4.53939636340337,9.31064490652217,2.4756702302508,6.23531884829658,6.56290617794416,4.00404098389662,2.45674553418694,2.2178743891854,4.6350323889042,3.40481837115919,1.65042010240273,1.92458779365949,2.0614249297116,0.0,1.16177358564979,1.34308174471701,1.61231359873533,1.44498451394644,0.0,4.53451468578192,1.46636770911832,3.01848946206877,1.59637996668088,1.22275885445513,1.67031800764929,1.22760375988101,1.44113684806438,1.62469791761408,1.40518051973294,1.04263795451631,2.10669242075767,1.51333507536474,3.38066460638281,5.37836542120431,2.38583550119337,1.3295962625221,1.09766833195704,1.04238072814949,1.12680090901214,1.01453267077239,0.0,1.60130818702284,1.50993700010614,1.14650483571262,1.65685701077355,2.75615833059867,4.17928911617841,3.07695227991346,3.18242988970837,5.43214714926973,4.01016496887807,4.29886578457811,2.84903907251096,0.0,5.76819403833795,4.77127847584549,1.78186919954684,1.29042451935015,4.63349328016079,10.7484760006443,5.80106248028207,4.14760729682229,3.20513840249955,1.93254869251535,1.8075648447675,3.48218256261797,2.91127731155239,3.28397822448837,1.80387993914638,1.21052521221128,5.75851674964031,4.36763215112553,6.95894011761927,6.9723068406423,29.3435146502796,6.53956473481755,3.01218284015136,0.0,1.12344196184115,1.02250820672308,3.10923738100565,1.62030987468942,4.05536270305262,1.15618787238428,2.09913823424042,1.04363805476966,1.12180696816899,1.12054369859698,1.07532910685362,1.65095298342371,1.22021677179594,10.252952074093,2.56488089925437,1.00982242739332,0.0,3.16467038363339,3.07724619769253,2.65841023026713,3.49805995918035,3.39848779819477,4.29369264205288,5.92250545291283,5.48161711006195,11.7484026064402,5.27458633327782,4.88166421513655,1.7098155406229,3.11880963894537,1.11804178568835,2.95655088402777,1.35982610021762,4.825127506318,8.88220220295637,1.31378693708537,2.85265065402255,1.16081148873342,7.42285782127224,1.17181068345601,1.56956868381463,1.41193784604721,6.52638982504469,0.0,3.88714344610975,6.31916932565676,5.80208611190531,1.07199910364908,3.27054455452597,4.52165273492732,1.76126927111169,4.07148032262688,4.11917227440359,12.3708649240158,4.46696921371243,1.74192784280805,1.03009939477056,8.78403308849532,18.5048417511026,5.19552498429009,4.05241164334367,2.3649989088817,3.67041157882188,4.20836496004196,1.70192082796464,3.76986376341354,1.84794246995569,8.51576504995608,16.8217550859519,1.58547129963842,2.57958303538627,1.44078140245089,3.25010793642294,3.19068179236548,1.88581770190332,1.52433830836759,2.45138140784807,14.115951563668,1.66453117434864,2.77575526757053,2.27589163408346,3.18392734851321,5.38593463311222,4.92666849309135,2.80550787601922,4.85878673834833,1.39394321522598,4.70715209156265,6.16299212364563,2.42456012667907,2.21487275010513,5.05104628724799,1.3516961891686,5.97955075114438,5.99532703971309,3.159870495125,5.46383968815549,1.60935063416915,4.7099841923183,1.18244535313067,1.69567291901301,15.2367349873099,1.94820857133178,4.31650824739574,3.09816846513859,4.43676594140954,8.67359827623263,4.69927071592577,3.90839342846517,13.4476071969962,5.24047800747994,7.07111144534492,1.50384552588738,6.32905424810077,5.1422226435727,1.47201001374407,1.56811551699709,1.31403779120284,0.0,3.64450696601856,4.6501911199085,2.29218831462287,4.40981485428666,1.7080336831015,3.54302799853312,4.20403063186022,2.36757029627137,3.88708748326801,11.063236313651,18.7429209045538,6.59468071015188,2.36751533294778,4.59838738503987,1.41144255584721,4.18635590343526,2.83932185793651,5.71645892661436,2.83478676518212,4.62299309526682,5.72105436985418,1.15966116307088,0.0,1.12398952601367,1.15186816278795,1.60264258277824,3.2945990679152,1.06795191685971,1.04643771318951,0.0,0.0,1.58514241706474,1.96568731615925,1.40155710881134,1.05597913435179,2.90416870834291,1.11608001683605,1.01257098583272,1.01250225532902,2.0361834665134,0.0,4.65163928123504,2.06226865507071,2.58567833140217,0.0,2.32775364054154,1.24629711440072,1.3515258977504,1.86781131832493,1.16724180358992,4.81239565230049,2.69533586217506,3.49245987496645,6.10346927975281,1.78071564044382,1.56507201178973,12.6977692146107,2.19113546586186,1.27519871479655,1.24889211542543,11.0820522405563,2.02386110730575,3.98548142697625,3.82604564890988,2.96087958348441,2.74334812499334,1.03090304368532,0.0,1.38273131368392,1.47773337945571,1.7668906972545,4.0627189186511,1.44808139600031,1.58307502450833,1.64158852250125,0.0,2.91776844780423,1.7871395985952,1.06232943189257,1.91361165275817,1.73796291762266,13.8742440356717,4.53400558581221,6.1523639443429,1.63068417729799,2.14916464326868,1.79239958296878,2.02793225775368,1.19446590163952,1.32521023694105,3.53513840653132,1.42347044239958,2.11859774408139,3.63125903070965,3.07594608153522,1.36561582496807,1.07970423765521,1.67065815470584,1.24207843304575,13.6052335907053,4.60727013079646,2.48059867318189,4.62576322844684,2.05040926865094,2.62226934989375,1.92319935750297,1.21774399335884,5.54035838892403,2.31761266319824,8.60614735525259,1.8881970467645,1.64966020577727,2.74176904949913,3.47476267506159,0.0,2.40785583950406,3.14223348468436,1.72370212634857,2.81946655552846,7.84409441392125,5.25209288592171,6.48093303713926,5.83970786408698,7.52074201053252,6.28691844839066,9.99552373977892,10.9082863619384,5.00610764155035,4.96275929348825,3.4281820450791,5.75551669470451,1.73160072449071,1.17763626622211,1.0486905429309,8.14618334340153,4.39667142138971,3.14507540370797,5.35147194699543,1.78713013210617,8.20767044040875,8.32267761968434,4.2084817066639,4.56906072446103,1.02842833877665,0.0,2.44190275084021,3.00324076787064,1.21980851056325,1.88410148939272,1.16181244824338,1.51757203436318,1.48425287794694,3.44761158620348,2.77936072952114,2.78965087964933,3.4709776992198,4.5945322161208,17.3663264211868,11.2306610897773,4.93328698323555,6.58876551007379,3.128244258291,3.53880903978503,1.19984139330519,3.33786003808911,3.64513415833929,1.03721844261981,1.78458878332657,1.90120068781805,2.77829506006659,3.8696263302489,1.02889491059424,5.18064721261561,1.4535296713095,1.44764836066621,1.17077311492465,1.12913108338681,1.01780766288264,1.08719388513865,1.44682926070696,1.07430570480696,2.32219569640211,1.52369945881168,1.5866649755806,4.08119710939457,1.38032730064714,1.44391730825677,1.01858252885952,1.91968845025035,2.84332871064821,3.27421171044313,7.06178929282217,3.29109858138981,5.26730673633204,3.06472360668015,3.43787611868325,2.92141373643602,0.0,1.41359788708322,1.11967957081962,1.56230308642637,1.75372209768981,2.2636248671029,7.58274858842674,1.78288241056636,1.97602745133922,3.60756863907758,1.26503970524375,2.06188342185637,3.49166708455168,3.5362025105195,4.17698397538709,1.40018331500397,1.20189119028626,1.81689398476227,1.10636685123538,1.07338730320144,5.03271769682169,1.94629141521199,4.82835265787329,1.24077108938854,2.33697493128272,3.13854202159218,4.73106923767547,3.1564644242213,10.1684531308269,4.11237228663901,6.78599104611672,6.95763658457794,9.47190895738774,4.9833915346665,4.33272455425016,5.43275690465636,1.8041570347837,9.12496875637345,11.5303042766772,8.24938092712138,3.02911509613117,1.34959434203447,5.47462928468565,1.0760536673926,3.19223599046143,5.73077784287329,1.02725221182422,1.90384075238016,1.00353914727899,0.0,0.0,0.0,1.11332984605724,4.89406466356188,1.8168877203437,3.0090035303288,2.05436123667253,5.34078119039739,3.50309614733772,3.00823884696512,1.77681534320683,2.42059305089286,1.34080303343639,1.11157719785909,2.76143303523572,5.32749310869637,11.3154291766797,2.51805089680816,2.4004641759937,1.08752012130395,1.09558783466711,1.04799022620047,1.11469860545615,1.58366596040573,1.16596797092169,1.24454891679216,1.02899515863514,1.13544171060642,1.00035680218632,1.31349842608696,1.30047680940138,2.61698795010294,5.62191018009353,1.27004843036914,2.11531726817573,3.79922885428921,2.26062980201415,5.35239660974322,3.27375735560517,2.95416586240276,2.1991598099796,1.02053716928566,1.58689228909401,0.0,0.0,10.9094125114577,5.08078319134053,2.98969511863952,1.46199558253286,2.60871769362565,4.61945690314176,3.78627168184467,0.0,5.75606571597467,14.4758022489606,4.05942440044085,2.78926375950389,2.99941133673654,2.05928191783856,2.94235785302139,1.98080320720153,4.54409693158171,2.38667889988422,4.63356119978592,3.07164034607754,3.58242211677326,5.77055732228611,3.44676202667102,8.42013103254005,6.67587317402309,2.4411553348216,1.28317314464399,1.20245798008873,3.10282752513002,1.60794996911706,1.77524054791378,3.62112161018657,1.95775446932731,6.95148387740152,3.22306674608377,3.36879735367164,1.5709448463435,2.51283565679032,1.69383305161806,0.0,5.34308530148686,1.57399246039524,1.66512345056965,5.19277337994337,5.20385781323157,2.69104136867775,3.13263668687476,10.2467731263867,1.28770539143318,5.38563715617723,3.75620691626169,3.89123241608562,1.08834076050933,4.1244852786492,1.33147587659292,0.0,5.39454645298337,7.07380118316035,5.29254591240266,1.62650811013888,2.99127928947741,6.38452606238911,4.96728921805827,4.57732091212804,4.93969013423304,1.33178629954715,1.51585525083495,1.50556646938411,5.39751941871952,2.61585931462452,5.68548203437147,3.04150820712431,4.50123882247418,1.70779018499876,5.10965748077837,4.94413935817892,1.64849658068038,6.38920340137055,6.95841710984392,4.9665587524183,2.88025990578645,1.25963587698618,1.02673297503348,1.20169958645393,1.0664522539416,0.0,5.15081507106424,5.17970255801729,2.04453920698204,1.29811695316806,3.80220728840603,3.19339259555281,2.35171782098771,2.69725216533096,1.79618423137805,0.0,3.74509669977017,5.50633652428899,4.96182711127655,5.52560278027382,1.36904483552685,1.26773085052457,1.18686012366433,4.37436369920948,0.0,1.18100660211318,2.63991163902296,2.18417476772036,2.80188682747221,4.77191814624294,1.35338031133852,5.56769254348523,5.26317958259055,6.01541378043395,3.99276006826654,6.13406677740755,3.34960309388681,3.92201519313047,4.52578904339371,16.0811320494239,4.43958530036961,2.45430884106776,5.63974208932269,3.87632543243408,10.1689319710028,4.85280317452887,7.77885406763522,6.23216131241367,8.09416860564845,1.9872815507765,1.19870757526073,4.27353634478201,5.78513902333447,16.1838263836551,6.06693372657371,2.71032336920624,5.84071562369118,3.82042809054985,8.92279477243218,2.12981077537113,1.39705172131651,5.14526387209093,1.71881483931799,7.73850096545864,1.19850222791371,2.99695812422715,8.83239618378109,7.19765482884075,6.35628938890985,4.02444608662554,4.78658826297907,2.28755915841029,1.19001263847045,1.17603631894043,8.08202213737612,7.06079741605757,1.46793173183659,3.03321014169742,2.64576786291337,1.96917676190162,0.0,2.48910470804918,1.71388196005875,1.73373285030583,17.4881681961506,0.0,5.28052726110255,4.61084712008648,3.17377884185302,0.0,2.48138364534638,4.14481827651383,1.14482311731777,5.54502913911301,4.77745194361469,2.21010607616089,1.22707869484927,3.05305171417344,2.59056127072327,2.21837329217515,4.36059066389375,3.24827757830313,2.00718028853502,0.0,0.0,1.27222368754282,0.0,1.88587246001711,1.55069130622711,3.46806715526909,4.56788631999058,3.33660632524753,4.80242655729282,5.54548683551452,7.7249273528768,2.03149336089714,11.0496605977021,1.75376594568618,2.5628590296557,2.40177312158773,1.21659518297763,16.7448267755403,3.03094299413561,2.89204567885786,2.31979244434381,4.93495589116762,2.00470628939283,6.5332888857099,3.40634928007535,10.5134447679246,2.31050626994243,2.79812855990479,12.8430123621412,6.6909194058613,1.58781368523437,4.5885797464087,1.81022396145583,2.45417757061019,1.27146305321705,4.60524925963045,3.48554902588401,4.50474729184369,4.38928021987872,3.78653559154341,4.12450241094614,3.95125218586781,7.14988211313964,3.79991455979497,5.43602195438169,4.66747616815648,3.38805059946411,5.16121653758116,7.15825802778409,4.19108705959362,3.28765852351702,3.93477872493156,1.03227235217191,1.18074918220634,1.12681861915596,1.05781942496909,1.12543406911894,1.02719874161547,2.617435452138,6.58315181356896,4.57350442493211,5.24171360318941,4.66820856113905,1.05666654065212,1.03622753597312,4.12928435635251,3.39077537446336,1.11656317677549,2.538049889003,3.10799311632527,3.10667590568791,2.05642381649962,6.51611079719292,6.02472759321585,15.7066276647535,4.96931887733036,6.39550810036396,3.59650292584788,2.52832103555711,1.0979689037591,2.53254417129756,9.86674645644896,3.13699579046493,3.92968920924046,0.0,6.61129941490332,1.11955656142008,8.2609432293361,4.94500526017872,4.96856933781141,3.81093742825059,1.55770895351162,10.8202263597965,1.23095009900701,1.89544986637851,4.98224798629294,2.47072210642686,6.70502567987189,4.07764557164193,3.59951896441792,7.78776307757694,4.75443057413038,2.2497064190358,3.13660715209245,3.85852122548632,6.47320220460832,2.08245141847838,1.90594047313355,2.82558192183533,5.3829695876323,3.75958909733441,7.12015139676856,2.98350621277503,7.76136174293557,10.4207235063078,6.43126560520809,4.89946842020592,3.09030283339888,2.37532882094195,2.26502393991828,3.8891121259435,6.56168226951055,6.94162762803847,5.22277590326181,6.66305096721818,5.80296154592243,13.3645316067537,2.98666451439005,4.16386112399069,7.11628941345593,4.10391981943299,1.76502689987005,1.05429161070115,1.6189523795927,5.49059625373103,7.80090615500147,4.78568601771843,8.04842501278502,5.49134590897611,5.48057364412329,11.6373682274659,6.97539799235051,11.1805956985589,8.41190555119202,6.42997440841693,20.3993796745426,5.46553598804402,6.36589786695891,5.19499042207282,16.0818306199628,4.79321200087878,5.50205036158477,3.98513131617058,18.0036749687763,6.958037506938,6.05369890496217,6.72157876485335,4.8239989403682,5.84325372530203,8.2679542298264,7.83506494709072,5.27310161652233,8.6506794549498,4.10844036763026,4.69371200829743,5.21004162127465,12.2413286814193,7.76980251765046,12.3671548984328,7.08024413226613,6.2851635554267,7.29647586821687,7.59061772262862,5.61263671685406,5.6871395965738,4.95148966654205,3.2117842836954,1.29296055066301,5.85309658322555,25.1290345671244,6.29922422037471,17.130533111975,6.27248750188964,5.32608505475608,16.8102829067197,11.7278460541417,4.94120187672817,6.92109674419155,6.55017560024402,6.50260304020002,6.15349516313389,11.571051488535,4.91616023033353,4.67243283845368,4.7142246201835,7.27391616629672,5.67694206655294,7.25121188988783,4.3056814397567,3.79150120476106,5.95477782288409,10.8076632907571,37.8368088326695,62.6102685620185,56.7749271905075,50.2300148256044,37.0700752287081,38.5692269098788,120.323550443151,27.2940979393009,47.6809706231111,16.2117531499064,19.5799780068612,34.7107060321722,33.6056006144801,34.8348005349964,3.54519687979152,15.136025625406,34.3536195645372,32.1233720180829,27.9244106479375,34.5293650611386,47.325772992035,52.8698377171843,36.512316971319,5.25953516691473,26.7963141298704,16.886505692909,4.65301242635907,4.40544472054947,3.76152962476757,5.18058925166995,4.70730299333702,5.78944502064304,2.74386573353042,3.73345684357946,9.07878503443906,2.36761411033608,11.2250706406945,5.72873665023838,1.61187704823323,2.07006787237756,0.0,0.0,4.2851652625352,8.10307433836381,3.7758845722837,3.52230630100095,8.32282937147123,4.52885604836785,3.91831084811317,8.59050009805687,2.92097641908283,2.70220468181329,2.67453348219412,1.32917166502247,1.24169150259665,0.0,4.62593641746457,1.04472557610023,0.0,1.15483268784019,1.13378902058977,2.64424807661476,1.22111380032197,1.06632539799262,0.0,2.08901423454769,2.89427284398859,4.90312365594304,2.1055001208696,6.3751028929314,1.19244490166659,3.38249778966615,2.20038772206179,1.82148414807418,1.33491070566235,1.10952971837883,4.50983142527193,3.69592615035973,1.30856629993332,1.20935743300916,1.38979261447079,1.2000756743222,1.56479467399032,1.2574188698145,2.50298698620788,2.42903243320409,11.6417829090605,1.19369698221753,6.55545478733555,3.38143745006799,1.98147524059571,3.84663760243331,6.65661302761246,1.21732594986816,1.24076842957934,1.14237487288526,1.30865145587917,5.01791648039496,1.12697105273865,1.26816889796914,6.39557178766441,3.04120551122299,4.5651586744419,16.111070136179,2.0658691371958,10.823046677048,2.76020922604696,5.56585380197322,7.12314946828162,8.2969146838173,5.44434371790196,5.39804032566034,3.8172812718806,4.09704623509277,5.42989441225791,7.29296201516604,1.74401713050572,9.22914396861246,3.88091904631989,7.50953883251385,4.89460444771163,3.33404199783332,7.72887981105145,6.29356504488643,4.96314071656703,0.0,5.49577002877946,1.78349937396587,1.71747028183221,2.70239269011911,1.41383620123507,0.0,1.33477423854486,0.0,0.0,1.03992248232682,0.0,4.35802881145021,3.00247198191077,1.08936863343828,1.32239033451863,0.0,1.78671756782461,1.51239577500208,1.64750584338116,4.48089703789947,1.47471618268844,1.73884187080748,1.30106413665576,1.43101494723081,1.30639696717235,3.06491971546563,2.935194275818,3.80509210964903,7.23592064021801,5.4282108063658,0.0,9.25204142863695,14.8687289817799,3.72606665330334,1.16882318348764,5.85587577930897,3.25367632736065,2.84434565806191,5.2282785518099,1.84959183719133,8.6331443712801,5.67796616627586,7.32318520371319,2.8541673722494,5.20361686987345,3.43165674505062,8.07885487682455,3.62221820319416,4.96284273468677,5.2027141864934,1.88659056637652,1.06701844533479,1.73794230914676,0.0,1.01558096533873,3.01614220759626,1.15330110312429,3.8971775656968,5.84170618224684,6.89939628387151,0.0,4.51324970235237,2.79571063331394,5.09071477989147,3.64935194109418,1.38025189051716,3.92519456458724,6.54539755826324,1.9051183086239,1.29901191929953,1.4257806147367,1.78892721155594,2.93569196689999,1.75337786882758,1.36138000281438,6.58557403711211,2.0057866770582,6.60154430587669,1.51574077098372,11.1472070394515,5.78914792626176,21.507360482573,5.74974868994646,2.57184821047749,1.00165000849931,1.02068581606735,1.11793061608711,0.0,0.0,0.0,0.0,4.42490181217154,0.0,5.14249808942625,5.01254102048322,6.28744784623714,5.23143613425815,1.2228627425772,1.92435776508069,3.50485090551649,1.8331751193099,2.79446066547478,3.052005189508,3.29142603820246,4.35834508807711,11.081178728075,4.83614463741038,1.06596397145276,1.52011653520611,4.58357185056554,0.0,3.63761105935511,4.08411454946484,1.6363308302197,0.0,9.52463444527213,1.54277381131834,2.8997392906148,1.94273831388173,6.4706282508891,9.31930472487684,1.44416756635834,6.46846876485523,6.31278251658202,8.77147467965274,4.55954869905295,3.05655607882182,0.0,1.0265281871184,1.14846970046196,1.03353959160806,1.41737794345103,1.89737449380681,3.6092419531889,1.98045557151147,2.85239833878837,1.12427783825789,1.35558960134639,1.0348566964981,0.0,1.21755162418887,1.20352407560471,1.88309371399281,1.95578868753391,1.77887635124599,1.05793572656482,1.66586901266795,2.3897098867938,14.3830646796895,1.81038731054156,1.3935583630341,1.06822299664258,2.66013335219383,1.02005499549472,1.25819256588219,1.26667785443856,5.49060104346801,5.74541700709213,5.37981545141272,4.70102818927323,5.00500241715628,4.77692194653219,4.65648541296374,3.23877025892808,2.05781234992772,2.4125961842432,3.75076961585238,4.09087651283798,1.37187254315871,1.20255990887382,7.00167522258405,1.46982083903018,11.6039624205421,9.39060535244903,9.98265104959643,1.12929187028638,4.85009673735942,5.20956671118688,5.07090297722337,7.25614728713476,1.8948615913827,5.69082905028665,7.49549637056896,1.84344226027501,3.21312951589469,4.15914857576286,11.4593045189507,3.07445254903088,4.91680934739372,1.00549047115867,0.0,13.8988551401253,16.8331281762465,2.10293007036538,5.13439555941931,3.80404947902644,4.67828430415184,1.76202060528754,11.9749488745318,2.68314716505267,0.0,0.0,1.50283353136584,1.59491821876412,0.0,1.40272017076044,2.72749558759537,1.63162187876663,5.61930244528982,2.98882750632804,4.28206502775035,2.54220502724837,1.72934147307365,1.37999160132134,1.09778535332183,1.0226311355817,1.04521983923462,1.12764398972411,3.7839686478622,5.29575286841524,1.16492938588207,3.13958689427854,2.13820633242977,6.0403413996771,4.50208877735332,4.2888677221562,15.4494254493955,4.61345736489063,4.51039274532996,12.2469374331563,4.31160431797506,6.83297395969253,2.78959175339188,8.81733932498565,1.30758217403647,2.07808198807492,4.5702724907064,13.8044959678272,2.94601612662008,5.42752671603914,2.56244700956803,3.78274582554433,6.79407266491703,2.33879031489237,2.50319929468539,5.85767294100206,4.01390731906747,1.08477783876166,2.11238798355391,14.1222580806949,3.29069858928508,5.27383427270783,4.55901152913547,3.34333022511055,1.01417965396362,0.0,1.04594180834958,1.03625830598962,11.0676523298469,6.1823175701941,1.90575945137429,1.59952953403422,4.04812529657221,5.66273374167425,4.59368153989962,3.74065533047731,1.81980914494561,3.58135424317852,2.5290213101621,2.38333063517613,1.15847747179714,2.12508227630524,5.24185436715299,7.90662702632344,9.00568948948628,8.79384097251169,1.62279717593116,15.8945928361226,4.71000300676407,5.0589531315678,11.8518938508836,5.01505327587832,2.17215631979855,14.6683261306474,8.53114634831245,10.8743711308962,3.98739833986987,2.62208684641533,1.78260898039558,1.81611913588138,2.09308502566562,2.06212579635199,1.68449145709524,1.11934693232612,3.59519019573043,1.30583554790993,4.09196394268153,8.48500393075796,2.94788536975304,2.03840851819966,0.0,4.09446852890005,1.00033376394862,0.0,4.6740518880889,1.23230162896214,1.26477006613523,1.25421910170754,1.93932642103611,2.34779540335354,1.02435442739937,1.33014350766573,1.06046772947538,4.8865278122667,5.45783739135151,2.05286675905866,1.74252862829122,3.45656084366885,11.1131956679532,1.64417373221651,2.76854984328257,2.98736632575612,4.16389639507121,1.48242376845198,1.36042057115262,3.5750187508874,4.50234233673156,1.3988305535955,2.50272778632897,5.23416572079576,5.57183878937888,1.86669304193398,2.75400445578977,2.61817480907743,3.95466994562807,1.29758487671681,1.37730839474349,1.7242806748721,1.33998161629866,4.95057772461002,1.5551929228591,12.3190449850034,10.0427732786438,9.62815859976019,4.1262510366493,6.31350293750107,8.0599754781994,6.58613389166531,5.67818855221893,3.27971171516842,1.02061783893839,1.22542405529788,4.11409098132641,5.11909554112185,6.79542524277631,12.8519033867374,3.90178968209779,1.64776394867393,2.45165019541451,1.63170824194996,5.35252972458646,3.67126123835577,4.31384611159812,3.4379381370362,1.81124238013602,3.38433477003633,1.58728329905864,7.64164748421544,5.15752844321645,4.05078206692512,8.2019551001739,1.50532237478695,1.98987914114861,3.20678839669537,1.2549442683018,3.44527696012844,1.01478634402752,5.0838364746288,1.31551401770759,1.93747297251563,3.12323395386938,1.58563731167186,2.20159854539945,2.84253897229676,1.03489768093278,1.0586318888747,0.0,1.2670510144288,1.08509594261303,1.50389911660665,4.22156666127668,3.36819166620348,13.3309366161679,4.46967398265381,3.71841040921824,1.08270569747792,1.01367582824882,1.41891179658073,1.44898743302824,1.07329137280773,0.0,1.02977084734847,0.0,5.78129475714532,4.6996589019316,1.5061873497362,4.87320855483966,4.21714414225102,4.42785535829673,1.1092267575706,1.5955654038394,1.09971682117884,0.0,2.47257661998603,1.24716955505947,1.30341354789552,2.15720145622826,0.0,0.0,1.10451756013479,0.0,2.75946787090586,9.26125973999001,10.8074930058917,4.76890917603843,4.19498844115944,4.72245890521981,2.45866555977036,1.17163943610153,6.93001969648905,0.0,1.23519231594491,1.78215625188052,5.10415001369944,6.07105896505344,4.36331334246827,1.06794118205327,1.12196828856163,0.0,0.0,1.72503105432101,1.08343531535775,2.09117270067253,2.87778132422452,1.85774387739383,5.45614228907507,6.32578373078231,1.51238973907101,1.29764850855494,4.40330846615713,1.78832909007559,3.63609746547966,3.95138081828194,1.38062016237171,1.40397624790379,1.41624521757545,1.08162786986684,6.52207442353861,5.20148169099144,2.98356057463834,1.55915490697622,1.97517150750988,2.17506350044953,3.95306214469144,1.1217473006844,1.17332495965146,0.0,2.04452476326815,0.0,1.43002657956503,1.0474428282495,1.07780250385571,2.10331753249372,2.34179447757226,1.07985904551761,0.0,0.0,2.14764817473826,2.39106554732156,1.25942694946752,1.45380436674127,1.05732689829668,1.06003195062914,0.0,0.0,1.01420805865879,0.0,1.51791728447085,1.50432287244624,3.97782971518063,1.1365478817385,0.0,0.0,0.0,4.47956290883466,4.38155174992157,1.48933652727486,4.14971828773436,1.15869410534921,1.03734170606397,0.0,3.55572084827574,5.61463178248286,1.601581764955,16.3031920175528,8.94924256006414,4.66354452249013,2.01996214399321,1.61977997146413,8.11069854888574,1.70626022212684,2.19486579777414,3.4976122916928,3.47126224150592,1.25763933494514,1.17663121000381,3.42468337612801,4.32070437176688,3.18077473102044,2.5351554624871,4.42465660644004,4.32920364741212,1.08685585218432,3.79219936634827,1.39801102606997,1.7152177802637,3.02278403963408,2.37295474356132,2.07831656597812,0.0,3.25995277166148,17.1971631654234,2.62368076674602,2.62341208325806,0.0,1.77525971685258,1.0418027421478,1.44931287825784,1.19529357717565,1.05744547125315,1.6783252618429,5.72034921237511,1.26267947961449,0.0,1.09586132955337,1.26469615372212,1.56625156458309,0.0,1.08582686540508,1.27833715117885,2.20484801838077,3.34127078673436,1.19294572731743,0.0,2.37746599867152,1.23643215205498,0.0,1.65768496976182,1.00597853876978,0.0,1.08658999646997,1.44401380948662,2.00811106981281,0.0,1.57555125147643,3.02512292054448,0.0,0.0,1.31068302904836,4.97059470458578,5.61003991064261,5.3869207277419,5.12625827740327,1.33262606948974,1.98975036951933,1.12981268205425,5.61261174715647,5.2286303333361,1.40470022656052,0.0,1.08741589993537,0.0,2.12979078166208,1.98898759623884,1.60383826248042,12.6633200903695,1.20244042090228,2.04378682627715,5.0977219732476,5.02113677257495,3.53413471550475,5.463281095651,1.02265891121964,1.21370189147518,1.88162643219185,1.10335432205916,1.95527014963846,1.5439770997441,3.16889640065653,1.01640988772371,2.25386889805904,1.51666901500307,0.0,1.15876731530535,0.0,1.75597564899612,2.96798542659096,1.30319038297477,1.44020379486189,1.00237448796587,1.20980292263153,1.09429509194963,1.69790932423268,1.06253609947303,3.92632671436774,6.65983743525499,2.92749111848595,1.01822130544407,1.75223262090666,0.0,3.48217001107011,3.87109914049296,1.29350731898567,3.19912735453596,1.99731234652009,3.30140923154989,2.16647758668031,4.34253628782422,1.23302344419523,2.69477695487917,1.70594596224411,4.14947889996359,3.02553252007445,3.3252753799237,2.83215860016558,3.04418630104087,2.70445285470813,1.41956191939406,1.92305956891431,1.43300977290994,2.50465391682717,3.44681206166528,1.04659092275922,1.49582711364772,1.36992563281246,2.50773462646879,2.08747718203943,1.11440451900147,0.0,8.65335329095215,1.49011965153753,3.00370124846022,3.0345138378175,1.57091000066583,1.65424854618564,4.96988319847462,1.08921655707188,1.42775078826678,1.77591733758677,6.99046960296738,7.79111778169752,0.0,4.03831861589295,1.28075747173066,1.35124752219017,4.2923987733295,0.0,2.85488727502138,1.53677015158468,2.25738988516917,3.05563486250674,3.90293160968951,2.2304186296517,3.2542126760587,3.06579981764743,1.33434470663145,4.27239263972609,1.58561819776579,2.12702956121721,2.63659898915771,11.8454089591574,1.73530262720067,1.48197832271415,1.54588530619272,2.41025512065653,2.62118577142932,1.18994770613086,2.49101270305971,3.77215274101204,0.0,1.10507609056602,1.52982389778449,1.79913973144937,1.87236118414226,1.50835968128839,2.03461277014902,3.47874800810144,0.0,4.26800301163738,0.0,3.44247596567529,4.56482194625562,1.21970770781354,1.91659100736236,2.22914282072497,2.01581034928472,1.8390738320055,1.79853342411601,7.2537955434981,1.02376346101371,1.4204550049494,2.97922040102653,4.79659296959684,1.52242493433287,1.01393210827488,3.45381300961075,1.57527450335475,1.63201785766776,2.76754002823028,2.42009664451183,4.05526654236769,2.29118278812572,1.88171383786558,2.60464840302416,5.38455716121998,1.20045220307235,1.43527299238164,2.50739265370896,2.65619489161858,2.25695596326353,1.1613945664272,0.0,0.0,0.0,1.67639606219812,0.0,1.60434523324268,4.59937987901451,1.13560527902959,0.0,4.42920655111596,1.1139282789878,0.0,1.59556580429728,1.60480312359983,1.59618743881198,1.04570083098585,2.3737877943556,1.06717854780553,1.49339158278405,3.19453623880901,1.1713371832667,1.95816841457514,1.23292561278529,1.13400057839329,2.14299362307202,2.23175434691772,1.30005579044861,1.17181114562276,1.70096216965165,1.33627137934049,2.1395819224945,5.82886035996055,1.16836334339004,2.90732400668815,1.70791717476144,1.03903951221924,1.91666691312384,3.38310201753418,0.0,3.05186133898871,1.2248827766125,1.00773986126713,0.0,1.30357571917594,1.19085070360179,1.60808764329849,5.03269293628336,0.0,0.0,1.47643814956887,1.63690085334687,0.0,0.0,0.0,1.82292345519735,2.67135135769313,1.25257974434929,3.59917194390864,0.0,0.0,1.15911132923692,1.12286849769794,1.37325506486971,0.0,0.0,1.05440416178126,0.0,3.62642637410541,3.87938176132158,3.00218327516264,1.65123565797684,1.87981770615655,1.33211637874484,4.19759878990293,5.42970965539145,1.550132826758,1.06439250086802,5.68756978286204,1.04387347588791,5.81397043021523,4.08356518603523,1.56169685800975,4.39628073927667,1.72369430104634,1.69863163048695,1.36339427494182,7.0195295483502,2.96971590725526,2.54785484671362,1.74713518274532,3.42383561946453,7.018483735902,2.53731647264333,2.27861391575618,2.36385858726319,1.21047899421879,3.57044069884726,2.4528011214104,4.21513202382293,1.33611589189024,1.35870509426318,2.79094619834469,1.78531478283057,17.7539910753412,2.14212066071529,1.22366138902545,1.5200817588805,1.98937457715559,1.06991361498647,2.26682108903811,1.45718481207327,1.44468817053458,0.0,9.91316042541092,0.0,4.3505437040932,4.26688937976575,1.58446819455738,1.61206942282275,1.08644412442996,1.23371336590609,1.11511017795347,0.0,1.70375941126001,1.24551556747228,1.65734604852097,4.61063685141613,4.2201363144467,3.39195531874903,2.22691638103759,7.76068325622728,0.0,1.5156582467376,1.44013493360772,1.9423106884981,1.11508958717883,1.37286386645877,1.70503517577603,1.01288894682386,1.05038959081009,1.10923144645472,1.66686545069308,5.75616861409388,6.17498108333163,1.82825022458637,7.52288516789813,1.45956542289468,1.45441271381791,3.13058638525582,1.17219629543896,1.43709977298304,2.01082199129825,1.01340583133896,1.1685175557654,1.1111590328853,1.04289651604278,4.37560937995513,0.0,3.65594864389232,13.0670524051847,2.7158257537267,3.30489033911956,2.12900467181319,2.75801790990705,1.35984007031116,2.22945659554629,1.66399874619629,1.6300161640578,1.29210727835634,4.51308111335956,5.21496065951847,3.91581501494708,1.2773538491098,2.38365885451164,1.30133131487263,0.0,3.51942807517165,1.89267788650855,3.12595538788224,3.45860481244463,1.41450323360968,2.10163921725949,2.84230279251835,2.98441691423908,1.49977888587611,2.69282289350944,3.47354380624267,1.13613046633356,2.75578455339366,0.0,2.05777748387098,0.0,7.60991096557926,2.40055905693185,3.81672927546493,1.16116950380363,1.19863888177022,2.0281627291151,2.25957277131048,1.92771177327152,1.27399781842374,1.78861505765351,3.05767624658399,1.37996230123325,5.29329513502658,2.41737667561571,1.00539840545391,1.18416077741368,4.13045692727366,4.34271569625864,8.42938316033102,2.57688395737177,1.11762999595618,5.5362085982721,1.00443572412294,1.22566336989712,1.57281321285417,1.86889437411494,7.70215446260631,0.0,1.02967976939955,0.0,1.15139961005772,1.16504441923101,3.92959494809239,2.184512850455,1.07537239960457,0.0,0.0,0.0,1.98401915869394,1.11810065876182,2.19754014679438,1.04793171890476,1.69332555082459,0.0,1.05842166622335,3.90177282504235,3.22290773209145,4.61635862336361,1.23242270193864,1.99263914884584,1.04330079945901,1.00145085555193,4.04056584962321,4.75086339515714,4.05310845107821,4.44701094160676,1.6432064420977,1.03701819094217,1.15244567478376,1.97729789356107,1.02914369549463,2.40394224029407,1.81893231622186,3.95399983211618,1.55822376864501,2.84738037992454,4.42174076216472,3.74192759606293,2.02132923094604,3.76428723417628,3.63455254780995,2.24093578708416,0.0,2.4367419056521,1.34840679113693,1.03887156601515,1.07414754457365,1.03523391772602,1.12554972937486,1.11349944183628,1.02430932859956,0.0,1.71418169957681,2.80680884069004,2.53048259995371,0.0,0.0,0.0,1.08499181459363,0.0,2.93156303791482,3.80090053276855,3.7472288347557,3.00967525004554,2.40392776607757,2.75090751950292,1.32625008874315,10.9526347508735,4.40724813005261,2.03890349483232,1.29709536254341,2.4939981357532,1.57238633392889,1.40850936021189,2.41188729180652,2.54872496562186,1.15325818526064,1.108745784418,1.46940200129056,1.09606993421597,1.3275928876426,2.24166510641105,1.02245574336,1.0426033211775,1.76423522653026,1.14188033035916,5.35461028876955,5.98680436621547,1.11169115857935,0.0,1.01769600417778,1.19944907858723,1.02856920976138,1.04666745743246,0.0,1.01767521260813,0.0,0.0,0.0,1.1138013251902,1.85296545535292,3.2389903746497,2.15538924758375,3.31666704326952,3.12037628146291,1.00769410244687,1.10689748693744,1.32702233231249,2.80214645320238,1.67077233031715,2.3619707423732,3.40997598169543,6.17892989767478,1.23831622000698,0.0,1.25349674849849,0.0,1.00334210515116,1.07191584743307,1.13311253697623,1.63163609636078,1.21232164576019,2.46668555853166,3.6718006811372,5.32582839288249,1.23389506942545,3.49979495896208,6.3876601774434,2.48363161410564,1.76367623658262,1.42995948678808,3.74165035770445,1.18281572401086,2.85254532147794,1.64674418544542,0.0,3.75252132997551,3.00289425021105,8.4314309890022,1.41048272051491,2.75668249439314,5.1865909649445,2.90313939335823,3.86646348886845,7.19196136040577,0.0,0.0,2.77789059161152,1.52508802722253,1.53736153456373,0.0,0.0,1.18559345340882,1.39091994144252,2.2371892710109,1.02077252346305,0.0,1.47891288332736,2.53195338138778,2.92859154013633,1.41872643529247,1.80986238847842,0.0,1.04228973979583,0.0,0.0,3.0910143406059,2.7008713504488,1.84919212651347,2.40737927940446,1.61654974052893,3.07954341139625,3.15621195510627,4.01971103375877,1.32355226712622,1.46841094025533,1.50572141876614,1.68356022082041,2.57571890596959,1.21740884151055,1.06667607712504,1.22452860983538,0.0,1.0653870137661,1.98052111333566,1.11683318540568,0.0,0.0,4.81123677160402,6.93040421295515,1.4827528510129,4.16682725316369,0.0,2.45270281125656,1.1906632722737,2.62762690199393,0.0,0.0,1.20928155545376,3.53022206836784,1.30148228601495,2.44189634847463,5.3853104450082,0.0,1.11054691208976,1.16419266610397,1.14536606841234,2.52848406175342,1.99475833124613,1.05651275993138,1.43410593880581,1.02969102056759,1.05887979394734,6.84195500890884,2.77224706963716,1.98336730233073,7.33003772331609,1.79579090508713,1.07469284391913,5.04396668764146,1.14200438823859,2.84065162425192,1.03475459429968,1.11900511420926,5.79476526004392,4.34112796031843,1.97744996798182,6.07491639993542,2.14969136894577,1.30485770371934,4.58584331643982,1.39367025860119,4.32662906800322,0.0,1.30000726770176,1.73193212548343,1.03296445991118,0.0,0.0,0.0,1.00392819714575,5.10916210972492,1.18743396038852,1.1509482328998,1.76201605296662,1.06290235445756,4.64427438899067,7.51400631176782,6.57953958848213,1.30059831019856,5.52806513843707,4.59257906092027,0.0,5.5376628546798,4.65295295492124,4.2652616677224,2.0393716898475,2.60172029804737,2.04716570689029,0.0,1.09931140862395,1.92747095664595,1.49600261585614,1.06204654586118,2.57142046409843,1.25073364981508,1.07675297721225,1.06686456924555,0.0,1.53760538637348,0.0,4.11314899448679,1.44396983083437,2.34015442533103,1.02377151676911,1.70582285171309,2.02132161949884,7.29406572760178,0.0,1.35311857259433,1.28138305224856,2.8419248277243,3.54173676709982,0.0,1.087977121703,1.3058406062095,1.07851400094284,4.14733536987106,1.19289719931747,4.38219038808741,1.60223659824703,3.94597422440076,1.83003157537537,1.50482467724607,1.14848545854196,2.57065955091055,2.3181691327195,4.7440448790485,1.23807923990127,1.20783033689108,9.30747686044798,3.05728380322434,1.78096857646467,0.0,1.18581600975956,1.16164790124671,1.01329777016068,3.38795637480557,2.81187394212769,6.42568971795536,2.11128111830407,3.65379414044121,2.72350503256365,6.31366416869499,4.02663041868917,3.35163212581955,1.5769850722177,0.0,1.29862613969601,1.02015802570497,1.14826507398966,1.05464426140544,0.0,1.05600776447224,3.0787868075822,1.11846700786512,1.23012777142931,2.02931380336186,2.25763429952411,2.40431757802994,1.13559648060518,2.61851705190414,5.82855444026319,1.38782542258416,1.12821959888424,1.47862527027142,2.53267285219357,1.66063917158565,1.33966214562121,1.70847534871544,6.24805024478835,2.14554329618429,1.02021658662704,1.32388231483239,5.50794931324335,1.04793325255263,0.0,3.77599508082263,0.0,0.0,1.33746662716876,0.0,1.03961413762678,2.28760470447974,12.77683968728,15.4929653968172,1.07844325779468,1.44033263478352,1.0174995744565,1.22808217800425,0.0,1.09629244501938,2.10714139795137,6.6313940139732,2.38895533995733,2.9778818075414,6.72306645480035,0.0,0.0,1.00309795080401,1.03058687938297,1.08491275169991,0.0,2.85561561041925,0.0,1.03201628647877,1.04322671699515,1.16150713564234,4.19637890061825,1.02514426557518,1.26966628322197,1.01540116355421,1.78625097273991,2.8390538989381,5.87770862470035,1.58318583540549,4.98993935374589,1.13242063143606,3.0491504534359,1.06748746840541,2.18626407313753,1.18069709584399,1.55241486676309,1.06502182248908,1.32431108601734,2.95634915826163,1.30698165523956,6.88640333346717,4.32600179305129,3.04396725522671,2.70765347642093,4.12569677911862,2.73371378925746,1.21813023629835,1.27835049321315,1.10529029577021,1.00134200510263,0.0,2.0070326624676,6.48450441013766,0.0,3.63219982316988,3.96952503691711,4.12317369346741,3.1041319186268,1.14950749971561,1.37765970969467,6.99777527277019,1.16469385331821,1.65464439103265,3.10870331214795,4.07871640567263,1.61446068208154,2.85970560768983,4.35144780787976,4.44180206012782,0.0,0.0,1.22096105848512,2.12041929341805,4.04262053273096,2.39028895964776,2.11490902182559,3.57815874998316,3.29915206887243,1.97611809071499,1.17014322384512,2.53773116959101,7.18846049180076,2.01560028345078,1.20305566786632,1.00417829632739,1.09048996908024,1.02808915595278,0.0,1.37319937074689,1.2338091274302,1.1336003908609,1.32158083564907,6.26728112146395,2.77457208633989,2.3304804394306,8.05166351348743,0.0,1.06694327383376,1.06929807260565,5.85201981568499,1.73192121057631,1.26123196964684,2.22553172774787,1.53719014765634,3.85988899297075,2.04232179701279,1.03857345005138,1.661200716017,3.31275501447829,1.68403112599955,2.34182994962152,2.55409722122602,2.4686017893935,14.2776846715526,3.02655292389073,1.17090631351197,1.23034055879329,1.05768600739103,0.0,3.25081004769589,0.0,1.06594198164126,2.03015968887152,1.51470295881005,3.08380141336669,2.94912304054527,1.97729635014651,6.64227132827001,1.85052479759777,0.0,12.9360106215878,3.43863775906683,1.52999064754091,1.48611827465035,1.77835932035436,2.14657924633584,1.13023378392905,2.8809675958116,1.81806429745993,3.68550268988651,2.46213963915907,1.35681752436747,1.75029481967107,6.49883309112496,1.16493238532983,3.56786679136027,1.09095081057885,1.16011010256862,1.75062017933342,1.54385425256935,0.0,1.02763072869203,1.81132659234271,1.12559163546236,1.27743718467569,0.0,1.42180541321219,2.54861340235066,2.30633585792837,1.44367391341667,1.68902182270761,0.0,3.32970327460252,1.36722638949051,1.26860548364955,1.62739053784682,3.54455565206253,1.77571881830063,1.03917600292945,2.49499547501637,3.59144329005425,2.01660362564359,1.60667455223305,0.0,2.90851491525255,3.98592129846392,2.09275822686168,1.3200787297445,9.13926962935337,0.0,3.64093963424431,1.34309713871756,1.08235495781955,1.32629160616431,1.29059809126244,1.39206871745305,2.03567209531593,1.15516443696131,1.37206256959968,5.95243387359663,1.19114073063098,1.03965887770212,1.44550355136542,4.14405103118616,1.21553314381397,3.0388320113382,1.13509158035002,2.95734901057569,0.0,9.50337658399798,1.1979567083656,0.0,1.78515416825276,1.6686333815772,1.42418146755224,1.1299480826748,4.487724645647,5.62562428925523,2.93752512993381,4.13540332782372,3.01525208568793,1.59036316931111,1.65356315440596,1.84870253443097,2.46693462451813,1.55048352745862,1.50833169160707,2.20963175296878,1.16296786138333,1.07820497488148,2.92216006536754,0.0,1.07969718925562,0.0,1.66708445033979,4.12124833360749,1.36781656760564,4.85850015641877,4.22878569395876,1.54307990160241,1.23402974778217,4.01660244054305,1.2590252359695,2.82623782393114,2.16008963298938,1.3858646742429,3.36930475841046,3.27891626239552,3.25517313613768,0.0,1.11388392793315,2.91005811777373,1.05121646718268,0.0,3.66540381864726,6.62788330163153,2.25014769424571,1.09848943288411,1.14920485797624,1.29820533478111,3.16597444297965,1.31222308268132,1.49903200568868,2.1679638802104,1.06501851608955,0.0,2.20700288162496,0.0,2.02322619177833,1.05447130450721,0.0,1.13824812315345,1.01487572009474,1.37222766372179,4.99268538400649,2.0083072007548,5.41534357941709,1.4515913998317,7.85524417277537,1.87602188120955,1.12365147240849,1.00618777761575,1.38375839358498,2.41427389147562,3.88949524935117,1.45717679609633,3.88339631750605,1.3991559720872,0.0,0.0,1.49862000837692,7.86187067569358,2.99877275074288,4.04297366359012,3.53313329639082,1.01889037080224,0.0,1.01749281198026,4.89158318897077,1.42192851455832,1.3005423509686,1.51757068816813,1.35593321126686,1.7056935888546,2.08900746211247,3.1689638053813,3.09807452290425,1.70225842278842,8.8071936108501,0.0,2.25834986776172,3.5625275190206,1.07813022595316,1.82213799689406,4.40819940934017,2.2168351490439,1.22973398511481,1.16004295006074,1.21160596306758,1.66179822226885,1.48474144412633,2.28759697304735,5.12441055946179,11.8250589950628,1.24623826157064,3.31727937750852,1.16954452599166,0.0,5.03012987824394,1.66077964281141,3.80823492142891,3.192989727254,1.3634757767215,5.41773667520424,6.15365879992668,0.0,3.75078817077878,1.39193703820961,4.02975946755371,1.87091278639559,1.24501792043007,2.29566071779282,1.71080124500652,1.01033118405627,0.0,1.81968765856416,3.76643062477319,4.40527527572325,1.84651627777134,4.16779722430601,2.89453413331909,2.0639586667682,1.05860296381029,1.61634682012567,3.23976097219024,2.24199652923617,2.38782012368086,5.00890197915165,2.1727465847701,11.7749326992921,1.72924962707016,5.28760950599762,1.81440251694066,1.39612776789905,1.0746037040332,2.01522856572034,0.0,1.43747560254176,1.2788651219583,1.01969254183114,0.0,0.0,4.27839367464001,0.0,3.12019311895052,1.22581448681879,1.24290380572365,1.96722558699773,2.0800538219361,5.54891668475687,3.25380628000856,1.03526453739894,3.45334908546191,1.16436062768524,1.61487057153121,2.39393465622359,4.10921358147485,1.10890708820379,1.81616157391718,1.3724804135183,0.0,1.08848182583708,0.0,0.0,1.80878385604405,1.93585940642427,1.18135683614711,1.16301255422191,9.39329867363665,1.76877746468071,0.0,3.95820906321469,3.80074184851909,3.0310656197582,1.79668708276124,1.10467353791153,1.23805104743752,4.86020697399154,4.84565398216707,12.3013940465432,3.10790371949894,0.0,2.01741302569851,0.0,0.0,1.70596389646038,3.8659307467316,4.50548958544939,4.09136753734332,4.88449817579701,5.45386877049012,1.63701698751378,1.21892475319077,1.19930169356821,5.53766131607671,0.0,2.27071085932877,2.29071397044966,2.7233849048651,3.70257624523846,4.45378903354389,2.36702316755283,4.38116292186473,8.47090860807142,3.2915895465449,3.07078138964241,14.7572902085283,2.58651289447071,4.8960070064894,1.4809894870251,0.0,2.13963957159474,4.16176327066261,1.89928347572008,1.11474564902648,3.38391229914136,1.62507078254055,2.47868972624902,1.08661381704067,2.90977040472399,1.35716921368841,1.87201398557788,1.70596480996576,2.49352059682591,3.02471717489939,1.62997495474496,1.0551632078554,2.11248064309209,2.66630745429984,2.15898946108969,1.572064472232,2.73558906465837,3.55020568679601,11.5010274789698,3.29184445796124,3.79536142463487,1.80666837195538,7.36391219929042,1.10133490406662,4.19412898131744,1.45454438758744,3.22307488855849,11.591012986224,4.84452922258467,1.73397198214157,3.24737808506935,0.0,2.03742780661045,2.24774425837147,5.10334079669456,2.56671944930643,3.7513408362562
[truncated: 62,933 more chars]
