# Supplementary material for: Pleione: A tool for statistical and multi-objective calibration of Rule-based models
Source: Sci Rep. 2019 Oct 22;9:15104. doi: 10.1038/s41598-019-51546-6 (PMC6805871; doi:10.1038/s41598-019-51546-6)
Supplement: Supplementary file 1 — File S1 [file 41598_2019_51546_MOESM1_ESM.zip › File S2/model-sigma/strategy2/exp-data/cold_stress_2.txt]

"[T]","aaeA_RNA","aaeB_RNA","aaeR_RNA","aaeX_RNA","aas_RNA","aat_RNA","abgA_RNA","abgB_RNA","abgR_RNA","abgT_RNA","abpA_RNA","abpB_RNA","abrB_RNA","accA_RNA","accB_RNA","accC_RNA","accD_RNA","aceA_RNA","aceB_RNA","aceE_RNA","aceF_RNA","aceK_RNA","ackA_RNA","acnA_RNA","acnB_RNA","acpH_RNA","acpP_RNA","acpS_RNA","acpT_RNA","acrA_RNA","acrB_RNA","acrD_RNA","acrE_RNA","acrF_RNA","acrR_RNA","acrZ_RNA","acs_RNA","actP_RNA","ada_RNA","add_RNA","adeD_RNA","adeP_RNA","adeQ_RNA","adhE_RNA","adhP_RNA","adiA_RNA","adiC_RNA","adiY_RNA","adk_RNA","aegA_RNA","aer_RNA","aes_RNA","afuB_RNA","afuC_RNA","agaA_RNA","agaB_RNA","agaC_RNA","agaD_RNA","agaI_RNA","agaR_RNA","agaS_RNA","agaV_RNA","agaW_RNA","agp_RNA","ahpC_RNA","ahpF_RNA","ahr_RNA","aidB_RNA","alaA_RNA","alaC_RNA","alaE_RNA","alaS_RNA","alaT_RNA","alaU_RNA","alaV_RNA","alaW_RNA","alaX_RNA","aldA_RNA","aldB_RNA","alkA_RNA","alkB_RNA","allA_RNA","allB_RNA","allC_RNA","allD_RNA","allE_RNA","allR_RNA","allS_RNA","alpA_RNA","alr_RNA","alsA_RNA","alsB_RNA","alsC_RNA","alsE_RNA","alsK_RNA","alx_RNA","amiA_RNA","amiB_RNA","amiC_RNA","amiD_RNA","amn_RNA","ampC_RNA","ampD_RNA","ampE_RNA","ampG_RNA","ampH_RNA","amtB_RNA","amyA_RNA","anmK_RNA","ansA_RNA","ansB_RNA","ansP_RNA","apaG_RNA","apaH_RNA","apbE_RNA","aphA_RNA","appA_RNA","appB_RNA","appC_RNA","appY_RNA","apt_RNA","araA_RNA","araB_RNA","araC_RNA","araD_RNA","araE_RNA","araF_RNA","araG_RNA","araH_RNA","araJ_RNA","arcA_RNA","arcB_RNA","arcZ_RNA","arfA_RNA","arfB_RNA","argA_RNA","argB_RNA","argC_RNA","argD_RNA","argE_RNA","argF_RNA","argG_RNA","argH_RNA","argI_RNA","argK_RNA","argO_RNA","argP_RNA","argQ_RNA","argR_RNA","argS_RNA","argT_RNA","argU_RNA","argV_RNA","argW_RNA","argX_RNA","argY_RNA","argZ_RNA","ariR_RNA","arnA_RNA","arnB_RNA","arnC_RNA","arnD_RNA","arnE_RNA","arnF_RNA","arnT_RNA","aroA_RNA","aroB_RNA","aroC_RNA","aroD_RNA","aroE_RNA","aroF_RNA","aroG_RNA","aroH_RNA","aroK_RNA","aroL_RNA","aroM_RNA","aroP_RNA","arpA_RNA","arsB_RNA","arsC_RNA","arsR_RNA","artI_RNA","artJ_RNA","artM_RNA","artP_RNA","artQ_RNA","ascB_RNA","ascF_RNA","ascG_RNA","asd_RNA","aslA_RNA","aslB_RNA","asmA_RNA","asnA_RNA","asnB_RNA","asnC_RNA","asnS_RNA","asnT_RNA","asnU_RNA","asnV_RNA","asnW_RNA","aspA_RNA","aspC_RNA","aspS_RNA","aspT_RNA","aspU_RNA","aspV_RNA","asr_RNA","astA_RNA","astB_RNA","astC_RNA","astD_RNA","astE_RNA","atl_RNA","atoA_RNA","atoB_RNA","atoC_RNA","atoD_RNA","atoE_RNA","atoS_RNA","atpA_RNA","atpB_RNA","atpC_RNA","atpD_RNA","atpE_RNA","atpF_RNA","atpG_RNA","atpH_RNA","atpI_RNA","avtA_RNA","azoR_RNA","bacA_RNA","baeR_RNA","baeS_RNA","bamA_RNA","bamB_RNA","bamC_RNA","bamD_RNA","bamE_RNA","barA_RNA","basR_RNA","basS_RNA","bax_RNA","bcp_RNA","bcr_RNA","bcsA_RNA","bcsB_RNA","bcsC_RNA","bcsE_RNA","bcsF_RNA","bcsG_RNA","bcsQ_RNA","bcsZ_RNA","bdcA_RNA","bdcR_RNA","bdm_RNA","bepA_RNA","betA_RNA","betB_RNA","betI_RNA","betT_RNA","bfd_RNA","bfr_RNA","bglA_RNA","bglB_RNA","bglF_RNA","bglG_RNA","bglH_RNA","bglJ_RNA","bglX_RNA","bhsA_RNA","bioA_RNA","bioB_RNA","bioC_RNA","bioD_RNA","bioF_RNA","bioH_RNA","birA_RNA","bisC_RNA","blc_RNA","blr_RNA","bluF_RNA","bluR_RNA","bolA_RNA","borD_RNA","brnQ_RNA","bsmA_RNA","bssR_RNA","bssS_RNA","btuB_RNA","btuC_RNA","btuD_RNA","btuE_RNA","btuF_RNA","btuR_RNA","cadA_RNA","cadB_RNA","cadC_RNA","caiA_RNA","caiB_RNA","caiC_RNA","caiD_RNA","caiE_RNA","caiF_RNA","caiT_RNA","can_RNA","carA_RNA","carB_RNA","cas1_RNA","cas2_RNA","cas3_RNA","casA_RNA","casB_RNA","casC_RNA","casD_RNA","casE_RNA","cbeA_RNA","cbl_RNA","cbpA_RNA","cbpM_RNA","cbrA_RNA","cbrB_RNA","cbrC_RNA","cbtA_RNA","cca_RNA","ccmA_RNA","ccmB_RNA","ccmC_RNA","ccmD_RNA","ccmE_RNA","ccmF_RNA","ccmG_RNA","ccmH_RNA","cdaR_RNA","cdd_RNA","cdgI_RNA","cdh_RNA","cdsA_RNA","cedA_RNA","cfa_RNA","chaA_RNA","chaB_RNA","chaC_RNA","chbA_RNA","chbB_RNA","chbC_RNA","chbF_RNA","chbG_RNA","chbR_RNA","cheA_RNA","cheB_RNA","cheR_RNA","cheW_RNA","cheY_RNA","cheZ_RNA","chiA_RNA","chiP_RNA","cho_RNA","chpB_RNA","chpS_RNA","cirA_RNA","citC_RNA","citD_RNA","citE_RNA","citF_RNA","citG_RNA","citT_RNA","citX_RNA","clcA_RNA","clcB_RNA","clpA_RNA","clpB_RNA","clpP_RNA","clpS_RNA","clpX_RNA","clsA_RNA","clsB_RNA","clsC_RNA","cmk_RNA","cmoA_RNA","cmoB_RNA","cmtA_RNA","cmtB_RNA","cnu_RNA","coaA_RNA","coaD_RNA","coaE_RNA","cobB_RNA","cobC_RNA","cobS_RNA","cobT_RNA","cobU_RNA","codA_RNA","codB_RNA","cof_RNA","comR_RNA","copA_RNA","corA_RNA","cpdA_RNA","cpdB_RNA","cpoB_RNA","cpsB_RNA","cpsG_RNA","cptA_RNA","cpxA_RNA","cpxP_RNA","cpxR_RNA","cra_RNA","crcB_RNA","creA_RNA","creB_RNA","creC_RNA","creD_RNA","crfC_RNA","crl_RNA","crp_RNA","crr_RNA","csdA_RNA","csdE_RNA","csgA_RNA","csgB_RNA","csgC_RNA","csgD_RNA","csgE_RNA","csgF_RNA","csgG_RNA","csiD_RNA","csiE_RNA","csiR_RNA","cspA_RNA","cspB_RNA","cspC_RNA","cspD_RNA","cspE_RNA","cspF_RNA","cspG_RNA","cspH_RNA","cspI_RNA","csrA_RNA","csrB_RNA","csrC_RNA","csrD_RNA","cstA_RNA","cueO_RNA","cueR_RNA","curA_RNA","cusA_RNA","cusB_RNA","cusC_RNA","cusF_RNA","cusR_RNA","cusS_RNA","cutA_RNA","cutC_RNA","cvpA_RNA","cvrA_RNA","cyaA_RNA","cyaR_RNA","cyaY_RNA","cybB_RNA","cybC_RNA","cycA_RNA","cydA_RNA","cydB_RNA","cydC_RNA","cydD_RNA","cydX_RNA","cynR_RNA","cynS_RNA","cynT_RNA","cynX_RNA","cyoA_RNA","cyoB_RNA","cyoC_RNA","cyoD_RNA","cyoE_RNA","cysA_RNA","cysB_RNA","cysC_RNA","cysD_RNA","cysE_RNA","cysG_RNA","cysH_RNA","cysI_RNA","cysJ_RNA","cysK_RNA","cysM_RNA","cysN_RNA","cysP_RNA","cysQ_RNA","cysS_RNA","cysT_RNA","cysU_RNA","cysW_RNA","cysZ_RNA","cytR_RNA","dacA_RNA","dacB_RNA","dacC_RNA","dacD_RNA","dadA_RNA","dadX_RNA","dam_RNA","damX_RNA","dapA_RNA","dapB_RNA","dapD_RNA","dapE_RNA","dapF_RNA","dauA_RNA","dbpA_RNA","dcd_RNA","dcm_RNA","dcp_RNA","dcrB_RNA","dctA_RNA","dctR_RNA","dcuA_RNA","dcuB_RNA","dcuC_RNA","dcuD_RNA","dcuR_RNA","dcuS_RNA","dcyD_RNA","ddlA_RNA","ddlB_RNA","ddpA_RNA","ddpB_RNA","ddpC_RNA","ddpD_RNA","ddpF_RNA","ddpX_RNA","deaD_RNA","dedA_RNA","dedD_RNA","def_RNA","degP_RNA","degQ_RNA","degS_RNA","deoA_RNA","deoB_RNA","deoC_RNA","deoD_RNA","deoR_RNA","der_RNA","dfp_RNA","dgcC_RNA","dgcE_RNA","dgcF_RNA","dgcI_RNA","dgcJ_RNA","dgcM_RNA","dgcN_RNA","dgcP_RNA","dgcQ_RNA","dgcT_RNA","dgcZ_RNA","dgkA_RNA","dgoA_RNA","dgoD_RNA","dgoK_RNA","dgoR_RNA","dgoT_RNA","dgt_RNA","dhaK_RNA","dhaL_RNA","dhaM_RNA","dhaR_RNA","diaA_RNA","dicA_RNA","dicB_RNA","dicC_RNA","dicF_RNA","dinB_RNA","dinD_RNA","dinF_RNA","dinG_RNA","dinI_RNA","dinJ_RNA","djlA_RNA","djlB_RNA","djlC_RNA","dkgA_RNA","dkgB_RNA","dksA_RNA","dld_RNA","dmlA_RNA","dmlR_RNA","dmsA_RNA","dmsB_RNA","dmsC_RNA","dmsD_RNA","dnaA_RNA","dnaB_RNA","dnaC_RNA","dnaE_RNA","dnaG_RNA","dnaJ_RNA","dnaK_RNA","dnaN_RNA","dnaQ_RNA","dnaT_RNA","dnaX_RNA","dosC_RNA","dosP_RNA","dpiA_RNA","dpiB_RNA","dppA_RNA","dppB_RNA","dppC_RNA","dppD_RNA","dppF_RNA","dps_RNA","dsbA_RNA","dsbB_RNA","dsbC_RNA","dsbD_RNA","dsbG_RNA","dsdA_RNA","dsdC_RNA","dsdX_RNA","dsrB_RNA","dtd_RNA","dtpA_RNA","dtpB_RNA","dtpC_RNA","dtpD_RNA","dusA_RNA","dusB_RNA","dusC_RNA","dut_RNA","dxr_RNA","dxs_RNA","eaeH_RNA","eamA_RNA","eamB_RNA","ebgA_RNA","ebgC_RNA","ebgR_RNA","ecnA_RNA","ecnB_RNA","eco_RNA","ecpA_RNA","ecpB_RNA","ecpC_RNA","ecpD_RNA","ecpE_RNA","ecpR_RNA","eda_RNA","edd_RNA","efeB_RNA","efeO_RNA","efp_RNA","elaA_RNA","elaB_RNA","elaD_RNA","elbB_RNA","elfA_RNA","elfC_RNA","elfD_RNA","elfG_RNA","elyC_RNA","emrA_RNA","emrB_RNA","emrD_RNA","emrE_RNA","emrK_RNA","emrY_RNA","emtA_RNA","endA_RNA","eno_RNA","entA_RNA","entB_RNA","entC_RNA","entD_RNA","entE_RNA","entF_RNA","entH_RNA","entS_RNA","envC_RNA","envR_RNA","envY_RNA","envZ_RNA","epd_RNA","epmA_RNA","epmB_RNA","epmC_RNA","eptA_RNA","eptB_RNA","eptC_RNA","era_RNA","erpA_RNA","essD_RNA","essQ_RNA","etk_RNA","etp_RNA","ettA_RNA","eutA_RNA","eutB_RNA","eutC_RNA","eutD_RNA","eutE_RNA","eutG_RNA","eutH_RNA","eutJ_RNA","eutK_RNA","eutL_RNA","eutM_RNA","eutN_RNA","eutP_RNA","eutQ_RNA","eutR_RNA","eutS_RNA","eutT_RNA","evgA_RNA","evgS_RNA","exbB_RNA","exbD_RNA","exoX_RNA","exuR_RNA","exuT_RNA","fabA_RNA","fabB_RNA","fabD_RNA","fabF_RNA","fabG_RNA","fabH_RNA","fabI_RNA","fabR_RNA","fabZ_RNA","fadA_RNA","fadB_RNA","fadD_RNA","fadE_RNA","fadH_RNA","fadI_RNA","fadJ_RNA","fadK_RNA","fadL_RNA","fadM_RNA","fadR_RNA","fau_RNA","fbaA_RNA","fbaB_RNA","fbp_RNA","fcl_RNA","fdhD_RNA","fdhE_RNA","fdhF_RNA","fdnG_RNA","fdnH_RNA","fdnI_RNA","fdoG_RNA","fdoH_RNA","fdoI_RNA","fdx_RNA","feaB_RNA","feaR_RNA","fecA_RNA","fecB_RNA","fecC_RNA","fecD_RNA","fecE_RNA","fecI_RNA","fecR_RNA","feoA_RNA","feoB_RNA","feoC_RNA","fepA_RNA","fepB_RNA","fepC_RNA","fepD_RNA","fepE_RNA","fepG_RNA","fes_RNA","fetA_RNA","fetB_RNA","ffh_RNA","ffs_RNA","fhlA_RNA","fhuA_RNA","fhuB_RNA","fhuC_RNA","fhuD_RNA","fhuE_RNA","fhuF_RNA","fic_RNA","fieF_RNA","fimA_RNA","fimB_RNA","fimC_RNA","fimD_RNA","fimE_RNA","fimF_RNA","fimG_RNA","fimH_RNA","fimI_RNA","fimZ_RNA","fis_RNA","fiu_RNA","fixA_RNA","fixB_RNA","fixC_RNA","fixX_RNA","fklB_RNA","fkpA_RNA","fkpB_RNA","fldA_RNA","fldB_RNA","flgA_RNA","flgB_RNA","flgC_RNA","flgD_RNA","flgE_RNA","flgF_RNA","flgG_RNA","flgH_RNA","flgI_RNA","flgJ_RNA","flgK_RNA","flgL_RNA","flgM_RNA","flgN_RNA","flhA_RNA","flhB_RNA","flhC_RNA","flhD_RNA","flhE_RNA","fliA_RNA","fliC_RNA","fliD_RNA","fliE_RNA","fliF_RNA","fliG_RNA","fliH_RNA","fliI_RNA","fliJ_RNA","fliK_RNA","fliL_RNA","fliM_RNA","fliN_RNA","fliO_RNA","fliP_RNA","fliQ_RNA","fliR_RNA","fliS_RNA","fliT_RNA","fliZ_RNA","flk_RNA","flu_RNA","flxA_RNA","fmt_RNA","fnr_RNA","focA_RNA","focB_RNA","folA_RNA","folB_RNA","folC_RNA","folD_RNA","folE_RNA","folK_RNA","folM_RNA","folP_RNA","folX_RNA","fpr_RNA","frc_RNA","frdA_RNA","frdB_RNA","frdC_RNA","frdD_RNA","fre_RNA","frlA_RNA","frlB_RNA","frlC_RNA","frlD_RNA","frlR_RNA","frmA_RNA","frmB_RNA","frmR_RNA","frr_RNA","frsA_RNA","fruA_RNA","fruB_RNA","fruK_RNA","frvA_RNA","frvB_RNA","frvR_RNA","frvX_RNA","frwB_RNA","frwC_RNA","frwD_RNA","fryA_RNA","fryC_RNA","fsaA_RNA","fsaB_RNA","fsr_RNA","ftnA_RNA","ftnB_RNA","ftsA_RNA","ftsB_RNA","ftsE_RNA","ftsH_RNA","ftsI_RNA","ftsK_RNA","ftsL_RNA","ftsN_RNA","ftsP_RNA","ftsQ_RNA","ftsW_RNA","ftsX_RNA","ftsY_RNA","ftsZ_RNA","fucA_RNA","fucI_RNA","fucK_RNA","fucO_RNA","fucP_RNA","fucR_RNA","fucU_RNA","fumA_RNA","fumB_RNA","fumC_RNA","fur_RNA","fusA_RNA","fxsA_RNA","gabD_RNA","gabP_RNA","gabT_RNA","gadA_RNA","gadB_RNA","gadC_RNA","gadE_RNA","gadW_RNA","gadX_RNA","gadY_RNA","galE_RNA","galF_RNA","galK_RNA","galM_RNA","galP_RNA","galR_RNA","galS_RNA","galT_RNA","galU_RNA","gapA_RNA","garD_RNA","garK_RNA","garL_RNA","garP_RNA","garR_RNA","gatA_RNA","gatB_RNA","gatC_RNA","gatD_RNA","gatY_RNA","gatZ_RNA","gcd_RNA","gcl_RNA","gcvA_RNA","gcvB_RNA","gcvH_RNA","gcvP_RNA","gcvR_RNA","gcvT_RNA","gdhA_RNA","gfcA_RNA","gfcB_RNA","gfcC_RNA","gfcD_RNA","gfcE_RNA","ggt_RNA","ghoS_RNA","ghoT_RNA","ghrA_RNA","ghrB_RNA","ghxP_RNA","ghxQ_RNA","glcA_RNA","glcB_RNA","glcC_RNA","glcD_RNA","glcE_RNA","glcF_RNA","glcG_RNA","gldA_RNA","glf_RNA","glgA_RNA","glgB_RNA","glgC_RNA","glgP_RNA","glgS_RNA","glgX_RNA","glk_RNA","glmM_RNA","glmS_RNA","glmU_RNA","glmY_RNA","glmZ_RNA","glnA_RNA","glnB_RNA","glnD_RNA","glnE_RNA","glnG_RNA","glnH_RNA","glnK_RNA","glnL_RNA","glnP_RNA","glnQ_RNA","glnS_RNA","glnU_RNA","glnV_RNA","glnW_RNA","glnX_RNA","gloA_RNA","gloB_RNA","gloC_RNA","glpA_RNA","glpB_RNA","glpC_RNA","glpD_RNA","glpE_RNA","glpF_RNA","glpG_RNA","glpK_RNA","glpQ_RNA","glpR_RNA","glpT_RNA","glpX_RNA","glrK_RNA","glrR_RNA","gltA_RNA","gltB_RNA","gltD_RNA","gltF_RNA","gltI_RNA","gltJ_RNA","gltK_RNA","gltL_RNA","gltP_RNA","gltS_RNA","gltT_RNA","gltU_RNA","gltV_RNA","gltW_RNA","gltX_RNA","gluQ_RNA","glvB_RNA","glvC_RNA","glvG_RNA","glxK_RNA","glxR_RNA","glyA_RNA","glyQ_RNA","glyS_RNA","glyT_RNA","glyU_RNA","glyV_RNA","glyW_RNA","glyX_RNA","glyY_RNA","gmd_RNA","gmhB_RNA","gmk_RNA","gmm_RNA","gnd_RNA","gnsA_RNA","gnsB_RNA","gntK_RNA","gntP_RNA","gntR_RNA","gntT_RNA","gntU_RNA","gntX_RNA","gor_RNA","gph_RNA","gpmA_RNA","gpmM_RNA","gpp_RNA","gpsA_RNA","gpt_RNA","grcA_RNA","greA_RNA","greB_RNA","groL_RNA","groS_RNA","grpE_RNA","grxA_RNA","grxB_RNA","grxC_RNA","grxD_RNA","gshA_RNA","gshB_RNA","gsiA_RNA","gsiB_RNA","gsiC_RNA","gsiD_RNA","gsk_RNA","gspA_RNA","gspB_RNA","gspC_RNA","gspD_RNA","gspE_RNA","gspF_RNA","gspG_RNA","gspH_RNA","gspI_RNA","gspJ_RNA","gspK_RNA","gspL_RNA","gspM_RNA","gspO_RNA","gss_RNA","gstA_RNA","gstB_RNA","guaA_RNA","guaB_RNA","guaC_RNA","guaD_RNA","gudD_RNA","gudP_RNA","gudX_RNA","gutM_RNA","gutQ_RNA","gyrA_RNA","gyrB_RNA","hcaB_RNA","hcaC_RNA","hcaD_RNA","hcaE_RNA","hcaF_RNA","hcaR_RNA","hcaT_RNA","hchA_RNA","hcp_RNA","hcr_RNA","hda_RNA","hdeA_RNA","hdeB_RNA","hdeD_RNA","hdfR_RNA","hdhA_RNA","helD_RNA","hemA_RNA","hemB_RNA","hemC_RNA","hemD_RNA","hemE_RNA","hemF_RNA","hemG_RNA","hemH_RNA","hemL_RNA","hemN_RNA","hemX_RNA","hemY_RNA","hepA_RNA","hflC_RNA","hflD_RNA","hflK_RNA","hflX_RNA","hfq_RNA","hha_RNA","hicA_RNA","hicB_RNA","higA_RNA","higB_RNA","hinT_RNA","hipA_RNA","hipB_RNA","hisA_RNA","hisB_RNA","hisC_RNA","hisD_RNA","hisF_RNA","hisG_RNA","hisH_RNA","hisI_RNA","hisJ_RNA","hisL_RNA","hisM_RNA","hisP_RNA","hisQ_RNA","hisR_RNA","hisS_RNA","hlyE_RNA","hmp_RNA","hns_RNA","hofB_RNA","hofC_RNA","hofM_RNA","hofN_RNA","hofO_RNA","hofP_RNA","hofQ_RNA","hokA_RNA","hokB_RNA","hokC_RNA","hokD_RNA","hokE_RNA","holA_RNA","holB_RNA","holC_RNA","holD_RNA","holE_RNA","hpf_RNA","hpt_RNA","hrpA_RNA","hrpB_RNA","hscA_RNA","hscB_RNA","hscC_RNA","hsdM_RNA","hsdR_RNA","hsdS_RNA","hslJ_RNA","hslO_RNA","hslR_RNA","hslU_RNA","hslV_RNA","hspQ_RNA","hsrA_RNA","htgA_RNA","htpG_RNA","htpX_RNA","htrE_RNA","htrL_RNA","hupA_RNA","hupB_RNA","hyaA_RNA","hyaB_RNA","hyaC_RNA","hyaD_RNA","hyaE_RNA","hyaF_RNA","hybA_RNA","hybB_RNA","hybC_RNA","hybD_RNA","hybE_RNA","hybF_RNA","hybG_RNA","hybO_RNA","hycA_RNA","hycB_RNA","hycC_RNA","hycD_RNA","hycE_RNA","hycF_RNA","hycG_RNA","hycH_RNA","hycI_RNA","hydN_RNA","hyfA_RNA","hyfB_RNA","hyfC_RNA","hyfD_RNA","hyfE_RNA","hyfF_RNA","hyfG_RNA","hyfH_RNA","hyfI_RNA","hyfJ_RNA","hyfR_RNA","hyi_RNA","hypA_RNA","hypB_RNA","hypC_RNA","hypD_RNA","hypE_RNA","hypF_RNA","hypT_RNA","hyuA_RNA","iaaA_RNA","iadA_RNA","iap_RNA","ibaG_RNA","ibpA_RNA","ibpB_RNA","icd_RNA","iclR_RNA","idi_RNA","idnD_RNA","idnK_RNA","idnO_RNA","idnR_RNA","idnT_RNA","ihfA_RNA","ihfB_RNA","ileS_RNA","ileT_RNA","ileU_RNA","ileV_RNA","ileX_RNA","ileY_RNA","ilvA_RNA","ilvB_RNA","ilvC_RNA","ilvD_RNA","ilvE_RNA","ilvH_RNA","ilvI_RNA","ilvL_RNA","ilvM_RNA","ilvN_RNA","ilvY_RNA","inaA_RNA","infA_RNA","infB_RNA","infC_RNA",insA-1,insA-2,insA-3,insA-4,insA-5,insA-6,insA-7,insB-1,insB-2,insB-3,insB-4,insB-5,insB-6,insC-1,insC-2,insC-3,insC-4,insC-5,insC-6,"insD_RNA",insD-1,insD-2,insD-3,insD-4,insD-5,insD-6,insE-1,insE-2,insE-3,insE-4,insE-5,insF-1,insF-2,insF-3,insF-4,insF-5,"insG_RNA",insH-1,insH-10,insH-11,insH-2,insH-3,insH-4,insH-5,insH-6,insH-7,insH-8,insH-9,insI-1,insI-2,insI-3,"insJ_RNA","insK_RNA",insL-1,insL-2,insL-3,"insM_RNA",insN-1,insN-2,insO-1,insO-2,"intA_RNA","intB_RNA","intD_RNA","intE_RNA","intF_RNA","intG_RNA","intQ_RNA","intR_RNA","intS_RNA","intZ_RNA","iraD_RNA","iraM_RNA","iraP_RNA","iscA_RNA","iscR_RNA","iscS_RNA","iscU_RNA","iscX_RNA","ispA_RNA","ispB_RNA","ispD_RNA","ispE_RNA","ispF_RNA","ispG_RNA","ispH_RNA","ispU_RNA","isrB_RNA","isrC_RNA","ivbL_RNA","ivy_RNA","katE_RNA","katG_RNA","kbaY_RNA","kbaZ_RNA","kbl_RNA","kch_RNA","kdgK_RNA","kdgR_RNA","kdgT_RNA","kdpA_RNA","kdpB_RNA","kdpC_RNA","kdpD_RNA","kdpE_RNA","kdpF_RNA","kdsA_RNA","kdsB_RNA","kdsC_RNA","kdsD_RNA","kduD_RNA","kduI_RNA","kefB_RNA","kefC_RNA","kefF_RNA","kefG_RNA","kgtP_RNA","kilR_RNA","kptA_RNA","kup_RNA","lacA_RNA","lacI_RNA","lacY_RNA","lacZ_RNA","lamB_RNA","lapA_RNA","lapB_RNA","ldcA_RNA","ldcC_RNA","ldhA_RNA","ldrA_RNA","ldrB_RNA","ldrC_RNA","ldrD_RNA","ldtA_RNA","ldtB_RNA","ldtC_RNA","ldtD_RNA","ldtE_RNA","lepA_RNA","lepB_RNA","leuA_RNA","leuB_RNA","leuC_RNA","leuD_RNA","leuE_RNA","leuL_RNA","leuO_RNA","leuP_RNA","leuQ_RNA","leuS_RNA","leuT_RNA","leuU_RNA","leuV_RNA","leuW_RNA","leuZ_RNA","lexA_RNA","lfhA_RNA","lgoD_RNA","lgoR_RNA","lgoT_RNA","lgt_RNA","lhgO_RNA","lhr_RNA","ligA_RNA","ligB_RNA","lipA_RNA","lipB_RNA","lit_RNA","livF_RNA","livG_RNA","livH_RNA","livJ_RNA","livK_RNA","livM_RNA","lldD_RNA","lldP_RNA","lldR_RNA","lnt_RNA","loiP_RNA","lolA_RNA","lolB_RNA","lolC_RNA","lolD_RNA","lolE_RNA",lo"mR_1_RNA",lo"mR_2_RNA","lon_RNA","lpcA_RNA","lpd_RNA","lplA_RNA","lplT_RNA","lpoA_RNA","lpoB_RNA","lpp_RNA","lptA_RNA","lptB_RNA","lptC_RNA","lptD_RNA","lptE_RNA","lptF_RNA","lptG_RNA","lpxA_RNA","lpxB_RNA","lpxC_RNA","lpxD_RNA","lpxH_RNA","lpxK_RNA","lpxL_RNA","lpxM_RNA","lpxP_RNA","lpxT_RNA","lrhA_RNA","lrp_RNA","lspA_RNA","lsrA_RNA","lsrB_RNA","lsrC_RNA","lsrD_RNA","lsrF_RNA","lsrG_RNA","lsrK_RNA","lsrR_RNA","ltaE_RNA","luxS_RNA","lysA_RNA","lysC_RNA","lysO_RNA","lysP_RNA","lysQ_RNA","lysR_RNA","lysS_RNA","lysT_RNA","lysU_RNA","lysV_RNA","lysW_RNA","lysY_RNA","lysZ_RNA","lyxK_RNA","maa_RNA","macA_RNA","macB_RNA","maeA_RNA","maeB_RNA","mak_RNA","malE_RNA","malF_RNA","malG_RNA","malI_RNA","malK_RNA","malM_RNA","malP_RNA","malQ_RNA","malS_RNA","malT_RNA","malX_RNA","malY_RNA","malZ_RNA","manA_RNA","manX_RNA","manY_RNA","manZ_RNA","map_RNA","marA_RNA","marB_RNA","marC_RNA","marR_RNA","matP_RNA","mazE_RNA","mazF_RNA","mazG_RNA","mcaS_RNA","mcbA_RNA","mcbR_RNA","mcrA_RNA","mcrB_RNA","mcrC_RNA","mdaB_RNA","mdfA_RNA","mdh_RNA","mdlA_RNA","mdlB_RNA","mdtA_RNA","mdtB_RNA","mdtC_RNA","mdtD_RNA","mdtE_RNA","mdtF_RNA","mdtG_RNA","mdtH_RNA","mdtI_RNA","mdtJ_RNA","mdtK_RNA","mdtL_RNA","mdtM_RNA","mdtN_RNA","mdtO_RNA","mdtP_RNA","mdtQ_RNA","melA_RNA","melB_RNA","melR_RNA","menA_RNA","menB_RNA","menC_RNA","menD_RNA","menE_RNA","menF_RNA","menH_RNA","menI_RNA","mepA_RNA","mepH_RNA","mepM_RNA","mepS_RNA","metA_RNA","metB_RNA","metC_RNA","metE_RNA","metF_RNA","metG_RNA","metH_RNA","metI_RNA","metJ_RNA","metK_RNA","metL_RNA","metN_RNA","metQ_RNA","metR_RNA","metT_RNA","metU_RNA","metV_RNA","metW_RNA","metY_RNA","metZ_RNA","mfd_RNA","mglA_RNA","mglB_RNA","mglC_RNA","mgrB_RNA","mgsA_RNA","mgtA_RNA","mhpA_RNA","mhpB_RNA","mhpC_RNA","mhpD_RNA","mhpE_RNA","mhpF_RNA","mhpR_RNA","mhpT_RNA","miaA_RNA","miaB_RNA","micC_RNA","micF_RNA","minC_RNA","minD_RNA","minE_RNA","mioC_RNA","mipA_RNA","mlaA_RNA","mlaB_RNA","mlaC_RNA","mlaD_RNA","mlaE_RNA","mlaF_RNA","mlc_RNA","mliC_RNA","mlrA_RNA","mltA_RNA","mltB_RNA","mltC_RNA","mltD_RNA","mltF_RNA","mmuM_RNA","mmuP_RNA","mnaT_RNA","mngA_RNA","mngB_RNA","mngR_RNA","mnmA_RNA","mnmC_RNA","mnmE_RNA","mnmG_RNA","mntH_RNA","mntP_RNA","mntR_RNA","moaA_RNA","moaB_RNA","moaC_RNA","moaD_RNA","moaE_RNA","mobA_RNA","mobB_RNA","mocA_RNA","modA_RNA","modB_RNA","modC_RNA","modE_RNA","modF_RNA","moeA_RNA","moeB_RNA","mog_RNA","mokB_RNA","mokC_RNA","motA_RNA","motB_RNA","mpaA_RNA","mpl_RNA","mppA_RNA","mprA_RNA","mqo_RNA","mqsA_RNA","mqsR_RNA","mraY_RNA","mraZ_RNA","mrcA_RNA","mrcB_RNA","mrdA_RNA","mrdB_RNA","mreB_RNA","mreC_RNA","mreD_RNA","mrp_RNA","mrr_RNA","msbA_RNA","mscK_RNA","mscL_RNA","mscM_RNA","mscS_RNA","msrA_RNA","msrB_RNA","msrC_RNA","msyB_RNA","mtfA_RNA","mtgA_RNA","mtlA_RNA","mtlD_RNA","mtlR_RNA","mtn_RNA","mtr_RNA","mug_RNA","mukB_RNA","mukE_RNA","mukF_RNA","murA_RNA","murB_RNA","murC_RNA","murD_RNA","murE_RNA","murF_RNA","murG_RNA","murI_RNA","murJ_RNA","murP_RNA","murQ_RNA","murR_RNA","mutH_RNA","mutL_RNA","mutM_RNA","mutS_RNA","mutT_RNA","mutY_RNA","mzrA_RNA","nac_RNA","nadA_RNA","nadB_RNA","nadC_RNA","nadD_RNA","nadE_RNA","nadK_RNA","nadR_RNA","nagA_RNA","nagB_RNA","nagC_RNA","nagE_RNA","nagK_RNA","nagZ_RNA","nanA_RNA","nanC_RNA","nanE_RNA","nanK_RNA","nanM_RNA","nanR_RNA","nanS_RNA","nanT_RNA","napA_RNA","napB_RNA","napC_RNA","napD_RNA","napF_RNA","napG_RNA","napH_RNA","narG_RNA","narH_RNA","narI_RNA","narJ_RNA","narK_RNA","narL_RNA","narP_RNA","narQ_RNA","narU_RNA","narV_RNA","narW_RNA","narX_RNA","narY_RNA","narZ_RNA","ndh_RNA","ndk_RNA","nei_RNA","nemA_RNA","nemR_RNA","nepI_RNA","nfi_RNA","nfo_RNA","nfrA_RNA","nfrB_RNA","nfsA_RNA","nfsB_RNA","nfuA_RNA","nhaA_RNA","nhaB_RNA","nhaR_RNA","nhoA_RNA","nikA_RNA","nikB_RNA","nikC_RNA","nikD_RNA","nikE_RNA","nikR_RNA","nimR_RNA","nimT_RNA","ninE_RNA","nirB_RNA","nirC_RNA","nirD_RNA","nlpA_RNA","nlpC_RNA","nlpD_RNA","nlpE_RNA","nlpI_RNA","nmpC_RNA","nohA_RNA","nohB_RNA","norR_RNA","norV_RNA","norW_RNA","npr_RNA","nrdA_RNA","nrdB_RNA","nrdD_RNA","nrdE_RNA","nrdF_RNA","nrdG_RNA","nrdH_RNA","nrdI_RNA","nrdR_RNA","nrfA_RNA","nrfB_RNA","nrfC_RNA","nrfD_RNA","nrfE_RNA","nrfF_RNA","nrfG_RNA","nsrR_RNA","nth_RNA","nudB_RNA","nudC_RNA","nudE_RNA","nudF_RNA","nudG_RNA","nudI_RNA","nudJ_RNA","nudK_RNA","nudL_RNA","nuoA_RNA","nuoB_RNA","nuoC_RNA","nuoE_RNA","nuoF_RNA","nuoG_RNA","nuoH_RNA","nuoI_RNA","nuoJ_RNA","nuoK_RNA","nuoL_RNA","nuoM_RNA","nuoN_RNA","nupC_RNA","nupG_RNA","nupX_RNA","nusA_RNA","nusB_RNA","nusG_RNA","obgE_RNA","ogrK_RNA","ogt_RNA","ompA_RNA","ompC_RNA","ompF_RNA","ompG_RNA","ompN_RNA","ompR_RNA","ompT_RNA","ompW_RNA","ompX_RNA","omrA_RNA","omrB_RNA","opgB_RNA","opgC_RNA","opgD_RNA","opgE_RNA","opgG_RNA","opgH_RNA","oppA_RNA","oppB_RNA","oppC_RNA","oppD_RNA","oppF_RNA","orn_RNA","ortT_RNA","osmB_RNA","osmC_RNA","osmE_RNA","osmF_RNA","osmY_RNA","otsA_RNA","otsB_RNA","oxc_RNA","oxyR_RNA","oxyS_RNA","paaA_RNA","paaB_RNA","paaC_RNA","paaD_RNA","paaE_RNA","paaF_RNA","paaG_RNA","paaH_RNA","paaI_RNA","paaJ_RNA","paaK_RNA","paaX_RNA","paaY_RNA","paaZ_RNA","pabA_RNA","pabB_RNA","pabC_RNA","pal_RNA","panB_RNA","panC_RNA","panD_RNA","panE_RNA","panF_RNA","panZ_RNA","paoA_RNA","paoB_RNA","paoC_RNA","paoD_RNA","parC_RNA","parE_RNA","patA_RNA","patD_RNA","patZ_RNA","pbpC_RNA","pbpG_RNA","pck_RNA","pcm_RNA","pcnB_RNA","pdeA_RNA","pdeB_RNA","pdeC_RNA","pdeD_RNA","pdeF_RNA","pdeH_RNA","pdeI_RNA","pdeK_RNA","pdeL_RNA","pdeN_RNA","pdeR_RNA","pdhR_RNA","pdxA_RNA","pdxB_RNA","pdxH_RNA","pdxJ_RNA","pdxK_RNA","pdxY_RNA","pepA_RNA","pepB_RNA","pepD_RNA","pepE_RNA","pepN_RNA","pepP_RNA","pepQ_RNA","pepT_RNA","perR_RNA","pfkA_RNA","pfkB_RNA","pflA_RNA","pflB_RNA","pflC_RNA","pflD_RNA","pgaA_RNA","pgaB_RNA","pgaC_RNA","pgaD_RNA","pgi_RNA","pgk_RNA","pgl_RNA","pgm_RNA","pgpA_RNA","pgpB_RNA","pgpC_RNA","pgrR_RNA","pgsA_RNA","pheA_RNA","pheL_RNA","pheM_RNA","pheP_RNA","pheS_RNA","pheT_RNA","pheU_RNA","pheV_RNA","phnC_RNA","phnD_RNA",ph"nE_1_RNA",ph"nE_2_RNA","phnF_RNA","phnG_RNA","phnH_RNA","phnI_RNA","phnJ_RNA","phnK_RNA","phnL_RNA","phnM_RNA","phnN_RNA","phnO_RNA","phnP_RNA","phoA_RNA","phoB_RNA","phoH_RNA","phoP_RNA","phoQ_RNA","phoR_RNA","phoU_RNA","php_RNA","phr_RNA","pinE_RNA","pinH_RNA","pinQ_RNA","pinR_RNA","pitA_RNA","pitB_RNA","plaP_RNA","pldA_RNA","pldB_RNA","pliG_RNA","plsB_RNA","plsC_RNA","plsX_RNA","pmbA_RNA","pmrD_RNA","pncA_RNA","pncB_RNA","pncC_RNA","pnp_RNA","pntA_RNA","pntB_RNA","pnuC_RNA","polA_RNA","polB_RNA","potA_RNA","potB_RNA","potC_RNA","potD_RNA","potE_RNA","potF_RNA","potG_RNA","potH_RNA","potI_RNA","poxB_RNA","ppa_RNA","ppc_RNA","ppdA_RNA","ppdB_RNA","ppdC_RNA","ppdD_RNA","pphA_RNA","pphB_RNA","ppiA_RNA","ppiB_RNA","ppiC_RNA","ppiD_RNA","ppk_RNA","pppA_RNA","ppsA_RNA","ppsR_RNA","pptA_RNA","ppx_RNA","pqiA_RNA","pqiB_RNA","pqqL_RNA","prc_RNA","preA_RNA","preT_RNA","prfA_RNA","prfB_RNA","prfC_RNA","prfH_RNA","priA_RNA","priB_RNA","priC_RNA","prkB_RNA","prlC_RNA","prlF_RNA","prmA_RNA","prmB_RNA","prmC_RNA","proA_RNA","proB_RNA","proC_RNA","proL_RNA","proM_RNA","proP_RNA","proQ_RNA","proS_RNA","proV_RNA","proW_RNA","proX_RNA","proY_RNA","prpB_RNA","prpC_RNA","prpD_RNA","prpE_RNA","prpR_RNA","prs_RNA","psd_RNA","psiE_RNA","psiF_RNA","pspA_RNA","pspB_RNA","pspC_RNA","pspD_RNA","pspE_RNA","pspF_RNA","pspG_RNA","psrO_RNA","pssA_RNA","pstA_RNA","pstB_RNA","pstC_RNA","pstS_RNA","psuG_RNA","psuK_RNA","psuT_RNA","pta_RNA","pth_RNA","ptrA_RNA","ptrB_RNA","ptsA_RNA","ptsG_RNA","ptsH_RNA","ptsI_RNA","ptsN_RNA","ptsP_RNA","purA_RNA","purB_RNA","purC_RNA","purD_RNA","purE_RNA","purF_RNA","purH_RNA","purK_RNA","purL_RNA","purM_RNA","purN_RNA","purR_RNA","purT_RNA","purU_RNA","putA_RNA","putP_RNA","puuA_RNA","puuB_RNA","puuC_RNA","puuD_RNA","puuE_RNA","puuP_RNA","puuR_RNA","pykA_RNA","pykF_RNA","pyrB_RNA","pyrC_RNA","pyrD_RNA","pyrE_RNA","pyrF_RNA","pyrG_RNA","pyrH_RNA","pyrI_RNA","pyrL_RNA","qmcA_RNA","qor_RNA","qseB_RNA","qseC_RNA","queA_RNA","queC_RNA","queD_RNA","queE_RNA","queF_RNA","queG_RNA","racC_RNA","racR_RNA","radA_RNA","radD_RNA","raiA_RNA","ralR_RNA","rapZ_RNA","rarA_RNA","rarD_RNA","ratA_RNA","ratB_RNA","ravA_RNA","rayT_RNA","rbbA_RNA","rbfA_RNA","rbn_RNA","rbsA_RNA","rbsB_RNA","rbsC_RNA","rbsD_RNA","rbsK_RNA","rbsR_RNA","rcdA_RNA","rclA_RNA","rclB_RNA","rclC_RNA","rclR_RNA","rcnA_RNA","rcnB_RNA","rcnR_RNA","rcsA_RNA","rcsB_RNA","rcsC_RNA","rcsD_RNA","rcsF_RNA","rdgB_RNA","rdgC_RNA","rdlA_RNA","rdlB_RNA","rdlC_RNA","rdlD_RNA","rdoA_RNA","recA_RNA","recB_RNA","recC_RNA","recD_RNA","recE_RNA","recF_RNA","recG_RNA","recJ_RNA","recN_RNA","recO_RNA","recQ_RNA","recR_RNA","recX_RNA","relA_RNA","relB_RNA","relE_RNA","rem_RNA","renD_RNA","rep_RNA","rfaD_RNA","rfaE_RNA","rfaH_RNA","rfbA_RNA","rfbB_RNA","rfbC_RNA","rfbD_RNA","rfbX_RNA","rfe_RNA","rffA_RNA","rffC_RNA","rffG_RNA","rffH_RNA","rffM_RNA","rffT_RNA","rhaA_RNA","rhaB_RNA","rhaD_RNA","rhaM_RNA","rhaR_RNA","rhaS_RNA","rhaT_RNA","rhlB_RNA","rhlE_RNA","rho_RNA","rhoL_RNA","rhsA_RNA","rhsB_RNA","rhsC_RNA","rhsD_RNA","rhsE_RNA","rhtA_RNA","rhtB_RNA","rhtC_RNA","ribA_RNA","ribB_RNA","ribC_RNA","ribD_RNA","ribE_RNA","ribF_RNA","ridA_RNA","rihA_RNA","rihB_RNA","rihC_RNA","rimI_RNA","rimJ_RNA","rimK_RNA","rimL_RNA","rimM_RNA","rimO_RNA","rimP_RNA","rlmA_RNA","rlmB_RNA","rlmC_RNA","rlmD_RNA","rlmE_RNA","rlmF_RNA","rlmG_RNA","rlmH_RNA","rlmI_RNA","rlmJ_RNA","rlmL_RNA","rlmM_RNA","rlmN_RNA","rlpA_RNA","rluA_RNA","rluB_RNA","rluC_RNA","rluD_RNA","rluE_RNA","rluF_RNA","rmf_RNA","rmuC_RNA","rna_RNA","rnb_RNA","rnc_RNA","rnd_RNA","rne_RNA","rng_RNA","rnhA_RNA","rnhB_RNA","rnk_RNA","rnlA_RNA","rnlB_RNA","rnpA_RNA","rnpB_RNA","rnr_RNA","rnt_RNA","rob_RNA","rodZ_RNA","rof_RNA","roxA_RNA","rpe_RNA","rph_RNA","rpiA_RNA","rpiB_RNA","rpiR_RNA","rplA_RNA","rplB_RNA","rplC_RNA","rplD_RNA","rplE_RNA","rplF_RNA","rplI_RNA","rplJ_RNA","rplK_RNA","rplL_RNA","rplM_RNA","rplN_RNA","rplO_RNA","rplP_RNA","rplQ_RNA","rplR_RNA","rplS_RNA","rplT_RNA","rplU_RNA","rplV_RNA","rplW_RNA","rplX_RNA","rplY_RNA","rpmA_RNA","rpmB_RNA","rpmC_RNA","rpmD_RNA","rpmE_RNA","rpmF_RNA","rpmG_RNA","rpmH_RNA","rpmI_RNA","rpmJ_RNA","rpoA_RNA","rpoB_RNA","rpoC_RNA","rpoD_RNA","rpoE_RNA","rpoH_RNA","rpoN_RNA","rpoS_RNA","rpoZ_RNA","rppH_RNA","rprA_RNA","rpsA_RNA","rpsB_RNA","rpsC_RNA","rpsD_RNA","rpsE_RNA","rpsF_RNA","rpsG_RNA","rpsH_RNA","rpsI_RNA","rpsJ_RNA","rpsK_RNA","rpsL_RNA","rpsM_RNA","rpsN_RNA","rpsO_RNA","rpsP_RNA","rpsQ_RNA","rpsR_RNA","rpsS_RNA","rpsT_RNA","rpsU_RNA","rraA_RNA","rraB_RNA","rrfA_RNA","rrfB_RNA","rrfC_RNA","rrfD_RNA","rrfE_RNA","rrfF_RNA","rrfG_RNA","rrfH_RNA","rrlA_RNA","rrlB_RNA","rrlC_RNA","rrlD_RNA","rrlE_RNA","rrlG_RNA","rrlH_RNA","rrrD_RNA","rrrQ_RNA","rrsA_RNA","rrsB_RNA","rrsC_RNA","rrsD_RNA","rrsE_RNA","rrsG_RNA","rrsH_RNA","rsd_RNA","rseA_RNA","rseB_RNA","rseC_RNA","rseP_RNA","rsfS_RNA","rsgA_RNA","rsmA_RNA","rsmB_RNA","rsmC_RNA","rsmD_RNA","rsmE_RNA","rsmF_RNA","rsmG_RNA","rsmH_RNA","rsmI_RNA","rsmJ_RNA","rspA_RNA","rspB_RNA","rssA_RNA","rssB_RNA","rstA_RNA","rstB_RNA","rsuA_RNA","rsxA_RNA","rsxB_RNA","rsxC_RNA","rsxD_RNA","rsxE_RNA","rsxG_RNA","rtcA_RNA","rtcB_RNA","rtcR_RNA","rttR_RNA","rusA_RNA","rutA_RNA","rutB_RNA","rutC_RNA","rutD_RNA","rutE_RNA","rutF_RNA","rutG_RNA","rutR_RNA","ruvA_RNA","ruvB_RNA","ruvC_RNA","rybA_RNA","rybB_RNA","rydB_RNA","ryeA_RNA","ryfA_RNA","ryhB_RNA","ryjA_RNA","rzoD_RNA","rzoR_RNA","rzpD_RNA","rzpR_RNA","sad_RNA","sanA_RNA","sapA_RNA","sapB_RNA","sapC_RNA","sapD_RNA","sapF_RNA","satP_RNA","sbcB_RNA","sbcC_RNA","sbcD_RNA","sbmA_RNA","sbmC_RNA","sbp_RNA","scpA_RNA","scpB_RNA","scpC_RNA","sdaA_RNA","sdaB_RNA","sdaC_RNA","sdhA_RNA","sdhB_RNA","sdhC_RNA","sdhD_RNA","sdhE_RNA","sdiA_RNA","sdsR_RNA","secA_RNA","secB_RNA","secD_RNA","secE_RNA","secF_RNA","secG_RNA","secM_RNA","secY_RNA","selA_RNA","selB_RNA","selC_RNA","selD_RNA","seqA_RNA","serA_RNA","serB_RNA","serC_RNA","serS_RNA","serT_RNA","serU_RNA","serV_RNA","serW_RNA","serX_RNA","setA_RNA","setB_RNA","setC_RNA","sfmA_RNA","sfmC_RNA","sfmD_RNA","sfmF_RNA","sfmH_RNA","sfsA_RNA","sfsB_RNA","sgbE_RNA","sgbH_RNA","sgbU_RNA","sgcA_RNA","sgcB_RNA","sgcC_RNA","sgcE_RNA","sgcQ_RNA","sgcR_RNA","sgcX_RNA","sgrR_RNA","sgrS_RNA","shiA_RNA","sibA_RNA","sibB_RNA","sibC_RNA","sibD_RNA","sieB_RNA","sixA_RNA","skp_RNA","slmA_RNA","slp_RNA","slt_RNA","slyA_RNA","slyB_RNA","slyD_RNA","slyX_RNA","smf_RNA","smg_RNA","smpB_RNA","smrA_RNA","smrB_RNA","smtA_RNA","sodA_RNA","sodB_RNA","sodC_RNA","sohB_RNA","sokB_RNA","sokC_RNA","solA_RNA","soxR_RNA","soxS_RNA","speA_RNA","speB_RNA","speC_RNA","speD_RNA","speE_RNA","speF_RNA","speG_RNA","spf_RNA","spoT_RNA","sppA_RNA","spy_RNA","sra_RNA","sraB_RNA","sraF_RNA","srlA_RNA","srlB_RNA","srlD_RNA","srlE_RNA","srlR_RNA","srmB_RNA","ssb_RNA","sseA_RNA","sseB_RNA","ssnA_RNA","sspA_RNA","sspB_RNA","ssrA_RNA","ssrS_RNA","sstT_RNA","ssuA_RNA","ssuB_RNA","ssuC_RNA","ssuD_RNA","ssuE_RNA","stfE_RNA","stfR_RNA","sthA_RNA","stpA_RNA","sucA_RNA","sucB_RNA","sucC_RNA","sucD_RNA","sufA_RNA","sufB_RNA","sufC_RNA","sufD_RNA","sufE_RNA","sufS_RNA","sugE_RNA","suhB_RNA","sulA_RNA","surA_RNA","sutR_RNA","sxy_RNA","syd_RNA","symE_RNA","tabA_RNA","tadA_RNA","tag_RNA","talA_RNA","talB_RNA","tam_RNA","tamA_RNA","tamB_RNA","tap_RNA","tar_RNA","tas_RNA","tatA_RNA","tatB_RNA","tatC_RNA","tatD_RNA","tatE_RNA","tauA_RNA","tauB_RNA","tauC_RNA","tauD_RNA","tbpA_RNA","tcdA_RNA","tcyJ_RNA","tcyL_RNA","tcyN_RNA","tcyP_RNA","tdcA_RNA","tdcB_RNA","tdcC_RNA","tdcD_RNA","tdcE_RNA","tdcF_RNA","tdcG_RNA","tdh_RNA","tdk_RNA","tehA_RNA","tehB_RNA","tesA_RNA","tesB_RNA","tfaD_RNA","tfaE_RNA","tfaQ_RNA","tfaR_RNA","tfaS_RNA","tfaX_RNA","tff_RNA","tgt_RNA","thiC_RNA","thiD_RNA","thiE_RNA","thiF_RNA","thiG_RNA","thiH_RNA","thiI_RNA","thiK_RNA","thiL_RNA","thiM_RNA","thiP_RNA","thiQ_RNA","thiS_RNA","thpR_RNA","thrA_RNA","thrB_RNA","thrC_RNA","thrL_RNA","thrS_RNA","thrT_RNA","thrU_RNA","thrV_RNA","thrW_RNA","thyA_RNA","tig_RNA","tilS_RNA","tktA_RNA","tktB_RNA","tldD_RNA","tmcA_RNA","tmk_RNA","tnaA_RNA","tnaB_RNA","tolA_RNA","tolB_RNA","tolC_RNA","tolQ_RNA","tolR_RNA","tomB_RNA","tonB_RNA","topA_RNA","topB_RNA","torA_RNA","torC_RNA","torD_RNA","torI_RNA","torR_RNA","torS_RNA","torT_RNA","torY_RNA","torZ_RNA","tpiA_RNA","tpr_RNA","tpx_RNA","tqsA_RNA","treA_RNA","treB_RNA","treC_RNA","treF_RNA","treR_RNA","trg_RNA","trkA_RNA","trkG_RNA","trkH_RNA","trmA_RNA","trmD_RNA","trmH_RNA","trmI_RNA","trmJ_RNA","trmL_RNA","trmO_RNA","trpA_RNA","trpB_RNA","trpC_RNA","trpD_RNA","trpE_RNA","trpL_RNA","trpR_RNA","trpS_RNA","trpT_RNA","truA_RNA","truB_RNA","truC_RNA","truD_RNA","trxA_RNA","trxB_RNA","trxC_RNA","tsaB_RNA","tsaC_RNA","tsaD_RNA","tsaE_RNA","tsf_RNA","tsgA_RNA","tsr_RNA","tsx_RNA","ttcA_RNA","ttdA_RNA","ttdB_RNA","ttdR_RNA","ttdT_RNA","tufA_RNA","tufB_RNA","tus_RNA","tusA_RNA","tusB_RNA","tusC_RNA","tusD_RNA","tusE_RNA","tynA_RNA","typA_RNA","tyrA_RNA","tyrB_RNA","tyrP_RNA","tyrR_RNA","tyrS_RNA","tyrT_RNA","tyrU_RNA","tyrV_RNA","uacT_RNA","ubiA_RNA","ubiB_RNA","ubiC_RNA","ubiD_RNA","ubiE_RNA","ubiF_RNA","ubiG_RNA","ubiH_RNA","ubiI_RNA","ubiJ_RNA","ubiX_RNA","ucpA_RNA","udk_RNA","udp_RNA","ugd_RNA","ugpA_RNA","ugpB_RNA","ugpC_RNA","ugpE_RNA","ugpQ_RNA","uhpA_RNA","uhpB_RNA","uhpC_RNA","uhpT_RNA","uidA_RNA","uidB_RNA","uidC_RNA","uidR_RNA","ulaA_RNA","ulaB_RNA","ulaC_RNA","ulaD_RNA","ulaE_RNA","ulaF_RNA","ulaG_RNA","ulaR_RNA","umpG_RNA","umpH_RNA","umuC_RNA","umuD_RNA","ung_RNA","upp_RNA","uraA_RNA","usg_RNA","ushA_RNA","uspA_RNA","uspB_RNA","uspC_RNA","uspD_RNA","uspE_RNA","uspF_RNA","uspG_RNA","uup_RNA","uvrA_RNA","uvrB_RNA","uvrC_RNA","uvrD_RNA","uvrY_RNA","uxaA_RNA","uxaB_RNA","uxaC_RNA","uxuA_RNA","uxuB_RNA","uxuR_RNA","valS_RNA","valT_RNA","valU_RNA","valV_RNA","valW_RNA","valX_RNA","valY_RNA","valZ_RNA","ves_RNA","viaA_RNA","vsr_RNA","waaA_RNA","waaB_RNA","waaC_RNA","waaF_RNA","waaG_RNA","waaH_RNA","waaJ_RNA","waaL_RNA","waaO_RNA","waaP_RNA","waaQ_RNA","waaS_RNA","waaU_RNA","waaY_RNA","waaZ_RNA","wbbH_RNA","wbbI_RNA","wbbJ_RNA","wbbK_RNA","wcaA_RNA","wcaB_RNA","wcaC_RNA","wcaD_RNA","wcaE_RNA","wcaF_RNA","wcaI_RNA","wcaJ_RNA","wcaK_RNA","wcaL_RNA","wcaM_RNA","wecB_RNA","wecC_RNA","wecH_RNA","wrbA_RNA","wza_RNA","wzb_RNA","wzc_RNA","wzxC_RNA","wzxE_RNA","wzyE_RNA","wzzB_RNA","wzzE_RNA","xanP_RNA","xanQ_RNA","xapA_RNA","xapB_RNA","xapR_RNA","xdhA_RNA","xdhB_RNA","xdhC_RNA","xdhD_RNA","xerC_RNA","xerD_RNA","xisE_RNA","xseA_RNA","xseB_RNA","xthA_RNA","xylA_RNA","xylB_RNA","xylE_RNA","xylF_RNA","xylG_RNA","xylH_RNA","xylR_RNA","yaaA_RNA","yaaI_RNA","yaaJ_RNA","yaaU_RNA","yaaW_RNA","yaaX_RNA","yaaY_RNA","yabI_RNA","yabP_RNA","yabQ_RNA","yacC_RNA","yacG_RNA","yacH_RNA","yacL_RNA","yadC_RNA","yadD_RNA","yadE_RNA","yadG_RNA","yadH_RNA","yadI_RNA","yadK_RNA","yadL_RNA","yadM_RNA","yadN_RNA","yadS_RNA","yadV_RNA","yaeF_RNA","yaeH_RNA","yaeI_RNA","yaeP_RNA","yaeQ_RNA","yaeR_RNA","yafC_RNA","yafD_RNA","yafE_RNA","yafJ_RNA","yafK_RNA","yafL_RNA","yafN_RNA","yafO_RNA","yafP_RNA","yafQ_RNA","yafS_RNA","yafT_RNA","yafU_RNA","yafV_RNA","yafW_RNA","yafX_RNA","yafY_RNA","yafZ_RNA","yagA_RNA","yagB_RNA","yagE_RNA","yagF_RNA","yagG_RNA","yagH_RNA","yagI_RNA","yagJ_RNA","yagK_RNA","yagL_RNA","yagM_RNA","yagN_RNA","yagP_RNA","yagU_RNA","yahB_RNA","yahC_RNA","yahD_RNA","yahE_RNA","yahF_RNA","yahG_RNA","yahH_RNA","yahI_RNA","yahJ_RNA","yahK_RNA","yahL_RNA","yahM_RNA","yahN_RNA","yahO_RNA","yaiA_RNA","yaiE_RNA","yaiI_RNA","yaiL_RNA","yaiO_RNA","yaiP_RNA","yaiS_RNA","yaiW_RNA","yaiY_RNA","yaiZ_RNA","yajC_RNA","yajD_RNA","yajG_RNA","yajI_RNA","yajL_RNA","yajO_RNA","yajQ_RNA","yajR_RNA","ybaA_RNA","ybaB_RNA","ybaE_RNA","ybaK_RNA","ybaL_RNA","ybaM_RNA","ybaN_RNA","ybaO_RNA","ybaP_RNA","ybaQ_RNA","ybaS_RNA","ybaT_RNA","ybaV_RNA","ybaY_RNA","ybbA_RNA","ybbB_RNA","ybbC_RNA","ybbD_RNA","ybbJ_RNA","ybbN_RNA","ybbO_RNA","ybbP_RNA","ybbW_RNA","ybbY_RNA","ybcC_RNA","ybcD_RNA","ybcF_RNA","ybcH_RNA","ybcI_RNA","ybcJ_RNA","ybcL_RNA","ybcM_RNA","ybcN_RNA","ybcO_RNA","ybcQ_RNA","ybcV_RNA","ybcW_RNA","ybcY_RNA","ybdD_RNA","ybdF_RNA","ybdG_RNA","ybdH_RNA","ybdJ_RNA","ybdK_RNA","ybdL_RNA","ybdM_RNA","ybdN_RNA","ybdO_RNA","ybdR_RNA","ybdZ_RNA","ybeD_RNA","ybeF_RNA","ybeL_RNA","ybeQ_RNA","ybeR_RNA","ybeT_RNA","ybeU_RNA","ybeX_RNA","ybeY_RNA","ybeZ_RNA","ybfA_RNA","ybfB_RNA","ybfC_RNA","ybfD_RNA","ybfE_RNA","ybfF_RNA","ybfG_RNA","ybfH_RNA","ybfL_RNA","ybfN_RNA","ybfO_RNA","ybfP_RNA","ybgA_RNA","ybgC_RNA","ybgD_RNA","ybgE_RNA","ybgI_RNA","ybgJ_RNA","ybgK_RNA","ybgL_RNA","ybgO_RNA","ybgP_RNA","ybgQ_RNA","ybgS_RNA","ybhA_RNA","ybhB_RNA","ybhC_RNA","ybhD_RNA","ybhF_RNA","ybhG_RNA","ybhH_RNA","ybhI_RNA","ybhJ_RNA","ybhK_RNA","ybhL_RNA","ybhM_RNA","ybhN_RNA","ybhP_RNA","ybhQ_RNA","ybhR_RNA","ybhS_RNA","ybiA_RNA","ybiB_RNA","ybiC_RNA","ybiH_RNA","ybiI_RNA","ybiJ_RNA","ybiO_RNA","ybiR_RNA","ybiT_RNA","ybiU_RNA","ybiV_RNA","ybiW_RNA","ybiX_RNA","ybiY_RNA","ybjC_RNA","ybjD_RNA","ybjG_RNA","ybjH_RNA","ybjI_RNA","ybjJ_RNA","ybjL_RNA","ybjM_RNA","ybjN_RNA","ybjO_RNA","ybjP_RNA","ybjQ_RNA","ybjS_RNA","ybjT_RNA","ybjX_RNA","ycaC_RNA","ycaD_RNA","ycaI_RNA","ycaK_RNA","ycaL_RNA","ycaM_RNA","ycaN_RNA","ycaO_RNA","ycaP_RNA","ycaQ_RNA","ycaR_RNA","ycbF_RNA","ycbJ_RNA","ycbK_RNA","ycbU_RNA","ycbV_RNA","ycbX_RNA","ycbZ_RNA","yccA_RNA","yccE_RNA","yccF_RNA","yccJ_RNA","yccM_RNA","yccS_RNA","yccT_RNA","yccU_RNA","yccX_RNA","ycdX_RNA","ycdY_RNA","ycdZ_RNA","yceA_RNA","yceB_RNA","yceD_RNA","yceF_RNA","yceG_RNA","yceH_RNA","yceI_RNA","yceJ_RNA","yceK_RNA","yceM_RNA","yceO_RNA","yceQ_RNA","ycfH_RNA","ycfJ_RNA","ycfK_RNA","ycfL_RNA","ycfP_RNA","ycfT_RNA","ycgB_RNA","ycgI_RNA","ycgJ_RNA","ycgL_RNA","ycgM_RNA","ycgN_RNA","ycgR_RNA","ycgV_RNA","ycgX_RNA","ycgY_RNA","ycgZ_RNA","ychA_RNA","ychE_RNA","ychF_RNA","ychH_RNA","ychJ_RNA","ychN_RNA","ychO_RNA","ychQ_RNA","ychS_RNA","yciA_RNA","yciB_RNA","yciC_RNA","yciE_RNA","yciF_RNA","yciG_RNA","yciH_RNA","yciI_RNA","yciK_RNA","yciN_RNA","yciO_RNA","yciQ_RNA","yciT_RNA","yciU_RNA","yciV_RNA","yciW_RNA","yciX_RNA","ycjD_RNA","ycjF_RNA","ycjG_RNA","ycjM_RNA","ycjN_RNA","ycjO_RNA","ycjP_RNA","ycjQ_RNA","ycjR_RNA","ycjS_RNA","ycjT_RNA","ycjU_RNA","ycjW_RNA","ycjX_RNA","ycjY_RNA","ydaE_RNA","ydaF_RNA","ydaG_RNA","ydaN_RNA","ydaQ_RNA","ydaS_RNA","ydaT_RNA","ydaU_RNA","ydaV_RNA","ydaW_RNA","ydaY_RNA","ydbC_RNA","ydbD_RNA","ydbH_RNA","ydbJ_RNA","ydbK_RNA","ydbL_RNA","ydcA_RNA","ydcC_RNA","ydcD_RNA","ydcF_RNA","ydcH_RNA","ydcI_RNA","ydcJ_RNA","ydcK_RNA","ydcL_RNA","ydcM_RNA","ydcO_RNA","ydcP_RNA","ydcR_RNA","ydcS_RNA","ydcT_RNA","ydcU_RNA","ydcV_RNA","ydcY_RNA","ydcZ_RNA","yddA_RNA","yddB_RNA","yddE_RNA","yddG_RNA","yddH_RNA","yddJ_RNA","yddL_RNA","yddM_RNA","yddW_RNA","ydeA_RNA","ydeE_RNA","ydeI_RNA","ydeK_RNA","ydeN_RNA","ydeO_RNA","ydeP_RNA","ydeQ_RNA","ydeR_RNA","ydeS_RNA","ydeT_RNA","ydeU_RNA","ydfA_RNA","ydfB_RNA","ydfC_RNA","ydfD_RNA","ydfE_RNA","ydfG_RNA","ydfH_RNA","ydfI_RNA","ydfJ_RNA","ydfK_RNA","ydfN_RNA","ydfP_RNA","ydfR_RNA","ydfT_RNA","ydfU_RNA","ydfV_RNA","ydfW_RNA","ydfX_RNA","ydfZ_RNA","ydgA_RNA","ydgC_RNA","ydgD_RNA","ydgH_RNA","ydgI_RNA","ydgJ_RNA","ydgK_RNA","ydhB_RNA","ydhC_RNA","ydhF_RNA","ydhI_RNA","ydhJ_RNA","ydhK_RNA","ydhL_RNA","ydhP_RNA","ydhQ_RNA","ydhR_RNA","ydhS_RNA","ydhT_RNA","ydhU_RNA","ydhV_RNA","ydhW_RNA","ydhX_RNA","ydhY_RNA","ydhZ_RNA","ydiB_RNA","ydiE_RNA","ydiF_RNA","ydiH_RNA","ydiJ_RNA","ydiK_RNA","ydiL_RNA","ydiM_RNA","ydiO_RNA","ydiP_RNA","ydiQ_RNA","ydiR_RNA","ydiS_RNA","ydiT_RNA","ydiU_RNA","ydiV_RNA","ydiY_RNA","ydiZ_RNA","ydjA_RNA","ydjE_RNA","ydjF_RNA","ydjG_RNA","ydjH_RNA","ydjI_RNA","ydjJ_RNA","ydjK_RNA","ydjL_RNA","ydjM_RNA","ydjX_RNA","ydjY_RNA","ydjZ_RNA","yeaC_RNA","yeaD_RNA","yeaE_RNA","yeaG_RNA","yeaH_RNA","yeaK_RNA","yeaL_RNA","yeaO_RNA","yeaQ_RNA","yeaR_RNA","yeaV_RNA","yeaW_RNA","yeaX_RNA","yeaY_RNA","yebB_RNA","yebC_RNA","yebE_RNA","yebF_RNA","yebG_RNA","yebK_RNA","yebO_RNA","yebQ_RNA","yebS_RNA","yebT_RNA","yebV_RNA","yebW_RNA","yebY_RNA","yebZ_RNA","yecA_RNA","yecD_RNA","yecE_RNA","yecF_RNA","yecH_RNA","yecJ_RNA","yecM_RNA","yecN_RNA","yecR_RNA","yecT_RNA","yedA_RNA","yedD_RNA","yedE_RNA","yedF_RNA","yedI_RNA","yedJ_RNA","yedK_RNA","yedL_RNA","yedM_RNA","yedP_RNA","yedR_RNA","yedV_RNA","yedW_RNA","yedX_RNA","yedY_RNA","yedZ_RNA","yeeA_RNA","yeeD_RNA","yeeE_RNA","yeeJ_RNA","yeeN_RNA","yeeO_RNA","yeeP_RNA","yeeR_RNA","yeeS_RNA","yeeT_RNA","yeeW_RNA","yeeX_RNA","yeeY_RNA","yeeZ_RNA","yefM_RNA","yegD_RNA","yegH_RNA","yegJ_RNA","yegK_RNA","yegL_RNA","yegP_RNA","yegQ_RNA","yegR_RNA","yegS_RNA","yegT_RNA","yegU_RNA","yegV_RNA","yegW_RNA","yegX_RNA","yehA_RNA","yehB_RNA","yehC_RNA","yehD_RNA","yehE_RNA","yehI_RNA","yehK_RNA","yehL_RNA","yehM_RNA","yehP_RNA","yehQ_RNA","yehR_RNA","yehS_RNA","yehT_RNA","yehU_RNA","yehW_RNA","yehX_RNA","yehY_RNA","yeiB_RNA","yeiE_RNA","yeiG_RNA","yeiH_RNA","yeiI_RNA","yeiP_RNA","yeiQ_RNA","yeiR_RNA","yeiS_RNA","yeiW_RNA","yejA_RNA","yejB_RNA","yejE_RNA","yejF_RNA","yejG_RNA","yejK_RNA","yejL_RNA","yejM_RNA","yejO_RNA","yfaA_RNA","yfaD_RNA","yfaE_RNA","yfaH_RNA","yfaL_RNA","yfaP_RNA","yfaQ_RNA","yfaT_RNA","yfaU_RNA","yfaV_RNA","yfaW_RNA","yfaX_RNA","yfaY_RNA","yfaZ_RNA","yfbK_RNA","yfbM_RNA","yfbN_RNA","yfbO_RNA","yfbP_RNA","yfbR_RNA","yfbS_RNA","yfbT_RNA","yfbU_RNA","yfbV_RNA","yfcA_RNA","yfcC_RNA","yfcD_RNA","yfcE_RNA","yfcF_RNA","yfcG_RNA","yfcH_RNA","yfcI_RNA","yfcJ_RNA","yfcL_RNA","yfcO_RNA","yfcP_RNA","yfcQ_RNA","yfcR_RNA","yfcS_RNA","yfcT_RNA","yfcU_RNA","yfcV_RNA","yfcZ_RNA","yfdC_RNA","yfdE_RNA","yfdG_RNA","yfdH_RNA","yfdI_RNA","yfdK_RNA","yfdL_RNA","yfdM_RNA","yfdN_RNA","yfdO_RNA","yfdP_RNA","yfdR_RNA","yfdS_RNA","yfdT_RNA","yfdV_RNA","yfdX_RNA","yfdY_RNA","yfeC_RNA","yfeD_RNA","yfeH_RNA","yfeK_RNA","yfeN_RNA","yfeO_RNA","yfeR_RNA","yfeS_RNA","yfeW_RNA","yfeX_RNA","yfeY_RNA","yfeZ_RNA","yffB_RNA","yffL_RNA","yffM_RNA","yffN_RNA","yffO_RNA","yffP_RNA","yffQ_RNA","yffR_RNA","yffS_RNA","yfgD_RNA","yfgG_RNA","yfgH_RNA","yfgI_RNA","yfgJ_RNA","yfgM_RNA","yfgO_RNA","yfhG_RNA","yfhH_RNA","yfhL_RNA","yfhM_RNA","yfhR_RNA","yfiB_RNA","yfiC_RNA","yfiE_RNA","yfiF_RNA","yfiH_RNA","yfiL_RNA","yfiM_RNA","yfiP_RNA","yfiR_RNA","yfjD_RNA","yfjH_RNA","yfjI_RNA","yfjJ_RNA","yfjM_RNA","yfjP_RNA","yfjQ_RNA","yfjR_RNA","yfjS_RNA","yfjT_RNA","yfjU_RNA","yfjW_RNA","yfjX_RNA","yfjY_RNA","yfjZ_RNA","ygaC_RNA","ygaH_RNA","ygaM_RNA","ygaP_RNA",yg"aQ_1_RNA",yg"aQ_2_RNA",yg"aQ_3_RNA",yg"aQ_4_RNA","ygaU_RNA","ygaV_RNA","ygaX_RNA","ygaY_RNA","ygaZ_RNA","ygbA_RNA","ygbE_RNA","ygbI_RNA","ygbJ_RNA","ygbK_RNA","ygbL_RNA","ygbM_RNA","ygbN_RNA","ygcE_RNA","ygcN_RNA","ygcO_RNA","ygcP_RNA","ygcQ_RNA","ygcR_RNA","ygcS_RNA","ygcU_RNA","ygcW_RNA","ygdB_RNA","ygdD_RNA","ygdG_RNA","ygdH_RNA","ygdI_RNA","ygdQ_RNA","ygdR_RNA","ygeA_RNA","ygeK_RNA","ygeL_RNA","ygeN_RNA","ygeO_RNA","ygeP_RNA","ygeQ_RNA","ygeR_RNA","ygeV_RNA","ygeW_RNA","ygeX_RNA","ygfB_RNA","ygfF_RNA","ygfI_RNA","ygfK_RNA","ygfM_RNA","ygfS_RNA","ygfT_RNA","ygfZ_RNA","yggC_RNA","yggD_RNA","yggE_RNA","yggF_RNA","yggI_RNA","yggL_RNA","yggM_RNA","yggN_RNA","yggP_RNA","yggR_RNA","yggS_RNA","yggT_RNA","yggU_RNA","yggW_RNA","yggX_RNA","yghA_RNA","yghB_RNA","yghD_RNA","yghE_RNA","yghF_RNA","yghG_RNA","yghJ_RNA","yghO_RNA","yghQ_RNA","yghR_RNA","yghS_RNA","yghT_RNA","yghU_RNA","yghW_RNA",yg"hX_1_RNA",yg"hX_2_RNA","yghZ_RNA","ygiA_RNA","ygiB_RNA","ygiC_RNA","ygiD_RNA","ygiF_RNA","ygiH_RNA","ygiL_RNA","ygiM_RNA","ygiN_RNA","ygiQ_RNA","ygiS_RNA","ygiV_RNA","ygiW_RNA","ygiZ_RNA","ygjH_RNA","ygjI_RNA","ygjJ_RNA","ygjK_RNA","ygjP_RNA","ygjQ_RNA","ygjR_RNA","ygjV_RNA","yhaB_RNA","yhaH_RNA","yhaI_RNA","yhaJ_RNA","yhaK_RNA","yhaL_RNA","yhaM_RNA","yhaO_RNA","yhaV_RNA","yhbE_RNA","yhbO_RNA","yhbP_RNA","yhbQ_RNA","yhbS_RNA","yhbT_RNA","yhbU_RNA","yhbV_RNA","yhbW_RNA","yhbX_RNA","yhbY_RNA","yhcA_RNA","yhcB_RNA","yhcC_RNA","yhcD_RNA","yhcF_RNA","yhcG_RNA","yhcH_RNA","yhcN_RNA","yhcO_RNA","yhdE_RNA","yhdH_RNA","yhdJ_RNA","yhdN_RNA","yhdP_RNA","yhdT_RNA","yhdU_RNA","yhdV_RNA","yhdW_RNA","yhdX_RNA","yhdY_RNA","yhdZ_RNA","yheO_RNA","yheS_RNA","yheT_RNA","yheU_RNA","yheV_RNA","yhfA_RNA","yhfG_RNA","yhfK_RNA","yhfL_RNA","yhfS_RNA","yhfT_RNA","yhfU_RNA","yhfW_RNA","yhfX_RNA","yhfY_RNA","yhfZ_RNA","yhgA_RNA","yhgE_RNA","yhgF_RNA","yhgN_RNA","yhhA_RNA","yhhH_RNA","yhhI_RNA","yhhJ_RNA","yhhL_RNA","yhhM_RNA","yhhN_RNA","yhhQ_RNA","yhhS_RNA","yhhT_RNA","yhhW_RNA","yhhX_RNA","yhhY_RNA","yhhZ_RNA","yhiD_RNA","yhiI_RNA","yhiK_RNA","yhiM_RNA","yhiN_RNA",yh"iS_1_RNA","yhjA_RNA","yhjB_RNA","yhjC_RNA","yhjD_RNA","yhjE_RNA","yhjG_RNA","yhjJ_RNA","yhjR_RNA","yhjV_RNA","yhjX_RNA","yhjY_RNA","yiaA_RNA","yiaB_RNA","yiaC_RNA","yiaD_RNA","yiaF_RNA","yiaG_RNA","yiaJ_RNA","yiaK_RNA","yiaL_RNA","yiaM_RNA","yiaN_RNA","yiaO_RNA","yiaT_RNA","yiaU_RNA","yiaV_RNA","yiaW_RNA","yiaY_RNA","yibA_RNA","yibF_RNA","yibH_RNA","yibI_RNA","yibJ_RNA","yibL_RNA","yibN_RNA","yibQ_RNA","yibT_RNA","yicC_RNA","yicG_RNA","yicH_RNA","yicI_RNA","yicJ_RNA","yicL_RNA","yicN_RNA","yicR_RNA","yicS_RNA","yidA_RNA","yidB_RNA","yidC_RNA","yidD_RNA","yidE_RNA","yidF_RNA","yidG_RNA","yidH_RNA","yidI_RNA","yidJ_RNA","yidK_RNA","yidL_RNA","yidP_RNA","yidQ_RNA","yidR_RNA","yidX_RNA","yidZ_RNA","yieE_RNA","yieF_RNA","yieH_RNA","yieK_RNA","yieL_RNA","yieP_RNA","yifB_RNA","yifE_RNA","yifK_RNA","yifL_RNA","yifN_RNA","yifO_RNA","yigA_RNA","yigB_RNA","yigE_RNA","yigF_RNA","yigG_RNA","yigI_RNA","yigL_RNA","yigM_RNA","yigZ_RNA","yihA_RNA","yihD_RNA","yihF_RNA","yihG_RNA","yihI_RNA","yihL_RNA","yihM_RNA","yihN_RNA","yihO_RNA","yihP_RNA","yihQ_RNA","yihR_RNA","yihS_RNA","yihT_RNA","yihU_RNA","yihV_RNA","yihW_RNA","yihX_RNA","yihY_RNA","yiiD_RNA","yiiE_RNA","yiiF_RNA","yiiG_RNA","yiiM_RNA","yiiQ_RNA","yiiR_RNA","yiiS_RNA","yiiX_RNA","yijD_RNA","yijE_RNA","yijF_RNA","yijO_RNA","yjaA_RNA","yjaB_RNA","yjaG_RNA","yjaH_RNA","yjaZ_RNA","yjbB_RNA","yjbD_RNA","yjbE_RNA","yjbF_RNA","yjbG_RNA","yjbH_RNA","yjbJ_RNA","yjbL_RNA","yjbM_RNA","yjbQ_RNA","yjbR_RNA","yjcB_RNA","yjcE_RNA","yjcF_RNA","yjcH_RNA","yjcO_RNA","yjcS_RNA","yjcZ_RNA","yjdC_RNA","yjdF_RNA","yjdI_RNA","yjdJ_RNA","yjdM_RNA","yjdN_RNA","yjdP_RNA","yjeF_RNA","yjeH_RNA","yjeI_RNA","yjeJ_RNA","yjeM_RNA","yjeN_RNA","yjeO_RNA","yjeT_RNA","yjfC_RNA","yjfF_RNA","yjfI_RNA","yjfJ_RNA","yjfK_RNA","yjfL_RNA","yjfM_RNA","yjfN_RNA","yjfP_RNA","yjfY_RNA","yjfZ_RNA","yjgA_RNA","yjgH_RNA","yjgL_RNA","yjgM_RNA","yjgN_RNA","yjgR_RNA","yjgW_RNA","yjgZ_RNA","yjhB_RNA","yjhC_RNA","yjhD_RNA","yjhE_RNA","yjhF_RNA","yjhG_RNA","yjhH_RNA","yjhP_RNA","yjhQ_RNA","yjhR_RNA","yjhU_RNA","yjhV_RNA","yjhX_RNA","yjiA_RNA","yjiC_RNA","yjiG_RNA","yjiH_RNA","yjiJ_RNA","yjiK_RNA","yjiL_RNA","yjiM_RNA","yjiN_RNA","yjiP_RNA","yjiQ_RNA","yjiR_RNA","yjiS_RNA","yjiT_RNA","yjiV_RNA","yjiX_RNA","yjiY_RNA","yjjA_RNA","yjjB_RNA","yjjG_RNA","yjjI_RNA","yjjJ_RNA","yjjP_RNA","yjjQ_RNA","yjjU_RNA","yjjV_RNA","yjjW_RNA","yjjX_RNA","yjjY_RNA","yjjZ_RNA","yjtD_RNA","ykfA_RNA","ykfB_RNA","ykfC_RNA","ykfF_RNA","ykfG_RNA","ykfH_RNA","ykfI_RNA","ykfJ_RNA","ykgA_RNA","ykgE_RNA","ykgF_RNA","ykgG_RNA","ykgH_RNA","ykgJ_RNA","ykgL_RNA","ykgM_RNA","ykgN_RNA","ykgO_RNA","ykiA_RNA","ylaC_RNA","ylbF_RNA","ylbG_RNA","ylbH_RNA","ylcG_RNA","yliI_RNA","yliL_RNA","ymbA_RNA","ymcE_RNA","ymdA_RNA","ymdB_RNA","ymdE_RNA","ymdF_RNA","ymfA_RNA","ymfD_RNA","ymfE_RNA","ymfI_RNA","ymfJ_RNA","ymfK_RNA","ymfL_RNA","ymfM_RNA","ymfN_RNA","ymfO_RNA","ymfP_RNA","ymfQ_RNA","ymfR_RNA","ymfS_RNA","ymfT_RNA","ymgA_RNA","ymgC_RNA","ymgD_RNA","ymgE_RNA","ymgF_RNA","ymgG_RNA","ymgH_RNA","ymiA_RNA","ymjA_RNA","ynaA_RNA","ynaE_RNA","ynaI_RNA","ynaJ_RNA","ynaK_RNA","ynbA_RNA","ynbB_RNA","ynbC_RNA","ynbD_RNA","ynbE_RNA","yncD_RNA","yncE_RNA","yncG_RNA","yncH_RNA","yncI_RNA","yncJ_RNA","yneE_RNA","yneG_RNA","yneH_RNA","yneJ_RNA","yneK_RNA","yneL_RNA","ynfA_RNA","ynfB_RNA","ynfC_RNA","ynfD_RNA","ynfE_RNA","ynfF_RNA","ynfG_RNA","ynfH_RNA","ynfK_RNA","ynfL_RNA","ynfM_RNA","ynfN_RNA","ynfO_RNA","yniA_RNA","yniB_RNA","yniC_RNA","yniD_RNA","ynjA_RNA","ynjB_RNA","ynjC_RNA","ynjD_RNA","ynjE_RNA","ynjF_RNA","ynjH_RNA","ynjI_RNA","yoaA_RNA","yoaB_RNA","yoaC_RNA","yoaE_RNA","yoaF_RNA","yoaG_RNA","yoaH_RNA","yoaI_RNA","yobA_RNA","yobB_RNA","yobD_RNA","yobF_RNA","yobH_RNA","yodB_RNA","yodC_RNA","yodD_RNA","yoeB_RNA","yoeF_RNA","yohC_RNA","yohD_RNA","yohF_RNA","yohH_RNA","yohJ_RNA","yohK_RNA","yohO_RNA","yojI_RNA","ypdA_RNA","ypdB_RNA","ypdC_RNA","ypdE_RNA","ypdF_RNA","ypdI_RNA","ypeA_RNA","ypeB_RNA","ypeC_RNA","ypfG_RNA","ypfH_RNA","ypfJ_RNA","ypfN_RNA","yphA_RNA","yphB_RNA","yphC_RNA","yphD_RNA","yphE_RNA","yphF_RNA","yphG_RNA","yphH_RNA","ypjA_RNA","ypjB_RNA","ypjC_RNA","ypjD_RNA","ypjF_RNA","ypjJ_RNA","ypjK_RNA",yp"jM_1_RNA",yp"jM_2_RNA",yp"jM_3_RNA","yqaA_RNA","yqaB_RNA","yqaE_RNA","yqcA_RNA","yqcC_RNA","yqcE_RNA","yqeA_RNA","yqeB_RNA","yqeC_RNA","yqeF_RNA","yqeG_RNA","yqeH_RNA","yqeI_RNA","yqeJ_RNA","yqeK_RNA","yqfA_RNA","yqfB_RNA","yqfE_RNA","yqgA_RNA","yqgB_RNA","yqgC_RNA","yqgD_RNA","yqgE_RNA","yqgF_RNA","yqhA_RNA","yqhC_RNA","yqhD_RNA","yqhG_RNA","yqhH_RNA","yqiA_RNA","yqiB_RNA","yqiC_RNA","yqiG_RNA","yqiH_RNA","yqiI_RNA","yqiJ_RNA","yqiK_RNA","yqjA_RNA","yqjC_RNA","yqjD_RNA","yqjE_RNA","yqjF_RNA","yqjG_RNA","yqjH_RNA","yqjI_RNA","yqjK_RNA","yraI_RNA","yraJ_RNA","yraK_RNA","yraN_RNA","yraP_RNA","yraQ_RNA","yraR_RNA","yrbG_RNA","yrbL_RNA","yrdA_RNA","yrdB_RNA","yrdD_RNA","yrfF_RNA","yrfG_RNA","yrhA_RNA","yrhB_RNA","ysaA_RNA","ysaB_RNA","ysgA_RNA","ytfA_RNA","ytfB_RNA","ytfE_RNA","ytfF_RNA","ytfG_RNA","ytfH_RNA","ytfJ_RNA","ytfK_RNA","ytfL_RNA","ytfP_RNA","ytfQ_RNA","ytfR_RNA","ytfT_RNA","ytjA_RNA","ytjB_RNA","ytjC_RNA","yzcX_RNA","yzfA_RNA","yzgL_RNA","zapA_RNA","zapB_RNA","zapC_RNA","zapD_RNA","zapE_RNA","zinT_RNA","zipA_RNA","zitB_RNA","zntA_RNA","zntR_RNA","znuA_RNA","znuB_RNA","znuC_RNA","zraP_RNA","zraR_RNA","zraS_RNA","zupT_RNA","zur_RNA","zwf_RNA"
10.,0.0,1.0759473356558,2.93141068217998,1.17635523588478,4.97122394283816,3.35343420107015,0.0,1.68619321994386,1.39119842878381,0.0,1.64022398651179,2.47888368804602,1.67474358967947,6.4381687991883,17.104809346844,4.89790704158092,13.2715974448771,6.1588111342593,31.6683570812092,6.18199944186,5.82312117115194,16.0788877962725,3.83524592434391,4.80113649983067,5.39725940050925,1.30530676309799,7.95033526237158,1.45851276824217,2.22443343107472,3.73817415262389,2.0066149138449,0.0,0.0,1.32650626940904,1.62868271985195,1.01881127399244,2.92252563055459,2.09614062886418,1.98528492148385,1.43650029503765,0.0,2.13813325747899,0.0,11.3519950059474,4.41783719911772,2.27615839223789,1.00854676303854,0.0,2.42070634963572,1.21496473373465,2.14824424798794,1.00562024992046,1.23081834584066,0.0,0.0,0.0,1.04260672551047,0.0,1.1682050874185,5.96753313396207,1.77022273884895,0.0,0.0,2.11714891045979,16.6012262476663,1.79622683391679,1.03525533328749,0.0,2.70682697092509,3.35471128440768,0.0,7.87074479014116,8.62262590663843,7.51193725311366,5.40166569904393,5.81733132412096,9.97344601385174,3.07322401491959,0.0,1.59611364413939,1.85412315998574,0.0,0.0,2.26563069284469,0.0,1.6196438013336,4.77711455749127,0.0,0.0,6.62943385202739,1.0130390398053,0.0,0.0,0.0,1.14586398409228,5.98077645147152,2.8345962885308,1.50248199354422,3.15695678827627,2.75620523868983,2.49688581793252,1.25802822290381,4.49497516880369,2.89139044240945,1.6240838379477,1.31123248626466,1.73802432112157,5.53463079581104,3.01524471147145,3.53599900769575,1.13269481591633,1.43514536231247,3.76402194675817,2.4805730066502,1.26666449188514,3.03565586832387,1.19628140385204,1.25401701030557,0.0,1.11206229842098,2.52692821191313,0.0,0.0,1.60314558628857,0.0,1.20439845773222,1.08122533423738,1.0360759453744,1.31192006033991,1.70470391190995,6.16651522120676,2.80062294692156,1.6307639012219,6.3581218058194,4.09090501465779,2.15205785447097,5.49015484482154,1.92477195599153,5.33824348348127,1.99652757585978,1.01665231377004,2.18425431580113,4.01945725512677,3.26867517883182,1.06216631751198,3.29379406325123,1.4489408431934,14.673562686671,1.18191112705236,5.68573532128463,8.91840771041474,1.35371568283028,10.4155692438435,0.0,7.49010758187461,6.34453695929171,7.05729807982506,0.0,1.87038328896517,1.18872336658769,1.34215608499703,4.63666331934584,1.00291823180923,1.04070110266597,1.08635322226005,2.33393393026871,4.59047662652494,3.67934282887705,1.72969899463605,4.58682587667695,5.17914582578252,8.85325874997901,2.47483194304812,8.56501042757964,6.5889899826188,4.56255910678292,4.97186193894239,1.78563844622777,0.0,1.00861279775536,1.21197785980801,3.68518772550126,2.17817167382164,1.52839567222368,1.71514020592124,1.37205597383102,2.25703805968832,1.55612603842719,2.74656607522474,17.274644825719,0.0,3.21817770588066,2.08406127457082,2.84840273693246,4.85156835879523,1.95800981258948,6.09214298119165,2.74607875806717,2.75162555220197,2.49554454827883,2.47381988468827,2.34542108247094,5.01076618257169,4.68175842887854,5.22851818488772,5.16569356482475,5.02000591898281,0.0,5.43147308025216,2.0914059781514,1.41498278128695,1.49444328237344,0.0,1.02558406711915,0.0,0.0,1.05296466795515,0.0,0.0,0.0,9.56510056560789,10.127663840007,4.77149176573713,4.37638021288479,5.91699995946664,7.19934639902353,6.08351473350216,6.44145783018579,5.04565662783798,5.37708307084528,1.18587939146084,2.7819161239868,2.27083433562938,3.33698951248148,6.95922785209822,16.6068131282272,5.14291623933488,4.09301910680333,2.57460858668097,1.53961895489106,3.27170244974272,2.73452311997602,4.13659880109568,4.319631732369,2.14161517298824,1.57298909900899,2.79047034814549,1.31129660133957,6.16842380662591,2.2429521354852,1.62600593972642,2.22318280027538,2.75100702952368,2.5634652486677,1.02912029535315,1.07592950912606,2.11245653116128,1.76056835188622,2.63792566888577,2.23412869266498,7.0755518091722,7.62878362189625,4.44605004013665,6.07557570819255,0.0,0.0,1.63748510858933,0.0,3.57253609969157,3.81290946695877,1.46119134838764,5.21667798448588,5.61920244845429,6.1585585978694,3.63665658054733,2.23907792793414,7.41028482018934,2.473153202755,3.4479486019331,1.14661809467683,2.18346281523413,4.76708315143106,19.9635923576518,3.99630646414972,2.74892193383349,4.27620461064561,1.25125663342086,1.07238412600451,3.64146778308212,3.13548949633329,1.21100579905959,7.82997859641269,3.12649547627484,1.76492969429041,2.54559418295918,0.0,1.00391003202559,0.0,1.09777347334051,1.28021191120692,3.06589003912186,0.0,1.15920291690411,3.11703604027488,0.0,2.49120921789124,8.2776536556843,7.87077877184045,1.19387370048817,1.54662292402675,1.99061153569773,1.31615123310227,1.49675411824115,1.05713503359805,2.46190673511118,1.01820712146954,0.0,1.94321125358255,2.26215698306265,5.53695489100471,0.0,1.44969547645532,1.18995606635461,0.0,4.74986333927973,1.10499167354939,1.22072423679617,2.00954347686416,1.48899298171893,2.2662455003535,1.36447363701389,3.43954483164352,3.3975163768576,1.54853445462997,1.00236415167126,0.0,1.37663192665459,14.4139526946784,1.389987564039,4.98891741426784,3.40301227920259,1.13692114625325,1.20849120833086,1.6722606741211,1.1300413144285,1.82717137857975,1.91460541210042,3.34016614035727,2.94998311968872,6.79141138269068,4.79727568867519,5.48655762048536,6.90710230499161,7.20179228434791,7.33058654594348,1.31632670036012,1.35992400994384,5.09162776059599,1.6917563110936,4.40644938152186,1.81195204284437,0.0,0.0,0.0,0.0,0.0,1.5309024527627,1.50608793309523,1.35770399746384,2.68810922026623,5.03514577809745,2.57894138188449,5.15883053281915,5.68597497292515,5.01458311787586,2.38882647521769,6.21381289875041,3.40897797976536,3.11358537844272,5.46420367662526,3.55713461607861,0.0,1.03775348261111,4.02070423280277,3.91899181266615,1.54767075350729,2.8154236245486,4.08650184511882,3.77964608614442,1.83533664003117,4.45910071949357,2.53737869596523,4.79528053739302,5.30217206015871,1.09767455017128,5.68158847748202,4.65577039662359,3.70859197730935,5.4580734973103,1.1819905671252,4.3158866864075,1.08469190533735,1.01694270148158,2.79191513648619,6.88223686315702,7.24406320049464,1.47276692843464,3.594189745972,1.70393174751797,6.05804640451521,6.02126863750591,2.38261752319406,1.17342182329555,3.31344501161681,5.88480091190373,3.30404025121612,5.17155327196834,1.81539904769107,2.39700578492486,0.0,0.0,0.0,0.0,2.36072714851599,1.61916698353341,1.31869281743305,0.0,0.0,4.37199614542972,9.64829745916762,4.58906594336213,7.52065410438568,1.86694266550828,5.41211179928014,5.81227087046995,5.30838053968512,3.75741401228352,4.91296069121455,6.0071429392591,31.109329573887,2.42407808924887,1.64348876087775,1.81781345094152,4.53578489183068,2.93841565565418,2.51267260306996,1.26405089161467,2.05522854368699,3.41074042618647,5.00966302670942,7.16601257244398,1.693503759062,4.42891317780805,2.78569088015312,5.14971655179417,4.48378625489923,5.71284633144664,0.0,1.3165397907128,3.40029596422015,4.92323483270593,3.45330011836547,5.14536826836119,1.83911404316051,4.66761230666927,3.01653531187569,3.75829750996173,1.41240939286419,1.29281853750906,0.0,1.18502446330081,5.06273792051254,5.34497302450453,6.49065514781906,5.43669002492405,8.44657789595329,12.3900419475369,3.63927183647752,5.32514628668252,4.92827792395092,4.83764630060708,1.35747689105657,10.5391022272763,5.1499122840527,7.92618668548379,7.95961463383953,4.30354807441669,3.83747604384305,3.97641026046399,3.06595845792122,0.0,3.32178809014284,5.63709732087762,9.73142662483129,2.84698756117511,3.36010301224704,10.0491321207719,2.48467000474604,2.3452050860099,1.0687329663945,1.35328672924801,1.5053182311249,6.99111662165423,7.50361292164273,4.64328330711563,11.678147104744,6.34360190208688,2.92525524882913,4.46919563866092,4.3979087217079,3.38714308055489,5.67294293490619,1.61071659468291,3.96801272185744,1.43829269687337,1.17472203677248,0.0,6.34686122330996,1.15744581469405,1.22416649210587,0.0,1.72101357468328,6.12710796553334,4.23869819911099,2.1817444982873,4.47115334322703,1.56522521324463,1.28238376624453,2.42006097385339,1.42680998665985,1.214754064376,1.05955582940182,7.52854723008856,2.63008921205971,3.56918195692846,2.20816551843789,1.75025190244514,5.39484242344152,1.87700185384091,2.91566727603385,4.73569334908566,1.48498669001236,8.1504679808216,1.80425344750737,5.81521021007647,1.12724590577966,1.0415622458529,2.08948703751301,4.72343949845449,1.16240667239706,1.39907363192326,1.856860219311,3.21621008866108,3.63501992630296,2.70433373402201,1.0648545019776,4.56177901110129,1.74305319651363,0.0,1.33234038043237,1.09146005556858,0.0,0.0,3.61089000859025,4.39439116882576,3.45702899788513,2.96107660298311,1.50101206123198,8.05165320817729,6.39244815502974,0.0,0.0,1.19148390777998,4.96432750796511,2.15998789105023,3.43158289258379,3.40387627095228,4.20718819642099,4.64647130554217,4.28176390520604,0.0,1.00433419147924,1.72643530652343,2.93128076232469,1.87926179803118,3.58036923323732,0.0,1.29987980461788,1.4425380081783,1.87802280975366,1.17764330260229,2.06832940641407,6.08336208113852,5.86393266867799,6.33489817035499,5.27737304101101,10.5527379339712,6.80337404640256,5.06996539957609,6.26121844820896,12.2007317216971,1.81924516286479,4.46903352952167,3.93495977881614,3.53456529159074,1.16982746028928,2.00459625753177,4.32710487395033,6.93525984632727,5.65409912026692,6.7010647014889,3.6472599182479,2.12717982388077,2.39070900819333,3.2346711598475,3.64079068264099,3.03901476383382,4.60856797347245,1.46794876746827,0.0,1.28328306393667,1.7014665120958,4.35992886845446,3.06588234307005,0.0,1.14994636838584,2.97533752943899,4.36901165557757,5.48678066289798,1.32188939962242,3.66854340820189,2.9786789154563,3.89702392252355,0.0,3.15389274702121,0.0,1.17651895889445,0.0,1.11419078451868,3.39092316052895,1.24815478020405,3.22460098832841,0.0,0.0,0.0,0.0,1.76326104998722,0.0,5.62384893270756,3.10580391069309,2.6817438557121,2.55961476054992,2.73989385197233,1.68236520488217,1.99606678708313,1.8324547990614,4.00889203492239,0.0,0.0,0.0,1.06004846157363,1.07091093752207,3.34922440478827,2.04747231591244,0.0,1.20548076485565,0.0,1.23427742501639,10.8318339163554,1.570702723082,12.4116621770138,4.02985317664696,2.47470029652666,2.69763613669826,0.0,2.83515583228745,0.0,7.02081465838795,4.59150979292964,3.48202368457965,1.2583716064392,0.0,2.9246670539796,7.84798989105445,1.9458972336291,1.70137904019473,7.01235941689017,0.0,2.40991892943064,3.8491964444281,3.66101013713083,3.48042161374764,2.12671065561391,3.20796653321767,0.0,0.0,3.77533653115305,0.0,1.13160734927619,2.17412690361854,0.0,1.00865337348744,0.0,0.0,0.0,8.45680529295593,5.41596999697177,0.0,0.0,1.27185837457068,0.0,0.0,2.06452704948242,1.21614578768864,7.98714690640872,2.62873594760964,5.55098712358065,6.12997483349608,2.48144698260685,3.82756278784463,1.86886126587582,1.87832810493344,5.82336138204576,7.13566005694881,5.25355212229618,5.55717497167399,5.24500285613074,7.08396519528116,3.49085604720512,5.24765666789907,1.41660778158764,2.05675795555,1.45347204785985,1.93691348208688,0.0,1.99206546899268,4.19968468761219,1.23094509088563,4.4357369829646,1.53910211341961,2.93135836720752,3.91901169323412,11.0534962446747,1.19710879566855,6.01729350225645,1.62861050474326,1.44635208562302,1.43148629673418,1.13205590779101,0.0,0.0,1.05490985751154,2.94180830835522,3.49961889700938,2.90532217574685,6.45202107150946,1.96325021487034,1.64390036522097,1.1150990104401,1.01928495039537,1.65482338332321,1.33905812497058,1.45949983402283,3.56738161645624,2.9374558836359,1.05460946459475,4.76053421621213,4.74777319931905,1.85623774532081,1.92375325306744,1.11195489888847,4.00119531496104,0.0,4.87112604106026,1.14902116380134,4.35724788571657,4.59706105119117,5.58173443860002,2.78199672834214,4.73434588662503,2.42825783380137,2.623098522653,3.46033367034687,2.03145557474718,4.36993193918191,6.54643120429068,3.27751193764412,1.5948893835501,15.6709727921968,1.85465474307322,2.13557448525962,3.58736394041062,2.30375838001042,2.46051076296489,1.91375007502197,1.62858532033675,5.3367698634091,1.38376446903398,8.34770630484974,1.2328809212952,0.0,0.0,1.22784955306932,0.0,2.03782445770816,10.3322494823382,5.68860498095911,4.63453031439111,6.08649278908396,4.76830549040742,9.49298550606321,6.00269215045183,7.36395367447481,6.49715444789513,17.9891479156988,7.50319568475926,6.87775186751075,5.29893619084417,4.91738346826633,4.98849392943979,10.4850725916653,11.0889395557475,4.77816617025242,3.85718200248786,5.11885216310477,5.3140511940745,5.63626464475992,5.42166190161386,12.4909456797173,8.05062869820785,10.7522697006367,4.25043001816154,5.68434535961074,17.5155175303938,4.60955625354056,3.69368252163258,5.5831051021426,6.47362366281035,5.40869804371542,5.57549243809499,4.42330215825913,6.23752399016204,7.07100588875139,3.49302793410729,3.00105082484532,11.9408590863705,5.26076161939794,5.00814700167709,3.44686441908206,5.64793308403874,15.0506046604937,4.96750251944424,6.47593721085283,2.0299451108486,1.12867142903513,2.48443203600498,2.49178850420386,3.261098780023,14.2668188166562,3.51569071358763,8.68808495519004,2.10500604595471,1.72681895634053,12.457250477049,2.89211488328089,2.4992258872133,3.6886579798744,3.67574424686268,1.4670146367098,2.14903867572091,3.50370472887164,0.0,1.05307005810989,0.0,1.1549939834054,1.04552992865754,13.7027807517414,1.46541711848507,7.92040052834308,21.7920821827272,2.21847687405877,1.73257606632155,1.73153275770448,4.88651181287825,0.0,0.0,0.0,0.0,0.0,0.0,1.02936035656224,1.05832137749517,1.56144514902051,1.32083228415308,0.0,1.42636688638047,1.41331168053652,1.79006384719031,5.95854239687174,6.63327944483784,6.336964786384,5.47907614692351,2.81440047042118,4.59767325815058,5.33304619608938,3.40972785262955,3.68985725545573,4.95527735093598,4.05841427634556,3.33443534357241,5.52864154870384,4.47082981494539,1.14789166627819,1.88946769430013,1.17488755525873,1.77332073934666,0.0,1.91526383657608,1.74603828848648,4.19117476270763,2.39287705683771,2.867351842616,6.51944813951635,5.7679509665123,2.37111039206169,6.6929616318899,1.21493385631369,2.14405816494594,1.05950766883247,1.22458195473446,0.0,0.0,1.06758643194334,1.23439365995928,0.0,1.46138181224637,2.41372531782434,1.0474122354399,2.4990468245048,4.61809994059965,1.41205716045205,1.64128995469262,5.31380266163297,4.70631451633318,16.174875563068,0.0,1.31505881260912,0.0,1.06441455614602,1.70241939482305,6.44638653032076,8.34300052933112,5.13991369104776,4.41416927270591,6.06217361988985,7.6750633308078,5.93598680108561,0.0,3.41989485504077,5.6331782422629,4.1407188242846,6.99681152213136,6.19111856350461,6.23689394915676,6.13050103526635,2.40622214016791,3.89517454180606,1.63690067257041,0.0,0.0,1.09190264460846,1.09546623042767,0.0,11.835277106834,3.28265586518914,3.30270290338286,0.0,2.58964922496003,13.516774085532,2.08088911160218,1.50783319770471,4.53373454107168,3.32445745631506,6.15577599142351,1.03296767886229,5.31870856244659,4.53836940181478,4.8374491467785,3.8986678717461,4.715637167778,0.0,6.6272687220197,2.87273325935829,4.67530007775421,4.48213033844557,7.83537450796131,6.99944042034647,1.5018587566684,4.69801842437806,5.28740030543697,4.87127716333329,4.1676966177883,2.34617813647849,3.49844936342421,2.4822079908658,3.92771973974147,5.13615157974853,8.29311573286496,3.49680944041643,6.01889884311088,1.63727158365047,5.56509042519379,1.62209536453825,6.14647951912689,6.21572087818835,17.235106111294,1.75063580433213,2.0890186675328,2.25973220480594,5.16220103580876,1.52354841040951,3.96779255502011,4.3390376517051,3.62963449255177,4.71107752592956,1.592563094663,2.65581981425662,5.93997149397054,3.36612840856757,5.21325958218988,5.36215896477466,9.99536101898824,4.47162971941647,13.3744547604641,4.09319840549154,5.50464343521571,4.2430714850358,2.41335252562179,1.16389668829263,1.54677608362137,8.56682304883332,7.26385122593115,7.15499424636448,6.51089845799881,7.85614114380327,4.54085990828652,0.0,0.0,0.0,0.0,0.0,6.78025974353246,4.33614667785153,2.88731261067393,4.70280936895589,1.04179880172409,17.2377907114287,14.7709858821167,17.4656757175135,6.85684167619313,4.44622926064257,3.46198077319002,5.20340146000742,2.57902587286696,5.6029204170446,3.35943212466336,1.88844365670119,1.62239972398874,1.01213034830856,3.10680742211016,1.27049669592401,1.0372099321159,10.12756856433,2.31045258267004,5.19325213714857,4.5713133767671,2.05273672527869,4.03654953973398,4.25352966464072,2.19450575050207,5.01188960134813,3.4742059802627,2.73341027927585,4.96032561924263,11.8277068362998,4.71724542065427,0.0,6.69672131763941,4.29411129709304,3.8717093691247,3.96067677253821,5.87073231069659,3.05239988114674,8.15943587506603,3.81605570024883,4.93130415257263,2.97840546512277,1.03422065550803,1.22533585852793,0.0,1.06623762689115,0.0,0.0,0.0,1.43247447262744,0.0,0.0,0.0,2.71327735659098,0.0,1.14312113218341,3.24316883349122,2.12086235407744,3.06275437988229,4.81722829322145,5.83743707455063,1.94573556627965,4.13672153621796,1.34858383743281,0.0,0.0,2.6257570053581,2.60543006454108,6.6051624642932,5.15774331725519,2.42005859312427,1.30911212444645,1.49291473876912,1.52792342040532,1.05796859777118,7.76086688885691,2.24102611634872,2.805158371249,2.6303399379469,1.0436866179923,3.61960823822164,1.35114693052479,4.2824309070268,0.0,3.56980220290297,3.50572357906286,4.01984467249335,6.17142941799212,5.57668558988845,4.14407790041629,9.73346580459296,5.22345739855784,2.17446805883466,3.31552987347584,1.77152645824308,2.80500511771905,3.1839980894117,4.72200103719216,6.60255779959573,1.62859311589869,23.818335652879,6.111220818247,8.24056843891501,6.12572547728477,13.883092535464,16.7809454008982,3.5906932905361,3.06662100351365,1.75234018812416,1.47332077107447,1.74182519669317,1.92919598511585,1.11173058408329,5.91649042285837,5.91785114494277,4.00498496785869,10.5677943147276,6.0800298493194,5.03142920275907,3.43241630781453,4.75420464889213,4.89759611946913,1.32875572019875,6.25343844687515,5.07832135920147,4.34296968216175,6.68990099188194,11.6568214583183,0.0,1.61443166228019,4.23295694550282,1.05798209282624,2.03170593687789,1.75300936200905,2.20995917434264,2.11379595515306,3.71141071277833,0.0,1.71556775070935,2.34235812852666,1.61658265277839,1.14566502776605,1.49246969435684,3.39916097125474,5.80608956334791,5.45126924073235,14.5594713596624,1.10508269986427,20.7114615238954,7.05642047683674,3.177651206387,2.84165924210412,12.165835323513,6.30774613058223,0.0,2.44653235385905,7.26918806466353,1.3431708540914,1.14103656848153,1.72444408020543,5.68562681226476,2.53867888100429,6.00816815125163,2.23196851653223,3.22778943329324,0.0,5.64974900652623,12.9164240543174,1.08366745576177,3.75609615270925,5.0106755287109,10.0021197653656,0.0,0.0,1.02342268872752,1.01397243453728,1.37426737971038,1.0843891033279,5.39162410615401,4.32909343851614,2.04432730868648,3.80299129341011,3.39812744082475,16.0582050238835,2.06564267276179,1.12522619749949,0.0,0.0,0.0,1.31154180476777,1.26298683728134,1.27532325287659,2.6294801114052,1.14206084294847,1.37887241870571,1.92600032899698,1.7311860989983,1.06287999462447,1.05230421167713,0.0,0.0,1.87960138634395,1.62263629486468,1.21950735871206,0.0,1.9276886634348,0.0,1.07280153996117,1.32368969633483,5.87767371647224,1.18193572712377,1.2813110791036,1.50405254256199,1.24067063867542,1.57565710017608,0.0,7.77590037448515,2.03809968505657,2.36921392345509,4.47211993658316,3.28998842997886,5.77161903721713,29.5877617135382,3.74150373585526,0.0,1.16527374038735,0.0,0.0,1.20067220188868,1.27574570928518,5.71577326152726,4.79130022258988,5.54905182807851,9.02202345990799,7.45224788492555,10.4510773194656,0.0,0.0,4.14925160439282,3.54056734084237,7.90324342151881,3.95680789864536,3.45839817277436,4.70722062211607,7.56792274155983,2.18238534847157,3.53056050208414,6.29810978733036,4.51063291612906,1.6929318748045,5.55497589751028,8.59343060610462,16.8695798755396,5.15286232680212,4.98657927551709,13.3463791358158,4.47064333861286,4.67812579597121,5.8300837088702,4.7241589780778,5.07414385297075,6.81632752949285,11.4951203041758,5.78452314584899,7.25542308155735,5.35209237358141,1.84085608501308,3.47882222814934,1.87095376081482,1.98036397566687,2.43905582971379,2.49670801472658,5.51411833115706,4.78991058219976,5.35267041579951,5.29115212101852,5.32200866243597,4.59322839188657,4.72103353624758,3.34724774307905,3.60274144556739,4.15044270843025,1.70210536310554,6.76869868529943,2.9957073519168,3.45425701857593,3.26926469250569,3.50205672957721,3.46656190004045,3.56024783031423,7.17587045543673,7.63256528193534,8.8228975231924,6.02331820193453,17.7364435488885,7.18753446405522,24.1195818616803,11.764305076166,6.48108386151492,6.7963081158822,7.7498135509857,4.01085482952259,4.44220253718285,1.97099206441155,1.49296245639,1.2775410023745,2.97719315321035,4.52472528695811,9.06840916153633,0.0,1.57532894531965,2.00709213164399,4.22039710286139,3.99388161168041,2.50483183814235,3.3677178155605,3.61751224620603,1.17296337992911,4.59498706093275,3.64792713281413,1.18779818121103,1.43956612047081,2.62774118979467,5.5577857269573,1.16462575938373,0.0,1.50588795732722,6.9437263157158,5.11779997927681,6.99528630770274,7.36586133919401,11.6639457496577,4.48547265053379,4.44575345595312,5.88794759583145,4.29912754489883,6.35561503294625,4.07740078567073,7.3140809936792,8.7104159736224,2.03387093429392,0.0,0.0,2.2563677382204,3.36622998083229,5.02200360064809,0.0,0.0,2.70229080664138,1.10473809856088,1.36368542935233,2.21822478090423,1.06641326143986,0.0,0.0,1.07828134387689,1.40508967560422,1.51129667794454,0.0,3.25659818018361,2.80723750419322,4.94400153723034,3.19090891908628,1.61793424076668,1.49486950464727,8.21361374833392,1.2638489343815,1.03226489782569,3.27572407967848,8.43228524955088,0.0,4.61594724183054,1.81750753448022,1.01961128300235,6.43133825329607,1.04277635450392,1.29089342811161,6.02693800630937,5.69781960286792,10.7332838538077,5.05065239556902,1.96534780112779,2.39322842440797,3.26989269992268,3.50171918537265,3.30463809980632,1.19520975355109,3.16796459313016,7.17606606964634,1.68379996915585,2.14855284374688,1.84833021668621,7.03935169104835,2.78005873164467,9.18583179452745,11.3871682181671,4.89947505465436,5.50330913448532,1.02622059839898,2.76279545127643,0.0,7.07270021125004,10.1424957387359,6.86938712503017,5.50958642154559,1.64237924288372,6.63857500880338,3.868131541658,3.77639698292177,2.36428760584465,0.0,0.0,0.0,0.0,7.42437719840182,2.84594984385928,1.73839512772051,4.08825587734549,1.03365162099147,5.72175643296876,1.71003297916659,1.4204385127063,5.7161826642974,7.52606855435369,6.61504198562191,4.02923143426602,5.05101946476667,5.80598805132849,1.14589138339657,1.97033208318537,3.73214280888547,4.42148594384646,2.17617561003256,3.45625481446254,1.57500182903438,3.63269298302017,2.92457930148861,2.45056132100006,1.75797548822576,1.02878197711262,11.5616077563583,2.32956022936583,6.81271635395047,2.45736311254678,3.2040628724746,2.1983263959009,3.34427767895046,2.08439731589267,5.84259898913614,6.51156205958211,4.09163286808864,4.72696874744583,16.1010399564666,5.55574103253097,3.09573442906822,19.2941622889851,3.94549606995757,5.48624518979386,10.7819734532098,2.13382220874273,5.05475625546516,3.0188416710765,3.82438727486358,7.95766626663168,2.00928578765186,1.95532862693994,4.77934042521843,4.8798105424717,0.0,1.25284634216121,0.0,1.12118771211469,3.76891199927337,2.93367360905546,1.138402255295,1.45227232064735,5.19343256572387,2.30704235612242,2.1996872629467,5.63729830554027,2.24218211963443,5.23901569163825,8.71877936021737,1.236806292041,5.38624521316087,7.15828092833147,4.47115254278414,7.32802710948124,6.70885283993472,6.80067285480973,6.61085834343328,0.0,5.0605973070197,2.27078015151024,1.96767442101914,4.1623577240394,5.13292882104212,1.24870008850282,4.81977425644911,3.71613894951105,1.96236818275713,6.39687282876977,1.54622396608202,2.75735855463341,4.23301860204859,3.28781601448634,1.11056159060315,4.34285729600799,1.07174851587622,4.01827170865731,1.77260869081883,4.64898322566596,11.4051575424782,2.82962197773997,7.06798189889175,7.11022221085292,4.65666893068402,2.75185436202453,2.0905532295134,4.61144859486375,2.99265428079246,2.22290068820011,2.09355130689209,2.23783373610371,0.0,1.13276898977001,1.95246898115274,1.66045511732855,1.59462679088678,0.0,4.46871904234595,1.28370807405662,3.72093987266256,1.16682387941082,1.20798355426739,1.36543427712709,1.09784457163465,1.1864244398569,1.36011014371092,1.05335658772988,1.28164267167737,1.54909419100403,1.291002344534,1.98470329599728,5.53899015215916,2.05736654341364,1.13844555093926,0.0,0.0,0.0,0.0,0.0,1.70529033411754,1.41001625353097,1.20315267273089,1.66169450557442,2.81247503189317,4.56492667283013,2.71071251532559,3.37429127558441,5.11046918128723,3.79450160168224,4.60145047673913,3.49422266113018,0.0,3.45603090693639,4.75528643883438,1.81201117594903,1.36877500391093,7.31132620543941,10.9179104964108,7.93737220021885,4.31374736263166,3.78546873480781,3.67169941251188,2.04343138674535,5.15422612786042,4.93386643105284,6.95874552756884,3.44984587266959,2.78018998212469,6.48937298007262,5.07871001819634,9.40762085858008,8.14916353207406,22.5017003072615,7.64414984623526,2.79273332627394,1.50198512495785,1.15432002919907,1.12509019530061,2.85802612352716,1.7494364874248,2.62338558491175,0.0,1.56152550699851,1.13429255759518,1.13648457608303,1.00556373736439,1.08397123891315,1.98811788294693,1.12325428459768,5.39632764803447,2.16728858253887,0.0,0.0,3.81569178064933,3.91071392259382,4.13082303928151,3.01845777952158,2.81960766891238,3.68235295679133,4.84729277702355,4.15541326864483,8.00718840024997,4.714975581272,5.09068323537925,1.98198759342646,1.86356265938385,1.09055124718368,3.23213254964562,1.4155309694462,3.31842887925941,6.38834463400381,1.32131330101682,3.11513711141003,1.21825206452272,5.91115954645682,0.0,1.11619538758786,1.5796082815341,6.22714184259496,1.03832059483799,3.83933389068244,6.13573285680224,4.67934534912941,1.13636443223942,2.84591532488211,4.47139932579929,2.59224240211385,7.13999521666156,5.11916861910134,17.7407338506998,4.24959460731653,1.31945440821627,0.0,7.49278111883502,19.0885955167896,4.73331198243919,3.38030352739443,3.5426187578753,4.13296317503746,4.32271844161488,1.78329723893522,2.78416695133638,1.56195952205545,8.96735276439462,15.0382036138724,1.54421813294277,2.77201022011658,1.67933567211794,3.42476072213186,1.99185105652972,1.53203164720381,1.29990290518649,2.93032838523423,11.3906827990621,1.49072837221164,2.284571539821,2.04867624056328,3.51354749583908,5.39852280836373,4.82182879288403,2.114212110546,4.90884312492721,1.44778376605093,4.37848534924569,4.58426183091061,2.51654262057129,1.56251402906352,4.10113573772001,1.30454268448898,7.71489012899452,7.10934883789757,3.53914037557579,6.31435659014427,1.63991232955569,5.63862593997137,1.39080916934979,1.9075632633871,13.18055000144,1.23538904627019,4.4137719961278,3.01425013710222,5.23451761738649,9.37403870030937,4.72446179350722,4.24138815734044,11.1681379150852,5.83341262828197,10.6947210280293,1.69613441378335,6.22134794292247,5.94192053485385,1.3469143037295,1.84788374259051,1.57203410887279,0.0,2.62636109574322,4.05508112138624,1.82902888620281,3.90773570881578,1.33696658393057,2.59141452564465,3.58384304563965,3.04912264449592,4.0435994007777,10.5766529759901,18.6781804341409,7.35198737303281,2.87643588743143,6.01608924548038,2.13844502364357,3.26543418559815,3.11472968562473,5.04546447308685,2.9810612335045,4.44390737991097,3.74767790167263,1.15705890106946,0.0,1.08483773081011,1.11468947852795,1.50022820558469,3.23894666450511,1.02157967286867,0.0,0.0,0.0,1.30057830973111,1.49042996431358,1.16043511261498,1.06867990886754,3.37190110749973,1.25561723048034,1.00065595901301,0.0,2.22289833666902,0.0,4.79964615683116,1.98601920110012,2.30977075321231,0.0,2.25158839961579,1.13226597314481,1.07582338726478,2.08139039233914,1.22936374793952,4.02103103848715,3.30305643769614,3.32046011712466,6.16817636247037,1.74146516922269,1.38583872606317,12.7654940394869,1.62389264917095,1.20673862563823,1.21690187203938,12.3351792596782,2.92392982841784,3.55745181377305,4.05372588110665,3.37857044729922,2.96145080346524,1.0735169655858,0.0,1.11685498949828,1.16340157195307,1.61558460189565,4.08637012318575,1.43587346457501,1.45989411885589,1.37289819696755,0.0,2.33002845569791,1.63246294102075,1.10453555751899,2.48886393848592,2.30944849086646,15.3161173265731,2.83174942774705,6.31010083657791,3.94072072249046,1.38523080871267,1.29934495572774,2.55229122016295,1.04769763561826,1.05722360036901,3.93824204295185,1.41592664524249,3.01612603035048,3.3116893746659,3.15630789401521,1.57156335923287,1.10385609330166,1.23144766926728,1.33063908069752,16.7104373039764,4.17234516317186,1.62142991532946,3.51956667460668,1.7373160313262,1.96162733571593,1.90671636565006,1.20115514121551,6.17187212869438,2.66995935884717,7.57131563477757,2.1195846999626,1.41466936405574,3.04387972218877,3.40633289505937,0.0,2.65393824014765,2.76074730626772,2.32613407610776,3.77091870796712,13.8643038630319,11.19756469864,7.38714079512204,6.56089089892979,12.1820936772004,6.86081894294824,14.3753524146344,10.7023660777289,5.77546360376623,4.85232888780276,3.75625382718552,4.8293225052986,2.90112401283735,1.14624967646819,0.0,7.42536429844089,4.62307837101274,2.64734241001786,3.40967142189564,1.89418131178287,6.80189094576432,9.42514736098824,5.17477158800956,5.79571889317071,0.0,0.0,2.67555306086847,4.79985568519237,1.09961012267121,2.16931956067469,0.0,1.36205199148364,1.57717272327473,2.58008064193047,3.28970562182666,2.3876275438609,2.80748717475047,4.49358915534612,21.3080102500451,9.36861657965791,5.35426326914738,7.49697072389128,3.93522656360056,4.01691709114262,1.03856466479906,1.22577777985417,2.17546963575123,1.0574899031933,2.59820851166825,1.81040156782273,3.04405579391173,3.64666585382222,1.01600029608235,5.7082374776826,1.89358661921209,0.0,0.0,0.0,0.0,0.0,1.68561421747771,0.0,2.28139267111674,1.64271248956418,1.52730885574446,4.15490170943515,1.13707913041118,1.39987787611669,1.01662873231443,2.26040960314973,3.27178444797114,2.50983091466093,8.08263631035832,3.29176876882527,6.26481779958688,3.42658890483882,3.35971555743605,2.40751710131975,0.0,1.27191960477492,1.0733832893542,1.93422942847794,1.70282195193699,2.13075144679608,6.53237929181325,2.20780912927024,2.580524174594,4.17277067443158,1.13455006579102,2.38130305026937,2.62306880181407,3.18313366342347,5.15821117727605,1.31917942276634,1.03469712332665,1.62877999461042,0.0,1.03107777481703,4.5433046276485,3.09864330459737,5.04134018590585,1.66863079284285,2.02737717561279,3.874549117288,5.0392780123993,3.37559770627895,12.2663231233409,3.7911323671439,6.48370739159932,8.1210270428711,11.8871978411595,5.17840381903497,2.95749535014713,6.00767124812312,1.49640464110859,6.39715148144978,11.2008605924732,6.61936958017099,2.46073629810205,1.05897333583528,6.39752584767337,1.02633518231429,3.00094789055749,7.63213767308989,0.0,1.99405548974175,1.00718141755656,0.0,0.0,0.0,1.25511646504804,5.11642286277833,2.03406138637282,3.03762408816679,1.96265185408741,3.55414151781871,2.77163045044765,2.6823312387634,2.06216053839035,2.64789196445184,1.00401721787679,1.09290239255148,2.99451012507228,5.63917114349997,7.95649697514501,3.35115516270271,3.1583336429995,0.0,0.0,0.0,0.0,1.2201550565609,1.00157189667007,1.25768740998336,0.0,1.03753924227149,0.0,1.08112507620096,1.14131614044048,2.30146131800631,5.49564720071263,0.0,3.05733535167937,3.1933746806651,1.84478626472499,4.63377150928237,2.32671037363089,3.07020889142218,3.43184668037554,0.0,1.98756846499351,0.0,0.0,5.87387858746931,5.5518267487481,2.52912083646316,1.23137981845807,3.777664739783,4.02455723207546,2.84590413611362,1.39952956769209,3.6293504743622,10.5230871651601,4.47352722004913,2.4856379487017,2.98895571807656,2.29747496309585,2.86773543442959,1.98821304207887,4.17120173566697,3.87361316401417,6.09879770246929,3.26006652368374,3.24078861765907,6.00977626852948,3.21528079695362,9.3036453192474,6.35427106059264,3.1097568289789,1.03639932626275,1.29436509736446,5.6393339280465,3.13875550928415,2.50299568009416,5.4133495033635,1.93237716597308,7.65457578042733,2.71976215754867,2.71609047182584,1.17098369861569,2.10041814800954,1.58156844518682,0.0,5.72998433333658,1.85249761407511,1.81851535301495,5.4309889693993,4.74626755340562,2.86008173959059,4.04398610589247,14.4017066781883,1.3556176756981,5.93272677504483,3.17825245910539,2.7191861003612,1.35559889378618,3.95098222442853,1.08743209272608,0.0,4.30301441223991,7.41748052911361,5.54293029535223,1.29742612572926,2.41376142328685,6.93356274081808,4.75877031681458,4.18662977331094,4.26262251425852,1.14608705950029,1.31572507681488,1.51354670935559,4.8525274270764,4.12247215266043,7.44788995694236,3.00790696677996,3.74919506681292,2.19618556592609,5.3392086782724,4.86831935980366,1.99437888206832,6.1918180625839,4.32919324253885,3.57787822535313,2.02668177673268,0.0,0.0,0.0,0.0,0.0,6.07226847802594,5.14123503475445,1.81274489239015,1.63550922357414,4.18336844254901,2.63472297340494,2.47848375846368,2.34487690377002,1.84875752563908,0.0,2.88813861364533,3.63683600161158,4.95659115327824,10.231413698473,2.54349933374825,2.09743549299711,1.8062691257618,5.21125849091032,0.0,0.0,3.79014567915429,2.32641990409222,2.01278252942671,3.79260045376933,1.15240390907746,6.52284307708513,6.79530441512962,6.82848328357791,5.03622062527006,7.31180453457007,2.87043951332192,3.97371964104528,5.17368603160026,23.126771036855,4.59235811672633,2.72576234806386,6.74713374935509,3.17370261091948,10.0918857941115,5.24669265100986,8.597124265595,5.38191619530026,6.06009041756745,2.02163856484081,1.36536765901388,5.0858730404842,4.54403425159653,9.43247841874582,3.27134463498571,1.78912350102686,2.08709408123089,1.70263202697051,8.42299738255641,2.77750374021147,1.42251986394604,5.77304948676234,2.89767761742414,8.16737920022997,1.13064709346706,3.68737690061651,8.43794273702462,6.94442030304996,7.26002553115744,2.89183897147397,4.6683012055694,2.09120260105835,1.00632210774813,1.11320189157542,7.22192452996276,6.76580273169494,1.88284955104266,2.28486689391538,2.22090079675781,2.06334156440658,0.0,2.73722344118527,1.93896869088333,1.84513304669782,17.9060506309498,0.0,5.82797506758307,4.26288476334613,3.56058258937994,0.0,2.223852471934,4.60529613270214,1.26493214882384,5.27221030914834,4.18776236971927,2.06404570882483,1.77043909569154,4.73326244467758,3.8910319189174,3.07037658112917,5.23113588555837,3.27293064222576,1.54709227053342,0.0,0.0,1.16238338625702,0.0,1.55735846816197,1.31972163758915,2.31269656784925,4.41433293632371,3.26190532309277,3.79770009121564,5.46537077377598,6.61833216181258,1.73734486412525,17.3455634641885,1.589764063792,2.06710828773646,1.81334909842452,1.12495404335051,12.7106478251268,2.47496076506131,2.70274379083241,2.11130976108128,5.11984489794625,2.53366229319386,4.21674961851429,3.80119643277116,9.23907450751665,2.03231192468335,2.01171716752944,11.6498327612122,5.86349553761704,1.18186459112269,4.54122111937734,1.60650329953694,2.59039610245875,1.26267891717767,5.18713837679497,3.35109178646458,4.76426673316121,5.12261274148564,3.54886717715058,4.89442204205681,4.2011132473703,8.43753578463982,5.10226868196572,4.93243578750533,5.01861842883823,3.12394526075737,5.32553693555811,5.63683455437091,4.06457243325779,2.83513567728017,3.01940891276582,0.0,1.06626815652663,1.10666137591112,0.0,0.0,0.0,2.45045937873629,7.38622521222637,4.1866735384014,4.88017631109044,4.8877565439895,0.0,1.06119081028198,3.12181114832769,3.19594163373441,1.07740293887723,2.111708014816,2.27541921468684,2.96145812389444,1.98291852799346,6.43401548233236,6.32510148484334,20.1057578061066,5.66304776374181,5.30293844983905,5.27217643543207,2.84727696198877,0.0,2.30882265432993,8.59250443633433,3.58340342952199,4.47546506538426,0.0,6.55145449848631,1.31269348859218,11.5676085995903,4.67953996038893,4.0343089181802,4.17414910410195,1.71832213868394,7.65226262617352,1.29341025750252,1.66100938939096,5.32754670685272,3.16818559010345,6.47343724858108,4.06078140420722,3.60194439045517,8.62973870635813,5.38831752796945,2.25089893789251,3.48012151665991,4.92648978662178,5.73989875661522,1.92671640909783,2.11702904417116,2.29292645317932,5.81358760665949,3.56743416497883,8.07796307954911,3.47497854296581,6.31186381791374,8.90734373811775,6.64944027223778,4.39820424735572,3.08059929162369,2.30519409882639,2.18466315069947,4.00759634614015,4.68303174244061,7.50144211286677,4.41463703498323,6.54859228514046,5.25203361002682,12.1911361328008,2.04019606970842,4.26406226529465,7.37054188098907,4.31258877317786,2.48657014263382,0.0,1.64156049065241,5.85398922394954,8.74193880780622,5.09826574170245,8.1844046223341,7.04592597034635,6.01694837356544,13.4184788402886,6.63488947708675,7.53638419235292,8.56761572499274,6.70486640791881,24.4367719684717,5.45000608491764,7.12081532462518,5.29494473296882,12.5728772479243,4.67942905914425,6.36601754832527,4.37758689114644,20.3808320385964,7.36616794103614,7.55797689619423,6.52758368081557,5.81799289439664,6.42201275250841,7.9006527465627,7.7364241173656,5.61186201110794,8.76289467912991,4.42823767941901,4.40805703536342,5.87608473493849,8.64554161938138,7.47958044738608,11.1249878285219,6.86136348398015,6.93171011358655,6.99891597414679,7.3253328492922,6.1126713928837,5.16263731259083,4.22829154940867,3.80169856753768,0.0,5.78402727068295,14.990251360218,6.53870955832418,15.847846805355,5.85235140201077,5.51817631105527,22.0470417597428,9.30582581039944,5.04024327799645,7.16734237689785,6.92064394268998,7.94138697400715,7.36423702675001,10.8778588042195,4.25392566075005,4.73770118083565,4.96221306074882,7.44414164100321,6.52072863265646,6.75673503892692,3.89769833204924,4.1348828871752,5.37170897791493,14.1109286857069,45.8088269212583,28.9897765866831,31.391638545066,43.4219799962191,55.458026173965,24.7558961384224,74.4850724182778,39.317888357579,47.2921628523756,26.4179225333023,23.622357842148,37.5601053577915,29.1905395329002,45.5135019212399,2.99020746423368,5.79245212367658,38.6595149018973,32.7304772981254,29.1907985869478,59.1343575564866,47.9047910767167,25.6258114134044,42.902592618186,4.31393435942269,20.7188565815408,10.930995971716,4.39250638426818,2.56255598898228,4.26017013977827,5.88969608052848,5.16918440804774,5.43266729978932,3.24748814602597,4.24451015245222,9.33124636408839,2.61423188054394,10.7592333912311,5.70132795103496,1.72075094851226,2.75099026049044,0.0,0.0,4.27539737899443,7.85879483262119,3.70747690711448,3.04137216648017,6.23480936215475,4.32756992500723,4.694619277651,9.7547633388979,2.83987397389459,2.59728298932829,2.64502948592874,1.34454739130378,1.02512501407045,0.0,4.53250907558812,0.0,0.0,0.0,1.02650427678611,1.75409828775861,1.10618165817932,1.09421891383475,0.0,1.87626740359231,2.48369243348643,3.86089509735406,2.54069405881491,5.73281113484016,1.06257118551722,1.96267270075731,1.68496310983811,1.24291936646896,1.68027356983232,1.06369452300466,4.06864540893567,3.52408299822754,1.22201507778048,1.02258450358693,1.27029226953164,1.11099489390769,1.34891614593315,1.08462925807633,2.78600784292438,2.9554002197319,12.8968017202797,1.05715028598898,5.06337890985648,2.64929373150719,1.75822405918822,2.8320777516093,4.55008235773046,1.12489263621722,1.06285064849434,0.0,1.04343402568301,5.02001077426257,1.17776493203342,1.40872715859001,7.49401688974175,4.09283414465202,5.97113545239458,20.5554640291917,1.71337582697886,10.3142539552782,2.30983229954508,5.31589123227726,7.18421745177024,5.84520884809002,5.73676678194157,5.15487722772633,4.17970519364563,3.86396474873487,5.63672037414661,7.056432582734,2.11877435306777,9.67140520095921,4.48657288582362,7.55608459793841,6.56132003783087,3.98591904136443,5.71720315975018,4.94395246088248,7.40455002803152,1.03113807898298,5.62496496114504,1.98887665786902,1.89413284643139,1.81863317118794,1.15967244765786,0.0,0.0,0.0,0.0,1.17009206132861,0.0,4.65030652184478,3.41578283618616,1.24736530439546,1.12079529098308,0.0,1.39209082417172,1.14429372999906,1.11250326013844,2.95605204448859,1.31066342616813,1.47431884215156,0.0,1.27792700119169,1.21107275016823,2.81520894417114,1.89417918561636,2.3906463575271,7.48989419399202,5.65648749496121,0.0,7.68712842138548,15.5329280199866,4.02123456578728,0.0,4.35333976436473,2.47959874887717,2.72394137362397,5.64604997366647,1.68854543768284,3.92443631520756,5.53634694093402,7.30058358328367,2.73836299551928,3.77629505281096,3.3540367129623,9.5141118484659,3.0837560966998,4.91223060196142,5.06767324994036,1.35787199454612,1.04324986473646,2.44781678867296,0.0,0.0,2.93243303308159,1.08337353254265,4.24679298231982,6.49753321279871,5.90062515396008,0.0,4.11950727284425,1.65809288949706,5.31087338667033,3.69957977225191,0.0,1.88009706551429,7.63369737211219,1.35316241776754,1.06478903130999,1.21962972052377,2.12447828360061,2.0091004286077,1.75290353636644,1.27206549699322,5.2517070372495,1.64864924347645,5.48378585292739,1.3192108469003,7.59403274833509,5.95449515504279,19.4538331420612,6.37550094614974,2.07715495555396,0.0,0.0,1.05307352043929,0.0,0.0,0.0,0.0,4.75174631559029,0.0,7.50420730860599,5.94777426052404,6.75926173609878,6.16670770569374,1.23214360746571,2.66655195920586,4.45618656203538,1.72572315587791,2.83918885420405,3.48919030601086,3.43934721442519,5.03322198306374,9.40928954121915,4.93822973145398,1.24276030518305,1.18383402181155,4.39635018877101,0.0,3.8008260064458,3.52639982971341,1.50298881279308,1.04650481780941,11.300600567707,1.85602909296514,2.80021815508523,2.42531578211608,6.45264344861682,10.0145989645722,1.31781107955193,5.88791693812961,7.26975537562818,7.47346421187211,4.80546854017873,2.7283541160916,1.05419805556386,1.01854779247672,1.10263788921644,0.0,2.11416078474897,1.90064274482857,4.75030144144925,2.95167748857664,4.23358498816979,2.73017159205851,1.04345271896171,0.0,0.0,1.49376625310896,1.13888966694776,1.75054813724015,2.04256145340447,1.33947059878073,1.01117419897251,1.27212445905638,2.63528896378356,17.1914461725877,1.80841863230777,1.0773506701094,0.0,1.58122567521716,1.02637237690729,1.09610258462863,1.01654954206176,6.45299797588552,6.49599297384953,6.28134318488084,4.38103864203628,6.43083740211756,5.44971701741854,5.1765896562228,4.02184848917521,1.70727105807576,2.64566953494155,3.65898469049126,3.57984789503941,2.28083459928259,1.98632399729966,9.35152039031937,1.42041392440218,22.2454989783061,9.11797183970546,15.055833010924,1.11850073947408,5.663903391582,6.06702176961672,6.83451003559859,7.77913842855234,2.16159571782841,4.9625212381782,8.41638332575716,2.13229318625227,4.18987941591298,5.47426804887426,9.62763037040123,2.22679125763137,6.05430272305111,1.07723405946891,0.0,16.6578078527372,17.2840211483547,1.87689672210695,5.05311722440193,4.00287375729356,5.00456534491278,2.30933138508996,9.04440369947958,2.60907503474849,0.0,0.0,1.34109335465291,1.27944248673504,0.0,1.30766834136894,2.46964041715138,0.0,4.60110341297902,4.0158921320332,4.73783838462068,3.54095651796448,1.84012419107868,1.79165346890501,0.0,0.0,1.05505814162079,0.0,2.8968414915728,3.63031597866344,1.05119437419793,3.1595208119153,1.89513427942354,6.99888654166655,4.92230429443036,3.81030944888881,14.3659523411562,4.80923391149194,4.19761855361345,8.48242606595253,4.85626178651699,7.8727290598001,3.53363978356592,10.8399481466487,1.10060347060057,1.87386815004898,5.98528278124813,7.84584223965512,3.36830352756181,4.63898836635574,2.57712620633932,4.42239917190726,5.59643155440952,2.90545080931331,1.80985952359029,5.53135858206802,4.24781215793951,1.13950055856584,1.80996906853316,13.2482013279382,1.84510512843361,4.6941484804731,4.98586014381555,3.39615172162142,0.0,0.0,0.0,0.0,9.36229336633557,6.79574316757448,1.84776595561459,1.13940210087578,3.5930576009313,5.65065279889128,4.49281604613104,2.70773203999996,1.47264134890193,3.87873090245101,4.12417097202188,3.31131899885414,1.17638756138034,1.76782320479189,6.22754164132376,10.3897642739089,9.9800185338687,10.7622144616223,1.11301400292355,15.6837955662686,5.11750795750945,5.89463765727055,11.3690096483965,5.39346712383546,2.03743536820379,15.0727559328379,8.80641959048229,10.1373855544687,3.46926199931339,2.91178037061262,1.80914180982035,1.89194364932936,2.24031248626589,1.83121861911481,1.42704789897124,1.79852411784752,4.07628466406346,1.13661111936488,3.83089879459169,10.5241315979542,3.07548946755244,2.28996815152606,0.0,2.58403964552305,0.0,0.0,4.28729851055871,1.07282481483649,1.13664590402045,1.31672950165575,1.49755045008615,1.93633979107676,0.0,1.62859469486886,0.0,5.31435927266572,5.7771230533861,1.773861668266,1.45685139128113,3.93073688984814,16.3818013509122,2.1929833862992,2.28951636480715,3.4089496198795,4.95659161333501,1.6918225352588,1.200399556692,4.64385135433697,4.77023555823087,1.1635181436384,2.10923134566395,5.56555371047298,2.87537367397385,1.9283140111661,2.51628539304084,3.079911492187,3.90099593027487,1.18422927609232,1.02881836602814,1.33162513153198,1.34416920342679,5.78526320193093,1.4266182015171,8.84667542780257,11.0389929444284,10.9383906273684,2.83475103211817,4.27220221593537,8.75179583885648,6.70218353298533,6.4085779517473,3.69119687283552,1.22854005826972,1.44102311940157,3.72068818077489,5.09794276365862,6.954081157648,13.0217277910979,3.73628011932401,0.0,2.53666611257858,2.28627878387976,5.64644999000442,3.18869705021752,4.14360945666828,4.05238059239619,1.69046330138795,3.71257754053529,1.44664223161506,8.21700114179932,5.14505040120471,4.77139194417209,6.30560493363763,1.66684766759118,2.00668409573234,2.68584150986686,0.0,3.00536183143548,0.0,5.03901165992705,1.05397246562175,1.3668851791123,2.45643905274936,1.35663181467158,2.11563426016289,2.68007282645808,0.0,1.20297563048162,0.0,1.6679706997986,0.0,1.36004642165504,3.61744652260206,2.6606442746409,15.0246997289953,4.25642401961811,4.33066731784572,0.0,0.0,1.22308252523373,1.19552311977747,0.0,1.02713909978816,0.0,0.0,5.50025966980021,4.79356174670637,1.26238892275557,4.52619744322786,4.23842440751144,4.4247198446975,1.03580896309223,1.38950611859277,0.0,0.0,1.35824081838141,1.07755412461465,1.02118645285502,2.14689218226763,0.0,0.0,1.01091334542796,0.0,3.0103439154369,8.04067859238398,8.21068265653107,4.4889137724099,3.55829581960554,5.65167399352896,3.02755680386193,1.05896734350821,5.6774219419802,0.0,1.07709011055,1.55984951698478,5.24481848074424,5.04522675351786,2.61434741883751,1.07615965232606,1.08982162298346,0.0,0.0,1.49668730046564,0.0,2.15058449056328,2.78390807991435,2.35424416945757,3.53012916546853,5.34021248594337,1.4854112691801,1.17482395281492,5.25688164835775,2.06306066743855,4.05259227709096,4.56764801221273,1.21800685204644,1.45922758359836,1.34552256897806,1.05844643743296,5.03000114897667,3.51499457988478,3.86716391154397,1.46028535617615,1.71480571071295,1.53498225201509,3.33226492929287,0.0,1.00567556174319,0.0,2.31096423852308,0.0,1.32055558346923,0.0,1.14898468337919,3.6467584945474,1.56796602267886,0.0,0.0,0.0,2.07953749146658,2.25242548054175,2.4657086450084,1.0707355599842,0.0,0.0,0.0,0.0,0.0,0.0,1.25749516570819,1.50718390843846,5.56642558719041,0.0,0.0,0.0,0.0,5.27048124417881,3.81164622922865,1.28277489019411,4.00464980890062,0.0,0.0,0.0,3.698144435179,1.42344471353564,1.49005493936565,12.5567810516097,6.12855837968062,5.77126649986743,1.06404541979898,1.52595672169097,8.03673782785824,2.14254983778425,2.2798755173633,2.70156454071873,3.27781605574314,2.05984131731477,0.0,3.30302909546362,4.3302331885558,2.7551056400127,2.32679019047901,5.10855691621005,3.31500837648672,0.0,3.15930840313479,1.27783491878413,1.45476850176051,2.40293033110645,2.34139175180478,1.62769563433954,0.0,2.25761600502287,14.9063671491292,2.38321080898941,1.40037868592985,0.0,1.62531989054538,0.0,1.29480926743664,0.0,1.07492922017181,1.35756342699914,5.6317401558562,1.01274134767275,0.0,0.0,1.17046328377452,1.33339709500404,0.0,0.0,1.24752276569274,3.46600957318888,3.27968689389149,1.12874916918647,0.0,2.07643866915752,1.06443820678225,0.0,1.50524227717387,0.0,0.0,1.07268015898467,1.80857690498622,1.69714150092198,0.0,1.71740060052383,2.23915481655439,0.0,0.0,1.12976732334599,4.34634235543873,6.26005747787325,6.19558794666692,4.79676948130357,0.0,1.55085875384729,0.0,6.09120778475104,5.70971781377608,0.0,0.0,0.0,0.0,1.41468819736564,2.0545585097621,1.76859081817065,10.010440906678,1.23540338326073,1.82864298755757,5.57631954947905,5.03676722786604,4.32155681633118,6.16607173758367,0.0,0.0,1.29533818925001,1.05202279641692,1.81114306222711,1.58521693294093,4.40859570725335,0.0,3.66139908040288,2.04626316292061,0.0,0.0,0.0,1.6838350448214,2.02974849578821,1.18807755231032,1.88020312892058,1.00553888969338,0.0,1.08153802833642,2.78197036333701,1.01293273081303,2.50003675816431,5.90284846268155,2.5917500600128,1.03174871947432,1.80550722800933,0.0,3.13881308608206,3.06477227066236,1.21472745374292,3.63605132429928,1.79782223394822,4.56891408445394,1.91310482566018,4.72916158003425,1.60518686852499,1.61504259095308,1.38479778951861,5.19776237948731,2.81306148910177,2.14897271383413,1.81876259610519,2.84030669617923,3.13163070914412,1.70054806175639,1.56318835593915,2.13226415124802,4.08169338381373,3.12761758466749,0.0,1.45378765909676,1.07260394819301,3.34823347849288,2.51439620439808,1.06887286344565,0.0,9.15314449523039,1.33147846852822,2.30946770472534,2.66648225262986,1.37943269117219,1.29411748243585,4.72754613210196,1.02055048223968,1.06536573667129,1.56756142674983,5.24132507705403,5.89236400752121,0.0,3.71342675782227,1.74855954673815,1.16000249774801,3.27703175395001,0.0,2.78469542663788,1.20822925744038,2.32268570065651,3.13240657631766,3.49473448918957,2.92363484871476,2.91870726104539,3.08030501799775,1.15313335129143,4.77406392783822,2.39564134954609,1.94408960886703,1.7706319714405,7.95208057653159,2.79010518869347,1.58267199611704,1.24460612429043,2.39483168206766,1.19100220462051,0.0,2.58819300267429,4.2822698961035,0.0,1.59133802084072,1.16199166775372,2.08705480882446,1.97367172216204,1.85139021826548,2.68360526487053,3.84726217766852,0.0,2.7514638990722,0.0,2.40889717369868,4.55886091160742,0.0,2.03983500502425,1.53956265484159,2.22137273057611,1.59767259493602,1.3296323806604,6.30094584349925,0.0,1.23275392802287,2.38763838766544,5.4234178713552,1.72535575221797,1.10161769100227,4.34906902966523,2.10445681497052,1.73538425558246,2.07765247401217,2.09765747804886,3.66717135151047,2.27362746881397,1.62290081660879,2.2831791691789,5.19653739607185,2.86350962030623,1.71497174240416,2.49147263986301,2.09376111199923,1.6922683304127,1.05337587512415,0.0,0.0,0.0,1.8251989222136,0.0,1.6535548076539,4.61867887926138,0.0,0.0,2.63950641933827,1.11341673929907,0.0,2.19570569315626,1.66715598693808,1.27761172453413,1.00507708208467,2.24897760427377,1.01195204788639,1.57394880435271,3.37059867594702,1.25749890084325,2.53462320057343,1.11639050182087,0.0,3.23116927519254,1.51914457583096,2.604242995,1.4842368701451,1.47492950077812,1.08387301980369,1.86552931124116,3.67951676088388,1.36379027557212,2.50255803505704,1.35905243774987,1.05770017145385,2.16186496393184,2.1776352712786,0.0,5.17290322832051,1.16167416691208,0.0,0.0,1.07557417105998,1.05863066959696,1.63442724069692,4.76698309433911,0.0,1.47325488062574,1.40420759676339,1.97541493434772,0.0,0.0,0.0,1.22624901698333,3.05601080844731,1.08680553396457,2.99679085300043,0.0,0.0,1.07355073621048,1.10015754066979,1.40718338785703,0.0,0.0,0.0,0.0,3.69277374043751,2.8905330667082,2.49928372696527,1.32399799057692,1.5107624794411,1.06640248156507,4.92710425654508,5.86014522765968,1.39145006378481,0.0,5.98111832920448,0.0,3.37134876873429,1.94541752863475,1.24816163347813,4.04053877198583,1.26842329116368,1.32348508524038,1.0579535991289,7.09665399296736,3.17053445446421,2.29088601671018,1.33160792552244,3.44321544791722,6.20873661857718,2.3636194137614,1.72524284167992,2.08649246469806,1.17897262011856,3.22564780026421,2.00811309591532,3.81547936718829,1.04242747408333,1.32170008955217,1.81490511898144,1.53800433164304,17.0662487087161,2.39965539469077,1.13470112630648,1.38449474321196,2.19019563387087,1.0695338067533,1.95987362770892,1.45707827438771,1.3208948419986,0.0,15.6690367530872,0.0,4.07505926297664,4.9973550933358,1.34012214964611,0.0,0.0,1.09331079535359,1.2425746069704,0.0,1.71648436006923,1.12767663108171,1.66547293916133,4.24837997065678,4.18924408751203,3.92623382374351,2.40925824474814,8.41117842037446,0.0,1.61012909351354,1.21953280924712,1.65504408988214,1.11232622584605,1.1774780406823,1.16733798143621,0.0,0.0,0.0,1.49248347275803,5.34989399804021,7.08295471115007,2.7254978907936,7.44489277511476,1.92268659694399,2.58915219201765,3.25115951495474,1.04202095207456,1.22916670409737,2.5290057958609,1.06343118787179,1.12692620092663,1.0430751747719,0.0,2.85038813992637,0.0,3.84903741485789,8.67173905912029,2.16350002180266,3.41636188670519,2.54646930642942,2.22309200007759,1.08120124614625,2.16109835031254,1.45520976629914,1.7011022915009,1.57420103314975,4.76622565919733,5.74204925338534,3.61342947453573,1.28510291656772,2.87187130906822,1.13923220127605,0.0,3.97033286675625,1.76362661071214,3.27837222024905,4.53161441087849,2.01460184584485,1.58340384606037,3.08815565896708,3.01720692544116,1.41319861000676,1.96307155434509,3.55525027916722,1.14467393092449,2.44663302311929,1.0341599860021,2.52588736767057,0.0,6.43886506415755,2.25472778174099,3.79151340056556,1.00119834985619,1.11562358292826,1.50956698813797,4.10265651684954,5.20319827124331,1.14016470022202,1.96586551387564,2.3407835379395,1.03423420837177,6.50058015945047,2.21925336550993,0.0,1.0323895259374,4.38051732057574,5.52906408881989,6.40766012311235,2.5701099890477,1.13934786611705,4.98872565030242,0.0,1.0431766786199,1.23122717975954,1.89664839315065,7.33932963213228,0.0,0.0,0.0,1.10803190336153,1.25000518299604,3.66043285240088,2.19269797027016,0.0,0.0,0.0,1.04974809328278,1.85588408750157,1.16014542249078,3.11793279485808,0.0,1.33344308743833,0.0,1.09632459241313,2.79212693487774,3.48131323488332,6.79830935702176,1.77676377285251,1.98721351362625,1.12543912771797,1.01213938533057,4.84518762536904,4.48446170235761,3.02013740198496,3.93598401193419,1.44622537703444,1.24844745886124,1.05308945957175,1.84373276713773,1.16488669104012,2.23338556080091,1.89460934095545,4.15384142778846,1.52429068543066,3.22616133424247,4.58416270425003,3.70949629370221,1.63500457855341,3.28837132511653,3.85764702671815,1.56661650992581,0.0,3.61508747658392,1.14980698268266,0.0,0.0,0.0,1.01781611190579,1.02308577973092,0.0,0.0,1.34192822516422,2.03057110009409,2.67469277293271,0.0,0.0,0.0,0.0,0.0,2.78651205266379,3.5508758140531,3.69492995104259,3.13136346901093,1.86316143071225,3.04174742737953,1.02294075683552,11.5291307581168,4.44897221568325,1.49087028325945,1.43794298954093,2.16433521674626,1.42847893972622,1.10793736562519,2.45739808543988,2.17003830516723,0.0,0.0,1.00747260025525,0.0,1.02780963666819,1.74105610343349,0.0,1.15860716893605,1.76706955214757,0.0,5.87938436022783,6.40306239177711,1.22457030129104,0.0,0.0,0.0,0.0,0.0,0.0,0.0,0.0,0.0,0.0,0.0,1.46107007871194,2.78236998800514,1.88518191555728,3.74035436016641,1.90569368666698,0.0,1.06201967208417,1.21962425511932,1.49049607984299,2.61637919774997,1.56451415350945,2.2979743135669,6.55517253459607,1.0699230140342,1.07759908033548,1.19538290564028,0.0,0.0,1.00989221079234,1.02929024606426,1.77151303037693,1.37869856855952,2.50540200402027,3.36939816155345,4.0183059572296,0.0,2.64306283229854,7.37092306247181,1.81515380236736,1.49292149292149,1.49977677422727,4.24828106901084,1.08100149115413,2.26858307177531,1.33972465891267,0.0,2.44100039509234,2.34577283971879,5.7909120487513,1.18831483044336,3.24224576172703,4.70038926737737,3.14406420979121,4.17702349522182,6.33535737091772,0.0,0.0,2.14809256141689,1.16726108620955,1.05754634796862,0.0,0.0,1.11145753093867,1.38186980065031,1.80494482916236,0.0,1.17003550658249,1.11519196022428,1.10665665347655,2.92765335675116,1.8957965460808,1.36208735802567,0.0,0.0,0.0,0.0,3.00333960658652,2.06237474873676,1.0197771828814,1.41315726146071,1.08572601622211,2.19110764867892,4.60963726293715,4.99539501255606,1.06807542701033,1.05118385057748,1.2592339036368,1.30554084818232,1.98183768370553,0.0,1.05641555496505,1.17558020124065,0.0,0.0,1.72673564511962,0.0,0.0,0.0,4.24982176354743,6.99073584118242,1.08447403068584,3.53033230375014,0.0,1.97494613804989,0.0,2.70473373642985,0.0,0.0,1.20505508348599,3.69596770324959,1.11700077678356,1.78853461994177,6.27506229699363,0.0,0.0,1.04371893051346,1.04373392958228,3.19199548557403,1.26230557199712,0.0,1.1565333701254,0.0,0.0,7.54807514208989,2.2260904413379,1.53420485561666,2.60174235789417,1.24019554196691,1.02574379422199,5.62679102976722,0.0,2.11925321190188,0.0,0.0,4.67966174560198,4.17658367357518,1.62253963190002,5.69495817532181,1.94205538486735,1.21963930120497,4.71084989124044,1.29563832929598,3.57429940089367,0.0,1.86542448592932,1.88322102958412,0.0,0.0,0.0,0.0,0.0,5.45066675039583,1.09438179958954,1.28010608406445,1.92462906843137,1.11385976707252,3.6137071843547,5.60273158549697,7.21524901962997,1.57966127256131,6.87605825017903,4.35928260530935,0.0,2.85593421545446,5.29611553614261,4.02736795900625,1.98495873581408,2.34648962894037,1.79939638781602,0.0,0.0,1.169635688177,0.0,0.0,2.27498886027309,1.12876331169194,1.13015136633022,1.01239025060818,0.0,1.69353379439177,0.0,4.06710000908469,1.28200014427619,1.78961713093031,1.11006345573939,1.35505529534382,1.67716504746775,7.91548275220844,0.0,1.42987598469621,1.16092434319149,2.81881646045476,3.80543028617014,0.0,1.08093552219143,1.2781735436372,1.01564088442505,3.88086838010182,0.0,4.54258655371042,1.5558642780063,2.29658674749481,1.47215674938237,1.17639214801823,1.20032962554009,1.97732807872761,1.7125713000079,4.96287294294822,1.20207123051018,1.16201416863251,5.09821749288318,2.75878290324493,1.50560223532702,0.0,0.0,2.00028054604788,1.05083292742054,3.06396433306884,3.42835919758816,5.93046850879473,2.06146989811591,3.30011828572725,2.68927942693778,5.96844243420455,4.17265282993809,3.09034526058655,1.98080099851707,0.0,1.13294595816252,0.0,0.0,1.08275654340948,0.0,0.0,3.75321955914414,0.0,1.19976744040399,2.67586933841852,1.65297644984978,2.23324487269558,1.01525227889833,1.94067201875545,5.78486481459037,1.61763578746245,1.06029878852975,1.27100958947224,1.5309091762669,1.70320914223426,1.24467914072536,1.48665059507416,6.2262421829118,2.07212714012479,0.0,1.27728351936619,4.31678277780671,0.0,0.0,4.4955465708542,0.0,0.0,1.13602626518227,0.0,1.10101514726781,3.3152269885699,8.41787505461839,9.34058164343756,1.04531959855757,1.26834544530855,0.0,1.10047626941331,0.0,0.0,1.82576361350756,4.05890793854064,1.88408567731498,3.73232165830937,9.17302832852125,0.0,0.0,0.0,0.0,0.0,0.0,2.70200349004161,0.0,0.0,0.0,1.0874815262762,3.52133469240998,0.0,1.06371262773911,1.12279432187274,1.66190562710695,2.44909663174618,6.23952388719458,1.67291231191222,5.42743933428375,0.0,2.55769427394615,0.0,1.52957137954009,1.18947752075248,1.30039650429304,0.0,1.04915689436959,3.6353570872553,0.0,6.28710677020393,4.7402095452954,2.27006188643093,2.82668260682097,4.46557611942401,2.76241401282564,0.0,1.15649272640534,0.0,0.0,0.0,1.38434871085033,5.57755754585236,0.0,3.68288730559965,3.01810447754807,1.94147168176907,3.23834989127401,0.0,1.27678711452696,4.77007402293803,1.01803298456364,1.16263916396503,3.73739215304026,4.81812303360609,1.35400857142285,3.04631388997752,3.54938714232341,5.29401900738459,0.0,0.0,1.0551235811434,1.8506469395405,3.71203541481113,2.53981712299781,1.69427448257802,3.58985663368271,3.3961829572352,1.19089279277048,1.06334854913128,2.8719636890068,5.34845758253164,1.9096709875792,1.16369322982769,0.0,1.02853835676536,0.0,0.0,1.33849913724391,1.11747581908911,0.0,1.06667105196783,4.32004476009168,2.66744908272863,2.39640087602216,5.59395064527726,0.0,0.0,1.14105884437852,4.79977127988219,1.54324733057354,1.33349708198224,2.85557909555866,1.78928878467698,2.93300392554621,1.54867026067939,0.0,1.3872564215116,3.10756296333544,1.41718395375521,2.0233296816755,3.06174845354406,1.98692249590966,14.0341241558648,3.12793658895742,1.11300927892797,1.57131996578922,0.0,0.0,2.54828656459754,0.0,0.0,1.63183963855693,1.44671892085431,1.82136372794849,2.26756050968504,1.61035720106203,7.89867544176684,1.60079427349652,0.0,8.43258818183217,3.78969698855293,1.4782153903976,1.7605668684645,2.28528345477534,1.92991843953163,0.0,1.71872191169252,2.00173567667907,3.25610558121638,3.55161100886257,1.27925697788332,1.43571362634816,4.7319089645988,1.03987144288707,2.21595282004083,0.0,1.10557923999213,0.0,0.0,0.0,0.0,0.0,1.11728172719804,1.09231470564982,0.0,1.16119889936088,2.13460291638402,2.46898196277135,2.0015295899814,1.3971037591787,0.0,4.35573677132854,1.18909555920693,1.00554093061125,0.0,3.5978614648073,1.50684338135396,1.02445386508034,1.81119621260817,2.44248546762918,1.82384417571069,1.21044194614876,0.0,2.26697186151842,3.26384047493076,1.68521642417823,1.07866793587708,7.63357548179575,0.0,3.24971831353179,1.25314146606955,1.01757557604673,1.17876389341537,1.23173149291396,1.49821653302561,2.51841341055662,1.02449328687956,1.24140220885448,3.77133019419226,0.0,1.29023754314536,1.42453906789285,4.6052501719814,1.05519233572326,3.39907043109466,1.00227452826886,3.09689316618472,0.0,8.83490955264192,0.0,0.0,1.66602607656638,1.77182231810485,1.14173693386555,0.0,4.06639777252289,5.99515855325764,2.4991982246455,3.14609939499189,1.80270679214515,1.45626962656015,1.17110508481215,1.14288863727587,2.12429137716907,1.06525442928232,1.35516576636356,1.88625471379611,1.21845462483298,1.26271356920762,3.6080345211396,1.0723578600656,1.04442355617576,0.0,1.65105546470767,3.35583104916877,1.51922421399829,4.55741963087105,3.55289824165815,1.46057210911433,1.1041499224297,3.80864303124243,1.04805743553873,4.15291638481178,2.09818824622674,1.03214258722431,2.1826200342249,4.19514358712158,3.45752311967864,0.0,1.06123223908631,2.51685914063184,1.10727400258677,0.0,3.75378379970351,5.12449076488882,2.44727114900812,1.25366796005357,1.01438068714677,1.21207630185603,2.93645137120234,1.13527622055444,1.30243207901888,2.12067583453515,1.02662818664542,0.0,1.61174715967536,0.0,2.38791566538293,1.00446723633797,0.0,1.04357573995509,0.0,1.48690824429541,3.91254547617471,2.22504350702323,5.26831379174806,1.50758710919261,8.55075603906919,2.60864826514073,0.0,0.0,1.18307382772137,1.88226065273108,5.11775173548832,1.50847989500772,4.40012323265524,1.5887588673203,0.0,0.0,1.11499280664979,6.3779070106622,3.43095022215385,4.43818768255332,3.16089711571023,0.0,0.0,0.0,5.03188942125794,1.28586526624027,1.03973058795101,1.224985115413,1.26349417082,1.62643902919177,2.03574906608901,3.56762623324415,3.45120088539476,1.70807252732405,6.9705807824853,0.0,2.09398633006769,3.20798073939645,0.0,1.60834165407581,4.88685324775919,2.73326323404187,1.12006854741361,1.22863309217709,1.22468840381868,1.28440149994514,1.45290554774125,2.0989756677355,4.71379224780117,10.8735158993694,1.22335376253725,2.4555892890424,1.11136817371798,0.0,6.22089519491286,1.48166663423545,3.79246732569552,2.92902397030962,1.87968218815392,5.21510072548018,5.29568547812722,0.0,3.29714376918236,1.28910300854077,4.0534062106228,1.38648494922687,1.17991295832111,1.50279091771343,2.30567597374832,1.05726258774206,0.0,1.71928383252035,2.99432074026629,3.78809463942391,2.25021388493503,4.88229910153905,3.07940099301869,1.71041254815948,0.0,1.13894628260887,3.33202417982057,2.87025545964825,1.03526208669311,2.76089986230192,1.73251620368863,9.02777480759132,1.55197256287944,5.2541181173061,1.5792527431282,1.15283610703141,0.0,1.93005720759653,0.0,1.13457564567145,1.02662441019431,1.02696153503006,0.0,0.0,4.36731801883329,0.0,2.55187093202681,0.0,1.03493462556451,1.46351873543822,2.11872430001951,4.96096612171175,3.31372858180824,0.0,3.12921236187141,1.38716479547118,1.03529158114548,2.02597786699939,2.6136721530776,1.03557496175049,2.56257541506421,1.09452243820907,0.0,1.01786766737403,0.0,0.0,2.18517597460462,1.80974415229556,1.07619782137772,1.05127538296087,8.55753105388625,1.90833527062777,0.0,2.67428488570244,3.7120026766648,2.4810808234508,1.98369635585091,1.34324547863294,1.00929472777097,4.14788979967166,5.87132685095746,12.7700868173291,2.99892026669387,0.0,1.77961011498884,0.0,0.0,1.23132936890433,2.54454326237299,4.75071390957809,5.18295259725306,5.73782293889326,5.4166712662314,1.39660479874982,1.37933715866153,0.0,5.6301316543205,1.16007393856822,2.15735906829506,3.23966781925715,4.39451409336103,3.56827084838199,4.85183681907817,2.14682340307717,4.11252732622788,6.63060181052945,2.71984270264395,3.31011288188954,10.0368742909261,1.56797078833848,5.71107971914847,1.04007529925899,0.0,2.0919510987212,2.14469593702158,2.67524546534189,0.0,2.69056747001962,1.1663898025609,2.11036745164578,0.0,2.36646863182693,1.24155252358185,1.31104903413614,1.69223865296156,2.46859214727978,2.26285703354561,1.37514055544331,0.0,2.37953290988564,2.40187464285027,1.7322524866788,1.55568552123181,2.33639571714276,2.85434789171635,7.52332507649281,2.83306676705116,3.29350817934568,2.01798333502607,5.23348429337884,1.03527427774924,3.95828731915895,1.23911563952778,1.33129327942784,8.36399873447062,5.07954507013121,1.87458143604956,3.38131701782379,0.0,1.55128765301533,1.76258284450251,4.6785199569124,2.89850566222982,3.4249453202979
20.,0.0,1.16564080845219,3.16893623055399,1.35407613397386,4.51175741583778,3.02904857584233,0.0,1.76750750447206,1.50965599787507,0.0,1.78064320007235,2.1453076876882,1.17938266754121,6.39121917507539,20.3534199551348,5.11595173359562,16.0191436259362,5.88267998690124,31.8206836975208,6.5035588618814,5.70250057465183,16.5565006791758,4.31872414172264,5.32602433775632,5.23655893149051,1.3173230339461,8.28111000456566,1.54388016655674,2.48637864172609,3.85790111334978,2.54662913924574,0.0,0.0,1.43839915976013,1.93599011419437,1.08515259155648,3.01730679379247,1.97856573649063,2.54392161736886,1.45552975745086,0.0,2.78064884328207,0.0,12.8556651544361,5.55254392886074,2.35080191037369,0.0,0.0,2.679196567297,1.2555043402785,2.0988100050461,1.01108808582051,1.51122518794175,1.03136115854971,1.08135224140589,0.0,1.02860698966701,0.0,1.51973601023964,5.8598767844116,1.82356236517911,0.0,1.02906024045018,2.19092950500103,16.9241831739663,2.06783789893828,1.06558076930905,0.0,2.30803472189924,3.669156737716,0.0,8.39527743823918,8.40624638823253,6.71352206718703,6.09687233119333,6.80906315620454,8.62366861054858,2.62772967449566,0.0,1.68725163095255,2.22162213795685,0.0,0.0,2.57660482078104,0.0,1.72074637278191,5.15968394800165,0.0,0.0,7.14389372345389,1.02085845983968,1.08112760316017,1.03030102161501,0.0,1.25442081291249,7.07299158108395,3.10311345909041,1.4980565854801,3.68990780259571,3.23441799968606,2.61797305199707,1.16773367128458,5.17588929877596,3.24044180967793,1.84965469801066,1.17892615296419,1.41874194136575,6.25943939255652,3.49501593608714,3.65305959927372,1.84902147453248,1.45956155150083,3.82582114919064,3.2971727984975,1.50018406950577,3.52313260125519,1.22903192083026,1.40223794246209,0.0,1.01782489991388,2.98707291719321,0.0,0.0,1.74416074667613,0.0,1.28372267176279,1.16421919468166,1.05695487016952,1.23475119305775,1.98813834466818,6.25890315681501,2.7440356918654,1.77430113300408,6.77406489955293,4.24893297770705,1.49224830370892,4.51807513422863,1.76131669524745,3.9926350696113,1.82366405335255,1.05562659957074,1.51728234683721,3.66721585545111,2.27281302760492,1.13904011503467,4.72941065687971,1.49074087208598,15.5228228024883,1.14243249663248,5.71928455276308,7.03618532939355,1.42713995847907,15.9003709955615,0.0,6.90833504693341,6.42738636029145,7.32278754589003,0.0,1.88211746052617,1.16448437466523,1.2652005723817,4.99052054847582,1.02994084531547,1.21592575219297,1.37538263240016,2.86163822832655,5.23942744247076,3.21889232902586,1.56447075188347,5.40198906774808,4.61720333908825,12.8631180402954,1.87046197347963,8.3657970624485,6.1802466239512,7.04826344120608,4.89109434520083,2.81054045681999,0.0,1.07151099755912,1.30900897938461,3.26028243525355,1.93607478405974,1.32528291914932,1.67265124317634,1.46864509624183,2.60684533158775,2.02534076820129,3.07376224883979,17.9375150922528,0.0,3.90011024971458,2.30986902051203,2.42071333720902,5.18996715086239,2.36116823509995,5.57982611048362,2.2581043904026,2.92712497346184,2.3382894494404,2.72272787786156,2.32102165610794,4.77093513506992,4.7955674915138,5.36931293755443,5.11786544087444,4.47038482570568,0.0,6.66876637346745,2.58291478559959,1.70268581833972,1.82509047593347,1.15165922576764,1.06715222226452,0.0,0.0,1.11510212834397,0.0,0.0,0.0,10.487265830899,10.7284125732481,4.47364469893412,4.01981852924275,6.08267365054075,6.68718255026255,6.33173216986895,6.65901642465668,5.03580367471277,5.7716012369589,1.2391280431221,2.846604604566,2.78697002106212,4.13926133338946,7.48044106890142,14.8964117562055,5.73965957899413,4.88860647237397,3.84588146520853,1.5786987594552,3.04931121052708,3.58232929897058,5.04745754329324,3.93984185700581,2.58456126716075,1.6823805788634,3.04882422086151,1.45477643710797,6.34248184394096,2.86718190282696,1.71329079316618,2.34138630898899,3.65550014219447,3.2920237480665,1.11785379324247,1.39936958732671,2.47227369271892,2.10238659254388,2.83063816258271,2.14313901068873,8.85144918038854,6.27682269560807,4.3359508201445,5.91023009062056,1.02508917536622,0.0,1.72259096670499,0.0,3.50585037442559,4.06968788238853,1.5666912748873,5.66237995368404,6.46158437924657,6.96337102296846,4.04274853610176,2.10469007062033,7.58504617952797,2.98345046772991,3.356023953403,1.23184957874774,2.83231241806755,6.13001591065344,25.9339826060324,4.19374971154462,2.45222096029105,4.95472866501284,1.24914073249722,1.34833469942923,4.04604152039656,3.23761472456863,1.18069639613341,7.35597844233615,3.14533127573117,1.88685521976173,2.96709557580865,0.0,1.05628136499909,0.0,1.17819363866721,1.57502706541388,3.63507460060436,0.0,1.31830176366804,3.5006052276397,0.0,2.84720050825392,7.37287896449327,1.05689935485779,1.17595977590388,1.48221873860366,2.42746767778783,1.34601004970636,1.69472227679016,1.21318566461262,2.37625504274382,0.0,1.07450849329481,2.09522703965126,2.58202051346439,5.31296845042965,0.0,1.6474646093079,1.27988868606985,0.0,4.69426688571493,1.12493340909543,1.24532916616647,2.37937619253005,1.50814647588494,2.12022633405335,1.37467433717734,4.6295847215559,4.03068517020594,3.17107161807941,1.05976764442911,0.0,1.40469943633166,13.1419309544481,1.7163346068725,4.67991924621226,4.88232241725316,1.19441935310429,1.28226302936509,1.78809001393744,1.2987540716127,2.22106162217926,2.17259700891704,3.51558882761906,3.81596628305175,6.61931157374317,4.47269511722869,5.35902705229659,6.15407694648094,7.36443525012891,7.91736822796456,1.51993532893902,1.44589516064187,6.59811398861222,1.90374684569139,4.81363686495735,1.90767637240583,0.0,0.0,0.0,1.08880687293902,1.00514749104977,1.61702264924999,1.62680810790186,1.53057641618942,3.64382260388822,5.48230778593284,2.80396336816199,4.97580929822076,5.80109062799393,5.41033659109802,2.47598708339053,5.71234673239438,3.41951887878027,3.20012884543103,5.41512874147676,3.88987365154235,0.0,1.19074664711868,3.67507004897285,4.34600173630452,1.56178959879606,3.01238116489121,4.43373795640339,3.94221542400953,2.30652047845764,4.79939766901841,2.88036701784677,4.73891675468058,4.12843888528766,1.17185818782998,5.94218832526573,4.57396990102401,5.0167114440348,5.34350274794976,1.12201803851095,4.64165888808437,1.20232585249509,1.0672925849049,2.57032803136538,7.23740886221747,7.19501671681848,1.77619685693743,3.8621781949087,2.18480907992371,6.45646941959528,6.33871523360198,2.12957161162873,1.55714405206884,4.15297538033028,5.42774629355544,3.37121932088221,5.02284912555828,1.9037067139203,2.94674248274248,0.0,0.0,0.0,0.0,2.06048454367401,1.47614059157033,1.34709409118518,0.0,0.0,4.28513460586326,9.56721742991839,4.69637410576665,8.2121465255952,2.00873836423783,5.03550167800698,5.83321509739629,5.27868376683263,4.504116937314,6.33242114151367,6.75225671403614,27.8424427896838,2.68786277338086,2.05593685391704,1.81630849104817,4.56839553820613,3.03167656138172,2.68023262335881,1.43160075870435,1.90362708466235,2.81463549112281,4.48665214912501,6.49496142541827,2.10372967546435,5.03806963851572,3.1794825990383,4.93798448315383,4.64310870579094,5.73632108036195,0.0,1.29755968787648,3.33038454417057,5.47493963745909,3.87712761560748,5.28584904195701,2.16651602977429,5.119534070381,3.29210685046191,4.79861613584662,1.47459915529761,1.47125205866104,0.0,1.35752118322852,6.16846964122901,5.96336253563184,6.26030832402762,5.56617854252575,7.36964673231078,12.7085829192141,3.63047428707009,5.37606231199483,3.80762451047353,4.9602790503511,1.34577747637047,9.37042636191775,4.88068524422444,7.90817078250129,6.69892817029104,4.02390435900245,3.43001507347739,2.80679486258443,3.15241017388575,0.0,3.6692640089948,5.53514377133192,8.93090859094057,2.80666108280837,2.70308407785701,9.20958509429739,2.82677534414486,2.57029037743638,1.22280858226156,1.47942138019999,1.79248981732344,8.3517929406381,6.07461382571264,4.79951793116251,10.9425109907907,6.85367935357942,3.66450967349312,4.58069560234113,4.64135720775001,3.88724058408775,4.66831516303171,1.73320725821394,3.41888062687677,1.64721992535247,1.24154644449199,1.01672002149812,6.21999245296211,1.45452250331153,1.70818271565572,1.08490412271945,1.69127453227824,6.61410238629686,4.13475690858299,2.39804373853734,6.35317900479373,1.54694717836229,1.36593402801739,3.0285716801639,1.68543811252242,1.41302065103255,1.06247755429745,8.06368736360787,3.51875215184411,3.63272009373888,3.16847772517333,4.21491188582082,6.15634261854143,2.41270043373028,2.49726309765416,4.44893687885731,1.50470229109017,7.61916701070491,1.86746141162482,5.85996254424584,1.13108116901458,1.07333840672389,2.17511793972829,5.06666910896825,1.0940840676208,1.57905126897388,2.12572098011944,3.70095343096648,3.28773716463139,3.29646972480858,1.11094222481483,6.10558090002223,1.8194017680634,1.02075261495402,1.48276001263059,1.16293342543403,0.0,0.0,3.69825790482573,4.41790193740815,2.82411953660584,2.69388856464495,1.43523137209868,8.69229585340086,6.11438206182377,0.0,0.0,1.26340216726673,4.93599826305124,3.3835839029114,4.74715577965844,4.78168446167401,4.01112820595438,5.79254982036818,5.55321935287073,0.0,1.09343057246654,1.85413865995951,2.96631366012392,1.68890056517474,4.58916207919339,0.0,1.15766329002749,1.91945108569476,2.32175187739274,1.52467328476128,2.53703937462291,5.66058927742497,5.38722537268118,6.52976074631969,7.55141278701425,11.4391734762015,5.94022542246015,4.92565030804765,7.31108798124907,11.808037276531,2.85644522999544,5.18294942477363,4.20540952677549,3.83450157272551,1.18176341760511,1.88526718843893,4.30642418884579,7.94054303855716,5.20642959984856,7.2695166309639,3.71766986237183,2.18553804244333,3.50143869184405,3.87109206283513,4.36123639310764,3.32964866921341,5.55853832186584,1.59070644511474,0.0,1.33159001275105,1.97037455029249,3.9576901948377,3.42493135931009,0.0,1.26093687171999,2.83013558229948,5.86068522316122,5.14638751499936,1.35690024844745,3.81123728189239,2.84290518831726,3.855175450016,0.0,3.28458177772059,1.07161003131646,1.4824561314067,0.0,1.31826792967147,3.54729724029461,1.38340283969059,4.62572515875748,0.0,1.0487605250547,0.0,1.074770801544,2.00087875984465,0.0,6.07520541597254,3.16508307430914,3.10251779017143,2.44141317437113,2.48071277579749,1.78025947164103,2.05265882586137,1.96487625998438,4.14571321415524,0.0,0.0,0.0,1.19948146556672,1.33126700607232,3.16790704435819,2.53165848805637,1.27867410213292,1.24976716217193,0.0,1.21254288994992,9.2127057602961,1.85433050618137,13.7084534506435,5.03185629373506,2.77073870678788,3.33990946479474,1.22096066233684,3.36820262598486,1.07829594154579,7.368324692819,4.88792470869477,3.13125496859758,1.48076391328317,1.00605971936454,2.89134796372751,9.23116627222197,2.35702924846388,2.09071793451431,6.56327965921729,0.0,4.19894451408519,3.82951178679343,4.44270726150143,4.26807798028148,2.44113125026003,3.76227942508832,0.0,1.00846802303734,3.47487403324254,0.0,1.23126217237932,2.10805832697375,0.0,1.0631004298552,1.02971076900361,0.0,0.0,8.32227743562844,5.1751053756603,1.07460204469166,0.0,1.31161615489911,1.01935976860146,1.04219712277798,1.64078648936213,1.38281750473462,7.72552539006133,3.46360615923193,5.27652865293836,5.71843389232052,2.46808151873065,3.78747637636707,2.4127214766354,2.56935823802982,5.74300847809936,7.41200140695723,5.50564707700744,5.45367305835421,5.21082012354518,7.716130360989,5.21803239086429,5.3927427277244,1.48423546082726,1.85485619306996,1.76805143074265,1.94792969791172,0.0,1.76731990078357,3.95821112647897,1.36524397157566,4.3439283581077,1.83805155846006,3.18439173759302,3.99059955301063,10.5514890298767,1.15838545156088,5.74744251648135,1.50397829149796,1.9314198266606,1.7357615759101,1.10051777312044,0.0,0.0,1.04141840526835,3.42704646464478,4.39825537591643,5.77005594893984,6.55271189718203,2.33454620029409,1.8225106666131,1.52154738100175,1.25737411251474,2.08310504526716,1.6537005796514,1.81967832928602,3.05191747125004,2.81636846251335,1.19154699445142,4.39314485895212,4.90939527948097,2.66607981993643,1.89150463119377,1.64528316469348,5.34966351919493,0.0,6.16520691113847,1.18328576186616,4.78633068505107,4.68516679671652,6.3305862926256,2.50842226450572,5.67040114684001,2.84875965685817,2.64402753719051,4.16752575480558,2.38000043000225,4.81689843628652,6.27214687669433,3.56474655817661,1.91873091300528,13.0220988282862,2.01963383183092,1.70054890828242,3.90745538757945,2.1373008112347,3.01473496915541,2.4442012304361,1.77841281813922,5.18681041864934,1.65817333921209,9.86045100256095,1.33067455791212,0.0,0.0,1.20321667071398,0.0,1.74544459324683,11.8868449613242,5.67177069000715,4.84564701169663,6.82467563076979,4.32828987561945,10.0272919338272,5.98395413973738,7.17801220974692,7.05627169274672,17.2898223272207,7.96962456339601,7.59327243836612,6.02036416926122,4.87705786804268,5.04431241960176,11.6732531472816,9.24961263987756,4.81703492310055,3.85190021696581,5.91497196541474,4.79002979030064,5.18747331876423,5.41829175290975,14.3831977666001,8.26922715670576,11.4200823519447,3.49830253130498,5.71821271539606,16.344780546703,4.37952699653746,3.57047957215479,5.64306526261651,6.69685769339334,5.17740073899409,5.56350028383602,4.12131265968172,6.85851525539963,6.87013059682943,3.04253330441122,3.54295571703878,12.870260325694,4.96830234586886,5.61293749731064,4.27016057415621,5.5411033176445,13.4165779483111,5.24075362775481,6.583175195517,2.34660735537448,1.18433327027946,2.60201158522536,2.92968242443874,3.87232654787094,13.7557068538046,3.364177319974,9.37198323141731,2.05716237439864,1.54454670390823,13.1745181680685,3.22694550848287,2.89234340200926,3.98440507793882,3.60234836286825,1.35388340967678,2.36726604737359,3.97048249791497,0.0,0.0,0.0,1.20189925933623,1.03334603118503,12.3367781974931,1.7699478489665,9.4695615713689,20.1921060269856,2.41571360588267,1.90417437862384,2.02210084597103,5.17566319554493,0.0,1.07474498639815,0.0,1.01812449376995,0.0,0.0,1.14984873708139,1.24834291060451,1.7453625188774,1.42658406353467,0.0,1.62248151319469,1.35667422747403,2.65443608809505,6.68253739793979,8.19248058239793,6.50592733912417,5.97250388448906,3.92036791243228,4.9515077335018,5.04304320521237,3.6845349933991,3.94062125173207,5.99808162791894,5.10356091513574,3.83345342216188,5.73337500643085,4.46235278264196,1.28578518960989,1.8407329427217,1.32532412424239,1.98050957901361,0.0,2.1322935929634,1.82189670319508,3.63352828409934,3.14354322332798,3.2151770823882,6.09235098932963,5.83261052262897,3.13570622584091,5.7308593413562,1.15205029245235,2.10703035597829,1.30792997435042,1.39462930416155,0.0,0.0,1.09792948383203,1.35806617017669,1.01507891034612,1.6759489550686,2.34743444728346,1.07747811302001,2.11170752753539,3.90037947375691,1.67586377257033,2.02403151140578,5.37375590831136,4.68260414159556,14.8715991281757,0.0,1.39967625157609,1.078696220973,1.15658496005127,1.66784530364031,6.74821955191421,7.63511813131436,5.06368489217116,4.82217434895927,6.12588167364576,8.01663187134372,6.55754044225673,0.0,3.64608048803336,7.99953001696936,4.07838745501294,7.6816421578474,4.86266459844049,5.74756714222513,5.61470971308053,3.70293105952857,4.76304216399339,2.61183153370915,1.1200102432204,0.0,1.05074995209457,1.02400392990347,1.01227186825564,10.3676552456351,3.0400569703659,3.20766126716058,0.0,3.19168783430466,11.1836607817571,2.10289560098996,1.89073287839483,4.36181332570807,3.34729193808217,6.56265696443007,1.15286785312912,4.86738203664489,4.75576618420915,4.62879976329975,3.90840050992857,4.99066374198192,0.0,7.33725739843111,3.24111998503244,4.66560290659851,4.27032793044135,5.44576747080333,9.4611532270755,1.66171542889394,4.01659857402176,4.88080509988636,5.46537296657605,4.62989119197693,2.95661138764311,3.24116663122668,2.04969548276924,3.69070570516079,5.02785779128642,8.52140791984466,3.21260176753222,7.53859099510326,1.89727375990486,5.94621377484735,2.14295437225991,6.56939072687007,5.69002836212039,17.7812913972932,1.98643140904369,1.97764261247898,2.21064972873166,4.7756227297306,1.84819510480088,4.35787628001511,5.37129309692723,3.59305389241331,4.68403938134504,1.95831839018638,2.90277780324096,5.79522135262091,4.41490901933546,5.28011635472679,5.30568234064249,9.43402673357972,4.76685562672134,17.8199580204255,3.50491705333605,5.39913701148341,4.78091988837554,3.12094018265053,1.24381075138509,1.59333459823237,8.53266619216392,7.0964422480909,6.93078340054593,7.28638147193681,7.59371774203012,4.35218126447988,1.0435599771294,0.0,1.03590790879263,0.0,0.0,6.33699386178025,4.22117405907806,2.96266913779832,4.57695900548899,1.15217104373786,21.8343458467582,14.7778373248214,17.1631712091592,6.83689790454387,4.76165035559318,4.05342220796279,5.10929490675547,2.87761129527825,5.03862918128655,3.92977036754547,2.68111601645291,2.05288985453105,1.13526320294256,3.48595761461774,1.26672137565308,1.12188251298924,11.7941104121308,2.20286613218493,5.0951928880585,4.44536821462925,1.70232979285566,4.36249819254911,4.41314257076035,2.37367879885699,5.19817131120447,4.54342006330853,2.43549532104551,5.80068324534161,12.9178045348084,4.09394244511739,0.0,7.19705020210773,4.13923691896095,3.31111441347886,3.78658665539792,5.89818175317046,3.22073545186459,8.6040304531826,3.96762822740534,5.97073666342188,3.46548164905285,1.2111020355327,1.03991614378202,0.0,1.03385701399139,0.0,0.0,1.13143809167493,1.03551192182499,1.05926507458581,1.07163324641192,0.0,2.99108839515193,1.0535768203868,1.41303967335866,3.35975879633156,1.80356539256403,2.63451718855556,4.92348083925538,6.04329596250291,1.87043369234301,4.14985758272279,1.39131456625766,1.10504756090801,1.07304729871283,2.45823155318318,2.47133821974222,6.3304002619342,5.56612407512289,2.47396550915354,1.45004020424398,1.6076493971205,1.56099256855218,1.29624976202085,7.65699066271099,2.99257487484404,2.73040822418719,2.90811957895338,1.03388057550755,3.91336055192379,1.70656819824933,4.74035549960813,1.02299281007594,4.06612352789211,4.10197273065889,3.77075253718494,6.41849957677638,5.30328799228073,4.21995759295047,9.80039454930554,5.1089102863061,2.53406523654404,3.42322324770615,1.60932446485334,2.51980019581655,3.1001345267956,5.19165478959461,6.36028888664743,2.46740274200133,24.0978749745551,5.78091954562281,9.2286699370406,5.75089085754493,17.0693686991293,17.8278061248086,3.70718050323824,3.08569620300476,2.01056000460382,1.81482851198123,1.88288952309071,1.76743765608625,1.00474368042815,6.31864315559379,6.44508711478896,3.92451163379884,11.2962292532643,6.53743273778487,4.77401365993407,3.37795883645157,5.04604692493904,5.13969595944684,1.49048042603011,5.87653234369047,4.76949196321244,4.19377051895613,7.64776466841767,12.1810767906772,1.04212446431146,1.60885964459908,5.17659799961784,1.34952602656796,3.35223874466824,2.13519518055194,2.52053469446402,2.07844263660937,3.45257158748394,0.0,2.03845940233435,2.35260703643758,1.72014816188618,1.1192692311563,1.83690502461329,3.58460284518867,5.74444565126482,4.72811366241105,13.1303846525512,1.07941385995986,21.8440247228143,5.3339854396439,4.40537069900718,3.57080225608837,13.8553201996742,6.98489896910895,0.0,2.5952870145114,7.50951793556363,1.45865356345865,1.13736908990606,1.91274241033204,5.95476403457247,2.64117668255728,5.56433633669353,2.35614865624649,3.33642269663663,0.0,6.16598824488135,12.1105014479431,1.04603670245871,4.06307932096776,4.92635522141664,9.85812280489371,1.09931096421367,1.0035889705223,1.14334006640509,1.1771797729806,1.62333177601053,1.30428860833443,6.67510512104645,4.17400189294279,2.09478459831104,3.4401008536939,3.56645734496346,15.4300435215153,2.03963261117591,1.30141046230066,0.0,0.0,0.0,1.05103272688142,1.53656946135921,1.35458044474714,2.67180624244161,1.16549124106388,1.46124109249426,2.0651263860995,2.1702465927669,1.14081474581843,1.07995535340726,1.01237669898115,1.03238854922455,2.17000225612011,1.74906303049798,1.35531330291173,1.00266623732507,1.91064535694552,0.0,1.08910134384157,1.37808471050546,7.07680567353103,1.24279918045222,1.6379261546856,1.64362070084535,1.20409445637809,1.74830404631,0.0,7.20726614907618,2.39806253394028,2.9282500479148,4.29668540717576,3.98192386509323,8.0098825987216,19.6880410337752,3.87638293108675,0.0,1.33436208247632,0.0,0.0,1.19972334929057,1.47197773168147,6.99269892999572,5.30602387872872,5.19982197332118,9.4949016906045,7.44923736150635,9.28543667056833,1.02934468215578,0.0,4.32791860000453,3.15359134888899,6.5750906026914,5.3169337598994,3.66375554522141,5.0785541622795,7.66118239107522,2.09020349229622,4.32462143888281,6.49236989182306,5.48805900206446,1.86724247474182,5.69564228083915,9.62052309383873,16.1577192366482,5.19577918538817,6.00566337935051,11.8587164774302,5.42572173425774,4.18632313914051,6.17661057820002,4.74169129150249,5.15876739163602,7.22635205117697,15.154033306985,6.5883828035295,8.46316231649399,4.94241655901738,2.01144932046129,4.06342759171222,2.00167510151609,2.4053668939168,2.45886227419877,2.965816608545,4.38842455864843,6.03969275816025,5.30017028110982,5.58793348669981,4.43373676322405,4.97676566658528,5.32178401960016,3.57843339685202,3.7047126248743,4.21258527192049,1.86565618039697,6.65026204001802,3.1832033748735,3.2452825680664,3.20836864568493,3.123677783788,3.91428810332062,4.1823504809703,6.97487353422949,8.47407113739376,8.33636000599937,6.3626761196377,18.7463836086753,7.56323725709781,24.137581752924,12.2499044124705,6.67256824255772,6.70804792841764,7.18025890398868,4.12102601479817,4.7262044326537,1.9718138190553,1.87799280852142,1.84472413204205,3.10632100610832,4.88253194866157,8.2943875383734,0.0,1.55139891678098,2.1592975062019,4.6650909368222,3.5376494385335,2.47677257076726,4.13364053318727,3.26494607269212,1.25596171375381,4.89165104802971,3.27922509591974,1.25931878057208,1.60201546596468,2.67525609351445,5.02119517160116,1.36508574985284,1.33402753274079,1.32520070544816,6.91658331011756,5.90093575399649,7.97582028665971,7.83675839682241,13.1733911760132,5.5034409201102,4.37968307995446,6.82383314948772,5.57294914032381,6.15525489765138,3.73275402434318,6.70742764362706,9.34404016814851,2.36067260982673,0.0,1.08951835447281,2.08136048234542,3.46219255654915,4.02361650409208,0.0,0.0,3.31023094989573,1.10940254129073,1.1710689436239,2.61224604030433,1.1583430178499,0.0,1.00324460540771,1.18002981055673,1.54453423006901,1.44889370044349,0.0,3.50026454188149,3.27418473155736,5.03108324865317,3.5069014704036,1.81945602592398,1.53161591482615,7.17744778516283,1.36168896179738,1.03200807403479,3.77309558772482,8.82899794031483,0.0,5.3558375916463,1.98985307443939,1.09762199553331,6.59737386463142,1.17103779373476,1.4438085551412,6.84972364531533,5.64280753685812,11.7530490153331,4.86318151691079,2.14098018325083,2.37732026145836,5.30966888143618,4.93487829845849,5.33192047750762,1.33704548848878,3.07818969775068,6.51505316664759,3.05298886529246,2.78352647499864,2.14198496250027,6.94414695584616,3.77406763538557,11.970447304713,13.0140265378673,4.56952898237824,5.26056261716559,1.04404401672429,2.05222612748671,0.0,6.47634519869451,10.0494781796954,7.49826148551022,5.46544835534042,1.80479537655703,5.26221112142763,4.00558107496179,3.3672088304028,3.35777526859108,0.0,1.07978389608836,0.0,0.0,7.93354714265644,2.44677009323448,1.97790552036817,3.38378024284615,1.23673919865383,5.94139714201992,2.04056582716729,1.58304804845373,6.04668486467006,7.99088818700913,6.49229680503028,3.79780003821273,4.59193586699148,6.27624303273528,1.30402025599495,2.4234428631357,4.01638580473366,5.12030703861602,2.05916619207181,3.6889949650049,1.72924105924886,3.61746382228308,4.14782569100614,3.7212770532836,1.98589458197822,1.14462514954591,11.9648557476717,2.12563177601972,8.1568493134531,2.43684482013758,3.10535296184021,2.33586595286725,3.4717153246805,2.38802246697394,6.13911825716812,6.07707421017194,3.94952540509408,4.76993319045113,15.9099758314525,7.02288555845706,4.76705964651054,26.5226975074316,4.33842780720418,5.40986754615653,9.26092170293855,2.16969179121524,4.94504955269922,3.34447527467433,3.62351151176794,8.03901731463451,2.29738014786338,2.3571593176241,5.23262834949261,4.66133584434482,0.0,1.23912504939887,0.0,1.0944305178129,3.56570120468548,3.22372056529546,1.14923858948391,1.53396797308438,5.20538956406032,1.87613115653034,1.80772660427718,5.42006935552985,2.26231569474849,5.34474393873877,7.47251406304693,1.33645587164044,5.4052059910492,7.95636681764751,4.5450858317854,7.05206359859199,6.66949732344016,7.56514796101567,6.65713986019774,1.02292266323804,5.28452146922135,2.53016945622573,2.0835040756264,4.90146146269831,5.51155896399729,1.3469213807376,4.50187437253956,3.06995409458048,1.997343833332,8.36517170909259,1.47142951993866,3.32976369109813,4.23210356947027,3.67900085382274,1.07225458721173,3.81944466960212,1.36958087194653,4.70994822151876,1.9452734900335,4.52450929457315,10.6095516763128,3.19880216948679,8.20124224713594,6.15498278477736,5.08812849385226,2.59767196401067,2.27241018254421,5.04633702163651,3.49603386259996,2.19821263851718,2.52187048063942,2.93069955937642,0.0,1.1221285669499,1.68723987506876,1.86259575816171,1.6019265324061,0.0,4.21825946772828,1.4159957261013,3.65205108138863,1.22206101059038,1.33855490352724,1.57412727990715,1.16945122306654,1.39220803523911,1.72255130771003,1.39358431074091,0.0,2.13614706662376,1.45219045221205,2.86074098115529,5.5089475896377,2.40271198955082,1.31288192570408,0.0,0.0,0.0,0.0,0.0,1.70849361312171,1.36163295575163,1.10252660639212,1.64906899667227,2.93778523071065,4.46862194614102,3.18286200279684,4.20322814979985,4.23000061260939,4.16305249869805,4.54134648417272,3.42719814245392,0.0,5.75807775036244,4.93670623246008,1.74630026049083,1.44351692544968,7.74107026609474,9.97997316082288,7.10559268800111,4.48941439863819,3.87190685228667,3.22713070153452,1.73998101368394,4.52949753698809,4.80075117059193,5.92019066607339,3.16045778039165,2.08528263540207,7.06725863976972,5.54908286228512,8.36774357932172,8.02235324533602,19.9088054528306,8.3657096105572,3.04762900331645,1.20999770213521,1.11907974027967,1.10908872058395,3.51611460730765,1.78402278040708,3.42261311836841,1.01023725617407,1.68824313826516,1.14200929656565,1.07251477214684,1.08591483663548,1.06622475997666,1.84827097992595,1.2756629307377,10.537671802597,2.28585238884076,0.0,0.0,3.50279600401962,3.31262878585485,4.00642851108432,3.49635194120801,2.64391017069932,3.70650856757925,5.87326145038989,4.48826198182786,11.364797939199,5.16545588789297,5.46385552487463,1.78185157456582,2.02179120815337,1.24153638259816,3.7299628722213,1.62335190778213,3.72799382075663,6.7524369840149,1.42599041655598,3.2630602957582,1.2908044383636,5.3899725846892,1.05544790442356,1.26411767035218,1.9709291002394,7.3004742556806,1.10013903160286,3.86298028218965,6.47106359980622,6.11530881693247,1.19970692403318,2.99749477309738,5.74303677046958,2.01694398605023,7.00063250401617,4.39591702394179,15.3355918778888,4.78604879491047,1.45941665649916,0.0,8.16129560798833,19.1296051551242,5.17002384025796,3.55772106179409,3.31087813588724,4.60634434711452,4.6267503197861,1.87459454342128,3.08430559441613,1.56621295349657,8.52075346094346,14.8924553955231,1.78504847616295,2.79631356518232,1.66381410168345,3.38261438960335,2.67261166177247,1.61581312409213,1.1989282406741,3.78783443124864,9.94042236495275,1.89742275854354,2.43531766617439,2.81593888925478,3.82109769143766,5.1753424070497,4.8561601278936,2.51444026576892,4.96565991718236,1.49722331298831,4.73967675413402,6.09504528649302,2.80257490584599,2.20796712825366,4.60126747562037,1.34547611609746,6.67518086136597,7.12864978248172,3.73158681929869,5.97454635250261,2.10362955978772,5.98472305264605,1.26292554921501,2.07497756025672,13.3923403212471,1.75795255511272,4.31034493695175,3.19880390200486,4.38914256285292,9.61818852033091,4.89015457882771,4.17442509381697,14.1143096231089,5.88272401186945,12.4859313207409,2.15415216772549,7.39718771452486,5.81274620988916,1.38909802850514,1.77750735995422,1.57428964322233,1.49486741223775,3.26728996396031,4.48756434091614,2.38957860421005,4.24273877223924,1.59448040653868,3.42251277302758,4.93928606121521,3.12585077876312,3.88206065950892,12.1241515531266,17.5646973276245,7.39859224032837,3.19971252428036,6.33360485597024,1.96359606305177,4.13179079538259,3.64013049703352,5.22320809744306,3.29034249139458,5.14463657594509,3.81465199893879,1.20584961244696,0.0,1.127656776428,1.22980208983973,1.48270929311495,3.01438153783048,1.08935591159792,1.00372601677087,0.0,0.0,1.32813829875736,1.50122503958821,1.5310367686253,1.0378931659122,3.36463272965231,1.41475118225824,1.19792764490478,0.0,2.8504173627955,1.02448541324472,4.84407626157357,1.86407303558168,2.60152634022787,0.0,2.51454006295439,1.40235048350967,1.2463241410063,2.18070398400166,1.26503587330682,4.50386526397602,2.81938336164328,3.63396101221968,6.29057072084345,1.84545971909566,1.70510010919913,14.4996646727302,1.75294252560635,1.20775101763441,1.28740234735839,12.7284263562767,2.55425989943601,4.0944407271672,4.50827049177573,3.49747251859288,2.91286881828029,1.05336651770236,0.0,1.19975802378129,1.48220482538307,1.77500098290572,4.47895029402299,1.50345153232942,1.76798442064265,1.36196407130512,0.0,2.96046116121746,1.56431337791949,1.02189967661248,2.66750992561093,1.90500843747587,15.4058326720511,3.5201038961249,6.46747532628431,3.38250036400557,1.53973813172597,1.27622778489031,2.40930404384474,1.09159103415735,1.22942573550501,4.23615083573537,1.58891658092938,3.02163320084753,2.96651085943339,3.39890806043962,1.46570755758334,1.08644098967872,1.33717006913016,1.43991406632059,16.9592053724134,4.41354777936627,2.11433902303881,3.97939985314616,2.26775469954244,2.46896881217961,1.88245167608275,1.24032557014172,6.58626577321145,3.46161386876261,7.39826200866106,2.68717866825893,1.71678618918908,2.76754208310656,3.24866420559089,0.0,2.5402727308826,2.96854785970263,2.0000028731847,3.57994464509766,10.7098113889743,11.3622483546773,7.18477295011211,6.5560043751483,13.9183118615647,7.55419840298131,18.2549603476802,11.2334681414872,5.56124905333694,6.43183300103726,3.95927765533205,6.04830276974968,2.4728491822074,1.16832716180432,0.0,7.75249931879044,4.7422567864149,2.73643275968809,4.91957006838372,1.830569791754,8.11513160294464,9.71246792143299,4.82495342750746,6.04125548340686,0.0,0.0,2.51807112157581,4.25467609642226,1.10642208082486,2.50340011660048,1.06481966869365,1.49918885928988,1.58838439031226,3.32052575567012,3.4480175758157,3.15548811160968,2.9557423030385,4.81220391606338,19.0786206696578,11.0482299653987,5.51973488565167,7.46561365925142,3.8315975606349,3.79367995905792,1.12538823154813,1.41818506581677,2.25126165671632,1.03453402326596,2.26724084671727,1.6918057889744,2.77289010953145,3.94500994091803,1.01324450035104,5.94362325221511,1.66976852971464,0.0,0.0,0.0,0.0,0.0,1.72863130951403,1.07277768008893,2.76400286561853,1.8430753896182,1.64358053392459,4.00560378883268,1.28776230930579,1.40463354801318,1.03400067680044,2.22214371403646,3.05301163238371,3.12064677531766,8.5442802529706,3.36381141478691,5.65132354056167,3.56812398625715,3.09620239144961,2.62235380421247,0.0,1.21966811258213,1.10599422286713,1.78864359201259,1.91706588683513,2.59010553349742,6.91929768531119,1.9851610558247,2.64574213405851,4.86183703540622,1.17565626298184,2.46329008360489,3.99224505676322,3.76925936695738,4.79231889376546,1.38876595495638,1.0993988826456,1.7364275686461,1.08149964916621,1.02263173602303,5.37365711687606,3.5839199432937,5.39741761330825,1.57567557528188,2.63709831963224,3.99556775646665,4.81866796669541,3.36536324513587,12.7145724301765,3.66397632078332,6.49460251195998,7.5851069507088,9.57258158702242,5.28523399502352,3.33479451798231,6.06312019046201,1.89078630051167,7.68116803546333,13.1115477504649,7.57519366335454,2.7989341149993,1.12621191055733,6.38118735223352,1.11216765635276,3.74676355871971,6.72526427901904,0.0,2.13228759107095,1.11814949563597,0.0,0.0,0.0,1.11165667265042,5.0201271414537,1.79117023968796,3.04726567622463,2.0954004445717,5.38934428516473,3.28408509977976,2.8720606396854,2.24540332732258,2.72806061338268,1.2219598932793,1.1589889984118,3.08732930040782,5.280706339458,7.68486591505997,3.70196696353387,3.13368871333058,0.0,0.0,0.0,0.0,1.79558263585343,1.09889353080775,1.27611045210518,0.0,1.0937972142339,1.03592083619968,1.17197804576086,1.31853764632657,2.62883184209245,6.35335440671189,1.08457717428853,2.6968859167487,3.78230722499569,1.92321412497375,5.21022828864814,2.67792103856821,2.78250436436507,3.35299118742624,1.05237924316152,1.82389596039879,0.0,0.0,7.7553123352632,5.30691187233803,2.64187626976596,1.36691542794499,3.35954674858824,4.06703856815998,3.59941844213757,1.50573214555245,4.84543712880483,12.5694364905613,4.34037704034977,3.55354331455853,3.41203928614776,2.34241579767676,2.68157494497708,1.85190513110543,4.74440607951879,3.94251050443526,6.08114251367943,3.07316736260887,3.74906660152706,6.6424770681381,3.52880412815293,9.97339175368062,7.81387734288695,3.08589903787545,1.15397075173018,1.09369960926623,4.72638815542133,2.29271208298522,2.3697887849565,5.79455871584933,1.7706459020194,7.07710719861198,3.13837854959864,3.21704869417985,1.27249744104148,2.6021584180736,1.80306818847796,0.0,5.72560163561387,1.57921338826277,1.62091637760167,6.53141557126928,5.45740472826906,2.56011348647003,3.86915970846361,13.156330860697,1.34952836003905,6.46024055559577,4.69653125430137,3.94751776579887,1.31798783211683,4.80496868134622,1.29825942562427,0.0,5.88580130705005,5.99455359996923,5.17914642820242,1.35054659336971,3.20328585394595,6.76088638659234,4.63513235587701,4.74092355450535,4.21138453220751,1.22564661363791,1.39144888300499,1.75799343409597,5.21782949323059,3.24249596033338,6.68278044461627,2.97343183773939,3.79306414642305,2.02772804430825,5.49344227709018,5.12386547801905,2.12452056144903,6.44322407645359,5.33820876631485,4.0672149533828,2.80493244272789,1.10132816801303,0.0,1.09493327142667,0.0,0.0,6.13969721948029,5.02365019676315,2.15127061183142,1.70538615499066,4.26100465278363,3.25603859995162,2.64316003725096,2.70930986311373,1.97440720140136,0.0,4.25425826038085,4.35169083018909,4.67171284226877,8.0900802019702,2.42652309479929,1.96584791491061,1.59215465618203,4.72286865222591,0.0,1.04545827905613,4.00693383283921,2.34407906903892,2.75054968734643,4.30582649696557,1.06304738154743,6.44405994732677,6.38909967157459,6.20536656683544,5.18655524733055,7.90782203977065,3.29368546134732,5.04219032885077,4.94232474150532,18.5018646199932,5.11105299811376,2.64954236053291,7.83584125791985,4.12126007699484,8.52437772070393,5.76857085315355,8.8094381649052,5.91158665220151,5.56258758036281,2.25986604228607,1.41248610146176,4.94449423521835,6.77539181732186,13.4220049279887,4.16064303966286,2.76489526012122,2.54124519508854,3.46236054184778,9.20768439570379,3.00063054920342,1.4659239729639,5.46327546567792,2.37747931025967,7.83040031078144,1.24361834986913,3.97387501452305,8.24402699695783,8.84256615648081,6.34734403844039,3.23661648535417,5.15547497165325,2.09247557140536,1.01639762582282,1.3216328604735,8.25332420951003,7.84062833383474,1.84261045501619,3.07563470194868,2.63694287685928,2.31626351426129,0.0,2.79719316512712,2.1010086271834,2.03967823116438,22.4304464285319,0.0,5.68210371322277,5.50864053072631,3.53015285493258,0.0,2.56375817375674,4.48936807822674,1.28545060423473,5.63354562715522,4.87306774249037,2.27458965705471,1.57661898468911,5.13262902443646,3.20805466944237,2.8742842200411,5.40450010832384,3.83325661119408,1.69054632954106,0.0,0.0,1.34622469299476,0.0,1.85105216588443,1.53571934580337,3.05212427603855,4.46409748798873,3.47644702091246,4.17419564715182,5.34439311642741,8.37611217927468,1.98668314099883,13.1269602516973,1.60930055670599,2.30608959029226,2.10546474455977,1.35432074031714,18.3541932056369,3.02522801961428,3.0108474802341,2.55294894858743,5.28326312625063,2.27154578998553,5.24136541428147,3.36943810151711,9.16396437782662,2.29337239625548,2.7914955350051,13.0680781133066,7.02332161713523,1.40865496502023,4.4128679145577,1.79500069713193,2.82107780647998,1.39382655629311,4.88118248998445,3.88783291181793,5.12470476482833,5.98932180893887,4.1815127799792,5.63436690723967,4.2808530208689,8.57043480633845,4.45345848826667,4.82413923026147,4.6757443786694,3.69861044165913,5.90835700721345,7.41169911368935,3.84148732397189,3.257222295671,3.81280030617002,0.0,1.08094813634827,1.09162305418587,0.0,0.0,0.0,2.86818947100352,7.80128738585027,5.33615186561091,5.24599703094209,4.79833356854653,1.00232395681414,1.16557735004512,4.16541330934849,3.47905534007709,1.04145888520589,2.42146842749721,3.42173914983372,3.18062203849545,2.4261266257342,6.69372977188338,7.28580787331228,16.0594304931945,5.19230873890599,6.29753401476418,4.90581730913805,3.29341242542694,1.01201126305211,3.14060662391527,9.17706247952976,3.51935437522412,3.8862402529776,0.0,6.50684870624051,1.18607218713953,9.70570978967322,4.89042220880146,5.21654480237111,4.6184356780986,1.75135064281741,11.0495564158954,1.31050998266723,2.27200364262034,5.61492780962213,2.7095340263249,6.14429711648188,3.99995193543202,4.1397944226846,8.96484071616822,4.97610508932217,2.47046025031285,3.50891987191196,4.10735505217621,6.58807161308837,2.19335686399055,2.29443695005831,2.46612099528953,5.00714515029201,3.48699303254093,8.48158014808789,3.18273666662374,7.38475526730687,10.5298315870084,7.03464390289705,4.80393445760389,3.26262657773996,2.2955896305313,2.68914826365948,4.85798983242267,5.71464510625397,7.06328022014408,5.21830296745776,7.40916009709786,7.51043242546941,11.26075674574,2.43611309830319,4.91542435869028,7.41726805411145,4.52705175019608,2.3324191723293,0.0,1.65915659404361,5.94480019717093,8.66802098442002,5.08811565502282,8.60709090608788,7.24616966307818,6.05817033223514,12.9768322817465,7.42276987365074,7.08641469307559,9.25120673552209,6.99109332215424,31.8117380104505,6.078002083167,7.318281136175,5.29841359342333,12.8578224628072,4.85540080195053,6.56280405839205,4.24808043476962,18.7536263430107,7.50166351019226,7.09510629298695,7.27615152500471,5.26530367534826,5.9976446283796,9.12457957501093,7.50978438105427,5.05298007452373,9.3777019291667,4.38227481770576,4.60241650263338,5.64441069959079,11.6923548538453,7.89176252565414,12.6274239764493,7.37695189690707,7.16732181544623,7.47515428283023,7.08003893053886,5.90498089147561,5.05297392871712,5.04370371554929,3.68287825084777,1.02060296816301,5.90892104514733,15.9260038919302,6.38987958466234,18.0566176149429,5.7094149788391,5.36297892248228,24.570252736829,8.97592372517234,5.2038437400862,6.74908303823416,6.9486010273915,6.97963316197898,7.36932893984378,12.8557126914006,4.1239014768068,5.47654806098563,4.9337818858814,7.28868171234785,6.8682098633062,6.60876367474881,4.35904597070175,4.55162314016527,5.20584009294958,14.0615618605157,49.6493007880899,42.0939905609989,43.517065986102,25.5231499382268,44.378090598729,60.8555179718153,40.9094881918857,64.8557837524726,39.6605594774429,27.3456707414476,35.848763161784,47.4093421080364,27.2670318966346,37.875273126087,4.20590953872783,15.208775643199,45.1253521012753,41.8712082706323,38.6684767849328,53.7859538162774,31.7564471833224,44.1129491832514,33.7258200633829,5.09858721219007,30.913099371932,14.1299653672291,4.83803166177986,3.44168711479194,3.7056982171383,6.17278272115613,5.17440733951194,6.17297741566964,3.47567104501597,3.90823290092334,9.1243528597694,2.68885639900408,14.5582502158494,5.51317995133044,1.87222274251342,2.41079866839832,0.0,0.0,4.96868126419585,9.10847220306774,4.31794648005517,4.16772766849232,7.03119314494719,4.48868443515138,4.87206252428188,9.59635783778127,3.21424162340914,3.16643342020281,2.85282048754958,1.27786803410531,1.14068399862851,0.0,5.41418104654727,0.0,0.0,0.0,1.01663164806678,1.73356719632748,1.13716840236898,1.11523135918918,1.02365211627922,2.01816171859887,2.86437941262778,4.37746096172244,2.62752681256432,6.151102175967,1.11340306576501,2.57853185562507,1.91624244043542,1.42094539192968,1.62177011395108,1.06130162450519,5.20199104876127,3.62176183791688,1.28653798478685,1.06747203971572,1.37743550085958,1.26500922089184,1.52946964027315,1.14836804098257,2.95234110845824,2.74298900199118,12.7711366370705,1.02051317693006,4.97675441401599,2.99459305117951,1.89029179434687,3.75206793676072,5.54350919688225,1.07658927284755,1.25798380868256,0.0,1.24203134970079,5.93585157400108,1.15049578143341,1.26878741098981,7.07857052098176,3.41562972585078,5.54325781559161,19.2697929326288,2.07562811117071,9.85871117099686,2.69147384913449,6.24682001795928,7.58953825514884,5.77230420111547,6.32373756784487,5.27964157806164,4.45787543889302,4.67960438141912,5.49754758999132,7.26534272559338,2.11326537230468,7.80830333919874,4.29215370113879,7.95747425931332,6.02443575932324,3.38625194795798,5.16184351653293,6.08332188852735,5.75142513278835,1.02357504332964,5.06349895635751,2.41468535667757,2.29501292375475,1.98478974216758,1.41306954278472,0.0,1.01553865360371,0.0,0.0,0.0,0.0,4.98979415640612,3.58995336560573,1.26550121897518,1.13721916671849,0.0,1.4928850462854,1.12504777265615,1.41148947164215,3.32309674887017,1.49736901251788,1.70169358081967,1.09681523072484,1.26068143824978,1.24605433480078,3.42737725409164,2.46506061118564,3.56747887872849,8.54742065186442,5.64860463885469,0.0,12.9293357519846,14.0264603170261,4.02087724934939,0.0,4.36063891733393,3.13389250424316,3.12101346366827,5.56146716415226,1.8318780739389,6.74742658051237,5.84536429596536,7.54628108339934,3.3125548395196,4.71302163905296,4.04646599971492,9.69158356046112,3.40799819348759,4.77856188045919,5.530143794971,1.73577524730337,1.04060159773216,2.21534744959013,0.0,1.01915462705786,3.39486860235761,1.13191398802055,3.94532817539865,5.85856611545116,6.86374460512941,0.0,4.97852860926275,2.37272419648269,5.92663130838954,3.89758459977105,1.08533294401912,2.36101865681754,7.28196356973671,1.94966788806172,1.15407478387668,1.27160889836468,1.87045366309901,2.23870110200693,1.88853542549818,1.31198666117855,6.6378740945096,1.79094157518603,5.93895219874072,1.34725515089312,10.3528195186296,6.0489125152202,14.0870053733407,7.2715941081571,2.77006903256585,0.0,1.09901678970537,1.11095707988175,0.0,0.0,0.0,0.0,6.02611699051984,0.0,6.31532380552343,5.66923311526708,6.64863284191454,6.4281999650685,1.23557429796563,2.59875108088987,4.84750367989455,1.98597728085961,3.34669694869137,3.76874309840675,3.80715824757113,4.43688004448391,10.1664822226762,5.03876006429967,1.13556354118808,1.36005410034017,5.34421994459412,0.0,3.89352328962771,4.00469229019327,1.61204083333258,1.07331712657339,10.3591127664483,1.8004248602488,3.01551074183831,2.43909101363166,6.40294998049649,8.50784196734407,1.52312314493828,6.09644317143907,7.10570446452891,6.92953804507986,5.05676018724565,3.4313295495021,1.09529456717816,1.01223573137879,1.09598288963457,0.0,1.81045991098353,2.16878433049284,4.93875523460631,2.42092279377747,3.83480623380087,1.91582464117963,1.14615125091682,0.0,0.0,1.48892882097596,1.1002710720542,1.72226859356031,2.11162130480669,1.50817868562321,1.09950359820889,1.41220682069843,2.4449888846705,16.313921949129,2.16997111869171,1.23655300718351,0.0,2.43275031363365,1.16684513479698,1.21045853586567,1.10677731146771,6.44066773146037,6.32087680419632,6.04651222145819,5.77204480684315,6.88939385780748,5.77799248493132,5.42301144603689,4.25940182134412,1.88740676244908,2.65822540894537,3.87573207758843,3.40931423639215,1.70980179600067,1.58582313613468,8.90744643193279,1.72039538845052,15.9975871035887,10.132631703852,15.371327663513,1.18579756686964,5.54788967660182,6.37566687023415,6.9843125039244,8.11911838048816,2.04728107229514,6.51880724508658,8.49369101789381,2.05624557615344,3.7174415719617,4.81786184004012,12.2677054707067,2.85383118141702,5.49276773635711,1.083578976307,0.0,15.3248945135472,14.8403081054943,2.22143487748016,5.50131954563096,3.89672381188639,5.35914500031854,2.37119071628887,9.88697083808485,2.80278848557221,1.05316073100106,1.31604223285457,1.61870798592587,1.58548533724012,0.0,1.41628246120186,2.61067387621986,1.20224635850539,5.68809936787083,3.63880640867736,5.79201255518614,3.24017726165975,1.7510651907385,1.95084925233952,0.0,0.0,1.09667644054758,0.0,3.4922664712085,3.89110381510835,1.07320519817517,3.90319507553408,2.35478908226169,6.80306084936802,5.1364092466726,3.75431045225135,16.5079654380052,5.41159064400027,4.67807129788345,8.69137311008005,5.50055614514763,6.57682158057487,3.4488730725136,9.68238404260048,1.17202393985555,2.03810320876341,5.43698150282349,10.3856367994188,3.91995108609158,4.94857029655265,2.39804209172019,4.44967161184519,5.66240851795636,2.3981517973399,2.46252030710162,6.20883312799234,4.06142691924596,1.15935048877662,1.85289988957261,16.6438619772942,2.96326774304776,5.02627491472374,4.27984190086962,3.85688690050878,0.0,0.0,1.08013197905671,0.0,10.4691700919256,6.78837009367828,2.03294977325273,1.3765457354985,3.84029557224314,5.86966301376321,4.22685074083125,4.60320142478697,1.63792084160368,4.49745464108801,3.37339009267726,3.01833300922619,1.23625320173933,1.73105294664135,6.4064567715417,10.2679911139352,9.81849282871856,10.6526939111946,1.1360888525711,17.5075238296024,5.48874599556713,5.80203515536895,10.0703287436971,5.09147517685711,1.91469762759796,19.5677836060021,8.99617614221697,12.6443597344054,4.29114480314606,3.5456579551356,1.81805184697999,2.09496388790118,2.16095149814033,1.8791177078905,1.59011459813337,2.01713815442381,4.69284406770474,1.20965430032938,4.36275346636039,12.0346208976067,3.39574231018499,2.87195636711858,0.0,3.6274425437041,1.00015539783141,0.0,4.34025928259304,1.2039446752982,1.34227339016361,1.26267105634909,1.76702807368414,1.86344963397485,1.02243877247631,1.32894121282295,0.0,5.58578207605244,5.51596817657722,2.00733885922857,1.56560705145635,3.25761884545641,16.2772340962409,2.0253035038171,2.49749346150047,3.82080294052969,4.79614225079597,1.43965955725631,1.26081076971396,4.35117641675673,5.30441465328684,1.42684541598387,2.30365704604695,5.46229265866159,4.62611054069311,2.27211419399588,2.66416236030362,2.92753034670252,4.05054401755782,1.30030438664689,1.23137600989408,1.51029258969095,1.52564081930783,5.40674498841179,1.42081238474946,9.76396443074425,12.092166743953,10.7338491429597,3.92163232592649,5.45809176520996,9.64205423403621,5.77487345285647,6.39317942535579,3.59279100470406,1.23272912748559,1.47949903627179,4.16049292659921,5.43972445402438,6.25720216863766,11.7759425119802,4.22660432740524,1.12194872064728,2.55295628651074,2.39694445758016,5.42692247399659,3.29434386869592,4.8153014063215,4.09148826292721,1.89373997136931,4.01752541037949,1.66582273412946,7.42027377752154,6.0725246831545,4.85223571857976,7.3858701014085,1.89265154323966,2.31285849389649,3.45920146800328,1.11693454711427,3.30992841084187,0.0,4.7981797834554,1.02744509984132,1.73130342365138,2.95965517623427,1.4356227800838,2.20096795006322,3.22803915112965,1.03393463852427,1.12852249601171,0.0,1.38448232636434,0.0,1.32997001385051,3.63027944777602,3.14622660034309,15.2315316216819,4.55245947550348,4.34434245138898,0.0,0.0,1.25870570281517,1.29741125707002,0.0,0.0,1.07500393598057,0.0,6.04757770579996,4.85866029965554,1.36850806706795,4.83903686757813,4.95229775739534,4.93624534461217,1.09350211425625,1.55580028129988,1.0277118041331,0.0,1.4822354237274,1.14439696250942,1.06103531786295,2.16031248272631,0.0,0.0,1.00253715803567,0.0,3.22115551257795,8.82776705671248,9.46933921977989,4.57105610841407,4.35799416862934,5.61936540227207,3.35741645117556,1.23434934797628,6.70417338463479,0.0,1.21556202578888,1.84302885289417,5.1774412090514,5.22488669525055,3.66513690531002,1.04169225846659,1.11004158473377,0.0,0.0,1.95490108816287,0.0,2.39808157631577,2.85764618656072,2.494390177765,4.25835014701705,5.80701841893482,1.56462329614827,1.37179883798606,4.8536409913705,2.00357162557384,3.90129261328478,4.65754566548568,1.2026312395892,1.47522783677123,1.58314951681521,1.07849805680954,6.41620840447456,3.84493425449429,4.02092232518399,1.7158070596149,2.07155203555012,1.89521037406198,3.36197568582522,1.02150413884676,1.12362114523909,0.0,2.04772306658159,0.0,1.47775622888072,0.0,1.10953702072826,3.22158979013506,1.68234175221256,1.04798203642735,0.0,0.0,1.96100448435061,2.73118931049489,2.1743035439422,1.21923711614344,1.0021542140713,0.0,0.0,0.0,1.09630198919935,0.0,1.28449350079739,1.45892214740132,5.16852703672747,1.01627402475653,0.0,0.0,0.0,4.93479759591065,4.56468873800957,1.50859794032908,4.63586940944524,0.0,0.0,0.0,3.91043975558461,2.175557373727,1.55027043913238,13.7138341621588,9.17501669909115,6.42178377866652,1.19673631606961,1.89080666073443,8.4227814742731,1.97235018114069,2.87370438068821,3.36606693936305,3.60125647924658,1.83539633130902,1.08074891404226,3.5702242966294,4.19418263292362,3.33134421174998,2.72940162203421,4.82451867383952,3.0468351424163,1.03334504196408,3.3830310436562,1.52988768968666,1.75311519585533,3.20968321696551,2.65907428125914,1.92687251852103,0.0,2.87259034170006,11.7691342183442,2.78480794253298,1.88053180032904,0.0,1.70247157421637,1.01099507761272,1.36406662326243,1.17019995516669,1.08485983257342,1.65290876745538,5.93655943839077,1.1911365187672,0.0,0.0,1.20340258120013,1.42364487563493,0.0,0.0,1.23670002387224,3.64929121899805,3.79989751544579,1.12472941523303,1.43495594914688,2.25209423656041,1.13521993034532,0.0,1.63810108573149,0.0,0.0,1.07685637156832,1.92259344339133,1.9779303488879,0.0,1.64267321808705,2.88761206877505,0.0,0.0,1.16073121936773,4.98334674543889,6.18096912785555,6.23223702198348,4.93732990205005,1.05787177823979,1.57769653467217,1.00713737708763,6.75639158117225,5.90778458583396,1.21197844854041,0.0,1.03572753812666,0.0,1.66585759237188,2.5295946382353,1.77947168840849,9.94663129413977,1.41368135986506,2.1375168621028,4.94949510411835,5.10023625746075,4.59695621356455,7.09068195834068,0.0,1.087730025912,1.59796376934197,1.03725201059697,2.09662042495611,1.53663287313686,4.40378656719153,1.02817430568646,3.04735154731644,1.932989173757,0.0,1.05738010288355,0.0,1.78591950255472,2.43172622245844,1.30312800776042,1.90237385756855,1.03149164259439,1.16949394962881,1.09866394838977,2.5824856644335,1.10225724577552,3.64047943093768,6.37895287685361,2.61056754045577,1.02669389790287,2.27873694995027,0.0,3.65228319756177,3.41192502700159,1.27520956483723,3.7622463726694,1.92744225843157,4.28019204984297,1.9232786740799,4.69308642332572,1.43432283814709,2.15813769022223,1.60910548276851,4.98386701834208,2.89351938193814,2.7237661388499,2.60233212164183,2.73880416040708,3.37960729937851,1.34774346111947,1.75486562688357,1.84243319842521,4.00213680214499,3.91130196473283,0.0,1.52919709503854,1.27687149940258,3.19850424299562,2.48365367857061,1.15293911246515,0.0,9.63868245264666,1.57928747035277,2.93766737511912,3.92053331552804,1.43061645206403,1.56996187120407,4.68709473173485,1.16616751241128,1.21768613755295,1.79337750630694,6.37284704545266,7.28770891463914,0.0,3.93373419348713,1.47368393774571,1.4973396892867,4.30423308352977,0.0,3.3561059354296,1.83288980605367,2.54763376518888,3.62394867078175,3.79310632259059,2.66898077400585,3.73525084478823,3.04827213379947,1.39684714183563,4.56311409578848,1.77798432349045,2.15356347105336,2.54118350466772,8.77312295613609,2.26357618873694,1.46057171656331,1.33702995374946,2.64156363767334,1.54207069856186,1.03922456158326,2.86710107103294,4.09785970036605,0.0,1.63515383498878,1.29870721523234,2.07170743599502,2.02452850248507,1.80151940146319,2.51388122743956,3.30029620343214,0.0,4.10281994015978,0.0,3.05058487423535,4.84167008785698,1.07959969442712,2.06982682712374,2.14683194651274,2.20751838689228,1.79569779731754,1.65382012869934,7.42375903527787,1.00812693679818,1.31074529623231,2.59309782540453,5.06687520867431,2.50182741267896,1.32878574056079,5.90722172281354,1.70939705948683,1.58826672641657,2.14489349853515,2.23372488436061,4.15889888933961,2.52455549140758,1.81256842571455,3.02653063621256,6.72074286212874,2.30546160306903,1.75832811450551,2.83576015373807,2.29655927804088,1.97597840828144,1.1121278059525,0.0,0.0,0.0,1.67965113677946,0.0,1.68463265772074,4.39618116659359,0.0,0.0,3.02742394788772,1.04084860709498,0.0,2.16067621788339,1.96700338867917,1.59575637526963,0.0,2.37759395419722,1.01777583838846,1.54370273140686,3.61292393273593,1.26202865426137,2.3592154296313,1.34727004519355,0.0,2.57907769114258,1.88159852444362,2.15829161613466,1.50112402183506,1.58460950098642,1.20528063570994,2.19082877130557,4.34868334661618,1.44950776560367,2.68654820205623,1.58087159180653,0.0,2.31380545873835,2.8345157184464,0.0,3.86890761648921,1.29058007006721,0.0,0.0,1.09725096764221,1.05508385428981,1.78490574520344,5.14523008922985,0.0,1.31340351358439,1.56713590322795,1.64288971828582,0.0,0.0,0.0,1.60076713387852,3.30254096983948,1.24150318685986,3.93924215867837,0.0,0.0,1.11463522684165,1.10714177643807,1.37722742769216,0.0,0.0,0.0,0.0,4.19782198947674,3.44284729655756,2.71614024475466,1.47916792189146,1.53076015656901,1.13868538730671,4.72297515142261,5.86388797634827,1.5682204255741,0.0,6.5702332093281,0.0,5.53725172415177,3.68383921120143,1.59913078524955,4.56468456749849,1.53850285731338,1.56470392027436,1.20934062779342,8.20186619906212,3.29813466590459,2.4778622601945,1.53131840255128,3.82888441734896,8.68448710033586,2.21154257191033,2.21479816575933,2.17648485837071,1.25059787543256,3.63114364133198,2.7305831406468,5.06447075287059,1.3094908339884,1.41748585189467,2.76146979572564,1.80348540131325,16.4719102310975,2.52242686611758,1.23032632760785,1.64719126353318,3.20968119904238,1.24210507456634,1.9669407805057,2.34891352197364,1.36154259637584,0.0,14.1756856276818,0.0,4.04754467582572,5.7282558288904,1.58346104683833,1.06183421857311,0.0,1.18984095967225,1.09576516611728,1.0441960716367,1.72825380396102,1.34639557144511,1.77607267215113,4.97321975599538,4.30258596475676,3.61598667213538,2.32759732925358,7.40884927603399,0.0,1.56570750399993,1.24646094921892,1.92730317757468,1.11152495207877,1.27475233343907,1.29648057956015,0.0,1.0257651839984,1.00981819402908,1.81366630974032,5.68387214456583,7.3856641329346,2.33298866193473,6.88292566528756,2.00328496115846,2.73825475841802,3.03460522816328,1.22710139529751,1.37336315201169,2.81713852337335,1.04794536581306,1.11437671333713,1.15022852737615,0.0,4.00568382996564,0.0,4.51476099004456,14.6261755163491,2.20085602718925,3.66567296671339,2.27031948786696,2.74832021114766,1.20422474535711,2.33868208819144,1.77031421513643,1.71223770110825,1.55633249993443,4.87911009123504,6.07264418151431,3.67863731017522,1.24236636057492,2.56148404200144,1.22776129053445,0.0,6.35122619174266,1.79086329922751,3.41307032706047,4.63895354419563,2.06815845671683,1.7638837640034,2.85646633495572,3.39557836947016,1.64369169378858,2.44978375088811,3.38973821255116,1.1417908666359,2.40703834592713,0.0,2.52892258948892,0.0,8.13306260649656,2.50434166821224,4.15688028588756,1.07046397751477,1.24342917237678,2.04365636524474,3.60276033723467,4.54050674120536,1.28008381221412,1.95782128338909,2.69210716161407,1.13425874096697,6.88540801153312,2.88438344470368,1.12983024805289,1.22135816452897,4.55610079121745,5.15718974453988,6.83093449591649,3.05952809149423,1.22918835969419,5.28751692030687,0.0,1.04913122455803,1.31082694361061,2.0467737079502,4.01744625045653,0.0,0.0,0.0,1.16210707633238,1.36088788633551,4.51883364498519,2.57634062806753,0.0,0.0,0.0,0.0,2.07172755267301,1.10822718312252,2.87162196460131,0.0,1.45985411767666,0.0,1.0524013794859,3.54564624918444,3.29287454351039,5.55490152591451,1.60199582612382,2.34325493627037,1.09768208413987,0.0,5.04475067232086,5.1489082151644,3.84840291382418,4.93965442438074,1.70298530335985,1.11570220057665,1.04184088273468,1.94004742790482,1.07922945952017,2.34085689440278,2.16572530809013,4.67033496314676,1.8190168322639,3.74102287227058,4.82210270454187,3.82369457668278,2.08033326195448,4.08802630481325,3.80141113015429,1.96909080271288,0.0,3.42268649102327,1.25707927942674,0.0,1.25486149326375,0.0,1.07964804893591,1.10351105667919,0.0,0.0,1.79644968609016,2.4689872149031,2.65827440438943,0.0,0.0,0.0,0.0,0.0,2.71989123815323,3.86305247927178,3.39616824437473,3.42838135246853,2.08593646408376,4.07544665718488,1.2088229993467,11.3838014329728,4.25630768992704,1.73478650474615,1.38699132986321,2.07650684546839,1.77979289884881,1.27658382598251,3.1067638743238,2.40098097891639,1.06536570112077,0.0,1.14105679165808,0.0,1.22770452980944,2.11444723319578,0.0,1.15062890857785,1.46589441766791,0.0,5.12606220423237,7.00753813334977,1.06437843473334,0.0,0.0,0.0,0.0,0.0,0.0,0.0,0.0,0.0,0.0,1.06873089700997,1.7358034574689,3.07718981397869,1.93312608261014,3.38798234569331,2.95692914117818,0.0,1.04933022275738,1.34763925282009,2.18553501420136,2.47371127435604,2.00551706706267,3.08864825616407,7.263209791928,1.08678848660164,1.04164801496427,1.17885888276204,0.0,0.0,1.09403679982545,1.01737795389499,1.98330147486591,1.3895911702087,2.39694705754594,4.12328436756714,5.28608185974192,1.0657367028188,3.49483638108511,5.59486552438309,2.15376588469143,1.73928112778934,1.5280903060417,5.1581007286218,1.14043340215636,3.43857790520654,1.58859004447774,0.0,2.88575806660607,2.89046658040039,6.35063882571359,1.31783355916073,3.62608961253988,4.58163128680002,2.53879552216621,4.27200235139864,7.63513855116609,0.0,0.0,2.55593454248856,1.46745549830478,1.28385367346047,0.0,0.0,1.14389474836062,1.56342897750875,1.81475500069559,1.02015899040109,0.0,1.25973206680556,1.23650008392342,2.91286922331546,1.97497636070784,1.57036364273043,0.0,0.0,0.0,0.0,3.40488638702309,2.15159070511778,1.37633659742474,1.70456905103336,1.38016264171794,2.54313392575389,5.580673234149,5.10271974599562,1.18255293177291,1.29542714392992,1.28984120541817,1.44510346621766,2.12605940806379,1.08940403344056,1.08885948752551,1.29959504912813,0.0,0.0,1.69900887939248,1.00710963909735,0.0,0.0,4.7531468091541,7.32768245606477,1.21750376731985,3.52949677035274,1.07501394263135,2.14374777342358,1.09378973802487,2.46244479873519,0.0,0.0,1.25234804238491,4.23475888467626,1.10629363253505,2.14809069351546,5.78809099459809,0.0,0.0,1.10050471288709,1.19813204540469,3.08438143726056,1.18278820594009,0.0,1.22703334600573,0.0,0.0,6.86427455570158,2.39315936986778,1.7298091886633,2.63164171971755,1.25186514383227,1.16354448354844,5.53197415444524,1.07667569273142,2.76050389244205,1.04215660689469,0.0,5.45625064037084,4.74293866789688,2.02159433132788,6.03843184587474,2.17975948533723,1.22624096961552,4.82041476859577,1.46623542957613,4.31979813771762,0.0,1.62647196281433,1.85255880511415,0.0,0.0,0.0,0.0,0.0,4.99544211018243,1.03372874363782,1.17939881468411,1.66631391623926,1.15867383696003,4.52988661574577,7.41128922329654,6.97466392116987,1.26186153886293,6.83685205880338,5.25177079525621,1.01620411599092,4.81741079311172,5.05652418572277,4.23759010527702,2.05935163264378,2.25192246983672,2.02674906306173,0.0,0.0,1.49302739051601,1.25339500149868,0.0,2.41336963858083,1.26610693968312,1.08406141931691,1.0622590042121,0.0,1.56229697142937,0.0,4.09807504206966,1.21515315034691,2.03083049929022,1.00626957783824,1.47442441755309,2.13005403481489,7.57285179250344,1.00776268992017,1.39575101228729,1.41637145658163,2.8572175967283,3.01030350611074,0.0,1.19094129038798,1.42614949771845,1.00833827542515,3.81623548582893,1.24431968199852,4.68732386670934,1.48772832107459,3.6625575509306,1.62248208372261,1.27913191321847,1.09411608866839,2.51286693082141,1.56299009292494,4.75354107615257,1.29995119291113,1.19575162847069,5.32797499668608,3.27845748402532,1.83499321986099,0.0,1.04393661704612,1.7469872374225,1.29245634088492,3.22860462306764,3.43338439968345,6.25988970876,1.94770534428853,3.30408491627295,2.82904589846959,7.20225916600642,4.30368940876679,3.13734912244041,1.68779069016494,0.0,1.18596800422354,0.0,1.08350379335446,1.12834199583379,0.0,0.0,3.374435267655,1.10841182600168,1.13335084637234,2.82846797274875,1.8164560002968,2.29803517464081,1.16658276539925,2.24518646970445,7.03220794799481,1.66137673591973,1.04321862414983,1.47881113402721,2.0468016953076,1.57454500161263,1.30928648841891,1.7246011405195,7.08590713119809,2.03159553188549,0.0,1.30504632859984,5.1340726519077,0.0,0.0,4.08171991888218,0.0,0.0,1.21182056742891,0.0,1.08165655434122,3.13758879806113,9.21989516845552,18.2716183354158,1.10638518650313,1.43062518914618,0.0,1.17282724086646,0.0,0.0,1.95643942710794,4.21344933795279,2.18210849456396,3.45832471963698,8.25536625295131,0.0,0.0,0.0,0.0,1.00873500489484,0.0,2.31549775555028,0.0,0.0,0.0,1.19096319218021,3.75390516011369,0.0,1.07105633904545,1.02193881635557,1.86948162742333,2.824667426942,6.51487246280669,1.55707674684207,5.85839331244365,1.08256497551657,2.88508263045447,1.04492877945794,1.73832637075177,1.22934881877086,1.49912037983773,0.0,1.24011814911984,3.20015035348828,1.0985012425839,6.51865620323293,4.66029342555064,2.65304451219265,2.72136693419253,4.39866343055098,2.58585940028617,1.00262109267384,1.15874068013662,1.08316892895856,0.0,0.0,1.63177075265754,5.26715050891303,0.0,3.45572443458328,4.09870182552673,3.17155674077961,3.61098692727538,1.02880532784438,1.29602031129683,6.95125011591246,1.13025429404074,1.49328782725783,3.64994406149897,4.3457525511688,1.35849966741814,3.20629057363235,4.80200026590621,4.43112773074521,0.0,0.0,1.27604092850721,1.90880245008074,4.45731733742481,2.45641033039216,2.27221026936029,3.66684755176329,4.13646331406013,1.72539762451446,1.11473663731275,3.29981436280341,7.0587597028436,2.22695972700108,1.26370419155429,0.0,1.03775476924401,0.0,0.0,1.28146995217771,1.08398172631182,0.0,1.07768376016609,4.69174527853598,2.59300784687667,2.8777754795543,5.95313784019996,0.0,0.0,1.09392330361033,5.22251275981508,1.48566534039532,1.31017100694997,2.4720268588011,1.69633730981523,3.72429070745917,1.72236647615443,1.05304538385676,1.51511602204106,3.63655649684949,1.46967092477616,2.4008601142009,2.90589660621883,2.19697586597861,16.3642410740705,3.17237683442956,1.09943433635101,1.05478748908472,1.01535247712027,0.0,2.91332884527739,0.0,1.11240236199039,1.72502866119897,1.57935321890154,2.45669216953826,2.97500785052642,1.50371172174629,6.55937859244293,1.76502164530765,0.0,11.5957448098197,4.03515257706529,1.47733054336789,1.7448016146045,2.41917483747732,2.39174042785731,1.02932420428531,1.80600852809682,2.10608789870722,3.52049391572551,3.1866300957954,1.54611629212552,1.44433028370739,6.78531856212301,1.05815135226162,2.90603322499844,0.0,1.11743775455187,1.27278036054692,1.13580241487262,0.0,0.0,1.1259350425693,1.2180383867539,1.07186697425107,0.0,1.36986960572063,2.27471305804418,2.65207220604207,1.71049125871047,1.48709415366568,0.0,5.11620663326384,1.28768208739573,1.05600892058505,1.00780212996531,3.93750503506113,1.53475984980785,1.09940766613453,2.26715765665186,2.99897735965223,2.02978645108614,1.31399818844642,0.0,2.94491244459949,3.61928924522697,1.98274133153706,1.14632046142733,8.67367429326559,0.0,3.77644195116505,1.54674158400634,1.06069455669088,1.50576529730353,1.27405072518982,1.65048000690407,2.68514503443414,1.17725925112857,1.41324016152657,5.02161676659721,1.03712637404005,1.16746067807752,1.38830287073591,4.52973367809399,1.28641019670975,3.75739023273693,1.03930951540857,3.16478885770126,0.0,8.82651854322324,1.1124572245235,0.0,1.7762647515231,2.07892259929979,1.16986338675882,1.03950757856441,4.06285271145586,5.65243301288819,2.71950643341465,3.06086626536575,2.13125201355223,1.73318500770152,1.33422778032619,1.47535408796584,3.20785880744572,1.35782520576386,1.40213594248285,1.93913423861327,1.21557663567633,1.28844311904563,3.5154981278327,1.13736738521457,1.07952237739414,0.0,3.41083489901912,3.8435191075011,2.83168142705323,4.71524439268615,4.68558476345757,1.58268146454277,1.12011065341377,4.73508042830934,1.13388969521045,2.60490749279409,2.54449248824729,1.20373318332947,3.46086080721523,4.01890575198062,3.35304701226302,0.0,1.02392995598504,3.06397213624934,1.10190581513649,0.0,3.49480381370288,5.78168157528679,2.24175169658757,1.05469774273769,1.05704188242437,1.24494204940554,3.13996153321673,1.22883024025729,1.51722316948316,2.03682080259707,0.0,0.0,1.99033746911515,0.0,2.00201468345562,0.0,0.0,1.14526426464582,0.0,1.6691442208349,5.1899455472446,1.99328281492246,5.96166109752782,1.39514129253673,9.81374780158343,2.19509921894609,0.0,0.0,1.31892667709388,2.00796725015797,4.96416495830039,1.50808685070888,4.20210843969505,1.55980759196102,0.0,0.0,1.19940911103647,7.05974230613713,3.52429906262062,4.48956864352841,3.75742123911744,0.0,0.0,0.0,5.25857570234772,1.29133877969426,1.24971397777465,1.52695916408788,1.37933038070151,1.80912568127501,2.32947321871194,3.80444555542232,2.76974146145039,1.84490376204016,7.75571255813381,0.0,2.09514028744109,3.08174948178567,0.0,1.95477623671655,4.35493775156038,2.89700745502507,1.31083949726587,1.22671801197941,1.51672956725191,1.5009533364594,1.68331228233341,2.28778389088745,5.8889692337418,10.5663989023877,1.29322678750367,3.07599153375473,1.1588787843695,1.04411328338742,5.1442593868737,1.5195730880998,4.03770160754786,3.62508887504826,1.95368439314692,4.9847798339745,6.99075392764435,0.0,3.77930921580913,1.52312116302057,4.0819360003275,1.90480579908005,1.30061993076119,1.97033488914269,2.34230234395387,1.25229536630664,0.0,1.97715276258556,4.11535679490988,4.46738146860665,2.39832255670162,4.7241200902314,3.604595537392,1.80266775751121,1.02653488092733,1.66839627982796,3.39952344522948,2.73525723819806,1.17004346930054,3.9451605273499,1.95294679261814,12.2274917428625,1.91769927440332,4.16659710825984,1.85808187871213,1.37312910514368,1.00605235055206,2.14336530095417,0.0,1.32243377890647,1.14997583186227,1.00645786689321,0.0,0.0,4.42508440160003,0.0,3.62677429800092,0.0,1.13904645097568,2.04604367763144,2.0586623634696,4.86792517720374,3.57914353664934,0.0,2.98465428519826,1.26066550797439,1.18284381288694,2.3073256972429,2.88596204128569,1.09776263394754,1.92304484324964,1.19314487008977,0.0,1.10172350985511,0.0,0.0,2.12888751622767,1.87631402722711,1.11999135548397,1.09970197041868,8.59118777817661,2.02113339127215,0.0,3.09321690878851,4.21599609604516,3.30419413706733,1.81897964957769,1.31685917573957,1.00153505233537,5.00793541362654,5.67386573902261,12.2465893274126,3.46255248005436,0.0,2.10463946379196,0.0,0.0,1.45479375151781,4.12449480829466,4.83387253046014,5.17905723330128,5.18919692925764,5.51298718052595,1.45895052817137,1.39358553567825,1.21440154574318,5.48796883262354,0.0,2.38744447682483,2.74101781402771,3.74311774570212,3.89629314651496,4.86986807855355,2.47133571306937,4.95820119958164,6.77229474967514,3.05426025901659,3.9565144891351,10.4536693362872,1.67739801061794,4.83249496053059,1.41241631897934,0.0,2.15780556968652,2.5008923420023,2.32000096159242,1.08755854544427,3.06957129917333,1.22544583018146,2.52084020463951,0.0,2.65985532437559,1.40522689311716,1.63080745323213,1.67146713411804,2.4642903660409,2.69134713418829,1.4372898248633,1.02237578533364,2.35643282907095,2.43844690389928,1.81599374552218,1.76600739554199,2.2672322588259,3.69300507571044,7.14475418789574,3.18087785991825,3.65053136054692,2.44366447325599,6.20543759345717,1.69379012177089,4.6242288974458,1.405860478899,2.1336283003591,9.82286631490634,5.0091037977619,1.84219242659633,3.34986155708536,0.0,1.7652342049145,1.99068776383159,4.6837908354021,2.90695478096148,4.05987595667579
30.,0.0,1.06847931935615,3.40441564333392,1.01530323763639,5.0861582752784,2.3610896492725,0.0,1.91970627208299,1.45911907604957,0.0,1.53671848754721,1.86733461947663,1.00208309088634,6.36184589523413,15.5941311039776,5.04692259272031,9.10398623217985,6.95131826544783,20.6130668885175,7.29681937203814,5.93485718644666,9.64476207274074,3.41789820502002,5.69391668842634,5.67206215470362,1.24303489735586,7.34272259197613,1.32364179011972,2.44934220303277,3.20436212238746,2.22398000779674,1.07748752645953,0.0,1.53528499507749,1.61446825860428,1.15911671778995,2.58162064931552,2.16196783296573,2.04823355080186,1.30672135802876,0.0,2.52285092377417,0.0,7.49106755379558,6.85182670721003,2.71073267193827,1.04853587649522,0.0,2.91223915781705,1.29747810524482,2.23075251748159,1.05188516833692,1.44155898770403,1.01755297410099,1.05028940385733,0.0,0.0,0.0,1.13800580168842,5.41002495923907,1.97470619510267,0.0,1.01466994029591,2.099223677028,18.9754573553764,1.62895449547354,0.0,0.0,2.28947956904621,2.6208263412108,1.0003404025278,6.68710028960288,7.52319075713525,6.90719606835429,7.59758228811634,8.58775071701822,13.0312960222167,2.00808003535544,0.0,1.36214638052505,2.11552558198432,0.0,0.0,2.14457740181378,0.0,1.396429500476,4.98348841237499,0.0,0.0,5.50878824722963,1.0351921360614,0.0,0.0,0.0,1.26002167352063,7.44555431548867,3.36495589481494,1.96137743936202,4.00310619093195,3.63981418497933,2.1685799809066,1.15290335098211,5.5352120094332,3.05772206358266,1.56801594116272,1.30240605838551,1.16198020965084,5.87772778555654,2.86949033960468,3.46957759378009,1.63731334962329,1.36618297376021,3.64501964530854,2.9603407331022,1.51907966731677,2.49981250111606,1.15931356768524,1.19561146005322,0.0,0.0,2.23867618994365,0.0,0.0,1.14435128745025,0.0,1.37026997939815,1.02678512106868,1.0583276149106,1.14446134167063,1.6195133051777,5.2673949347123,3.18144638429883,1.99166581104651,6.1468385283892,4.06633032396246,1.23873319646774,4.06676092482884,1.15958162295044,3.17457245962783,1.78702219669185,1.00387093673936,1.21572461948265,2.61423056880579,1.9451813092305,1.07016762292743,2.58167587981321,1.49789214836028,12.6897512546033,1.1902608927577,4.9153450246313,7.37829855449296,1.40958234075244,12.1486495198301,0.0,7.6911772392443,6.94357361898021,7.36021419523746,0.0,1.63966852934985,1.01016545052393,1.01599596152001,3.90681402970454,1.13586565934548,1.12376858717493,1.30322054844886,2.16843152899443,4.63961898063174,2.94027027143027,1.24785569918762,3.88921528388416,4.12140934861411,7.54918658134392,1.43772628262881,6.39857621495562,6.60434389842047,7.5568902146283,4.49640453673932,2.30359888531156,0.0,0.0,1.33487000742425,3.39210974708831,1.46947120414384,1.12650480042412,1.27803524789527,1.05436936209521,1.85459987310417,1.78538437036114,2.54505899084103,14.7661154293343,0.0,4.06919784448344,2.0468276078506,2.00375135816177,4.16843174733074,2.25859248407188,6.14679474992557,2.32694179695007,2.30564225301613,1.84970015255788,1.71157296324147,2.5648053678534,4.96308055870176,5.18729398265837,5.82193658050568,5.14603605625743,5.06337947725441,0.0,5.19506310582115,1.6803649625825,1.93811275684449,2.13367784454369,1.13954338313477,1.02013902694692,0.0,0.0,0.0,0.0,0.0,0.0,7.9448428640953,7.93506586243553,5.04682120623794,4.53486539591209,6.31160303707977,7.08686853381853,5.51768369070154,7.05233554713434,5.09158969823862,4.12291286754097,1.15135046434698,2.57349164658044,2.24876425947876,3.07428007884749,7.49947237157025,19.4330602650616,4.52736047209988,4.26422889608664,3.35234107004532,1.6482283255927,2.56786367913134,2.08021192707178,4.53277378849068,4.20165477553406,2.85886950109897,1.55025296608716,2.5084415276258,1.37977287091812,6.15222034395544,2.48776095403072,1.38259268990686,2.2199243565708,4.08573580226375,2.25891346588462,1.06686517901485,1.61269423438041,2.3159390548367,1.76470462289948,2.06262073310411,1.65910902926734,5.93353490309712,6.28118790656132,4.02770769757024,5.81648234739029,0.0,0.0,1.27784177059658,0.0,2.33424575959053,3.18868390652448,1.57979723215068,5.18165429191087,5.10254362257315,7.076721898062,3.01560166241293,1.95839492553645,9.1032105893945,2.96757410392347,3.76700893067517,1.05939316563149,2.23761250273371,5.62109904271553,27.0677368651013,3.38933171421791,1.3573418639104,4.56698592449094,1.08031330291088,0.0,3.96999115194982,3.86120056689498,1.18991936156227,4.67954718412691,2.4286358934096,1.71734815925194,2.20018627421181,0.0,1.30940762513278,0.0,1.11044736033127,1.42612730377134,4.80348137598865,0.0,1.14367726765917,2.33915692808093,0.0,2.75253478308054,6.28122745323093,5.9365116425082,1.16498357055255,1.41619470569588,2.18607094672469,1.31518918510706,1.74359163625169,1.1039985447601,2.66349464453822,0.0,0.0,1.4554811535822,2.31359335496478,4.9159432363215,0.0,1.67044948663173,1.16675142757939,0.0,5.01580090538792,1.16730293954671,1.14048121368937,1.55983998181659,1.24474467207695,1.39864722199051,1.31830135144817,3.43509450875656,4.37486968843551,4.61319192268734,1.01802173554922,0.0,1.28692024545276,11.4611772516944,1.33894790744551,4.56105611232178,4.64388812021004,1.01992228895368,1.20297144585191,1.62295953603369,1.32985825841788,2.42786809938994,2.27539473029423,2.75659513248395,2.68658767070305,6.7246576129906,4.99510632614918,5.23315106137698,6.41502149798912,5.78791757656789,7.0326620672782,1.4194932498812,1.3003036205732,6.56139831352169,1.81355686899292,4.06812430206499,1.93180474658985,0.0,0.0,0.0,1.14759666546345,0.0,1.64113419118878,1.81435392411923,1.33174228210849,3.06437659419852,5.26080198783758,2.3687789301743,4.67434002617797,5.06726979065352,5.75857524925274,2.33543624196545,5.06122633215859,2.81913433838176,3.31774689894505,4.8012122590544,2.90216771344201,0.0,1.21014751256911,3.96528630379321,4.16908809917139,1.96116382283195,2.28215663010503,4.66120662966534,4.00452008709285,2.45556913946157,4.45046995055574,2.61450865152116,4.47033282857084,4.05741139357424,1.04204561315735,4.00351218740932,4.10218474102687,3.97068427407584,5.07318550493622,0.0,4.6737558878748,1.2408775995588,1.26523247294486,2.84283008364358,5.51235733616011,7.97986392205323,1.87490302109353,3.67181616930018,1.45544689406547,6.02301478182327,7.00584175631078,2.1648519901348,1.10339836036604,4.52638261759109,4.05968807748494,2.95029457177173,5.83245243613437,1.67609401752148,2.37367308203552,0.0,0.0,0.0,0.0,1.69904281772661,1.45063357151377,1.1987270773126,0.0,0.0,3.56169192206242,11.4300894884026,4.43464585463546,6.10826371900696,1.62256519798594,5.35093948334179,6.29867401865583,5.3112170597191,4.21763777745632,6.73437376498158,7.26198995072171,9.97732557718559,1.59201367757845,2.00137294407206,2.14778887651031,2.8667377114132,3.10212878164042,2.42365055439531,1.620905723002,2.02406504565407,2.32623727679756,4.32125956326832,5.72029623892882,1.54488714108589,4.28218062612393,2.67837607122604,5.16743846868402,4.86405823730334,5.84911498926102,0.0,1.15809345846268,2.4654616441742,5.09252058961796,3.66262880521661,5.19900947190927,1.63532708116361,4.7940973260813,2.87264971661414,2.92613489448186,1.9058621048867,1.42995110824975,0.0,1.04725270841168,4.98318469002183,5.77160581168934,5.80518143729749,5.58447336785194,7.30083143908351,8.83889278744827,3.06753418801635,4.11530071748282,3.68698018136903,5.65374192251622,1.3253736078122,8.7719594688124,5.07491132958331,6.17701746235931,4.3825605824753,4.29727423530186,2.85004914503672,2.6129844657422,2.20312455438881,0.0,2.92084414950069,5.43547904598035,7.41964347634834,2.67520934778711,3.56412369335836,6.8376963223563,1.98654787680953,2.4775747003783,1.16155190062705,1.7292662697026,1.87552531970464,6.23476539624563,6.42060271142265,4.20002784490146,7.69382943790692,4.32766113377569,2.91142143077736,4.81139865937923,5.52082831786753,4.05731005779374,4.18559099363665,1.5327274659313,3.16305262630022,1.67949762408934,1.21414252676077,0.0,6.11057358333581,1.02801777789893,1.04799327768207,1.01641377623394,1.53145122382143,4.46876647675091,3.45305175966096,2.12711968979289,6.33343785900738,1.56783991276183,1.2784471011567,2.53020894846379,1.55894404457711,1.43477993415001,1.02808600849007,9.9572829016688,2.85264159050911,3.94632015148507,2.18628510555594,4.4729596037824,4.63987848320147,1.97115975218827,2.23166210745158,3.60363560623096,1.24725805420152,8.18730092804169,1.81597406346672,6.37796284152252,1.15377674050406,1.08540632098943,2.08855891781212,5.56590046700646,1.18320013447982,1.70884077921607,1.61000329022868,3.18633670938825,3.87192696139935,4.18286850379301,0.0,5.49102644262509,1.61700473072134,0.0,1.19020857225386,1.00223773600811,0.0,0.0,3.56012786952558,3.03522760513607,2.45602682408083,2.34584136389089,1.77032040892717,4.98049835777467,5.43553777312987,0.0,0.0,1.20294773785055,4.69336886294027,3.16939972023308,4.56923490966187,5.48348904375236,3.71735705160051,3.32449851150401,5.19517907866923,0.0,0.0,1.30492016093687,4.15971942502209,1.90490781071124,4.08733596429484,0.0,1.13749491329962,1.990188512675,2.50574789536869,1.12382453243192,2.74068272795788,6.65296451682963,4.38789999035137,7.98194394587748,6.38078783316904,7.26451469546099,6.83184992769468,4.9902252655034,6.21876880959388,13.377071413139,1.77721268424134,4.91807325194932,4.01641050209199,3.71118328853385,1.09836999961243,2.07072787816255,4.69384477941065,5.73699721323282,5.07477165079503,5.72618300649883,3.91083957585205,1.50562971840064,3.39237665756183,2.69033570423345,4.39499635110659,2.59096260758426,4.68438355284561,1.47772345661626,0.0,1.22351050958857,1.45177394231177,3.73812140964781,3.31211514448069,0.0,1.15083977172375,2.56808468806757,6.23844179235504,5.27663665854409,1.25309377282649,3.32591116280573,2.87219737865024,3.84727171912315,0.0,2.68086170563702,0.0,1.64995566880367,0.0,1.22092957481174,2.57555978349937,1.2970070379334,2.70821945108265,0.0,0.0,0.0,0.0,1.85474745823303,0.0,3.08793608708125,2.22224647989524,2.42534903146545,2.05104879923783,2.60689602987343,1.45255507339609,1.8613764609819,2.40836761783393,5.08403971762418,0.0,1.11578213288489,0.0,1.07649623720652,1.55612810882354,2.34505795762894,2.43518082267341,0.0,1.12933262440853,0.0,1.09642954374367,10.5317527849876,1.98346286916673,14.9670404453899,5.71634692239666,3.82163767591973,2.73304623791099,1.23776102584809,3.38012033299439,0.0,6.79388528201551,4.07778914491327,3.73090763673817,1.63070912064727,0.0,2.46355439198251,7.56236017360187,2.19010649565794,1.78288724786527,5.41786500316572,0.0,4.79397906484077,3.18804386275203,4.37273956742206,3.07707935997136,3.35217620986192,4.1554439436904,0.0,0.0,3.70839021043049,1.02701654280262,1.07523578522981,2.00652583239164,0.0,1.05888772475739,0.0,0.0,0.0,6.25699625682072,5.57637293342816,0.0,1.00212846863522,1.09654649919805,0.0,0.0,1.89946294881311,1.18687961179937,7.10655183764748,4.70211496210163,5.02851529640051,5.46785266333855,1.93958569404176,3.0505458688646,1.89838371371589,2.3278727099335,3.34073206383,6.82263167938684,5.73475567967977,6.26446186283069,5.53274505290525,6.45019386638362,4.90487832752386,5.50894170850544,1.24365747426168,1.49313577816454,1.33917509394565,1.48696236705712,0.0,1.66132208367741,4.04530420358819,1.20210954243798,4.76167695748199,1.37877491811505,3.12373565050341,4.70968078844099,9.43161941101383,0.0,5.15692246139738,1.81924428268242,1.85238584273794,2.13450212590623,1.00300961722538,0.0,0.0,1.03846190906096,3.44766309515038,4.29954116279373,6.535930699792,7.15851888426132,2.32058368806667,1.54247866389082,1.62968371544837,1.6366905511559,2.09998388808367,1.70217716561974,1.91320479751809,2.17503539438448,3.54985897895139,1.14392938187006,3.85276416204119,4.42689511023327,2.83041750603879,1.89684818580281,1.61826064257934,4.55125792174565,0.0,5.91453821806628,1.28983878525103,3.99515758364023,4.89382081574046,6.2458517023594,2.39193794915997,3.31773454003848,3.01828657752513,3.44569366075577,3.25926876764665,2.61961902838829,5.46635463126732,6.42524457995571,2.67041959612452,2.24427810350055,15.1324875001432,1.49892597639776,1.98952107407068,3.9508169105322,2.36281426386417,2.23625404998449,1.89312879796799,1.90606048072145,5.04287916250407,1.54339042898942,7.22845958009803,1.45335808828586,0.0,0.0,1.1401185917169,0.0,1.85644002129186,9.54694112546152,5.5001329287386,5.26648035510865,7.00292188485102,4.66018154325638,6.39076672073851,5.35000670396427,7.64032976444482,6.13851983367952,21.7449704492242,7.59497851540813,6.59874990814008,6.98822598092876,5.17611628566489,5.85138296262431,8.99998173945359,9.59174553138911,4.95822353330299,4.11053582198213,5.23970525561886,4.69862360681896,4.70937733042176,5.82313321677778,9.97094604249847,7.34045185678524,11.100137712318,2.98011749319126,6.45355668077645,8.5066972998188,4.11217603671557,4.01590080351092,5.83300187898497,6.23953887431137,5.81850806846938,5.78831340745623,4.58498670490754,6.14048799265416,6.0498452624884,3.54063955906195,2.82651775876434,11.3665746522773,4.9390068858846,4.92492119235573,3.56247476074337,1.08956847345789,9.96251540261191,4.66870082800132,5.77006597368532,2.40801630602999,1.08164612926381,1.66614910244928,2.15783298356041,2.43798004319842,15.3771648065559,3.02396818572657,7.47604992643297,2.25963382737576,1.60032524727207,8.47869895853943,2.16514301785108,2.44035807945634,2.26239440285552,3.7894586382329,1.03401018388151,1.70043315918507,4.26970539193745,0.0,0.0,0.0,1.06857585552854,0.0,9.02826310217038,2.1160921909675,5.97765484860593,16.6626113681459,2.21806393281472,1.88634127642934,2.46322523552136,5.2062638668162,0.0,0.0,0.0,0.0,0.0,0.0,1.12881706071176,1.19874534857375,1.3917782150242,1.23038901411418,0.0,1.55835240695516,1.04666811999531,4.42345967787466,6.50888203663069,7.17039380879252,4.97163894780701,6.30308541778911,3.16190981558106,4.78433834925436,4.86152892165685,3.7345906353024,3.03064391571852,5.48982249020889,4.40553498835645,4.32788872563925,5.40481936440155,4.76836088255436,1.11725986416847,6.68630561801284,1.21101596261331,1.55800376938242,0.0,1.62686847471189,1.33328330938895,3.25977552704279,1.35123655861539,2.30048748767488,5.51232376531883,6.19208073554233,3.78535433472992,5.39918722282289,1.58889761798876,1.71222784889452,1.02833029202356,1.11790900556675,0.0,0.0,0.0,1.22221375549042,0.0,1.42096465994088,2.23252732659981,1.06908441013013,2.46331000583547,4.46722712010987,1.39515627157376,1.52777822933785,4.26860992762954,4.66508750922017,8.79922434200761,0.0,1.00319335430328,1.16382362416075,1.18272929148692,2.1362985290478,6.787021542685,8.58092875936241,4.03893004291466,3.80602081242748,5.99140882142971,6.90486570495521,6.78551615238454,0.0,3.85891480781992,5.55225668440533,4.06222248190806,5.43644448138262,4.64052312530343,5.87073666081607,4.2112871166738,3.71472762019543,4.76143152526733,2.897008306224,1.33375916296271,0.0,0.0,0.0,0.0,6.56474717147381,2.67473282454327,3.16563279029736,0.0,3.51978016504648,10.3020752952523,2.02228406404457,2.07271925828015,4.36405435428066,3.45995113462733,4.27948650099005,0.0,5.08830332418253,4.76189612472443,4.9761891087905,3.98383421047478,5.36243636125346,0.0,6.12481069822163,2.85579475633218,4.77529982285272,4.38968722482921,4.77799545286677,9.15281591163433,1.44100443499834,3.26080686672519,5.25447710815475,5.89783998066948,3.77401488753614,2.50571566932149,2.50953553117922,1.28527964557316,3.07831589646946,4.11958170826625,8.22472347735862,3.41802911569002,7.86528541611216,1.94872336560912,7.61118671421808,2.11042054785371,5.12146103259774,6.13327039348139,11.3396912867525,1.15787792376334,1.35016597179662,1.46035854143637,5.14035586522091,2.13457010881179,3.85503418035831,3.82101189089579,3.16142780133144,3.46176239794319,2.11872955145938,1.8763417518198,4.54143399896501,3.45543666316756,5.27447809610114,4.72385420308511,9.55961077515778,4.48745133677086,14.6486285680358,3.97657111671441,6.20656141584177,3.91596636604287,3.31170975304017,1.22310756453989,1.54980058960949,8.15128071723223,7.84118719406038,7.71971159369427,8.22627419005758,5.01231227774927,3.77229559418391,0.0,0.0,1.00331319411636,0.0,0.0,6.10348988405147,3.99329603370856,2.63870401876199,4.92290553132927,1.16676237764332,12.8007012742002,9.09524542556129,18.421991868239,6.44880727606948,4.94264376501985,3.55529938969674,5.18993912152178,3.9560867243399,5.80704107521602,4.64205356427829,3.29013647267257,1.80178453394866,1.01915673195017,3.51347406629872,1.10270277159355,1.08909664101939,8.96126315284029,2.37452803524448,4.11371201443279,4.16595637674502,1.41238093123788,4.82555855909945,3.78800570965213,2.31571004151561,2.32133463883207,4.23223143484896,2.30397761679039,4.31075154078305,13.1474469319997,4.45232772522244,0.0,6.05920823663194,4.14978373176661,3.83963243828385,3.42266413365285,5.28349538202775,2.81332398047332,5.98476865511309,3.95648469550322,5.55080258498699,2.96668488535861,1.13308678566267,0.0,0.0,0.0,0.0,0.0,0.0,1.04594682976618,1.01233028739549,1.09940408469995,1.08975639236936,3.12299342789863,0.0,1.22970491585179,2.68302560834044,1.95242260660128,2.72586528476636,4.788349946738,3.64023769768318,1.61901368086284,4.31204804413312,1.2887187747588,1.05943538996357,1.18956900994768,2.37599549754588,1.97105874489348,6.3422241471712,4.79122974031597,2.17268075728918,1.06884343817526,1.50745683317573,1.56723798891252,1.11174908072158,6.36014884765626,2.20743830147373,2.35393471007363,2.69167505498003,1.0375956862772,3.57517620001566,0.0,2.44112470989369,0.0,4.19992652329861,3.3220304337908,2.82123938503163,6.66151699673509,5.6019742311691,4.19254340538742,12.4331633410734,5.4964472321373,2.51714911694516,3.55084542512448,1.30590048170663,2.2316463550264,3.04706220508961,5.32119979177285,5.9994092171014,2.84709437427081,31.6144377812638,6.51510515669586,7.8722542388091,5.94242767257112,17.8822856434666,11.4923396899366,3.42362764606667,3.21563396408559,2.35999683826372,1.84198687106255,1.17124749196705,1.41674944027146,1.0343356353003,5.4520884851894,4.94746456510039,3.52823595858744,9.73483574797009,5.63973996630407,4.93118601911001,3.41513752267806,5.08436704608161,4.17822284486947,1.13888667438702,4.10579447601406,4.74614648679746,4.48581593762281,5.8853007111265,11.4641543192678,1.0227923018459,1.45822138104465,3.45712798693384,1.56626621466243,3.5244657723154,2.03802780401274,2.29567375333751,2.38767297216383,3.63403076866314,0.0,1.49601459203924,1.10210433441082,1.448240599009,1.20923878943896,1.29316502550767,3.24873411706861,4.0503524564947,4.34401438892532,12.8481005441863,1.09620513580967,19.5503922593536,4.34426035798937,3.20436621193809,2.92993919874076,14.6779008524397,7.87901149132572,0.0,2.26804451838829,6.2582613153518,2.44135831782451,1.10717855307883,1.80138396191763,4.68817201819645,2.56524606532657,6.25024725103069,2.19113168628714,3.41047080176031,0.0,5.13475265662425,9.47438733864639,1.04470869347385,2.61408965893809,4.51883595262413,7.92158003797665,0.0,0.0,0.0,1.01867979157145,1.32337992107575,1.13558197348664,5.79227072050205,4.85602632336449,2.11862026364362,3.58097154181458,3.3596377704124,14.4723276791022,2.02580002788957,1.00166785199636,0.0,0.0,0.0,1.17027796743583,1.18653685304538,1.16982063579662,2.29440000862887,1.25188920693423,1.29169813932309,1.58119833940642,1.73980648739304,1.04891542558954,1.0003943594894,0.0,0.0,1.80481490397574,1.84730059571317,1.15421784895123,0.0,2.71002702725183,0.0,1.07789688290285,1.27828531300814,4.18886607356876,1.27763008682513,1.40124579659385,1.47448642118714,1.18313688929572,1.60603325004442,0.0,4.95778954841874,2.24568693133876,1.88413978872567,4.50107013700022,3.296721317076,6.14372379407795,14.3646203860288,4.0597401241589,0.0,0.0,0.0,0.0,1.02570701707068,1.04678357597456,6.70991601423248,4.74723317685631,5.43497816732549,9.19489144576354,7.3872909198348,9.21197863367841,0.0,0.0,5.00145180502522,2.13605451883454,4.45606430475091,5.07652191907616,3.93462929606365,3.78060925166439,4.02509825973577,1.96345475741136,3.4405517735939,4.30778617557836,5.3822836512666,1.92816960165521,5.2103268786633,10.8429391543084,12.0532945877534,5.37798076436873,5.52798125217875,11.602113910395,4.67468872889031,4.9211960970125,5.82401696860675,4.54341770863607,6.17159108514264,6.3668672683916,12.3981984235411,5.7918981544667,7.9644393677875,5.44036321429841,2.15871778552979,3.67800018444892,2.155311169954,2.48456985761036,2.86646814971788,3.22088004583794,5.38296629085421,5.05341502643289,4.66373583577825,5.66004468753755,4.43042634103214,4.69004843830636,5.7797420191586,3.31799631724467,3.05789870331677,3.67459014068011,1.78420374280525,4.20925412029355,3.00257629531148,3.52560085669154,3.1894665041207,3.4131731141895,3.73796199653767,2.35747723344783,7.39260828106317,7.10663668239138,7.1785363504775,6.33852628832932,10.4062525688605,6.68177284858111,13.3674888580518,8.63945840643891,6.07908273236144,6.26391451932882,6.9452753851903,4.7840790000134,3.92153762422353,1.99114693669351,2.17977061313761,1.79962866609085,3.24548347055751,4.19657762868373,4.73102752117092,0.0,1.53534845263468,1.83806590522426,4.68393217190325,5.11023934393913,2.16887093200402,2.73967466023073,3.59357172836163,1.37195167336133,4.76000814895826,2.15518012175332,1.02254530968774,1.4413460063365,2.54758324546248,4.51444437900844,1.03075040286344,1.3317940739161,1.09035252181725,8.38144972808636,5.74773855576347,8.19991247328386,7.72445706063394,15.0817177058467,3.39551713766212,4.6761234263003,6.64560566346262,5.20593226447419,6.49019000013441,4.94868393969961,5.41315672489627,7.45661695558283,1.56104686775026,0.0,1.00206993975894,1.4551051177323,3.27767674435646,3.48564230828893,0.0,0.0,3.01258567038115,1.02614957740512,1.12239593111371,2.32571019614604,1.21233500653384,0.0,0.0,1.08610257146303,1.30062268176769,1.29813295699796,0.0,3.08009028757494,2.79308615180168,5.09532638794968,3.97386343459096,1.49120320717372,1.52788496193556,6.49634345992497,1.20550431260472,0.0,3.3464414165162,7.93108399105422,0.0,4.50762764272583,1.9164937756006,0.0,6.52727310872917,1.08770518816657,1.83507980756899,6.1613098755303,5.73388637747265,11.964265216563,4.35732246713982,2.07880491149403,1.73853806063319,5.44821665492565,5.41956377361618,5.89554055157998,1.12269818993681,3.74678395894039,7.55813700101542,2.85814898372955,2.59064019371775,2.19656388643586,6.58862888671722,3.71589052477278,7.22328853546343,8.59623827897729,5.21667846657216,5.49914117205436,1.02738762373369,1.72080534800845,0.0,5.88937250083134,12.2809421086129,6.44696722216225,6.14567906931267,2.06269470101145,6.34673667303916,5.22716188300669,3.52126067846775,3.7773849080963,0.0,1.0241051714254,0.0,0.0,6.01783192957993,1.53942788563992,2.19910773632438,4.18320511006289,1.07960883592425,6.38040474879199,1.66482318736632,1.41184194218329,5.63875318603557,7.75042110886536,5.57544089170723,3.79065296962371,4.50159522071149,6.68356623939913,1.01014066042471,1.96917996216807,3.62928788138662,4.39964061839644,1.82945820630252,4.08776924521569,1.74671436726268,3.7607154888209,4.18831649903028,4.05593013323523,1.94076066488261,1.07528071554871,8.58901533372965,2.58253761037656,6.56682695371868,2.04606443848319,3.57242021534368,2.3311592650391,2.99637585210836,2.06534453740293,5.94829466121895,6.86965145741648,3.3158275368148,4.8332348282608,18.6975915847764,7.00957984831825,4.11335976803648,14.5265245301322,3.92881676836381,5.36776232508741,10.0495387824856,1.80944595329796,5.15284873509678,3.68173657735281,4.05924120947211,8.71077207254394,2.01413577219942,2.45380246532356,4.9668779673129,4.78591091335695,0.0,1.36681785680268,0.0,1.1571922597743,3.52677084221046,2.58593226051229,1.05101715104284,1.10852157184559,4.5062493313241,2.08867737646325,1.4577613943228,5.33824352948981,1.71156787367725,3.50838604615389,6.87067468828664,1.21584952485267,5.41594901032504,7.77550250568535,4.08153566889807,7.85463101361609,6.05310850184679,7.39425737254667,6.98442715369159,0.0,5.07240068361467,2.13445981739722,2.06081876873002,3.52458309763681,6.47915872156095,1.03153557876285,4.54895929482395,3.10704542406489,1.52432064929995,8.09887729088999,1.33810562125945,1.81535700820372,3.94856232087762,2.77790887648543,0.0,2.91216594573262,1.23815152788579,3.08033404672011,1.83066800630748,2.80636021915557,7.87919551201818,2.56403016564128,5.16657937391742,6.41945143874589,4.68358222587026,2.48771065745676,1.80185377237659,4.33702264429483,3.77037531898218,2.39718467004578,2.01572447067312,2.01754659926448,0.0,1.08535297544698,1.87873712519103,1.49344974866609,1.69064909592368,0.0,4.47264129893597,1.30610692964716,3.37296812724412,1.08093652280295,1.18498304772997,1.53677586687067,1.08418158912146,1.17268681509192,1.43810884652705,1.30958521756403,0.0,2.24593150762105,1.19201692378357,3.67243621840488,5.70361190047494,2.05972046095916,1.10620578680472,0.0,0.0,0.0,0.0,0.0,1.42538904958616,1.26081806071967,0.0,1.53294132080424,3.04475032194146,4.05728362000629,3.40067259859639,4.61941149141892,4.22421785566185,3.9758563823739,4.43834682705509,3.72421375489809,0.0,3.85364496780713,5.45042125897909,1.76799314292193,1.13267417920545,5.42163757000048,7.98974997889542,6.97220346873905,4.10112579978222,3.66918256041699,2.18830245612862,1.48696716715229,5.26785199439792,3.419413113679,3.91606292059402,2.17619497999106,1.58319002934084,7.4390949583682,6.01954850113476,9.10213738909218,8.09507150611974,18.3581062459081,9.29206192866826,2.63858306973401,1.08546931680957,1.07903433049154,0.0,2.68071575595082,1.30727098734809,3.48041494311062,1.0178890287291,2.09284803544655,1.00203099977494,1.05056326021555,0.0,0.0,1.59686729273592,1.09098737660193,7.75276581421191,1.89308876462637,0.0,0.0,2.56122446746186,3.18673594770636,2.51185884373468,3.76993541533225,3.25385377096143,3.87260783732784,5.83179718519665,4.51906025885641,8.30161845461271,5.11382366686847,5.37159375865414,1.84036969984765,2.2634451235903,1.12359365318211,2.10428222231204,1.31987822545411,4.02433130848324,5.75274995351238,1.4764691830067,2.70778494017006,1.08650993734108,4.70117894298701,1.00323841971409,1.40125174036644,1.99970120013521,5.41396420694392,0.0,3.26359442247357,6.72667523967689,3.90601837638594,1.04653784557163,3.15653394956268,4.12799602555494,2.29341246796101,6.68518279712611,4.88195651162597,11.9684118314597,3.62791894761451,1.28501219745385,0.0,6.46302350214455,18.5086439459658,5.4533298227071,3.60377615008895,2.26702003817681,3.81826635236018,3.52231811638664,1.8040747173047,1.19314096365767,1.58121325393767,9.13287460625666,9.73740407357072,1.5278486772511,2.84284110702124,1.19167493172513,3.7377629923923,2.98595671604806,1.63233762389604,1.24672737048541,3.36701319793664,7.08727682708295,1.96231055028984,2.48038611734821,2.34651365098133,3.4651706681234,5.46269689138788,5.06365204954444,3.11296386913585,4.56451065367402,1.41612070745172,4.48956997575739,4.42966167135765,2.38350212462399,2.10805666826972,3.78536708908296,1.24521215369369,6.698400675082,7.32062551183178,3.0966736229631,6.18161596720792,1.7774241408152,4.73609036801441,1.06334364936722,1.80963420753917,21.8081395809352,1.40325043368024,3.47910342237484,3.45758463387334,4.28199536437913,5.99847440421676,4.60012812604419,4.0148809646632,7.86467698491535,5.51913868572826,7.42158922895034,1.89416643869635,5.78399486638772,6.02195794658746,1.52301934810737,1.90660878236506,1.4866161393397,0.0,4.03309883837269,4.89817943350584,2.14482751867237,3.30667833330612,1.62014480191313,3.52412683717899,5.42528980724841,2.44863124620401,3.712283059636,7.24209910264741,11.9137916729873,4.75376360529356,2.77602759424684,5.1249690530932,1.8938990071607,3.84790990031809,2.02389603932533,5.1890011755429,2.51504079857263,4.81205653464417,4.35946466770097,0.0,0.0,1.07553467553729,1.03626602649241,1.38076290632171,2.81205750477144,0.0,0.0,0.0,0.0,1.26227214005636,1.26913829510307,1.06113810048064,1.06589698428588,2.67413254276023,1.13849233346463,1.01176042178781,0.0,2.27807072943964,0.0,5.26308647540696,2.15924688740489,2.04592226929853,0.0,2.17320205845258,1.21324075990434,1.2595176700127,1.49922933477321,1.15510562309678,4.96252036360577,3.91960609985405,3.07264418149035,5.08859292386202,1.5396365179266,1.15134861108159,8.33146175503071,1.7877587088355,1.03947355442279,1.38466010542094,11.2569517751246,1.99845564000188,3.20762941886806,4.33989492898695,3.14432467869387,3.33720014325944,0.0,0.0,1.06902083246939,1.48207900266893,2.32461931893197,4.80022245287255,1.01429671333139,1.50239058358565,1.17521246879518,0.0,3.16704178893162,1.33343715806626,0.0,2.20924725639149,2.21844017420246,10.495994196352,2.90251735039525,6.53521491311212,2.99295328776222,1.53891486293921,1.43469883131536,2.14631572599033,1.02828279117556,1.03868874327684,3.6627213663716,1.35914458246782,2.72600473206377,3.05743161104555,2.38293969064026,1.58582550154386,1.00301781752165,1.29903315254867,1.52163605122588,15.1025046515196,4.05028644258586,2.20804508971967,4.46311744853609,2.29571787938418,2.42240980402464,1.54472462057294,1.00810809997668,6.3336355195724,2.9333017639838,6.88484028035143,2.55660102600585,1.32935182316774,3.42136613739332,2.60956172916717,0.0,2.4334383330994,1.95193824435866,1.81144199682228,2.8271805114893,9.72772918622635,6.53115661578367,6.24891204966499,6.8029367650365,8.90567377429861,6.86606810298629,15.7156334854215,8.39643525760806,6.13728197232979,5.32844567581053,3.66949013586499,5.62812956765284,2.07074102330013,1.12804832176556,0.0,7.5421797581172,5.20619250651927,3.7485616327498,4.01234073588108,1.33313817692303,6.42889602225398,7.08816432019634,3.92373302479202,5.34773407323739,0.0,1.00304169779026,2.30344940754558,2.80095424199221,1.06969489961823,2.08951677044602,1.15695701952949,0.0,1.38284510247186,3.41468178223146,2.74009311912054,2.87420388533648,3.36327013735198,4.52467383844548,17.2163646386444,6.16817938579738,5.35736391317146,7.73625560881364,4.01305533623409,3.67054449627686,0.0,1.63491354338107,2.37460458289573,0.0,1.60300060677112,1.70607290833753,3.13108348877893,3.0366438304325,0.0,5.78833386897455,1.50776620709886,1.16385325469802,0.0,0.0,0.0,0.0,1.32607279257136,0.0,2.43100055949125,2.26184506935597,1.85387785594686,4.62526692146627,1.02600385281128,1.30334541994631,0.0,2.36936917510555,2.49986570547599,2.70987445491214,8.49750257369427,3.06624651530951,4.38159836988758,2.85732079669513,3.10199299076196,2.85394111973157,0.0,1.16391354055354,1.05338133729056,1.42137696372568,2.20299844602461,2.18820425364589,6.14655876515639,2.12200007671701,1.77479122013187,3.37344594090874,1.14786015397056,2.27168392128897,2.59860048035821,3.65766759906088,4.98857448046754,1.26343483025719,1.06900664120909,1.69756729652427,1.00935334470471,0.0,5.76712921674064,2.43151088462223,5.36362922444255,1.30580618374345,2.35306461717272,3.98613109148799,5.15807163365935,3.66306096154339,8.94784732457022,2.48097236437715,5.22163240014705,5.41143438674517,7.92442655033929,5.16984420576407,3.10764398486596,5.86814760960206,1.5661087759403,4.95924116793167,7.28427831815915,5.91525682889781,2.4586024489599,1.17636016331742,6.29631844526971,1.03697211923047,2.7018211571963,7.26172415258517,0.0,1.87017164563949,1.0889361999547,0.0,0.0,0.0,0.0,5.41927822558037,1.71437431859238,3.04695075270105,2.08287807450555,3.72501523818539,2.66416732295823,2.63974291088216,2.22699119270811,2.19731910509415,1.59235100707811,1.05484881966647,2.62956745346651,5.71286329196067,6.91024974782503,3.30823452683899,2.69615050300887,0.0,0.0,0.0,0.0,1.3063119878205,0.0,1.57241424871941,1.07444959418085,0.0,0.0,1.07953837664338,1.12498150936343,2.11388531129983,4.80037700979961,1.00008457554551,2.57269665770308,3.62174993698986,2.15086564312019,4.2295861485036,2.48236938597644,2.43083638937851,2.51200493679638,1.04840386539327,1.57708368169385,0.0,0.0,5.05562710778483,6.01630402371783,3.22456629386842,1.36687573755698,2.86569761692178,3.38809577093091,2.55747415867576,0.0,3.92731331703696,9.06344789351519,4.70190810518893,2.54959389348564,3.84087781709593,1.81535102641058,2.89521801554517,2.08797928532935,4.94104015014438,3.22166593259661,4.84851836011329,3.31906934970599,2.75311473584846,5.24037928028778,3.10690667964806,5.75501539271312,5.89608237289304,2.73782437392405,1.2085509401235,1.01413173408939,3.67028478561074,1.89371709574992,2.33476554609392,3.45318158387412,1.95193682767203,8.01609682388632,3.17970770490704,3.69911866676623,1.32258409812479,2.32657590868928,1.44908654754771,0.0,5.35411172452737,1.25535597531624,1.69408218396334,4.90567278083824,4.78247125181365,2.65651864851146,2.96020406739534,10.4505663648996,1.03072748879917,5.21674740464492,3.79699328021211,2.96718446095383,1.12144378092977,5.4744973858561,1.3105434212584,0.0,5.84271528433582,6.98203231630177,5.76109656627133,1.24215038214523,2.49156825138782,6.95077083012801,4.5195162588941,4.27731482923777,3.45470208090632,1.09988990778251,1.56504024819687,1.35144253889982,5.35657138657255,2.82897518924367,7.1222416906574,3.27932565366757,3.65632214820231,3.02917798820913,5.5816402384029,4.93757233544763,2.03780833131334,6.19037860992118,6.53769425969334,4.78440993996336,2.79184825849546,0.0,0.0,1.15311836305406,0.0,0.0,5.68944434508161,4.0301462842028,1.99911311119184,1.24677299803319,3.07273155966619,2.39891489173281,2.4387273678869,2.03501547783762,1.55720123730229,0.0,4.82729506364497,2.08412539864181,4.01135598177771,4.94050788294972,2.2981796224426,1.48525321616176,1.19553603725089,4.29738049242518,0.0,0.0,2.90214745115151,1.57233997270738,2.47458061702052,3.91459787430388,1.40007151816459,5.53371405397842,5.65408483535679,6.07355902498955,5.78011509804019,7.42256943083704,3.04569444031137,5.30300612084528,5.40390269812152,15.1770339061887,4.76034880278793,2.41559248766127,5.72342663577809,3.92311354902322,7.59463310069905,4.86403310612162,9.50095659995047,5.89355632070831,4.5703084502356,1.91855511809666,1.26736641419004,4.03958472306955,6.14176265002025,5.7324469880766,5.55269652634471,3.6414141145696,2.46006620233338,3.89001112198537,8.28294774601616,1.66315887541765,1.30680192454293,5.21277892670407,2.44172888234624,7.35413032436834,1.17832252324674,3.373854749241,8.18099639066111,8.13708414124628,5.94186216951308,2.55419578187532,4.0391390561694,1.61741814856788,0.0,1.01552842240113,7.1283126697399,6.39051902659631,1.59857207769658,2.55100817997941,2.2560487304252,2.07875204441053,0.0,2.7007685256013,1.63509771110863,1.94292542978661,14.5361766662931,0.0,5.79322872371454,5.74797241509856,3.64149278852492,0.0,2.01493480487316,3.98450987597918,1.28167143091073,5.18218698976681,5.82854132746813,1.69424470940833,1.44048709190786,3.71783901104812,3.11796584095084,1.96342758612757,4.29104703280911,4.07695833553735,1.41233850346925,0.0,0.0,1.07010322839716,0.0,1.9724832293083,1.76491341729257,2.9881671608843,4.98692883747413,3.54055611288601,3.63910902166564,4.87112674174688,5.52506898643099,1.87239641501238,13.0351696263432,2.01904254015537,2.58464103582057,2.42638733332847,1.36000714459913,18.7340111023969,3.63820074610177,3.50386264130945,2.57044444173093,5.13431844677963,2.37466713765556,5.78227129781438,2.71293286371784,7.31709328183406,2.60092260393354,2.41117636677789,7.91259630775688,7.11981513776399,1.32553255980674,3.9513637918143,1.49610562678021,2.12653146287403,1.37720754071504,5.17721640825496,3.27744969378828,4.54028005374329,5.3511056873157,3.60091126555804,4.54921208454243,3.84119578919072,6.00227200824224,4.08620038562379,4.63204268770595,4.6558081802646,3.1992237499572,5.96898253630239,4.63912688062723,4.93387376397321,3.20386120571496,3.73425675177998,0.0,0.0,1.00178494612166,0.0,0.0,0.0,2.96086157155513,7.4583038916446,5.30426390851256,5.30971464106049,5.14279465583785,0.0,0.0,2.72420470068733,2.32206459491014,0.0,1.6803946829534,2.46027062095218,2.80840708254501,1.8988450488477,6.24203732391714,5.62550366690901,20.5290424134568,5.83538899348113,6.13980213899491,3.64668326253057,2.79274473324532,1.00215223426837,2.41135221107853,12.8799322970653,2.84311131346763,4.10820519810469,0.0,6.3004571021707,1.04128114089275,8.01648749567176,5.7900520302581,5.83153400817138,3.64631143206588,1.4351402251999,7.48840977295591,1.0535292598086,2.3513056759238,4.65101017960454,2.68704337187079,6.46061359540452,4.289333819195,2.71201286779248,8.45834159998881,5.42972927748301,1.92308598878499,3.6836663628665,3.93690713665307,7.09595521521508,1.66331877933516,1.81590554008639,2.49106119853841,4.88036490629874,3.25555793054563,7.4662418347615,3.26889773875162,4.91777215797362,6.40675955774144,5.01372727300293,4.55484815551038,3.83529736007138,2.43754557464243,2.44489582387505,4.50412288521909,5.16179326496218,6.75292769829043,6.00741310253759,4.71428168965001,6.19097482089393,7.39276043226932,1.83144126157173,3.62823415455555,5.7620056765391,3.85059692833844,1.69485464191155,0.0,1.73867336522155,5.16293144223431,10.8016829210682,5.8570819054059,12.193800658609,7.99437879524445,5.99780428028707,10.5897036282452,7.07211729668241,6.74494880979614,7.2916881345767,6.83789017162629,28.7334243701056,6.24862363997281,8.22634682166253,5.27885320120987,14.8164733586532,5.09003901799448,6.74994712406168,4.52052801201298,18.9022692279392,8.75858591704708,7.71076597709091,6.05736788114996,6.30450689867815,6.56572680541358,7.06868653266117,6.8330110072261,4.54825375087762,9.50950435737429,4.6028213270763,4.64070260392661,6.52208766760493,7.97220238116503,13.3103015897293,11.5698169995486,7.47931032288273,6.31951300050155,7.63316563003151,7.77442423810433,6.06120555339989,5.85670865000059,5.21193388639975,4.50385294831331,1.0146007388938,5.28160022100935,13.2406295002761,6.89507589533012,12.4492211712521,5.59768622330403,5.50481428864613,15.3475244610634,8.3983220711523,4.71182597186663,7.2534978281834,7.21436115770592,7.7734578048749,8.26863576984069,14.5594849146551,4.62901583289664,6.09208454621977,5.48225234151429,7.14683249448335,6.79949919763246,7.05335344654264,4.31507969081781,3.96449045395848,3.9218487363777,14.57467771608,16.4461279625096,17.0990160583532,16.781972575639,22.0193071837897,20.6036961295481,15.5356661134677,21.6255348574341,30.2431910144266,35.99267754748,36.2098052482759,36.1898879716211,32.7367379303889,22.688715827655,68.5614240235108,3.19594471552282,19.2415835305751,54.023292103838,29.2674016808064,40.2554549835183,26.2334040985175,45.300272053369,40.7237421458644,39.7577091283776,3.96242215543481,34.246825960815,12.199579048825,5.31877438743814,3.79830040611973,3.89124031287611,5.11060565063814,5.08793558418175,4.12238998308616,3.07139219448074,3.98492615231665,8.8123606057294,2.54109363888916,5.31746276315666,5.00105142863725,1.72657239529753,2.29831579264868,0.0,0.0,4.30177122998728,7.54335986656552,3.86812520621546,4.17252653165885,5.33058674005606,5.64497674722382,5.01898223559923,8.11097519816952,4.12155701719528,3.19484116687287,2.2967672953249,1.20895139386735,0.0,0.0,5.22009833652644,0.0,0.0,1.02092709061559,1.18413827348006,2.00983942112603,1.09384970750058,1.05246920449902,0.0,1.81561503188488,2.15498884572188,3.98336758183536,2.87167934941751,5.42063603467637,1.07051607118123,2.85454750652554,1.7769138590644,1.32853699374785,1.28933598415978,0.0,3.64934214694515,3.47544981607053,1.24836317285299,0.0,1.18257881339002,1.13917244653666,1.32896426160082,1.19245514864695,3.01945406011433,2.92603323840115,16.7612582152649,1.0897374209709,4.41401729253655,2.49790132919198,1.68226585192982,3.52560417092354,4.82298126255342,1.12894234110533,1.89309888063046,1.13955014042043,1.16037122641265,4.74469830673803,1.09493141839433,1.17634555513452,7.02180192007677,3.5451623757619,5.55161249619963,17.546604628737,1.56526955117485,7.6378755523615,1.79405596554583,5.65268228399229,6.96808317027984,6.60136516697838,5.68010000788836,6.09758694675451,4.9114380862398,5.01939439484229,5.04496681146723,5.30458967669526,1.81729529097178,11.3100432176566,4.61570335081658,7.56415100428445,6.0129642698765,2.58163113112582,4.85281966256604,4.01663514245835,7.4463234220801,1.17503350746001,5.79607921907899,1.78697458787275,1.57510119945104,1.55662246015728,1.15516449134123,0.0,1.146411423013,0.0,0.0,0.0,0.0,3.31375014714095,4.24351414743144,1.08849540713381,1.07195939614441,0.0,1.5973535696311,1.33341638976026,1.19339600079297,2.98692539223525,1.34451469676777,1.43673091948264,1.18439575336775,1.2449713219155,0.0,3.77281457897886,2.17730461738663,2.11570271145943,7.04910575137142,6.26978667654078,0.0,7.61062391393018,9.54855465123406,4.1577769990904,0.0,4.25553449718905,2.65211061389318,2.47665067526223,5.77087816844868,1.66790770812329,8.42496551252833,6.20298708383986,7.64878500079944,2.49418184401471,5.03890791535077,3.50865960880827,7.31454080429686,2.27454210207476,5.03354237783047,4.34073763131487,2.15047100682744,1.14295677572784,1.763087685193,0.0,0.0,3.61330209608293,1.07128775256021,3.04494697100354,5.28435542555551,6.92782094288207,0.0,3.19631130902572,2.03162940330016,6.04420937242096,3.2831814892749,1.06177136243543,2.97536660010934,5.87422529417063,1.7817126536056,1.12016443317609,1.43404595293013,2.69669449471544,2.14186617141095,1.65179789073908,1.41125857933241,6.46038666228132,1.41075688333032,4.00401856653913,1.59731317154417,8.12247569736933,6.05272491645749,18.4946235890995,6.69075192910267,2.61240810186657,0.0,1.05084163433458,1.0052584630006,0.0,0.0,0.0,0.0,4.46443907919177,0.0,6.29361376655536,5.996099376424,5.72007486371266,6.15313919323351,1.14973411310787,1.88105844593183,4.57217382673757,1.90872870241544,3.80479815823429,4.02514236611296,3.37575871021406,5.21470350180923,6.04463206854896,4.44031690870055,0.0,1.14523327460026,4.37878090541326,0.0,3.78935700898447,3.68181440351026,1.52040229857875,0.0,9.08124701190273,1.83387284204166,2.41553185050689,1.83229733393608,6.37301686144797,6.73308737514014,1.53621604967025,5.67629550060906,6.21144141335113,6.41941914094576,5.05230549034745,2.85823481237758,0.0,0.0,1.00936394704769,0.0,1.61738495990717,1.79826897748118,4.12711412255893,3.1950399685869,3.34777033108768,1.73160000122627,1.52452863438982,0.0,0.0,1.15057915221105,1.01543717097203,1.46816430122399,1.8257588693787,1.51834382628003,1.02927102525216,1.31530170660345,2.10501266624029,13.581495155025,2.05029270618671,1.21343619802458,1.00081819568686,2.42048282002744,1.15804467743015,1.24754012733646,0.0,5.98165095482399,5.94268449366731,5.95251818343577,4.88300458235793,5.84201922829664,6.50888021158182,5.86177675602498,4.60909564864383,2.19464557799158,2.6432966925057,2.74636490492662,3.873181979171,1.7728948656845,1.62823143022689,10.1353240518323,1.37609397554345,19.8659245275772,9.45976149197304,12.012466747504,1.06494877225388,5.82121945159262,6.97489946547188,6.41162416088499,9.17081082550436,2.03949001702254,4.28728524554892,7.61958927667742,1.92045970942599,3.68489517631772,5.20566444247367,7.42754489643786,2.93258346169986,5.71662126519322,0.0,0.0,12.1826146363547,13.1638601893399,2.56917557944822,4.72466213578489,4.1995015983251,5.3126973974742,2.17108256447161,11.5404536313679,3.17443728971983,0.0,1.10398168394888,1.32920665096165,1.27946631008875,0.0,1.17203623490627,1.75246301352246,1.43065462332028,5.90258166876744,2.70252367017056,4.14934512953079,2.89956682118549,1.41900246089522,1.56269238067802,0.0,0.0,0.0,0.0,4.0958981808493,4.23665213160854,0.0,3.5028613964357,2.4319637763562,7.78964357387544,5.36191118934727,2.76123595159141,13.1254136051174,3.99352526490959,4.11209034608333,7.96822331887965,5.29011195132657,5.51782904619591,2.82012723905909,6.91148306084235,1.11808269467321,1.86364481175059,6.14406317400424,8.03389658002309,3.39956471899037,5.28463290661554,2.02735923118603,5.11113132015155,6.02385592543935,2.19486872804976,2.00772481263092,6.6441976623433,4.59002838869547,1.15519710325219,2.81677241203218,5.95987797753001,2.671600694053,4.66039285066989,4.24070353248923,3.62239070095693,0.0,0.0,0.0,0.0,7.74507401923982,6.78216068233013,1.87098491277733,1.40605309316627,4.57128167235393,5.80649113145352,5.1448827566867,3.64001903605934,1.73583637922394,3.03709598982046,2.71716645499249,1.86491434996073,1.08698069174438,1.79900399817427,6.58658464949806,8.05808066919411,9.02286113741106,8.42132164129683,1.03387236954702,6.44459259038193,4.84595700677203,6.33396041496772,10.4313223822417,4.95582960567582,1.92419469036972,10.9183993814169,8.93518440387261,12.2762655476586,4.25491927248305,2.79439969915674,1.75988560976188,1.79603800831608,2.01816228963165,2.06225993954549,1.7191319221317,1.75143334004409,3.53850018457351,1.08608376905002,4.22989919803584,10.4277299098894,3.14293575642409,2.76983571907395,0.0,2.89064005745145,1.01786387581984,1.42858382792147,5.42762355755018,1.0053521324892,1.08434918792738,1.1799927420538,1.41496752995916,1.59365551997229,1.07095686155267,1.1446843691698,0.0,5.88214598429418,4.04865769769451,1.53315558687428,1.53042457234822,2.78663094714558,7.34027680077275,1.69859280379815,2.12838366138788,3.81392808047582,3.90954221244622,1.2814410407182,1.29366308249085,2.583868484562,4.89536244670613,1.08802956643205,2.10915120290655,5.19489114418046,5.6487471394506,2.15617856510295,2.31460069723412,3.76711614067212,3.23157728002372,1.20216633834764,1.32957467655153,1.18461385532447,1.29483292027475,4.75471660121756,1.51774038444641,6.57956105809557,10.3302240961091,11.4051163136928,3.82770334667442,5.09655963019873,8.17877161690051,5.79133783559547,6.96618176390755,3.79364685893881,1.02719755996167,1.39046185343992,2.89226345471505,5.4076513665955,5.56209111560881,10.8143517631641,4.05237614456277,1.30710923511638,2.67589472581767,2.61469936165613,5.02931204970079,3.56929605196127,4.57423983266224,3.90054262606999,1.82579884122172,3.56873462457798,1.57601862438029,10.3258901761513,5.75396638009875,5.19545002081612,7.9101345849136,1.46754047534367,1.89683352770744,2.73153277936398,1.07396070923495,2.61235048367789,1.03228525787525,6.03257277911753,1.13012376430405,1.60409554485397,2.35234734763896,1.49037006403588,2.25312867099562,3.45672095994139,0.0,1.01191968833652,0.0,1.68302505600136,0.0,1.36636014754639,4.31284842809551,3.71288133370257,14.456133148693,3.5619986407142,3.7425359893619,0.0,0.0,1.37455522335849,1.11673358834647,0.0,0.0,0.0,0.0,4.30504046342357,4.59043521115548,1.49898491327693,4.51142020084428,3.88098641924826,3.84748043361998,1.07597392660991,1.4802398862963,0.0,0.0,1.55522265943989,1.10984575337754,1.01210428200442,1.59133498960467,0.0,0.0,0.0,0.0,3.35681099942807,8.2001345810574,7.44230331654179,4.23646601091865,3.51000102610459,5.92593297195681,2.55693921844954,1.15227616286133,5.63828622582106,0.0,1.13975797044778,1.74718947941218,4.90922494287057,4.99756526605089,4.06090076201553,0.0,1.02182925687515,0.0,0.0,1.60676167728121,0.0,2.31471471637575,2.33461321728457,2.05406113489517,3.03076043100112,4.70312844072185,1.58187299589834,1.19227982359704,5.33415038741661,1.79753739065515,4.26591745154343,4.10277322297826,1.10592273027212,1.53199994151521,1.37490409135209,1.08288357500999,2.98238302283056,3.50341889588582,4.72596714071572,1.30674990997389,1.79841495827397,1.49219428467441,2.61134079784504,0.0,1.13073506477225,0.0,2.40792818940759,0.0,1.55560224158955,1.04135705894135,1.03209309859051,3.11586584371805,1.77749535897437,0.0,0.0,0.0,1.61794319742196,2.61948253070422,1.69702732855187,1.05671535127879,0.0,0.0,0.0,0.0,0.0,0.0,1.35672316586755,1.431834215622,5.22565684181584,0.0,0.0,0.0,0.0,5.73261076562161,4.2292773295463,1.27713353113839,2.43902291375813,0.0,0.0,0.0,4.27726697173256,2.04318402361175,1.42556459086299,9.9578435150554,4.55673514866641,4.34939675935542,1.33092511095719,1.54660094070327,6.47406999915905,1.96079761451185,2.86136581033204,3.14776085355507,3.87686223585532,1.27694305233775,1.22808253218434,3.70553187724304,4.43906829494886,2.64041834050001,2.20917848185357,4.60701640419867,3.74287300804579,0.0,4.41342448331101,1.35665718257489,1.39708453658317,3.22589811996875,1.82587351999651,1.53052851336036,1.02815705503116,2.71422190148092,7.29349193836575,3.15444000579959,1.73060697410664,0.0,1.59517914907945,0.0,1.15442996105471,0.0,0.0,1.58048975408387,6.5410953121236,0.0,0.0,0.0,1.04070219559284,1.41690045529439,0.0,0.0,1.13127614823097,2.71453995494816,3.494576233998,1.09609861964647,0.0,2.19260491615573,1.0901439805937,0.0,1.27243371383594,0.0,0.0,0.0,2.08311400162103,1.56418310410697,0.0,1.72278816051574,1.79689396196969,0.0,0.0,1.1436989100864,4.03656883360146,5.15104325113097,5.610330494547,4.65237262595346,1.1569888332637,1.22770610586731,1.00009762591524,5.82064127751949,5.67702114124431,1.35805671312231,0.0,0.0,0.0,2.21612430305001,2.42369582208579,1.31925981923368,8.01502695592265,0.0,1.90493431897807,4.37216408314253,4.98887166097108,4.35155968396614,5.72796933211882,0.0,1.14578193809077,1.42958688946539,1.05677954149948,1.87731950401128,1.65967736435076,3.62208657747257,0.0,2.30945278037266,1.60609957541668,0.0,1.0742933393725,0.0,1.87119499780211,1.96474001661638,1.15041122095077,1.1375202434732,0.0,1.15517706307322,1.09908418356763,2.0843480901982,1.01415800931843,3.23809392188613,4.20013818851255,1.96391673110037,1.1206504028877,1.46651042188927,0.0,2.45094430840154,3.46676142611146,1.14984583489292,3.067880234785,1.46729623635151,5.03259844742049,2.03890117525441,4.59607664920715,1.17417730739478,1.99724877836025,1.32949741008982,4.50081242589193,2.87722604450161,2.61755682336076,2.24846256983139,3.41018559866698,3.34248263550278,1.12746291725315,1.65524512519309,1.67740149984764,3.06763346883153,4.15592523493543,0.0,1.52600324279411,1.25499440130998,2.46506297692067,2.49023201108837,1.04289909625873,0.0,7.35399559170272,1.29401425164281,3.34950755836229,5.01602248722679,1.67468401611037,1.46306520865196,5.23078018116655,0.0,1.25637626394769,1.7449752325032,6.96221871038803,6.1639519216626,0.0,3.85404584057744,1.40255556554222,1.28887454208489,3.57133169779431,0.0,2.02976559831236,1.33624778405194,1.89228908754037,2.55017134082561,3.4033598566676,1.86646153038089,2.08645533685975,3.46359005487514,1.18907481021029,4.99700436255418,1.65540184267274,1.75065309069163,2.4140640772649,6.88184706555825,1.5626607566511,1.46744227369394,1.12072542879805,2.49545970876177,2.10682954217269,0.0,2.36259043217682,5.07114833180812,0.0,1.29064185419379,1.26434274168678,1.64019231064267,2.03334980883537,1.83560037260249,2.41720406665807,2.94298657129922,0.0,4.3839705242436,0.0,2.70341680907774,4.4008707908514,1.01003802978531,1.66780667073558,1.75503909478302,1.71979315967159,1.71742104756434,1.5664185229581,5.81296921481342,0.0,1.32746048578082,3.03482201412053,5.33518198799065,2.02527782296513,1.14469805629561,3.42465073193113,1.96175843666911,1.23564844221499,2.30625214354866,2.2597418822334,3.45502306811596,2.1704786917928,1.50053081734532,2.31592448818693,5.63601628751258,2.07989634772983,1.82914302261454,3.23367084262057,2.38136987843801,1.81839793088208,1.21144401202736,0.0,0.0,0.0,1.34787991931329,0.0,1.59718878392079,4.68849482890932,1.07262637477005,0.0,4.74090317755844,1.05417486924662,0.0,2.24078753060625,1.86731465215641,1.16676553094105,0.0,1.96634726311542,1.01250545803343,1.68547486828198,3.51777950143752,1.17862263421879,2.4874521224007,1.00649728389551,0.0,2.29948585717906,1.73175860394373,2.40731210029604,1.34893799734349,1.89744831914374,1.21430858629901,1.51827565812432,4.49506355851588,1.83666781311315,2.25587786998439,1.27066694360533,0.0,2.99584218381662,2.90386353107872,0.0,2.52978940161711,1.26263766694917,0.0,0.0,1.08656218375503,0.0,1.79015160667549,4.76803459167061,0.0,1.09106982290188,1.58467753193339,1.33362525623985,0.0,0.0,0.0,1.66226504222932,2.20502962026408,1.06954621030895,2.99033273961641,0.0,0.0,0.0,1.01702541155645,1.31419360755382,0.0,0.0,0.0,0.0,3.48449572829392,2.35064267051993,2.17525795621216,1.17799759746709,1.36112647483725,1.10469201008151,4.25893339578591,5.6347975492278,1.23036097456759,0.0,6.15757531904887,0.0,5.32814657359946,4.7050401412579,1.20575536493299,4.19457805803074,1.35967105074692,1.17126817269438,0.0,7.67402528356718,2.68154481168462,2.46356571446244,1.50330413393488,3.57098182078338,7.47821740986773,2.23646516177511,2.86973931573012,1.69906169135701,0.0,3.34342971775397,2.72941358680436,3.86714090071255,1.20717530392321,1.13271532038924,1.99054962568886,1.58689115256302,18.0074672503724,2.66863977742367,1.03616542080995,1.59461115966146,1.63161554982648,1.03926580769302,2.48285343413231,1.27025453510592,1.2283546835165,0.0,13.4767196802071,0.0,3.3789804672005,5.02907465226352,1.44141195377638,1.2565300834626,0.0,1.09113074640375,0.0,0.0,1.54465745130672,1.27872042785439,1.63005480784119,5.0868593587277,3.79108714604512,3.37327469828423,2.17477931845093,6.946593345585,0.0,1.45063701032339,1.05921735578768,1.54131545507334,1.20817774805911,1.24532377538312,1.13343977484913,0.0,0.0,1.08996478491267,1.81364875699027,4.98875856395087,7.00098486069238,1.82924299395247,6.8829114751188,1.68090281256362,2.20852300432098,3.19746675618746,1.227419459395,1.20611123387839,2.04316252670853,0.0,1.0392558700525,1.02417170558103,0.0,3.54962744406084,0.0,3.9911769840896,9.33823405124148,2.95044532139138,4.0305292288499,2.29352029451801,2.86977077825973,1.26040138274049,2.32151139842472,1.47667046367266,1.52591632363978,1.38806423794399,5.32324695280627,5.36395544576904,3.58271530734296,1.45534519526162,2.45742978388579,1.104338077547,0.0,6.77542885543004,1.6582843665655,3.35393906037541,3.13850256183429,1.47522464137534,1.84716321454645,2.65888146873506,2.51267106156502,1.45925475789738,2.44419123140576,3.13382931933795,1.29598417758127,2.17264398639817,0.0,2.63179559296623,0.0,5.26160566373147,2.43081922415842,2.21954958497396,0.0,1.09126010123535,1.8261873562147,2.35686194623897,1.89389932302099,1.18527996575727,1.35778587727248,1.81521350428283,1.04972541380041,1.66148180146577,1.07101446342249,0.0,1.12008960858484,4.95903365285213,6.1734942557417,5.97020450081609,2.7733442596593,0.0,4.4682222336486,0.0,1.23020545133392,1.1582399102905,1.77355458336394,7.07024098525045,0.0,0.0,0.0,1.05843702596152,1.23731425596437,4.18676898441954,2.25125121365458,0.0,0.0,0.0,0.0,2.12038532199059,1.04578632725418,2.1854617267887,0.0,1.55515767809997,0.0,1.1086478968842,3.2760101490104,3.12825014650807,5.20726022789806,1.21242591067331,1.99802540941854,0.0,0.0,5.26517800422471,4.56753927534432,2.90055512135853,4.2610837243775,1.48940129116519,1.0106285030326,0.0,1.75331386397468,1.19311433148364,2.08581686640325,2.04849350121983,4.65499097995088,1.46440350891558,3.37386027559713,5.01346522919148,2.8977819329885,1.56520530223118,3.17605664187332,4.53593195980747,1.81436873146991,0.0,3.31997177838725,1.09410096749673,0.0,0.0,0.0,1.0108704703058,1.05226708913203,0.0,0.0,1.685417890327,2.57810866431158,2.45029569671771,0.0,0.0,0.0,0.0,0.0,1.84348787499544,4.15499121128931,2.92030736712629,3.51142887676465,1.58518277575821,3.5113354431593,1.31186585685034,11.1958686581332,4.86522798864986,1.65300379526748,1.28214977404777,2.1628617842377,1.8438532098186,1.16500596255717,2.62263685013966,2.09137052484131,0.0,0.0,1.26225289034273,1.06019325768341,1.1597674296154,1.94603483551784,0.0,1.05936659805831,1.14727803799335,0.0,4.28338493305711,4.52846748825724,1.07159991881651,0.0,0.0,0.0,0.0,0.0,0.0,0.0,0.0,0.0,0.0,1.04005178323158,1.31019337630709,2.70469107158334,1.76018660998066,3.05110787493787,2.91288124608917,0.0,0.0,1.11002571602155,1.95484051449625,2.35377324956932,2.08096632868658,2.28155467545046,6.4734397390477,1.04870588064723,1.00703517316466,1.1967044918502,0.0,0.0,0.0,1.04541018119236,1.74283680032514,1.13652360556875,2.6745148022169,3.58022440632848,4.80630236269858,1.09377480106285,3.68283679196572,6.2616923677239,2.15961746755275,1.5906313254849,1.21570746731575,4.39619169449459,1.17375222933344,2.30620356769719,1.31378897652974,0.0,3.67209709292745,3.12943995092638,4.82967585495132,1.24085442777393,3.06631192869131,4.29145464436941,2.8258159870515,4.00554907565679,7.43538678447283,0.0,0.0,2.15063997274055,1.70722003644317,1.18659840099338,0.0,0.0,1.13586430120169,1.27491493110461,1.28711724350971,1.01354174585374,0.0,1.12988528833131,1.5223089661468,3.02711104258983,1.11469707594457,1.28559945167861,0.0,0.0,0.0,0.0,2.65786504940837,1.84528330993271,1.73768719846812,1.74961309334521,1.27209028230553,2.12600278206743,3.94521513807374,4.78490037312302,1.30762462127739,1.28866147311961,1.50135349077687,1.50202478928477,2.11232636528347,1.04581466759775,1.05240466177414,1.13439555540923,0.0,0.0,1.80746902624084,0.0,0.0,0.0,4.07572584843821,5.70284130559095,1.33477854135933,4.37845638624835,0.0,2.52135770451016,1.07485787086857,2.73247300064863,0.0,0.0,1.11767506140592,3.11254658611007,1.24825984390062,2.21651455360092,6.07552665047886,0.0,0.0,1.05265767540235,1.01122616030856,3.35131757014298,1.34805349609641,0.0,1.24285134817432,0.0,0.0,6.5335774482697,2.74496992538082,1.33747542982737,2.64756592734192,1.80915376014748,1.00673303721681,4.34310028890153,1.05369982689204,3.30615059005521,0.0,1.0388965631371,5.65607405686887,5.09772387635901,1.55473641449675,7.39255080921621,2.21768317446666,1.20685739126554,5.14703144981195,1.07411373200432,3.94225582437804,0.0,1.64279588121116,1.52254552927995,0.0,0.0,0.0,0.0,0.0,4.4245520803682,1.03067672087558,1.16765892552977,1.17709709573711,0.0,5.00478934349931,7.25571953624123,6.93841407147351,1.04180238717023,6.69678936815798,5.34539672734338,0.0,4.23572462772324,5.70872780799094,4.62216129954505,1.74878323886357,2.55470170070006,1.84861510116187,0.0,1.01080527705299,1.49735759589232,1.24392931514548,0.0,2.45282788697266,1.26752801476488,1.04307078200198,0.0,0.0,1.34150447900873,0.0,3.27864116641861,1.09948379711631,1.81948034419104,1.05293434833792,1.43661714243611,1.49848344641429,7.90238234436608,0.0,1.50186929353542,1.13754513574482,2.57085792140699,3.75754206907511,0.0,1.01618896420256,1.24071475261719,1.00158070621851,2.92477369756899,1.28692067077806,4.89216829694347,1.16917323188546,3.96254553519291,1.76125690119481,1.18862631169434,1.08877771212995,1.90082253922618,1.56281306945056,5.08820402039151,1.24957240076292,1.17825671950661,5.06731678374567,3.04118926397349,1.72104719751863,1.04029493447973,0.0,1.14920652263911,0.0,3.28964404850707,4.83624581585682,6.18695944676513,1.93672142971162,3.36215926325744,2.76341772851182,6.2448260702369,3.56321560254153,2.11138251519771,1.32070153371474,0.0,1.11898392299059,0.0,0.0,0.0,0.0,0.0,3.09734978077504,1.03106830107999,1.14858400737118,2.0008247522379,2.19559316539923,1.54408951961001,1.05058465791535,2.4924545496006,6.08030763386827,1.35937676519302,1.05915369556987,1.24932064818919,2.10092227497235,1.57378987902214,1.15708798063617,1.54759306296087,5.89988592323627,1.59026404933161,0.0,1.07724752326174,5.49087725368842,1.01616926289715,0.0,4.48907042369055,0.0,0.0,1.06319000312224,0.0,0.0,2.7341249193284,12.4221634139185,8.37657899408132,1.06030822308631,1.48773860196811,0.0,1.0295971189796,0.0,0.0,1.92344736967087,5.06439988504298,2.18619613120383,4.23813841284702,9.30035507990048,0.0,0.0,0.0,0.0,0.0,0.0,3.28457996363176,0.0,0.0,0.0,1.00998422294213,3.27873126319943,0.0,1.02646723160134,1.02663905105561,1.71013169225578,1.5584687044643,5.60593176377776,1.50120997881094,4.61370705049528,0.0,2.12237355675115,0.0,1.92161619312507,1.07670349072132,1.21187980757554,0.0,1.31456490998502,3.24639136747182,1.16814878455607,5.66126729605394,4.75141506644692,2.18542310217742,3.58745557236577,3.85032875250658,2.8514204894766,0.0,1.23516600065998,0.0,0.0,0.0,1.40443862102676,4.68973198332981,0.0,4.06218561005754,3.38726969496687,3.14657972720596,3.65352832194829,1.23411906728041,1.23445997255064,3.39859504098563,0.0,1.4214888616907,3.50767268937144,5.14148044638069,1.16628507611974,2.16450859567754,3.70415308862554,3.87301648179818,0.0,0.0,0.0,2.00391076256813,2.78809529560094,2.24965417393971,2.71299891052788,3.27298057006687,2.95978756179349,1.89071004055523,1.03783779539587,2.16764543796445,3.53417523339404,1.75990423919776,1.13062097037755,0.0,1.00444196887912,0.0,0.0,1.52784980025905,1.33712997672798,1.00435054922401,1.20522008393092,3.41526884091878,2.35775572444091,2.54969555426265,5.07152936193481,0.0,0.0,1.52446767143218,4.69185239219304,1.21497603444016,1.16498085515812,1.84688881742315,1.47929185401571,3.0661493129642,1.47271810780209,0.0,1.37759317132846,4.26161747691838,1.42405744335203,1.74739757707258,2.36497348624361,1.89593603944652,14.7888936321126,2.82710674654131,0.0,1.46305784377866,0.0,0.0,2.91003395029786,0.0,1.01853514785382,1.37706875808133,1.47800741468774,2.30246432949971,2.60636326382777,2.27433394248341,6.24654781493766,1.7655493552012,0.0,7.98047519485905,3.43406517627034,1.71107198593918,1.2322473261496,1.58412778229613,1.68031282338958,0.0,1.69996932353151,1.92483823574503,4.40841889025844,2.46808959311736,1.27194976147885,1.78290525298138,5.99191296959775,1.13763569753878,1.97874733329284,0.0,1.36465806618383,1.67517770760477,1.54799278754924,0.0,0.0,1.19104364295858,1.19637214359761,1.10447436787876,0.0,1.23260068247804,2.2949683729477,2.24127024757906,1.42849059596098,1.23725804261458,0.0,2.67975138312618,1.27438363375574,1.02158549699313,0.0,3.65001220749312,1.54199517182455,1.02847141878777,1.80946683505787,2.58439611963884,1.85027156820673,1.14723857407524,0.0,2.64272164548066,2.9269482608889,1.79634729704978,1.05526199911933,5.73800346875014,0.0,2.29298481067302,1.05832058649668,1.03739581987277,1.16129430740603,1.26156633950792,1.35509781505208,1.93824181700399,1.1272470503977,1.15118506851868,6.47827913505217,0.0,0.0,1.40828174387634,3.83460238405906,1.24605143978953,3.83777017227234,1.0485486717945,3.12947492912407,0.0,8.05121964996846,0.0,0.0,1.54579825226991,1.76366692083846,1.1492636196613,0.0,3.20119307596139,5.81277152021578,2.70939362574317,2.93622197667114,2.06526063377794,1.28123943668223,1.5389477649754,1.41166807981566,1.98687581299104,1.35704602444886,1.24154010775193,1.60288072993554,1.00431158976614,1.15720215184227,3.05945729883589,1.04897774053288,1.11278583048649,0.0,0.0,4.09829608668649,0.0,4.78055965568032,4.04819103248501,1.43918399306116,1.02893620517848,3.72997806837908,1.03536557797847,5.95165890155812,2.11051931084107,1.23274640342298,3.51065528328906,3.56216078446701,2.44547115881437,0.0,0.0,2.84805223699629,0.0,0.0,2.74768693851916,2.42620542863195,1.7534888298442,1.01297735375896,0.0,1.06859141649554,1.80420093546402,1.06692756394851,1.48244706285465,2.94071940835388,0.0,0.0,1.8943536331642,0.0,1.8631246805013,1.03932399865432,0.0,1.12190991351125,0.0,1.70797991697311,5.14413250368397,2.10645348508567,6.06607188420442,1.21172361916018,7.05654169040907,2.27743311236093,0.0,0.0,1.26434954214573,2.04739855438328,4.34364491931675,1.59860262627858,4.35633843065741,1.1184460271301,0.0,0.0,1.12827879393766,5.8884059433596,3.60965636131438,3.74983532760215,2.84684542575518,0.0,0.0,0.0,5.40440239280005,1.2547288801027,1.28866069605688,1.27041259341715,1.17950270525252,1.44255778308822,2.33947391245742,2.56610711481606,2.33677676058304,1.45679148049297,7.98594294788864,0.0,1.68003263578264,3.74187442486882,0.0,1.7118891580517,3.54777222283175,2.61517118837821,1.05659231291754,1.07742368827563,1.19658963482843,1.27258529048838,1.53050884592211,2.4759547410182,5.64723909433759,5.7773871663699,1.39765060927762,2.68648231857076,1.09909268677437,0.0,5.02679407303947,1.47871020351203,4.2761605288769,3.59361894379346,1.5996163999453,4.82328980697418,4.7298242953371,0.0,4.2017106429351,1.40792803663562,3.76240607851048,1.57906895132383,1.09006938981652,1.78855117113486,1.55225967126094,1.21249367742978,0.0,1.92764318313045,2.5708469139081,4.16322079999871,2.40988416146416,4.87980763306625,3.21487185757873,1.50437667988462,0.0,1.34892557431651,3.03950906371177,2.55457897525438,1.3719068616841,4.55298120553633,2.08096068737483,5.37829180990164,1.96385223322524,4.41264602807389,1.55785772602836,1.20142117303803,1.03222415236952,2.19367448582252,0.0,1.13533946743878,1.00998319453486,0.0,0.0,0.0,3.87432845507917,0.0,2.33662261899397,0.0,1.0401063276193,1.71592090285532,1.79643881392409,4.64960470448113,3.45924185399565,0.0,2.30650127514246,1.08801640901194,1.16077049610153,2.73783020552624,2.5717642133449,1.0903609520916,2.33147757801316,1.13744272376199,0.0,1.06751397487955,0.0,0.0,2.24027428515092,1.61030706678613,1.08521299857901,0.0,9.28402786002726,1.82974755806419,0.0,2.68184775142583,4.8505290280476,2.6762046029599,1.64764302576324,1.26243011749884,1.14044350104575,4.40250717832838,5.38100250719145,11.8952137573318,2.58008765591548,0.0,1.99779579808175,0.0,1.05827243333281,1.1771760486124,4.18379683090546,5.07935425624081,5.13610650253681,6.26000564163523,5.64371120053631,1.21220816945733,1.14801308586316,1.03929247332803,5.56979913451374,0.0,2.06917823366788,3.01276570493453,3.09919540147389,3.55152757274625,4.6137650145525,2.05869590036668,5.95261771428762,6.66874371138324,2.73627171304499,3.76296319378874,11.5894502817482,2.05416142630596,4.45088154212091,1.40780808486646,0.0,1.59459722894417,2.41894892162472,1.91076538967054,1.07717433367937,2.40640540536563,1.69440557328012,2.17398411674074,0.0,2.99510774439758,1.33917240385592,1.65988899243515,1.97909803995866,3.49485836294763,2.52793006051482,1.8022802694625,0.0,1.96292028520802,1.9160924958729,1.68237093296095,1.72952833679545,2.42141068743925,2.48889800872044,7.77387046489214,2.13101128700692,2.9738817474166,1.78828012744424,6.63394434097455,0.0,4.10800101441875,1.18119305205146,1.86358608052157,12.2049930754604,5.19987512217565,1.79770321472715,1.5834912421901,0.0,1.57834951561252,2.09329635919799,4.58096126947439,2.48179503705877,3.71716480002715
40.,1.04892833463187,1.28703618545817,3.22489951478489,1.37431379570167,4.50203721757669,3.00689162136518,0.0,1.98711470685743,1.5784796443284,0.0,1.73883715070685,1.90155492794126,1.10204036686888,6.04533977148728,17.8491586794558,4.74458885545834,13.4666525644894,5.67792255585996,31.3735449243419,6.35675918240647,5.43603173908327,16.5965948351748,4.18926410891616,4.70904846794778,5.1852768454933,1.43574499550388,7.33786392335467,1.5602004362391,2.94699863437697,3.3541177974565,2.50577736254698,1.03003361313451,1.04176129518525,1.67371718743359,1.88314456361418,1.16467930832348,2.31836283844759,1.79170021314388,2.52581432145117,1.49646337198221,0.0,3.28325489307635,0.0,9.00645239173258,6.20545443975922,2.3783487690416,1.25769690245704,0.0,2.60095431234299,1.30408501638285,2.91566362085875,1.05234292171233,1.71210745996348,1.06728545837302,1.10794528112871,0.0,1.10932082461658,1.19955927030776,1.98323042922278,5.68442639214892,2.42480308052916,1.08614048050173,1.15964646378244,1.65464243814332,15.2595129333879,1.82068504605018,0.0,0.0,2.14963952018001,3.43119519904933,1.07777641259903,6.07596764377917,7.08942216091226,6.2126502370655,6.20935782826955,7.03573749426396,8.94449838283319,1.90117462225,0.0,2.1177342965173,2.30622078832385,0.0,1.06746328420498,2.64956078658122,0.0,1.68826181252237,4.6589620077551,0.0,0.0,7.30047225427861,1.10969785674286,1.04364966148853,1.10973109040842,1.04923243077654,1.38681629454315,6.76927385656905,3.42842494478835,1.73142555431509,4.99404522893546,2.92361675708158,2.38998580320065,1.1979105460753,5.08678413814357,3.79226755399865,1.83592598591267,1.31871319881659,1.30692040733706,5.44774239498002,3.47958411012862,4.0894465655201,2.27695423449513,1.50970606884835,4.27906862763621,2.69774466281133,1.64018573889785,3.65413527117944,1.38093121727726,1.50188789621397,0.0,0.0,2.68867069285416,0.0,1.01744968769525,1.51121166604478,1.07788660998037,1.42994748611825,1.19420549604914,1.3606046291012,1.3718012524112,1.95674356383737,5.86316890899373,3.21550213665548,1.71696763600155,6.81570701285858,4.18144364323265,1.31405660665377,4.05758559534,1.28848735784684,2.99426253066232,1.66932560419242,1.04719665605849,1.22382613125118,2.81297885139249,1.99869271219599,1.03784953561109,5.02118199463097,1.51711708426522,14.0918136395116,1.41995989232399,4.95671194435799,7.56828076192898,1.7069336414501,11.6197074402547,1.00618021349175,7.83574387935004,5.42443513864882,5.90764348000295,0.0,2.12480459151629,1.35987530057103,1.34259992690019,4.90649814961143,1.17564562682591,1.24396601844223,1.45833488402893,2.23612557349813,4.53910145586119,3.33534926091463,1.41683586263965,4.59830650295537,3.74024652189687,10.5662812536518,1.86371378879215,8.65544868287432,6.17139017254472,6.10569576002496,4.19048365890063,3.09255004966663,0.0,1.11483870471781,1.51517679031911,2.71908881211197,1.58758556270809,1.12370761266006,1.86997680116731,1.15046642718236,2.6495993815459,2.14662815691229,2.91538434410523,17.2257629590289,1.04173321282338,3.75262425278909,2.17202253691614,1.90570962995455,4.39365545286616,2.1597994784011,5.4412426259108,2.36649552639448,3.13126988383132,3.10012385476136,3.29926798209202,2.57834571206893,4.48934135886573,4.29900746099399,4.9724488071652,5.39747404639353,4.6170224639719,0.0,6.84085407940445,2.9024819389612,1.99462084852591,1.83454525935849,1.3535731100222,1.19382191039162,0.0,1.00709110051681,1.02346503358091,1.26190824063298,1.06269274063724,0.0,8.56968877099844,11.1170423190856,4.36135034580221,4.00989752171147,5.26658632887095,6.66312462886695,5.55747363898328,6.03199935840444,5.01051659998762,5.12442140624849,1.23336607437386,3.41495601199787,2.39900595240409,4.2223220369435,7.96665126481377,16.1415813365715,5.498057135105,4.72609504626493,3.71636548098433,1.62940638973145,3.09511749747394,3.15481920673127,5.17586756170498,4.05165217981037,2.85736927842325,2.07627047356782,3.24774394970364,1.77454470289079,5.87146153668352,2.36135811453383,1.58102056399537,2.19454145391911,3.72103986817446,3.20410931741141,1.18567051011246,3.16018613895503,2.72368902649265,1.53519995321652,2.337862788905,2.28343256447143,7.7512980425852,5.06035484941209,4.30263466298243,4.93412649179673,1.20483113220998,1.00771946346028,1.40409836643574,0.0,2.3042374555463,3.29644183065863,1.94392607660015,4.85373975490228,4.80997051258037,5.88350727119973,2.99378550115114,1.68958711786197,7.19982018512924,2.71135005583467,3.60493511278383,1.17115001433353,3.89889688319961,5.59107896972969,28.3452346295033,4.30481644194124,1.67568992788955,4.45207453712988,1.26657535450604,1.29421356495718,4.36446485969454,2.88546751007088,1.48337344558354,5.82345849414623,2.32496895356927,1.97615656988432,2.90839601763512,0.0,1.35718663078273,1.00604786243955,1.27815372495817,1.63993084129757,4.35383086623253,0.0,1.25162027638492,2.32180030763878,0.0,2.96048909739507,6.58532032754794,7.18996846207304,1.18447940155273,1.65259345581936,1.96816072372672,1.61956026107235,1.77602568403853,1.08179693337998,2.53121579133941,1.00317702873678,1.16073914017984,1.71405463647332,2.33610696463793,5.18192514574847,1.00510890668858,1.94959224221104,1.44054260649497,1.15640834368524,4.981404049331,1.21812169390837,1.37410623362294,2.29477367305594,1.4939915060005,1.75555540671039,1.51100398934617,3.54075203318207,3.31172659777876,7.10742320334741,1.16356218566774,0.0,1.38219824222064,15.4774638279251,1.77595111221666,4.18267965346146,4.74187762261573,1.39775711246461,1.64164509938138,2.03723398862063,1.48826034841345,2.47849695492773,2.48541303612179,4.0657777561454,3.77269730198494,7.17497675307216,4.32729350930508,5.38531687362584,5.69039328170749,7.16804565232705,7.39960109062674,1.42917017944131,1.60479015481294,6.54661097969374,1.91039224847577,4.67341590585917,1.43531876195831,0.0,1.10814700208326,0.0,1.38083223216132,1.07280380728137,2.06166797549459,2.17818913552592,1.68683903689121,4.20958643388925,5.00932417012744,2.66329969228255,5.46920185210953,5.80903532703994,5.55873806178223,2.45155181702417,5.4069314761657,3.6731181099176,3.70809975136095,5.08308010622029,3.62068809974168,1.29309577169366,2.28794256054421,4.64035842709055,3.86902025837602,1.7028839477527,3.12379109327112,4.16752117097942,4.15831078675201,2.37536494355908,4.47154429427832,2.80097760230135,3.96097362480908,3.37323158567546,1.35366683549927,6.31927972268487,4.10630047423261,4.04697052883419,4.85926040473393,1.1738334301806,3.99366096071043,1.23790255991606,1.2739985861676,3.22697435418988,6.21761970312622,7.12335523294052,2.03930648204961,3.23425813469414,2.12761646422114,6.11381314612262,7.28383802772889,2.30663776063253,1.28032970906836,4.00484293503555,6.49458006620746,3.37046981248054,4.71678039256986,2.18006683117016,2.73300923330344,1.05896034585252,0.0,1.08160287261258,0.0,1.55034382071684,1.22902826507354,1.28877601292552,1.03747620001795,0.0,4.04523643157288,11.5826569613576,4.07264821245496,7.58303467043143,1.91530243105273,5.47079446810746,5.76259123571643,5.121772268848,4.59686810969095,5.89334284323229,5.57173861771545,34.3346046231412,3.32942026922487,2.23373311512628,2.00452228065705,3.97854422108512,2.92282227848977,2.80398037823675,1.2719749703323,1.7342557801276,1.62080431739569,3.85383012283751,6.28140739302708,1.88812645240496,4.37272377800054,3.18044498772373,4.8352532451626,4.51710643626802,5.04816552782661,0.0,1.3152644915488,2.99335372853709,5.57288043132465,4.05421747107649,4.90948257929041,2.10548921183036,4.17371848599063,3.84477952268034,3.94485337665495,1.53179514725268,1.50631218436234,0.0,1.35735881480639,5.1480315335272,5.40362786335557,5.68572677180533,5.07553015465564,8.9286855907817,10.0308796451781,3.69679535308595,3.08800818222748,2.49594905691246,5.1022924757954,1.63919485254023,6.76543503872175,4.61868817198896,6.39803634163933,6.87616468447973,4.05956149172525,2.89162523087711,2.12408982382678,2.85836819407879,1.04349077620247,3.42001151773529,4.45085311363767,7.12697755169363,2.89475932685095,2.6988460620009,8.63698343355829,2.92572824878593,2.95813826346599,1.38401560688962,1.89893243975767,2.063194816162,7.39921583879319,6.13088456406866,4.5657651674439,8.5105726061092,5.37977842185808,3.90564239230737,4.38855847396987,4.64816574932433,3.82000054689734,5.11526145457843,1.64534973615171,3.26134400815084,1.7966858544793,1.22818183575583,1.17784614497868,5.32029007398756,1.23205240196252,1.65750599965234,1.2759176933022,1.63216911525147,7.41869717926252,3.30389354282178,3.15084249597464,5.91035178023227,1.50413397718613,1.35121751742328,3.53902664404941,1.56817386470264,1.4841352841667,1.2124413520278,8.39218460731087,3.38062406570709,3.27560046157196,3.0202194209317,4.41193023644741,5.70272727723424,2.62655316024959,2.2819588722825,4.20000180544819,1.69580465716765,7.76393705560661,2.15651398913647,5.82720724764196,1.33891252529749,1.14213683322576,2.31372178070191,4.35621651644887,1.0517658905674,1.66195625086685,1.81089748682971,3.52341911426853,3.46025031890796,3.44307721988518,1.10183450907286,5.60762799417557,1.85540897210281,0.0,1.26226477521268,1.14634686235705,1.01413556358623,0.0,3.83931779968212,2.71628357851786,2.57459703220499,2.12183692112366,1.68391102914115,7.32013222352662,5.93678955010045,0.0,0.0,1.51368988908056,4.69589732527329,3.82889795677793,4.10296019119415,5.11455856299905,4.27778229269181,5.62219199688629,5.2110037623194,0.0,1.0451264344654,1.68717616225313,3.26099482565991,1.92049231412284,4.31077750538401,1.12227995049567,1.17826992994651,1.89676959790593,2.75732700287183,1.52989920573551,2.860413259734,5.7344140731457,6.13503797900486,7.2961718101386,7.11729179461947,11.5089876378534,6.44954956741526,4.71052323180489,7.00350722663538,13.0227025400396,2.65263041757215,4.96932968947224,4.26369716338532,3.53981541183854,1.34734900556683,2.3281238532565,4.17347927448155,7.09165425956894,5.30251669526413,8.94116290930128,3.70886821915209,1.54784152304122,4.1450901352936,3.86309806137933,4.53569304262658,3.18734600730122,4.90736158659973,1.79355114735818,0.0,1.45126336952955,2.11110234489181,3.65130025793413,4.21873749079161,1.01062826235536,1.42016581527341,2.16280687513015,6.33955885601785,4.95803482774195,1.33774768003516,3.29941074653175,2.84716148747108,3.7281674095853,1.00062853568519,3.2643617577596,1.18340511861463,1.69827566353719,1.04349163224834,1.2203233799996,3.38418220655614,1.46542716608497,4.0740948257262,0.0,1.0581588386147,1.03733677564621,1.07153526919701,2.13632362191785,1.00338519270755,4.43059713762692,2.85184648396248,1.91081016639516,1.71037003016243,2.3304124091654,2.05652758125066,1.87520098096948,2.30112505747043,4.37472934039242,0.0,0.0,0.0,1.22619463157099,1.33000185615366,3.0711096721087,2.50475999224486,1.04120341240593,1.39701507181334,0.0,1.26811744531484,9.97327378603135,2.07841712376179,10.9027008916623,4.94061366381314,2.90322408654436,2.76532994572034,1.2518168989429,3.27607215467455,1.10422672911127,8.08404470353504,4.64578382776499,3.29078859661096,2.50055360338952,1.08604499959232,3.12609841377848,8.85355685690291,2.61496228608116,1.99491098592148,6.46321159903249,1.15153424936441,4.85286949897942,3.38023759888843,4.50508155865676,3.70882957511377,3.56075877976017,4.10965854434178,0.0,1.27886420515674,3.17674773929876,1.08403532872484,1.21013879698114,1.61368561235446,1.10474812060853,1.20266212342228,1.06350782918292,1.06483383319864,1.07650592216238,6.93787503955898,4.32669047309596,1.11707879426983,1.03740517263983,1.4612114142093,1.12610878246682,1.03791329488906,1.99830781286548,1.58549440475638,8.24706530462801,3.85168384180574,4.46057430942787,5.64468165188029,2.35885311208934,4.32961334577439,2.37475470826393,2.14441588775088,4.21284838825788,7.05506577753271,5.24507318639322,5.99395551481221,5.16189586945073,7.7138918594741,4.58929162578816,5.31698811171897,1.41179664354528,1.65009161986537,2.15954661048311,2.1958492785576,1.04175396228014,2.00968628750622,3.36763588830614,1.35328029636362,4.09186877103401,1.60231243515008,3.37314073204198,4.05622596939444,9.89938961451053,1.04132217152797,5.0442829662761,1.52625482264314,1.97382063271322,2.07785733796577,1.25716318232975,0.0,1.01884019651095,1.35910005810374,3.92898292001557,4.37564806040791,6.8721768936522,6.0537423975018,2.93322978276512,2.13653544049192,1.60360582812322,1.48256713831419,2.20021172001073,2.00561233016573,2.17896661293517,2.52208908425056,2.53581842218431,1.18645750762625,3.70897473753798,4.09658827171848,2.6967110820558,1.84592129596735,1.35417173479299,4.25055044612266,1.10297982892248,5.51151087349837,1.14767767696892,5.14811298791595,4.33711976159702,5.6952778761278,3.16356239456007,4.56709380414606,2.39177126244002,2.56828768755066,2.85137479778359,2.21570859109523,4.42670097993267,5.69800088037976,3.07142604316514,2.297811981459,15.8062529114907,1.77505152927513,1.94327608576402,3.56622240831956,2.48657300489917,2.53071955530915,2.13287098154806,1.76897968656414,4.7938248157655,1.84748786105625,9.62569445879015,1.22536823040736,0.0,1.10071486091681,1.36863802805019,1.0174563040642,1.89179081829449,10.5082000184373,5.44839992801812,4.79489703528639,6.6176633750989,4.0677787754633,8.76705947279792,5.43788950318317,6.05041824698662,5.17177291931273,15.8263013298891,6.53377183145678,6.48151088330969,4.9382617278635,4.46558692902562,5.56349176707558,10.7570105036689,8.08361257222303,4.7150265395574,3.51294090513571,7.44626968946228,4.06939413408441,4.97140167331561,5.17065415210108,12.5166920717666,7.87209612399281,11.1234550165994,2.90188183841973,5.08204781816161,13.0059237291315,3.86185436491228,2.95768397351878,4.72605631073726,5.65242504204979,5.0368027252266,5.005002218364,3.92900005455921,6.81777412808124,6.96073832547898,3.26051583134364,2.78714503946209,13.4177514577591,4.7801262560258,5.72611129755908,3.74955475493371,5.04045093423743,15.8346877642872,5.04057487935058,6.8500170034538,2.36661351255274,1.30343228444716,2.48940750356892,2.65004480457421,3.68188613489612,13.6871923736916,2.7131028062759,7.525935299063,2.4729397493231,1.54829237197888,13.108944800977,2.60652681098067,3.21772575317809,3.52176970642357,3.12846459870557,1.35432303807341,2.10936916842419,3.89232438268973,1.02561434969883,1.03929058580387,1.08823619490599,1.26813528304366,1.17846385117505,12.9246556377908,1.96892271003931,7.76796963475596,20.5369335666339,2.55553312212764,2.01603345019896,1.95326262347281,5.10593700064325,0.0,1.20340064204016,1.01805203397357,1.10397133825634,1.01004446453139,1.26158699311593,1.24780658312497,1.46025918774911,2.23992966951287,1.31603541063414,0.0,1.74547037061573,1.26019438113628,3.35254427916752,5.92322752681958,6.72082874136544,5.72250713276496,5.76627829822247,3.33851316927053,4.85151668990985,5.13249076770347,2.83735647764373,3.17598259799507,5.74814839835992,4.57456352475526,3.29857724810061,4.78541014757579,4.11309533703184,1.50353993387642,3.84899171277815,1.30446845738314,2.4573525039236,1.00578969883061,1.87895870284685,1.74793683719057,3.87487396506487,2.79469070041212,2.23741899017519,6.50556731914749,5.46725063270426,4.15351147389496,5.92430915784045,1.06513279398535,1.84838122103216,1.22159905483691,1.39065979520427,1.07133569767754,0.0,1.12193688902654,1.40577668592196,1.00671113944069,1.86529009290569,2.43236861399109,1.13395526777591,2.12943170844446,4.8635212221052,1.61121793603947,1.55338259983335,4.56342730297259,4.31723839938113,12.7205546480144,0.0,1.30011083599095,1.18907311149342,1.3652275651042,1.77553702631934,6.10932962411827,8.84163123078912,4.24550387303452,4.29725381196292,4.87329028628495,6.99864440949626,6.62308633828207,1.00492229652981,5.00660937518153,8.06957885902077,3.6959628299102,6.09272315509117,4.76951447526198,5.87738891768836,4.30576063508868,3.60361698277945,4.52678038111447,3.58761103090567,1.42235015769276,1.13103307664599,1.0287553544526,1.01175190998924,1.33551802782487,12.8551873329752,3.81736908134114,3.370983964182,0.0,2.55246350269979,10.700238666302,2.34663887961396,2.31372812138166,4.56693979414883,3.31361021813473,6.10756481543083,1.12051543600405,4.72045864170016,3.78958579059462,4.06010795752028,3.942399075829,4.98670143009968,1.00095376033981,6.40285994386546,3.15061167673909,4.44655033036681,3.53116674938764,4.84918118424648,9.16640730381941,1.64633011456065,3.07952269679825,4.64645262917052,5.46685036340306,3.37328415686962,1.98070708339519,2.49539152402145,1.66713328536233,2.77882007720913,4.33464423973724,7.45540584260313,3.26806959175164,7.23236334596253,1.62880531537169,5.53895633890001,1.90806090650152,5.16561898234227,5.60274130681696,15.0770075074281,2.79419496729494,1.8717412854391,1.81615911560621,4.93390992054596,1.87671249218345,3.32267014078347,5.5149833062313,2.81948822176583,3.81099103672356,2.16323762614444,1.98160396340898,4.94971635664965,4.65888921068455,4.85868023430889,5.37546627325002,9.87694466178379,4.18641732637897,13.9433897089822,3.49335321559563,5.59982733973737,4.50290620530876,2.914908135391,1.46600915679845,2.091739737777,7.41525716309708,7.67884333649932,6.59410793232238,6.40609720939347,6.65077360116325,4.15325863484525,1.19325844741826,1.1198780230106,1.18809478597729,0.0,0.0,6.33271576154235,3.93697531528425,2.48718328068515,4.41134852767872,1.24931719096609,18.0658064480533,14.8281593648022,16.6473917590534,6.34391858739883,4.00028027045817,3.51231277933642,4.85080827312772,2.89129504784883,4.17361520424829,4.58230011804628,3.99141609355043,1.77490183546032,1.13555981867728,3.27860564900048,1.15667110582998,1.204756775692,11.5314300405449,2.30913965165659,4.61643760203549,4.29501442758174,1.79482111388272,4.65521120890416,4.87076262512221,2.59525215262652,5.2176164239778,5.34925156251682,2.47809287844551,4.73229417307378,14.3964945920268,4.19086579552828,1.08434859243329,7.09911175602525,3.88754533749418,3.4145258240974,3.50960373831979,5.52240152628512,2.21660146443064,6.05000901449289,3.39651417828099,4.51866989706596,3.31940923935248,1.38763463694119,1.11724510231297,1.04364702222529,1.18700020454643,0.0,1.12725421447726,1.06731763826289,1.2701243006776,1.07634682491625,1.18790146912386,1.10885600366898,3.47788347632589,1.13496343739822,1.40037218247987,3.37590178558407,2.23797066512035,2.83413321661957,4.70509547490231,5.06524294036884,1.76127374872455,3.49245220514963,1.47089388923727,1.16453639128205,1.1165422679514,2.32717077276494,2.08668500701098,6.53470047415371,5.05748376303439,2.23356788499625,1.30584238310069,1.54345287284803,1.57522931700109,1.13908408455506,6.79405290581102,3.21413627353776,2.93702247675869,2.92574734403666,1.13249289510642,3.84476827599705,1.58152781863595,3.88303533553795,1.05237723673061,3.69239299629771,4.12629031209492,3.46449504452181,5.5713755475891,5.51615424028511,3.95651211553803,9.96362559242404,5.5215089463604,2.5801121827897,3.95703281800109,1.63519986554245,2.11464074483592,2.90264533900989,4.49686838928306,8.6407148175726,2.68259040172514,21.5043085350402,6.20822819840559,8.80203393698924,5.97454095385472,16.775790524725,16.8122362285047,4.22989574948237,2.89076253687325,2.35223367919449,2.06474511075696,1.89819412075769,1.46258837957227,1.18100803072176,6.46628694323683,5.1711316148821,3.8003581339317,8.0743300045486,6.22498698061714,4.70868195917888,3.05326289254738,4.74900118940642,3.27118889777099,1.71757462907214,4.56895945663102,4.04886927964557,3.6532221923311,6.20552018908707,11.3402054122034,1.15272180336391,1.7340080047856,5.42119323101701,1.56571878773691,3.80622485400442,2.46689142927862,2.64365170161944,2.51005372035202,3.77042746287573,0.0,2.42426333243819,2.25512602531117,1.69221932346291,1.19593284706247,2.15543216067247,3.29963507693865,5.21893863589937,4.91302848965206,10.5674540528146,1.10633951161092,21.0306727643711,7.41584554484321,4.42889003476216,3.56001482298812,18.5881100855143,7.97449772106682,1.07542277528586,2.26601264251368,6.7916411880824,1.52819151627344,1.55270310709984,1.86810750149216,5.06532618430529,2.50602846864777,5.60580251000292,2.22096947457698,3.54071036442041,1.02351977527273,6.17487907128638,13.2049572700219,1.26439024600582,4.25067069135861,4.16940273403458,9.53503243771712,1.1751354660091,1.11346206503181,1.28057641607297,1.24705674194045,1.75557096959,1.32661696157977,5.0654480577755,4.01083914476929,2.00699348810289,3.23035362172811,2.90233554817527,12.4857530025969,2.00813805058287,1.28178381785763,0.0,1.19351536266338,1.04457690721381,1.21669643219148,1.57185514870508,1.56123163976256,2.18840774726582,1.17691179498881,1.39032582983755,1.83063963591546,2.06622713117743,1.26767699169324,1.37216223584012,1.08755692257643,1.36054450336677,2.51298189078763,1.96428243886401,1.390736399056,1.07093169252836,2.49460801064068,1.08151122020821,1.16772856511129,1.7404003687844,6.06197437722152,1.82678025475147,1.90666226097134,1.60128986102525,1.22995761386767,2.07023957116003,1.20242237448023,4.75510564087987,2.35273229155424,3.4069276182467,4.56108150054124,4.20099902507789,10.2525575538408,19.0184895769649,3.58372555450481,0.0,1.26235787828153,1.10022610041231,0.0,1.24828158320944,1.61640371235277,5.8727338175962,5.1876799268688,5.14662415017127,10.5550573006024,6.46865212763852,9.30186575379014,1.13711253163838,1.0725328311927,4.34994186062936,1.81972046445491,4.71613982156132,4.30935501186947,3.62498382278115,3.90957636169455,6.55272310981101,2.45490630367946,3.30206544047836,3.66395598880609,6.02975341921775,2.32628988624605,5.34171346184185,8.53776539647768,15.4469357552833,5.14738347181894,6.15315176129621,14.3887128330191,5.84602395087389,5.07634430977188,6.37694287448195,5.60105448200909,5.407592777123,6.2977146545649,13.3007777222156,5.46680467096709,9.54880993538965,5.94372961197317,2.35341674956377,3.8070502365939,2.35769016987914,2.64648528842636,2.5610867828394,3.1048275103106,5.50794597589465,5.90527829386595,6.53844648857961,6.2513040360785,5.71188003762999,6.12110403642175,6.33175638572894,3.67935127754278,3.85823481424202,4.58116808465679,2.0487820967021,5.97090113931143,3.08557945928986,3.82228830729422,3.0500322381346,3.1828801254265,4.29402389818626,3.90546733669285,6.73325834297998,7.40337342833637,8.70368206297104,5.98867277261124,18.0814171639313,6.93552843102137,17.5288414962636,14.3242804707825,6.29197146018305,6.59455484473787,7.37075961556714,4.06290619567324,4.56705965918959,2.63144784301615,2.36743053994036,2.14795841285552,3.14236513289243,4.83246008458036,8.10961304898729,1.06183213354333,1.80732772670509,2.35904167025913,4.38666833977447,4.0029081502564,2.77637177144195,3.95688855133043,3.62331957115789,1.24752929161039,4.27431870127949,3.33442695215886,1.35534499723485,1.81052384654365,2.69229562713003,5.16895383803746,1.37488297125984,2.37261325949912,1.28625850772233,7.64831144545555,5.73071129210978,6.65407576937135,7.31671267723621,14.8997849030519,4.99568480428296,4.46727526635351,6.25430984884853,4.92082024532719,5.77399477360856,4.27147246443851,8.23321275699374,8.710115872493,2.80229116092968,0.0,1.13133719886867,2.30836684764394,2.35431390684652,3.60727184325262,0.0,1.02799473144429,3.63957888426261,1.19618163983559,1.30451906308547,2.55134610579119,1.29765305238474,0.0,1.04827141444661,1.20003449143483,1.70143714999815,1.43151687914709,0.0,3.41180437880905,3.05820002944983,4.53053108426316,3.43604332087224,1.93790367417535,1.71029345180088,7.10556830114312,1.23048306032012,1.06303398613301,3.77618969459026,8.39113378251831,0.0,4.97948215036607,2.36352387574025,1.13879715606429,5.970421499073,1.18696076559278,1.7248857162947,4.92573234320556,5.39668821855647,12.5239411613138,5.28688779089946,2.11482916890348,2.46689911824555,6.24543039036519,6.56788330435101,6.0678908713259,1.43993735869146,2.84630422617361,6.43478162586274,3.36090707637485,2.70454544380359,2.23698058961328,6.70442706997734,3.80938408576422,9.99507281102643,11.5306700145911,4.36231411323729,5.01436016312035,1.2591739138756,2.43690503058828,0.0,8.14534230631632,9.9585830096111,5.64446332307886,4.55161265081862,1.93152396434545,5.14649094229732,4.10334809865356,4.09121232812496,2.98222367142481,0.0,1.31371999114145,1.08213228839032,1.10882876881709,6.99772808085261,2.11262049874707,1.65356387077106,3.78435555592112,1.2963388084063,5.94482879127666,2.11835747363171,1.62586194448662,4.77419633969259,6.83890635633345,5.60558126809238,3.11311376178188,4.16875729269281,5.26491238752441,1.29232688490327,2.36156837654675,4.17162764136145,4.19798851122602,2.00680187541297,4.09487891202578,1.58492467718665,4.31742454871797,4.04814084246042,4.2470755879803,2.22444872300623,1.37719604896823,11.2110512621007,2.21806661348825,7.63582110732603,2.09581859129196,3.03789831180804,1.91396297194753,3.51998698150993,2.6216808473446,6.42231213871424,5.6028246259217,4.30576817345611,4.64324169442684,12.2667153447072,7.78937402212044,4.43266107956657,18.1667519984978,3.99724412986242,5.42406532933209,11.4196935794296,1.96133372532023,4.79711379855033,3.5115616860451,4.53281768297655,8.0158587961304,2.36327576293514,2.1480309448705,4.53085606462836,4.45707061080317,1.00682065085623,1.39378434535555,0.0,1.15380865743386,3.42378748699693,2.93671617749523,1.26532338847138,1.31647235672673,4.77273802775141,1.96571454562374,1.42318720880073,4.96755490713551,2.10502061781018,3.94938882972742,7.85034790960385,1.41576414971414,4.68646009006033,7.09696990907074,3.38686187586211,7.08197512514042,6.55907366519936,6.78886433615494,5.74367670994968,1.13270589669744,5.66183313982289,2.76817976406003,2.19012632118946,4.75804980428049,4.81030424743826,1.22859215475765,4.57428108947227,2.24926624078733,2.31209307084843,8.37147912623891,1.24162609423845,2.33138609325735,2.94611354530382,3.46189468390913,1.18901088455163,3.00619460018837,1.39347209608822,4.23807803810968,2.08572162693629,5.37475380741788,9.28275920021987,2.52608879559189,6.1578633722143,6.35772029528629,4.3143568965149,2.24429943498213,2.16018039499208,5.23104292359497,3.39195097399972,1.81074319793814,1.95363978425814,2.03726526237257,0.0,1.28396697539087,1.71924514836446,1.87127343172387,1.64439967796964,0.0,4.28050015674962,1.47322330324087,3.08746565698161,1.17333583480056,1.42381459918482,1.59913222314818,1.16682373909308,1.45901247078218,1.70281970077359,1.56691771329369,1.03049056597736,2.24860132939131,1.44892608942183,3.4615062638236,5.80337843168745,2.43785079403614,1.46950306854449,1.05445597214536,1.04927375734085,1.07953604075746,1.02511211557398,1.05193855278403,1.73504626107846,1.5642392715148,1.37678392057937,1.61707721542101,2.6145734654775,4.47481969139734,3.17954553562364,3.80118628883964,5.12664142587112,3.89252365532647,4.3680464558701,3.07782236540412,0.0,6.34215771700605,4.73847135137496,1.87600426288135,1.30723734013954,5.83973655653189,12.0192935298371,6.30567504628411,4.79115352457465,3.43321889978067,2.5194946397984,2.12614263760572,3.91177604768661,3.30927318882068,3.82878186694539,1.96686919920549,1.42931094513867,6.52747639776389,5.70340851352701,8.32204792528716,7.15816863535927,19.6109842795324,7.112795569173,2.61570612965066,1.0603864573854,1.18297810866023,1.03849701743657,3.44749866880334,1.81342883294699,4.3996893982621,1.36221116976522,3.32563668125596,1.14451681652436,1.28952551203015,1.17317178382238,1.23268388642839,1.6364727285852,1.27220591956659,10.6573771746061,2.17652011522941,1.0056353705698,0.0,2.77598507256069,2.86612469167803,2.58647087228292,3.69909312461383,3.36003556888508,3.91736679191873,5.80414003561344,4.48682038451268,11.6527966915244,5.35557140473466,5.02956510264223,1.78012681428442,2.67644095281692,1.28605314193525,3.29517395443635,1.4804753407146,4.28890232413007,8.10562544014184,1.53155045650925,2.59561755822127,1.15561984106193,7.48335267475159,1.18738553056688,1.63233911264427,1.85931163688713,5.68956025495042,0.0,3.62340399849008,5.82585826615639,5.69575511041812,1.23054669061476,3.34351448791372,6.47801634473791,1.96700553583483,4.34474348242246,4.13906561366775,10.0473107759196,3.72285039031092,1.60481957257222,0.0,8.13225768621336,20.2495037644925,5.40700962048895,3.58143883280682,2.42276421622421,3.97761078897023,3.7882525590047,1.63294241788036,3.48562491432274,1.72378487627505,8.42488082188363,15.832378094549,1.88046277429373,2.78903420035515,1.62663183901303,3.54055995336222,3.21903502970625,1.71792557081674,1.44151730881112,2.71805402623984,12.0864415228032,1.82999919484075,2.61707483537257,2.73943499844097,3.52013408048809,5.45769275711958,5.54074792623315,2.99084601008318,5.28621731569126,1.62962070049191,4.4984354383836,6.64392672679609,2.85943462357677,2.36480638310644,4.34237249706936,1.33591198463115,6.3833993673408,6.53554606645297,3.7763760517876,5.78631074921144,1.84727730301467,4.8349485905446,1.20495179763334,1.8609562075767,11.0528373886486,1.91582661416558,3.90976674358945,3.04741607541727,4.50739623779831,8.39928267532641,4.55637750979308,4.00399014353606,12.5385929833061,4.99156404924768,7.52948947358466,1.52096662617082,7.99672821775346,4.93408943828128,1.5491700787922,1.95880207740087,1.48821497322175,0.0,3.60403123989739,4.78377851503584,2.55279333054851,3.76937649447986,1.62564097626414,3.40911477011847,5.28804111578838,2.58210344502464,3.99853051923171,12.335480505037,18.2649654522049,7.86564664445675,2.52647683313861,6.02818095651888,1.550495267401,3.58347364284742,3.19002468984532,4.94262462411547,3.03673101980379,4.57430623696593,4.90109954010242,1.17373051292439,0.0,1.2249284558202,1.21406865502235,1.4101174224016,3.31772772860595,1.13834261507865,1.02448205457814,0.0,1.06408274244966,1.64226851870105,1.65605541970668,1.64456492510396,1.06740132028645,3.23416897498484,1.40253996899089,1.13603776430946,0.0,2.42829719845678,1.02819055161563,4.98032692767681,1.98848586876525,2.784907190154,0.0,2.41509002813737,1.27875987132793,1.26170181469755,1.97987626998537,1.26488122570077,5.20529081746853,2.85942383536406,3.0556248582445,6.33848574936159,1.85801527937089,1.81460513688076,12.7145256692771,2.38589388488591,1.31506705103394,1.22571212258728,12.5192230372849,2.25089385108184,3.72118089003561,4.25858829298779,3.16607055401048,3.03431444736422,1.04581539922901,1.17425538859871,1.38601369631541,1.97452338417933,1.7976205850639,4.39116292544227,1.44529171388395,1.66907303386572,1.56795656576645,0.0,3.5537551726335,2.02194651897454,1.19437629078947,2.19733046306804,1.74029692839267,13.5597336659735,4.37998629079975,6.13156730774876,2.00541094788012,2.19448418343063,1.91547165474404,1.89300392978452,1.32744009591431,1.40111271258059,3.90802744892664,1.54591257612915,2.20759255210322,3.4950388031714,3.05400147393383,1.33398065721341,1.16755480961435,1.41005662839561,1.38986392465541,13.9806040440265,4.69513462738384,2.21214097048068,4.34967245359025,2.45644910456482,2.8823141062023,2.25411073852174,1.30401328588823,6.1925684084401,2.67572554466091,7.27287032093556,2.41969611034711,1.8404530625542,3.32338884093512,4.41855499816773,0.0,2.78388038215867,2.90281079973413,2.01867660099184,3.0704986217509,7.79282077616716,6.71347929650537,7.22947540797575,6.12493001955223,8.66186732913206,7.12566069030496,12.4971589678381,13.1869906836842,5.32424140724328,5.23094133188395,3.59830552416699,5.40491811757072,1.84934304431239,1.42930677102008,0.0,8.12181517840111,4.91269625593474,3.23920989978135,5.56142880353523,1.98716349324108,7.377888884847,9.18486236021656,4.30698874051968,4.77923174064452,1.09087777643392,1.05353299140548,2.4707149768012,3.01327601945801,1.22047324434636,2.00651104538701,1.29115670576365,1.45279893528052,1.56805323885134,4.05842863677106,3.33334080049462,3.37700990284587,3.57235090427167,4.4175581623121,18.4566961807609,9.90659449415151,4.92062784964153,7.13260088191605,3.85339291092691,4.10386284746944,1.26409767732296,2.73099212070411,3.1546503616576,1.04465132822574,1.8186829718307,1.85524659639938,2.84711186506709,4.2049550168966,1.15690702390466,5.81584597389547,1.42765449060805,1.5049455509589,1.28607438654252,1.1507892534487,1.04174410863333,1.0507166099703,1.62183868030479,1.05253306304643,2.26442918524117,1.54572257201745,1.59659529902793,4.30765897422421,1.35463416851062,1.64602792475101,0.0,2.33111222512135,3.0646093976566,4.07990210672546,7.69909441122113,3.08004428627441,4.9214561844291,3.0043303278415,3.66081393239128,3.06382298921746,1.17730088390841,1.39399058793097,1.30396012771782,1.77623850534474,2.02435226858826,2.69788806163842,7.10257116417151,1.99386272347399,2.11079516287329,3.93415063140982,1.23413852311865,2.11424004140166,3.3118251978179,3.23106566783454,4.67318047691415,1.50695590774749,1.29498741047749,1.88686636275976,1.10991190736468,1.05223846459956,5.00361713987841,2.8068418220739,4.92518955237658,1.29271123283796,2.93604232226755,3.55065548026899,4.59161527260951,3.74281589266795,10.8012357281108,3.85215904746587,6.40336867399774,6.56277630660406,10.4764220544161,4.77007827382406,3.56474700165625,5.88547199334121,1.84842321783987,7.34622130041574,12.0837722212005,6.22882109642162,2.49006818333444,1.42813079820261,5.62853070543814,1.18156044198153,3.3674914229112,5.91554631662447,1.01160611534524,1.95134006869133,1.22500077159419,0.0,1.0360191004894,1.02918390510643,1.25817599159303,4.88384253727288,1.86008381362716,2.78841014447689,2.26077625907323,5.68474173338449,3.35826032658374,2.88659798112224,1.98664137141215,2.42803566467795,1.60009849853885,1.21724797805414,2.92420495601642,5.4698280383857,8.46725590441394,3.94160968854574,3.51432148857826,1.07323170426053,1.04345739377328,1.1363657606729,1.05842550011696,1.93369298234455,1.69797852008848,1.69332932129881,1.36626413003683,1.23239558435935,1.13168917836298,1.34095219809097,1.38028639882769,2.54221498490511,4.74002685715655,1.28466439726241,2.42597349952791,4.0295986087852,2.15843229373122,4.96229263472408,2.92300567479091,3.08826500396883,2.71569421074526,1.08187918102142,1.63668680761329,0.0,0.0,10.5110431110131,5.99454233985827,3.26249751296448,1.4003768370681,2.93551014162123,4.09277015441618,3.32502852529778,1.15120325596137,5.40526100853908,11.5133279059781,4.25025970606088,2.74050511389851,3.20456807093896,2.10663315733328,3.32984915674566,2.06716560210563,4.75693044464973,2.95145403170621,5.16228870021699,3.02480878695729,3.4315892914553,6.11671357163658,3.39362314937193,9.38857290513098,7.56034475065425,2.68133839751509,1.14857852622045,1.30953054237126,3.18682502226719,1.64286305728998,1.78179065706425,4.33990501533957,1.96020667984955,7.31977823697762,3.57407757985576,3.85071230485195,2.29815912894935,2.72235065881217,1.79043901769256,0.0,5.23908363162605,1.8998839923038,1.54765997071836,4.96533962387326,5.00621027168653,2.59912994386365,2.95883775980699,12.9299998660527,1.33746897530184,6.36294957452939,3.91223458333595,4.20287193391205,1.32965530059943,4.29349799692239,1.4178975897082,0.0,5.45616760448891,7.35036617122095,5.43096194494354,1.54366463198682,3.10636217508325,6.2765778217526,4.6915990164391,4.45775295969746,3.8519354441498,1.30102193905409,1.52922533968763,1.47567531531999,5.42533796250945,3.04852864485774,5.70722590874938,3.26211768337873,4.22832256934114,2.38456596893676,5.09580234521755,4.84780269003954,2.03258479698933,6.23827910228482,6.59224274039518,5.45437857042678,3.06090572471151,1.21853701939947,1.04234341186766,1.26586757362864,1.03152108217162,1.12669025163702,5.27350682913038,5.36105185041468,1.91582863123292,1.42949028946294,3.98608686043156,3.0149387350706,2.51974052837439,2.40793883281728,1.89469573763549,0.0,4.17543004682187,5.00986980971176,4.92644163688857,5.73751600081978,1.5728824077162,1.43097010775371,1.25406266177344,6.73044611932121,1.02817105629423,1.20967785759606,3.44454071296474,2.55652525810606,3.20015057425757,4.29249926016321,1.39754225650372,5.11523037802274,5.88515993105475,5.80488135697944,4.37826156711321,6.69162195887623,2.81220516451143,4.34483832648158,4.86685399582972,18.6533523532998,4.28670881825288,2.50627023005267,6.25105420493134,3.51106962006076,8.873663918963,4.97061503717404,8.27215896695549,6.64194718500134,6.74158528997645,2.07440567182048,1.35039529489914,4.84903370538837,6.15553287987877,16.6486060841698,6.41340335343358,3.08534518202577,4.65366810481847,4.43163966886595,8.97403130773401,2.10143784026897,1.41372701224499,4.97367788663886,2.18615905170465,6.90313259221529,1.18453900055284,3.85693005727999,7.57708262720673,10.9337946435509,6.48239648026439,3.39259068874763,5.04677062374969,2.24729618550183,1.1478280875534,1.1667817403354,8.65870857061489,6.46299658048372,1.7149564405441,3.17014161389361,2.52569628142143,2.08215518933707,1.16641388288295,2.85521628287869,1.79759587701766,2.0570124598647,17.5339378623477,0.0,5.64710459622545,5.46107216652454,3.18123157408294,0.0,2.39668594308449,4.04543604072561,1.19155955147724,5.45303260838764,4.88440142486739,2.58066271969784,1.38145729032315,3.66486972335844,2.63031692687335,2.29568150047211,4.0835474212223,3.80944659472105,1.88741849901816,0.0,0.0,1.44081771012876,1.00322969366156,1.87186128754205,1.73017404994725,3.59234300728473,4.61868498618813,3.28525428748767,4.83613063243545,5.31593469394928,8.74093355905934,2.03606717947533,12.3267926202339,2.03840755438484,2.95417488694092,2.75270929417101,1.50119222484391,15.8695695237136,2.82222249747994,3.20151131837428,2.21514157594709,4.80315424473135,2.03881384039439,6.14838186743364,3.15195652968008,10.2281184095408,2.41859783408004,2.69937321896784,12.2385517990792,7.88559208351238,1.5747408840247,4.48051418351259,1.86863132296931,2.51569228512435,1.44038472383104,4.74123617120885,3.9557126796865,4.38938306804573,5.81541097542406,4.18463858792272,4.55190930294409,3.7722548872653,6.89541048652597,3.69136666146554,5.1039491174605,4.70807490170604,3.29874287686286,6.00609424732493,7.8646183137098,4.19496232632229,2.82977917251759,4.03050973565081,0.0,1.2699636935892,1.18526184847157,1.06797502160389,1.20409017040929,1.08410627773093,2.82206199520687,7.01619309961494,5.03906877559243,5.3466487766482,4.94550892377013,1.09196175156019,1.24670556112594,4.40987591654089,3.76927339727625,1.16558810913635,2.40446534527039,3.27006870032716,2.99669149602325,2.03882624767473,6.35670805252001,6.42131219514899,16.7080123858953,5.3369179972347,7.28963482964128,3.8140136691239,3.00533734509499,1.09993039741139,2.4886159841486,12.3136562640367,3.11641431064279,3.95561940433174,1.03389391466224,6.17257449553178,1.13462742166965,9.63177013893519,4.8057890738679,5.09895685905255,3.97055840025074,1.60208271639372,12.1025315929368,1.31071066023359,2.13599783593697,5.27414817300903,2.52271509132391,6.31481420922804,4.3052021532147,3.60254295803784,7.30375583319699,4.72974772577451,2.3672594113697,3.71190257704967,4.23163354789665,7.07928873960709,2.00848104777107,2.11896953832115,2.57094961437711,5.95268644379325,3.7703577619707,7.170370368655,3.18925974510918,7.98655464151942,11.585930563196,6.51376804571601,5.74613106864639,3.39379674913814,2.62864667765367,2.36529402248499,4.34328216395013,6.18515690144653,6.96627521983092,5.5822162805917,6.73384783813622,6.29619274635184,12.8263346763507,2.63356079906383,4.11529481667396,7.38983579074286,5.06095603498926,1.94493428682442,1.03613558954462,1.71919373262041,5.49625106720665,8.56231756664425,4.95656268729268,8.68181884365993,6.43008311370706,5.72645065381643,12.1150353726107,7.39077234121625,8.04783515884175,8.02382898349078,6.95211029260909,19.4941844424878,5.58679184528569,6.410098964233,5.22770764678633,12.2366818668629,4.65281535947963,6.5205463010544,4.31813195130345,18.0202510951198,6.71218386623575,7.13674077374855,8.13230812172432,5.40867490956685,6.07530117713097,9.59140262993536,7.50584472659846,5.30099333932716,7.48176990492932,4.54779733546078,4.7204374659207,5.41773683295848,12.8018196763426,7.63040075778606,13.4788322447111,7.57538431534832,6.83219187055697,7.52661855986846,7.00151275184265,5.46342904100567,5.84813559816906,5.94381199913202,3.76800364350326,1.54143872365801,5.55258135299071,17.304867339333,6.08096461994426,18.5809160172656,5.03015044734271,5.45978430270798,18.7157549371499,9.01191216961561,4.5826259465349,6.79903845129579,6.4589200682716,6.98765350120558,6.37665850894566,11.0779145528814,5.03215235028505,4.78627433821106,4.81627368218783,8.37078319280203,6.19010962202046,7.31864253319679,3.70132402123728,4.2092455018506,5.93954271345904,12.8059339520866,23.5247249103143,36.6776058622127,37.7041968508716,44.8085421049999,47.0212580646743,45.9934207768288,77.2911927265546,20.5185134652626,35.4477054398336,15.8306428052557,16.4388067779488,51.7864053521331,28.683780985152,18.6035967230872,4.00716665346626,16.8397944910557,63.3747890505723,43.4907210838607,34.7670674148574,31.0349518466209,24.187122887412,62.8789678157047,21.8978418827974,4.69145797653344,28.0360871868026,12.5930416637225,4.93952639753652,4.09094917836558,3.96332577433647,5.45712664752691,4.95835869108733,5.97439242003807,2.99562438405969,4.15582802665749,8.62393598245479,2.64237971376816,12.771791125974,5.78671830046854,1.84298912766066,2.63958407600319,1.01401556176445,0.0,4.85856624762375,8.64290044427598,4.59617459625665,3.79294410916959,7.71541493791179,4.61896224984487,4.42607503590224,10.6310489219762,2.91757997919294,3.05800332830746,3.06862485077255,1.5835774366103,1.17786206136522,0.0,5.77356654153921,1.06678479539022,0.0,1.07932615857036,1.13291948861628,2.23202454470922,1.13550676881765,1.08929070881201,1.01181624881775,2.33931070712616,3.21105322895143,3.84084378623065,2.28619105694026,6.86103399400278,1.28383790550701,3.5074859202753,1.93243630378366,1.5774735896371,1.69105816781842,1.17984797627052,5.66667245480576,3.97227114295743,1.30375246040258,1.25096548026825,1.47198196197153,1.26666595471103,1.48164739095121,1.15113669366389,2.68150268413959,2.79006736887681,12.1799691147901,1.06825029200201,6.32072942646643,3.11218047794162,1.79236862061339,4.01582920669415,5.02090845242188,1.2029752330817,1.37511848822856,1.05234026387634,1.26892200136655,4.86026341680424,1.08123780846313,1.29556751672608,6.36886612020834,3.34367327097864,4.98361696681279,18.6742180845932,2.0823841771486,9.3292867947316,2.90939576033775,5.77786028067636,7.59741643343048,5.89906511810229,5.24664597282018,5.79417526731098,4.24612436346839,4.38920678661458,5.30689376976106,7.18908373487421,1.8259054419818,13.3462448250758,4.10849279075114,6.93090690841905,5.16422621396824,3.45241885571235,6.01826546798971,5.91495083391723,7.00115308379652,1.09485936330813,4.85052361146086,2.25525304303224,2.28129660610601,2.49381677148367,1.50591713269635,0.0,1.26513904715822,0.0,0.0,1.12827062089007,0.0,3.67722814081952,3.44109164120499,1.40437795109919,1.28145580388736,1.05720062639894,1.53369726518294,1.73901620026447,1.54838382371601,4.60871842690125,1.79117346823038,1.79072852478409,1.28419334544204,1.39475995630274,1.42052373853977,3.10958504284892,2.84107004020951,4.39901315654585,7.39239209986071,5.62058203826236,0.0,14.3334145996646,14.408799409075,3.51350891622163,1.08527683170572,4.90567021685809,2.68114003755436,3.03762824572688,5.31441348226509,1.80097145211891,7.2503687687455,5.47920824955435,6.97049224694622,3.223973861802,4.66045457631195,3.56156935508664,6.81542189622202,2.89316671265367,4.61103024937759,5.58739702547969,1.796553984475,1.2044842045169,1.76350946092598,1.0237693429126,1.12248144358514,3.02593091181031,1.17065789670142,3.91784308986533,7.17461094212951,6.04017328335409,0.0,5.1632586187101,2.76564669757988,5.3099220303128,3.20972794667785,1.34664318493367,3.55783542772351,7.221366779688,2.23708423346204,1.16055274897509,1.44510325049855,1.84567733408319,2.58164954260823,1.87415187813468,1.4521819967911,6.77376287260987,1.84782334823775,5.85502303305434,1.47975320698225,11.8097655056449,6.02023660725549,24.4093991097409,5.8213629605317,2.69483896231857,1.1347510013284,1.09628340198951,1.18910282749934,0.0,0.0,0.0,0.0,5.24172398353448,0.0,5.72699547929041,5.0602991190362,6.01243613440781,5.56010322941045,1.17597834060648,2.12262043402595,3.94089058176851,1.84566357418403,3.1932804083846,3.54518700056502,3.66353411005722,4.59623384084168,10.1641013852425,5.05789726940574,1.18350655054937,1.42893125695135,4.54978184605676,0.0,3.69538661274946,3.86231830299621,1.56802376165073,0.0,9.98177863601044,1.94174749693485,2.77206997670208,1.88008788167019,6.49525606746509,10.5227345971131,1.39695016808486,5.90657038341186,6.74738314006456,7.90494784936202,4.89312221270669,3.38848780038458,1.01812225340102,1.06019980357991,1.21824145185263,1.06407825350791,1.48717366401379,2.19372791547089,4.6640241496811,2.08624337813077,3.36982381512456,1.35173758352732,1.3239057134783,1.01932789267081,0.0,1.35890439173781,1.12599506534734,2.06678590342964,2.23837271988283,1.79828424909247,1.01388957670229,1.50611388928344,2.58496198344453,15.393101118989,2.11523266908519,1.4073972859135,1.07620708721546,3.44546023233371,1.17839694510117,1.38590884886871,1.38475895780429,5.86161591926557,5.73801602312625,5.6954679757022,5.91345201195399,5.36592753863641,5.30799704634323,4.82899234681664,3.42896940735091,2.12144676017361,2.82945567705794,3.65859111665196,3.82148035812144,1.61129629531804,1.58982202922858,7.01617103033368,1.58861650279018,15.0470500258738,8.92910204299732,13.4035310816474,1.33628174077052,4.79585151246558,7.40392948268149,6.474539761078,7.2298662884283,2.43694655125792,5.80104520717925,8.14531858771702,2.19022301802454,3.59121413715245,4.50948112290157,11.8074927321764,2.76223842803853,5.05138730286102,1.05723060054303,0.0,13.1278581565415,15.9588064090811,2.15654455221058,5.22693623042609,3.86131086776952,4.82955247139032,1.99834734467496,10.5071647112594,2.64240198867031,0.0,1.1940959425245,1.76565206606381,1.56465246990203,0.0,1.39769758929096,3.10077567831342,1.55783077867279,5.66078349204858,3.11725948088096,5.69728942536765,2.60441999506733,1.65950358969364,1.547000680889,1.02019847232566,1.00624929212177,1.09148586758465,1.10579745380409,4.14779585587634,4.47809238308966,1.20601395264588,3.22855062217241,2.43714089280949,6.15744779595317,4.77981195213988,3.68520911297564,16.1184202451224,4.2574821473618,4.19852952397595,8.78460058197026,4.77107827178787,5.95788592078435,2.65031097239116,8.67119305390889,1.26900263784022,2.04438295494889,4.92984813586008,10.0769259815653,3.51974358023558,5.34469076089996,2.27514092743969,4.24398701263384,5.65229773327747,2.48744790098155,2.4369943873452,5.62291432176354,4.48017144361202,1.40093542293146,2.26959750882554,15.404551344223,3.20539101986388,4.99241536265258,4.63483804984352,3.4500679150267,1.02327961208301,0.0,1.03790876928574,0.0,10.2462362442329,6.41707070597395,2.02286878965219,1.76249021888957,4.10005546385274,5.6096727460798,4.4685661598503,3.91093729865743,1.90692336958712,4.17623519434815,2.64395625471424,2.37514071341829,1.20082493869332,1.9703155565466,6.85051788815297,9.78903089835887,10.289300304317,10.3404806520887,1.94599218801411,15.2052370903915,4.83115929219409,5.32421950952592,11.7963233884848,5.34580080874273,2.03660241552349,14.7755454216236,10.5179343214593,11.9210326024365,4.18572410726938,2.69182144387491,1.85304551139394,2.02896936054374,2.30452522014714,1.98641662861463,1.67979552330816,1.5101509928614,3.80341493041952,1.28318873525532,3.74637272912938,7.56516626802327,3.06128802499363,2.52131012139517,0.0,3.35127699567122,1.07221747954521,0.0,4.8224963910706,1.33970749812779,1.48804625420208,1.3401442315434,1.97026284489873,2.29050962983272,1.01324507089176,1.60293972859512,1.10243437100176,5.19579495915232,5.61008638765776,1.93762163506252,1.84085771766989,3.55193012084407,14.5723016159466,1.66649867655351,2.90289671103132,3.59159457882073,4.41453862289744,1.47444941929401,1.31522238719867,3.44645852255417,4.83097116382337,1.46005170007719,2.62863699755393,5.42835567568731,5.13268036925028,2.12143459419589,2.47565802556631,3.32389617311492,3.86204969048189,1.42876291750201,1.36397940900924,1.4725913390053,1.39769155954325,4.79771820710626,1.54047444743851,9.55737798240068,12.6064586783506,11.7725622029842,4.67553540491937,8.48249146228813,9.11318773506321,6.23482523014822,6.35781695119813,4.58991321326947,1.13571594976062,1.41009845689429,4.06642197452611,4.89894163950323,6.04671278263706,10.0089311684436,4.62396190217269,1.56122898149034,2.96300705504619,2.12414606522215,5.68032525799868,3.95325705738112,4.3904052696365,3.77187397214268,2.055069067898,3.69481853900049,1.84704376615847,8.13483338725378,5.69360238311298,4.38800870977369,7.2394916099554,1.56367953520806,1.8258206424924,3.70078932626077,1.1934396218064,3.11921988146326,1.01915063724948,4.64746923730863,1.20141043933778,1.57538150106015,2.6036854256376,1.6049414833311,2.33123872256468,3.16233861789972,1.26578718549441,1.08170270353397,0.0,1.43443686437816,0.0,1.66586838495336,3.88557848963876,3.69741996756834,17.0699504883782,4.89169687734487,4.47432957452857,1.12680381786111,0.0,1.4940098881408,1.32456304287421,1.22078764930343,1.17052438797593,1.07520492515591,0.0,5.67252961246737,4.87478570049284,1.40710084675321,4.80271431913417,4.39583828917508,4.9330298802626,1.16249259683469,1.47373303965342,1.09056301895871,1.11833077421428,2.36974242158208,1.24574399890609,1.15546256760603,1.87047990506331,1.11843435961586,1.00582858838545,1.24962323858449,0.0,3.23858060496617,9.39881561999796,10.2371049579294,4.94577323939204,4.62332058087359,5.00642279166404,2.836677543915,1.30823238249302,6.27404652950626,0.0,1.26785618104731,2.03283087124577,4.87141753885192,6.22108767998955,3.86734307144494,1.11546770212811,1.29834721345965,1.00371498532553,0.0,1.83699140352722,1.07568540750667,2.13735949840677,3.06413680084042,2.15830854075153,4.43800454547224,5.54943033353794,1.62174161861274,1.45105187679137,4.93978353838644,2.9870247323771,3.80690698869845,4.05427466390452,1.38719402113968,1.6101386348288,1.45832121858853,1.70632305738498,6.59102713847014,4.63506879645971,3.97344812478858,1.5607477218061,1.98325775595367,2.02403276539302,3.5447056432662,1.20786442787047,1.26569939629943,1.04597782316242,2.04609482480413,0.0,1.36820480162376,1.16824273751299,1.19489928868113,2.73139025712207,2.1518082743059,1.09021597153502,0.0,0.0,2.13366846953882,2.60866632166316,1.48668192210609,1.39717932905772,1.12999610277521,0.0,1.08270376392181,1.06200648814638,1.03542630232004,1.05033337123006,1.42163043219183,1.73143179734032,4.55996360102672,0.0,1.03770070016493,0.0,0.0,5.1680876382281,4.67848251177855,1.6162194151968,5.11806341184017,1.2577372174469,1.00026948141527,0.0,4.33592428877898,3.86130506432478,1.64981114140079,12.8104027809842,7.24190770793479,5.78777153043077,1.95878839223239,1.68539729546533,7.4909434382404,2.00653651186233,2.55297002389363,3.49367613592919,3.66301598892058,1.50493956695503,1.15400489583064,3.68467303949281,4.88908405097521,3.09804007952024,2.29998121423791,4.54723074106957,3.99577088197714,1.04045966847727,3.35800367676896,1.41012760345189,1.91056044717121,3.20376934083918,2.7700045317235,2.02190762198523,1.00844924463809,3.33634784343388,17.5562174963987,2.67613540912361,2.35280407909472,1.02381324341829,1.8803696579322,1.17257376742202,1.57714376689271,1.20319954698973,1.02664549767783,1.76123522365201,6.12555444919797,1.30413942740177,0.0,1.03433241823074,1.76400722514537,1.77584688794743,0.0,1.05435307562644,1.36021421385837,2.52609284303374,3.96714809364805,1.19592801453521,0.0,2.77804247598617,1.2551656648916,0.0,1.63245917173857,1.15913248991922,0.0,1.32428769657613,1.60025084631178,2.03641114401681,0.0,1.89809163872728,2.64177296154725,0.0,0.0,1.25029253605425,4.19278375609673,5.48201587449679,5.98849576201912,5.30070271959481,1.252635954431,2.00307472436222,1.25538256670732,6.48988872448665,5.47119677466398,1.35581660350636,0.0,1.07426937882054,0.0,1.97424237390787,2.247011360288,1.49347447031775,9.91902165421522,1.35828514586076,2.26371403025956,4.75577723121985,4.58827409005058,4.19511519866029,5.58783851134847,0.0,1.17853960108318,1.7347238610087,1.26429367990701,1.93790777452653,1.56297279927178,3.11196647280548,1.15722632499116,2.62107541093612,1.96415032774628,1.02610450361317,1.15506819268164,0.0,2.03879526810381,2.6799382934857,1.33557395823836,1.53879253399369,0.0,1.22763229561937,1.1800806415846,2.00863081645683,1.14636741925902,3.9058323893896,6.92886196484377,2.80652738661277,1.0464961384733,1.75189011514659,0.0,3.60273154122756,3.78219523343423,1.29898732570325,3.31275505388258,2.1132488336132,4.33745909021348,2.54843406226255,4.4247956607349,1.35207651901391,2.26449247429239,1.68647357124469,4.74981020051182,3.35041062925468,3.13908041736925,2.54360027796111,2.82241587377745,2.87616540208922,1.36382890103669,1.61563040982951,1.51652626064139,3.04172334653439,3.94630670392152,1.01055515771729,1.63699749512631,1.24839867848835,2.61669544021086,2.1886216800386,1.16271111119387,1.24501780084366,8.97493855418489,1.61182016595896,2.78201568893379,3.51747434095045,1.67085811303593,1.59867436353594,4.92311095983557,1.27666608519506,1.37942023295993,1.93277662796594,6.24726200434167,6.24494425914042,0.0,3.55520273501583,1.59939490560071,1.73594866928999,4.22089377329497,1.03143923414589,2.84835009807698,1.6906903322665,2.60406031637304,3.05479268717043,4.4728561626525,2.55749076116724,3.47236894119959,3.50695874880972,1.35503039469264,4.84921407749707,1.64537746164718,2.19960502055575,2.69312569808484,9.15614154503212,1.71114349950724,1.69242849800704,1.38851560088451,2.61874079370632,2.47576978931351,1.17061120183248,2.28161601458845,4.10180344822701,0.0,1.3441664354913,1.40091714565541,1.69054436502017,1.62568877510093,1.6319290942018,2.20132835081692,3.73346146607754,1.1845792964828,4.23704074361622,1.20368437701062,3.20578587843444,4.36239847299379,1.18949252202317,2.12708180902192,2.1195762295342,2.06682662486086,1.83788257084917,1.89055883778372,7.99980197666142,1.05764713633721,1.27025630812452,3.09229413161954,4.87628403476514,1.93194463503895,1.17132502587065,4.2791599336845,1.79652795100282,1.74021042789573,2.59684052937999,2.50459512611351,4.47826762492186,2.48002281202119,1.87983524886942,2.6224949995423,5.90367987560053,1.38963186205289,1.64987824311366,2.85170757417374,2.4442449336489,2.3593016527728,1.39604226271048,0.0,0.0,0.0,1.68291179799245,0.0,1.58272807760376,4.77174015293224,1.10977028176874,1.03114321504701,4.31091682378724,1.05721541387544,1.08930900216713,1.81914150179819,1.9390881506922,1.38740445662399,1.10324243566805,2.07118593913088,1.05135911872286,1.57364737691437,3.47771317907277,1.19604559936908,2.05045703140089,1.28364898841693,1.24725497823158,2.58643874950534,2.09760174527136,1.66432624923849,1.36533899665542,1.760648699152,1.8159452289536,2.54975896619106,6.15516608009441,1.34549057040685,2.7421155649104,1.60367659996392,1.03226178405944,2.17950614947171,2.72550193492006,0.0,3.18918784163189,1.579687720433,0.0,0.0,1.28978918203321,1.27833621042174,2.01877762406123,4.82453359817515,1.03754187749042,1.11737499565181,1.55215521464882,1.76742237846276,0.0,0.0,0.0,2.04573516487833,2.90534749137132,1.2315002409243,3.24406283320166,1.05634542920233,0.0,1.11907775469207,1.18842131802461,1.43055037839276,1.00530413478504,0.0,0.0,0.0,3.49166410658695,4.08287031199524,3.22397286335737,1.76564000829036,1.88150290470409,1.1756121059766,4.88390836896528,5.9511397949114,1.80859413337898,0.0,7.22013776085609,1.04222509146377,6.0976747973325,4.83934029831699,1.61551913051334,4.51417692619738,1.82887588519383,1.58680814159809,1.28686000244063,8.31911951733337,3.16639347848143,2.38683619295927,1.76500794698025,3.97101096523223,8.82914690310821,2.39857916816153,2.37299603032764,2.36303214920308,1.2142793860453,3.47152052490646,2.81881694696397,4.77889305613042,1.44431587146294,1.53876031631618,2.67998812823215,1.79865709619622,15.4542608041558,2.32936204187483,1.31493951714581,1.61542659969788,3.16890532631788,1.34261106897677,2.34354393420624,2.26569890853697,1.57322295700249,0.0,12.0700500036956,1.04565698208127,4.30623232453505,4.72166304239334,1.57280069784248,1.81643403863058,1.00366364325583,1.18458441829098,1.39663373539197,1.11100345707094,1.77730077318317,1.28569440927879,1.51882880014066,4.69504533860499,4.26293326965325,3.39876078566435,2.26419165556537,10.4447019622287,0.0,1.70240882172475,1.58588067806006,1.97848438995439,1.20159527750331,1.3525331111367,1.40687990146023,1.03912475411244,1.08566027205353,1.12825698076953,2.03109177857615,6.38432428311788,6.03152492082249,2.06791933049127,7.75220901887561,1.52479653003857,1.73576910836232,3.39305833465603,1.16181760473974,1.5742367073825,2.24266443700256,1.00144051871119,1.26227130495262,1.20875460510011,1.01475988982613,3.86307358844633,1.01458765941044,3.732833699467,13.352232090341,2.54996765390575,3.82319281208152,2.16527021555558,3.06824857706416,1.43524632066146,2.47333640185182,1.77876567423813,1.6252833903147,1.44101038985424,4.74205554729447,5.6543147694716,4.0473692474572,1.24163333510829,2.66658888806983,1.53120256850823,1.05938011321796,5.21303643369479,1.80267733570296,3.20326959684489,4.29622989604166,1.6614711729543,2.28074989449453,2.85214412253668,2.87496868456391,1.62643624082871,2.77452189474483,3.39891034500534,1.40885299700215,2.63652821172108,0.0,2.15483058147085,0.0,7.79526574533225,2.6597537321549,4.10253062779269,1.11217870777751,1.30435188193901,1.96638878119993,2.48924422727975,2.5142246187868,1.37320310173713,2.11874320249921,3.10269739462165,1.25358019911813,6.36586739573151,2.39771114675468,1.21433427175485,1.28398452828073,4.6886163508814,4.7828985493517,6.05269404569308,2.67397611190044,1.30437732819509,5.16738968602286,1.00965893137131,1.35627827505968,1.34167316065931,2.09377605278375,4.8305925954959,0.0,1.14904109903733,0.0,1.24252620487766,1.38068542892142,3.80624352492413,2.35901384070928,1.06809320838564,0.0,0.0,0.0,2.2306389789225,1.12736616375189,2.47887468296283,0.0,1.82193560889532,0.0,1.17984111038059,3.85524406932967,3.52874613773025,4.72870651616594,1.48345058695458,1.88541691363001,1.01872979175636,0.0,4.43781803318795,5.43366379943832,3.94356961256861,4.95779275642776,1.79257173365545,1.05492796466028,1.105975227836,2.13465735128817,1.15528288047909,2.62180080941942,2.06715991498279,4.37618338838736,1.5434601237515,3.34947566124398,4.86230462000763,3.96309691536551,2.22849742339652,4.26508103847211,3.70912170961314,2.47229660871902,0.0,2.65206424032569,1.38222259091949,1.02449760705331,1.10830724624366,1.14248159046847,1.31374010397917,1.12625941891152,1.00537878720251,0.0,1.81486122797281,2.41051667259484,2.83718301208661,0.0,0.0,0.0,1.00326878674581,1.05123413076302,2.94837061882757,4.10427140186672,3.33300578852378,3.23296556031469,2.72496362953978,3.03854184977256,1.31821904512288,10.8781937361352,4.98584177111968,2.17751982915132,1.47294154838302,2.44636398474989,1.61561258459379,1.50130609229399,2.6232437979022,2.76921959671803,1.12283499888502,1.03495220330049,1.74796535781872,1.18591487611762,1.37234285603871,2.26936696016621,1.0394595602256,1.1998918895195,1.72898346093025,1.18413511111682,5.02420690997486,6.77043008555338,1.10598029880428,0.0,1.07868108834681,1.12988562833522,0.0,1.01729891125148,0.0,1.1284755624208,0.0,1.05923176349093,0.0,1.31824756002726,1.91765754030659,3.2059780980136,2.01672376510417,2.9499559443755,3.31927017470075,0.0,1.04712373440843,1.30970830061957,2.62526104392332,2.51989546069038,2.58313678144914,3.02973888578995,7.40101375538969,1.27226960048943,1.1188918235926,1.61582141329124,0.0,0.0,1.16251950748753,1.14222125437798,1.6322494118702,1.18772966063321,2.30652428557891,4.28430278248097,5.85575660577485,1.28756007654572,3.84871933582091,6.01191426939697,2.8310519022191,1.74861796516968,1.46578992691426,4.32410210336092,1.21176507087255,3.10746637464135,1.54745781761892,0.0,3.29056930811007,3.18700880645505,6.28602243052187,1.5212817326226,3.2759214906531,4.7588523205295,3.07719811628906,4.314968420049,8.17464163607755,0.0,0.0,3.05919131820836,1.80638719342936,1.43346180412454,0.0,0.0,1.27198661825567,1.4221968000572,1.90902764228201,1.08979895570485,0.0,1.51533624149608,2.37929580212399,2.92290638764382,1.73789550245002,1.73659447196258,0.0,1.04406850194075,1.06144769591375,0.0,3.5496017412789,2.71617056957837,1.80230628630849,2.3324498718112,1.52197135149653,3.21540124833809,3.58079621638503,3.66845545418163,1.43333790306544,1.65932392552882,1.62496450744771,1.76578574383548,2.49685712111434,1.24293691200003,1.19883689829951,1.37523696872696,0.0,1.08567429985472,1.89532216418892,1.14474806683534,1.00244265178799,0.0,4.66730255213777,6.89138762667312,1.52331804404561,4.40119073227016,1.12894186966794,2.64425688625908,1.13394610314754,2.42334494221005,0.0,0.0,1.3713403667029,4.01485428742208,1.44177284027876,2.53876818867934,5.23887091350337,0.0,1.00444743192323,1.20209955326842,1.26593189316866,3.05241045153259,1.93885043711527,1.07770777523694,1.37307883658839,1.04039535691386,1.10612226580093,6.56455800272984,2.85611280399202,1.72829860590488,5.37875356640971,2.35322344450009,1.07404449616337,5.05473432395798,1.17789895857038,3.28538035292188,1.02683017380911,1.14541516450426,5.33094273659099,4.7764734868945,2.03219540037099,6.44397005339206,2.47229700769293,1.35272136482918,4.28545093100701,1.3409244279632,4.51262165026819,1.01904123395224,1.60773795097684,1.81843916306722,1.0210303642715,0.0,1.00576468026677,0.0,0.0,5.21519072467094,1.19435822558304,1.45957398748616,1.66849892547753,1.18642387403837,4.41104811540656,6.82328995625169,6.73584440493662,1.26038762633975,5.70228691951651,5.07060727770115,1.06285584471075,5.42145946267692,4.85751817420802,4.63905285131733,1.94120658210922,2.59018989097703,2.14804042666073,0.0,1.25638576928447,2.02753110615748,1.50456909687675,0.0,2.69278490599142,1.47876586984859,1.23531042463272,1.27717703491477,0.0,1.67013973795131,0.0,4.08550810063578,1.38965375304076,2.2774540023473,1.10659146418657,1.59541078076538,2.04953034983698,7.39145533113355,1.1283547338886,1.5770471785016,1.46654860462554,3.06747138690783,3.25492142914024,1.07197701762137,1.16772086281694,1.4955519721659,1.16713182541775,4.06464557202793,1.2805549334056,4.64828152476753,1.62495682657811,4.20566764467646,1.84117005153917,1.46125148268318,1.09785012219693,2.51462483301699,2.73274663206503,4.73390862317227,1.43150144498923,1.4033722336263,5.83593501365312,2.85099411955149,2.07626773683269,1.09557930740991,1.19333257539033,1.33682443788418,1.01252673237914,3.67363979563457,2.71792450164434,5.62595661067741,2.28969591702038,3.30643935078458,2.98004861563167,6.75780170493185,4.16531819758745,3.0963190818207,1.57841616793641,0.0,1.31460562199477,0.0,1.2188298981735,1.53879728878823,0.0,0.0,2.98146977027285,1.16538677111239,1.35566396548697,2.22352649782458,2.30376509945242,2.69819006418303,1.21659227299078,2.63896670219673,5.67354778695806,1.89363514577161,1.13646276506156,1.50517808400294,2.73420785731238,2.02286144426657,1.4988713980904,1.73153316817226,5.70360657239628,2.06734966233814,1.15693613809773,1.44209239965796,4.80438983835786,1.14765445170261,0.0,4.14278019124428,0.0,0.0,1.30967763191467,0.0,1.00125614486756,2.86313430009446,12.0430487242283,19.1961549785916,1.02396382658788,1.5756633032327,1.1151572859602,1.22005372220507,0.0,0.0,2.14065826277858,6.83543084366624,2.16448775896315,3.17644809997973,6.48587806632783,0.0,0.0,1.01212620608254,1.00046643978321,1.21832340462027,0.0,3.65886598629577,0.0,1.07983566289273,0.0,1.29744303547747,3.66102500679485,1.07474454936507,1.23789682035872,1.05818786080884,1.85806039416323,2.74124920824297,6.00575903801792,1.7513074069242,5.6689343442645,1.37290721145819,2.62405208840962,1.24342126434168,2.20714741922946,1.17132035134569,1.60185340018279,1.03268566703219,1.36168467884336,3.41723755473486,1.42943183800621,6.15525990985328,4.36892867977805,2.84221809240172,3.02486928482097,3.92004330056338,3.08402558633459,1.22156968135423,1.22941667980832,1.18404224864194,0.0,1.06458073122145,1.93696677477939,5.51951225205574,0.0,3.46599527112939,4.25371081671345,3.90784355536918,3.76514850773991,1.13400371226642,1.32419456624917,6.5105724556306,1.23641696546708,1.75276226909027,3.47148980235451,4.40683168946756,2.12662472649144,3.69675684183423,4.02547004982898,4.16011107091163,0.0,0.0,1.22585678938318,2.17171961237878,4.00118709143,2.4692049142348,2.50908059939459,3.72031936822283,3.88067297272144,2.07168655114233,1.41979018033931,2.5549291694094,6.21782876371566,2.19144556620011,1.28062599290252,0.0,1.18199346321747,1.0940453278571,0.0,1.46590747543077,1.24837479599055,1.19400279125102,1.35478512364976,5.16171119130598,2.76386904802471,2.48169314058125,6.68113030029923,0.0,0.0,1.15497275614906,5.64504202731694,1.78798020795991,1.52894917734582,2.30319272148033,1.63129423875652,3.60334475163005,1.85247937084087,1.04078443629432,1.65896167893367,3.3676047577218,1.74675516116378,2.22208492963792,2.94055593011983,2.47192033676497,13.2751161338705,3.18398883009867,1.27918181701379,1.30147717824039,1.24251902054468,0.0,3.53440514680083,0.0,1.05742561627899,1.74794858272817,1.72036401598473,2.89670799038233,2.639755711821,2.09373971990079,6.39393828712918,1.66779587906083,0.0,13.0097338237554,3.1845031136186,1.86910850718802,1.60468619659218,2.13547521570591,2.40963076188084,1.14161188622664,2.43890869239017,1.92237346304655,3.3392677245459,2.53009945934499,1.49502951389022,2.00948734357387,6.48341425082526,1.34476363828961,3.69618757903397,1.04449864817872,1.26234918027565,2.13703900114861,1.76837930716665,0.0,1.00645363405299,1.93433325290081,1.39029535209175,1.17926541646381,1.05961567202893,1.43247216489592,2.78958758953055,2.74276265093985,1.80153246293996,1.59420792086508,0.0,2.81988314857074,1.54352184970946,1.30818488978846,1.16029628967159,3.75415217773542,1.67365113253885,1.28690709905387,2.41056760659761,2.90221001435134,2.18698488182124,1.25581437284684,0.0,3.1186902196675,3.54941906359552,2.23709070119034,1.36675972319564,7.75128233352414,0.0,3.93943377130491,1.43267732961204,1.08522380021741,1.44402803147855,1.75963501904866,1.84951088303874,2.25942941853422,1.1845302917295,1.46107347254731,5.31967689557906,1.3269888255448,1.28756287061965,1.34917944758905,4.07606478783834,1.2631236750695,3.38070344432198,1.12661846414468,3.19038757606004,0.0,8.88109874909324,1.26376436847453,1.0194707616265,1.85533723463427,1.6762122566434,1.38211925834379,1.0932225306922,4.39976376430781,6.3530614257131,2.84276662742635,3.78154553385132,2.81346615113285,1.78598561141115,1.80284429814715,1.8350960447058,3.5327893295051,1.92573848537954,1.56724427596993,2.13167118944513,1.22716307660452,1.16196723574404,3.53937295381513,1.05294480402078,1.34575506293883,1.01380950701812,3.24880092217473,3.80915754217883,2.53340312169201,4.50612868895449,5.24828899609701,1.5393369590181,1.36217294095842,4.57478507043969,1.31853048537503,3.51598767182517,2.44274150896207,1.38074427650412,3.88436980493695,3.10576875983797,3.42375806690464,0.0,1.17205220014695,3.12284427225715,1.08585542089587,1.03323476223075,3.58632591759309,5.37962038382661,2.1208761785454,1.04757226949099,1.14868351955905,1.21467846706255,2.69746718674934,1.09661943409959,1.53984249668901,2.62227922471874,1.1517531354159,0.0,2.08607475056701,0.0,2.02211487561639,1.06199034574815,1.01486991472106,1.13684665529934,1.06231850006672,1.72991199962933,5.2202766708749,2.33210922305628,5.86248483759318,1.400923950478,8.94830880382436,2.08060480862421,1.14483716177571,0.0,1.36035272780215,2.22432791751417,3.99618096181523,1.38606450801414,3.95071914802314,1.49085329310176,0.0,0.0,1.53546745389854,6.54862241115984,3.58044447927018,4.41393880039283,3.20174510505697,1.05093775122464,0.0,1.06175931372024,4.61501774680757,1.34026501266349,1.43153899190068,1.67506831391042,1.4753697163356,1.77881491857904,2.21083455503624,3.28232186536436,2.96794047105463,1.90532364537575,7.83213135668183,1.06549739595411,2.23322195726744,3.50320615429089,0.0,1.81694307254008,4.80065146650634,2.66364237766015,1.22391027064563,1.25026600187743,1.47973876139368,1.6055971612714,1.64712091309798,2.26403598990639,5.84559300474065,10.188180521574,1.4643549893993,3.49156025499863,1.41630821366975,1.06631855506053,5.33506494707104,1.66231509566213,3.66368641476043,3.67389928050627,1.66498232109799,4.94822611464163,5.18746503321265,0.0,3.95590646104358,1.48993153844716,3.50742803979403,1.87172731999492,1.19079595835682,2.22456830174327,1.92159578355295,1.52462587198862,1.16812586089477,2.02257247797634,4.17387096470603,4.35606138712565,2.35329567331262,4.45934418487657,3.0883890737188,2.06122263688778,1.10176605915103,1.83272050333545,3.38518517668033,2.61556801737305,2.15421155981048,5.07799909189695,2.25213380251744,12.1732922283297,1.89441150814295,6.44233702365782,1.68145438772829,1.36547087212587,1.21619794794013,2.12943952764724,0.0,1.51719481402491,1.15444321254027,1.1628623104207,0.0,0.0,4.74611060318995,0.0,4.47072551667974,1.04948890978949,1.33392768802903,1.93738823189739,2.27173628342684,4.70405511895691,3.17471466603352,0.0,2.9935528863225,1.5251696561929,1.4979896460328,2.6801454180211,3.49679404241089,1.0266452403618,2.17943153401586,1.41516045167928,0.0,1.17612836900108,0.0,0.0,2.17570878936162,1.92748974030773,1.37027619692846,1.21284027919273,9.2032777998693,1.94333072584233,0.0,3.35481163631994,4.36914483565366,3.46734655589426,1.87664307333119,1.24011355022799,1.32759289996995,4.95076602118024,5.10395381343952,12.4821278879962,3.201425654835,0.0,2.15183047685671,0.0,0.0,1.71305384373985,3.6789428976408,4.54519159324657,4.58905705362823,5.45045057376122,5.75388302161359,1.57020129872318,1.36326160797451,1.16111911217673,5.51727589884913,0.0,2.45488928683692,3.69648330774552,3.25772255867793,4.29576014695019,4.79833721066323,2.52609914764936,5.20223358943809,7.66883752844956,3.18299020243843,3.76988696363488,10.5439721400293,2.18632051519934,5.3235188401101,1.48870921258135,0.0,1.96335341554822,3.29211742923291,2.07745507506505,1.15630993047325,3.0436363073045,1.48253878833815,2.46602701455043,1.03073785295558,2.5331446307149,1.51817522372052,1.95704428889637,1.95351999783337,2.54074210294301,3.08149481160293,1.78358315456965,1.13201405165917,2.14173081466686,2.44118324189807,2.20978813860831,1.66627710816724,2.69910986479982,3.38261887297452,9.19442642600077,2.86418879908132,3.84660601547106,2.0762151366101,6.63365206138064,1.77709083476918,4.00706513346922,1.43719732564921,2.8039579688142,11.9244805694386,5.02127041970284,2.02706405319591,3.34918491296278,1.324207778011,1.79844491257442,2.27996554321625,4.73164715884752,3.07026257134722,3.71869555615121
50.,1.14855198469783,1.25573554502019,3.69451214040419,1.23805098805225,4.97500807881496,2.40950489649579,0.0,2.5870890821181,1.59179204856312,1.00986759264606,1.67998133246868,1.91994128946836,1.2048391988316,6.07524158899983,17.4745967647541,5.30163045338567,10.2135474047947,5.9375657628405,22.8413315376627,7.42126960214257,6.82380370275008,18.1455952888212,3.78226137867694,5.18551014866023,5.69907624376424,1.34394164729353,8.35588850272063,1.32472907073721,2.47330529356491,3.56907215481547,2.26932149103029,1.33719579480612,1.03908851632258,1.79567988950606,1.7593141414861,1.23292503236695,2.42757617066948,1.87009832750362,2.36938502763915,2.06791775401518,0.0,2.99358299695691,0.0,4.93300347303114,9.12907293577474,3.28280680223787,1.34002875623783,0.0,2.22471814052037,1.38316961673043,2.83396684334801,1.26645156255879,1.81263698976949,1.23282530929309,1.27041365605969,0.0,1.10209405137758,1.12200884659834,1.5336183647897,6.44609886355359,2.50235311835244,1.04341738659544,1.23320621649675,2.12222466067389,14.4143590537659,1.57375840737756,1.12264955047252,1.02686674147487,1.87597624596893,2.44863960946647,1.13297971271706,5.56667134076785,9.98054255955372,9.62601978400891,6.56033941171155,7.34667892916855,9.25435370890957,1.55283646036442,1.05737274867607,1.49198069507319,2.37045846244771,0.0,1.0821844466894,2.49389901139771,0.0,1.46177730897144,5.00938429887778,1.02754132620902,1.02497592648164,7.83438716955481,1.22335229671973,1.00005786132241,1.07994484125689,1.04336255216336,1.38028696415134,7.24281002926473,3.90395707170432,2.10319801927425,4.2466362116427,3.46555545689765,1.94067169506769,1.13652913102572,5.0973405094953,3.27471849570473,1.4769098096836,1.31179326182378,1.15742120960538,6.48447036105977,3.48925269342668,3.55890827893896,2.03203746997322,1.31056403473554,3.57183104569335,3.13125670088177,1.40727645551767,2.22717919448741,1.44509450660997,1.5034974240297,0.0,1.05470710936996,2.14975905913632,0.0,1.00531509663302,1.40967128257785,1.05741894555309,1.42123416202017,1.10257918056999,1.13828853701173,1.3193809218615,1.51204397162668,5.40143159953784,2.91724912699336,2.1131967209768,5.61503628716202,3.85998549006242,1.17205146265971,3.65285206411296,1.04710080203162,2.43117844785529,1.54474473870527,1.03707213735394,1.11400822753796,2.30782411565194,1.38478138412246,1.10084511725121,3.29912111795938,1.4119861734349,8.9087026416643,1.32193954955341,5.04943426411544,8.38827900725717,1.1811107362449,11.3393967364438,1.02788352769361,5.52465253088236,5.74443574507947,6.55202247222771,0.0,1.75545663867033,1.10478218480941,1.21995132817737,4.5134133592219,1.14633592241652,1.17058034112444,1.37144469105609,1.81544701004868,5.07119374475885,2.78622081856765,1.24538262121661,5.33280631844504,3.14850854043498,13.0333714065729,1.38213095545947,8.21812108894496,7.53714487597648,7.88861204189955,4.13344049958686,2.33133950853998,0.0,1.0889473280231,2.0277970889386,3.15282998888124,1.16687874239802,1.06441887104884,1.52931528943427,1.26443883461547,2.10091914575511,2.02915582562615,2.37211530648919,11.882809371556,1.06579933732243,3.13350786477345,1.9200232981915,1.74396111430387,4.01513828479238,2.21134376978139,5.09416161263476,2.22978900995905,2.53858944570619,1.72622777050804,1.81595984919277,2.58599252442073,4.73918662628906,4.96802072787845,5.92358264225346,5.3167131116478,4.76055056860016,0.0,6.73993616319474,1.94139044837693,2.06735487495089,2.25163874798484,1.21185690630393,1.36395386257008,0.0,1.06736401169457,1.01560872976651,1.06305757385567,0.0,0.0,10.0189869352854,13.3436067204449,4.89396880226203,3.97326138899407,6.26232816713123,7.64131472946725,5.5755258448141,7.30651025427991,5.14473132387369,4.31367647521263,1.251997610927,2.88540344012866,2.29234507326543,2.82739529651697,8.57896492392229,18.0540559319988,5.92419988275919,4.38546095006348,3.4006408944377,1.6845240119491,2.44005817054087,2.32039126410327,4.69963012733329,4.51964459293376,2.88706617475529,1.53886383894624,2.97629412770766,1.45539000738856,6.76283757098279,2.37690786985363,1.33125835348406,1.76806974524762,4.29219168903011,2.50208588738242,1.21867622492799,2.84001368994506,2.32881806972029,1.71660466795868,2.09189950780753,1.90620850220398,4.91385104839813,4.48617401807816,3.59515855487758,5.82913267576251,1.26856237938638,1.03124880777627,1.4093755628883,0.0,2.29266326888596,3.93036564511803,1.58107799540508,5.17414487542151,5.67273073970993,5.51435018189514,3.14466347371574,1.47145697648396,8.14502901526709,2.8191793891014,3.79566396759457,1.25436731535353,3.86313829870235,6.2130940798176,31.1761832772645,3.67065898915636,1.36727898711421,5.56601363686613,1.08085222708548,1.0471904801952,4.14958347618691,4.27041464813665,1.45801458525992,4.32236547407059,2.22454379071745,1.77477898648839,2.66869247711135,1.04873786248963,2.0684972808447,0.0,1.4292525266248,1.54809985529553,5.58929558522253,0.0,1.1138546515587,1.85875825062474,0.0,2.44625463933386,7.16245438621729,8.39193983011551,1.19073343291886,1.67883494660614,1.99971685746216,1.62347052493829,2.05143243084526,1.39641820125209,2.95377953114952,1.07098778326224,1.01066926351578,1.37284568146746,2.12834219288017,5.35224642643499,0.0,2.1529583490418,1.49775744648879,1.02953120903474,5.0532335778304,1.23813255387065,1.30853279697655,1.8734696539417,1.49750282727174,1.54778234066145,1.47195548050057,4.95060316757731,3.5061063606505,7.94198052449518,1.04118381388515,0.0,1.31701947819453,18.5748269340575,1.436410488047,3.79326031821852,5.27247945914877,1.050973914491,1.29066354329979,1.81682940134637,1.4778575906875,2.87022472058936,2.71938288357629,3.84203317893262,3.08951047881768,8.16577125480319,4.89339250202265,6.16113221371393,6.12976075711589,7.44504477989298,8.02569303131658,1.52356703421688,1.49014392055423,6.10391850010257,1.88971351392999,4.43268729073352,1.32979232890218,1.01614637408549,1.07598061260584,0.0,1.8737725316499,1.64904715165948,2.92802702556284,3.45567501157448,1.52782545521017,3.64928710281848,5.50609400944257,2.83817057535153,6.01094295441946,6.07034941308044,5.20720562217632,2.55166030176179,5.17955103348525,2.91982037512342,3.38396924020853,5.86576918147047,2.81562324058568,1.15879422117892,2.44810396864454,4.05280060899159,3.99695698131299,1.69186553585389,2.14452955893364,4.60142354788017,3.58327245704887,2.27240486515359,5.33524365595249,2.6666917242946,3.49755918040502,2.56944928152852,1.04996461151634,4.52964103125017,4.06420219898251,3.40495129052564,5.53135960006004,1.15128506860413,4.51346350425261,1.66791007432567,1.15180870049381,2.9202527316899,8.18320610943247,6.92269702503976,2.05644453480126,3.70092008707758,1.42931158491138,6.35481442658307,7.95912321884034,2.19732587608145,1.46131930396378,4.54737588940517,4.67095941379018,3.06435620728832,5.08071490461089,1.53663495666855,2.36942719593553,1.13982857634781,0.0,0.0,0.0,1.64065821923633,1.39057063131785,1.39899297164775,0.0,1.04635798790932,3.65176205022435,13.7607785262755,5.71026779093578,6.0975002278491,1.7331794527486,5.05450727899172,5.76593489805233,5.37105381876774,2.87133915609212,6.9687203227875,6.00611031481563,20.0318172034229,1.51213923832735,2.52622624978096,1.85437833837532,3.5357748224919,2.89871119466674,2.25565765022759,1.63180464210172,1.94772774561768,1.71339716736336,3.47169238936711,7.56005521016826,1.6354174921018,4.5259370433836,3.60060073780314,4.72623696582195,4.58966082717808,5.25770265881331,1.06052861784137,1.13168346706753,2.65576353404508,5.04141718416972,3.53472377048735,5.11692885374856,1.69430238532697,4.71873845797242,2.87210034423358,3.06224114366814,1.62608737407347,1.87754615409972,1.05537648627267,1.31845522587284,5.8377621093902,5.68226572331918,6.62417384314974,5.62115059275426,9.78505473963295,11.6484790778808,2.36391893360793,2.70649281269477,2.23496472709223,4.54932298087503,1.46272294263417,8.17246895629,5.0825516542509,6.37707152276466,6.86476251452497,3.40041675547145,2.30070569240083,2.31102391628905,2.2774016241501,1.02366136700822,2.37535197297984,5.6366599504477,8.05066065299616,2.94263108002522,3.83183034174004,8.32218658711655,1.90367081380998,2.59340951969432,1.2885014773771,1.73134451128845,1.96115617572644,9.25170951166418,7.12223117207051,4.12531375150153,7.69910910178495,4.40719292490185,3.23146630752851,4.70491252113997,5.23228200086665,3.97080373072427,5.06261050394448,1.43808332248733,3.10082879757789,1.73380179458362,1.21005552687058,0.0,6.05911801382705,1.138890387637,1.07990806565925,1.16212466435829,1.75438038678318,6.30099715371784,3.6564474394059,2.36653808937985,8.79155758114547,2.55580792775842,1.76045260947582,5.15927748408259,1.75474037731092,1.2691480927468,1.38623263677071,10.4207567394989,4.01879202291622,3.36607369569404,2.48566875253604,4.12479864173758,6.06977806103403,1.94337489067852,2.3928632517127,3.84145806588039,1.63828031517546,6.93996871872638,1.97521246671155,6.36340760147708,1.15043432178337,1.23974806611622,1.9226001868938,5.24635379734243,1.05617009317515,1.7979927864184,1.54888858327921,3.54009490968022,3.96331619661086,4.41692799733509,1.02515090885104,6.22082463657756,1.75358472068981,0.0,1.19572831684516,1.15007868551815,1.02545712074067,1.00981658347981,3.46139449214957,2.56600111325759,1.95355124104042,1.71119652119309,1.87913954892051,5.43726488518602,4.59331798322512,1.03297390822713,0.0,1.32853873110609,5.10928185761899,4.094649579594,4.73261135213669,5.25087885373818,3.52909879127247,3.26471733740838,6.29379925864025,0.0,1.0975108313711,1.44454966703626,3.45498987699625,2.05413197751029,4.30136550745451,0.0,1.18102278135472,2.52027235021734,3.716366311257,1.42557092248264,2.94671767946544,6.71123767800274,5.80933761040956,7.51198073960628,9.300837789093,13.5544658615204,5.71262742506828,5.30241198772458,8.31839061649213,12.3913627989878,2.06649888490872,5.03766595994649,4.35256171508888,4.08120853522221,1.12362363800397,2.09921843316003,4.69101010569088,8.4984749872904,5.55968236147593,9.24385021727066,3.46898243103741,1.32979650110342,3.93580026715554,2.67387008771612,4.92229596974578,2.79892049528238,5.37818475826898,2.10770386187854,0.0,1.57603056739581,1.52719853901119,3.90424725243666,3.72614024072726,1.04488004078248,1.4176130128194,2.31104913648725,5.31117606331857,5.61008060202829,1.34390577967369,3.07299809935636,3.05863764521798,4.3326771432201,1.08717139120745,2.89070752694349,1.3360650651538,1.93833344265064,1.17306697048513,1.26738230777536,2.50118677403493,1.36143951951407,2.81068726337489,0.0,1.10210390331364,1.17802975588618,1.10303541629449,2.10575576743667,0.0,3.64097312682753,2.4405108878898,1.97030862434147,1.47884966940301,2.51489834616448,1.52220663826068,1.69627671845492,2.40224824625091,5.13715793214781,1.01827354680328,0.0,0.0,1.20106210460047,1.60283519554875,2.50980231880376,2.7248046447223,1.073484879777,1.18928776366928,0.0,1.20767382475187,7.92273656646071,1.82614551179345,15.5484524629714,5.1200729931599,3.36976716152242,2.69036784096324,1.10605673967452,3.82224925806033,1.07179512810371,7.96157137290915,4.60233969906236,3.40093047026098,3.4395723793186,1.03795547023746,2.26394272469061,7.89236489448867,2.30131273126773,1.60086632223396,6.23625354739185,1.0098230782899,6.65898443184509,2.78646101055238,4.48997914208202,3.40210808643095,3.26585951553671,4.13439771550655,1.16746882638467,1.09951045274964,3.70307067222139,1.3596630412073,1.09426678653225,1.72518573365021,1.04748538049768,1.25386361266832,1.07781300883882,1.16353275596674,1.00070894334484,8.16681961128613,4.56681294153816,1.1555906719486,1.08560340037167,1.50839180604649,1.11045388808987,0.0,3.01149396864157,1.46441425126464,7.74646184558327,4.753505386745,4.52528899683861,4.51277165760546,2.0589992988018,4.24279421628422,2.06755847019168,2.50842400374787,2.14261317325641,7.38966104051274,5.77080396609839,6.00919623523842,5.19885729537851,7.25645038437212,4.25903999813908,5.69340206256491,1.18994718802929,1.67587619158201,1.61810317933786,1.83274588677686,1.00886500829811,1.69890290399737,3.95675254946979,1.37867653543495,4.71477593573047,1.30610999176268,3.51339531658969,5.1292135694549,10.1407216084959,1.0280439427884,5.04433431907251,2.13862111977224,1.99331501595813,1.93212094137498,1.28922633648939,0.0,0.0,1.31442378411415,4.52812590888709,5.00629869048159,9.68480499503451,7.51361452407276,2.99277164945431,1.71886294703975,1.51657998342513,1.50407130900232,2.40983071115783,2.04722041119113,1.97429186855291,1.91089323191794,2.19992367659018,1.29520246425285,3.96761659249614,4.38220971102699,2.31854440298835,1.58030633051015,1.49148019796499,4.01465514078044,0.0,5.17282456550862,1.21434607654231,4.9667550030636,4.97859918925212,6.23418624609636,3.20818026806963,4.34857421962011,2.50165428944612,3.14436366574817,2.44367852459228,2.22942776020198,5.04121483039747,6.44100113502915,2.63932713264972,2.00690989344255,16.2510479246036,1.60243864365449,2.04387859867699,4.32001195159252,2.38664938194422,2.18042656199064,1.91042721631173,1.80396936055276,5.1491666534017,2.05970746273998,9.52547729461459,1.18208934256345,1.1972489004834,1.22427733524926,1.48692370461843,1.00266574618924,1.77805430906004,11.3640735383009,5.7637888166223,4.80484867949658,7.41655932856527,4.20789012319154,6.4023594770655,5.40423482567675,7.28792561340511,6.19813081833656,16.5081153445405,7.73222729877763,6.91050221152296,4.36691710359312,4.5868422669228,6.14859164870409,11.8677090170973,9.50588722382268,4.73756401200548,3.61802072564203,6.40876151373212,4.02868376801297,4.86430629867029,4.75503816394387,12.9058882632225,8.31699366629614,13.6933998608804,1.88347969063366,4.80998766361166,12.2036555705097,3.48610275077175,3.28442201165694,5.14734491048108,5.38138259705465,5.08174578626952,5.30695908595758,3.63050484116177,7.08031904428301,6.41886375582926,3.22138697402645,1.89943187072349,12.9127146971462,5.31827214614161,5.7561727398225,3.27284133084616,1.14887460684153,18.344615893594,4.54367396498323,5.43994225021492,2.47528902130628,1.1998429901231,1.73826390370859,2.46924230488621,2.44278760953867,16.9294786393753,2.30418478170948,11.0446971619554,2.04874502821072,1.71412038002478,9.81233726863344,2.07482593873043,2.59888227855384,2.16575569756225,3.91675863459078,1.31315962877443,1.86021497440575,4.04512267525289,1.08381205417152,1.00922971234655,0.0,1.21729430185575,1.18498743731937,11.237005276474,2.38352512404528,9.28004918768739,22.6941177645027,2.19658326573681,1.74674864658282,2.60765493065664,5.07927953521001,0.0,1.03664531776969,1.01646728031089,1.02457195704501,1.06386815264457,0.0,1.14791150331571,1.42616414802663,2.14890575494674,1.42175312205798,0.0,2.02748456989459,1.05719256568768,4.49884405418438,6.78218270486058,7.89097268985018,4.95659433609723,6.06642372721859,3.80725337303898,4.65446626820518,5.1464604940196,4.04231342673852,2.90537190593342,6.17278641574811,4.52646826237614,3.8880380550002,4.97976760973098,4.12843724251579,1.28925534505069,8.06166965704149,1.394350939414,2.04254227605513,1.01583505225179,1.72685547293779,1.3896196964578,3.29429788330999,1.56814536054308,2.07332869523887,7.1454449234737,5.79267266837024,3.47421914762363,5.09326673035327,1.27993980885819,1.59363626910679,1.23120170159413,1.4263442527143,0.0,1.04033041900691,1.09453749967457,1.45142880857292,1.02130816978376,1.75751624638986,2.2012015576826,1.12651421905019,2.65585652203536,5.6321680558074,1.48363447007915,1.26289360542113,5.01689313687661,4.73518369887598,12.9142783928284,0.0,1.00930032180029,2.23517700782572,1.82971527742926,3.07353133197149,6.9285084503494,10.2223443963327,3.48435208272457,2.7763115977633,4.26136222789199,8.09050382217144,6.85000421711805,1.0846122299479,4.00027695527291,5.08888338533378,3.66600810057572,7.57133537023221,4.98665412348224,6.12331917986073,3.21809486331519,3.93146093930241,4.48506486509032,3.25805863642762,1.50123901627446,1.03532802941877,1.12768298756948,1.23745332140243,1.66008557754188,7.05655549749423,2.91951998461359,2.90711130742049,1.00218887299639,4.36308110974855,11.0683640235278,2.25859539925289,2.22639268510175,5.09253940412426,3.77003980560198,6.1214458067168,1.14779528214565,5.21776607106822,4.48233046530856,5.54072868025772,3.33943468435638,4.60048748693954,0.0,7.82579194111824,2.81969938483358,4.41820806532315,3.55017382705653,4.10432676704921,8.4469268086227,1.33074680177444,2.37479636490713,5.25000504111657,5.11269480954068,3.19484941081402,2.05219434630442,2.21998872541128,1.19267491883703,2.96195753407605,3.825990955621,6.95565766730876,3.39666489428238,6.55459666990985,1.46263292706666,5.38967695517347,1.41524872605283,4.67466506814421,8.02545005267685,16.7472745712567,1.15773366324343,1.14410647918243,1.12764299646979,5.14618780469251,2.12965969224338,3.7958647094976,4.77065973411283,2.8504457596205,2.78328368780148,2.09405631982331,1.73685077242391,3.46264676319168,3.42048184927612,5.838144959576,4.90151241239291,10.2444183703088,4.35436375567234,14.8763092635837,4.50607329424996,6.08341441900521,4.30302729812339,2.51088303167942,1.38791561984368,1.7163025575556,9.59991105169236,8.9233871312341,7.77550424744561,7.39512897928724,4.12336473068262,4.46835014707592,1.12845746018016,1.15430457017859,1.24736662945791,0.0,0.0,6.52253998726079,4.06561308265354,2.21106686676896,3.82407844852938,1.1265998081295,12.2109475413642,13.0707948844995,14.983195279056,6.84096545885171,4.63581430352531,3.60129419496058,5.69146109945109,4.23188142740405,4.99450696466671,4.417773297079,4.43377229648462,1.8543838369741,1.11267108144034,3.04162260369411,1.13260650752839,1.26843064181868,12.6810189402876,1.94350339107651,4.70051795615372,4.39047037284124,1.52556318827215,4.84337716014739,3.87758680771032,2.00703775582463,2.64835651246655,5.74698112006059,2.44016679982972,5.20282100027323,18.181498921823,4.30164149546406,0.0,8.26469138393125,3.64625756780991,3.78754728447477,3.39649623975615,5.84880032479651,1.99126205470307,7.84060828248595,3.3645203907297,4.31691523399955,2.79715464654099,1.33899279052496,1.06475608341652,1.00643975156152,1.06998025297272,0.0,1.15427455379483,1.13165864375086,1.18712832385197,1.1686685728291,1.24124633083155,1.30221771108263,3.406770778429,1.0182743909643,1.2490326369679,2.77835037210791,1.94613651272531,3.14879261568246,5.359406871115,3.54036412572193,1.53231360273765,4.00381790768931,1.51232127145564,1.24103402819659,1.45550676248276,2.22838069289573,1.98933743264348,6.07035411291257,5.5181866069429,2.38171524339241,1.16879091903016,1.66373114033969,1.90915144797284,1.20443297501079,7.08317912147034,2.21098872477922,3.48053112152803,2.76492266566277,1.18610552978135,3.46928875781134,1.06812124613862,1.75963301536715,0.0,4.22293380755945,3.82930914262662,2.82821551022285,5.8063139559623,5.5341566130756,4.43154430653712,9.81378914908385,5.50867858900415,2.4488895651936,2.98430537560407,1.44670470481877,2.17678354493368,2.5253267985503,5.44580304436721,9.46189376368205,2.78189458739633,25.9456431940149,6.55322118961749,9.96077462343908,5.73964344422161,21.5675246851172,23.1452159453088,3.58217703506661,3.09555401035353,3.05857388813437,1.96832896966109,1.30921608678828,1.30990107427128,1.38677538873026,6.69062521677003,4.14529667230401,3.61577027484659,8.84982683556016,6.41642727847323,4.36864325293497,2.74925780962834,3.90851490631967,3.96534463375756,1.2531788779619,4.64028374357418,4.158716534829,4.08240496273467,4.70152597835934,8.72549395748436,1.09711883785076,1.53951476740805,3.60151899977668,1.55258397408135,3.85965610751908,2.09114994813177,2.5036997996226,2.65345384753951,3.69394503600278,1.02459225901926,1.29610717557789,1.54266539756847,1.74297146355881,1.21403203145803,1.63299492025809,3.31320204101779,4.80168941780422,4.72248723023215,12.0835220244446,1.0181343426922,19.8163189641361,5.85244914945625,4.06233588009309,3.05466713333119,18.2246642470009,9.13082480923404,0.0,2.51019095297474,7.45319398499888,3.01057389400298,1.44414771205799,1.75943614164589,5.11560892836678,3.02426777416424,5.72382938969392,2.3038181090724,3.2282719438846,1.07830393425776,6.51869752066305,15.1352162278787,1.2682854786934,2.9278002349976,4.24204006662641,11.7441189643605,1.10128138866682,1.10341907718192,1.19900680900589,1.64757346767589,1.65173083707507,1.40266895295885,5.75398705551835,4.25545886676143,2.0775064920468,4.12389324114435,3.07951225769301,14.947954558068,2.01098490502602,1.17743443891332,0.0,1.26807340967786,1.22150784919952,1.35568909301506,1.42787518094499,1.57707218870232,2.24918748479216,1.37277986381441,1.27339986671355,1.92263323777442,1.8652843790162,1.19865383841209,1.44338577225784,1.08937853107345,1.49070492768669,2.61876259203469,2.29701942730012,1.38706256536417,1.14414289676557,2.49290618613734,1.05594004722093,1.12905430025309,1.62507682399397,3.56497170989371,1.47039975184843,1.45699909539895,1.53183518795224,1.43011805231962,1.83766205723495,1.46325929693731,3.53617120550885,2.34531415623114,2.22914139172408,4.96035388452334,3.54367932404575,6.93712248631891,25.1087998372981,3.46367314019344,1.01842717916337,1.0989776846658,0.0,0.0,1.03207635067784,1.21729177132051,7.36499292320585,4.50337733451611,5.13797274560923,10.5752973927346,7.59893519992608,10.2390965050462,1.05556499207333,1.01569625677469,5.15505279527444,1.72794766280916,3.40829171971008,4.71166914390501,3.18819726233206,2.86815625799826,6.001442138586,2.27130513821753,3.11944329290781,3.1119123076751,5.33332148370483,1.90445259407709,5.27399109975177,9.26766558639099,20.3171971106853,5.46860044917485,6.19969840362313,13.407267431316,5.15776158869413,4.77173713726259,6.70551141279434,5.89243596388077,5.45742792743679,6.94439579942813,12.3041482186037,5.86878976642607,10.070960561634,5.93174432835284,2.47346368909996,4.25988752746445,2.54634726261525,2.99972459569817,2.75271972327419,3.96633631985692,6.31861920097549,5.796589770299,6.11563906012563,6.15054659408714,4.92670308427453,4.65857228136667,6.42531858833067,3.4327040211308,3.60635069720221,4.39864868250756,1.79678351093568,6.47817904402178,3.21319595682394,3.49359206657339,3.51432481242302,3.16264556190002,3.77121321324776,2.65453506033331,7.05270332387358,8.2181506313499,9.5023594375532,6.20364722632105,17.9012432901662,7.11358352555726,23.8205895365934,15.21281283295,7.90957179040148,6.1772493724156,7.16423912839561,5.05739146187062,4.23668936869299,2.18873031245567,2.13454991182021,2.02940370815821,3.13029978892027,4.74478550583975,7.56518399985267,1.10625216180895,1.60118226915832,2.25124562808714,5.16107376535846,5.88322915766868,2.20927436025994,3.01795132645191,4.3206135147648,1.40745109067314,4.82410942632016,3.04039254302024,1.16776605794453,1.54587938098658,2.68564313365147,4.63801552522966,1.13743385116797,1.82967907597496,1.16470625748537,8.41541846894229,6.25290085492933,7.54037211144676,8.02561967914242,16.8181515850883,4.15849101110344,4.51475034986299,8.27130459233658,6.08771991750701,5.13285902507485,3.98025083897828,6.32751763536894,10.6450868435758,1.60636860178548,0.0,1.0102026932643,1.86182554338162,3.34268647185802,2.8583766683338,1.01158071740165,1.00342636265771,3.2461845349743,1.15941856040625,1.16932472148494,2.40991125948381,1.49441210773183,0.0,1.14255159587731,1.18079649227329,1.46240109011322,1.31358365909758,1.00291439958596,3.00332281025402,3.25856638368496,5.13625299316068,4.28430652268449,1.52846921790696,1.9598510714024,7.74482027902336,1.17634207099873,1.08669834358331,3.5615834927259,9.14441845425933,0.0,5.54039906417886,1.84201239911957,0.0,6.40562226747484,1.24806929354533,2.87091957600251,6.89406482165692,5.94576773708237,11.5505750273395,5.1297937009457,2.18400105295071,1.94818631878874,5.85190710264653,5.88306353890234,5.41746480005461,1.43215461432889,3.04965679923341,7.13749650747454,3.46848039372235,2.55186805494886,2.929147977024,7.69903843142557,4.69878061582613,13.5259518935871,15.7825848871789,5.06247284177919,5.14903343167842,1.07823764284086,2.09723863047317,1.0639891069361,5.96898653408716,6.80406278907248,6.60514449496466,3.61074261674762,1.59589163909837,4.758504624946,4.42966794358412,2.81303174182353,3.26378359228893,0.0,1.78211577488421,1.01271595082599,1.0392698808228,6.80518036716074,1.66558967597718,2.6123077623339,5.04470978998335,1.29707155250463,6.43558916572536,1.86027257288135,1.63397311656628,5.03250543086853,7.90570278738023,6.54153353813497,3.14131543888938,3.9639201212336,6.17314033690254,1.14874299187267,2.47927986899296,3.60592395997717,3.87443972785832,2.10794510294885,4.26739512837066,1.89069300322465,3.52639682354056,3.59487049819581,4.03743789482104,1.91905652805326,1.25579954939067,11.6797045816942,2.36321805285331,10.7588610170657,1.89884400651666,3.00854865813381,2.08664897609603,2.54836874548257,1.97151658332568,7.40436242006871,6.90606153902344,3.21989122134885,4.98560383309203,16.3559447847691,6.41374171508126,4.09510283807588,21.4452185092964,3.56817082773661,5.81517801551552,15.0971740551802,1.74668347862449,5.18662830975108,3.81566394857585,4.20040838143403,8.29734368233024,1.75857203032593,2.92667306180139,4.67997550041276,5.37462991424706,0.0,1.36137500988862,1.00963839858976,1.18339322138087,3.68559948611887,2.66602916215323,1.04613518268045,1.19160960386605,4.41185185653765,2.02973181118842,1.35615409704457,5.13539587080521,1.65178431906289,2.41732973550351,8.65234250595712,1.28256365263202,5.26532292837992,7.50674081801251,4.63073139902061,6.93581701152149,6.48315581258535,7.10138287661598,5.81313636826863,1.26975729446463,5.52783631266933,2.31166734743821,2.49625684109887,4.22688758452231,5.91078794785375,1.11730616305635,4.70971135541703,2.69816331086369,1.73521139275103,6.54737368971613,1.30279479126472,1.47578030603507,2.98483623252271,2.64669879261939,1.08240140198895,2.51186822842891,1.39630111864667,3.17594523261364,1.79890507475611,4.68188402574647,8.39714692462488,2.36237753388531,5.12754595332209,6.67248603749607,4.254319378965,3.02889188783796,1.80050356773212,4.2826319624503,3.72289122586385,1.98637465677844,2.08643053359364,1.90948990534554,1.09102062930251,1.23174392178432,1.97986981864683,1.33781611860204,1.4853428189129,0.0,4.97094655456704,1.74133448364375,3.2802858280715,1.13892202171637,1.25348800301071,1.40211467454517,1.08171764847219,1.47858140046329,1.69974812220306,1.5853874350548,1.2141525620055,2.201037205826,1.37325616075162,3.75151376442853,6.1422000971642,2.08914190152422,1.35498983627869,1.09185324789015,1.08977779336692,1.08360294729166,1.09834688196124,0.0,1.5208708911157,1.41755784471831,1.21895856024396,1.60222422036266,2.81706780781331,4.84914025919762,4.0123504111468,4.25787384512331,4.95830371234583,4.16097134347197,4.43357133783528,4.02809380172445,0.0,4.93958674702357,5.86394886531785,2.13379724410333,1.1895884631642,6.6974883050176,11.6629357323566,6.40765927146102,3.49728147997962,3.80710465608769,1.92242462157509,1.70176047211755,4.25858111464388,2.82578888518701,3.0558585572114,1.52884856969276,1.3880376945452,5.52013335852848,4.99115375140829,8.33089183529869,7.5232563936787,24.8986915198358,7.07441721587911,2.46630497254205,1.02487559924502,1.18507429005219,1.04301758612323,2.31928291334886,1.36707268725478,3.80144480930193,1.21376085112785,2.22905800008916,1.04552105103452,1.23910174238933,1.10769763893972,1.22789142784304,1.7081649162516,1.33301000549551,12.1161164798724,2.20933499198926,0.0,1.18926397466131,2.7131232086138,3.08415175459417,2.29209348519328,3.33281122670887,4.01351954425548,3.39578970766621,6.85520384980778,5.49293765664139,12.3944466154911,6.12842575856258,5.48928000774189,1.70553518253261,3.13548934595938,1.05078760595171,2.71396354612973,1.57664123669284,5.2527466689363,7.84102064629773,1.43951642023685,2.91179198865115,1.10169196299681,6.77441313370765,1.1146977099901,1.91853824564971,1.9558208385328,6.90310175006083,0.0,3.59421271370023,6.9415634587789,6.32350981983198,1.13387413134609,3.11912818102233,3.31065674061702,2.20354589494345,5.28836647584066,4.21790687964537,12.9174160440074,3.34674927904112,1.30961045934932,1.00307831468186,11.0175750880872,20.9184832854067,6.47589473206469,4.099341084257,1.91453568078969,3.64668862573154,4.5185076781817,1.64841138763097,1.50997918539512,1.72407309483696,12.6908536565067,17.6103532326558,1.63983624496191,2.61662248550366,1.18868119385821,3.75205187436461,2.98274972456112,1.53208194052416,1.43100407625197,2.47114327597776,12.8510388310923,2.17983390843569,3.03458406263673,2.26073327188139,3.11405748553492,5.81879099492626,4.83955877662059,2.96271627163554,4.75003837225614,1.55612715891479,4.45220639263657,5.1531820613348,2.40467002980213,2.16095472684529,4.2703586789327,1.29323376244811,6.93446463805334,6.95859281479493,2.94432174018205,5.79472099894798,1.5404112240736,4.66582152168038,1.11401397002145,1.61611299912604,17.3198844592272,1.77175871272886,3.31800834121308,2.97710154346317,4.53558666334591,8.53679427691977,4.34174741352666,4.35109305351044,13.3167201948646,5.29562466188461,5.89384806837593,1.52021604415267,6.9857841674866,5.85429847107091,1.49878182789752,2.31078542127591,1.84900138072418,1.03795505423388,4.3643232765272,5.40890728664449,2.25922175726917,3.43106919893723,1.57341778012608,3.83864359131745,5.05943518355614,2.04465295940201,3.60887203056369,14.5655125907666,18.1484921036892,5.57885384830748,2.77582944964108,6.05625537926865,1.70762023417773,5.70970980377686,1.8250304139491,4.79807729500244,2.52406571645317,5.30249475943636,5.94136672249407,1.06574730175318,1.00572388906048,1.23260120869132,1.19128378503709,1.76799879328709,3.25794809316,1.43827308794504,1.16558146334292,0.0,1.12161538766419,1.87887539021384,1.42824300003757,1.2209638951827,1.21300564294701,2.86123517313859,1.23701318117044,1.08025718076921,1.02608805145807,1.97061352661289,0.0,5.00502196978467,2.38845837978702,2.1354131497528,0.0,2.58836614396606,1.22997197553648,1.29447755198257,1.52471771029479,1.09204512380516,4.85414923405704,4.27696344266452,2.70980323270333,8.35460173419898,1.96610834587228,1.37478451623562,12.4780193902966,1.82352484156736,1.13076865653471,1.21771739290212,11.5176923344176,1.99450030658346,3.22070741834658,4.01575781515061,3.09984171115918,3.2866015152398,1.03220657186195,0.0,1.32007380517729,1.63621878097846,2.80184356310478,4.96179932669147,1.47614746267953,1.47426950166325,1.27659705987603,0.0,3.83269971360589,1.68757426171572,1.16187261725008,1.78469715506555,2.18320682607056,16.0855955532402,3.51582466945799,6.86111805029679,1.77855648975503,1.9193571467283,1.74681206408944,1.93487817100353,1.3015870190236,1.47370949088262,3.74279818481877,1.42100839445335,2.10681860723042,3.99641230991234,2.3808375656099,1.47406538552017,1.06234869489138,1.39357662541316,1.36409500353664,14.4860265321908,4.55960207101335,3.87138745344737,4.87378067620347,2.92506570973896,2.44675351112762,1.65915069959588,1.16646189409896,6.24635392126682,2.40818247476346,8.11509322181829,2.4327896720096,1.41176927584371,3.48247524589048,2.4739170378298,0.0,2.2850420593836,2.68327387133528,1.82268866892555,2.70791609230585,7.13184848672845,6.15987334835292,8.35723588743935,7.50011588102786,8.58983772694322,8.69850862208185,14.381715919394,14.8989383198994,6.4342271791737,5.98168639962622,3.60750931141573,4.95034533569508,1.5274455073325,1.2556010724087,1.09567354634617,8.85326923733836,5.22962842408276,3.75282893011487,5.66800558282168,1.53477365664277,6.37233937367345,8.75557530203027,3.64193027530538,4.85101753606917,1.35649030664311,1.00144113128717,2.83399141693328,1.92555763864016,1.50558474879424,1.7382319060431,1.21784540095944,1.14203535466447,1.39278526170421,4.80019871390816,2.94256875187408,2.44816168249647,3.67611135685122,5.08337996973584,16.8840648475329,7.55474906787797,4.91761811203054,7.02420749713922,3.64013610136507,3.77447409455725,1.07071454092886,3.13604860685562,2.93808216029005,1.06296844782437,1.59355430191203,1.97224336612092,3.11348656269826,4.17960678015738,1.02138737335651,6.52022739843909,1.30278135575592,2.10768268262391,1.54736866427864,1.36637994645078,1.1073603342477,1.20962841531812,1.51074118565213,1.18010211717381,2.36091281597628,2.29083515288933,2.12868739195865,4.33657851892749,1.11387654859146,1.29063065547068,1.0126485645284,2.13101949794587,2.30222209429279,2.9413602398279,7.96751847911387,3.17804111214423,4.45359514074493,2.70618960607503,3.53585434180312,3.20503127743417,0.0,1.36620467065512,1.2923711719646,1.59804575635604,2.70526338653587,2.57330196782477,6.60889441508914,2.04542355374898,1.71452636942554,4.20051164014463,1.50177082898677,2.22179185200085,2.78560458714763,3.51276195428793,4.64800338026481,1.3181005862542,1.13248396874724,1.92912685895626,1.17154408783257,1.08688633011543,5.49060803219074,1.74539830763462,6.11885666562088,1.32976354222154,2.42548180033019,3.68488830683809,5.06812185873255,3.89316608420333,16.23761512914,3.29040403571432,6.69513655785748,4.92020662198165,11.5342482654563,5.29211544088685,3.67207958594215,6.36352275767439,1.97312785320406,9.99171171703576,13.3092918360571,6.91610417744956,2.59030530726523,1.36346441020853,6.22015377940912,1.14386537619279,2.57588071531269,6.41147671249513,1.01062327991937,1.83864762937752,1.14213559515185,1.01092931733212,0.0,1.04623828066359,1.12046902817404,5.15321407215244,1.57852900467923,3.63237582060974,1.99428003815552,5.78215776404164,3.61509786372477,2.62774205144535,1.68196905273878,2.02328212089426,1.79266539474687,1.08149345847318,2.67119910385263,5.44779371589663,9.0757459602927,2.01995958082547,2.10919801047254,1.23228168026283,1.24574247447483,1.26263026363416,1.28609137831798,1.72592938743703,1.13871911564096,1.81745393583816,1.48763363022789,1.24373994752922,1.04967733814337,1.38671982297141,1.28455972648437,2.2801569949266,5.87635102723832,1.54350249965068,2.65674439021783,4.82835861979338,2.16962503536314,5.00643865772209,2.42463198476234,2.76230600971818,2.0052894833565,1.10980947719252,1.50980593596914,0.0,0.0,10.0558244116105,5.55357084625781,3.6374300586886,1.14877179437792,2.40850610096809,4.06407807751172,2.38595893058605,1.02908355825445,3.57711550950957,15.5941366590245,4.55504769049315,2.34427025484644,3.61974913083102,1.74740721445836,2.8936709769902,2.93464061342734,5.0614015985903,2.78760950402806,3.5746202744699,3.37215691917053,3.04539661162025,6.81961212687988,3.19021522942754,10.0420217518231,7.17896389824576,3.1169198966389,1.43488344826117,1.02276620772973,3.38882608964466,2.00516806811683,2.06671346612114,3.11260225441851,1.7074424860467,7.09310707672711,3.87350518368949,3.80195455111185,1.57339724401005,2.13120513385353,1.63475048024205,0.0,5.23699839242534,1.32567364076629,1.49643400915655,6.71105505274824,5.12399208855063,3.19452417281891,2.99672886103234,12.9331382252029,1.13041516883846,7.28715878821086,4.08832841292272,3.52880354490491,1.08803321780685,4.76632541000104,1.25029872444348,0.0,6.1203509657031,8.06130739698968,5.65782493149936,1.44308050055078,2.88306413355372,7.07078044226323,4.96346429923972,4.13906213570885,3.93222716503895,1.21476322492539,1.60941925852655,1.21747663684815,6.0119311883768,2.78250388468078,6.7546195880633,3.61510628131114,3.68872684574297,2.38092502867298,5.10009564273389,5.19138352792625,1.8255374617092,6.57931718859743,7.7242836004101,5.0408515416173,2.76617903156354,1.49794511638196,1.03845832754408,1.25134635020487,1.06407156145154,0.0,5.76666443516964,3.95911629764927,1.97218918126391,1.11448393025673,4.07980015085084,2.99269930914312,2.40150515688056,2.32075755717072,1.59537002101468,0.0,4.3702694837934,2.68495008121313,5.05065077966176,5.3895177967022,1.65862770932954,1.38484342931527,1.14369598706022,4.10626894452519,0.0,1.16417975074837,2.89928830995006,1.63530618360159,2.33676197926189,4.02705361581318,1.86703068061353,5.44566754221111,5.17096908675699,5.83545223797959,5.33049464183487,7.51935055662748,3.12874042176804,5.43975608531562,5.19035014097337,18.0044279684664,4.69373951941176,2.38200286497099,4.82733254746856,3.60437072533212,9.08204888027212,5.31642095366192,8.51249155949428,5.02679563290519,8.2683546911054,1.85863607440504,1.37028922987971,5.03762126102301,6.37554478036047,20.4287626746849,7.64641278321988,3.45687763955846,5.63091710494409,4.56548908608528,8.31865748356705,1.8476785742475,1.20526152646971,5.58410257149251,2.05972333821908,6.79398295760828,1.18144617039071,3.21328130761989,9.50343284053282,11.4936916267632,6.87914024058686,4.44876365155667,5.48278251218372,1.82562125250066,1.13074900652474,1.20964874537719,7.54259239185732,8.47760634409187,1.29479519016692,2.13421496681932,2.17546707547744,1.7222812716694,0.0,2.49961004081718,1.55754865198275,1.8156157690093,20.3857588256814,0.0,6.29410547646504,5.51197106246503,3.13593706894544,0.0,1.92851533341627,4.58267592462807,1.25604118057987,6.79512207711901,5.57874095896497,1.7406017392368,1.38865931170354,3.72553097458035,2.94081784847506,2.10400788549963,4.55071104743757,3.27889006328788,1.46948567811041,0.0,0.0,1.32310096228597,1.01192172513608,2.12583964315601,1.70142134041788,3.00488739226449,5.43608012068409,3.45688501848262,3.98166898818199,5.86327824122046,5.37580156023339,2.17060267291481,9.84251844023152,2.09964800304087,3.0810589954831,2.76960444238367,1.42721561576363,16.5173015899183,3.12390600823482,3.30337780359908,3.02276741642996,5.37024408492851,2.50637760601527,7.26552604976764,3.0497276759716,10.1993560267171,2.65096273392849,2.64284016329479,16.1401013278527,8.54891478021769,1.43500288331081,4.71997993028759,1.53053908483301,2.13134509896929,1.73668545789702,4.99060946746993,3.27330422656295,4.62299388498234,5.1920693485654,3.46103370007202,4.54066733588169,3.99104275883285,6.82371569780449,3.64804688604844,5.20156080728552,5.04173006883075,2.96953329710088,6.11180221248726,8.45874685173134,5.95003784541281,3.34883435659633,3.90679762161095,0.0,1.06672469632579,1.04428414293222,1.12039283109527,1.14666697632685,1.14644595067019,3.08023043819914,7.33543688855886,5.32865764022154,5.77097130683815,5.31431895307142,1.07766014154261,1.03145287162028,3.15695036991598,3.32142702845704,1.01489798680558,1.80321629329122,2.72302910406506,3.1907400023815,1.80138366726671,6.57926925123,5.44561064150777,19.8252888017258,5.48405459326127,7.43229977100484,3.89842221112686,2.62536839199383,1.19179573789077,2.53369445780307,10.7850171356679,2.9073851262281,3.64857913648923,0.0,6.9401310966389,1.09008597251192,10.8186756647779,5.74388804965803,5.9785667148092,3.63088664602578,1.48179230942573,13.4506188171108,1.30311467503901,2.10527752803199,4.81048687426639,2.86817375610199,6.28022141287586,4.91131855071185,2.7598886548972,8.29684434450449,4.92464757072609,2.57155105286215,3.52403870203509,3.82821716100972,6.70683227232412,1.34778739365009,2.41609554638965,2.35996674568189,5.36781133353398,3.5151319797577,8.09910232018303,3.15615226841415,5.62679576335826,15.4228107192291,6.75637081148405,5.8620197964845,3.64893400457042,2.54904084478096,2.19661104945414,3.96171166684321,6.16821350265011,7.56655810682949,6.32541138391211,5.87911584670876,6.72081613396919,12.8405611771312,1.79562663716676,3.96909453681858,6.55332741662723,4.49088815029122,1.52194418068005,1.08132207663642,1.87106060430185,5.60739231127095,13.023099571746,5.7042870217147,12.5237111105133,7.35388180734752,6.56528687192405,13.1156971523815,10.0216001143877,9.91671356273696,9.06757724085229,7.62819211374698,31.0567219036089,5.87904699193492,8.3344849597747,5.41120123040174,20.5499925578548,4.97251555937435,7.03158083360977,4.68308353740948,22.2397307502707,12.1783482047718,8.83796239761814,7.52351860063339,6.17224940070283,6.71671743275473,10.5368394624357,7.59481050242222,4.53013640037216,10.5280530264198,4.47464149420166,5.30081633290087,6.51344899218728,8.46795154943541,10.620331503903,16.4864884556921,8.62382927964166,7.73979171221075,8.86951875524537,7.84361841457462,6.7414694504157,6.21407755029326,4.48540855530935,4.39105836734046,1.16298823103546,6.03414717029285,22.9485818337614,6.83889517161202,37.6146059492087,5.68974701733398,6.02493361732589,22.8199943116397,11.0427187855272,5.05085663563995,7.73080257780407,7.88903743600959,7.48977200528824,7.92528770875292,17.2984155625737,5.60205754340273,6.13975391463998,5.28963108136233,10.4246519467755,6.55066888833621,6.99543086110976,4.0809316570069,3.9034940547823,5.2123158443406,14.5991118633416,17.2425045492963,17.4746112877626,17.5362928277811,27.1699558146695,24.1812126173176,13.8228708327251,27.905521621692,23.6318003770576,47.5632848919414,22.3296918971249,21.5437544457529,54.3712016193177,23.9229297915315,38.3657879533825,2.74690491892347,18.2259072899886,19.4866187390417,38.8942083993056,28.2586869093318,24.3015113508274,20.4156690986194,37.0647019248369,23.0389335866622,3.81690991409036,25.1990007604306,13.6355043955656,5.10292929510063,4.65513029147855,3.45447171970478,6.10467060851542,4.9657313497415,5.99327038997971,2.9691326992967,3.83980966249474,8.9761027743888,2.08245634643974,8.85169494081155,6.06802951444143,1.73479722010545,2.05644162830286,1.07894102115452,1.05907533964187,5.19013438881171,10.3187845852012,3.77125326498475,5.07351125310984,5.8652825785643,5.18078223579006,4.65330412584408,11.3937242302821,3.34430445057145,2.5823607803966,1.98118186512324,1.39845642588664,1.05249871289074,1.03276244126695,3.72797059251649,1.11097089084198,0.0,1.49506566849516,1.68317921178523,4.21657230706107,1.54456909216141,1.57905142713813,0.0,1.7478515841063,2.59622561159995,4.43303622144394,2.38995137959948,6.81905806315495,1.27333749218816,3.03559101440311,2.10745409616521,1.58162921704769,1.28260823672196,1.10367480173922,3.82248063323708,3.44995253537287,1.28505500987476,1.19295107364003,1.31058197379934,1.22674923182233,1.5230183763854,1.26679778488544,2.52447374955463,2.41721529437103,11.7576906900079,1.09700926717343,4.94941759243845,2.89530889901681,1.80962066591315,3.94671235861242,5.98063547091748,1.13345816862665,1.41787229905028,1.12963135082139,1.34546771515286,4.58931474451576,1.15262001890597,1.28008253065212,6.35697955370191,3.07050402424881,4.79500522215064,18.2665147719686,1.92915254903865,10.6846122006825,2.00853592939892,5.50331411819583,5.24283547258457,7.57030746973341,6.14663362986386,5.73057536560981,3.65842753381913,4.58945877197964,5.71056806515326,8.44100241587901,1.99559216173412,13.8397886429041,4.58411145495232,7.92869156969874,6.48731621496845,2.71172810860591,6.45023233731911,3.45636259080419,7.02991560019603,1.12236600132482,5.30320622936513,1.56225043049373,1.61390856533744,1.83361830792124,1.2358852421903,1.00101748872127,2.21030356466969,0.0,0.0,1.16121457074607,0.0,3.11926422820889,3.86053848556628,1.29246112042551,1.49792052791412,1.13329196133829,2.94232572558005,2.1972126068768,1.6163047792535,6.05921357308088,1.85203637425324,1.51401288392413,1.8478658753609,1.33483061442837,1.07713518001094,3.8531352185207,1.98528889044225,2.29619599241446,8.28032633340435,6.30544214760722,0.0,10.6017044566172,20.7615760627104,3.7351059854208,1.18961329634243,4.09782874369926,2.47095129110183,2.29643927778141,5.66065948914879,1.63903613029662,11.3788279697038,6.4851286815565,7.3013638656007,2.52113609982518,5.01011628251687,3.48718653775908,6.48525257759296,2.53893106234842,5.33467429196364,4.63892439554454,2.07502329173764,1.17163639804136,1.59614101937056,0.0,1.05927998994575,3.97369947677856,1.16511448029871,2.82146212967807,5.29672308620341,7.62653270666905,0.0,3.93086605995171,2.3329183685722,6.09321828684728,3.77273519209242,1.13813459284418,4.17432197832541,10.6958911544568,1.80696542315691,1.43923228689052,1.7475135579595,2.90889026651464,3.8114466105156,1.82782572850266,1.36313911736115,6.96611370049634,1.38258685323759,5.92377616722704,1.98135356917551,9.56006458141187,6.62707744262079,26.4200017327306,6.95053146786519,2.52050578390843,1.00065017764343,1.1336594743371,1.08238399146329,0.0,0.0,0.0,0.0,4.72221159526247,0.0,5.89349553174434,5.64826435280696,6.45618116883311,6.16040439077648,1.07056570137446,1.92147619299434,3.09918002362811,1.94799561839405,3.54987967368316,3.78563822865047,3.3484935683993,4.47765395560792,11.7333500897458,4.74383562869111,1.02893177782983,1.57430909605449,4.12324905253461,0.0,3.52698157922843,3.59834403567986,1.619542689058,0.0,9.47144502798588,1.83266759584554,2.62337256321551,1.77011853514617,6.52237351521297,9.69851617512101,1.84345138679381,6.72548137156708,6.84924022298994,7.97642912725078,5.04979589789472,2.74083041813708,1.04646795957083,1.09049655347524,1.19136842928892,1.13472578043458,1.54811984110572,2.07465562834256,3.53697335494101,2.53899704416115,3.51320939511321,1.30905309199872,1.15314276748221,1.06695635111466,1.25250850423318,1.44981619687172,1.04612922988618,2.03304323542273,2.04892858831823,1.82400937886322,1.09788961656371,1.34850533955758,2.08088179947993,17.7852164926771,2.14821193648856,1.28773976784235,1.04393148224185,2.40312616596487,1.19461423589604,1.24172532019581,1.16501223628149,6.45032660305299,6.03769025377734,5.79755685709183,4.10789804243888,5.53383713980145,6.00136395983504,4.94632658139495,3.9510028667646,2.09359427903743,2.49254099116247,2.68902077553814,3.5442231233708,1.57075126357714,1.38447593555757,9.08352124075037,1.42766075579732,12.0554188979363,8.83671397575492,12.9218780713118,1.10296657039895,5.47690138427406,4.58561707454771,4.80649955995261,7.21454845914467,1.8117831309911,3.95312721133823,10.8989031044332,1.78947984521276,3.65670484470888,4.57252475423892,12.6960279841853,3.13666910483815,5.68131247082827,1.00381192098317,1.00741503578491,15.7434651182371,18.6775090508699,2.50748114686259,5.73222493716586,4.12208364650262,5.61491737547397,1.98675880083551,9.91634588929661,3.06245474214474,1.01136837709383,0.0,1.7818104739536,1.36461931206586,1.01896169673947,1.22701236355355,1.91441310067239,1.68273818534348,6.62607630989335,2.40004405760562,3.28813298894976,2.69817918647541,1.28003698020809,1.42592093446238,1.23206831044078,1.11124984392558,1.12498448717318,1.17744679096354,4.31437781005473,5.16797861385021,1.17647330603507,3.93210520435823,2.03872410058339,7.90807199858638,4.17956790023146,3.00461533342207,15.2598560155926,3.83891742416961,4.80658043668311,7.73357732702073,4.58796236592043,6.90634321055639,2.37601092856468,7.39198379385069,1.07232358439661,1.82288494612062,5.19556364029643,17.4677417161356,3.40879107253305,6.08626079999727,2.33889635973951,4.98419295304327,6.02683513720383,2.10574906447507,2.09384501532209,6.12019400549228,3.84147878050163,1.17644996304563,2.75260084228957,15.2737798065874,2.65730425158402,5.22036006249325,5.07805653218012,4.2267040747353,1.03750395137885,0.0,1.03328147471872,1.0425144843669,11.9672037088992,7.23159418773718,2.01490398935477,1.57504151794402,4.5654131562711,6.29293933067331,5.2048036159115,3.05146620894043,2.94616605372941,2.55561488874628,2.20633813134528,1.81605279510905,1.1047302332862,1.87246218112504,6.70192320898101,7.24776588635486,9.79926546606822,7.82233948096797,1.84330687260087,15.9419794406351,5.08605639288139,5.67470240928705,8.96485415934675,6.06916440747703,2.0333090926229,15.0525120634118,12.0689079810375,11.1391421258632,3.80391520875355,2.46414090692777,2.09668994348426,1.78920207347,2.351124188724,2.09834711882661,2.39962033213172,1.57637360200297,5.30700841815528,1.36882138023424,3.89681299765639,6.62981423643798,3.18229563957451,2.81835072385571,0.0,3.18705899876096,1.19247457298479,0.0,4.74306113195411,1.27146368878819,1.1565714677353,1.22270723942685,1.79804074274046,1.83150867535066,1.06032534249752,1.45659613828756,1.07539105638176,5.76479185106125,4.57960767383313,1.72053510634809,1.71822461948734,2.91102752282761,10.7797531467049,1.53097293900189,2.14851229182162,3.81488575674359,4.0221708121979,1.2482680392815,1.44079472686023,3.30017694111094,4.58237322948728,1.26608544999,2.35313809598546,6.65904166352773,6.10087573143367,1.9394933127425,2.23108375870415,3.25585926277805,2.63642749037276,1.29469347604429,2.1076885955694,1.44310778361073,1.26528072506659,5.43922966563462,1.51153713400609,15.1685034284258,9.69169922190782,9.64346587899567,4.00400264427306,6.54826137363405,8.78101087418475,4.58804219609809,5.50882449650616,3.23511631854854,1.01846277199095,1.36710218216879,3.615341804434,5.33660582789572,6.00586954299295,12.7202521512295,4.31451947837212,1.71944842389365,2.84061309786968,2.06685891549078,6.4190021336538,3.88813361794064,4.31291694143032,4.67014253146411,1.87052484496911,3.92511345420782,1.81805485835692,8.42108822458357,6.40471407237122,4.77503211268618,9.46540251502409,1.42628675583442,1.7523196147518,2.60362208359716,1.18243221483144,2.83712658256072,1.0573680591097,6.2053220651132,1.1999118969771,1.78934344581256,2.37960406019296,1.65175296272351,2.28627010124404,3.37060430796095,1.05738303751297,1.00235778894765,0.0,1.7424573203245,1.06036493220689,1.65656016080689,4.94442237144506,4.15405748776539,16.0429062121584,4.04631701740577,3.67130067088727,1.09322715499583,1.00708324357952,1.500568740152,1.30784179428582,1.00671302556448,1.05416393020112,1.0765380680693,0.0,4.49260233410713,4.98624168065991,1.6015466940121,4.5962432355264,4.15940004189613,3.77209347351307,1.1958409368813,1.42438054760932,1.09700692630228,1.29666851797853,2.9266672191995,1.32129207650467,1.05229387068625,1.84862157673594,0.0,0.0,1.16235300895323,0.0,3.30332932744272,10.5711051923211,10.0427220403317,5.28458004305846,3.99920142508663,5.14192148957594,2.39716316514726,1.28358524919664,7.20699105965633,0.0,1.21579532646401,1.82200233023658,5.07215374820901,5.06822389427453,4.09883353765826,1.06940571964563,1.09066415901832,0.0,0.0,1.7233362539265,1.08573232669974,2.12191580329733,2.41068388341232,2.07446472007398,2.72378071934686,5.4360131867444,1.64512143183383,1.30083920294346,4.99635623224274,1.8868678520067,4.24561718267768,4.13397926572112,1.28484394752597,1.49776103597471,1.44425277731402,1.2539776159461,3.68792454040646,4.44784886844067,3.60118113358641,1.38214964573463,1.78517248077505,1.83604743815569,3.176812445397,1.14128835161992,1.29876775701648,1.11710860446125,2.38095698982474,0.0,2.14386498019019,1.51113346295316,1.27142272422871,2.3546645963012,1.95993460823883,1.1221459043186,0.0,0.0,1.85078666048739,3.34561493985022,1.50346010064261,1.26941223641986,1.11415218118994,0.0,0.0,0.0,1.08552931812989,1.18892905196669,2.02745155399743,1.46368250685912,4.4217505481871,1.0387311955515,0.0,1.03158743255243,0.0,5.73162728751048,4.21805034102815,1.6639097637347,2.45682189360863,1.20063793287022,1.11766485293146,1.03373129374109,3.63960749539163,3.73857897069767,1.60945953669695,16.9483161205529,8.83077123173699,4.60435236845439,2.04750021129289,1.59087256907482,8.01377968212355,1.84853384929712,2.21443007125648,3.24763277244699,3.68792387569448,1.32015605230497,1.20044254917477,4.02057312605734,4.48376236095814,2.05358369362068,2.64693970015621,4.64399050648257,3.712220920603,1.06556300633516,5.02118236270863,1.24404237277823,1.83697563987684,3.25834300179444,1.90315894642544,1.70493221977105,1.08028643736387,3.17000363272639,17.9997025486493,3.02758546005487,2.32233829928264,1.03951954445404,1.81453065836552,1.12892598731608,1.43775600539055,1.16095849731176,1.10386105377172,1.73066806069138,6.58234694061765,1.09152058199869,0.0,0.0,1.23496740503717,1.57843163724087,0.0,1.08756501003417,1.32199765832743,2.43711563307177,3.58735113577524,1.09816859737168,0.0,2.28989442819055,1.48746409590171,0.0,1.50115322467517,1.02447279478855,0.0,1.17635345605156,1.86063274191003,1.72478281137382,1.02562414778832,1.56176214794353,2.16240510551047,0.0,0.0,1.24437865993724,4.07417050974139,5.30645166482082,6.43792973460535,4.66642894369051,1.59177087845407,1.66192424520537,1.24753432390797,7.05865592268452,6.40428818312366,1.75330409633408,1.06037673757598,1.07784605146944,0.0,2.86070295366545,2.16788927495817,1.2595099493619,10.4733242085231,1.04404003611441,1.99850014819885,4.30751702289907,5.94048932075638,3.97624743673153,5.49639454724352,1.00171200803237,1.34055876418873,1.91100719014071,1.12899425071032,2.06325385705655,1.83065487098947,3.53555100443116,1.31560669460521,2.3408036931955,1.68246457328381,1.23101634712389,1.61466392904291,0.0,1.89490368693234,2.35424119268922,1.27676835571568,1.15240999790624,1.15830556544698,1.19786113884617,1.26823715248014,1.6056775861178,1.13090558942443,4.18773937565088,6.48449977257385,2.48661926254327,1.01422635213158,1.2427312851646,0.0,2.98515068549161,3.27468779512637,1.1989850208837,3.06465387182778,1.44925695498732,3.52643659472725,2.65953929901674,5.19407717035185,1.16125275725585,1.91007689899716,1.4170108160623,5.43071679082752,3.25795024303347,2.38454648131291,2.38634437853524,3.5635569332465,2.7569503013215,1.34835175457058,2.04971023039818,1.4341719602612,2.40117171253177,2.93881679830348,0.0,1.40472197799058,1.27973363250513,2.20731646078942,1.60947554438661,1.16237734879913,1.06260775713691,9.43753606401424,1.34866014913463,3.2342714198631,4.3202812947132,1.85791230193711,1.54713646799707,5.13857717332515,1.15113850477873,1.4439090368905,1.72205124483221,7.6299436479096,6.8157449870261,0.0,4.23816520417993,1.27841168038604,1.39548868466457,4.10920071127628,0.0,1.99975860774816,1.43161494377817,1.89765595960405,2.71798639593952,4.38615104958025,2.27340347951483,2.53974572583789,2.72637329427133,1.30798813506249,5.09482095705293,1.61842490037708,1.87737379280916,2.39401729794419,8.22433978017911,1.45263852368003,1.37525746776324,1.38092593487601,2.66159770528685,2.61155241445534,1.11356059275472,2.4451894880711,4.84697266695921,0.0,1.20123808166209,1.79776850129916,1.56533443941343,1.79943007729708,1.75233029526128,2.33816783100871,2.68810491637237,1.22754490352293,3.95079418467926,1.1424308872297,3.22161794434365,5.06013095091086,1.12179699340538,1.73208916226139,1.80608976798088,1.60834601770097,1.48785897794623,1.94943077936204,10.3825995792102,0.0,1.33973262100542,4.05816542391888,5.3859068675801,1.55407254488794,0.0,3.63095045106761,1.61041139747219,1.34678560006564,2.56341699237272,2.41157662748245,4.56717156141963,2.24421378530249,1.78806446366472,2.38929944556747,6.81079981505299,1.35331054514231,1.82467261486293,3.20785531650227,2.82598147238445,2.02506976741448,2.0719576166391,0.0,0.0,1.08183763496885,1.62397921976649,1.11173626309141,1.75383560481622,4.85479021240452,1.03313861609543,0.0,5.14234674851377,1.13766212014397,1.0471865703863,1.72005728833229,1.48788050204891,1.12373371934447,0.0,2.31627457412529,1.05966401974981,1.83386385031446,3.97555418343449,1.28652908951212,2.62929892649692,1.21094069998348,1.0352367671905,1.88639259830716,1.97521761244673,1.98070155995206,1.22714825869588,1.99315760642117,1.36116103179034,1.61895224507361,8.35734814112548,1.9021026478378,2.3918501517752,1.2268857872531,0.0,3.02512107674613,3.34232755056106,0.0,2.07737276386086,1.50297065020197,0.0,0.0,1.35863500775164,1.03340722419609,1.65869816979607,5.96260354923699,0.0,1.04095379701188,1.49467353563479,1.49080978440597,0.0,0.0,0.0,1.86194952276348,1.99078504043326,1.37007752085402,3.34498488588808,0.0,0.0,1.29153424834723,1.20004581768225,1.81253202010655,1.05407083045947,0.0,0.0,0.0,3.47960533776887,3.14475310723159,2.38474627431654,1.37063686650426,1.39863195050521,1.10597129615806,4.51010703703982,5.65358710012009,1.51391772732962,1.00980792472081,5.86717768454884,1.1520514885571,6.21527980687541,5.04380222546533,1.28928725420231,4.99506065591547,1.48173242679739,1.32424898155641,1.11454322490201,6.76534095687996,2.54849603333035,2.46471492299387,1.66898736526279,3.41096476795151,5.53855081842674,2.27508002545859,2.97798201715512,2.0807391832647,1.13654407127187,3.2792229691342,2.51664422989453,4.70127199236837,1.27536714125899,1.173630236232,2.2859280725952,1.623665328894,14.2547441856672,3.16513732751896,1.19208166558069,1.56791652042708,1.70445838851838,1.25414723563849,2.28034793805569,1.42196931128795,1.18883525258037,1.02668642068829,11.091514065432,1.01969406384402,4.0725689974127,6.19211115610065,1.4590927069468,1.94196480176314,1.03145351968495,1.22439990393652,1.00841696092378,1.62862890020704,1.67343731963124,1.30471484323012,1.62552955810183,5.27972218866219,3.95107136502458,3.00682297289931,2.58148965506876,9.91869518357314,0.0,1.5910454441169,1.44751676343192,2.04780146201328,1.33010777404815,1.43966870550267,1.42889994201604,1.12338572786718,1.12481844658521,1.26016967737837,1.86338995381552,4.67479573224057,7.57823805072288,1.6710140243965,8.64396947597168,1.54297470545594,1.68383604543628,3.22853190948542,1.23492501914134,1.46304009728996,2.19675101873606,0.0,1.16064875228873,1.06832122799344,0.0,3.72671629321811,0.0,3.99208022193585,12.8085295032393,2.6344507555793,4.10226387497014,2.89466527572366,2.59419029282711,1.41591858126688,2.2879295252787,1.45882431774165,1.53877130489158,1.43014152093377,5.06116827254344,6.08566310423331,3.45977013907862,1.41277214123143,2.6309882273702,1.16907536941996,1.17431645510331,4.50598509331621,2.00947552156928,3.35613940025544,2.85762260967912,1.5495044573933,1.73049912149349,2.70442952181869,2.82484263361351,1.43420307688841,2.71163005232527,3.47294822399053,1.53613286645355,2.88067041767746,0.0,2.47696552998625,0.0,8.2706136047147,2.37439601695546,2.90489522565744,1.06474435959775,1.15284193827456,2.07095878987995,2.10371102809241,1.91897262418039,1.389590244691,1.48913088439205,2.29636855068855,1.30788062982236,1.76938431326794,1.24442794262103,0.0,1.20989249646483,4.70595795582823,5.48433121784432,8.52417351970798,2.73038693943005,1.07443235895858,5.54165116258896,0.0,1.48562652974274,1.38815821222861,1.89887329284451,8.1528169167071,0.0,1.03716648510071,0.0,1.22531556772951,1.13637493368358,4.479490249492,2.38856358120635,1.63157775797176,1.00174336819604,0.0,1.14060236227631,2.44901764171141,1.10975509438467,1.98731052974521,1.00386588085907,1.64098124134442,0.0,1.30075354707342,4.24661221016027,3.18793569178325,5.11514502092908,1.30822557824068,1.87804503996791,1.03569176212937,1.14495690836054,4.54148806072191,5.37637790917412,3.06049186262948,4.54436873282329,1.5714130487216,1.07062217294323,1.09533970805412,1.96352086191213,1.17874981566762,1.88453698118437,2.54806414777995,4.67598413610289,1.52957531427831,2.88523266132224,4.76520687661556,3.46229879291415,1.66351557630105,3.13542864501135,4.13273204861598,1.99318361819836,0.0,2.55636253570431,1.28210193083063,1.09586693578672,1.15772663479903,1.03134141322838,1.18457476576487,1.10527865697103,1.04787991761438,0.0,1.84730853426971,2.23643477346669,2.86266535449864,1.02723283825213,0.0,0.0,1.49822085228054,1.00132086828612,2.05848917166046,4.93180110941951,3.39838424090992,3.60250869911276,1.95119691754631,3.39500540498543,1.85912552252546,9.58396885455195,4.64225444831071,2.19409518599694,1.25465137918731,2.30111122501834,1.56139886516918,1.53530955392358,2.37415384778417,2.74561662829266,1.13846697214648,1.01742785824676,1.98903697827529,1.43543040765873,1.54999222033648,1.96889263431894,1.04536039703849,1.11605623699188,1.64422679435096,1.36382590679241,4.65157088805954,6.01383797478705,0.0,0.0,1.17211013457663,1.08288473963997,1.00363470468763,0.0,0.0,1.03774157207892,0.0,0.0,0.0,1.10167447944815,1.38542981725769,2.81353330134172,1.73386747390202,3.09926406565756,3.25501777372038,0.0,1.09468869888479,1.30678574111894,2.44132305105681,2.11992661786559,2.18464266944193,2.17260096237308,6.43408270645387,1.06548456671434,0.0,1.37686208406561,0.0,1.02012388120338,1.00421552246731,1.13717110538648,1.79916251187641,1.11452342503692,2.44630026580843,3.87943640477567,5.61219790912601,1.29674408754956,4.06352965424376,6.15159131646701,2.51104819137098,1.70203973900503,1.71841202693415,4.76974214786966,1.24298102501025,2.39355242408104,1.43690200057988,0.0,4.18741425567054,3.35259333710154,6.87488561696156,1.38030116526643,2.8510026781108,4.5772671547986,3.27341884069286,3.66124638518477,7.52265829873577,1.04993388057563,0.0,2.61038883661974,1.98703232489795,1.45137207892539,0.0,0.0,1.50950077303569,1.16746368246651,1.53244731824973,1.21376391563706,1.01707568992224,1.51195507925386,2.83559764409522,3.15298555716061,1.13078409093082,1.57430515810548,0.0,1.4497532571644,0.0,0.0,2.27726572305602,2.32060218263513,2.03612389064711,2.45529330341013,1.30323479035344,2.86416973253224,3.23325534334113,4.74307893284109,1.53637691051252,1.52565604555335,1.7098090708261,1.97624733464681,2.19397528271786,1.25677552361752,1.20924520255433,1.19513557177613,0.0,1.05578515446057,2.34208183249204,1.11998459695266,1.14696456923374,0.0,5.14267334521664,6.5763723658744,1.64797262024488,5.08834125839022,1.05911084140563,2.79923277082616,1.12256045355823,2.63040599413902,0.0,0.0,1.06390986955257,3.22866319479987,1.2787788724845,2.61965417052192,5.57726701419729,0.0,1.09837403821968,1.21873673278894,1.15469375265145,2.72777186478651,2.20896967961806,1.15796283768342,1.66042507446406,1.0202257107853,1.11836740078613,8.09167959169116,2.49423017882198,1.47835655852967,5.50088815678691,3.06220881377806,1.22005619067669,3.99382576125557,1.05317676007596,3.12804459607536,1.20461515813235,1.2199412406721,7.19223822280737,5.74554466086662,1.93058084355112,7.03392742746016,2.29239598866796,1.23786073965768,4.31295542568747,1.23158357557857,4.58122735093891,0.0,1.67092944170798,1.73044267718292,1.1039623093877,1.02592092115325,1.02187269795419,1.03777181165775,1.07990733259894,4.86470810705609,1.23868670584002,1.40815103347011,1.42954038144056,1.10960247582932,4.63545727294624,10.8402482879202,7.49439351018633,1.28363067967445,6.1926881357882,4.5680235691465,0.0,4.38752197366158,5.69842636244474,4.61263342692572,2.27488353409221,2.75029368917345,2.10875478257434,0.0,1.25170931012165,2.68077065090432,1.42089780078256,1.04794068226409,2.97394252484265,1.58795700638971,1.19717680843023,1.19898289279912,0.0,1.45062520496472,0.0,3.46136701855368,1.29708397654955,1.94017149253795,1.18901690974063,1.72964709428762,1.38053893560291,8.25194768921492,1.07736411364156,1.3507646186706,1.29125436517388,2.46779580551131,3.53667208752218,1.03428390010719,1.09526670902696,1.39456014564002,1.06034262319318,3.00148109398131,1.3385927059946,4.59235218305335,1.53923041928292,3.45023522525789,2.46562938329217,1.34696946259784,1.0734461151101,2.29497849206718,2.4271494919539,4.97895968402587,1.44660305276885,1.27253620841324,7.23942314764242,3.29283913300639,2.0193735870548,1.21032134415957,1.18538413111964,1.15300553396742,1.33504192586318,3.92255866656129,3.47403951741573,6.65872640574031,2.34060891006535,3.63208265123119,3.26020099507923,7.44048130477941,3.47549055569404,2.04504201521172,1.34884665731929,1.0822931872092,1.19749308384258,0.0,1.1351607770973,1.0132787656515,0.0,1.07766213951812,3.06192297148315,1.0950663602346,1.27435906856282,1.86534258794873,2.10279597021169,1.52405999054221,1.22917808370837,2.9989056039585,5.91229462274874,1.34636411717244,1.24028703953828,1.40545308085349,2.1018373981828,1.49422579662882,1.23204708722836,1.6738006580383,6.36821811739971,1.699502516521,1.09306833837681,1.27683482648242,5.47508943569854,1.20539748847095,1.0650897681621,3.72183655245435,1.00016667291116,1.02726738390124,1.20701863521882,1.01735871261778,1.00978798410485,2.47925814483588,15.5322645504382,16.075230093546,1.10709584228847,1.53605830482284,1.18925533316888,1.13636009409402,0.0,0.0,2.03556350067641,8.59887286041458,2.04473808312723,3.40923462844307,6.8640603008219,0.0,1.02016558471765,1.05744365469639,1.1863397737728,1.12925506214678,0.0,3.10052983279243,0.0,1.13321495265486,1.12060224287024,1.27079130494681,4.29452571056941,1.06252222488504,1.3268250983523,1.06892648054985,1.74133042831665,1.62263364326793,5.95508081678629,1.62325263503856,5.23326148289051,1.05358083054979,2.03826358321174,1.25373444611955,2.93164823884216,1.18561707352779,1.32495832772693,1.00753633692977,1.27299090553816,4.00225830291074,1.86522779851892,7.43805589557266,4.59416702161431,2.17461933598255,3.57103811157311,4.28514358450714,3.41036190304542,1.19756968668184,1.41711935544021,1.21316340203517,1.11551109405112,1.01081021402444,1.43162502420002,5.63899379906862,0.0,4.15084050429637,3.79540317590997,3.91171882251065,3.81038217604916,1.2283603699595,1.37676681156522,3.918382444463,1.05209268996418,1.50593650926603,3.34467581757929,4.57694412866827,1.30907595577381,2.25053536254905,3.81366839747574,4.30842291351566,0.0,0.0,1.02377998147706,2.12273061238686,3.26939692607805,1.96514969612601,2.66159385085329,3.23732974872219,3.55069886885145,2.06983556432382,1.11714945344322,2.13296933158299,4.67995692273618,1.95113692226978,1.27955093334971,0.0,1.14380865358134,1.00929100999301,0.0,2.55921922631263,2.15683626821765,1.42942584762469,1.72266901831751,7.87691971062805,2.47431405441821,2.1968394437995,6.87876098242147,0.0,0.0,1.63106687480747,5.0067176696436,1.30177948181939,1.3451209914326,2.04241388829887,1.36187200980844,3.32323331895755,1.62917833237969,1.03776421765937,1.47146275307189,5.24007413872268,1.5763455613362,1.77823561948328,2.33559442387715,2.17097229479747,16.5944076881819,2.81518818409561,1.16682298815903,1.77272231376814,1.20450552215054,0.0,3.04221381686457,0.0,1.22546988849965,1.51865226062388,1.4955735573451,2.4473887366712,2.48528847693906,2.74511594368737,6.77071110579694,1.83113848482474,1.03148631940668,13.671708245395,3.14941007401418,2.20578247307643,1.4596848699076,1.74299039495389,1.65193013274963,1.31855747283602,2.41661866540551,2.18078763885675,4.63380820147856,2.31684184667386,1.32317993860586,1.87933983496812,8.11829307347999,1.24556725457882,2.54043758052869,1.07581400326663,1.1015341432035,2.18485160934928,1.80600204535805,1.07796480173303,1.05765769185531,1.98324197656145,1.2254161242097,1.26657125107146,1.00509298354901,1.58855890125313,2.33378149493019,2.60571595558034,1.35369528470679,1.76108517603706,0.0,2.02458067498844,1.4358216215564,1.19298466771225,1.3431456004504,4.64236699465667,1.60763006031397,1.11454477835438,2.01032531027767,3.20129589006763,1.87994750048893,1.26122509461664,0.0,3.35372879781358,3.24514194369851,1.94197988533452,1.25371778911883,8.2719587916375,0.0,2.52748461905879,1.28616264214557,1.08229945677465,1.35038933517664,1.37467676072807,1.40257716449205,2.0012141601995,1.17005777528258,1.31109938369618,5.61774181899955,1.23636151766372,1.06517305766097,1.39188069594035,4.52380293978822,1.35601574476439,3.74611840250741,1.24730368991635,3.41173277211702,1.01370416247323,12.8237888293354,1.12069388846503,1.06418622336214,1.4623138792008,1.63323511211616,1.39166954473234,1.12922188211269,4.01405870930256,4.86250185645574,2.99081851310113,3.21750289650086,2.66025801840473,1.41571515632924,1.66891632333198,2.00700669600643,2.6215883458938,1.85369915169704,1.77235750589583,1.92076957742817,1.14619744905174,1.24597129862488,2.81250533565209,1.07825992548916,1.35553824508333,0.0,1.00627075762361,4.13573165812553,0.0,4.94383223765723,3.83269963829055,1.65936411336158,1.23444590771291,3.85342170995963,1.30683977946799,5.69281912738907,2.0645247208065,1.40680605044346,3.50871837422135,2.80403250257205,2.77008037073582,0.0,1.10586089613055,3.10585961900497,0.0,0.0,2.7081566412257,3.76687194876209,1.91299161181367,1.03771167999059,0.0,1.20831253768369,2.04094881303239,1.12622307940658,1.43668386640856,3.17830068916646,1.06164233857384,0.0,2.6233373881236,0.0,2.02366432892628,1.41189358583846,0.0,1.07784932058934,1.07537754140251,1.83017215404366,6.01902935659669,2.18914423654917,5.67704632673427,1.36223905620297,11.712085723739,2.22967659048816,0.0,0.0,1.41723305698081,2.17878165290831,3.20559113377205,1.89181653133351,4.17799972327999,1.20047988980007,0.0,0.0,1.31922442590605,6.92417511716188,3.73381964506001,3.83417244014164,2.88036257976568,1.03449323622351,0.0,1.00366205314593,5.00667217372507,1.24863700872502,1.42897682246078,1.52043988180492,1.4183126565335,2.10611939999833,2.58054117879203,2.35641959241777,2.45850065847062,1.72186080077443,8.55646600371542,0.0,1.93739981351684,3.61699387620067,1.00599569773663,1.52421423236746,3.97584598148685,2.78305888739813,1.14190963487332,1.00446652519533,1.19595852267313,1.27677319870299,1.45960944882421,2.56874405123765,5.70676676807226,6.64125391467651,1.45119561494769,2.66502524632045,1.19417232413756,1.01269559241249,5.64063351257927,1.44654279030939,3.90082280809952,3.36690422277588,1.46370554206292,4.95932883900417,5.30904666134334,0.0,3.89161013214667,1.38345078497967,3.37444014384964,1.74128506193783,1.12259952361611,1.75790648668931,1.73123101538657,1.51253429357879,1.10050931320662,2.01963872878337,2.71443935142969,5.04653269686267,1.80303038800688,4.88317207609381,3.35921388037066,2.02157750778583,1.12788140367486,1.31614432319621,3.30969880108249,2.13694449592678,2.4228564438477,5.64293548291716,2.18823088546146,12.6708574894787,1.73959461566703,4.11952635092429,1.85737681591944,1.29278476340859,1.23551633463141,2.55896256254899,1.08086584214181,1.42966883219609,1.19914120429749,1.03713134053577,0.0,0.0,3.70834589154203,0.0,3.01481871011294,1.10950243269856,1.10933486112139,1.74526187532001,1.79658080112574,5.83965612435325,3.69343841529078,1.01783140400316,2.48405486167393,1.33370582343229,1.5239440954686,3.25021476019637,4.21431188729926,1.53636370291933,2.19573158641115,1.35174508282651,0.0,1.13227161660007,0.0,0.0,1.85769019612424,1.86535349064276,1.22968075115573,1.02458829765337,9.8155582488063,1.62612311181607,1.05309081995453,2.71183448639447,4.89449305082142,2.78797500787935,1.75751506392157,1.17819694895009,1.44185513162458,5.08033519749813,5.93778390535474,10.8222046055538,2.75814886967471,0.0,2.20431961480467,0.0,0.0,1.46738587553691,3.83248033144187,5.03133148124098,5.06900085881009,5.80636064553628,6.60535137764638,1.40521651678351,1.21440494226308,1.18361284770364,5.98785429157517,0.0,2.40909273779357,3.44929067542792,2.64335756905715,3.30562903424852,5.92665119358033,2.11096029829199,7.11830801010046,7.82718936842374,2.81852578851045,3.69749129233445,12.0796249873049,2.84085939737994,6.26857869587868,1.63373375827409,0.0,1.89681817076404,3.56168407147038,2.07419041978502,1.39447977974219,2.32329031153877,2.6371030729798,2.67929278584676,1.22044703925105,3.28865678648639,1.3641088804109,1.69974402826857,1.96396492220701,3.34897912497292,2.62792451999053,1.85802066802402,1.04413521187054,2.0106719913507,2.14119101029993,1.780250253781,1.6522612401101,2.45052305565929,2.62387690589444,10.4830761138183,2.20453962063302,3.11709389499314,1.70185811050641,6.44881206044136,0.0,4.57576328693264,1.27173594125976,2.16383779836811,12.5171446011171,5.08117918247715,1.77481721441042,1.99224957719114,1.06234481063064,1.82954166120383,2.14871216910855,5.0189468175174,2.36277721547795,3.66175126979182
[truncated: 72,785 more chars]
