# Supplementary material for: Pleione: A tool for statistical and multi-objective calibration of Rule-based models
Source: Sci Rep. 2019 Oct 22;9:15104. doi: 10.1038/s41598-019-51546-6 (PMC6805871; doi:10.1038/s41598-019-51546-6)
Supplement: Supplementary file 1 — File S1 [file 41598_2019_51546_MOESM1_ESM.zip › File S2/model-sigma/strategy2/exp-data/cold_stress_3.txt]

"[T]","aaeA_RNA","aaeB_RNA","aaeR_RNA","aaeX_RNA","aas_RNA","aat_RNA","abgA_RNA","abgB_RNA","abgR_RNA","abgT_RNA","abpA_RNA","abpB_RNA","abrB_RNA","accA_RNA","accB_RNA","accC_RNA","accD_RNA","aceA_RNA","aceB_RNA","aceE_RNA","aceF_RNA","aceK_RNA","ackA_RNA","acnA_RNA","acnB_RNA","acpH_RNA","acpP_RNA","acpS_RNA","acpT_RNA","acrA_RNA","acrB_RNA","acrD_RNA","acrE_RNA","acrF_RNA","acrR_RNA","acrZ_RNA","acs_RNA","actP_RNA","ada_RNA","add_RNA","adeD_RNA","adeP_RNA","adeQ_RNA","adhE_RNA","adhP_RNA","adiA_RNA","adiC_RNA","adiY_RNA","adk_RNA","aegA_RNA","aer_RNA","aes_RNA","afuB_RNA","afuC_RNA","agaA_RNA","agaB_RNA","agaC_RNA","agaD_RNA","agaI_RNA","agaR_RNA","agaS_RNA","agaV_RNA","agaW_RNA","agp_RNA","ahpC_RNA","ahpF_RNA","ahr_RNA","aidB_RNA","alaA_RNA","alaC_RNA","alaE_RNA","alaS_RNA","alaT_RNA","alaU_RNA","alaV_RNA","alaW_RNA","alaX_RNA","aldA_RNA","aldB_RNA","alkA_RNA","alkB_RNA","allA_RNA","allB_RNA","allC_RNA","allD_RNA","allE_RNA","allR_RNA","allS_RNA","alpA_RNA","alr_RNA","alsA_RNA","alsB_RNA","alsC_RNA","alsE_RNA","alsK_RNA","alx_RNA","amiA_RNA","amiB_RNA","amiC_RNA","amiD_RNA","amn_RNA","ampC_RNA","ampD_RNA","ampE_RNA","ampG_RNA","ampH_RNA","amtB_RNA","amyA_RNA","anmK_RNA","ansA_RNA","ansB_RNA","ansP_RNA","apaG_RNA","apaH_RNA","apbE_RNA","aphA_RNA","appA_RNA","appB_RNA","appC_RNA","appY_RNA","apt_RNA","araA_RNA","araB_RNA","araC_RNA","araD_RNA","araE_RNA","araF_RNA","araG_RNA","araH_RNA","araJ_RNA","arcA_RNA","arcB_RNA","arcZ_RNA","arfA_RNA","arfB_RNA","argA_RNA","argB_RNA","argC_RNA","argD_RNA","argE_RNA","argF_RNA","argG_RNA","argH_RNA","argI_RNA","argK_RNA","argO_RNA","argP_RNA","argQ_RNA","argR_RNA","argS_RNA","argT_RNA","argU_RNA","argV_RNA","argW_RNA","argX_RNA","argY_RNA","argZ_RNA","ariR_RNA","arnA_RNA","arnB_RNA","arnC_RNA","arnD_RNA","arnE_RNA","arnF_RNA","arnT_RNA","aroA_RNA","aroB_RNA","aroC_RNA","aroD_RNA","aroE_RNA","aroF_RNA","aroG_RNA","aroH_RNA","aroK_RNA","aroL_RNA","aroM_RNA","aroP_RNA","arpA_RNA","arsB_RNA","arsC_RNA","arsR_RNA","artI_RNA","artJ_RNA","artM_RNA","artP_RNA","artQ_RNA","ascB_RNA","ascF_RNA","ascG_RNA","asd_RNA","aslA_RNA","aslB_RNA","asmA_RNA","asnA_RNA","asnB_RNA","asnC_RNA","asnS_RNA","asnT_RNA","asnU_RNA","asnV_RNA","asnW_RNA","aspA_RNA","aspC_RNA","aspS_RNA","aspT_RNA","aspU_RNA","aspV_RNA","asr_RNA","astA_RNA","astB_RNA","astC_RNA","astD_RNA","astE_RNA","atl_RNA","atoA_RNA","atoB_RNA","atoC_RNA","atoD_RNA","atoE_RNA","atoS_RNA","atpA_RNA","atpB_RNA","atpC_RNA","atpD_RNA","atpE_RNA","atpF_RNA","atpG_RNA","atpH_RNA","atpI_RNA","avtA_RNA","azoR_RNA","bacA_RNA","baeR_RNA","baeS_RNA","bamA_RNA","bamB_RNA","bamC_RNA","bamD_RNA","bamE_RNA","barA_RNA","basR_RNA","basS_RNA","bax_RNA","bcp_RNA","bcr_RNA","bcsA_RNA","bcsB_RNA","bcsC_RNA","bcsE_RNA","bcsF_RNA","bcsG_RNA","bcsQ_RNA","bcsZ_RNA","bdcA_RNA","bdcR_RNA","bdm_RNA","bepA_RNA","betA_RNA","betB_RNA","betI_RNA","betT_RNA","bfd_RNA","bfr_RNA","bglA_RNA","bglB_RNA","bglF_RNA","bglG_RNA","bglH_RNA","bglJ_RNA","bglX_RNA","bhsA_RNA","bioA_RNA","bioB_RNA","bioC_RNA","bioD_RNA","bioF_RNA","bioH_RNA","birA_RNA","bisC_RNA","blc_RNA","blr_RNA","bluF_RNA","bluR_RNA","bolA_RNA","borD_RNA","brnQ_RNA","bsmA_RNA","bssR_RNA","bssS_RNA","btuB_RNA","btuC_RNA","btuD_RNA","btuE_RNA","btuF_RNA","btuR_RNA","cadA_RNA","cadB_RNA","cadC_RNA","caiA_RNA","caiB_RNA","caiC_RNA","caiD_RNA","caiE_RNA","caiF_RNA","caiT_RNA","can_RNA","carA_RNA","carB_RNA","cas1_RNA","cas2_RNA","cas3_RNA","casA_RNA","casB_RNA","casC_RNA","casD_RNA","casE_RNA","cbeA_RNA","cbl_RNA","cbpA_RNA","cbpM_RNA","cbrA_RNA","cbrB_RNA","cbrC_RNA","cbtA_RNA","cca_RNA","ccmA_RNA","ccmB_RNA","ccmC_RNA","ccmD_RNA","ccmE_RNA","ccmF_RNA","ccmG_RNA","ccmH_RNA","cdaR_RNA","cdd_RNA","cdgI_RNA","cdh_RNA","cdsA_RNA","cedA_RNA","cfa_RNA","chaA_RNA","chaB_RNA","chaC_RNA","chbA_RNA","chbB_RNA","chbC_RNA","chbF_RNA","chbG_RNA","chbR_RNA","cheA_RNA","cheB_RNA","cheR_RNA","cheW_RNA","cheY_RNA","cheZ_RNA","chiA_RNA","chiP_RNA","cho_RNA","chpB_RNA","chpS_RNA","cirA_RNA","citC_RNA","citD_RNA","citE_RNA","citF_RNA","citG_RNA","citT_RNA","citX_RNA","clcA_RNA","clcB_RNA","clpA_RNA","clpB_RNA","clpP_RNA","clpS_RNA","clpX_RNA","clsA_RNA","clsB_RNA","clsC_RNA","cmk_RNA","cmoA_RNA","cmoB_RNA","cmtA_RNA","cmtB_RNA","cnu_RNA","coaA_RNA","coaD_RNA","coaE_RNA","cobB_RNA","cobC_RNA","cobS_RNA","cobT_RNA","cobU_RNA","codA_RNA","codB_RNA","cof_RNA","comR_RNA","copA_RNA","corA_RNA","cpdA_RNA","cpdB_RNA","cpoB_RNA","cpsB_RNA","cpsG_RNA","cptA_RNA","cpxA_RNA","cpxP_RNA","cpxR_RNA","cra_RNA","crcB_RNA","creA_RNA","creB_RNA","creC_RNA","creD_RNA","crfC_RNA","crl_RNA","crp_RNA","crr_RNA","csdA_RNA","csdE_RNA","csgA_RNA","csgB_RNA","csgC_RNA","csgD_RNA","csgE_RNA","csgF_RNA","csgG_RNA","csiD_RNA","csiE_RNA","csiR_RNA","cspA_RNA","cspB_RNA","cspC_RNA","cspD_RNA","cspE_RNA","cspF_RNA","cspG_RNA","cspH_RNA","cspI_RNA","csrA_RNA","csrB_RNA","csrC_RNA","csrD_RNA","cstA_RNA","cueO_RNA","cueR_RNA","curA_RNA","cusA_RNA","cusB_RNA","cusC_RNA","cusF_RNA","cusR_RNA","cusS_RNA","cutA_RNA","cutC_RNA","cvpA_RNA","cvrA_RNA","cyaA_RNA","cyaR_RNA","cyaY_RNA","cybB_RNA","cybC_RNA","cycA_RNA","cydA_RNA","cydB_RNA","cydC_RNA","cydD_RNA","cydX_RNA","cynR_RNA","cynS_RNA","cynT_RNA","cynX_RNA","cyoA_RNA","cyoB_RNA","cyoC_RNA","cyoD_RNA","cyoE_RNA","cysA_RNA","cysB_RNA","cysC_RNA","cysD_RNA","cysE_RNA","cysG_RNA","cysH_RNA","cysI_RNA","cysJ_RNA","cysK_RNA","cysM_RNA","cysN_RNA","cysP_RNA","cysQ_RNA","cysS_RNA","cysT_RNA","cysU_RNA","cysW_RNA","cysZ_RNA","cytR_RNA","dacA_RNA","dacB_RNA","dacC_RNA","dacD_RNA","dadA_RNA","dadX_RNA","dam_RNA","damX_RNA","dapA_RNA","dapB_RNA","dapD_RNA","dapE_RNA","dapF_RNA","dauA_RNA","dbpA_RNA","dcd_RNA","dcm_RNA","dcp_RNA","dcrB_RNA","dctA_RNA","dctR_RNA","dcuA_RNA","dcuB_RNA","dcuC_RNA","dcuD_RNA","dcuR_RNA","dcuS_RNA","dcyD_RNA","ddlA_RNA","ddlB_RNA","ddpA_RNA","ddpB_RNA","ddpC_RNA","ddpD_RNA","ddpF_RNA","ddpX_RNA","deaD_RNA","dedA_RNA","dedD_RNA","def_RNA","degP_RNA","degQ_RNA","degS_RNA","deoA_RNA","deoB_RNA","deoC_RNA","deoD_RNA","deoR_RNA","der_RNA","dfp_RNA","dgcC_RNA","dgcE_RNA","dgcF_RNA","dgcI_RNA","dgcJ_RNA","dgcM_RNA","dgcN_RNA","dgcP_RNA","dgcQ_RNA","dgcT_RNA","dgcZ_RNA","dgkA_RNA","dgoA_RNA","dgoD_RNA","dgoK_RNA","dgoR_RNA","dgoT_RNA","dgt_RNA","dhaK_RNA","dhaL_RNA","dhaM_RNA","dhaR_RNA","diaA_RNA","dicA_RNA","dicB_RNA","dicC_RNA","dicF_RNA","dinB_RNA","dinD_RNA","dinF_RNA","dinG_RNA","dinI_RNA","dinJ_RNA","djlA_RNA","djlB_RNA","djlC_RNA","dkgA_RNA","dkgB_RNA","dksA_RNA","dld_RNA","dmlA_RNA","dmlR_RNA","dmsA_RNA","dmsB_RNA","dmsC_RNA","dmsD_RNA","dnaA_RNA","dnaB_RNA","dnaC_RNA","dnaE_RNA","dnaG_RNA","dnaJ_RNA","dnaK_RNA","dnaN_RNA","dnaQ_RNA","dnaT_RNA","dnaX_RNA","dosC_RNA","dosP_RNA","dpiA_RNA","dpiB_RNA","dppA_RNA","dppB_RNA","dppC_RNA","dppD_RNA","dppF_RNA","dps_RNA","dsbA_RNA","dsbB_RNA","dsbC_RNA","dsbD_RNA","dsbG_RNA","dsdA_RNA","dsdC_RNA","dsdX_RNA","dsrB_RNA","dtd_RNA","dtpA_RNA","dtpB_RNA","dtpC_RNA","dtpD_RNA","dusA_RNA","dusB_RNA","dusC_RNA","dut_RNA","dxr_RNA","dxs_RNA","eaeH_RNA","eamA_RNA","eamB_RNA","ebgA_RNA","ebgC_RNA","ebgR_RNA","ecnA_RNA","ecnB_RNA","eco_RNA","ecpA_RNA","ecpB_RNA","ecpC_RNA","ecpD_RNA","ecpE_RNA","ecpR_RNA","eda_RNA","edd_RNA","efeB_RNA","efeO_RNA","efp_RNA","elaA_RNA","elaB_RNA","elaD_RNA","elbB_RNA","elfA_RNA","elfC_RNA","elfD_RNA","elfG_RNA","elyC_RNA","emrA_RNA","emrB_RNA","emrD_RNA","emrE_RNA","emrK_RNA","emrY_RNA","emtA_RNA","endA_RNA","eno_RNA","entA_RNA","entB_RNA","entC_RNA","entD_RNA","entE_RNA","entF_RNA","entH_RNA","entS_RNA","envC_RNA","envR_RNA","envY_RNA","envZ_RNA","epd_RNA","epmA_RNA","epmB_RNA","epmC_RNA","eptA_RNA","eptB_RNA","eptC_RNA","era_RNA","erpA_RNA","essD_RNA","essQ_RNA","etk_RNA","etp_RNA","ettA_RNA","eutA_RNA","eutB_RNA","eutC_RNA","eutD_RNA","eutE_RNA","eutG_RNA","eutH_RNA","eutJ_RNA","eutK_RNA","eutL_RNA","eutM_RNA","eutN_RNA","eutP_RNA","eutQ_RNA","eutR_RNA","eutS_RNA","eutT_RNA","evgA_RNA","evgS_RNA","exbB_RNA","exbD_RNA","exoX_RNA","exuR_RNA","exuT_RNA","fabA_RNA","fabB_RNA","fabD_RNA","fabF_RNA","fabG_RNA","fabH_RNA","fabI_RNA","fabR_RNA","fabZ_RNA","fadA_RNA","fadB_RNA","fadD_RNA","fadE_RNA","fadH_RNA","fadI_RNA","fadJ_RNA","fadK_RNA","fadL_RNA","fadM_RNA","fadR_RNA","fau_RNA","fbaA_RNA","fbaB_RNA","fbp_RNA","fcl_RNA","fdhD_RNA","fdhE_RNA","fdhF_RNA","fdnG_RNA","fdnH_RNA","fdnI_RNA","fdoG_RNA","fdoH_RNA","fdoI_RNA","fdx_RNA","feaB_RNA","feaR_RNA","fecA_RNA","fecB_RNA","fecC_RNA","fecD_RNA","fecE_RNA","fecI_RNA","fecR_RNA","feoA_RNA","feoB_RNA","feoC_RNA","fepA_RNA","fepB_RNA","fepC_RNA","fepD_RNA","fepE_RNA","fepG_RNA","fes_RNA","fetA_RNA","fetB_RNA","ffh_RNA","ffs_RNA","fhlA_RNA","fhuA_RNA","fhuB_RNA","fhuC_RNA","fhuD_RNA","fhuE_RNA","fhuF_RNA","fic_RNA","fieF_RNA","fimA_RNA","fimB_RNA","fimC_RNA","fimD_RNA","fimE_RNA","fimF_RNA","fimG_RNA","fimH_RNA","fimI_RNA","fimZ_RNA","fis_RNA","fiu_RNA","fixA_RNA","fixB_RNA","fixC_RNA","fixX_RNA","fklB_RNA","fkpA_RNA","fkpB_RNA","fldA_RNA","fldB_RNA","flgA_RNA","flgB_RNA","flgC_RNA","flgD_RNA","flgE_RNA","flgF_RNA","flgG_RNA","flgH_RNA","flgI_RNA","flgJ_RNA","flgK_RNA","flgL_RNA","flgM_RNA","flgN_RNA","flhA_RNA","flhB_RNA","flhC_RNA","flhD_RNA","flhE_RNA","fliA_RNA","fliC_RNA","fliD_RNA","fliE_RNA","fliF_RNA","fliG_RNA","fliH_RNA","fliI_RNA","fliJ_RNA","fliK_RNA","fliL_RNA","fliM_RNA","fliN_RNA","fliO_RNA","fliP_RNA","fliQ_RNA","fliR_RNA","fliS_RNA","fliT_RNA","fliZ_RNA","flk_RNA","flu_RNA","flxA_RNA","fmt_RNA","fnr_RNA","focA_RNA","focB_RNA","folA_RNA","folB_RNA","folC_RNA","folD_RNA","folE_RNA","folK_RNA","folM_RNA","folP_RNA","folX_RNA","fpr_RNA","frc_RNA","frdA_RNA","frdB_RNA","frdC_RNA","frdD_RNA","fre_RNA","frlA_RNA","frlB_RNA","frlC_RNA","frlD_RNA","frlR_RNA","frmA_RNA","frmB_RNA","frmR_RNA","frr_RNA","frsA_RNA","fruA_RNA","fruB_RNA","fruK_RNA","frvA_RNA","frvB_RNA","frvR_RNA","frvX_RNA","frwB_RNA","frwC_RNA","frwD_RNA","fryA_RNA","fryC_RNA","fsaA_RNA","fsaB_RNA","fsr_RNA","ftnA_RNA","ftnB_RNA","ftsA_RNA","ftsB_RNA","ftsE_RNA","ftsH_RNA","ftsI_RNA","ftsK_RNA","ftsL_RNA","ftsN_RNA","ftsP_RNA","ftsQ_RNA","ftsW_RNA","ftsX_RNA","ftsY_RNA","ftsZ_RNA","fucA_RNA","fucI_RNA","fucK_RNA","fucO_RNA","fucP_RNA","fucR_RNA","fucU_RNA","fumA_RNA","fumB_RNA","fumC_RNA","fur_RNA","fusA_RNA","fxsA_RNA","gabD_RNA","gabP_RNA","gabT_RNA","gadA_RNA","gadB_RNA","gadC_RNA","gadE_RNA","gadW_RNA","gadX_RNA","gadY_RNA","galE_RNA","galF_RNA","galK_RNA","galM_RNA","galP_RNA","galR_RNA","galS_RNA","galT_RNA","galU_RNA","gapA_RNA","garD_RNA","garK_RNA","garL_RNA","garP_RNA","garR_RNA","gatA_RNA","gatB_RNA","gatC_RNA","gatD_RNA","gatY_RNA","gatZ_RNA","gcd_RNA","gcl_RNA","gcvA_RNA","gcvB_RNA","gcvH_RNA","gcvP_RNA","gcvR_RNA","gcvT_RNA","gdhA_RNA","gfcA_RNA","gfcB_RNA","gfcC_RNA","gfcD_RNA","gfcE_RNA","ggt_RNA","ghoS_RNA","ghoT_RNA","ghrA_RNA","ghrB_RNA","ghxP_RNA","ghxQ_RNA","glcA_RNA","glcB_RNA","glcC_RNA","glcD_RNA","glcE_RNA","glcF_RNA","glcG_RNA","gldA_RNA","glf_RNA","glgA_RNA","glgB_RNA","glgC_RNA","glgP_RNA","glgS_RNA","glgX_RNA","glk_RNA","glmM_RNA","glmS_RNA","glmU_RNA","glmY_RNA","glmZ_RNA","glnA_RNA","glnB_RNA","glnD_RNA","glnE_RNA","glnG_RNA","glnH_RNA","glnK_RNA","glnL_RNA","glnP_RNA","glnQ_RNA","glnS_RNA","glnU_RNA","glnV_RNA","glnW_RNA","glnX_RNA","gloA_RNA","gloB_RNA","gloC_RNA","glpA_RNA","glpB_RNA","glpC_RNA","glpD_RNA","glpE_RNA","glpF_RNA","glpG_RNA","glpK_RNA","glpQ_RNA","glpR_RNA","glpT_RNA","glpX_RNA","glrK_RNA","glrR_RNA","gltA_RNA","gltB_RNA","gltD_RNA","gltF_RNA","gltI_RNA","gltJ_RNA","gltK_RNA","gltL_RNA","gltP_RNA","gltS_RNA","gltT_RNA","gltU_RNA","gltV_RNA","gltW_RNA","gltX_RNA","gluQ_RNA","glvB_RNA","glvC_RNA","glvG_RNA","glxK_RNA","glxR_RNA","glyA_RNA","glyQ_RNA","glyS_RNA","glyT_RNA","glyU_RNA","glyV_RNA","glyW_RNA","glyX_RNA","glyY_RNA","gmd_RNA","gmhB_RNA","gmk_RNA","gmm_RNA","gnd_RNA","gnsA_RNA","gnsB_RNA","gntK_RNA","gntP_RNA","gntR_RNA","gntT_RNA","gntU_RNA","gntX_RNA","gor_RNA","gph_RNA","gpmA_RNA","gpmM_RNA","gpp_RNA","gpsA_RNA","gpt_RNA","grcA_RNA","greA_RNA","greB_RNA","groL_RNA","groS_RNA","grpE_RNA","grxA_RNA","grxB_RNA","grxC_RNA","grxD_RNA","gshA_RNA","gshB_RNA","gsiA_RNA","gsiB_RNA","gsiC_RNA","gsiD_RNA","gsk_RNA","gspA_RNA","gspB_RNA","gspC_RNA","gspD_RNA","gspE_RNA","gspF_RNA","gspG_RNA","gspH_RNA","gspI_RNA","gspJ_RNA","gspK_RNA","gspL_RNA","gspM_RNA","gspO_RNA","gss_RNA","gstA_RNA","gstB_RNA","guaA_RNA","guaB_RNA","guaC_RNA","guaD_RNA","gudD_RNA","gudP_RNA","gudX_RNA","gutM_RNA","gutQ_RNA","gyrA_RNA","gyrB_RNA","hcaB_RNA","hcaC_RNA","hcaD_RNA","hcaE_RNA","hcaF_RNA","hcaR_RNA","hcaT_RNA","hchA_RNA","hcp_RNA","hcr_RNA","hda_RNA","hdeA_RNA","hdeB_RNA","hdeD_RNA","hdfR_RNA","hdhA_RNA","helD_RNA","hemA_RNA","hemB_RNA","hemC_RNA","hemD_RNA","hemE_RNA","hemF_RNA","hemG_RNA","hemH_RNA","hemL_RNA","hemN_RNA","hemX_RNA","hemY_RNA","hepA_RNA","hflC_RNA","hflD_RNA","hflK_RNA","hflX_RNA","hfq_RNA","hha_RNA","hicA_RNA","hicB_RNA","higA_RNA","higB_RNA","hinT_RNA","hipA_RNA","hipB_RNA","hisA_RNA","hisB_RNA","hisC_RNA","hisD_RNA","hisF_RNA","hisG_RNA","hisH_RNA","hisI_RNA","hisJ_RNA","hisL_RNA","hisM_RNA","hisP_RNA","hisQ_RNA","hisR_RNA","hisS_RNA","hlyE_RNA","hmp_RNA","hns_RNA","hofB_RNA","hofC_RNA","hofM_RNA","hofN_RNA","hofO_RNA","hofP_RNA","hofQ_RNA","hokA_RNA","hokB_RNA","hokC_RNA","hokD_RNA","hokE_RNA","holA_RNA","holB_RNA","holC_RNA","holD_RNA","holE_RNA","hpf_RNA","hpt_RNA","hrpA_RNA","hrpB_RNA","hscA_RNA","hscB_RNA","hscC_RNA","hsdM_RNA","hsdR_RNA","hsdS_RNA","hslJ_RNA","hslO_RNA","hslR_RNA","hslU_RNA","hslV_RNA","hspQ_RNA","hsrA_RNA","htgA_RNA","htpG_RNA","htpX_RNA","htrE_RNA","htrL_RNA","hupA_RNA","hupB_RNA","hyaA_RNA","hyaB_RNA","hyaC_RNA","hyaD_RNA","hyaE_RNA","hyaF_RNA","hybA_RNA","hybB_RNA","hybC_RNA","hybD_RNA","hybE_RNA","hybF_RNA","hybG_RNA","hybO_RNA","hycA_RNA","hycB_RNA","hycC_RNA","hycD_RNA","hycE_RNA","hycF_RNA","hycG_RNA","hycH_RNA","hycI_RNA","hydN_RNA","hyfA_RNA","hyfB_RNA","hyfC_RNA","hyfD_RNA","hyfE_RNA","hyfF_RNA","hyfG_RNA","hyfH_RNA","hyfI_RNA","hyfJ_RNA","hyfR_RNA","hyi_RNA","hypA_RNA","hypB_RNA","hypC_RNA","hypD_RNA","hypE_RNA","hypF_RNA","hypT_RNA","hyuA_RNA","iaaA_RNA","iadA_RNA","iap_RNA","ibaG_RNA","ibpA_RNA","ibpB_RNA","icd_RNA","iclR_RNA","idi_RNA","idnD_RNA","idnK_RNA","idnO_RNA","idnR_RNA","idnT_RNA","ihfA_RNA","ihfB_RNA","ileS_RNA","ileT_RNA","ileU_RNA","ileV_RNA","ileX_RNA","ileY_RNA","ilvA_RNA","ilvB_RNA","ilvC_RNA","ilvD_RNA","ilvE_RNA","ilvH_RNA","ilvI_RNA","ilvL_RNA","ilvM_RNA","ilvN_RNA","ilvY_RNA","inaA_RNA","infA_RNA","infB_RNA","infC_RNA",insA-1,insA-2,insA-3,insA-4,insA-5,insA-6,insA-7,insB-1,insB-2,insB-3,insB-4,insB-5,insB-6,insC-1,insC-2,insC-3,insC-4,insC-5,insC-6,"insD_RNA",insD-1,insD-2,insD-3,insD-4,insD-5,insD-6,insE-1,insE-2,insE-3,insE-4,insE-5,insF-1,insF-2,insF-3,insF-4,insF-5,"insG_RNA",insH-1,insH-10,insH-11,insH-2,insH-3,insH-4,insH-5,insH-6,insH-7,insH-8,insH-9,insI-1,insI-2,insI-3,"insJ_RNA","insK_RNA",insL-1,insL-2,insL-3,"insM_RNA",insN-1,insN-2,insO-1,insO-2,"intA_RNA","intB_RNA","intD_RNA","intE_RNA","intF_RNA","intG_RNA","intQ_RNA","intR_RNA","intS_RNA","intZ_RNA","iraD_RNA","iraM_RNA","iraP_RNA","iscA_RNA","iscR_RNA","iscS_RNA","iscU_RNA","iscX_RNA","ispA_RNA","ispB_RNA","ispD_RNA","ispE_RNA","ispF_RNA","ispG_RNA","ispH_RNA","ispU_RNA","isrB_RNA","isrC_RNA","ivbL_RNA","ivy_RNA","katE_RNA","katG_RNA","kbaY_RNA","kbaZ_RNA","kbl_RNA","kch_RNA","kdgK_RNA","kdgR_RNA","kdgT_RNA","kdpA_RNA","kdpB_RNA","kdpC_RNA","kdpD_RNA","kdpE_RNA","kdpF_RNA","kdsA_RNA","kdsB_RNA","kdsC_RNA","kdsD_RNA","kduD_RNA","kduI_RNA","kefB_RNA","kefC_RNA","kefF_RNA","kefG_RNA","kgtP_RNA","kilR_RNA","kptA_RNA","kup_RNA","lacA_RNA","lacI_RNA","lacY_RNA","lacZ_RNA","lamB_RNA","lapA_RNA","lapB_RNA","ldcA_RNA","ldcC_RNA","ldhA_RNA","ldrA_RNA","ldrB_RNA","ldrC_RNA","ldrD_RNA","ldtA_RNA","ldtB_RNA","ldtC_RNA","ldtD_RNA","ldtE_RNA","lepA_RNA","lepB_RNA","leuA_RNA","leuB_RNA","leuC_RNA","leuD_RNA","leuE_RNA","leuL_RNA","leuO_RNA","leuP_RNA","leuQ_RNA","leuS_RNA","leuT_RNA","leuU_RNA","leuV_RNA","leuW_RNA","leuZ_RNA","lexA_RNA","lfhA_RNA","lgoD_RNA","lgoR_RNA","lgoT_RNA","lgt_RNA","lhgO_RNA","lhr_RNA","ligA_RNA","ligB_RNA","lipA_RNA","lipB_RNA","lit_RNA","livF_RNA","livG_RNA","livH_RNA","livJ_RNA","livK_RNA","livM_RNA","lldD_RNA","lldP_RNA","lldR_RNA","lnt_RNA","loiP_RNA","lolA_RNA","lolB_RNA","lolC_RNA","lolD_RNA","lolE_RNA",lo"mR_1_RNA",lo"mR_2_RNA","lon_RNA","lpcA_RNA","lpd_RNA","lplA_RNA","lplT_RNA","lpoA_RNA","lpoB_RNA","lpp_RNA","lptA_RNA","lptB_RNA","lptC_RNA","lptD_RNA","lptE_RNA","lptF_RNA","lptG_RNA","lpxA_RNA","lpxB_RNA","lpxC_RNA","lpxD_RNA","lpxH_RNA","lpxK_RNA","lpxL_RNA","lpxM_RNA","lpxP_RNA","lpxT_RNA","lrhA_RNA","lrp_RNA","lspA_RNA","lsrA_RNA","lsrB_RNA","lsrC_RNA","lsrD_RNA","lsrF_RNA","lsrG_RNA","lsrK_RNA","lsrR_RNA","ltaE_RNA","luxS_RNA","lysA_RNA","lysC_RNA","lysO_RNA","lysP_RNA","lysQ_RNA","lysR_RNA","lysS_RNA","lysT_RNA","lysU_RNA","lysV_RNA","lysW_RNA","lysY_RNA","lysZ_RNA","lyxK_RNA","maa_RNA","macA_RNA","macB_RNA","maeA_RNA","maeB_RNA","mak_RNA","malE_RNA","malF_RNA","malG_RNA","malI_RNA","malK_RNA","malM_RNA","malP_RNA","malQ_RNA","malS_RNA","malT_RNA","malX_RNA","malY_RNA","malZ_RNA","manA_RNA","manX_RNA","manY_RNA","manZ_RNA","map_RNA","marA_RNA","marB_RNA","marC_RNA","marR_RNA","matP_RNA","mazE_RNA","mazF_RNA","mazG_RNA","mcaS_RNA","mcbA_RNA","mcbR_RNA","mcrA_RNA","mcrB_RNA","mcrC_RNA","mdaB_RNA","mdfA_RNA","mdh_RNA","mdlA_RNA","mdlB_RNA","mdtA_RNA","mdtB_RNA","mdtC_RNA","mdtD_RNA","mdtE_RNA","mdtF_RNA","mdtG_RNA","mdtH_RNA","mdtI_RNA","mdtJ_RNA","mdtK_RNA","mdtL_RNA","mdtM_RNA","mdtN_RNA","mdtO_RNA","mdtP_RNA","mdtQ_RNA","melA_RNA","melB_RNA","melR_RNA","menA_RNA","menB_RNA","menC_RNA","menD_RNA","menE_RNA","menF_RNA","menH_RNA","menI_RNA","mepA_RNA","mepH_RNA","mepM_RNA","mepS_RNA","metA_RNA","metB_RNA","metC_RNA","metE_RNA","metF_RNA","metG_RNA","metH_RNA","metI_RNA","metJ_RNA","metK_RNA","metL_RNA","metN_RNA","metQ_RNA","metR_RNA","metT_RNA","metU_RNA","metV_RNA","metW_RNA","metY_RNA","metZ_RNA","mfd_RNA","mglA_RNA","mglB_RNA","mglC_RNA","mgrB_RNA","mgsA_RNA","mgtA_RNA","mhpA_RNA","mhpB_RNA","mhpC_RNA","mhpD_RNA","mhpE_RNA","mhpF_RNA","mhpR_RNA","mhpT_RNA","miaA_RNA","miaB_RNA","micC_RNA","micF_RNA","minC_RNA","minD_RNA","minE_RNA","mioC_RNA","mipA_RNA","mlaA_RNA","mlaB_RNA","mlaC_RNA","mlaD_RNA","mlaE_RNA","mlaF_RNA","mlc_RNA","mliC_RNA","mlrA_RNA","mltA_RNA","mltB_RNA","mltC_RNA","mltD_RNA","mltF_RNA","mmuM_RNA","mmuP_RNA","mnaT_RNA","mngA_RNA","mngB_RNA","mngR_RNA","mnmA_RNA","mnmC_RNA","mnmE_RNA","mnmG_RNA","mntH_RNA","mntP_RNA","mntR_RNA","moaA_RNA","moaB_RNA","moaC_RNA","moaD_RNA","moaE_RNA","mobA_RNA","mobB_RNA","mocA_RNA","modA_RNA","modB_RNA","modC_RNA","modE_RNA","modF_RNA","moeA_RNA","moeB_RNA","mog_RNA","mokB_RNA","mokC_RNA","motA_RNA","motB_RNA","mpaA_RNA","mpl_RNA","mppA_RNA","mprA_RNA","mqo_RNA","mqsA_RNA","mqsR_RNA","mraY_RNA","mraZ_RNA","mrcA_RNA","mrcB_RNA","mrdA_RNA","mrdB_RNA","mreB_RNA","mreC_RNA","mreD_RNA","mrp_RNA","mrr_RNA","msbA_RNA","mscK_RNA","mscL_RNA","mscM_RNA","mscS_RNA","msrA_RNA","msrB_RNA","msrC_RNA","msyB_RNA","mtfA_RNA","mtgA_RNA","mtlA_RNA","mtlD_RNA","mtlR_RNA","mtn_RNA","mtr_RNA","mug_RNA","mukB_RNA","mukE_RNA","mukF_RNA","murA_RNA","murB_RNA","murC_RNA","murD_RNA","murE_RNA","murF_RNA","murG_RNA","murI_RNA","murJ_RNA","murP_RNA","murQ_RNA","murR_RNA","mutH_RNA","mutL_RNA","mutM_RNA","mutS_RNA","mutT_RNA","mutY_RNA","mzrA_RNA","nac_RNA","nadA_RNA","nadB_RNA","nadC_RNA","nadD_RNA","nadE_RNA","nadK_RNA","nadR_RNA","nagA_RNA","nagB_RNA","nagC_RNA","nagE_RNA","nagK_RNA","nagZ_RNA","nanA_RNA","nanC_RNA","nanE_RNA","nanK_RNA","nanM_RNA","nanR_RNA","nanS_RNA","nanT_RNA","napA_RNA","napB_RNA","napC_RNA","napD_RNA","napF_RNA","napG_RNA","napH_RNA","narG_RNA","narH_RNA","narI_RNA","narJ_RNA","narK_RNA","narL_RNA","narP_RNA","narQ_RNA","narU_RNA","narV_RNA","narW_RNA","narX_RNA","narY_RNA","narZ_RNA","ndh_RNA","ndk_RNA","nei_RNA","nemA_RNA","nemR_RNA","nepI_RNA","nfi_RNA","nfo_RNA","nfrA_RNA","nfrB_RNA","nfsA_RNA","nfsB_RNA","nfuA_RNA","nhaA_RNA","nhaB_RNA","nhaR_RNA","nhoA_RNA","nikA_RNA","nikB_RNA","nikC_RNA","nikD_RNA","nikE_RNA","nikR_RNA","nimR_RNA","nimT_RNA","ninE_RNA","nirB_RNA","nirC_RNA","nirD_RNA","nlpA_RNA","nlpC_RNA","nlpD_RNA","nlpE_RNA","nlpI_RNA","nmpC_RNA","nohA_RNA","nohB_RNA","norR_RNA","norV_RNA","norW_RNA","npr_RNA","nrdA_RNA","nrdB_RNA","nrdD_RNA","nrdE_RNA","nrdF_RNA","nrdG_RNA","nrdH_RNA","nrdI_RNA","nrdR_RNA","nrfA_RNA","nrfB_RNA","nrfC_RNA","nrfD_RNA","nrfE_RNA","nrfF_RNA","nrfG_RNA","nsrR_RNA","nth_RNA","nudB_RNA","nudC_RNA","nudE_RNA","nudF_RNA","nudG_RNA","nudI_RNA","nudJ_RNA","nudK_RNA","nudL_RNA","nuoA_RNA","nuoB_RNA","nuoC_RNA","nuoE_RNA","nuoF_RNA","nuoG_RNA","nuoH_RNA","nuoI_RNA","nuoJ_RNA","nuoK_RNA","nuoL_RNA","nuoM_RNA","nuoN_RNA","nupC_RNA","nupG_RNA","nupX_RNA","nusA_RNA","nusB_RNA","nusG_RNA","obgE_RNA","ogrK_RNA","ogt_RNA","ompA_RNA","ompC_RNA","ompF_RNA","ompG_RNA","ompN_RNA","ompR_RNA","ompT_RNA","ompW_RNA","ompX_RNA","omrA_RNA","omrB_RNA","opgB_RNA","opgC_RNA","opgD_RNA","opgE_RNA","opgG_RNA","opgH_RNA","oppA_RNA","oppB_RNA","oppC_RNA","oppD_RNA","oppF_RNA","orn_RNA","ortT_RNA","osmB_RNA","osmC_RNA","osmE_RNA","osmF_RNA","osmY_RNA","otsA_RNA","otsB_RNA","oxc_RNA","oxyR_RNA","oxyS_RNA","paaA_RNA","paaB_RNA","paaC_RNA","paaD_RNA","paaE_RNA","paaF_RNA","paaG_RNA","paaH_RNA","paaI_RNA","paaJ_RNA","paaK_RNA","paaX_RNA","paaY_RNA","paaZ_RNA","pabA_RNA","pabB_RNA","pabC_RNA","pal_RNA","panB_RNA","panC_RNA","panD_RNA","panE_RNA","panF_RNA","panZ_RNA","paoA_RNA","paoB_RNA","paoC_RNA","paoD_RNA","parC_RNA","parE_RNA","patA_RNA","patD_RNA","patZ_RNA","pbpC_RNA","pbpG_RNA","pck_RNA","pcm_RNA","pcnB_RNA","pdeA_RNA","pdeB_RNA","pdeC_RNA","pdeD_RNA","pdeF_RNA","pdeH_RNA","pdeI_RNA","pdeK_RNA","pdeL_RNA","pdeN_RNA","pdeR_RNA","pdhR_RNA","pdxA_RNA","pdxB_RNA","pdxH_RNA","pdxJ_RNA","pdxK_RNA","pdxY_RNA","pepA_RNA","pepB_RNA","pepD_RNA","pepE_RNA","pepN_RNA","pepP_RNA","pepQ_RNA","pepT_RNA","perR_RNA","pfkA_RNA","pfkB_RNA","pflA_RNA","pflB_RNA","pflC_RNA","pflD_RNA","pgaA_RNA","pgaB_RNA","pgaC_RNA","pgaD_RNA","pgi_RNA","pgk_RNA","pgl_RNA","pgm_RNA","pgpA_RNA","pgpB_RNA","pgpC_RNA","pgrR_RNA","pgsA_RNA","pheA_RNA","pheL_RNA","pheM_RNA","pheP_RNA","pheS_RNA","pheT_RNA","pheU_RNA","pheV_RNA","phnC_RNA","phnD_RNA",ph"nE_1_RNA",ph"nE_2_RNA","phnF_RNA","phnG_RNA","phnH_RNA","phnI_RNA","phnJ_RNA","phnK_RNA","phnL_RNA","phnM_RNA","phnN_RNA","phnO_RNA","phnP_RNA","phoA_RNA","phoB_RNA","phoH_RNA","phoP_RNA","phoQ_RNA","phoR_RNA","phoU_RNA","php_RNA","phr_RNA","pinE_RNA","pinH_RNA","pinQ_RNA","pinR_RNA","pitA_RNA","pitB_RNA","plaP_RNA","pldA_RNA","pldB_RNA","pliG_RNA","plsB_RNA","plsC_RNA","plsX_RNA","pmbA_RNA","pmrD_RNA","pncA_RNA","pncB_RNA","pncC_RNA","pnp_RNA","pntA_RNA","pntB_RNA","pnuC_RNA","polA_RNA","polB_RNA","potA_RNA","potB_RNA","potC_RNA","potD_RNA","potE_RNA","potF_RNA","potG_RNA","potH_RNA","potI_RNA","poxB_RNA","ppa_RNA","ppc_RNA","ppdA_RNA","ppdB_RNA","ppdC_RNA","ppdD_RNA","pphA_RNA","pphB_RNA","ppiA_RNA","ppiB_RNA","ppiC_RNA","ppiD_RNA","ppk_RNA","pppA_RNA","ppsA_RNA","ppsR_RNA","pptA_RNA","ppx_RNA","pqiA_RNA","pqiB_RNA","pqqL_RNA","prc_RNA","preA_RNA","preT_RNA","prfA_RNA","prfB_RNA","prfC_RNA","prfH_RNA","priA_RNA","priB_RNA","priC_RNA","prkB_RNA","prlC_RNA","prlF_RNA","prmA_RNA","prmB_RNA","prmC_RNA","proA_RNA","proB_RNA","proC_RNA","proL_RNA","proM_RNA","proP_RNA","proQ_RNA","proS_RNA","proV_RNA","proW_RNA","proX_RNA","proY_RNA","prpB_RNA","prpC_RNA","prpD_RNA","prpE_RNA","prpR_RNA","prs_RNA","psd_RNA","psiE_RNA","psiF_RNA","pspA_RNA","pspB_RNA","pspC_RNA","pspD_RNA","pspE_RNA","pspF_RNA","pspG_RNA","psrO_RNA","pssA_RNA","pstA_RNA","pstB_RNA","pstC_RNA","pstS_RNA","psuG_RNA","psuK_RNA","psuT_RNA","pta_RNA","pth_RNA","ptrA_RNA","ptrB_RNA","ptsA_RNA","ptsG_RNA","ptsH_RNA","ptsI_RNA","ptsN_RNA","ptsP_RNA","purA_RNA","purB_RNA","purC_RNA","purD_RNA","purE_RNA","purF_RNA","purH_RNA","purK_RNA","purL_RNA","purM_RNA","purN_RNA","purR_RNA","purT_RNA","purU_RNA","putA_RNA","putP_RNA","puuA_RNA","puuB_RNA","puuC_RNA","puuD_RNA","puuE_RNA","puuP_RNA","puuR_RNA","pykA_RNA","pykF_RNA","pyrB_RNA","pyrC_RNA","pyrD_RNA","pyrE_RNA","pyrF_RNA","pyrG_RNA","pyrH_RNA","pyrI_RNA","pyrL_RNA","qmcA_RNA","qor_RNA","qseB_RNA","qseC_RNA","queA_RNA","queC_RNA","queD_RNA","queE_RNA","queF_RNA","queG_RNA","racC_RNA","racR_RNA","radA_RNA","radD_RNA","raiA_RNA","ralR_RNA","rapZ_RNA","rarA_RNA","rarD_RNA","ratA_RNA","ratB_RNA","ravA_RNA","rayT_RNA","rbbA_RNA","rbfA_RNA","rbn_RNA","rbsA_RNA","rbsB_RNA","rbsC_RNA","rbsD_RNA","rbsK_RNA","rbsR_RNA","rcdA_RNA","rclA_RNA","rclB_RNA","rclC_RNA","rclR_RNA","rcnA_RNA","rcnB_RNA","rcnR_RNA","rcsA_RNA","rcsB_RNA","rcsC_RNA","rcsD_RNA","rcsF_RNA","rdgB_RNA","rdgC_RNA","rdlA_RNA","rdlB_RNA","rdlC_RNA","rdlD_RNA","rdoA_RNA","recA_RNA","recB_RNA","recC_RNA","recD_RNA","recE_RNA","recF_RNA","recG_RNA","recJ_RNA","recN_RNA","recO_RNA","recQ_RNA","recR_RNA","recX_RNA","relA_RNA","relB_RNA","relE_RNA","rem_RNA","renD_RNA","rep_RNA","rfaD_RNA","rfaE_RNA","rfaH_RNA","rfbA_RNA","rfbB_RNA","rfbC_RNA","rfbD_RNA","rfbX_RNA","rfe_RNA","rffA_RNA","rffC_RNA","rffG_RNA","rffH_RNA","rffM_RNA","rffT_RNA","rhaA_RNA","rhaB_RNA","rhaD_RNA","rhaM_RNA","rhaR_RNA","rhaS_RNA","rhaT_RNA","rhlB_RNA","rhlE_RNA","rho_RNA","rhoL_RNA","rhsA_RNA","rhsB_RNA","rhsC_RNA","rhsD_RNA","rhsE_RNA","rhtA_RNA","rhtB_RNA","rhtC_RNA","ribA_RNA","ribB_RNA","ribC_RNA","ribD_RNA","ribE_RNA","ribF_RNA","ridA_RNA","rihA_RNA","rihB_RNA","rihC_RNA","rimI_RNA","rimJ_RNA","rimK_RNA","rimL_RNA","rimM_RNA","rimO_RNA","rimP_RNA","rlmA_RNA","rlmB_RNA","rlmC_RNA","rlmD_RNA","rlmE_RNA","rlmF_RNA","rlmG_RNA","rlmH_RNA","rlmI_RNA","rlmJ_RNA","rlmL_RNA","rlmM_RNA","rlmN_RNA","rlpA_RNA","rluA_RNA","rluB_RNA","rluC_RNA","rluD_RNA","rluE_RNA","rluF_RNA","rmf_RNA","rmuC_RNA","rna_RNA","rnb_RNA","rnc_RNA","rnd_RNA","rne_RNA","rng_RNA","rnhA_RNA","rnhB_RNA","rnk_RNA","rnlA_RNA","rnlB_RNA","rnpA_RNA","rnpB_RNA","rnr_RNA","rnt_RNA","rob_RNA","rodZ_RNA","rof_RNA","roxA_RNA","rpe_RNA","rph_RNA","rpiA_RNA","rpiB_RNA","rpiR_RNA","rplA_RNA","rplB_RNA","rplC_RNA","rplD_RNA","rplE_RNA","rplF_RNA","rplI_RNA","rplJ_RNA","rplK_RNA","rplL_RNA","rplM_RNA","rplN_RNA","rplO_RNA","rplP_RNA","rplQ_RNA","rplR_RNA","rplS_RNA","rplT_RNA","rplU_RNA","rplV_RNA","rplW_RNA","rplX_RNA","rplY_RNA","rpmA_RNA","rpmB_RNA","rpmC_RNA","rpmD_RNA","rpmE_RNA","rpmF_RNA","rpmG_RNA","rpmH_RNA","rpmI_RNA","rpmJ_RNA","rpoA_RNA","rpoB_RNA","rpoC_RNA","rpoD_RNA","rpoE_RNA","rpoH_RNA","rpoN_RNA","rpoS_RNA","rpoZ_RNA","rppH_RNA","rprA_RNA","rpsA_RNA","rpsB_RNA","rpsC_RNA","rpsD_RNA","rpsE_RNA","rpsF_RNA","rpsG_RNA","rpsH_RNA","rpsI_RNA","rpsJ_RNA","rpsK_RNA","rpsL_RNA","rpsM_RNA","rpsN_RNA","rpsO_RNA","rpsP_RNA","rpsQ_RNA","rpsR_RNA","rpsS_RNA","rpsT_RNA","rpsU_RNA","rraA_RNA","rraB_RNA","rrfA_RNA","rrfB_RNA","rrfC_RNA","rrfD_RNA","rrfE_RNA","rrfF_RNA","rrfG_RNA","rrfH_RNA","rrlA_RNA","rrlB_RNA","rrlC_RNA","rrlD_RNA","rrlE_RNA","rrlG_RNA","rrlH_RNA","rrrD_RNA","rrrQ_RNA","rrsA_RNA","rrsB_RNA","rrsC_RNA","rrsD_RNA","rrsE_RNA","rrsG_RNA","rrsH_RNA","rsd_RNA","rseA_RNA","rseB_RNA","rseC_RNA","rseP_RNA","rsfS_RNA","rsgA_RNA","rsmA_RNA","rsmB_RNA","rsmC_RNA","rsmD_RNA","rsmE_RNA","rsmF_RNA","rsmG_RNA","rsmH_RNA","rsmI_RNA","rsmJ_RNA","rspA_RNA","rspB_RNA","rssA_RNA","rssB_RNA","rstA_RNA","rstB_RNA","rsuA_RNA","rsxA_RNA","rsxB_RNA","rsxC_RNA","rsxD_RNA","rsxE_RNA","rsxG_RNA","rtcA_RNA","rtcB_RNA","rtcR_RNA","rttR_RNA","rusA_RNA","rutA_RNA","rutB_RNA","rutC_RNA","rutD_RNA","rutE_RNA","rutF_RNA","rutG_RNA","rutR_RNA","ruvA_RNA","ruvB_RNA","ruvC_RNA","rybA_RNA","rybB_RNA","rydB_RNA","ryeA_RNA","ryfA_RNA","ryhB_RNA","ryjA_RNA","rzoD_RNA","rzoR_RNA","rzpD_RNA","rzpR_RNA","sad_RNA","sanA_RNA","sapA_RNA","sapB_RNA","sapC_RNA","sapD_RNA","sapF_RNA","satP_RNA","sbcB_RNA","sbcC_RNA","sbcD_RNA","sbmA_RNA","sbmC_RNA","sbp_RNA","scpA_RNA","scpB_RNA","scpC_RNA","sdaA_RNA","sdaB_RNA","sdaC_RNA","sdhA_RNA","sdhB_RNA","sdhC_RNA","sdhD_RNA","sdhE_RNA","sdiA_RNA","sdsR_RNA","secA_RNA","secB_RNA","secD_RNA","secE_RNA","secF_RNA","secG_RNA","secM_RNA","secY_RNA","selA_RNA","selB_RNA","selC_RNA","selD_RNA","seqA_RNA","serA_RNA","serB_RNA","serC_RNA","serS_RNA","serT_RNA","serU_RNA","serV_RNA","serW_RNA","serX_RNA","setA_RNA","setB_RNA","setC_RNA","sfmA_RNA","sfmC_RNA","sfmD_RNA","sfmF_RNA","sfmH_RNA","sfsA_RNA","sfsB_RNA","sgbE_RNA","sgbH_RNA","sgbU_RNA","sgcA_RNA","sgcB_RNA","sgcC_RNA","sgcE_RNA","sgcQ_RNA","sgcR_RNA","sgcX_RNA","sgrR_RNA","sgrS_RNA","shiA_RNA","sibA_RNA","sibB_RNA","sibC_RNA","sibD_RNA","sieB_RNA","sixA_RNA","skp_RNA","slmA_RNA","slp_RNA","slt_RNA","slyA_RNA","slyB_RNA","slyD_RNA","slyX_RNA","smf_RNA","smg_RNA","smpB_RNA","smrA_RNA","smrB_RNA","smtA_RNA","sodA_RNA","sodB_RNA","sodC_RNA","sohB_RNA","sokB_RNA","sokC_RNA","solA_RNA","soxR_RNA","soxS_RNA","speA_RNA","speB_RNA","speC_RNA","speD_RNA","speE_RNA","speF_RNA","speG_RNA","spf_RNA","spoT_RNA","sppA_RNA","spy_RNA","sra_RNA","sraB_RNA","sraF_RNA","srlA_RNA","srlB_RNA","srlD_RNA","srlE_RNA","srlR_RNA","srmB_RNA","ssb_RNA","sseA_RNA","sseB_RNA","ssnA_RNA","sspA_RNA","sspB_RNA","ssrA_RNA","ssrS_RNA","sstT_RNA","ssuA_RNA","ssuB_RNA","ssuC_RNA","ssuD_RNA","ssuE_RNA","stfE_RNA","stfR_RNA","sthA_RNA","stpA_RNA","sucA_RNA","sucB_RNA","sucC_RNA","sucD_RNA","sufA_RNA","sufB_RNA","sufC_RNA","sufD_RNA","sufE_RNA","sufS_RNA","sugE_RNA","suhB_RNA","sulA_RNA","surA_RNA","sutR_RNA","sxy_RNA","syd_RNA","symE_RNA","tabA_RNA","tadA_RNA","tag_RNA","talA_RNA","talB_RNA","tam_RNA","tamA_RNA","tamB_RNA","tap_RNA","tar_RNA","tas_RNA","tatA_RNA","tatB_RNA","tatC_RNA","tatD_RNA","tatE_RNA","tauA_RNA","tauB_RNA","tauC_RNA","tauD_RNA","tbpA_RNA","tcdA_RNA","tcyJ_RNA","tcyL_RNA","tcyN_RNA","tcyP_RNA","tdcA_RNA","tdcB_RNA","tdcC_RNA","tdcD_RNA","tdcE_RNA","tdcF_RNA","tdcG_RNA","tdh_RNA","tdk_RNA","tehA_RNA","tehB_RNA","tesA_RNA","tesB_RNA","tfaD_RNA","tfaE_RNA","tfaQ_RNA","tfaR_RNA","tfaS_RNA","tfaX_RNA","tff_RNA","tgt_RNA","thiC_RNA","thiD_RNA","thiE_RNA","thiF_RNA","thiG_RNA","thiH_RNA","thiI_RNA","thiK_RNA","thiL_RNA","thiM_RNA","thiP_RNA","thiQ_RNA","thiS_RNA","thpR_RNA","thrA_RNA","thrB_RNA","thrC_RNA","thrL_RNA","thrS_RNA","thrT_RNA","thrU_RNA","thrV_RNA","thrW_RNA","thyA_RNA","tig_RNA","tilS_RNA","tktA_RNA","tktB_RNA","tldD_RNA","tmcA_RNA","tmk_RNA","tnaA_RNA","tnaB_RNA","tolA_RNA","tolB_RNA","tolC_RNA","tolQ_RNA","tolR_RNA","tomB_RNA","tonB_RNA","topA_RNA","topB_RNA","torA_RNA","torC_RNA","torD_RNA","torI_RNA","torR_RNA","torS_RNA","torT_RNA","torY_RNA","torZ_RNA","tpiA_RNA","tpr_RNA","tpx_RNA","tqsA_RNA","treA_RNA","treB_RNA","treC_RNA","treF_RNA","treR_RNA","trg_RNA","trkA_RNA","trkG_RNA","trkH_RNA","trmA_RNA","trmD_RNA","trmH_RNA","trmI_RNA","trmJ_RNA","trmL_RNA","trmO_RNA","trpA_RNA","trpB_RNA","trpC_RNA","trpD_RNA","trpE_RNA","trpL_RNA","trpR_RNA","trpS_RNA","trpT_RNA","truA_RNA","truB_RNA","truC_RNA","truD_RNA","trxA_RNA","trxB_RNA","trxC_RNA","tsaB_RNA","tsaC_RNA","tsaD_RNA","tsaE_RNA","tsf_RNA","tsgA_RNA","tsr_RNA","tsx_RNA","ttcA_RNA","ttdA_RNA","ttdB_RNA","ttdR_RNA","ttdT_RNA","tufA_RNA","tufB_RNA","tus_RNA","tusA_RNA","tusB_RNA","tusC_RNA","tusD_RNA","tusE_RNA","tynA_RNA","typA_RNA","tyrA_RNA","tyrB_RNA","tyrP_RNA","tyrR_RNA","tyrS_RNA","tyrT_RNA","tyrU_RNA","tyrV_RNA","uacT_RNA","ubiA_RNA","ubiB_RNA","ubiC_RNA","ubiD_RNA","ubiE_RNA","ubiF_RNA","ubiG_RNA","ubiH_RNA","ubiI_RNA","ubiJ_RNA","ubiX_RNA","ucpA_RNA","udk_RNA","udp_RNA","ugd_RNA","ugpA_RNA","ugpB_RNA","ugpC_RNA","ugpE_RNA","ugpQ_RNA","uhpA_RNA","uhpB_RNA","uhpC_RNA","uhpT_RNA","uidA_RNA","uidB_RNA","uidC_RNA","uidR_RNA","ulaA_RNA","ulaB_RNA","ulaC_RNA","ulaD_RNA","ulaE_RNA","ulaF_RNA","ulaG_RNA","ulaR_RNA","umpG_RNA","umpH_RNA","umuC_RNA","umuD_RNA","ung_RNA","upp_RNA","uraA_RNA","usg_RNA","ushA_RNA","uspA_RNA","uspB_RNA","uspC_RNA","uspD_RNA","uspE_RNA","uspF_RNA","uspG_RNA","uup_RNA","uvrA_RNA","uvrB_RNA","uvrC_RNA","uvrD_RNA","uvrY_RNA","uxaA_RNA","uxaB_RNA","uxaC_RNA","uxuA_RNA","uxuB_RNA","uxuR_RNA","valS_RNA","valT_RNA","valU_RNA","valV_RNA","valW_RNA","valX_RNA","valY_RNA","valZ_RNA","ves_RNA","viaA_RNA","vsr_RNA","waaA_RNA","waaB_RNA","waaC_RNA","waaF_RNA","waaG_RNA","waaH_RNA","waaJ_RNA","waaL_RNA","waaO_RNA","waaP_RNA","waaQ_RNA","waaS_RNA","waaU_RNA","waaY_RNA","waaZ_RNA","wbbH_RNA","wbbI_RNA","wbbJ_RNA","wbbK_RNA","wcaA_RNA","wcaB_RNA","wcaC_RNA","wcaD_RNA","wcaE_RNA","wcaF_RNA","wcaI_RNA","wcaJ_RNA","wcaK_RNA","wcaL_RNA","wcaM_RNA","wecB_RNA","wecC_RNA","wecH_RNA","wrbA_RNA","wza_RNA","wzb_RNA","wzc_RNA","wzxC_RNA","wzxE_RNA","wzyE_RNA","wzzB_RNA","wzzE_RNA","xanP_RNA","xanQ_RNA","xapA_RNA","xapB_RNA","xapR_RNA","xdhA_RNA","xdhB_RNA","xdhC_RNA","xdhD_RNA","xerC_RNA","xerD_RNA","xisE_RNA","xseA_RNA","xseB_RNA","xthA_RNA","xylA_RNA","xylB_RNA","xylE_RNA","xylF_RNA","xylG_RNA","xylH_RNA","xylR_RNA","yaaA_RNA","yaaI_RNA","yaaJ_RNA","yaaU_RNA","yaaW_RNA","yaaX_RNA","yaaY_RNA","yabI_RNA","yabP_RNA","yabQ_RNA","yacC_RNA","yacG_RNA","yacH_RNA","yacL_RNA","yadC_RNA","yadD_RNA","yadE_RNA","yadG_RNA","yadH_RNA","yadI_RNA","yadK_RNA","yadL_RNA","yadM_RNA","yadN_RNA","yadS_RNA","yadV_RNA","yaeF_RNA","yaeH_RNA","yaeI_RNA","yaeP_RNA","yaeQ_RNA","yaeR_RNA","yafC_RNA","yafD_RNA","yafE_RNA","yafJ_RNA","yafK_RNA","yafL_RNA","yafN_RNA","yafO_RNA","yafP_RNA","yafQ_RNA","yafS_RNA","yafT_RNA","yafU_RNA","yafV_RNA","yafW_RNA","yafX_RNA","yafY_RNA","yafZ_RNA","yagA_RNA","yagB_RNA","yagE_RNA","yagF_RNA","yagG_RNA","yagH_RNA","yagI_RNA","yagJ_RNA","yagK_RNA","yagL_RNA","yagM_RNA","yagN_RNA","yagP_RNA","yagU_RNA","yahB_RNA","yahC_RNA","yahD_RNA","yahE_RNA","yahF_RNA","yahG_RNA","yahH_RNA","yahI_RNA","yahJ_RNA","yahK_RNA","yahL_RNA","yahM_RNA","yahN_RNA","yahO_RNA","yaiA_RNA","yaiE_RNA","yaiI_RNA","yaiL_RNA","yaiO_RNA","yaiP_RNA","yaiS_RNA","yaiW_RNA","yaiY_RNA","yaiZ_RNA","yajC_RNA","yajD_RNA","yajG_RNA","yajI_RNA","yajL_RNA","yajO_RNA","yajQ_RNA","yajR_RNA","ybaA_RNA","ybaB_RNA","ybaE_RNA","ybaK_RNA","ybaL_RNA","ybaM_RNA","ybaN_RNA","ybaO_RNA","ybaP_RNA","ybaQ_RNA","ybaS_RNA","ybaT_RNA","ybaV_RNA","ybaY_RNA","ybbA_RNA","ybbB_RNA","ybbC_RNA","ybbD_RNA","ybbJ_RNA","ybbN_RNA","ybbO_RNA","ybbP_RNA","ybbW_RNA","ybbY_RNA","ybcC_RNA","ybcD_RNA","ybcF_RNA","ybcH_RNA","ybcI_RNA","ybcJ_RNA","ybcL_RNA","ybcM_RNA","ybcN_RNA","ybcO_RNA","ybcQ_RNA","ybcV_RNA","ybcW_RNA","ybcY_RNA","ybdD_RNA","ybdF_RNA","ybdG_RNA","ybdH_RNA","ybdJ_RNA","ybdK_RNA","ybdL_RNA","ybdM_RNA","ybdN_RNA","ybdO_RNA","ybdR_RNA","ybdZ_RNA","ybeD_RNA","ybeF_RNA","ybeL_RNA","ybeQ_RNA","ybeR_RNA","ybeT_RNA","ybeU_RNA","ybeX_RNA","ybeY_RNA","ybeZ_RNA","ybfA_RNA","ybfB_RNA","ybfC_RNA","ybfD_RNA","ybfE_RNA","ybfF_RNA","ybfG_RNA","ybfH_RNA","ybfL_RNA","ybfN_RNA","ybfO_RNA","ybfP_RNA","ybgA_RNA","ybgC_RNA","ybgD_RNA","ybgE_RNA","ybgI_RNA","ybgJ_RNA","ybgK_RNA","ybgL_RNA","ybgO_RNA","ybgP_RNA","ybgQ_RNA","ybgS_RNA","ybhA_RNA","ybhB_RNA","ybhC_RNA","ybhD_RNA","ybhF_RNA","ybhG_RNA","ybhH_RNA","ybhI_RNA","ybhJ_RNA","ybhK_RNA","ybhL_RNA","ybhM_RNA","ybhN_RNA","ybhP_RNA","ybhQ_RNA","ybhR_RNA","ybhS_RNA","ybiA_RNA","ybiB_RNA","ybiC_RNA","ybiH_RNA","ybiI_RNA","ybiJ_RNA","ybiO_RNA","ybiR_RNA","ybiT_RNA","ybiU_RNA","ybiV_RNA","ybiW_RNA","ybiX_RNA","ybiY_RNA","ybjC_RNA","ybjD_RNA","ybjG_RNA","ybjH_RNA","ybjI_RNA","ybjJ_RNA","ybjL_RNA","ybjM_RNA","ybjN_RNA","ybjO_RNA","ybjP_RNA","ybjQ_RNA","ybjS_RNA","ybjT_RNA","ybjX_RNA","ycaC_RNA","ycaD_RNA","ycaI_RNA","ycaK_RNA","ycaL_RNA","ycaM_RNA","ycaN_RNA","ycaO_RNA","ycaP_RNA","ycaQ_RNA","ycaR_RNA","ycbF_RNA","ycbJ_RNA","ycbK_RNA","ycbU_RNA","ycbV_RNA","ycbX_RNA","ycbZ_RNA","yccA_RNA","yccE_RNA","yccF_RNA","yccJ_RNA","yccM_RNA","yccS_RNA","yccT_RNA","yccU_RNA","yccX_RNA","ycdX_RNA","ycdY_RNA","ycdZ_RNA","yceA_RNA","yceB_RNA","yceD_RNA","yceF_RNA","yceG_RNA","yceH_RNA","yceI_RNA","yceJ_RNA","yceK_RNA","yceM_RNA","yceO_RNA","yceQ_RNA","ycfH_RNA","ycfJ_RNA","ycfK_RNA","ycfL_RNA","ycfP_RNA","ycfT_RNA","ycgB_RNA","ycgI_RNA","ycgJ_RNA","ycgL_RNA","ycgM_RNA","ycgN_RNA","ycgR_RNA","ycgV_RNA","ycgX_RNA","ycgY_RNA","ycgZ_RNA","ychA_RNA","ychE_RNA","ychF_RNA","ychH_RNA","ychJ_RNA","ychN_RNA","ychO_RNA","ychQ_RNA","ychS_RNA","yciA_RNA","yciB_RNA","yciC_RNA","yciE_RNA","yciF_RNA","yciG_RNA","yciH_RNA","yciI_RNA","yciK_RNA","yciN_RNA","yciO_RNA","yciQ_RNA","yciT_RNA","yciU_RNA","yciV_RNA","yciW_RNA","yciX_RNA","ycjD_RNA","ycjF_RNA","ycjG_RNA","ycjM_RNA","ycjN_RNA","ycjO_RNA","ycjP_RNA","ycjQ_RNA","ycjR_RNA","ycjS_RNA","ycjT_RNA","ycjU_RNA","ycjW_RNA","ycjX_RNA","ycjY_RNA","ydaE_RNA","ydaF_RNA","ydaG_RNA","ydaN_RNA","ydaQ_RNA","ydaS_RNA","ydaT_RNA","ydaU_RNA","ydaV_RNA","ydaW_RNA","ydaY_RNA","ydbC_RNA","ydbD_RNA","ydbH_RNA","ydbJ_RNA","ydbK_RNA","ydbL_RNA","ydcA_RNA","ydcC_RNA","ydcD_RNA","ydcF_RNA","ydcH_RNA","ydcI_RNA","ydcJ_RNA","ydcK_RNA","ydcL_RNA","ydcM_RNA","ydcO_RNA","ydcP_RNA","ydcR_RNA","ydcS_RNA","ydcT_RNA","ydcU_RNA","ydcV_RNA","ydcY_RNA","ydcZ_RNA","yddA_RNA","yddB_RNA","yddE_RNA","yddG_RNA","yddH_RNA","yddJ_RNA","yddL_RNA","yddM_RNA","yddW_RNA","ydeA_RNA","ydeE_RNA","ydeI_RNA","ydeK_RNA","ydeN_RNA","ydeO_RNA","ydeP_RNA","ydeQ_RNA","ydeR_RNA","ydeS_RNA","ydeT_RNA","ydeU_RNA","ydfA_RNA","ydfB_RNA","ydfC_RNA","ydfD_RNA","ydfE_RNA","ydfG_RNA","ydfH_RNA","ydfI_RNA","ydfJ_RNA","ydfK_RNA","ydfN_RNA","ydfP_RNA","ydfR_RNA","ydfT_RNA","ydfU_RNA","ydfV_RNA","ydfW_RNA","ydfX_RNA","ydfZ_RNA","ydgA_RNA","ydgC_RNA","ydgD_RNA","ydgH_RNA","ydgI_RNA","ydgJ_RNA","ydgK_RNA","ydhB_RNA","ydhC_RNA","ydhF_RNA","ydhI_RNA","ydhJ_RNA","ydhK_RNA","ydhL_RNA","ydhP_RNA","ydhQ_RNA","ydhR_RNA","ydhS_RNA","ydhT_RNA","ydhU_RNA","ydhV_RNA","ydhW_RNA","ydhX_RNA","ydhY_RNA","ydhZ_RNA","ydiB_RNA","ydiE_RNA","ydiF_RNA","ydiH_RNA","ydiJ_RNA","ydiK_RNA","ydiL_RNA","ydiM_RNA","ydiO_RNA","ydiP_RNA","ydiQ_RNA","ydiR_RNA","ydiS_RNA","ydiT_RNA","ydiU_RNA","ydiV_RNA","ydiY_RNA","ydiZ_RNA","ydjA_RNA","ydjE_RNA","ydjF_RNA","ydjG_RNA","ydjH_RNA","ydjI_RNA","ydjJ_RNA","ydjK_RNA","ydjL_RNA","ydjM_RNA","ydjX_RNA","ydjY_RNA","ydjZ_RNA","yeaC_RNA","yeaD_RNA","yeaE_RNA","yeaG_RNA","yeaH_RNA","yeaK_RNA","yeaL_RNA","yeaO_RNA","yeaQ_RNA","yeaR_RNA","yeaV_RNA","yeaW_RNA","yeaX_RNA","yeaY_RNA","yebB_RNA","yebC_RNA","yebE_RNA","yebF_RNA","yebG_RNA","yebK_RNA","yebO_RNA","yebQ_RNA","yebS_RNA","yebT_RNA","yebV_RNA","yebW_RNA","yebY_RNA","yebZ_RNA","yecA_RNA","yecD_RNA","yecE_RNA","yecF_RNA","yecH_RNA","yecJ_RNA","yecM_RNA","yecN_RNA","yecR_RNA","yecT_RNA","yedA_RNA","yedD_RNA","yedE_RNA","yedF_RNA","yedI_RNA","yedJ_RNA","yedK_RNA","yedL_RNA","yedM_RNA","yedP_RNA","yedR_RNA","yedV_RNA","yedW_RNA","yedX_RNA","yedY_RNA","yedZ_RNA","yeeA_RNA","yeeD_RNA","yeeE_RNA","yeeJ_RNA","yeeN_RNA","yeeO_RNA","yeeP_RNA","yeeR_RNA","yeeS_RNA","yeeT_RNA","yeeW_RNA","yeeX_RNA","yeeY_RNA","yeeZ_RNA","yefM_RNA","yegD_RNA","yegH_RNA","yegJ_RNA","yegK_RNA","yegL_RNA","yegP_RNA","yegQ_RNA","yegR_RNA","yegS_RNA","yegT_RNA","yegU_RNA","yegV_RNA","yegW_RNA","yegX_RNA","yehA_RNA","yehB_RNA","yehC_RNA","yehD_RNA","yehE_RNA","yehI_RNA","yehK_RNA","yehL_RNA","yehM_RNA","yehP_RNA","yehQ_RNA","yehR_RNA","yehS_RNA","yehT_RNA","yehU_RNA","yehW_RNA","yehX_RNA","yehY_RNA","yeiB_RNA","yeiE_RNA","yeiG_RNA","yeiH_RNA","yeiI_RNA","yeiP_RNA","yeiQ_RNA","yeiR_RNA","yeiS_RNA","yeiW_RNA","yejA_RNA","yejB_RNA","yejE_RNA","yejF_RNA","yejG_RNA","yejK_RNA","yejL_RNA","yejM_RNA","yejO_RNA","yfaA_RNA","yfaD_RNA","yfaE_RNA","yfaH_RNA","yfaL_RNA","yfaP_RNA","yfaQ_RNA","yfaT_RNA","yfaU_RNA","yfaV_RNA","yfaW_RNA","yfaX_RNA","yfaY_RNA","yfaZ_RNA","yfbK_RNA","yfbM_RNA","yfbN_RNA","yfbO_RNA","yfbP_RNA","yfbR_RNA","yfbS_RNA","yfbT_RNA","yfbU_RNA","yfbV_RNA","yfcA_RNA","yfcC_RNA","yfcD_RNA","yfcE_RNA","yfcF_RNA","yfcG_RNA","yfcH_RNA","yfcI_RNA","yfcJ_RNA","yfcL_RNA","yfcO_RNA","yfcP_RNA","yfcQ_RNA","yfcR_RNA","yfcS_RNA","yfcT_RNA","yfcU_RNA","yfcV_RNA","yfcZ_RNA","yfdC_RNA","yfdE_RNA","yfdG_RNA","yfdH_RNA","yfdI_RNA","yfdK_RNA","yfdL_RNA","yfdM_RNA","yfdN_RNA","yfdO_RNA","yfdP_RNA","yfdR_RNA","yfdS_RNA","yfdT_RNA","yfdV_RNA","yfdX_RNA","yfdY_RNA","yfeC_RNA","yfeD_RNA","yfeH_RNA","yfeK_RNA","yfeN_RNA","yfeO_RNA","yfeR_RNA","yfeS_RNA","yfeW_RNA","yfeX_RNA","yfeY_RNA","yfeZ_RNA","yffB_RNA","yffL_RNA","yffM_RNA","yffN_RNA","yffO_RNA","yffP_RNA","yffQ_RNA","yffR_RNA","yffS_RNA","yfgD_RNA","yfgG_RNA","yfgH_RNA","yfgI_RNA","yfgJ_RNA","yfgM_RNA","yfgO_RNA","yfhG_RNA","yfhH_RNA","yfhL_RNA","yfhM_RNA","yfhR_RNA","yfiB_RNA","yfiC_RNA","yfiE_RNA","yfiF_RNA","yfiH_RNA","yfiL_RNA","yfiM_RNA","yfiP_RNA","yfiR_RNA","yfjD_RNA","yfjH_RNA","yfjI_RNA","yfjJ_RNA","yfjM_RNA","yfjP_RNA","yfjQ_RNA","yfjR_RNA","yfjS_RNA","yfjT_RNA","yfjU_RNA","yfjW_RNA","yfjX_RNA","yfjY_RNA","yfjZ_RNA","ygaC_RNA","ygaH_RNA","ygaM_RNA","ygaP_RNA",yg"aQ_1_RNA",yg"aQ_2_RNA",yg"aQ_3_RNA",yg"aQ_4_RNA","ygaU_RNA","ygaV_RNA","ygaX_RNA","ygaY_RNA","ygaZ_RNA","ygbA_RNA","ygbE_RNA","ygbI_RNA","ygbJ_RNA","ygbK_RNA","ygbL_RNA","ygbM_RNA","ygbN_RNA","ygcE_RNA","ygcN_RNA","ygcO_RNA","ygcP_RNA","ygcQ_RNA","ygcR_RNA","ygcS_RNA","ygcU_RNA","ygcW_RNA","ygdB_RNA","ygdD_RNA","ygdG_RNA","ygdH_RNA","ygdI_RNA","ygdQ_RNA","ygdR_RNA","ygeA_RNA","ygeK_RNA","ygeL_RNA","ygeN_RNA","ygeO_RNA","ygeP_RNA","ygeQ_RNA","ygeR_RNA","ygeV_RNA","ygeW_RNA","ygeX_RNA","ygfB_RNA","ygfF_RNA","ygfI_RNA","ygfK_RNA","ygfM_RNA","ygfS_RNA","ygfT_RNA","ygfZ_RNA","yggC_RNA","yggD_RNA","yggE_RNA","yggF_RNA","yggI_RNA","yggL_RNA","yggM_RNA","yggN_RNA","yggP_RNA","yggR_RNA","yggS_RNA","yggT_RNA","yggU_RNA","yggW_RNA","yggX_RNA","yghA_RNA","yghB_RNA","yghD_RNA","yghE_RNA","yghF_RNA","yghG_RNA","yghJ_RNA","yghO_RNA","yghQ_RNA","yghR_RNA","yghS_RNA","yghT_RNA","yghU_RNA","yghW_RNA",yg"hX_1_RNA",yg"hX_2_RNA","yghZ_RNA","ygiA_RNA","ygiB_RNA","ygiC_RNA","ygiD_RNA","ygiF_RNA","ygiH_RNA","ygiL_RNA","ygiM_RNA","ygiN_RNA","ygiQ_RNA","ygiS_RNA","ygiV_RNA","ygiW_RNA","ygiZ_RNA","ygjH_RNA","ygjI_RNA","ygjJ_RNA","ygjK_RNA","ygjP_RNA","ygjQ_RNA","ygjR_RNA","ygjV_RNA","yhaB_RNA","yhaH_RNA","yhaI_RNA","yhaJ_RNA","yhaK_RNA","yhaL_RNA","yhaM_RNA","yhaO_RNA","yhaV_RNA","yhbE_RNA","yhbO_RNA","yhbP_RNA","yhbQ_RNA","yhbS_RNA","yhbT_RNA","yhbU_RNA","yhbV_RNA","yhbW_RNA","yhbX_RNA","yhbY_RNA","yhcA_RNA","yhcB_RNA","yhcC_RNA","yhcD_RNA","yhcF_RNA","yhcG_RNA","yhcH_RNA","yhcN_RNA","yhcO_RNA","yhdE_RNA","yhdH_RNA","yhdJ_RNA","yhdN_RNA","yhdP_RNA","yhdT_RNA","yhdU_RNA","yhdV_RNA","yhdW_RNA","yhdX_RNA","yhdY_RNA","yhdZ_RNA","yheO_RNA","yheS_RNA","yheT_RNA","yheU_RNA","yheV_RNA","yhfA_RNA","yhfG_RNA","yhfK_RNA","yhfL_RNA","yhfS_RNA","yhfT_RNA","yhfU_RNA","yhfW_RNA","yhfX_RNA","yhfY_RNA","yhfZ_RNA","yhgA_RNA","yhgE_RNA","yhgF_RNA","yhgN_RNA","yhhA_RNA","yhhH_RNA","yhhI_RNA","yhhJ_RNA","yhhL_RNA","yhhM_RNA","yhhN_RNA","yhhQ_RNA","yhhS_RNA","yhhT_RNA","yhhW_RNA","yhhX_RNA","yhhY_RNA","yhhZ_RNA","yhiD_RNA","yhiI_RNA","yhiK_RNA","yhiM_RNA","yhiN_RNA",yh"iS_1_RNA","yhjA_RNA","yhjB_RNA","yhjC_RNA","yhjD_RNA","yhjE_RNA","yhjG_RNA","yhjJ_RNA","yhjR_RNA","yhjV_RNA","yhjX_RNA","yhjY_RNA","yiaA_RNA","yiaB_RNA","yiaC_RNA","yiaD_RNA","yiaF_RNA","yiaG_RNA","yiaJ_RNA","yiaK_RNA","yiaL_RNA","yiaM_RNA","yiaN_RNA","yiaO_RNA","yiaT_RNA","yiaU_RNA","yiaV_RNA","yiaW_RNA","yiaY_RNA","yibA_RNA","yibF_RNA","yibH_RNA","yibI_RNA","yibJ_RNA","yibL_RNA","yibN_RNA","yibQ_RNA","yibT_RNA","yicC_RNA","yicG_RNA","yicH_RNA","yicI_RNA","yicJ_RNA","yicL_RNA","yicN_RNA","yicR_RNA","yicS_RNA","yidA_RNA","yidB_RNA","yidC_RNA","yidD_RNA","yidE_RNA","yidF_RNA","yidG_RNA","yidH_RNA","yidI_RNA","yidJ_RNA","yidK_RNA","yidL_RNA","yidP_RNA","yidQ_RNA","yidR_RNA","yidX_RNA","yidZ_RNA","yieE_RNA","yieF_RNA","yieH_RNA","yieK_RNA","yieL_RNA","yieP_RNA","yifB_RNA","yifE_RNA","yifK_RNA","yifL_RNA","yifN_RNA","yifO_RNA","yigA_RNA","yigB_RNA","yigE_RNA","yigF_RNA","yigG_RNA","yigI_RNA","yigL_RNA","yigM_RNA","yigZ_RNA","yihA_RNA","yihD_RNA","yihF_RNA","yihG_RNA","yihI_RNA","yihL_RNA","yihM_RNA","yihN_RNA","yihO_RNA","yihP_RNA","yihQ_RNA","yihR_RNA","yihS_RNA","yihT_RNA","yihU_RNA","yihV_RNA","yihW_RNA","yihX_RNA","yihY_RNA","yiiD_RNA","yiiE_RNA","yiiF_RNA","yiiG_RNA","yiiM_RNA","yiiQ_RNA","yiiR_RNA","yiiS_RNA","yiiX_RNA","yijD_RNA","yijE_RNA","yijF_RNA","yijO_RNA","yjaA_RNA","yjaB_RNA","yjaG_RNA","yjaH_RNA","yjaZ_RNA","yjbB_RNA","yjbD_RNA","yjbE_RNA","yjbF_RNA","yjbG_RNA","yjbH_RNA","yjbJ_RNA","yjbL_RNA","yjbM_RNA","yjbQ_RNA","yjbR_RNA","yjcB_RNA","yjcE_RNA","yjcF_RNA","yjcH_RNA","yjcO_RNA","yjcS_RNA","yjcZ_RNA","yjdC_RNA","yjdF_RNA","yjdI_RNA","yjdJ_RNA","yjdM_RNA","yjdN_RNA","yjdP_RNA","yjeF_RNA","yjeH_RNA","yjeI_RNA","yjeJ_RNA","yjeM_RNA","yjeN_RNA","yjeO_RNA","yjeT_RNA","yjfC_RNA","yjfF_RNA","yjfI_RNA","yjfJ_RNA","yjfK_RNA","yjfL_RNA","yjfM_RNA","yjfN_RNA","yjfP_RNA","yjfY_RNA","yjfZ_RNA","yjgA_RNA","yjgH_RNA","yjgL_RNA","yjgM_RNA","yjgN_RNA","yjgR_RNA","yjgW_RNA","yjgZ_RNA","yjhB_RNA","yjhC_RNA","yjhD_RNA","yjhE_RNA","yjhF_RNA","yjhG_RNA","yjhH_RNA","yjhP_RNA","yjhQ_RNA","yjhR_RNA","yjhU_RNA","yjhV_RNA","yjhX_RNA","yjiA_RNA","yjiC_RNA","yjiG_RNA","yjiH_RNA","yjiJ_RNA","yjiK_RNA","yjiL_RNA","yjiM_RNA","yjiN_RNA","yjiP_RNA","yjiQ_RNA","yjiR_RNA","yjiS_RNA","yjiT_RNA","yjiV_RNA","yjiX_RNA","yjiY_RNA","yjjA_RNA","yjjB_RNA","yjjG_RNA","yjjI_RNA","yjjJ_RNA","yjjP_RNA","yjjQ_RNA","yjjU_RNA","yjjV_RNA","yjjW_RNA","yjjX_RNA","yjjY_RNA","yjjZ_RNA","yjtD_RNA","ykfA_RNA","ykfB_RNA","ykfC_RNA","ykfF_RNA","ykfG_RNA","ykfH_RNA","ykfI_RNA","ykfJ_RNA","ykgA_RNA","ykgE_RNA","ykgF_RNA","ykgG_RNA","ykgH_RNA","ykgJ_RNA","ykgL_RNA","ykgM_RNA","ykgN_RNA","ykgO_RNA","ykiA_RNA","ylaC_RNA","ylbF_RNA","ylbG_RNA","ylbH_RNA","ylcG_RNA","yliI_RNA","yliL_RNA","ymbA_RNA","ymcE_RNA","ymdA_RNA","ymdB_RNA","ymdE_RNA","ymdF_RNA","ymfA_RNA","ymfD_RNA","ymfE_RNA","ymfI_RNA","ymfJ_RNA","ymfK_RNA","ymfL_RNA","ymfM_RNA","ymfN_RNA","ymfO_RNA","ymfP_RNA","ymfQ_RNA","ymfR_RNA","ymfS_RNA","ymfT_RNA","ymgA_RNA","ymgC_RNA","ymgD_RNA","ymgE_RNA","ymgF_RNA","ymgG_RNA","ymgH_RNA","ymiA_RNA","ymjA_RNA","ynaA_RNA","ynaE_RNA","ynaI_RNA","ynaJ_RNA","ynaK_RNA","ynbA_RNA","ynbB_RNA","ynbC_RNA","ynbD_RNA","ynbE_RNA","yncD_RNA","yncE_RNA","yncG_RNA","yncH_RNA","yncI_RNA","yncJ_RNA","yneE_RNA","yneG_RNA","yneH_RNA","yneJ_RNA","yneK_RNA","yneL_RNA","ynfA_RNA","ynfB_RNA","ynfC_RNA","ynfD_RNA","ynfE_RNA","ynfF_RNA","ynfG_RNA","ynfH_RNA","ynfK_RNA","ynfL_RNA","ynfM_RNA","ynfN_RNA","ynfO_RNA","yniA_RNA","yniB_RNA","yniC_RNA","yniD_RNA","ynjA_RNA","ynjB_RNA","ynjC_RNA","ynjD_RNA","ynjE_RNA","ynjF_RNA","ynjH_RNA","ynjI_RNA","yoaA_RNA","yoaB_RNA","yoaC_RNA","yoaE_RNA","yoaF_RNA","yoaG_RNA","yoaH_RNA","yoaI_RNA","yobA_RNA","yobB_RNA","yobD_RNA","yobF_RNA","yobH_RNA","yodB_RNA","yodC_RNA","yodD_RNA","yoeB_RNA","yoeF_RNA","yohC_RNA","yohD_RNA","yohF_RNA","yohH_RNA","yohJ_RNA","yohK_RNA","yohO_RNA","yojI_RNA","ypdA_RNA","ypdB_RNA","ypdC_RNA","ypdE_RNA","ypdF_RNA","ypdI_RNA","ypeA_RNA","ypeB_RNA","ypeC_RNA","ypfG_RNA","ypfH_RNA","ypfJ_RNA","ypfN_RNA","yphA_RNA","yphB_RNA","yphC_RNA","yphD_RNA","yphE_RNA","yphF_RNA","yphG_RNA","yphH_RNA","ypjA_RNA","ypjB_RNA","ypjC_RNA","ypjD_RNA","ypjF_RNA","ypjJ_RNA","ypjK_RNA",yp"jM_1_RNA",yp"jM_2_RNA",yp"jM_3_RNA","yqaA_RNA","yqaB_RNA","yqaE_RNA","yqcA_RNA","yqcC_RNA","yqcE_RNA","yqeA_RNA","yqeB_RNA","yqeC_RNA","yqeF_RNA","yqeG_RNA","yqeH_RNA","yqeI_RNA","yqeJ_RNA","yqeK_RNA","yqfA_RNA","yqfB_RNA","yqfE_RNA","yqgA_RNA","yqgB_RNA","yqgC_RNA","yqgD_RNA","yqgE_RNA","yqgF_RNA","yqhA_RNA","yqhC_RNA","yqhD_RNA","yqhG_RNA","yqhH_RNA","yqiA_RNA","yqiB_RNA","yqiC_RNA","yqiG_RNA","yqiH_RNA","yqiI_RNA","yqiJ_RNA","yqiK_RNA","yqjA_RNA","yqjC_RNA","yqjD_RNA","yqjE_RNA","yqjF_RNA","yqjG_RNA","yqjH_RNA","yqjI_RNA","yqjK_RNA","yraI_RNA","yraJ_RNA","yraK_RNA","yraN_RNA","yraP_RNA","yraQ_RNA","yraR_RNA","yrbG_RNA","yrbL_RNA","yrdA_RNA","yrdB_RNA","yrdD_RNA","yrfF_RNA","yrfG_RNA","yrhA_RNA","yrhB_RNA","ysaA_RNA","ysaB_RNA","ysgA_RNA","ytfA_RNA","ytfB_RNA","ytfE_RNA","ytfF_RNA","ytfG_RNA","ytfH_RNA","ytfJ_RNA","ytfK_RNA","ytfL_RNA","ytfP_RNA","ytfQ_RNA","ytfR_RNA","ytfT_RNA","ytjA_RNA","ytjB_RNA","ytjC_RNA","yzcX_RNA","yzfA_RNA","yzgL_RNA","zapA_RNA","zapB_RNA","zapC_RNA","zapD_RNA","zapE_RNA","zinT_RNA","zipA_RNA","zitB_RNA","zntA_RNA","zntR_RNA","znuA_RNA","znuB_RNA","znuC_RNA","zraP_RNA","zraR_RNA","zraS_RNA","zupT_RNA","zur_RNA","zwf_RNA"
10.,0.0,1.08820491405432,3.14448215900648,1.2178129967236,4.36803866053203,2.21054826951389,0.0,1.77190080798148,1.57368045187923,0.0,1.6483900734794,2.03435889833452,1.00128240443823,5.88820812055786,18.4005441779608,4.63804387311917,9.08558974045834,5.77472917161351,21.0439862076499,8.07172536615058,5.49436199342869,18.3663289583702,3.785848504344,5.03968335122006,6.51074037444508,1.20341460021848,7.32251798338926,1.32456748995124,2.0153769745107,3.30771164284401,1.95607662222563,0.0,0.0,1.40076918840314,1.39330071548506,1.00158463002278,2.92317685975908,2.14218530477778,1.65612415904365,1.60333553550502,0.0,2.29588104046542,0.0,8.87812885616301,5.32029004611067,2.67006047954862,1.02150334252868,0.0,2.3732261791433,1.16876659203884,1.61062986994338,1.03498616916969,1.25912577361972,1.00922650907112,1.04108428508458,0.0,0.0,0.0,1.13338891367455,6.01003245085608,1.50851446437883,0.0,0.0,3.20634782029076,16.0914657310614,1.71584665096589,1.22170714749261,1.03895532973154,2.48509262321665,3.23916331875388,0.0,7.33336103037693,7.90251352361688,6.59282627567134,5.94544489888215,6.03199948840493,8.30617414130789,2.77273533278248,0.0,1.16664097879753,1.73632571550917,0.0,0.0,2.26955346920791,0.0,1.34881196777415,5.12241089150092,0.0,0.0,5.96409234949609,1.0635315641414,0.0,0.0,0.0,1.26931812635803,5.90213726061409,2.94787324335807,1.63711659461629,2.52463096661136,3.32434226175982,2.24893366583152,1.15926843136122,4.39170511781903,2.54165834398432,1.39064499822246,1.17389890257321,1.31159824578142,6.18668566084311,2.74556583986493,3.59657851451867,1.04264122817047,1.48461927621018,3.07410357453092,2.0883212643686,1.18727141687774,1.92976732433539,1.21233933053807,1.15200746753476,0.0,1.00185187835299,1.87317857291714,0.0,0.0,1.36999304615549,0.0,1.23169821048509,0.0,0.0,1.07815952645226,1.48004016935977,5.59242833740196,2.64074982175948,1.66103210861672,5.02282940430602,3.24150141420047,1.6225352551542,5.39468904170276,1.67814980091221,4.95099818443214,1.86559223271162,1.00862800955916,1.66624334830496,3.34135951944929,2.19241819513397,1.04528515847858,2.32974886818952,1.22581366228172,11.3716710948244,1.1436180927296,5.17342009759284,7.34451087358541,1.07579289446663,12.067723756193,0.0,3.95705530982196,5.2396682681,6.12131870367155,0.0,1.51909022147428,1.11657641056301,1.28872834930854,4.42692087278036,1.04440051677561,1.01210511967359,1.10675751103176,2.12272646047148,5.07692520387154,3.44752151723771,1.48736803840306,4.24618841561033,4.11682974862003,12.3411143618277,1.79537829137863,8.86598795082784,6.67033050236233,5.680202236199,5.15470755245229,1.1741601019123,0.0,1.08489459925781,1.40472639395993,4.08539684844964,1.89226379109045,1.22610161643237,1.49087046247252,1.36320156085381,1.94809175762263,1.59381839570366,2.03149739842502,15.0163470529376,0.0,2.69981110002674,1.5256803931281,2.18850790677861,4.83637399679745,1.97544081304578,4.93045835842128,2.60078361425696,2.02111434234745,1.63621439954614,1.92253061178902,2.17555129492953,4.40121368177173,4.60307747753184,5.0986976601141,4.05550042151763,4.50034458125503,1.08829147562733,6.94528123158186,1.66997279073967,1.60934514822439,2.08690711158409,1.07487328034282,1.01147598408835,0.0,0.0,1.01550954836429,0.0,0.0,0.0,8.82214838813156,14.0834491748765,4.79674117834222,4.44276297389422,5.5573144487271,10.4625760666618,5.43884472427739,7.49384037464144,5.17601322062521,4.01370886603893,1.27688200830284,2.57387528510092,1.92719990657045,2.62534592643207,6.912920329801,15.085388957876,5.76147147039424,3.4501696257206,2.05380848009358,1.62980924157265,3.17677416159873,2.6639500194678,3.44368749104919,4.2001439758477,1.8123410277671,1.42849930250946,2.89612805726939,1.30489775206269,7.28098735990805,2.35974740277552,1.48555075673722,2.55574198754498,3.51376030114229,2.40668441915601,1.14493740360834,0.0,1.88182097431657,1.74323151622696,2.21234376926331,1.88977692695253,4.14080984914206,6.08371697275859,3.95053240151668,5.51795335766373,1.01198763591789,0.0,1.40566172725713,0.0,2.32114910068872,4.21537839456012,1.1619760346845,5.36128599069434,5.90246009095397,6.62877282330907,3.33620642443061,2.17160849099677,8.95180760213199,1.9982675183077,3.92928738831218,1.06497955733057,2.37248775918668,4.49496011969579,15.848178568279,3.78302839485865,1.94671250796034,4.37458518121323,1.34780486468948,0.0,3.3425436249851,3.35723808939931,1.20334968076503,4.99707574256328,2.9696112033279,1.75637226125915,2.53630475843131,0.0,1.20758284004911,0.0,1.21091723912723,1.094273608112,3.85113887330687,0.0,1.13600231272405,2.04911982438077,0.0,2.05447818719419,7.81687548000311,8.59310721749966,1.10635111986553,1.50188235119707,1.75333301293473,1.25706687521322,1.45760998408488,1.17255806125976,2.39688913004766,0.0,0.0,1.41860439251238,2.80585719036419,6.10059948761104,0.0,1.29494431692174,1.12067942641043,0.0,4.81144782428661,1.1211102467174,1.15415259792375,1.61421319415301,1.55238505918762,1.97992717229166,1.21622140172443,4.04886005370336,3.71770941453031,1.83990661201221,0.0,0.0,1.30071743779659,14.5573467296393,1.14259984048407,4.93320954990285,3.04103846408706,1.02407492985185,1.05834154819359,1.6175721107604,1.10497723537926,2.21764645576654,1.83587151630564,3.23758314517247,2.50705777647733,8.14090526045646,4.71115920305106,5.76459810908713,7.75997655145211,7.94791876097893,7.43399674770231,1.26595646510694,1.22417786734466,5.51079663607155,1.96713000821646,4.05699887190945,1.23831961912867,0.0,0.0,0.0,1.08893014666698,0.0,1.55727737202333,1.69351983700635,1.13913403199117,2.42573066202688,5.38078887011263,2.82031206217715,4.44806731303863,7.26992857181139,4.89081971566907,2.13453077592096,5.77175952337319,2.57420958139978,2.78746633879286,5.86473148505875,3.06748234960755,1.00703061967666,1.16014384809501,3.28196091899177,3.58054936322436,1.37611592073631,2.28782586084996,4.03119337881193,3.49790495778177,2.11277202023156,5.19515467884665,2.32472476832228,4.79723043262954,4.27271905775078,1.01245119258915,4.37998529058432,3.1984287231154,3.45223155968566,5.46582834265283,1.09248823408386,4.70608815534773,1.33931404815704,1.13986278034575,2.0053621274775,7.81457606920306,6.08266555389606,1.55470262007449,3.21721932526875,1.14075122280113,5.82777337950172,7.29504631981307,2.210992097537,1.0534306866454,2.91176091537395,6.1711076925933,2.85260914012434,4.94060166418959,1.41303131929573,2.09249972360579,0.0,0.0,0.0,1.06215666346171,3.16911895777493,2.29670569030464,1.35452098102979,0.0,0.0,4.02597409193464,8.89849430493125,4.40549119123487,6.42193263114438,1.76171637335791,4.22310821506251,5.66528357238521,5.23437140100417,2.79217539347753,5.15640976949229,5.57440808170656,20.9626731184747,1.96408491731677,1.64506121601283,1.46363219632122,2.84878808512812,2.79260458192693,2.80027969600999,0.0,1.11922448569345,1.12957985887515,1.84843083293485,5.5584445692056,1.22592148737394,3.93374567800552,2.79214837434824,5.11157274095604,4.76108559205481,5.53298404034677,0.0,1.2186598772321,3.08611453174862,4.47147588688691,3.69419381138323,4.4501516953551,1.56930062682522,4.34203103648293,2.93277706610219,2.9966879686281,1.73795928683644,1.39385127851736,0.0,1.09295347776465,4.63397329315937,5.2588458966194,6.91149411015565,7.33393296864736,9.19290751633802,10.8324530408385,2.21166889639658,4.37382544056531,4.34149303244718,5.13765414642168,1.14540869103,13.1538633738826,5.51327873642367,9.52130465010664,13.7446543336244,4.67411436769102,3.44360511493318,3.27570343708368,2.79601074681625,0.0,1.85053042313057,7.19252443403492,8.59517500255235,2.73315145808739,3.79290612922712,9.58834665290244,1.75111390471536,2.45577568073472,1.03776539162348,1.24064805828465,1.3550479294853,8.4618706899035,6.37085498739245,4.49275589798674,8.88024532172175,4.66955901238665,2.75348997697618,4.30448543245724,4.74390678831228,3.39315324233659,4.91575219024758,1.45595300404281,3.73703722778649,1.34656251127465,1.07969480331258,0.0,5.91980347264331,1.06884256502799,0.0,0.0,1.67926114610114,8.0071448628362,3.77760802500398,1.79331601759091,5.94895150070434,1.54994540807863,1.28923545704366,2.52998906551067,1.68799964662546,1.22993706306548,1.00959310658674,7.62537341275354,2.67080340278348,3.74484348423986,2.36769794734448,1.40264678796495,5.94631846748824,1.22742890948323,2.62460373651891,3.65965640139716,1.43680360344973,6.56744143799613,1.5718687829504,6.08828401587696,1.07501361858423,1.12971235473742,1.96980038337255,4.60029696764453,1.02117115640446,1.58119919440126,2.05191382289125,2.79052078634352,4.20475952809332,3.12734923667434,1.0325404956125,4.59334791984899,1.41759061013687,0.0,1.18716784314789,1.12526982398953,0.0,0.0,3.3018520690375,3.84567386394819,2.9349596606186,3.25471790608112,1.74521498745586,8.36319882886014,5.01097441922755,0.0,0.0,1.12188651260012,4.13533244537173,2.03723101531735,3.11936146838943,3.98535362435095,4.003774170401,2.87946387540764,3.97314244114106,0.0,0.0,2.05354227719596,2.66020559682478,1.88309325119111,3.36199125051822,0.0,1.33194871964607,1.5969971895807,2.2167017481076,1.07998824799273,2.19184549923401,5.63882152157474,4.78167943384722,7.06921417010723,7.44239550932285,13.5723869577913,7.09300718436659,5.58943709452492,6.63001896075497,9.81111784799211,1.49490456782648,4.08374452342672,4.34511015466114,4.37638054022598,1.01519582644307,1.88604367879596,4.50169006685127,8.26701048646362,5.99151232700661,11.3233505891568,3.47107400100377,2.8474748369678,2.09199531317494,2.12665061949122,4.87059357166784,2.42321275311215,4.65225693361744,1.56178407807276,0.0,1.23238559034034,1.3894236087922,4.41455077391594,2.44945402349106,0.0,1.20125840472493,3.25984596850282,4.38031064931738,4.42318553281044,1.33606715412786,3.62629863323933,2.8483737086999,3.36737607024235,0.0,3.02590168580682,1.01974682849894,1.26322195347251,0.0,1.18244211782227,2.34650207658914,1.13706830840996,2.50156270460312,1.1134303009843,1.05459436766148,0.0,0.0,1.73009261014053,0.0,4.07157897980523,2.5282237703727,1.72349806789351,1.98671154769,2.4624104254814,1.62099774254445,2.1337955910337,2.12763911867736,4.54070921606579,0.0,0.0,0.0,0.0,1.29611396929502,2.44333587253838,2.0914970006536,1.1775411075203,1.01758213212288,0.0,1.07458053609436,9.47513485601938,1.38997701998684,16.1044074145892,4.25297246558198,2.0254085581023,2.05802878372177,0.0,2.29319026573984,0.0,5.58597249203046,3.55119087563757,3.26353631814609,1.70363850879607,0.0,2.61356252022463,7.75663851823839,1.91554377209987,1.53259398566645,6.54920923381355,0.0,2.8661126964885,2.92732103255587,3.11151065123482,2.86170817270584,1.74913218276292,2.93264082488731,0.0,0.0,4.76414211545432,0.0,1.15390787264399,2.62055715744454,0.0,0.0,0.0,1.00046290410997,0.0,8.51109700928426,5.11858221933759,0.0,0.0,1.18260138630546,0.0,0.0,1.72571188540203,1.2898173761342,8.44113526966082,2.75338334626445,4.51349570629463,5.36423192482316,1.67602486347033,3.33092063570453,1.84921814991278,1.75184382607082,6.03910107404274,7.01409693688239,5.61669054891797,5.44433394978471,5.55224664871461,7.65821520964757,3.3641486800627,5.80299436198491,1.28838189280127,1.78627053384343,1.0210479780742,1.39103205608224,0.0,1.8017862632817,3.82982899451029,1.23837362648284,4.94016489933853,1.3012429427244,2.89305998979489,4.32930058184677,10.715175870578,1.16085650346494,6.13105085818155,2.50112820300492,1.54180172628742,1.31959722383089,1.10527420587788,0.0,0.0,1.08330284583899,2.64297914629541,3.52345114776555,3.49599542187239,6.56045736588935,1.70259735981866,1.42770687432751,1.08710692233643,1.13951432895014,1.56169884123043,1.15022077829699,1.29449473037472,1.98204289817227,2.48980828684412,1.04214850444324,6.02159880353283,5.04500798279135,1.24298578533135,1.48451381841794,0.0,2.50067500612302,0.0,4.1714219074107,1.13159405329726,4.46058795929656,4.79397062970655,5.78885407260107,1.87287101295623,5.06508633322452,2.56369075746719,2.21109663073148,2.05870431910899,1.59670160743323,3.92034480858785,6.56026852859606,2.86813886813045,1.44429533280571,14.1524806008433,1.62637763284467,1.82239566650859,3.8912095211312,2.16196857957123,2.07214423482256,1.93089637468533,1.71913568045232,4.5385336443583,1.41342611148175,8.66407144003102,1.14228435405486,0.0,0.0,1.0982914471368,0.0,1.53011625258368,5.30930423874216,5.72655809928961,5.39867672938316,8.04608162919489,4.53417917841847,7.9989634610333,5.25498358288812,7.74897392535932,6.02507138805804,16.1531304095615,8.54230675123538,6.67432572783835,4.67042258541034,4.34064667740327,7.91575630721157,10.0421546265901,7.46322771321119,4.0435203801172,3.4181759915252,5.13060772110498,4.55882956649155,5.92773239951252,5.05162053649359,11.5248838787179,9.34159938415462,7.39643120540983,3.29744396888791,5.00204303190714,12.468295834914,3.8779117678061,3.42210472273871,5.63720178267493,5.49827589955414,5.08245196181874,5.29984960634556,3.73888609573338,7.37893770221706,7.04471665618742,2.771659778337,1.8982106312973,10.4091358788177,4.52662495542774,5.30340797081723,2.78063647544035,5.32705462186491,16.8563548035623,4.13543272334295,5.6151896025862,2.77685591981958,0.0,1.93533466739345,1.93720836065462,2.6576271891179,13.9134142847859,3.08962282455755,8.9608712237544,1.61122890079133,1.82896325663009,8.49606405715021,2.17345247707469,2.223309456747,2.89692999272533,4.99446713923489,1.17378825452092,1.60474309167554,3.20130671515647,0.0,0.0,0.0,1.20785724122215,0.0,10.6927047744762,1.82754180416743,7.0861958424504,19.0927423831409,2.0458869790631,1.63151908875137,1.66919748875473,4.8603342912752,0.0,0.0,0.0,0.0,0.0,0.0,1.01066606220795,1.08224145122872,1.43771135700603,1.45666662107538,0.0,1.73142903483776,1.18406754759329,2.25676000363651,5.63507055714462,6.93136188733826,4.78263434580802,5.1879399859513,3.23092274202909,4.68329301972201,5.33709526256149,3.30927768253722,2.72877596493668,4.48930395403977,3.83531363426633,3.42302702476635,4.87848978863359,4.45385579031792,1.24901028513546,2.60126162099211,1.33842626673199,1.60108188676415,0.0,1.57551238493344,1.54143553334536,3.74528284522152,1.58746756372533,2.48667353906264,8.1036479496706,5.88977530489241,2.26466174009826,5.37964144482632,1.59413572012062,2.03026646270094,1.15603789371316,1.25025001451826,0.0,0.0,1.10366681365621,1.46190460894569,0.0,1.27013809474595,2.29108529267154,1.04910317889389,2.61368123678975,4.23948564398816,1.37672526510648,1.22218005462127,4.10115453992795,4.52498672748089,10.5367172953747,0.0,1.01457621828011,1.09436628854071,1.05817424256325,2.13194160271898,6.03067892754676,12.8158930443541,4.37698027158391,3.10925941325064,6.33439163902546,7.21620469507759,6.05609193736516,0.0,3.30098308772251,3.79806796836425,4.24795215008669,6.34331597625138,4.92904863895771,6.43278327651953,6.47160496412995,2.48196779079077,3.64502467564755,1.41952949130037,1.0453558111903,0.0,1.02761479314487,0.0,0.0,7.64224894848788,2.55592696991148,2.89482904072703,0.0,3.27605520463207,9.95602245531044,1.63748186805981,1.36994322801669,4.83983665808468,3.3936234898866,4.94393028110537,1.01673992989616,5.36089349586569,4.24068349396616,5.67952310761147,3.5342312758268,5.01446481567713,0.0,6.31916259279032,2.87392809971103,4.62473730351807,4.49845525391197,6.82021272759879,5.70813846299987,1.06256442903508,4.38877765475091,5.64355845632998,5.91998306877564,3.70093133977565,2.0803851952606,2.72319238163865,1.59272315656493,3.33405593912271,4.82904817582524,6.76078301432681,3.18448590564918,4.67524182194623,1.43598344706161,5.04040796269877,1.50862777593042,5.86955519577508,6.43729785749924,13.3758036794057,1.28667719634042,1.52772309904718,1.74032401030459,6.12521840409523,1.36608037736842,3.68121586905693,3.39062290407643,4.36079626409131,3.7480245297249,1.50665634552801,1.98907973940156,4.80121734552872,2.81263512867798,5.67445456680613,4.54344431973687,9.14343093740024,5.028431381584,12.3808362869454,4.32163798734968,5.85744306585138,4.15538540895636,2.11415423306082,1.11036685654084,1.35327471151427,7.68074730286251,6.92251427680075,6.38017112142981,6.56687773454218,5.38731074924563,4.41279821498338,0.0,0.0,1.05333503596192,0.0,0.0,5.92785608176785,4.22308257942485,2.43906113830007,4.27206535489091,1.00333711852656,11.5794878706563,9.56306266028022,10.6747804108237,6.07929772394852,5.4990989594022,3.05058678340718,4.86123200071523,4.90992110782807,5.55158726166655,2.49072342868257,1.60281149865271,2.05374251199266,1.20594129092913,3.83336750591658,1.28678230371757,1.05037917174431,11.9367851408987,2.04243876971349,5.58887711042332,5.77817938459387,1.61670320164358,3.87124047120892,4.44820293699799,1.69005809047348,3.83532849440598,2.69931379297525,2.45449165939024,5.28306933089771,18.9710797923991,4.28256834981774,0.0,7.91571790675263,3.82268964296096,3.72789185163148,2.93760433100456,6.06172529450369,3.29744605020716,12.1354951538897,3.94934922290183,5.78241761565979,2.98030477027546,1.19138507424098,0.0,0.0,0.0,0.0,0.0,0.0,1.02914724212619,0.0,0.0,0.0,2.71402510719535,0.0,1.01556166712351,3.34708367664315,2.11826316508231,2.65637573791265,5.4078918772728,4.73046856904119,1.69983689506262,4.33326657475661,1.20739915559547,1.03666242579827,1.02641253441571,2.62854675943737,2.48851153598883,5.09828200884717,5.14073317452269,2.19951212250185,1.16662253253307,1.41247737477365,1.62099150228467,1.02801394472942,7.97130031231836,1.84610173281724,4.25480645049795,2.79511615250341,0.0,3.05968725649429,1.28061546605279,4.70449005269838,0.0,4.14247177913422,3.14304391257719,4.26720602955461,5.89343895249364,5.78971616302344,4.70662191673974,9.64835954696553,7.31978040393627,1.93318890484704,2.73390668823799,1.48940562578415,2.92129206684909,3.28638199507201,5.21417412816465,11.4357339809282,1.88651435850858,21.9062873155652,5.80107286768552,10.5699730318075,5.66491592124653,13.8216004664689,11.7409586550675,3.625838756683,2.87032354555138,1.79134602424576,1.5226717559447,1.43222723296183,1.79749833810253,1.1066557550379,7.06460875428514,5.35228501229055,3.58928065729121,9.97279025779941,6.48482526403977,5.34722952905728,3.34091090880081,4.82616356220891,4.72500150143581,1.22891236350068,6.63633419496245,4.91764161595416,4.29635394123991,4.58995450968115,7.74792266818298,0.0,1.51830264649741,3.69700120168916,1.0154616519553,2.19691919225445,1.62251400412558,1.92014065467733,2.14979944175274,3.4065001973604,0.0,1.10855984308009,1.63748549939838,1.5129648268399,1.05326541134102,1.19413157596767,3.11207363320386,4.07196455831646,4.99054485533808,11.0020842161763,1.02539583996914,16.4678107476027,4.61588911609054,2.62225411685132,2.66646909855573,11.1655545009498,8.44410303446508,0.0,2.17703002515023,7.06386671062347,1.77899322119306,1.0089634197275,1.48291497800319,4.91487832920323,2.82292853277106,5.64303865776523,1.97838230304271,2.62428498433365,0.0,5.77258532188897,11.9192898854321,1.04137079810915,2.18352876830139,4.51510683961087,9.54053349352049,0.0,0.0,1.03188735776064,1.13247135340379,1.51311297009504,1.12091466972661,5.35872313993859,4.47120246184406,2.07521265015677,4.51380239559561,3.81947123374749,16.3680537813571,2.45470505013486,1.10511911893108,0.0,0.0,1.00528744243865,1.09747565051946,1.18161734769024,1.25455408271527,2.69396624155112,1.28598334625248,1.31979212861302,1.53554176492523,1.50036142625077,1.06031862587123,1.05769326168803,0.0,1.05293167062918,1.73549211050334,1.70771082102362,1.10870917588452,0.0,2.1044958750001,0.0,1.04565298887246,1.25677306331498,5.485434024063,1.05872229035044,1.16020927412078,1.58299836191697,1.22179754797637,1.44704573776016,0.0,6.22793903881468,1.82992472255489,1.7602628575877,5.05047404865578,2.75498666200315,4.70826646016649,33.2664777762061,3.14558514743773,0.0,0.0,0.0,0.0,1.16268273178696,1.13479749331829,7.016071894966,4.12654432463274,6.0336650959966,10.4274474142999,6.93741945134473,8.64434798311732,0.0,0.0,3.9118963001775,3.54739505490212,6.77612849538795,4.13826634739929,2.96043370752647,3.57173501514674,6.31320338821244,2.01353771152175,2.97759803015747,6.60712846084192,5.77890815265577,1.49333070585833,5.11428608411324,8.57562843254475,20.0060948922609,4.91733731949308,4.6775033547437,10.3387286425768,5.01044373387088,4.34770946553996,6.77426257514026,3.9201612553626,5.5000761530215,6.32466216937943,12.4525531502723,4.84694590144881,9.46661219314767,5.31254437723197,2.06806355546226,4.19152828125783,1.79949039819255,2.17049362465937,2.8388823180927,2.84634078993179,5.3733457664476,6.20573277502855,4.3117058890217,5.62416400208788,3.57859306274342,3.60000610468,5.27215868797939,3.1793121148088,3.33690686260739,3.56609049975372,1.73383849835345,5.07912980268688,3.28795236504074,3.07317024477544,3.72880403099858,3.51618931973636,3.77993302858825,2.72745412098707,8.80736046603795,7.36357333005351,10.8246765338043,6.27776081367244,13.8320790375253,6.864013510893,19.3695813483227,15.1884394875431,7.05236607271316,5.27095532322378,7.20091471490683,5.2144053114096,3.94599011372997,1.75461213040544,1.20442903565193,1.1611730096073,2.93213974250025,3.89007267398946,6.96714563706273,0.0,1.41524069959431,1.59797759519604,5.01658698832223,5.77878110469442,1.99997059703565,2.72463908854854,3.5336220151802,1.46379841126856,5.30936904951996,2.53900955139813,1.14110824696551,1.42721555398396,2.54679882936068,5.3725986603605,1.17606855813995,0.0,1.40204821738487,6.88347831518918,4.28638660053676,6.67542975178465,6.94540766876178,9.80810609628688,3.61933786686138,4.67834326230044,7.16429553336812,5.98805202904117,6.40054786525426,3.71095070984827,7.88359766171785,8.95305844187158,1.36434811083901,0.0,0.0,1.55811811931759,4.7940067559396,6.98301707989541,0.0,0.0,2.3251514416212,1.09685610866153,1.17883198472907,2.26165470040224,1.02386310911139,0.0,0.0,1.00824822027207,1.28833463056838,1.22539326440735,0.0,2.88586579127746,2.72095465513146,5.56545422789076,3.66897808917574,1.45080652542649,1.61887443736667,6.38063182719345,1.13529050543418,1.00621280104038,3.1259264044593,8.7658842046611,0.0,5.10018431551884,1.69753505615958,0.0,6.217931947871,1.00492666666391,1.57691409490416,6.94185781216676,5.24045678919991,10.7810239540869,4.41913953153208,2.16995744605305,2.14984363932929,2.44111468360306,2.56311626762317,2.54267805017653,1.08501122872646,3.45588146582901,7.25590283550982,1.21163033692359,2.02896699557553,2.0884824710314,6.85609578065954,3.2277691932733,14.6846043053649,13.3357280946068,4.75660579550327,5.48973269674784,0.0,1.98488303859839,0.0,7.16191230714165,8.89926763239371,7.37341364890482,4.82819745877338,1.19703018910137,5.49314340244306,3.39251556890572,1.75971375270036,2.55084456912205,0.0,0.0,0.0,0.0,6.17269025539691,2.57519565037372,2.39502166719036,3.86274820450053,1.08298001781564,6.73320833687786,1.31076445912744,1.52663232813648,5.58744789924538,10.1426963112931,7.52929911085484,4.11097873203142,4.26590907034209,6.97848029444506,1.09281245171767,1.92463995008667,3.21088985999638,3.83477826476847,1.73329712205182,3.49267756025068,1.83508090353978,3.4236101891661,2.87980865762521,2.14261658104511,1.9036744952402,1.0459056098259,9.07131303254675,2.61364580704917,7.27233418131616,2.5338076294953,3.07383676928968,2.50656509304119,2.72347846657443,1.58503197804607,8.19164211006931,5.61020492003868,3.4746713037764,4.08684741593201,18.0903813971471,4.78229363279155,2.5303694367976,18.7485632019105,3.14632522663814,5.22865616573757,12.9490673563941,1.99699889726511,4.74150923977769,3.20578424575133,3.14494977648446,7.77777064658034,1.54073532153887,2.39383588442064,4.67445387352201,4.43540355777459,0.0,1.30060848551109,0.0,1.09176044673682,3.80081122850805,3.35025007850537,1.11000398003591,1.18927701312833,4.9769856526912,1.80633958892945,1.97517141846895,5.37799903667596,1.82767719170459,3.30647585382334,7.40079382286349,1.25404487263143,5.20447203184261,6.27168779917973,4.74973782856333,8.21865824334315,6.4643638113451,6.70306958748031,5.82235621514576,0.0,5.69197160013357,1.93657871402821,1.88721173336545,3.30858886456267,6.12975928595454,1.00089410105706,5.50291248916276,3.25855994095042,1.38526558490242,5.09827992624508,1.41980542725059,1.96823328577055,4.5525067859945,2.75616838464576,1.02786236363197,3.55747593669419,1.153465769183,3.24828346757673,1.74332578106323,5.34488442511416,12.6628519444811,3.06285157363624,6.33996870493701,6.52106769920575,4.27422518430415,2.41025931670423,1.46071260387191,4.71302359753177,3.09411427433311,2.44677768203245,1.71143352591564,1.9355018167774,0.0,1.17556937470977,2.67076488664661,1.48123091010958,1.43037101664726,0.0,5.34778769808101,1.35111691962746,3.93359890858362,1.51132405385187,1.09251169853446,1.29270017508552,1.11792491091315,1.06508840446775,1.22482377433343,1.16933760726751,0.0,1.67247361763984,1.15560976715204,1.84567625099118,4.30485114069069,1.60592225148938,1.0426523571166,0.0,0.0,0.0,0.0,0.0,1.52677372128408,1.494204850868,1.10602421881851,1.59941525121346,3.05703476118107,4.43544068512447,3.38700113439879,3.8048579839998,4.69264051942073,4.27933480154836,4.83473582696495,3.83946465742546,0.0,3.36498610362294,5.33268975184644,1.49784060783421,1.3210416613226,8.41050175128495,13.2428958763259,7.55891490378744,4.10540212582203,3.79968667416849,2.50993942554742,1.65746248613987,5.40594478800807,4.91473705383817,6.94577965681344,3.0554415654164,3.64225491821843,5.0013953423831,4.28129381907399,7.37246949466648,7.07074175061445,23.3991991089257,6.90271770163681,2.77285028098403,1.19767745856738,1.04734769466528,1.06432561402845,1.89847626005984,1.34514703896864,1.95208323723544,0.0,1.48580400535252,1.01648148693505,1.04903240696231,0.0,1.03209206324223,2.00718391135567,1.10994395645841,5.39886791830995,1.85783120958983,0.0,0.0,3.44258978651526,3.94985783768555,3.7896934505139,2.58063656668486,3.10842070810869,3.86628246563607,4.31465682371293,3.84793473571016,9.68295143585638,5.67059908948354,4.68889304619094,2.03780777348941,1.99964842296785,1.1655309228777,1.96176727461664,1.39242582178639,3.90180914542576,5.17032083198398,1.25435731669442,2.64255976921267,1.13439023428234,5.2762165927609,0.0,1.2584892975053,1.93344187909829,4.69571171248452,1.06813372294531,3.69056110297447,6.11562454810004,6.80956230479137,1.14646094791278,2.84729733741045,3.63966248410448,2.57849570410546,9.6775842334834,5.25897816228131,15.9237743402188,3.89679582550715,1.11472834650706,0.0,7.18662341875754,13.2449847373524,5.04755737429493,4.1909612679307,2.91067221500389,3.64033480907669,4.43081228681756,1.48347285042432,1.92472969528914,1.46036875867627,9.96855163334689,12.9386269639893,1.57176875280694,2.69072934287155,1.17571543512572,2.96268635008363,1.93378548313386,1.53901174001046,1.24034777762145,2.3225319439228,14.4797706114088,1.43488282164698,2.60159082869136,1.88469457171562,2.78455250177452,6.41009099818799,4.46660589932034,2.35403227512584,4.83082136242496,1.38403971637871,4.55234676740863,4.20523730576718,1.96955322936809,1.36089368943589,4.30455053484276,1.38813844476336,6.84350036310326,6.7668604122982,3.94652432619571,6.24045260232139,1.45615327095207,5.55828009577298,1.35408558346888,1.85513858533678,21.8763689820758,1.13114865171649,3.82942616015279,3.03909366833244,4.39340132829031,9.14735593081704,4.98783028699515,3.54672706259298,10.057196090455,5.21495000099315,10.3489951702949,1.57301806701811,6.72261914001085,5.77506262910385,1.12340789475544,2.06987862518065,1.68134050242692,0.0,2.68455494188938,4.76687125210595,1.63330283917784,4.0508026252835,1.29072337076245,2.6186712394229,3.52223220603759,2.92861677685122,3.53857799986352,11.0944416023432,17.0333712363978,5.22816132428911,3.13476995893315,5.66909645808061,2.26508379149004,3.68089857544293,2.17472623124049,4.75298800890186,2.54196473404389,4.27615356529766,7.78679136408537,1.01464525527131,0.0,1.17247642608727,1.1536007775985,1.84924500936859,2.15541560983017,1.0500348081278,1.04979038591522,0.0,0.0,1.08760838129722,1.27691398855559,1.03262389429332,1.04552180530286,2.94005379127785,1.11294163212817,1.02223396652963,0.0,2.03645770691985,0.0,5.32271498615721,1.84630700817394,1.88689019931843,0.0,2.8948034039779,1.30078528045292,1.05992597709823,1.81805569207287,1.31537881695534,3.04749745031461,4.25569550311801,2.83323140358305,6.53713865467309,1.75333163449788,1.13683825932865,14.0528155972112,1.39893860095362,1.18660527815492,1.19036518202355,13.4781138587913,2.38152588182133,2.97404712577088,3.95235594426624,2.92657379192032,3.71133822564793,1.05521470927631,0.0,1.12077763238089,1.18193329728241,2.11795715430802,4.38730572539188,1.1251138462398,1.49019048126475,1.14339294266846,0.0,1.88375341099328,1.36995777769256,0.0,2.86108918420375,2.58719739313835,15.7167119004511,2.41790563896612,5.85047427305869,4.16928722688191,1.35570783242743,1.16547074443657,3.24126048852548,1.09817611970129,1.03799901756362,2.66556103733779,1.54651262084834,3.24036477632602,3.82922722826749,2.36111971138331,1.55810555317489,1.03794015338892,1.23401476793042,1.17142053000747,12.7968187805763,4.000140824714,2.03066300866557,4.01560371915979,1.59579295717006,1.73602622427035,1.49190249018355,1.09707123347335,4.76167957187997,2.1465974034135,8.80510347809008,2.44636532877509,1.30966924228079,2.86912826060999,2.33734415233872,0.0,2.29506396261506,2.06106162367565,2.0808255671414,3.33062213124608,12.2807491030344,8.37003538879709,9.53805406072109,6.99548721210419,12.5834164540835,8.86987411310291,14.6217630696568,13.5617618863643,6.65944967420913,4.9672694670995,3.44273732540387,4.34677197030175,2.45697984307549,1.00269896587943,0.0,6.47100730685757,5.14914750663405,2.9106063411799,2.89490780994689,1.4746231392783,6.13201354285977,10.325520024487,4.10941342271943,5.83407660284523,0.0,0.0,2.82508704527393,4.30824117830499,1.00108661718869,2.33382619159446,1.14471764184367,1.02860004367871,1.24123987249141,2.73158249058457,2.97237282135958,1.76034187840494,2.54177997531506,4.55657803210138,18.7406881870706,10.4524534607765,5.17034763841627,7.47106625890829,3.73008801421489,3.31344466990108,0.0,1.16725047944895,2.14384948751611,0.0,2.68810205722868,1.96609605656323,3.37622155941316,4.58387442114599,0.0,6.32151963753837,1.89070501435523,1.17108748649672,0.0,1.04290969308428,0.0,1.06862926287704,1.64230459451491,1.06361789082458,2.13431404309543,2.35246244722993,1.83816793671575,4.32917693061966,1.03898562909231,1.14777192749365,0.0,2.35590383538257,2.8582371638842,2.27367797321159,7.52315964446251,4.23243699230361,4.96773226149558,3.50408066888673,3.0348056821702,2.56009385882611,0.0,1.29345532300057,1.1575958241494,1.86468429016449,2.15489496757152,2.07194932673742,6.80861551065998,2.57415690702693,2.15085354853355,5.06229816300937,1.05192782505256,2.40079025417588,2.20519644467081,4.26313834815411,4.74108686509976,1.03480121450113,0.0,1.79707864812301,0.0,0.0,4.65660468908879,1.99965391184927,5.36662021190759,1.60328370769444,2.02571895683738,4.56532842371745,4.80324855133555,2.96379358646543,16.1290653837066,3.90249373842745,6.16919307278548,9.25626727327309,11.9995370633144,5.95252059728322,2.64462216572525,6.31988472951896,1.46198163158491,7.14761145967406,13.9219156593813,6.68957997645003,2.30796579491726,1.08359399472732,6.20539303669601,0.0,2.85201471589033,6.44712869964247,0.0,2.21005696536102,1.13523956255112,0.0,0.0,0.0,1.10087389564544,4.74694583654572,1.91205136178608,2.92287129003451,1.49918640864817,4.17288325935058,2.91002124266988,2.44538528970012,1.68352053122501,2.11652273999185,1.06457632325431,1.05949722432591,2.285445232651,5.61571202467808,10.8078002086386,2.39633709611323,2.54367959425088,0.0,0.0,0.0,0.0,1.15043505063776,1.04262520269387,1.36810510799083,1.00014439588535,1.03188578409394,0.0,1.0344638554111,1.06608328325226,2.41969013401114,6.08694482535308,1.01512178013133,3.52637768289117,3.18899811988863,1.72224631371373,4.1675867000474,1.8352275876723,3.23289478008093,3.17097524804338,1.04181612541531,1.86193186153524,0.0,0.0,6.71344597288993,5.14207035702809,2.33308690731965,1.11621061271206,4.0035784481533,2.96831845660373,2.28084570520711,1.01288268894407,3.35897394435701,12.1505210206258,4.60620210638059,1.53880542947262,3.42426515715007,1.90274896854264,2.01015508406975,2.01283549254704,4.03848410663847,3.81450618259588,4.83941932963401,3.12490970326512,3.17927146468474,4.93322679331424,2.85895602827106,7.00491064253724,6.37496367752119,2.82336425039553,1.24890323853779,1.34683025821222,6.22183957295145,2.81608667392028,2.93476991317388,7.62412549979373,1.63082287636979,7.8209930539676,2.51074483789719,2.60112931728506,1.10596446592765,1.66979880011993,1.61533824415562,0.0,5.28032719972831,1.35227541085671,1.63446328284796,5.34470015036107,3.32722651930365,2.72829753871209,3.9669208981164,13.6860451570092,1.146416634703,6.22871064312754,3.44057592533192,2.07088347853262,1.07813314129069,5.12706886637932,1.06376079929732,0.0,4.53695300733578,9.05821456728376,5.7495199774332,1.2893196267669,2.04362288044693,6.74853504621068,4.43810885104727,4.22377757816931,4.54332838157553,1.02614256753848,1.33460370086876,1.33985584357271,4.9722854730321,4.17598276279487,6.76257293833979,3.66822266937894,2.62397437304637,2.22007585267678,4.14561270421847,4.71295331544896,1.64784108995741,5.86954054578385,4.58378423828644,3.1916702986926,1.90547581702752,1.00134603826146,0.0,1.04128257341064,0.0,0.0,5.96434954901132,3.37738097681841,1.7955598573047,1.45026168421525,4.50317620661391,2.52587882639258,2.59179232856388,2.73887962860736,1.72882238604319,0.0,3.15156513501034,1.80973589413669,4.93381099063723,8.67798452495409,3.51682009993848,2.46460074509943,1.79890531057924,3.44188520680461,0.0,0.0,2.91173811564866,1.78937876852196,1.59604739765014,2.88425706028113,1.45300662011369,6.00515822477658,6.36203521573181,7.33654436858239,4.56024971536886,6.57643731639115,2.86534694913049,4.65609444769854,4.43120349138622,21.6369838372337,4.26872910092685,2.21179924899181,5.2472436239595,2.7556060309341,9.97898379931918,4.57546258057819,7.39700399684707,4.65730529350278,8.01594146594391,1.74066317351939,1.39422270730422,4.56504076178159,4.08632912767469,11.66769295683,4.04037896506154,1.92795919311653,1.92098879011796,1.59834788019973,6.30474412434615,2.59568469365545,1.27012919072414,5.51812514080656,2.83078066974573,9.06864236920449,1.03705553763993,3.03665937420948,8.85264820131495,9.31561956641516,8.25477844209013,2.61655605513973,4.05939697001753,1.62424559823005,0.0,0.0,7.08542830825334,6.45289591533391,1.68093048323932,1.62155477215456,1.93977082620953,1.52606416090133,0.0,2.11768806891969,1.77723404883912,1.37796055727647,16.5644620677487,0.0,6.3824998781455,4.75052196183191,3.2043508388042,0.0,1.48533784321202,4.18363129868051,1.3844397934048,6.4575326081293,3.90983753067497,1.69912731880957,1.73706102818519,4.45155360466973,4.40855082440863,2.34385226277289,4.73190067433989,3.20043251643631,1.47741584905983,0.0,0.0,1.15093432815709,0.0,1.86305573413127,1.2806685592102,2.26611976826068,5.15394189448913,3.26223495756935,3.21893275900293,6.76424661586997,5.19867556189107,1.75718762414327,13.2156352503053,1.53467563311666,2.12061495030842,1.72006298067547,1.14981910399547,8.14772181998456,2.31564907847937,2.53664270919026,2.18673194556127,4.9782183377081,3.07505994452838,4.36190042609629,3.00520245152424,6.9137483515913,1.97534206666916,1.96695845142651,12.6772056526922,6.16526269343959,1.09904610109267,5.19914067825574,1.71881874680826,2.33475455448443,1.22549297119838,5.38846676538689,2.81965823997875,4.63203630156737,5.49816373288389,3.07346133872373,4.91056570457567,4.18682540210263,7.15501813434493,3.90980196504934,6.20943574162007,4.78249572726715,2.67524440452017,6.45540030113101,6.80594087465858,4.32785751132066,2.6585834293502,3.08897762489054,0.0,0.0,0.0,0.0,0.0,0.0,2.60866233364813,7.56760047325344,3.76697331454467,4.70896004511941,4.92580095205106,1.31558862088978,0.0,2.18074222527043,2.76976369573497,0.0,1.62020963007865,2.31397226301097,2.6240055684992,1.78442585437124,6.10510414068747,4.33675144137321,18.0185941000267,5.86972093428665,5.26922512110003,4.66973556432719,2.3515240670347,0.0,2.1163842621672,7.81662176829798,3.94947403289075,4.54592624748697,0.0,6.6851179077897,1.07258107948781,8.0688066345636,5.14888143029474,3.83270980894408,3.03376344628251,1.46741287506336,8.48167935724972,1.08350392947101,1.63433583167047,4.1610665605454,2.93457659782617,6.17055264505005,4.44267535256441,2.41509606999814,7.5091593805009,4.89382700642471,1.83275122946841,2.61182448263969,3.36732920898848,5.68721345324237,1.51660313021394,2.00050038509193,2.14550965751141,5.56433610036697,2.80433102858343,9.14925989609556,3.0410224060287,5.79050654704403,11.86310040043,5.24996196892034,4.54540706908392,2.84914955833893,1.8754280074269,1.98868342468568,3.30976228227052,5.48878036070546,6.2299975049907,3.71832924601543,6.05263625113295,6.94364151251077,12.15587596067,1.53073264868104,3.61617491907492,9.12105125576525,3.53788407061477,2.07161381903601,0.0,1.74708698284928,5.77933086333861,10.5747216841639,5.68622848565745,9.64200943129032,6.6364057484782,6.69470794102194,12.176015572696,8.21941147683076,16.3636001227755,9.1764928215395,7.61714679324675,25.241749043657,5.61943956371641,7.78803714741589,5.27988498961896,11.356111078988,4.94754322020076,6.67082103292464,4.1641091847315,21.1405002621733,7.40897837736271,7.6128544475593,7.62585223022012,5.52682203117943,6.21231451938662,8.68705609500442,7.51134543733664,5.0494976689662,11.2628179319473,3.97967266102764,4.7500378799913,6.24800419072384,6.84455393865723,10.5366294968389,10.3420953705341,7.72180410144163,6.88926909369218,6.40124891218801,7.78622355042786,5.89095161024206,5.55195781995301,4.6118633098945,4.26200707008563,0.0,5.53234763868263,25.5416499351826,7.56977360804726,23.0032693995637,5.50034221446673,6.39058974059906,20.6678331276884,11.4274473581994,4.74092575621539,7.93916190934859,8.11080285196426,7.34355090671352,6.67764525843381,10.8856997370611,3.7161126637564,4.90876294935329,4.82579204626875,9.09933483432252,6.06360647648398,6.93869821511438,4.0774647186506,3.87577743238642,4.81909329400059,11.4736942532039,18.0225265670353,16.1093045428835,29.5781832490256,23.7311842293514,36.0158103443954,16.8122339075576,32.632336063595,16.9817789259866,56.1431702616233,36.8260319508067,48.0054311655259,44.4527623085539,46.2796319979116,48.1106703316136,2.31187559228821,5.36336411771434,41.620713860316,22.6855259501714,48.3701849537883,46.7909109665083,42.1046495548185,49.1834733916901,33.7048535879142,3.13334827371423,22.6940574894764,12.9932236076112,3.85445486408808,2.3666651526425,3.48858622498383,4.82274169752353,4.81780826277417,5.67422021877113,2.79030171064571,3.96545169314749,8.36879550865875,2.03506898750307,5.16156354485964,5.47270395019177,1.73103867558573,2.29028881857466,0.0,0.0,4.11516768405942,9.51611127649486,3.27296941567728,3.89749126434801,6.53539269102692,4.69765764824007,4.527256133473,13.5383425811672,3.06634669621388,2.12443138605219,1.62713418553035,1.20629864712789,0.0,0.0,3.20310890884079,0.0,0.0,0.0,1.0228199612283,2.09163506089924,1.16295273537407,1.16146477088878,0.0,1.51513747268476,2.23398457898636,4.0634839489784,2.66969217571818,4.27198837388798,0.0,2.08578314741707,1.38203766427747,1.18773105801437,1.04175353379673,1.10789068336626,3.88673617141086,3.36717795827239,1.19076357172781,1.05375578456114,1.24441964020993,0.0,1.15146255443893,1.1754360327022,2.50612990053672,2.64663507294343,12.7329928378381,1.028688649292,5.31692804392391,2.75326003573811,1.64917635482575,2.47578133810705,5.04564750495736,1.10325383611069,1.12717696098368,1.08037146398569,1.11857000289107,5.13643823611227,1.24526131764926,1.31340702177232,7.57017216872355,3.26728117533482,5.2475506185457,17.930704682324,1.31306178239621,9.15578842118969,1.8580997177753,5.51415727832772,5.75826122215388,8.26408470094035,6.12072601320042,5.73285243083877,2.83074648409664,3.48595118294901,6.63720327406276,6.92225422954985,1.84843674722068,9.3179122677462,3.87869609883115,6.91103409568596,7.21796622261663,2.94946608981703,10.608953891894,2.75877939458781,6.40377561833527,0.0,4.89083806236196,1.52034385793196,1.41733770378394,1.59690008147387,1.05317383414472,0.0,1.07338445833438,0.0,0.0,0.0,0.0,4.49204321515559,4.24673414161711,1.28118876596866,1.20059244293443,0.0,1.504302860046,1.22115879363829,1.11451891446221,3.73543745920465,1.18224121175162,1.54876649740085,1.05651730689343,1.12544195263209,0.0,2.71086416510139,1.35796614612522,1.63040054518773,8.70860163567467,5.84424863235998,0.0,6.34337301897088,19.5605128644852,4.04280312746851,0.0,5.05879484205732,2.10716560032384,2.43468837443153,5.94652215762742,1.52671811316145,4.57435288391767,6.22243119453229,7.40736721298248,2.0933943439214,3.67470012563967,3.53957809926434,5.99685921961805,3.04845639923106,4.9180201469388,3.87149317025854,1.60244434055194,0.0,2.36541651468276,0.0,0.0,3.81100632671263,1.21018174691857,2.73135708356729,4.532807572635,7.26552335452837,0.0,2.94369577079096,1.52527634326994,5.8328910057654,3.28625448916329,0.0,2.05374376846221,6.40126937631664,1.17345367854004,1.11216241409748,1.57731711795381,3.03583622840322,2.17378594173501,1.60960666109655,1.10520810907504,5.40945564008328,1.34998721819651,3.91898948795278,1.63760142562325,6.8428008962798,6.90669140181574,37.0654941404857,6.41769231875176,2.05537736680956,0.0,1.05591409854492,1.01051444027261,0.0,0.0,0.0,0.0,3.57723301924071,0.0,5.93012370984484,6.44937683537675,6.15169403493506,6.7280976904927,1.19890850962012,1.80835855004841,3.81963148044904,1.96793980789658,2.37726158353463,3.42285323519039,3.1088224055072,5.22140843897584,10.2220655692527,4.79489499192489,1.03169901172427,1.03881033143825,4.16311508179109,0.0,4.03709753717594,2.81681916657703,1.46991004136269,1.26561790575963,9.07902298778987,2.42324171225022,2.57620626850717,2.20408198140027,6.12852524429393,8.86591742227182,1.31876425692033,5.83329209123666,7.32236472207087,9.59987593473689,5.04061939395014,2.81785417816024,1.01682045770125,1.00103473299617,1.02352166205674,0.0,1.76082820550977,1.58394034882762,4.47929369015924,2.94231513450283,4.0232961734205,2.66405749297987,1.09385814631532,0.0,0.0,1.2842424411686,1.07638153910667,1.60649109945259,1.98030004867302,1.25082004500487,0.0,1.05864702767986,2.11027931919828,14.5704402120547,1.82349453184212,1.08726109907247,0.0,1.47661033576686,1.06537332363104,1.20348255011863,0.0,5.90123555096111,5.38454953635469,5.41781726601289,4.05703451653678,5.92651703757128,5.86457564867627,5.07620751832574,4.27634214158389,1.74095816943175,2.56927625874592,2.62773424135792,3.8658647820193,2.02073831067137,1.67102755250111,10.5094246816539,1.34556938832973,14.043886531261,9.94250046149223,11.7863224111381,0.0,4.75014574990875,6.56330985046438,6.07296505860619,7.54394118409624,1.85608823775365,5.21742021706727,8.42371579073015,1.55513063818413,4.0932341315973,4.2151812201358,11.1358139392198,2.27126666518927,5.35887783090948,1.00138548014095,0.0,14.8397299219913,16.3185055097232,2.26180277104934,4.85424156039509,4.15569311246529,4.92450663210413,2.30320566913429,11.1976658064564,2.70355988789548,0.0,0.0,1.14392574413285,1.00528480727452,0.0,1.07220496905315,1.80696577447666,0.0,4.9334995891862,2.82285719150575,3.20082683592042,3.34584873701251,1.44890053214464,1.75451808075841,0.0,0.0,0.0,0.0,2.94219094620922,4.4706995314204,0.0,2.95157695580568,1.55035183442313,7.02557138678001,4.01207579322431,4.19734220372379,13.886567808038,4.02742397972685,4.4675921508285,14.7189004543662,5.67825287484611,7.43748538272693,4.27849872247106,10.6444616520431,1.04553209016368,1.62119160449073,5.65904755292907,13.582235410627,2.73163776872676,4.0075237236545,2.22644662003872,4.75221529283684,8.27922537107139,2.23167692811305,1.95544106321642,5.61032377632193,3.96592398699766,1.04281252063716,2.18081629124621,13.8181004897651,1.68036440981572,4.03530662648665,5.27770766125803,3.87364463447505,0.0,0.0,0.0,0.0,10.1218516734122,7.01256276155664,1.80320376645527,1.04807513509318,3.2329124081406,5.45445209307739,4.28484466509402,2.40546290854503,1.5533454106937,2.42278769083829,3.02338151709007,2.31281754887927,1.04909551281258,1.4086903751501,6.43174541120101,7.83092695745978,10.9111031396518,8.57816519941629,0.0,17.0618850068158,4.25771169592144,5.75450594218369,11.476287310973,6.01350042126022,1.72932654746654,14.2473369496092,9.28095533760403,10.6770103420284,3.13073528491536,2.64159536407511,1.40742300004722,1.72116478966153,2.27597407182186,1.95753569018891,1.58054837829191,1.57104619308983,4.51661493071684,1.12939970133328,4.21958830828453,10.9209918985127,3.01339264988136,2.47871189236139,0.0,2.00406285472397,0.0,0.0,4.88390964161855,1.04480512771668,1.04543357490609,1.22052054567609,1.46015102055125,1.60274692547563,0.0,1.39917772213046,0.0,5.68127080702711,5.67345586055503,1.53860523888788,1.35375485347439,4.00564078960328,11.8464746350737,1.7733020949271,2.03221161215196,3.82999874359283,4.47604196951376,1.54232429704339,1.23571299044088,6.05361436942781,4.62841491513791,1.1126169129711,2.12793552920618,5.94543678209927,2.74924003469184,1.84067965173906,2.21183511041443,2.7321445930214,2.56897985726684,1.08831215428315,1.14943659780458,1.20199712411419,1.38314236660245,5.07920036616857,1.33181024937929,9.71743947418992,9.16014293522464,11.767691158529,2.66399135497955,4.03222372069372,7.50359228246839,4.4710498102493,5.01192690660696,2.2619856526602,1.06810688356584,1.31255838786529,2.55518427347503,4.59872406758054,5.55786464346583,11.8871150589058,3.41067835711624,1.0129451818459,2.23756281948415,2.55022034705535,4.48314973358278,2.95046982889817,4.05157243995742,4.09787778399954,1.6809356830929,3.60622207113384,1.2700817745484,8.67807705314986,5.01135406514083,4.43387408012754,7.44771763148605,1.74572986500736,1.95436795967087,2.73025455928333,1.13114006388038,2.80849325973993,0.0,6.24558067671446,1.08128867019369,1.45904398829519,2.55312876351253,1.29488301172568,1.98632592864357,3.09042685982093,0.0,1.24462672518463,0.0,1.77399110256671,0.0,1.28591033470647,3.23270266810014,2.71848594752567,15.1413016369559,3.70935397280749,4.35320291893908,0.0,0.0,1.23437036367673,1.11883189253877,0.0,1.0115158116113,0.0,0.0,4.86958735787471,4.55256625990291,1.36236798215264,4.04784857065034,3.3629280398492,3.63346441663546,1.09491686838387,1.50073309745499,0.0,0.0,1.5863307009483,1.1794265687399,0.0,1.68634852991691,0.0,0.0,0.0,0.0,2.6607173529672,8.19868974025717,6.57217063536898,4.49745393448455,2.92170981382556,5.62836513473296,2.47777358445049,0.0,5.81992056140501,0.0,0.0,1.40996359178443,5.42739361711753,4.27980791346702,2.79938934745249,0.0,0.0,0.0,0.0,1.33159471583828,0.0,2.15951781273499,1.9733875574428,2.05181720670148,2.24383645123788,5.15105749207817,1.7566611093653,1.11951104004932,5.5698878839518,1.31006764790528,4.50736526046152,4.00607939748405,1.01658428590077,1.1817828543268,1.30557654782555,1.10340162020405,3.05974483883588,3.46361263883828,3.58569579497485,1.12842388996497,1.48175515240573,1.22864662667964,2.22720382546324,0.0,1.02026583375705,0.0,2.37620984724387,0.0,1.18521988896545,0.0,1.0718599252468,3.03062839034594,1.2657778155136,0.0,0.0,0.0,1.73142731178883,2.61929288765645,2.48250811658807,1.03854645208383,0.0,0.0,0.0,0.0,0.0,0.0,1.28918751059988,1.45117904364264,6.16665042015145,0.0,0.0,0.0,0.0,5.51876456711194,3.35056985566873,1.15596302365864,2.60619310974717,0.0,0.0,0.0,2.95238344043649,1.15087808050677,1.33015843335952,13.0005494194609,6.95469416033167,4.85039046219686,0.0,1.42469920887026,9.00040270290388,1.74900625957001,2.17409815712474,2.13552235696037,3.36863757830608,2.13134710244773,1.02634225338874,3.4862221815364,3.98317037036108,1.89806274367076,2.68487605057714,4.82362427975104,2.86910988174725,0.0,4.69380543438861,1.32878448328203,1.6059724410347,2.48006113218029,1.706824453105,1.32601157050009,0.0,2.24636106594597,21.6731082132481,2.68946040464523,1.52562636121901,0.0,1.63241433750204,0.0,1.14967053548866,0.0,1.02712416283782,1.29553613886235,5.23850267543687,0.0,0.0,0.0,1.05586641968893,1.29979829543956,0.0,0.0,1.05679549216815,3.03935841111988,2.91401286033967,0.0,0.0,2.01897343593366,1.3129267087047,0.0,1.24359689405703,0.0,0.0,1.15123336339399,1.36687734930548,1.31549225766812,0.0,1.82185256216242,1.73621193620516,0.0,0.0,1.2655609837107,4.33308232836416,5.81038853493822,6.02763275033108,4.31696425285631,0.0,1.247819788554,1.06350056592158,6.69777171611381,5.56246745184662,0.0,0.0,0.0,0.0,1.71904292703602,1.93114687929485,1.70307903092537,9.0200539189593,1.01493091491561,1.64615484465158,5.08188061227134,4.98829173263538,4.58126709982818,5.73760511642579,0.0,1.00714708319569,1.33277256599695,0.0,1.58493395907483,1.4981753516948,5.29819127527337,0.0,3.69634678181118,1.7425413736778,0.0,1.01072049442589,0.0,1.81295140079334,1.51250735958088,1.0161279263599,1.42348599005524,1.10074035982272,1.05084458398782,1.04145987143976,2.04092194831391,1.04774745002511,2.26752980989922,6.46085213048433,2.66397957094585,1.00055520652698,1.36723072656723,0.0,2.21176451027074,2.46044883582367,1.1910360909741,3.20675748270719,1.42838804716265,3.42543658704071,2.0475763502889,4.43831708612311,1.27976851100357,1.45207714524568,1.26176791959439,4.50803694093074,2.51585722867409,1.80602341719323,1.92556849390618,3.29224648540798,3.74578750034602,1.76894159581251,1.61540502662146,2.36630767304045,3.40419990670402,2.34498585150185,0.0,1.36989399136642,1.08301242501362,3.25997221684408,2.17715175687947,1.12279699962728,0.0,6.45559459776808,1.51508006872112,2.27038666724332,3.51615816345705,1.36400037002684,1.17954562056726,4.32775864259647,0.0,1.12162531610963,1.35939834864421,5.76268960080009,5.72637235785551,0.0,3.35566778303743,2.19464500118026,1.0053999653665,3.31776915101887,0.0,2.08457124719662,1.25381426194093,2.19605320297075,3.01772129429442,3.15271300802975,2.08301662106794,1.86435257820739,2.99472747378033,1.04156267619239,4.82419208064912,2.1190025757308,1.6554092974132,1.60881238484458,8.54360410124475,2.21181703231975,1.2311029221824,1.26542622209238,2.61483074424878,1.19554723533577,0.0,2.71684897847996,4.8117630528888,0.0,1.90090331850398,1.27937417967546,1.60760675583857,2.58494222727471,2.05106996078127,3.63172271349276,2.7377551033367,0.0,1.84962138723077,0.0,2.30572138714285,4.82154591907392,0.0,1.70157007175729,1.38200161760471,1.43473914097241,1.40609177596888,1.36450116496524,7.49064681942222,0.0,1.11127714433231,2.9933375679243,5.00565678891494,1.47909575541199,1.06022576888772,4.14689813986712,1.91230355861694,1.34875696212994,2.17322259341159,1.68171692446522,3.52028153609258,1.70971805020424,1.48324376278855,2.17658177600252,5.47516186749152,2.91820891082417,1.91861963445394,2.65681865760111,2.44716775095134,1.70444520532563,1.12622435867448,0.0,0.0,0.0,1.79575281826057,0.0,1.51741857103576,4.82459551242794,0.0,0.0,3.50750446515266,1.21907624198915,0.0,2.15557822290781,1.73631683766581,1.17193410595921,0.0,2.64356564858572,1.09158756165747,1.85618472963022,4.03147293723683,1.28729387817835,2.89041772131218,1.00237926331405,0.0,2.42745754135217,1.86123214540853,3.61229777836805,1.2844891523078,1.54478802991924,0.0,1.38465976438569,4.5718972805266,2.32554011450353,2.02546401065355,1.09475140131517,1.01589433215419,2.73869463898382,2.41518692936885,0.0,3.93601157199331,1.24471583706135,0.0,0.0,1.04189085793354,1.016027624934,1.48998100075032,4.64186607785117,1.03750610420291,1.14787643140932,1.34769338212557,1.61054017901976,0.0,0.0,0.0,1.28931886415661,2.31703134013544,0.0,3.29182791215916,0.0,0.0,1.12814498149953,1.3026862597207,1.61449897639713,0.0,0.0,0.0,0.0,3.79214679551993,3.23927509515555,2.78078080845047,1.23328300545325,1.54086234342795,1.07708647250703,5.2143876852037,5.44832844621148,1.15545538434703,0.0,4.12105198042194,0.0,2.47204979795974,1.78671245015339,1.1221861430125,4.12393171174461,1.22418867893258,1.18468616011848,1.02264935949096,5.97052146241161,2.75196276329965,2.13670676444522,1.32717861227815,3.4770837804163,4.17123035633145,2.2623230068365,1.81032947082462,1.71261198322319,0.0,3.90175697368209,1.81079393586678,3.33063446331782,1.04664212663128,1.2466780843641,1.62699191140455,1.35890235902418,16.0712966511309,3.21117870126688,1.08555105030637,1.42106474874147,1.65539504941739,1.02408651333382,1.98146036214012,1.14707621133624,1.12834979762383,0.0,15.4641675709864,0.0,3.6488136915807,4.57577095135625,1.24200862045097,0.0,0.0,1.16933949709775,0.0,0.0,1.6992925808537,1.25600232869918,1.96287447252185,4.11398665832075,4.36107842550509,3.9438653449075,3.26352008745884,8.5409193942233,0.0,1.58765621938628,1.00434834842988,1.81351304210544,1.29978152317733,1.20451941588175,1.15502457842048,0.0,0.0,0.0,1.55312859931319,5.14127111712153,6.98824295213411,2.98382336041439,9.270762494511,2.61749283848084,3.18218232489794,3.3938266614149,1.03683799601572,1.13747559266816,2.55592341182838,0.0,1.11837245075452,1.09779058856116,0.0,2.31349524710559,0.0,4.32426488607131,8.83637229364479,1.68568049420324,4.01166661560523,3.14063196315607,1.6454968180971,1.17998342486442,1.92723245634226,1.18964744781171,1.92251039100107,1.5851119614274,4.46863277381486,4.73489105143067,2.74929297464484,1.35416979343727,3.01331653162046,0.0,0.0,4.58605463147589,1.79216527879676,3.34170187275588,2.94261236581586,1.44716965714908,1.24102201974099,2.7962613211374,3.32626438907492,1.27100647113746,1.95731495876431,3.07992929541007,1.27372117770871,2.32165189454926,0.0,3.2263733597489,0.0,6.93615602425493,2.0910464036652,2.67173479144753,0.0,1.17019607701235,1.59259787385505,4.02611497024692,3.69355934476876,1.0647584484401,1.38206251235362,1.56624484665804,1.03812525510876,7.70827845914382,2.11671462302095,0.0,1.06778025980175,4.10896524914493,5.73421858996158,6.28882487726542,2.70418445386787,0.0,4.61175314511142,0.0,1.03126095644586,1.22211940782207,1.52583390669641,4.33528385428202,0.0,0.0,0.0,1.12337680180469,1.08672907934782,3.61682981014445,2.01800996472922,0.0,0.0,0.0,0.0,1.97273713207784,1.1311249572249,2.54603137024927,0.0,1.27247126096292,0.0,1.09589042754633,3.02726345823828,3.4490310493986,8.68791570406115,1.66137676474882,2.34988065566049,1.22186906538241,1.0385295962491,5.06228393181253,4.85347340777704,2.45817601890517,3.17800873137521,1.22971666420006,1.11027104913734,0.0,1.78801151396573,1.00337498278768,1.74224335120615,1.88558865677272,4.44869435831339,1.3519208825755,3.23215687990072,4.19502961257108,3.19018362947384,1.33653476087361,2.24189457372236,3.97940040102713,1.51178958215554,1.00843719145811,3.02486347037585,1.15288335105849,0.0,0.0,0.0,0.0,1.04853721101924,0.0,0.0,1.37016861895137,1.83349824995835,2.42801826650257,0.0,0.0,0.0,0.0,0.0,2.01943630429386,3.44071024364587,3.95492487799093,3.03208529842521,1.48343114801031,3.28527811183781,1.22182675629283,11.0569393612141,4.7939029444802,1.58548188196242,1.57294571320218,2.29031906403328,1.38521229129178,1.07623066305841,2.36874709708754,1.76068114613206,1.83741346516536,0.0,1.12169083923261,0.0,1.11330358893383,1.70549145434634,0.0,1.09046742820187,1.55054204405495,0.0,4.24131049289744,5.54076054173312,0.0,0.0,0.0,0.0,0.0,0.0,0.0,0.0,0.0,0.0,0.0,0.0,1.23215327972247,2.220745702913,1.5471501868324,4.25909277508137,1.78842650648555,0.0,0.0,1.12163806190482,1.21033941729062,1.68982387861075,1.51945932597571,1.96697738358975,6.70323329690897,1.03711909497059,0.0,1.24063742724725,0.0,0.0,0.0,1.01934806145112,2.19075174908361,1.17744325897516,2.5410019806805,3.13155313727968,3.49002492981063,0.0,2.81490538038684,5.77097678543179,2.22786473974932,1.4919197743983,1.25176679542196,4.70768838054521,1.01881102515488,1.94430602572462,1.19838207408219,0.0,2.7749508636895,2.5120307462855,5.30990611002087,1.19999197468398,3.15657682264791,4.92164419305845,2.3032580445926,3.77857414681205,5.88261056621768,0.0,0.0,2.33519219049498,1.25032954500661,1.10838721717827,0.0,0.0,1.10198941009217,1.2859085686531,1.38005851241073,0.0,0.0,1.08414076339999,1.06819881345665,2.59234058265269,1.42135107733553,1.07944100808952,0.0,0.0,0.0,0.0,2.76922893257922,1.80913216424143,1.05944340115254,1.15900728620138,1.03880723475823,1.93311301204245,3.69253097882092,5.0758761974329,1.04786798618367,1.06712177945045,1.21982014509813,1.34778797977827,1.76083059004728,1.12922679031463,1.01066576780548,1.10982533420547,0.0,0.0,1.89143338141071,0.0,0.0,0.0,3.95245240456997,4.92865799330003,1.14455102037443,3.96037788755164,0.0,2.20615423075564,0.0,2.83756911210816,0.0,0.0,1.13145555048836,3.03641614517043,1.11510937738144,1.65397095633871,4.76228430005883,0.0,0.0,1.03813183527271,1.01639574153957,2.52427751299663,1.25859457941676,0.0,1.1685848815513,0.0,0.0,7.18026498034423,2.18901633754185,1.26287595651958,2.34142678422741,1.29029754702188,0.0,4.97819110597978,0.0,1.9808137487724,0.0,0.0,5.62553909853342,5.8573045915364,1.39417524884065,6.06849456508589,1.45811969641216,1.58364921345716,5.04987129916987,1.04492283045545,3.86388391314997,0.0,1.82410809308231,1.69882293253021,0.0,0.0,0.0,0.0,0.0,5.18592234732955,1.0999290106071,1.28258661164102,1.66043914802206,1.03599734669718,4.33762793281264,7.25623436573226,6.58835555244161,1.01270458451356,7.22629641339381,4.10242284244859,0.0,2.53823857661155,5.32736073596008,3.73810478307261,2.11398752642286,2.45454909036274,2.08005789929717,0.0,0.0,1.51167653629578,1.03579641489734,0.0,2.29458231028604,1.1113867140237,1.07082862205101,0.0,0.0,1.56076280768039,0.0,3.73465859026777,1.1276677280011,1.70890023795754,1.09279154549356,1.39907364007581,1.3804006738816,6.78991814334038,0.0,1.29359162204502,1.05512394932132,2.30015352594328,3.6378794824612,0.0,1.04042000475468,1.25153716779149,1.00466194195163,2.75011791671234,0.0,4.61567062914338,1.13585915419113,2.16214897932862,1.73987664199289,1.11731353992448,1.02633691237005,1.74278593070929,1.27598055543111,4.98624759421141,1.29858373616632,1.03871560222919,9.51161971425769,2.46569528411665,1.45952849084233,0.0,0.0,1.58566798224419,1.00229018280117,2.66444092286245,4.88976048773796,6.48386201437713,1.77014591783405,3.39412044626058,3.01053078364654,7.84925325126569,3.82607091263744,2.10624428979528,1.76193113801435,0.0,1.04065336778496,0.0,0.0,1.02403714052858,0.0,0.0,4.1316557558781,1.0022080218862,1.04914647089133,2.25682042835072,1.61121394798218,1.76203321219235,1.07446319826203,1.98854535880523,6.24961095466949,1.12261398017159,1.05214440565225,1.04770019680832,1.35174823426689,1.17570680269741,1.18918765070504,1.38253063285027,5.79600473935774,1.4551254508107,0.0,1.44208774639092,4.40584548064609,0.0,0.0,3.69334565717104,0.0,0.0,1.12943269575169,0.0,1.19045657256445,2.94252244110168,6.71977147443676,9.41177407635866,1.03756077072947,1.10808394790578,0.0,1.15325243140819,0.0,0.0,1.60215029723454,4.75177208987399,1.9211806165454,4.76097002896299,9.18512754935445,0.0,1.32789540924839,0.0,0.0,0.0,0.0,2.41034771642223,0.0,0.0,0.0,0.0,3.4315524504402,1.11806573792339,1.01288443389061,1.0025035014307,1.55249554107306,1.59553901881507,6.07307066256945,1.60228667587016,4.78451304041603,0.0,2.30255199182211,1.01326134364312,1.80150391716195,1.14242125739593,1.0695386641049,0.0,1.16909113610801,2.7081870095535,1.11185656329111,7.88942444554771,4.51290709080693,2.2276331560479,3.30725304899546,3.79017486431424,2.68656519887903,0.0,1.15254807594987,1.03216082156371,0.0,0.0,1.16486605749926,5.96997961106812,0.0,3.74448976667496,2.3343776764234,1.65547778402221,3.38073191042037,0.0,1.31180284267836,2.80020974150747,0.0,1.06000326499442,3.21662986861695,4.04390001244614,1.13125678894322,2.42144421855409,3.49886533879847,4.18416434956736,0.0,0.0,0.0,1.81140252815387,3.42038621205105,2.42183369637967,2.00464907543042,3.22341236722172,3.30791417224345,1.14921420580823,0.0,2.96454166471498,3.84856772255611,2.01389345166493,1.01205238780221,0.0,0.0,0.0,0.0,1.69677986306818,1.26811502127252,0.0,1.09859590395603,5.39425682033999,2.39475984749026,2.46898682862194,6.54990047610812,0.0,0.0,1.46503166845854,4.65529343858637,1.20624105916616,1.18955473307224,3.25992770752817,1.82941857429979,1.90544142473963,1.34476532116664,0.0,1.31873482241293,3.11706392314923,1.31591465463162,1.85267662488982,2.41579157271152,1.61696091304277,12.6134398381368,2.58261648311444,1.12038508885599,1.40485590908917,0.0,0.0,2.40005300514926,0.0,0.0,1.469574511508,1.21811081735312,1.48634708626866,1.98805857485985,1.69712295421026,7.18192992766401,1.65643450348462,0.0,9.62165822553085,4.28678358191337,1.64402894353268,1.73854024216558,1.95457485646642,1.6333980073508,1.04832787417411,1.40930539963814,1.9186012567469,3.53832331460287,3.01522369806711,1.18043022122165,1.32506038495442,6.73115236103064,0.0,1.6148146572061,0.0,1.01686509311587,0.0,0.0,0.0,0.0,1.10900747865409,1.05897865444529,1.08943736041324,0.0,1.06018890979437,1.9334018381686,2.256874166004,1.43825299721665,1.28229426121929,0.0,3.82860556865918,1.18765648331703,0.0,1.02302680983905,4.37455770349621,1.36720228576156,1.02284130240357,1.67719666640391,2.49454370992237,1.56652686051505,1.28874541990926,0.0,1.8979925969924,2.90107322533879,1.6656184751067,1.09448787979757,8.96110815328112,0.0,2.53827249778108,1.02533110137003,0.0,0.0,1.17433123895721,1.36198887400545,2.47235089259106,1.10917566099323,1.12374869064717,3.66405921498162,1.0154833332146,1.3334990386529,1.37789275888132,4.16122565830745,1.49882401707372,3.36585603213483,1.02736892382338,3.04019170955748,0.0,9.91260078601908,0.0,0.0,1.63193017567965,1.73310089453403,1.01027130893078,0.0,3.97078374733542,3.50016769270908,2.40072960728503,2.67978778898767,1.39436953759576,1.26951626657737,1.07920825715274,1.2477037477271,2.15951830089249,1.06307371503449,1.23577936072798,1.61773983666789,1.02723180046074,1.39817725715227,3.66136793488741,1.1622731937712,1.07439714400721,0.0,0.0,3.51731599529931,0.0,4.62469684555037,2.38774864479913,1.45277952672689,1.06254492613025,3.2135905795494,1.14423904444081,4.69777628039078,1.8744037451047,0.0,1.77338775101806,4.01304646745665,2.48173479596671,0.0,1.03237144072322,2.49235501424167,0.0,0.0,2.85422314121372,3.80748621950194,2.39531864338769,1.13889122894746,1.00386334835141,1.43131901962003,2.37167504090331,1.1693104586794,1.43028417229259,1.96653932479702,0.0,0.0,1.83271061878544,0.0,1.83468039317314,1.12737343469006,0.0,1.01482088117777,0.0,1.47590139232488,3.64896892101609,2.31000504176815,4.04223788246461,1.35132057669797,9.60918846720557,2.7643543529968,0.0,0.0,1.17827206312231,1.78136425317856,4.18775618217252,1.54126192059584,4.52023391323095,1.3184293743982,0.0,0.0,1.01957680345978,6.42729144665552,3.41400185600105,4.46137823880272,2.77111615106318,0.0,0.0,0.0,5.36492748339357,1.15935134886919,1.06534707914971,1.19261688036449,1.19030412673312,1.59726678562419,1.92374530436908,2.58419476561874,2.80545993804926,1.4801627303464,5.35929903098154,0.0,2.31531288547303,4.8373665980379,0.0,1.6174008249398,4.26964478957018,2.54173132437991,1.07409794240981,1.03014385585936,1.10523954177465,1.16010440899431,1.329511838116,1.96092077299586,5.07851808257979,6.46865353625155,1.1909049499148,2.2248328249641,1.14984357123196,0.0,4.62735330887167,1.21727199198103,3.95863381555532,3.05665146031171,1.80999870232633,6.09825131973801,4.37051772156202,0.0,3.22659444456189,1.27083774984345,3.6142861417466,1.23696823279225,1.34249453437952,1.56997549080068,2.38373471886753,1.02739759984518,0.0,1.83021150759822,2.06476579805049,3.42440070694804,2.15473117507685,4.3734101924984,3.09841331676818,1.39434911071691,0.0,1.00171525537992,2.99658223367538,2.2674494862295,0.0,2.97797482453053,1.56083654473014,9.06207704042167,1.43167966202695,3.52004727901,1.79217833166838,1.1784621882236,0.0,2.0817777335981,0.0,1.12288887928953,0.0,0.0,0.0,0.0,3.95083097893776,0.0,2.36705648674285,0.0,1.00270390024475,1.4108961578269,1.76657653387107,4.58960613560911,3.11551102204409,0.0,2.44713332896087,1.22508773635496,1.14422895655476,2.75345321269041,3.34034376735131,1.20226789057559,2.39727393045116,1.10870704125913,0.0,1.07599466306622,0.0,0.0,2.04609903398786,1.67934079479571,1.01357397107771,0.0,11.8616113786832,1.88619837392844,0.0,2.43401020518567,3.58395049206858,2.43855239872442,2.16324684518526,1.47999559555922,1.1402476543067,4.71489374330856,5.61809751970269,11.9601719058229,2.14442903076145,0.0,1.89715645763917,0.0,0.0,1.06591110024559,2.49582016532456,4.50136079972937,5.021324679719,5.29198068507922,6.3507358917094,1.24665311948755,1.09376245514738,1.05325970219383,5.66197570775115,0.0,2.06565487328322,2.69210326286649,3.44861581185162,3.64536273721147,4.82777401914609,1.90217512735421,4.99886594081663,6.46896723001889,2.54065642671208,2.96249180449894,13.7768343083555,1.60552881358665,5.50427346035249,1.17740922397546,0.0,1.99833981949306,2.4385305717786,2.27568795529151,0.0,2.4095580724564,1.41712820574551,1.97838439207971,1.00124193416242,2.67093064388067,1.09170157309548,1.15659337351854,1.87376275714761,2.88187282269066,2.10718823217905,1.63810504180091,0.0,2.74232942063439,2.0301898592085,1.7232857514799,1.40925603498771,1.87531421799234,2.04994184691363,13.0722738584782,2.38067573606593,2.37970242290947,1.73806139051539,4.00572050434126,0.0,4.84764961826284,1.17423694778558,1.28854435772282,7.24027225860347,5.59445385445782,1.75360267621643,2.31129675594533,1.0385183332992,1.45739134523639,1.86550562677567,5.80183477934396,2.52943116460749,3.91733016673489
20.,1.06435542128348,1.20828967435339,3.06883539075382,1.19330352682491,4.41033080750474,2.43111353981195,0.0,1.91308695517096,1.52349979252481,0.0,1.72789369271485,2.31007059365262,1.12395699777867,5.83162618952234,15.2385064931131,4.75362065803419,9.88426749289349,5.02446231097151,16.863280431922,7.72904123295718,5.26344665717578,13.0653853254771,3.39281963118945,4.68499656312327,5.27524771765382,1.21335132876488,7.22692046172477,1.5009083365657,2.25295045065392,2.83792697409927,2.35134319277088,0.0,1.03990099229413,1.42132578876139,1.81238082298891,1.15939867653744,2.87797252866709,1.81189160512463,2.1714799669302,1.51898619966441,0.0,3.05129031424742,1.00399005368777,8.2916523325964,5.18171877732544,2.15350096352999,1.07722877833479,0.0,2.43458680205497,1.09184920350615,1.87871930005428,1.0302281187875,1.56413262620989,0.0,1.09423770834408,0.0,1.01025724253815,1.04917509074353,1.46674166526914,5.77052984792143,1.60359995307285,1.04036549946736,1.00819908681965,1.97805193297039,14.055181674249,1.73833516750632,1.15178861584677,1.03969828532739,2.05267693868743,3.15016871814862,0.0,7.14983305608907,8.40022884408496,7.60800648549437,6.28120322038406,6.79988151463588,11.1579334532098,2.34575117720292,0.0,1.56419965612119,2.30630548601114,0.0,0.0,2.52330469410159,0.0,1.45218266645103,4.77484699329482,1.01212098718789,0.0,6.73425072424205,1.13167640731165,1.02159374726529,1.0162094940032,1.0286518166804,1.18463193296218,5.94986239192885,2.93313236865173,1.58964401278844,3.22116067751546,2.96242447496852,2.45824142529615,1.15181785757629,4.81370228472495,3.70358024941759,1.8789410436993,1.26477779280677,1.18429425453105,6.14461296277317,3.22690195287257,3.39656297308057,1.49638214050496,1.48234959018466,3.61249905637583,3.19836770789671,1.37200823805937,2.65766094828089,1.79484356576179,1.12612212624928,0.0,0.0,2.897390665277,0.0,1.06797720091347,1.49665082039063,1.03909220137227,1.39920336372543,1.12872438317023,1.05994884333501,1.20054200738629,1.96751877887032,6.14093605006218,2.90445295876979,1.82448768825913,5.97011161793997,3.52634335860656,1.6826947698113,4.81959122160488,1.68300111856349,4.12734854018097,1.6948692544216,1.07889653004174,1.8486195149539,4.47036769608413,2.09118076562329,1.01031591495904,3.71568682245641,1.61818249908999,15.3912561479221,1.43055158972544,4.85220219261119,7.28690513358969,1.51868167882711,21.6941958344769,0.0,8.57218013005082,6.28690967771738,6.79357289415682,0.0,1.83967578957856,1.06581092724263,1.2319575896966,5.2625288836714,1.08563733565949,1.15078021512103,1.24872274091891,2.12008891685964,4.71198674769274,3.7275375480089,1.70569636871997,4.21634567219612,3.67466651906866,10.0417673331609,1.64958156890466,8.94849907637354,6.0070317285652,5.65873936136742,4.77614092238027,2.12627133901516,0.0,1.08944465779402,1.25534513204775,2.78773557952867,1.93849187846139,1.35656542863619,1.52483244088863,1.89270581965621,2.49628646023532,1.93292614948073,2.88578195338774,22.2973129775726,1.077794772084,3.44415101030914,2.26568870807798,1.86905130688556,4.59781968213862,1.98954347886242,5.5810760513408,2.85786588519953,3.43436357016907,2.2605117766268,2.92319596007276,1.94686578891551,4.57578856374012,4.36109502083431,5.58080049129304,4.80242133741188,4.57187311293699,0.0,5.67126499364359,2.8630032584866,1.44137399493149,1.89375572861897,1.16249651209003,1.12205587416707,0.0,1.00354618315539,1.06113128356682,1.06562790202513,0.0,0.0,9.76072491468344,10.7703340716623,3.91604662841551,3.75956469312473,5.41361628058981,9.80637671496556,6.15178834853742,6.75645357007057,4.95240276247312,4.94007954459306,1.19163596140396,3.27240325682283,2.53184818409731,2.64772379311313,8.90773407630325,14.7887198424989,5.96637745221704,4.23236102348697,3.22828436063635,1.47056053983459,2.98986375707367,3.03589346532967,4.22726374104208,3.51968331383288,2.39044820503893,2.03009367933404,2.99502073693018,1.53443635687121,7.07163082472892,2.41849243045443,1.57834931311386,2.42884359730075,3.10743791944091,2.58799364118589,1.07042906806124,1.21489458435022,2.09607301351908,1.9888435260768,2.68877095500462,2.05643108075837,6.09776985331125,6.03444184655172,4.24851469644867,5.27506770744823,1.19085896999686,1.03082568079881,1.83836077140043,0.0,4.60480002335788,2.95625794642212,1.41824738323488,2.25858216369674,5.91847852683728,5.5873065450529,3.29462063186795,2.0061042733229,7.04719929352395,2.37114729628123,3.37557372790509,1.19660686863343,2.61701702503906,5.15080481811475,20.1482688232047,3.8689877585753,2.10780376093829,4.71031149773417,1.14032181055528,1.09108435742221,3.82794388487438,3.04817812035669,1.32121906382688,6.51322433198349,2.80122851718267,1.7382079865144,2.55576197707236,0.0,1.20856630926229,0.0,1.28723592720105,1.46240298626424,2.78197758760684,0.0,1.23135742236929,2.99880187506258,0.0,2.64679502580561,8.20797311496954,9.51205999694968,1.14282748745083,1.51231897586073,2.05553450796127,1.33661892689192,1.65427701702567,1.00530302179082,2.13917441596465,1.02032083015193,0.0,1.89873263811081,2.06928284974638,5.40344131291643,0.0,1.63626289264173,1.23827333647054,0.0,4.41427106172122,1.21405887748958,1.21019635208657,2.13672612073544,1.59688502311625,1.8301834733559,1.25306760756235,4.62235969752828,3.27962924768408,2.21484075255184,1.11114439051908,0.0,1.36645575798169,12.9328323736354,1.34427441860027,4.94631635694161,4.2233721069512,1.16807671734248,1.48889957835582,1.59323329885925,1.43504722592972,2.22165822510562,1.99404568276642,3.36719137723349,3.1864920430386,7.9574310654472,4.3538209953411,5.18161211684697,6.56015119916049,7.9829623596602,9.70151642267055,1.40254305512267,1.5453198194149,5.37594302139641,1.67884994015449,4.51486418317664,2.11381150370134,0.0,1.02832953028495,0.0,1.04928258799974,1.09326834160409,1.54320235373641,1.60399729087404,1.33590421818049,3.35927556309593,6.05216811464292,2.39120010346728,4.36832614813644,5.89292906074539,5.18714476166346,1.9954251290637,5.35689340477567,3.44062012300062,3.15727183296843,5.37398793047417,3.43073081435447,1.0285718200754,1.1690832231074,4.04955000460638,3.98446679043358,1.65457300528401,2.48215297380798,3.96205443054961,3.31995631169041,2.03646379995217,5.56206259687111,2.74102186872149,5.21437177466798,3.88139057018113,1.14638191390052,5.34464885219762,3.05937843129478,4.09201248464089,5.34614230186589,1.10911861933349,3.82858722636719,1.35083731305163,1.27719052246977,2.98449243047136,6.54422266907437,7.61118702779804,1.64817331100308,3.65901162346333,1.92155472982081,5.11756154526688,8.07680683344663,2.04515722854522,1.22895525968574,4.44630228828024,6.27564054720566,3.70033418340259,4.91202684441947,1.9195747746975,2.68759578682615,1.05583330788914,0.0,1.03459566447529,0.0,1.84647102059392,1.34392107321181,1.26314613138081,1.01797028679715,0.0,3.70396546389659,9.87263522978964,4.23144184881103,7.90035909843024,2.09432799815107,5.23062046221844,5.94796246975956,4.95052154560547,4.52295896875327,5.96211171352315,5.92400535283337,19.4309969397798,2.07976745380899,2.03338112175181,2.15966247953297,3.50907555981662,2.68441729015447,2.63604138628683,1.50253896609467,2.15050890171408,2.83623209826635,4.53387863606665,6.74986157334347,1.84561132418787,4.22108680850585,2.74125006524988,4.67010591058864,4.27863964067804,5.2876215644125,0.0,1.26440971134397,2.53096923757722,5.80182763622282,4.07925049963859,4.67978160200659,1.70704032651558,4.70824353875868,3.36129901634261,3.9716711923286,1.68196132585552,1.41973231625376,0.0,1.4865375102665,5.50849473109833,5.69403003938891,6.34317407135763,8.09088703827216,7.94000357075065,11.1822781592993,3.56861025578222,5.27684665351789,3.65873168848204,4.98368044758927,1.37816344771453,13.5177013982567,4.83567049521628,6.57356656925639,9.90471798182908,4.35576559579398,3.6372580493218,2.54933247485496,2.72979370947941,1.03672651859493,3.17328057193669,5.56031596189779,8.66929265137758,2.54517362178634,2.76197504289621,8.81881870437124,2.4799339873282,2.20059257740584,1.26234046628245,1.35710587159662,1.51513584864432,9.71510635815313,6.68421675006064,3.99782993822826,9.62830479747854,7.3770459528508,4.05642951907082,4.14987779583858,4.41277619227932,3.5676736582623,4.75028202719504,1.56459079628902,3.25517273650989,1.8701595794629,1.14799604682082,0.0,5.96584757360819,1.06454770078285,1.08630052057468,1.07709942875756,1.77012615570448,9.94024487101551,3.34038575648272,2.26789601303934,7.35272001659149,1.60002840921143,1.36599888005888,3.26787919387582,1.66799480626085,1.43771599921274,1.04067160822807,7.07305611928737,3.31251341268083,3.22138122668601,2.92338892463531,3.44169767377426,5.42951904756737,1.81810309978687,2.39913805266852,3.87134428753333,1.59269020272404,6.62732638586175,1.43213224038901,5.45650186634955,1.07921977221719,1.00710428253153,1.7380831426498,4.67446713245918,1.07989020121258,1.54276043400849,1.8234763298104,2.86843731584493,3.0264284127521,2.89400222087151,1.04330075585752,5.39035456060062,1.85891957392355,1.0707993592187,1.43580043560702,1.1392928470821,1.03380966796661,0.0,3.56110805255694,3.0650935249603,2.55610385219732,2.78162026730196,1.36595169207356,6.67683506908863,6.54345353830748,0.0,0.0,1.2684381818612,4.6218999445022,2.71083271058893,3.59980685203909,4.19302543043777,3.66004581341576,4.38414986921851,7.06287217797385,0.0,1.07696685522576,1.8271601729909,2.81308969625091,1.99976110553806,4.06837269608071,0.0,1.21943958793409,1.43501926711991,1.71210211765323,1.15292510332667,2.1721926918218,5.45909099842027,5.3299888227337,7.09643316952711,8.08813428367388,10.1766295713702,6.43047243321129,4.67412878399334,7.22468672149068,12.2596861860672,2.04174912584096,4.59996292191249,3.37049267011534,3.5769182249403,1.13821078378748,1.94802151698575,3.78934015107934,8.24770652770001,4.81600436438376,9.0878788475939,3.68821496266189,1.84107500110924,2.77027052755893,2.94931209305317,4.29681018248603,3.18479335053852,3.92459573368148,1.78024558988544,0.0,1.36822524799145,1.85022555327672,4.01799407284374,3.33192909858794,1.00381610515592,1.30204736565493,2.45638117122103,5.08393206399962,4.41859928485352,1.28944684793882,2.9575326080353,2.46664367570672,3.32113505391928,0.0,3.25917151659489,1.07342127203568,1.45571443088613,0.0,1.164440447374,3.21055082660266,1.26822465862563,3.49625757840083,0.0,1.08693201196224,1.02145276677537,1.05806933677473,2.20149086760407,0.0,5.02101478421901,2.7765475949284,3.01058849824482,2.50503036635662,2.32042337099612,1.67351232919518,2.03870577376805,1.88660645278991,3.91964165330856,0.0,0.0,0.0,1.10440842569754,1.22965281006917,2.41692014084074,1.9600236114587,1.08018420867478,1.31931486862544,0.0,1.24420069258148,9.47236442249952,1.78982461543688,10.7845213555675,4.24155380606296,3.05774606740689,3.22668111354948,1.13217641066532,3.71806419670103,1.08198680859053,8.45335164343059,5.88591806604211,3.36614032340067,2.22367241069371,0.0,2.99106169136629,8.51089631336708,1.97175961230349,1.8706037226434,6.63736744475263,0.0,4.17702806505351,3.48031142738334,4.81834315778687,3.23565309249891,2.03818721515418,3.36506753333441,0.0,0.0,3.34013117193182,0.0,1.19319376265029,1.92772796001621,1.00669165855687,1.13233808891265,1.06053817243958,1.02224637410012,0.0,8.26441805988628,4.93966351406932,1.00480686152236,1.03440202531316,1.43316701606318,0.0,1.04009361932774,1.64990753469591,1.39448683509714,9.41254192380761,2.76937121889507,4.88530513448695,6.19593993621468,2.09235581861482,3.65090792589166,1.9717570927238,2.20290751864746,5.72761119109097,6.55839963895771,5.3904662241153,5.22162252636747,5.64909860510507,9.02331698010768,5.18256999224818,5.24919512170185,1.45513253294978,1.91787051944129,1.55413275294724,1.89309200047416,0.0,1.81570382980051,3.80451593180567,1.25959346809562,3.8796181668793,1.77608283565552,3.40425734138377,4.21065628324989,8.4676690496727,1.24883671731156,5.63338524185826,2.11124039431504,1.76465193153754,1.48717121889052,1.08518550549165,0.0,0.0,1.28304948159822,3.17549499281873,4.08153091532294,4.4984966291108,6.26380900860371,2.08876454151856,1.84958807222905,1.38216523483131,1.37622402857139,1.9837630054429,1.6863180826426,1.80829396816647,3.6168660542597,2.68348492913245,1.17914242807417,4.91241613365867,4.64586087219377,3.24142114491234,2.20431023100001,1.47708234403211,4.74441077368698,0.0,5.75348918087213,1.46369437817257,4.37804848571382,4.19132969145874,5.79366471558787,2.68110737990696,3.81271181637744,2.83570996101352,2.70392908150616,3.31129223799065,2.18649151091817,6.00470991258422,5.95319746644017,2.76665918848531,1.82501511342597,13.0231678489677,1.89180814879795,1.76471054602338,3.71909929779923,2.15309972238447,2.80130797086527,1.98358376234124,1.91227475854203,5.54521086305407,1.52136545942523,10.6687727697056,1.39508691443776,0.0,1.00075298344875,1.13978322540944,0.0,1.80954044779011,7.87596961565075,5.72337887453023,4.51999559293704,7.46208068661271,4.23098283480574,10.8075308906501,5.50893444935193,7.94492817666872,6.18846635521915,13.991939354162,6.27243445793874,7.62316341199052,5.64597715910809,4.75622320943152,8.84575074288226,10.6479611108482,8.88402567121745,4.66800319959453,3.73967071741015,6.00373769231026,3.99997383892026,5.88162521919876,5.0195714413946,11.7355719031824,10.6539721424179,8.20873182211819,3.61858084268549,5.24620616063531,12.4266996816997,3.99552956252243,3.53847425255385,5.13811526090767,5.97799042480209,4.76880171564792,5.09011342128112,3.50478006478454,7.10426455422857,7.22491104396149,3.13913097098986,2.90464266044699,12.0496393985669,4.79139324195293,5.67322223874449,3.57175073420816,1.30597664995194,15.6426651101893,4.53078590375445,6.97800133903771,1.82409469658412,1.2434542454092,2.26961069986137,3.1073116269095,2.84466596986465,11.0874931100356,3.41893952050789,8.24757389545923,2.10893832796144,1.57625478076849,11.0660514287137,2.97537823132886,1.98732715559717,2.92913965423673,2.93689622788476,1.24101086159658,2.2276291207085,3.42921804738724,1.00653973148157,1.05131223351343,1.13713428260955,1.18256951768912,1.05964260189434,9.94677389232078,1.66858034307712,8.18281172218844,16.0914022807279,2.05700797296494,1.73341347933905,1.50962119081033,5.01129991925719,0.0,1.12212100511101,0.0,1.0624104684492,0.0,0.0,1.05404640240046,1.23360778172044,1.56937669982736,1.29353222911679,0.0,1.64773054323219,1.1392233112073,1.95169002094272,6.16084366473863,7.70788945222624,5.90613707055092,5.13493419045645,3.61587314615574,4.32180566973698,5.68682620266248,3.43909679492175,3.44531622044517,4.94917337519464,4.16429356434043,3.47061540437062,4.47235204811602,4.12987812919731,1.22711298288792,1.98895732564526,1.29415818367658,2.11373014950225,0.0,2.00636986985626,1.5518154609909,3.5551122786341,1.64911984996349,2.59016551557767,6.3721133504081,5.44114733169642,3.11014967217884,5.51287764460046,1.2851471040473,1.99284731528322,1.25249881244557,1.19621856351808,0.0,0.0,1.06290874507014,1.31440111752714,1.00871446137402,1.49774807415672,2.14927866401409,1.0025909655709,2.01037603060705,3.71586315575323,1.51436767689101,1.76219696441438,5.05686709428486,4.11320118513471,12.2688873640951,0.0,1.16839451051562,1.07752860205714,1.14080021328765,1.34649724893844,6.2685979858011,8.11843787484898,4.62317620872058,4.44481356266471,6.61755374419491,7.17609725455655,6.12934707014336,1.03619852239317,3.34883400975707,6.61515045278393,3.6093960245526,8.55746282609193,5.05062044239947,6.33842971321326,5.95645131671439,3.68355131343479,4.05760246381991,2.29217801687088,1.01246335540431,0.0,1.13703587528137,1.05967705564633,0.0,7.61761132489086,2.83564710857975,3.11331614526371,0.0,2.97790821538981,9.58846466086031,2.12111504179475,1.94428964453047,4.72414541057944,2.81250807369687,5.33408941432168,1.05179640179139,5.03157180741036,3.93596633221983,4.22971594268281,3.63431597096499,4.6520608028148,0.0,7.50361307082991,2.32443541323236,3.79806811152082,3.66281031022076,5.9897318609132,9.88420843849745,1.80062991014367,4.17875481066982,4.62112397288202,5.91404890713491,4.05721981858525,2.80034473429215,2.55473292183398,1.69299529624282,3.49477559613258,5.51584919147409,7.70375103055443,3.2604636507234,6.93468333639517,2.01936702307087,7.58623477668149,2.42836839489661,4.68201982690736,5.64176869790505,14.4313992662285,1.20021692868801,1.38317187297884,1.45747261774797,4.88286219133806,1.85235571094257,3.29193943482765,4.79527720190424,3.39392686959059,3.57905156653509,1.49079657587036,2.30488454084035,5.03153455676869,3.51717951067638,4.68755650886976,5.39117943955391,10.2163168778954,4.2633984821395,13.0097692752322,3.30761087391111,5.55472675234727,4.47439562642846,2.76843946757025,1.24879818783018,1.6377698457165,8.85795855975117,7.27578185475222,6.60067745234002,6.74784074734238,5.64428598994606,4.31366512136011,1.1037464092284,1.05677106815207,1.02215883928833,0.0,0.0,6.29314593853241,4.36279985566407,2.73997747920243,4.38564028924991,1.38741000890674,18.2925206848577,14.9231961400743,21.7927759978869,7.45669038615991,4.67990484906437,3.64663263928734,5.03553831422145,3.73507655230081,4.89503137878222,3.98925949485418,2.34690584656428,1.80609045628916,1.24785865484275,3.4916753046265,1.24815767937738,1.1277136917173,9.91904404594593,1.88928824109526,4.93702495216136,4.17472596222581,1.60206393987063,4.21103002659808,4.19575420146979,2.3302349050376,2.15705324359186,3.52590556035889,2.38920311068436,6.74354697088381,13.6209094046402,4.22209676847699,0.0,6.04242017688189,4.12689641813818,3.25296176328256,3.35887826054034,5.80485944792883,2.82564545103667,9.03407069978204,3.76443763423485,5.95656872287337,2.67261550765856,1.1984296867576,1.0591099675112,1.04565045230073,1.0663296809029,0.0,1.0284414446165,1.18439751710304,1.00713479452374,1.17765698231028,1.11237539073869,0.0,2.5449515519348,1.03000365118536,1.22688566969888,3.40664122751185,1.82672384854904,2.95989727031574,4.8661970750578,4.65905652008617,1.89665040060888,3.52104529558007,1.33332969840416,1.01892824107057,1.1106155261565,2.39018777360278,1.98984813351219,5.1643604044046,4.53492926892313,2.63042364105746,1.37209566533713,1.69152620265477,1.4901738232933,1.18781890838034,7.54900790988922,2.50539506725293,2.88529435531139,2.5765907926188,1.01766263518919,3.67734560719995,1.24720882630518,3.35794939878956,0.0,3.6947527830757,3.0990443395151,3.21827605151868,5.49038049456351,5.42966622953029,5.798197753311,8.01078762866518,8.48884358838747,2.25719482381305,2.70707848689243,1.71402118436844,2.433998682098,2.91319173573145,4.64548836362918,13.7921408226445,2.0227577802924,19.2532963423246,6.11980515720931,10.8843290729444,5.86736412064605,15.045666634647,14.7208119855451,3.17228875178232,2.57088048579244,2.03782442313083,1.58939468141355,1.64571630011453,1.60812143863302,1.09161441244906,6.12642614234693,5.73243226649201,3.47868896776463,8.94120096179338,5.44330936316277,4.55397584234538,3.40180087422691,6.51194364931034,3.8172620432232,2.22514705173693,5.4687520913726,4.7465273542605,3.89929220215738,6.92771451187131,11.0076301029547,1.04191244401044,1.67993965748511,3.57335399880378,1.34289410396599,2.51245553058728,1.76016879844795,2.26512550763408,1.97849210223923,3.15079377966357,0.0,1.54286697327599,2.23501502727954,1.77395423710023,1.35783235113866,1.64135522682822,3.15724743280475,5.30988232956752,4.64410653591552,12.2869595623058,1.05419638032286,14.6333836072316,7.10478538054512,3.85514877991206,3.3310516027673,12.0692398052471,8.88054847151281,1.00952509130416,2.41855363258107,7.16512119108015,1.39471285072989,1.08957033257023,1.89538947547926,5.25423420468729,2.31527119099438,5.37011884823692,2.41191355889916,3.18645176472209,1.0297989629416,5.06024805180984,14.7263171691682,1.16965131258443,3.79977686084752,4.75672350995629,9.56537178126105,0.0,1.01057649743804,1.22325753232513,1.08825543727265,1.3716571368395,1.45250842396317,3.28281751250871,4.23724823644613,1.789331059563,3.56299484787912,3.01140549627619,12.1499868323601,2.20762186016526,1.19468353071502,0.0,1.15172671644493,1.08707196274881,1.13212196676257,1.41929302463037,1.46028227491849,2.32277499624857,1.10725739402266,1.38365354815565,1.92535237597406,1.8649630671039,1.14632313931874,1.19987736362493,1.09371537719707,1.0659893212472,1.99570802295979,1.66699340014666,1.24485305165252,0.0,1.52009959059958,1.02434811682434,1.11155022204179,1.29854526747034,4.81310185498962,1.32658087401569,1.60221049838373,1.52175244628884,1.26101733024093,1.75748833030361,1.04873018535177,5.5006788814371,2.37127049467127,2.48159793740123,4.19454175917541,3.40377264323227,5.98176116190119,16.4495775302006,4.2426469946859,0.0,1.19372584941544,0.0,0.0,1.22955366165739,1.41637552347156,5.59525534105511,4.88995047772822,5.68950983150268,12.0545942109138,7.12931428553537,12.262842943013,1.05971397018894,1.01257934778747,4.20384461827389,3.09694445937217,6.00175431455133,4.80847485832791,3.23108599384231,3.93360634326077,5.79610158783402,4.19626190485873,3.80366117891127,5.28554920138913,4.86469785164096,2.02869088550306,5.1020566341233,9.39810334797576,15.6483774626726,4.93782916778141,6.14645881539628,11.7445792286221,4.69035975456387,4.55695021729247,7.1893475942689,5.20536487428946,5.30053697183939,5.72263231782874,13.5137830160506,5.31518092233758,10.7130898855401,5.03951088953343,1.77851043788816,3.69768793546166,1.89158920930926,2.28061230205299,2.04212020001219,2.73811883136578,5.32189489019177,5.58551082729119,4.70241647714259,5.69521058071929,3.95590681918906,3.59014248995108,5.66798634077537,3.16814589781347,3.58384895802199,4.14211535042519,1.95077220722608,6.19102460229865,3.09793049517076,3.55998582146546,3.25562843108433,3.43324498144153,4.26857268639273,3.35196597035097,8.96567723673667,7.87902845937891,11.762918365177,5.67245275447508,15.8278076741451,6.29364170667029,18.8633114656345,13.6221132576183,6.81227050099522,6.11418616453163,7.49303115630277,3.6877267733487,4.3279108067383,1.79766125736934,1.68008088651309,1.44656027740515,3.0229272032238,4.4759965605683,7.96272515319174,0.0,1.48457013463962,1.96660777301609,4.25269143719646,4.04801246160855,1.92839471083652,3.03761865306771,2.90757484659751,1.20364178847061,5.01349590972785,3.04201977232808,1.3243778941633,1.59849109600554,2.46674575024264,5.11893229969358,1.13013134371777,1.16798247600717,1.2680245282997,6.34606963439412,5.26680839043969,7.59383005859563,6.39132834170909,10.7752161746617,4.41781150876181,4.40046252639829,8.03131177957164,4.32645828902123,5.4937967256776,3.88474896729478,7.36413973884062,9.25160099915215,2.43650690145492,0.0,1.25038811287728,1.99152263944934,3.29861447035837,5.91613902902065,0.0,1.00196757985074,3.16953652015552,1.23569358421094,1.16615399997124,2.0543959514287,1.11518051010098,1.00022833357465,1.00016503701454,1.13786472986601,1.52217350847323,1.63687120831702,1.01205972968182,2.86167962946617,2.62543525371596,5.07471011918621,3.47729572579673,1.62974551541449,1.499294587969,7.06760734422198,1.36944021603823,1.09626334333162,3.03477804227449,8.2790901498062,0.0,4.92752450214202,2.01112805691905,0.0,6.6148580073825,1.14177978842557,1.53779598543655,6.73660858233272,5.37746202455019,10.0806172481036,4.68480184516562,2.0033399621572,2.19092411420846,4.19149154395913,4.7934745999122,4.32476426296191,1.36094140808589,2.7102575439864,5.93542065787562,2.46432283386764,2.31427290430204,1.95177105075502,6.89972801919803,3.13940955438126,10.3956091879732,12.3046041270073,4.25571061246375,4.96181226819132,1.1092680400582,2.02617971853898,0.0,9.29064884612299,11.8241225677847,6.4326814748572,5.04296170436925,2.16425544941996,6.32701851446604,5.05509428323262,3.10838348072788,3.65748779349744,0.0,1.02600945970445,0.0,0.0,8.60344468415122,2.62276419761823,1.85955905570133,3.571819972186,1.10094725405277,5.3801714840056,2.02523897781522,1.38271303001292,5.47903223986309,7.61284191912926,6.30614183094384,3.51413475177746,5.18570176086491,6.30493243017346,1.30278120440162,2.15346786640385,3.4549130815664,4.7362889645079,2.08100324590484,3.66324804460471,1.52637458808108,3.72152443683709,3.09828098752847,3.16882491082704,1.83524115535255,1.28639416017246,10.6473132595598,2.07965447658158,12.7094137600045,2.46184735166813,2.63938691907567,2.20162195924369,3.23313955437836,2.3121376157362,8.61540640378793,5.89872247753223,3.24212436758166,4.45688550744109,12.5394812625646,5.74199251976638,4.08583236253957,18.4669257569697,4.13066260269791,5.26786544605873,10.7913290516565,2.10130253619272,4.22471493215123,2.75572930929128,3.31592547585214,7.58471271769187,1.76785017105365,2.17495431822019,4.39975866805903,4.55277788103496,0.0,1.18950648231727,0.0,1.18777888585013,3.17344560521444,3.23588581408153,1.19716591123127,1.26281667124245,4.8669377465892,2.07332211543739,1.99454041689912,5.50023266406956,2.14964993717712,4.62651577108701,8.51079521649608,1.40351625386379,4.84300304456915,7.4782368601493,4.51831296984932,9.05721583576677,6.6801999958415,6.34647256618372,6.4049455529088,1.83878124602238,5.28455743833848,2.42567267925163,2.13343485652795,4.04664475650063,4.46103410247814,1.13890000642817,4.51711103107527,2.90620055457916,1.52462412235219,7.25213304832539,1.40756868399953,2.48675813577958,3.27277199063359,3.63403680430241,1.07164317072234,3.34750932439798,1.27718659723074,3.64160532654619,1.92038408034455,3.64192199122124,10.3564678278866,2.67185623975086,5.79304901031441,6.13041870841921,4.44331171185049,2.59651716922003,2.31065091416905,5.16956598335261,2.81541909480141,1.87916934589999,2.37216283415484,2.45658729611126,0.0,1.11870730903051,1.76129679788615,1.43789394687243,1.43497691738882,0.0,4.36142727911442,1.09992050140447,3.28931451914705,1.36808789569621,1.35291793112812,1.5619515512898,1.18541388807095,1.54784614464727,1.49069519500568,1.20016082550835,1.08160011385078,1.62553608043349,1.30219322667844,2.32150876462082,5.86238851434753,1.92288017756053,1.19329516030448,0.0,1.02624944243801,1.06373133651336,1.01358694062883,0.0,1.49171812959976,1.56751197710704,1.22384349536469,1.74311287711249,2.7941023182843,4.76439703474361,3.74882210467911,3.73884651272207,5.0829393667661,3.54521345374814,4.37360648808638,3.20489145093575,0.0,3.40721940884049,5.2810195770384,1.64485050302024,1.47936443514357,7.26626485556276,15.316902837788,6.45000200097371,3.93063141665924,3.47055728714725,3.11920795024746,1.76294139214103,4.32646251207762,4.7916503463028,4.68139422314843,2.61780314944198,2.03876537016282,8.3209951770924,6.91458784373175,8.30459053371188,8.02045506693001,17.172614835613,6.75867116393772,3.04616373471564,1.22882008802536,1.13363386800749,1.03347927125837,3.00514791389435,1.7693883123976,3.28086824303606,1.10025150996592,1.7810085468417,1.24320837127549,1.07992444494164,1.07803731748087,1.09878840388957,1.47956917565378,1.2137112162346,8.19455873277103,2.17782638695536,0.0,1.00192639550621,3.37738468688447,3.04953445562561,3.48314460658102,3.32748870450502,2.78662357219009,4.74354200079569,4.54753254599494,4.49958194738079,10.5525096306645,5.85947444931178,5.03641706207606,1.56992549738874,1.91232300356559,1.11959895460728,2.59172432591905,1.19303693087816,3.69296084072069,6.07111210718501,1.35493583211898,3.01725940844292,1.2732815153418,6.24900140541506,1.06227380291338,1.27220465835814,1.7578626424933,6.6590151968433,1.06116957616161,3.43990876681131,5.92530569085901,6.140767406762,1.02492412133903,2.72378875346925,5.02910876097363,1.81323564153457,5.84173383518881,4.18749882744601,12.907053702088,3.8784316026781,1.38242175347618,0.0,8.26984529511678,15.3604080306489,4.73652898599336,3.75238613278497,3.12323940320244,3.71556023502438,5.12175611724634,1.8508022907867,3.56443164165196,1.94014770242825,9.19393979050073,16.3421031733448,1.62702721161607,2.48020240653063,1.2980818121179,3.36319742944516,2.54474735725492,1.47108495057068,1.24544481101087,3.32801353321536,13.5180197785737,1.71662249236388,2.42652431007642,2.16942736935287,3.1393490689077,6.05989810306769,4.88009457126479,2.3520920503523,4.82433768637895,1.44127878402211,4.49590274183324,4.55807098116815,2.37023257929308,2.10689426240504,3.31077097238273,1.29641231775215,6.21712563964657,6.31359522423793,3.28012559956205,6.32267465267869,1.97499876581973,5.90177772826524,1.17298476147812,1.90763283696763,13.4881555549254,1.58867139287697,4.8768599667913,3.51856128085063,4.41388642083455,8.95282868309503,4.00833207113307,3.90099212449793,12.4827886895881,5.74391728657118,10.0911199471019,1.97022974114223,6.74438678131715,4.8379983277136,1.31058009370399,1.54267594333164,1.45994354103087,1.02372746352028,3.54657653634312,4.65400840496578,2.02770533726338,3.44137706808819,1.59735446599286,2.67148656391884,3.39898566177165,3.09803072991378,3.69897864928347,12.2069049586239,17.6074488946866,5.70666950900724,2.20180359118113,4.46313881131785,1.83331332423916,4.05314898298082,2.84434661227778,5.12441161047573,2.86815573220224,4.75393809578488,5.96963178972335,1.19002202828111,0.0,1.22699410408526,1.23950119621958,1.66562824793374,2.50140435913888,1.16658442769739,1.0623403240446,0.0,0.0,1.34852522042685,1.41629716720498,1.25246242449946,1.1300456732887,3.5275353265095,1.01311857563812,1.19647679941864,1.00036192988765,1.96803491441635,0.0,5.23818421565293,1.76488053717081,1.87821592589639,0.0,2.21472425888811,1.37730711516219,1.18670571200602,1.83895444673799,1.22282938449676,4.31917141628931,3.12844219004782,3.43183411918816,6.13379743812265,1.68817876968288,1.70138196841579,13.684980565093,1.66362714905228,1.23597148687274,1.43156392069979,11.4338896207784,2.45390116005547,3.63848533491236,3.82169511695775,2.60081822006959,2.77036249061779,1.01057774746192,0.0,1.33268124892957,1.71847429098072,1.83529636195265,4.49283823300852,1.42311346210591,1.60087947250001,1.29003819783979,0.0,1.88386811187793,1.48919701146522,1.06620281589883,2.40019275964555,2.05356074767505,12.4878308085293,3.05839056096351,6.10126861180217,2.93431681883601,1.60355286568879,1.34578501336558,2.08764472182279,1.10605147274081,1.20935639407878,4.57013589408646,1.62355746514041,2.94014209086141,3.22365544513722,3.19090616182341,1.64361678196528,1.01065785876097,1.52429399897907,1.40498440885177,12.646160126862,4.27296316002053,2.07196992989792,3.77886937551485,1.89493246014846,2.10978481277142,1.87240032323542,1.21205028754848,5.92330374165218,2.74589690192842,8.44669593412919,2.1087760257855,1.58239464468156,2.4784440687611,3.33185546182841,0.0,2.24841500050579,2.79483397391213,1.78379921537601,2.98719567968281,9.32263597293792,10.0167051436893,9.39763916050874,7.10803914450402,10.5295983641502,9.17847611715615,12.1085842695217,12.7007047679152,5.46891625249792,6.09324527366877,3.5640295138026,5.23032742174801,2.13441342716342,1.25151623195944,0.0,8.25332693931658,4.58422421409132,2.92277415432805,4.35653464450611,1.49161161675858,6.05742326749904,9.70434502913732,4.41113822082801,5.63053507789569,1.08830641648164,1.04059916754415,2.32618396865325,3.63414507052039,1.00760092297692,2.67106409009724,1.12918596000172,1.30192396141704,1.52227647024001,2.58385508835263,3.02967929763873,3.00140328396427,2.47229599510178,4.27247937709201,17.1146357122045,10.4100222758556,5.07393853222845,7.21957405172099,3.55510058697722,3.8439934003622,1.16331578936761,1.46603522634473,2.37776681501978,1.03730262379504,1.94468562470275,1.68832208837156,3.0064914077855,3.90693742184964,1.02052590146988,5.8513845881515,1.71133591723692,1.11222250844381,1.09217508497438,1.08030793457651,0.0,1.06695839123569,1.63947601292917,1.14320465673594,2.19054070431355,1.78547621042628,1.47790786463564,3.61445071176125,1.16719819733642,1.22913898963594,0.0,2.29707962814426,2.92648111447489,2.43535623710525,7.94878877348261,2.76810092539185,5.11382020145226,3.02966773274372,2.86024002362437,3.00744158591957,0.0,1.19322789284032,1.09264449938629,1.75746470578922,2.02445523045649,2.09620020589711,6.67542559966431,1.92856030442556,2.15557330670337,5.44947175288034,1.23128774510488,2.2533132984651,2.40904486101427,4.14290864861823,4.32949942254489,1.50367892711866,1.12154230851776,1.64050900492276,1.09231046750056,1.05636508214562,5.02986013356459,3.01744941056532,5.27890797511797,1.4010810176909,2.25488075102266,3.62555416489987,4.79425584346634,3.7488309225367,11.635854996104,3.7351169924538,6.09062995743003,9.18014608756912,9.74110992525234,4.74930684492644,2.97498585724183,5.65452869942276,1.6112497823584,8.76470677249238,11.0781259940037,5.99924170933797,2.54789389290215,1.02016243751467,5.74644749849308,1.11745461416871,3.09212050767903,6.19758831849135,0.0,1.85046544534409,1.12198205431648,0.0,0.0,0.0,1.23767518224888,4.86311143038765,2.06058405642273,3.09428603065258,2.09297991766795,4.160575634802,3.12255620208471,2.85320224549386,2.00813102077949,2.49595580198335,1.08431945952652,1.07112306477948,2.56660300365093,5.17795639905577,11.5953502007895,4.29771953776158,3.85166371178201,1.06894207447121,1.00645793862217,1.06517819833312,1.25133809461002,1.62874713637979,1.00706673165581,1.3590194159719,1.09252492848993,1.25365599210623,1.15709170260059,1.35538417988871,1.39494905358861,2.4068010573588,6.12412929104205,1.11890014523505,2.71267247528856,3.47342956671858,1.78988998629112,4.74329704482685,2.64714005368291,2.7866534225096,3.17397608439633,1.08783632988655,1.89355069616417,0.0,0.0,10.3093408063786,5.25104201497733,2.18196140602938,1.39484597723541,3.14028685845593,3.86180688253739,2.79173835784545,1.03707557956905,4.92609643569815,11.6018505079561,4.33026805295181,2.73186728771893,2.98811037885707,2.02754561376895,2.58117167206423,1.92857900113125,3.82594922754773,3.52475380133069,5.01377766488263,3.59336788731867,3.77724489715396,6.11840536660428,3.06902984142019,7.93011737275243,6.35791664324841,2.27858014160019,1.05130634445074,1.18017767297167,4.52595850739627,2.49497610471207,2.10134395421625,4.84649519105275,2.01527404723128,7.5392478359477,2.70330661676069,2.61785674193842,1.37817998873069,2.39624598831293,2.13951005134804,0.0,4.76532632325212,1.63554912873104,1.78519766684327,5.08801811605068,4.23634505635559,2.38912386435248,3.50069684895888,10.8744748072799,1.32523829672955,5.79650180756577,3.80714054023318,3.24168142668463,1.28023361169488,4.43438061914703,1.33668819262233,0.0,3.74934907458684,7.31211485507845,4.96851027688709,1.44707199259299,2.61874979109264,7.00095834882888,4.02239308750726,4.62679224316355,4.49766280971794,1.2179476146494,1.27272291913249,1.41076944317559,5.01171523762358,3.23473014516892,6.4066091800608,3.12909161156541,5.21371116120688,2.29005763514228,5.06010109385399,4.80152208024212,2.0959749673729,5.84522867108637,5.59635471902644,4.08586153929155,2.94171037847815,1.07274094516844,1.05056805909726,1.14746014975461,1.09316960251461,0.0,5.42308476348132,5.13570968629155,1.81402454818289,1.3971389835557,4.38412270702737,2.70374143379358,2.13546065621649,2.70322202760312,1.77348742762082,0.0,3.51110370450797,3.91669985227257,4.90478852609466,7.01148689491006,1.93062987555849,1.73390237298948,1.51364627680783,2.84271331743042,0.0,1.03671324799889,2.95164193249154,2.03288585272857,2.17198940368565,4.04265836537626,1.22429346770253,6.0263824714802,5.8156611676363,6.58798134611,4.58170306529602,7.01720332508599,2.98752028544453,3.91490550790652,4.62033493246045,16.0953223734213,4.27858103387957,2.40192837319381,5.23130810814384,4.06004420643924,10.6181470667085,5.63389264326375,8.18872117997078,4.83802819056137,8.57620689013438,2.04044238520677,1.38694129261907,5.95908873604183,5.84978706430525,10.8076142550751,4.15564162212028,2.89744818881065,2.41212882396131,2.90644565279641,8.53910523141618,2.26929862771206,1.57863024318092,5.91560828996917,2.28021596333007,9.07358926616578,1.36941165344331,3.42634893320165,9.73449068154008,7.65197578109384,7.58566071624035,3.72703056641178,4.38292393078852,2.06907528981879,1.05504343190062,1.09616407197799,7.03134494126325,7.32088026428636,1.51280072140606,3.02626962127826,2.16564248975683,2.1840341936282,0.0,2.77281715083301,2.02896828713371,1.67085054596664,14.7953808308591,1.05671083623607,5.28597713592643,4.33457339956615,3.20687506107328,0.0,2.22245926567115,4.07367553254277,1.13321815474056,5.59142477768088,4.35436954100367,1.89666923136573,1.45664108691019,4.44892855417872,3.95933514671602,2.40969515875651,4.49281839851923,3.51829869345619,1.70550130251069,0.0,0.0,1.37892881798359,1.00034927045772,1.96738630975164,1.58362213647619,3.06135104300014,4.79937104018726,2.93975492107649,3.56124206229773,6.06846526709785,7.51758440070798,1.71313468045364,9.91899541088491,1.5816517780684,2.47451197880226,2.27261847364623,1.35291059219896,12.0103657535606,2.71779782833634,2.62610349439854,2.2701798488867,5.5923812135102,2.13572865864854,4.8533665028485,3.38289497150053,10.4422921695058,2.0565348074076,2.33399246651038,12.73878936618,7.59919761662651,1.43155131734467,4.58825267804113,1.47424118296686,2.00990450378696,1.18967955189405,4.75948013641872,3.21148112334477,4.75767866729078,5.34330467322753,3.72034267519211,4.62410562719065,3.78658631653592,8.34994503498574,4.16351108463928,5.52337992225709,4.78284606592769,3.55880762728385,6.04606172223438,6.87191304736215,4.03636807414667,3.00576181076284,3.03697288504569,0.0,1.09233587006114,1.05712049982958,1.02994631025186,1.09894262492209,1.03689327370024,2.44202798525043,7.16142490667033,4.94524285596929,5.00000052905169,4.67571653626475,1.00142867120419,1.02545809334667,3.23469394496313,3.32265134372264,0.0,2.01773553286643,3.49889689958194,3.14208946737872,2.02703975381805,6.24107341987922,6.11165489693415,14.7922457088945,4.89744558398601,7.17835392348958,4.77152392473033,2.96934171297821,1.02124465027508,2.69356469844787,9.13591286457736,3.49046795214173,3.93354551545898,0.0,6.25889765746979,1.17304251831423,8.84912843166197,4.69439104376343,4.89573075120753,3.84594225461421,1.73455879065489,8.99818399341349,1.22269541804668,2.24246138863724,5.72925788827734,2.59482502021907,6.2332837271896,4.27205655244901,3.32916110443029,7.31682964369934,5.05537866688508,2.47871420441693,3.1108635762561,3.59717965679943,6.75114994308509,2.05385506963336,2.05650567382879,2.47256282342493,5.30541900183964,3.06169810956479,8.57061818583711,2.96149512547282,6.00167668881421,9.78017458876004,7.35833868917861,4.56850807373225,3.04991689530818,2.13825755827608,2.08192406103674,4.28268146733996,6.04853311545932,7.06711068938437,4.53530220220539,5.41330648169391,6.19573957517692,11.0357019862943,2.43593387825108,4.29670876668117,7.15187305564683,4.67762361879467,1.88581264791517,0.0,1.63703410841098,5.56099872600766,9.18958101432408,5.22757041768252,8.02356395802556,6.50112882858578,5.99432019099975,12.0922208151059,8.59746372629931,14.1628666853164,8.9772080130188,7.12830878900138,21.7513963169088,5.55082788607887,7.05194855626116,5.15818092062737,10.4302826445665,5.57931604662455,6.04789842035152,5.03860939627763,15.2126081786272,8.04466293947118,6.39334494729789,7.18973108030068,4.88787188631959,6.25343853609977,9.34492549377332,7.49132887424099,4.96228478356776,8.74601931751589,4.35730178538106,4.28648723777551,5.39556658380044,9.86837170704942,6.73425147999921,11.1273987298249,7.21539732336826,6.20344005988724,6.76179477978353,8.21905224745157,5.83526431061947,4.58363202479311,4.83227621781004,3.26129434098483,1.07056330214284,5.99383514485316,21.2498981780572,6.99737785735675,18.3616189927039,5.18600329721083,5.55017526492794,16.0425788281566,10.3921126493926,4.48266478906981,6.70927639788815,6.94891813415947,6.60405200586507,7.03208940261813,10.6208695240083,4.24833879147387,5.28007824726539,4.64738569751064,9.00736383553539,6.16442917790932,7.05734619142272,4.42906316463559,4.05862709525117,5.80771730328179,10.0048562405634,29.4813672344312,43.5466665226456,27.669689436991,33.7679259122677,41.537418554069,61.6227522875467,61.4832721640717,30.181244778898,13.9286392950485,23.7442098965302,14.2280898950451,43.7714459312225,30.9642820173376,40.069618798165,3.0016236481056,12.171838222203,30.1769024494626,24.3492359289302,22.6890473975771,26.912845706163,38.7300193728457,44.457138625389,41.0325766578503,4.77721383142553,21.3829781222027,14.2148640172288,4.49461522116232,3.40519460475274,3.71227449745702,5.39222948753905,5.06199263056877,5.74104748760921,3.06766421919975,4.06781777443151,11.0127099415618,2.33327984952224,10.5407777185512,5.98993329328588,1.58383068028379,2.34945971367591,0.0,0.0,4.11931770653529,7.33816399397131,4.01698163496313,3.82219841449493,9.06554219272885,4.32215874181306,4.30693456674532,13.9896175199827,3.12525015981896,2.9244886057306,2.5457626297932,1.18999793733691,1.03330715922841,0.0,5.0313513917304,1.00985184522807,0.0,1.00099963636901,0.0,1.4838126267018,1.1953545020564,1.10761736994623,1.11287065727049,1.86926864936576,2.44643229012761,4.05527737816057,2.52201443578552,5.77908673526571,1.26883534668616,2.52778910029428,2.17414333665655,1.45150597409452,1.61573985801284,1.10874431103321,4.40582575199603,3.55427754169027,1.24685505444221,1.24260546461027,1.22113134956641,1.15553391083967,1.30592944511596,1.17731123498018,2.50694165237145,2.44845030390399,13.3046352242396,1.00330265520607,5.71814491606632,2.71171742011714,1.8327506095036,2.75173522193603,5.40489490671643,1.13667080555988,1.24692202894703,1.03767977441788,1.22134347539499,4.79404227418577,1.09721741805385,1.22797681185172,7.18223479833204,3.47064409549039,4.99587187509857,15.5400459658831,1.81228149112017,10.4379377861499,2.68667245652179,5.03009673821582,5.46453482168728,10.906069355602,5.81333739150995,4.75713648891955,4.29319062891361,3.9890420033845,6.05553199034926,9.43550308779294,2.12683146019695,10.1963839615158,3.59563347957505,5.83371008162223,5.19964292392917,2.73222004711406,9.70903256749669,5.00800867923495,6.48198886447621,1.11851604993595,5.47337786081629,2.28306553541093,2.26071352901653,1.84668330759888,1.44044741013687,0.0,1.04622645795624,0.0,0.0,1.09082618280458,0.0,4.41085636801073,2.88560809442306,1.1690946238445,1.25325959095649,1.07779513299578,1.52550018505094,1.1934536006589,1.2876490864715,3.31236231094829,1.42448622908501,1.85794977547973,1.14250090270823,1.23984555849294,1.16958604460484,3.12219257062975,2.87735854592433,2.66523171519836,7.82163387674893,5.4823295969176,0.0,9.04608957916969,17.009830051319,3.14837813809541,1.07589865827711,5.36820798739671,2.6842818242646,2.70992383036191,5.32449935992129,1.73314861861677,5.26514647562476,5.54172598550901,7.47657502019972,2.82502333571921,4.15534537885841,3.31224317932334,6.73086824056258,2.57163072986926,5.00991440622525,4.84735161920691,1.82124067186593,1.2704769867706,2.19961183249115,0.0,1.09636820214492,2.98846725727217,1.17404783786528,3.78405292826619,5.69482097705547,6.56313274061323,0.0,3.74732200626478,2.78029225521754,5.37111113711701,3.42347559010339,1.09907321074389,1.97490982502217,7.47494955356846,1.98272222457336,1.06669397403082,1.25899173719511,1.82075044768876,1.77158627190781,1.82308472623654,1.29046826226616,6.16286786946807,1.64613738525256,4.66806729312352,1.47494590738162,7.78873355597788,5.58431442503824,39.4597699408011,6.61738515212583,2.37760423878543,1.06658722018969,1.04660903189084,1.11270184662321,0.0,0.0,0.0,0.0,5.32147370476352,0.0,6.62129355748816,6.02113058536822,6.93484282648207,5.64725311615938,1.39168545505719,2.7392155105627,4.61895814924593,2.32019466225353,3.39619390189527,3.62230501313856,3.46453252166111,4.63345145024697,9.40932048688257,4.37167372268549,1.0812092289673,1.47387999975585,4.98108344999238,0.0,3.59066665374058,3.86913589736004,1.3605625535623,1.08712679188594,10.3945875596784,1.5075523304352,2.77341399322882,2.29071606983581,5.71841858909119,11.0759259361349,1.50905307495716,5.68745081325226,6.52960846476557,11.1977972228357,4.8114125530783,2.97790822988054,1.064368579233,1.06034940817755,1.07086644438094,1.02083659433912,1.63118702254498,1.90012113837152,4.53804116088151,2.45312340447258,3.4537685870271,1.79230719646879,1.14210654397377,1.06534358914412,0.0,1.34551108552167,1.18016486392811,2.02600853114499,1.91325834070013,1.51861844887865,1.05404230107936,1.35230084737149,2.22476032744656,15.2987002267317,1.90243820900069,1.19076123608025,1.04756745271831,2.28116611359003,1.00426343664854,1.28737430460448,1.16469077658014,5.74320566333641,5.86887174490838,5.6170042029496,4.28429025827175,5.86303839540989,5.3456169392778,5.00921601655326,4.07639139405236,1.66459346644925,2.34688349098467,3.6424178706254,3.84361282830482,1.69086118503946,1.52420370070379,8.65098418433298,1.49700561427006,16.5026550261427,10.9279747136174,12.7097966782176,1.13070091744151,5.33640096332302,6.97370980575734,7.27734102709689,8.15822949624173,2.09260875042576,6.07312679962705,8.48182345601376,1.99723641765123,3.25522895239771,4.69128508658528,12.4549000852003,2.36604526717977,4.93988419643046,1.07699023285614,0.0,13.7448471373213,15.2832816052607,2.22867899931546,5.28192872183686,3.79190931305369,5.0671724231242,2.42943502992401,10.4300478401713,2.50064214668825,0.0,0.0,1.378076482171,1.44599378986601,0.0,1.43320055024233,2.27251436830968,1.12379867298807,4.59944276172167,3.1307015406608,4.88572247200917,3.66685297784858,1.66279206725634,1.62961463568932,1.05503780547132,1.09156861879682,1.08121238699473,1.03507051781921,2.69560255760755,5.83480030188099,1.18371961799279,3.05632046053422,2.13562484066631,6.25157607544439,4.13163450829241,4.42308911102047,13.1281528649784,4.42118347328122,3.94698430252529,12.4050806644962,4.84609926534322,6.78929623009242,4.22693224291005,8.85393292285142,1.2621338380676,1.85258910091342,5.19307364906222,14.966616884084,3.211812590317,4.46399211830488,2.87699714833219,3.87083917041979,9.67287179832425,2.86035784040998,1.95622633460627,5.76557818527462,4.22529713808343,1.17113057288904,1.79537333132842,13.1782537748962,2.51114694559904,4.23536532019262,5.52448233633729,3.53289140662527,0.0,0.0,1.03477783319921,0.0,11.7134377793515,7.92173924657209,2.00145650111695,1.4425337402879,3.67912015353593,5.83445197934345,3.91188723155697,3.70282934414207,1.551594558693,3.66325290078841,3.65690076813606,2.84317762133761,1.18883729104106,2.11620086674083,6.09947381694866,9.41190918758604,10.2659755308628,11.0164206727688,1.30532404777522,15.3887600652101,4.70465124481387,5.86145992602976,10.3372808943389,5.6000074848197,2.14847351871758,12.8732855041662,11.2240590123774,9.86423357751098,3.91985961577912,2.82355733177948,2.01588678877691,1.66006234187115,2.16138097075239,1.49930078787406,1.66335675415665,1.56073284165988,4.26516103009695,1.28603382662284,3.71377721425401,10.2346495985522,3.47199311406062,2.48758109700089,1.00470167585235,2.89446038139273,1.04813552256161,0.0,4.65945152031542,1.22718306001458,1.30255782564137,1.09421858842208,1.74951124773703,1.66448522380351,1.00529308045445,1.21071166903299,1.06177010519853,4.96137199430229,6.00936530552558,1.78317328832045,1.49999719602829,3.51402477615756,13.741935430484,2.38309065894324,2.4510356262079,3.2235693001646,4.02972727308884,1.42196130319664,1.25900880440269,3.92050843145492,4.42078299484432,1.34718847435466,1.9270718083858,5.37212196020756,4.20715119671541,1.84821607033209,2.51191764396221,2.47064327584215,3.18772702566566,1.20392541262347,1.44735061019306,1.36081569493908,1.51876324793783,5.02124486170394,1.82185797553373,14.2330883020923,11.998885297156,12.542571902315,3.4245962394042,5.78479533527343,8.96509509006393,6.49224222180542,6.70101680121121,2.81383822486799,1.17877126047099,1.52543498167945,4.83619878014585,5.12388772104429,5.89520565082457,12.1567648737349,3.4768103677089,1.12634697330647,2.18712857893865,1.88996355634163,5.64470364488573,2.98169838400765,3.88959020851873,3.90486699449781,1.56985784715117,3.35252442162846,1.53881806312247,7.58182518475505,6.06254206172135,4.68559641694563,7.00862807356875,2.04463857787941,2.73886155131497,3.71157683277683,1.18957164118471,3.29930213224479,0.0,5.10791387702081,1.29028043393156,1.89453527668975,3.26029185268092,1.41800851480406,2.05543442425641,3.00269290643429,0.0,1.08202675241921,0.0,1.73369332570666,1.05421082645916,1.43163392529597,3.94574651874804,3.33918480575268,12.6000502710126,4.46287103608835,4.20938726846719,1.11060022553089,0.0,1.29732736056897,1.27499890517479,1.03506588403785,1.05922199703154,1.02914729154184,0.0,5.92029328519869,4.68101095354445,1.24989027680776,4.63107781953521,4.39814536795946,4.27574297742994,1.0971744515364,1.42200161442343,1.07953857943208,0.0,1.89794933918147,1.38248085368182,1.09303307592236,1.87697087113401,1.05143346018403,0.0,1.12698329810752,1.00032023518142,3.28218648962286,8.04579366491356,10.0108101722513,4.61821001678489,3.98999211091034,5.51389828968766,3.16987429696425,1.10824587731673,4.96716623769862,0.0,1.20450913500848,1.71557906909994,5.02307164482076,5.5996064600582,3.76643338371236,0.0,1.20720008900445,0.0,0.0,1.9523759913449,1.00172958499086,2.06637844564847,2.38932789467028,2.44849182537616,4.09860756416026,5.28762028796373,1.55627025556023,1.33928778641741,5.11984298503409,1.68821236577228,3.7959213580642,4.58586951529207,1.37355101369321,1.59610765082953,1.28485773226787,1.07020857175169,5.88947763866294,4.14763042358051,3.69290100487549,1.55160149898279,2.07294252388991,1.71309899464688,3.05036405184616,1.09055727496466,1.12530629596744,0.0,1.98047597910705,1.06305057536582,1.7553519312737,1.20373667705088,1.37262340562836,3.62274522501543,1.56410053728485,1.01137245550822,0.0,0.0,1.93076507869736,2.87743831838525,2.27381070201322,1.34982107971035,1.05473378313525,0.0,0.0,1.00015859235582,1.00459917907839,0.0,1.23614492715104,1.4650800332693,5.444456187439,0.0,0.0,0.0,0.0,4.90494478613507,4.41428330060125,1.23759893652335,3.77073652236119,1.02396184493353,0.0,0.0,3.32099404736237,2.06798621290696,1.50404403413652,16.6321664747886,9.35475123255481,5.15160936560007,1.16013380266173,1.88919095599638,8.78673442556114,2.25117327636892,2.41030841009617,3.10377597083095,4.03101515200437,1.57937741104133,1.16138067110079,3.06350019044253,3.51451365948266,3.03488402902562,2.34791144466623,4.38607010410564,3.63684799398283,1.0047217414987,3.12132968234768,1.36847289368592,1.54009599890005,2.73609001070477,2.38718118934709,1.63420402955128,0.0,3.08163019599565,13.2247342098217,2.35769748453649,1.72801724390664,1.01362002751093,2.04329011591048,1.13954093971104,1.39157345071448,1.12220472016371,1.11601500291794,1.63199766979403,5.80867363403189,1.10864025634695,0.0,0.0,1.26392451627143,1.49089999378043,0.0,0.0,1.24227672577998,3.66412139340959,3.06306545706821,1.06848114433113,1.00547195175141,2.19345917377866,1.14477172195608,0.0,1.48549374020887,0.0,0.0,1.11163877341577,2.13962489586236,1.79583369271398,0.0,1.60271257965228,2.345831486902,0.0,0.0,1.20743830296334,4.04896396412838,5.1938660807399,5.6240137285557,4.29027345671825,1.02492173250632,1.41109306626296,1.02138152127993,6.27665860495274,5.63597387583576,1.21451081455898,0.0,0.0,1.67252764193705,1.77516293218158,2.39968072192002,1.64977725361584,10.549397291148,1.15832172367241,1.91582698763403,4.36286203909167,6.6262538188483,3.99907687050717,5.41646740459205,0.0,1.1517660049404,1.65989657356186,0.0,1.95500548371522,1.79296933906198,3.85826909222613,0.0,2.81155753074269,1.43522361858403,0.0,1.0956556459684,0.0,1.57705693812128,2.26403674140915,1.23318947191167,1.59787561572237,0.0,1.1305759658656,1.28213289716524,2.55307306490164,1.17780253476426,3.4161054662522,6.77811823208431,2.56153664547348,1.03938144842782,2.00726571446028,1.0147728265664,3.46944861374876,3.30123724427445,1.33210910002438,3.36169705966029,1.51421761103127,4.88336540252352,1.8449743177339,4.2059589653686,1.31153985844482,1.86243555066384,1.38342058511696,4.0057516419401,2.73616528335632,2.49661292449141,2.15814846090928,2.44485077874695,3.16165547807429,1.39356887693666,1.63072476801309,1.82160355678046,3.55769642954619,3.68734646508058,0.0,1.44792534057084,1.29858618562509,3.12485353075356,2.03160722488751,1.06996470113668,0.0,7.18393178226606,1.36819613415853,2.79307817755233,2.93868175718444,1.32889613597792,1.52072015041256,4.36402077370129,1.14526663022147,1.24251440460153,1.75013578722112,5.8700639518631,6.77859991044695,0.0,4.09315072915447,1.43556933864319,1.48249576050744,3.90002013499424,0.0,2.67325054780595,1.4495317122223,2.59491648885236,3.47208596478006,3.6992381839875,2.93339982699475,2.71476090338376,2.90608169464431,1.27048083937161,4.95751111754481,1.767960793222,1.93372512879248,2.30311942972537,9.66222564222816,2.27037391201337,1.48830859867705,1.11175347640184,2.1003715941613,1.3435617922153,1.07360197455015,2.25698486914978,3.84294240010435,0.0,1.45631150037607,1.38102794019565,1.86106801993146,1.85369419173278,1.7033460897737,2.45602218213435,3.13921172945487,0.0,3.47331555688242,1.02822720604725,2.45021121854089,4.61063403190109,1.06994721048812,2.09505796394846,1.90190521895621,1.73546421765458,1.88606453977355,1.72330816699417,9.26904602815163,1.04586142541534,1.37528213717241,2.45692672967215,4.98876254180125,1.92140062242077,1.08720055165734,6.41529446961217,1.61162023290142,1.44441960907105,2.03422730602826,2.17175013997894,3.93045792048667,2.128476809686,1.73361908239952,2.54531280066476,4.73013168911338,2.21099730141429,1.81138915446962,2.34261577266704,1.94275663380138,1.86522901630893,1.11536732595563,0.0,0.0,0.0,1.75335638182932,0.0,1.56041927337207,4.28355557296369,1.09325836385897,0.0,2.91828236012719,1.01440747898258,0.0,1.99148037134276,1.83861546948592,1.34143183843303,1.00096541109395,2.11346236312642,1.04557495651333,1.60762048220632,3.60787679655143,1.13327228189986,2.11372267531771,1.2375189532584,0.0,2.20991254010844,1.66373899543421,2.15801496330893,1.38686599679623,1.42161436049502,1.18612880765358,1.76552530710264,3.89114598516131,1.16189652776168,2.35182071365496,1.53997861064212,1.03787623772242,2.01216487191003,3.12823087474371,0.0,3.6068041074742,1.30152339591781,0.0,0.0,1.15892825934009,1.04716381205912,1.58228915374501,5.14680512983853,0.0,1.43059286867041,1.41266541904004,1.43863725856937,0.0,0.0,0.0,1.46055139937792,2.59883910236061,1.1217881408297,3.18224052537852,1.03249837479764,0.0,1.16990777849797,1.17701106840949,1.44548260521555,0.0,0.0,0.0,0.0,3.23500909724134,3.10663214423204,2.65191500184871,1.57794780321173,1.50176913399876,1.19001828092243,4.20306138044394,5.71505777875381,1.23082335561579,0.0,5.42627713236863,0.0,5.71753481180636,3.05147038156181,1.37553011879411,3.95642726965038,1.34909741729297,1.29521319085814,1.11954222954924,7.03273726144027,3.04009771800809,2.55984417178633,1.75652989557165,3.66533084227976,6.1753094215369,2.21351061195688,2.17944983106817,2.17536027790247,1.14126205649567,3.65610167463057,2.29049229470161,3.87296945332464,1.25398952261015,1.17679773804144,2.13417838585469,1.77501654717334,13.3893286222293,2.50823030930808,1.26506012260556,1.49403379059519,1.40952430788351,1.07079430931178,1.6496976479885,1.19122389705275,1.34071432125373,0.0,12.3481853671209,0.0,4.14432509057011,5.21709991435915,1.53372287895716,1.13997632045374,0.0,1.14545374412578,1.06375277027893,0.0,1.64381912614016,1.1982789118102,1.69192847205296,4.53180674054049,4.38997183622652,3.72064562197848,2.08097921182346,9.43469065011991,0.0,1.48036426494123,1.27017936880504,1.71227923385523,1.00150313490437,1.14797194214222,1.27897656870276,1.04339564112903,1.02603436368583,0.0,1.3644337606095,5.12463025198511,5.53413868739501,2.13879821894365,7.97534926995825,2.15554978595451,2.34210316335036,2.92392008410842,1.15559079525478,1.50958899418889,2.86197407864219,1.11082511070184,1.05070199956851,1.05687923051782,0.0,4.01232808953766,0.0,3.92976956225964,10.6905182412086,2.66975740973178,3.55752566824353,1.99223392051698,2.91538876615482,1.17661626534598,2.09406164213149,1.58643452063373,1.92318602179573,1.42285908783721,4.72278740825899,5.81426195008772,3.88546154508417,1.17251746751782,2.38686158717816,1.13438099439441,0.0,4.18202018517381,1.69524914692656,3.23479950143412,4.29266747216032,2.01468065289985,1.56764740541774,2.61835603459955,2.94807414267289,1.58888144357719,2.15014601616003,2.90940060515829,1.23085387844944,2.64981464170362,0.0,2.14849240801579,0.0,6.77324208680687,2.1407938299406,3.17220294856082,1.13842103157537,1.16094675645835,1.76920284513071,4.47720741197462,3.96382918628761,1.20461318471293,1.81278183163548,2.14741905946547,1.18966068663895,1.5448917415816,1.15085605271313,0.0,1.01175722851133,4.07130692268136,5.24656119621455,8.29877070685157,2.34073370800948,1.07882303142147,4.71264002907591,0.0,1.12624668043671,1.27778557933788,1.93504621599653,7.71455257801161,0.0,0.0,0.0,1.25766043442741,1.26262694309006,3.38643256172062,2.18065522385431,0.0,0.0,0.0,0.0,2.18204424134702,1.22325154807468,2.29321464994696,1.01692619067995,1.63842725712979,0.0,1.03477113934239,3.11358892497308,3.12025318614548,5.89924008702234,1.49068720346368,2.12207065231206,1.10233575827588,1.01835158708552,4.36953327900275,4.40566218594607,3.40401655814731,4.08851868951815,1.5593169203705,1.12516981554527,1.07765583561829,1.8557305233772,1.02287610395543,2.39757071227165,1.88189071871017,4.05799103412677,1.5402028644813,3.47022112004141,4.36470829791176,3.98462217852577,1.81120881656101,4.08489453619566,3.26576050380943,1.76939591729828,0.0,3.19306067084335,1.29781745545862,1.05355788528235,1.04573335560081,1.03478185590892,1.05986506617914,1.09068647662936,0.0,0.0,1.54732983757349,2.29834900066089,2.19939726123596,0.0,0.0,0.0,0.0,0.0,2.27286037259767,3.15494693758465,3.74401114899958,3.15831741534855,2.03467737205262,2.97906251735434,1.17300789238039,11.110932285376,4.53283289827199,1.7439295750276,1.30400068575046,2.10706893343876,1.48159823191405,1.31435579884004,3.27334241058484,1.99509269202275,1.16349207821931,1.0379815899243,1.15962950234332,1.03416972748348,1.29815504344124,1.97965667751438,0.0,1.15159535473677,1.6766812916917,1.17406906791406,4.83797128243439,6.79293594030476,1.1258278042283,0.0,1.13764160880579,1.07079546651733,0.0,0.0,0.0,1.04345150819447,0.0,0.0,0.0,1.11933080477558,1.6507078021515,2.67578453183064,2.03700069340465,2.82320657981912,2.5093939567254,0.0,0.0,1.15450071522956,2.1608238949662,1.47058655428252,1.94562562374574,2.72399742886049,5.69749940241906,1.0287048272717,1.05796100829397,1.25189774679252,0.0,0.0,1.12373467274296,1.07067980829807,1.62576060530569,1.16670982813875,2.14410802637533,3.25887349803763,4.84047273508598,1.03160506197497,3.27761974701064,6.22070260911376,2.17603643327883,1.43628786565119,1.45617595113768,4.75655357864977,1.21036413785262,2.74454788456545,1.50153293205677,0.0,2.702425640768,2.17449391338859,6.18868008055313,1.52315487107248,3.26444887592548,4.58227128950035,2.66136378814475,3.75207175122814,7.32439674324205,0.0,0.0,2.81492681666639,1.23909376415758,1.18711932052838,0.0,0.0,1.09659780088289,1.23269044216671,1.64185673233748,1.05039817419161,0.0,1.31661900888814,1.50712015521063,2.73906395643571,1.52848385864851,1.33103482658576,0.0,0.0,0.0,0.0,2.98285170119085,2.49503798132305,1.40446033762011,1.8084868051689,1.33980268862759,2.63340993671334,5.10437248911799,4.79482161322461,1.14843851729167,1.15472603113053,1.25502718483672,1.46910931877376,1.91475858034481,1.19810882086406,1.06529057262928,1.15573039045227,0.0,1.00160443890604,1.7069588332466,1.05663721706588,0.0,0.0,3.69450616364492,7.77631465773001,1.44051943452408,3.73834766948931,1.01628909053683,2.02509846776228,1.05981477401785,2.2617826890332,0.0,0.0,1.23578301070173,3.44568664542385,1.07450996729024,2.07941140218543,5.71885471300351,0.0,1.05332050749551,1.01224789255577,1.06299532455984,3.14143231541929,1.34251537571192,1.02363562000233,1.19396686128058,1.0801900476286,1.02836207207828,6.26036344998898,2.2145279030087,1.63569590652895,2.48118784559705,1.32573053970726,1.17771541622193,4.18496016338323,1.06958766584986,2.32977133147332,1.02831833485076,1.12723209879522,4.67220082688475,4.10595408157286,1.58705798353503,5.22395729868939,1.59221877333098,1.18296708658184,4.92720637074752,1.18069136268155,3.82585599095322,0.0,1.43106032803382,1.71910702915224,1.05770451365549,0.0,0.0,0.0,0.0,4.8830744441301,1.12377721388898,1.14712084394302,1.74609340313355,1.07071943958815,4.20819156965519,8.51093086201378,6.99153855457875,1.09437633844644,5.7057917911972,4.0351092514179,1.01648846614321,3.75264207796589,5.02254304930568,4.15572928242423,1.97514085040386,2.20705938384053,1.74124315472373,0.0,1.16311198704596,1.36624944988078,1.24274417518527,0.0,2.2926409416049,1.22724797420467,1.1466919575813,1.07519060780933,0.0,1.47232822101432,0.0,3.95382172851719,1.35082080796535,1.99228289397238,1.03506322728005,1.43145080153799,1.86560891599162,7.44778692727706,1.05911528563091,1.39423948811491,1.43114975337935,2.92461148251581,2.92234656392197,0.0,1.07417871415685,1.4351641752627,1.04819953187346,4.56787769471688,1.16879556242964,4.59163353545415,1.47503071517332,1.84957394790129,1.5458743735521,1.22489813409076,1.03722378242864,2.24533835639067,1.60273596235345,4.82299708282187,1.52813653741939,1.29952566142447,10.8032138590631,2.92720577387021,1.43758277523941,0.0,1.16705789257077,1.39373117751016,1.10776427563583,3.94434103774101,3.52240238349505,5.3682578831635,1.61274684963337,3.11250962473994,2.62700091360371,6.42234150300563,3.83519097759142,2.84116190164278,1.60321075352244,0.0,1.3653109667108,0.0,1.06454983888733,1.13092300192705,0.0,1.05146442543838,4.24521307287216,1.09536037112557,1.11826988329128,2.5299353723412,1.9522546559637,1.95931507775671,1.05429074399142,2.14421606665488,6.72474165555557,1.28996626562802,1.03080838153763,1.47712517936975,2.11790798647884,1.26383809892129,1.37126048654912,1.71270190961008,5.86018003971541,2.01454326411084,1.59747129685371,1.25336252257261,5.07986656899528,1.0700276584981,0.0,3.42621327849927,0.0,0.0,1.2086572742819,0.0,1.05305892348732,2.56164922445718,8.11054561232675,13.5533128446417,1.26395750936178,1.33086961943423,1.04083188403416,1.18687099117163,0.0,0.0,1.98234926912599,4.2420685510964,2.33432866648592,3.41519401686383,7.45701917353936,0.0,0.0,0.0,1.02655410661907,1.05702538603743,0.0,2.11969025017381,0.0,1.05268373797562,1.04125014860187,1.09800609121347,3.96389289498318,0.0,1.10035872876355,1.11251868780384,1.45195983793297,2.3583610393768,6.87636257696015,1.5304075357429,5.07041592459918,1.18542620070798,2.84290164181158,1.09234772600622,1.823955180328,1.17902998573621,1.4920447696888,1.05121828423673,1.15279420646643,2.61971228644985,1.2196990517262,7.78383202953389,4.47850865718301,2.2432092018648,2.46486595055607,4.19823198070899,2.57522754207009,1.02947224273691,1.24606124521718,1.03320808688365,0.0,0.0,1.50068593648624,5.60319061153388,1.07003653340845,3.51815271883745,3.33690122791313,3.07258342365504,3.02106201590637,1.03807917567918,1.39292055555608,5.55636846123884,1.05124572661114,1.29996768111387,3.35208068116948,4.51590113658682,1.48023135094076,2.79961488547601,4.20065726441759,4.33795229758619,0.0,0.0,1.21906553665866,1.74147445428156,3.8842474451787,2.39218801818746,1.86846302243889,3.61626555138776,3.57930896309237,1.45261578071306,1.14427294222993,2.23833276941959,5.74728657998418,2.27407977970717,1.24536831263961,0.0,1.13226547917184,0.0,0.0,1.30957038091983,1.08275440320365,1.13776790700909,1.10753587001806,4.66235466467473,2.35415487268865,2.21060354348221,8.8327937361178,0.0,0.0,1.02010862064649,4.82283364274332,1.46562194249023,1.24977952799135,2.31435023739331,1.71855783340917,3.28926435582901,1.48099286914026,1.02041805876537,1.53493952939311,3.54562171252694,1.53388378983399,2.14704517968379,2.98829664556314,2.05548658418847,12.4292663102797,2.78657825110991,1.03808880142752,1.4217979640938,1.02854416236329,0.0,2.52649581844873,1.43006734473907,1.35069932581503,1.90544278280437,1.51428532680677,2.36346310932749,2.1245753353804,1.5633878636665,6.42954615983374,1.6472977998955,0.0,11.6452124793758,3.69734706673163,1.5435106900219,1.80851965346863,1.85690753226216,1.74803840846947,1.13344529059861,1.65455100886323,2.19738546580651,3.24321682206361,3.16289812528179,1.43004739313256,1.54572879039728,7.22553560050422,1.09169951083389,2.37997396822928,0.0,1.06292373447765,1.16078464835619,1.01936414123188,0.0,0.0,1.14323206616828,1.19783574759636,1.1380246822347,0.0,1.20619169396877,2.03865430453406,2.13875682822504,1.37496034785679,1.41808217465027,0.0,3.58633618333474,1.28190419445879,1.16615231561222,0.0,3.33500647756061,1.56959709320469,1.07343477400323,2.21656078699656,2.59402893909649,1.82141627339502,1.22784048993794,0.0,2.28423217665339,3.51114060943732,2.01122755335168,1.20160842611726,7.98792132491105,0.0,3.38751094379181,1.24383394169994,1.02074192341394,1.17041852041178,1.24310073860457,1.16911718110459,1.98478792375636,1.07969526541113,1.38809677546879,4.07093788683806,1.03625027854309,1.094505013473,1.42553524342606,4.14576528547813,1.12019932271911,3.08119117564852,1.07954286610935,2.91086594608832,0.0,8.11658996899144,1.05824938517002,1.00146780738814,1.63191425727303,2.17562016881974,1.27784789207787,1.03330403466523,4.28680911697204,6.93427379824919,2.51380674054728,3.51170322105954,1.4726727099933,1.59959956931981,1.33841992964251,1.5599683468151,1.60495511762728,1.26924825179486,1.45602765655987,1.83809693994391,1.20250295259046,1.16145311511203,2.76181249007478,1.10856475958394,1.13558778047275,0.0,1.03205721529016,3.61136534215879,1.1702758632523,4.47282141340563,3.74694625251879,1.5685203322369,1.27783794737849,3.78509774938966,1.21246723741283,3.36068823080293,2.13041505125113,1.18123826852405,2.89467882104745,3.32530956734425,3.16420934529283,0.0,1.06941334455653,2.31927545571311,1.02444347217485,0.0,3.23873419541482,4.88549014578257,1.98613832354315,1.04693168079036,1.01363323620614,1.26459374480624,2.89714038226644,1.25275623699334,1.58695710466547,1.84071719729459,0.0,0.0,1.87850382675172,0.0,2.13524437264792,1.15526668192848,0.0,1.18802199805839,0.0,1.46133791772569,4.22290912328643,1.85981621010553,5.66140930245528,1.35612419380159,11.4750976070837,2.18623202098458,0.0,0.0,1.16416785679757,1.94394650842281,4.0805108884785,1.58764260077803,4.45241157575708,1.42721825632056,0.0,0.0,1.26272612021358,6.85872632724506,3.20085954000409,4.41080412162432,2.84076783743138,1.04416419622582,0.0,1.00201717949131,5.33288028935864,1.16378135645505,1.26681256272495,1.19353211994562,1.14055187207488,1.56636272867509,1.97344366031208,3.01198948518335,3.22241321846058,1.78197502259379,7.95241365989896,0.0,2.11214932843498,4.17231967450676,0.0,1.73244956902794,4.52414553142841,2.49480149689803,1.17355624089075,1.21749131411676,1.29120840656077,1.56125266825109,1.36583660861748,1.99234612873769,5.29926182267635,11.3275044147208,1.11030746785706,2.62525651065155,1.00393499693918,1.05542033384716,4.81835555287262,1.43955956332572,3.79220626730857,3.07250232158834,1.77887471374077,5.69786764422196,5.19657359651682,0.0,3.16151998669378,1.43997944448235,3.13025763425664,1.61771385468263,1.29637538638467,1.82262586378038,1.96185851860271,1.17060034010583,0.0,1.67547392927091,3.59795438274349,3.78083145094376,2.40895975010399,4.58754285739744,3.37371482550866,1.58311803543452,1.04482666644427,1.40472092315355,3.30080321021815,2.98847476507887,1.12620086367009,3.33430287222613,1.67763046188896,9.53733006797489,1.86200437098058,4.38857637344853,1.59718999637053,1.3164867738622,1.11240862414142,1.6982929589475,0.0,1.22919410761227,1.24753072270282,1.00545482303054,0.0,0.0,4.62488218817934,0.0,2.60199395201232,1.13335345086525,1.11821379032773,1.74814364085845,1.86139124868242,4.54067710427297,3.44449881055404,1.02575425495965,3.48843261257148,1.21032849401699,1.3860022495147,2.02254346081027,2.81894337496092,1.00082042986876,1.96963997225821,1.35809649418229,0.0,1.02325756901155,0.0,0.0,2.1193344204105,1.73887978994998,1.08055198524207,1.10039767093399,8.76896011671065,1.59731159307243,0.0,3.59078356191714,5.042407656378,2.673875564683,1.5637168757161,1.18747335470878,1.14963746603803,5.04025605182448,5.36129083554196,10.1191851541923,3.04367176412513,1.17498197890329,1.92099117928648,0.0,0.0,1.37987351935201,3.33625766368529,4.44858290380236,4.47480291030824,5.07018225629048,5.17448417782928,1.36643982588437,1.41341779151899,1.21582646840406,4.94834469481052,0.0,2.03955440532947,1.94779921243677,3.45333322669994,3.6130726310241,5.2778329886587,2.18770157551778,4.82858841091646,7.44675401988253,2.73435025896151,1.49071115379355,12.7180500138497,1.64027409618893,5.19313353925983,1.15588029896735,0.0,2.27642968569906,2.46062516529519,2.36664144561961,1.03663182193044,2.76249995275549,1.19225855969779,2.3079653898655,1.04859391866041,2.44609416239083,1.32216342262499,1.519472545068,1.60639808994197,2.81952145071728,2.06006185768276,1.52179756547992,0.0,1.96535314268247,2.67943230716119,1.86119205033567,1.80512460452084,2.25260908688324,3.12057668471406,13.9468789364238,2.49170740698507,2.94430503842959,2.08204935695271,5.47453512039921,0.0,3.74192677310084,1.27636236630835,2.11761158744773,7.76569228637338,4.88379635527139,1.69657481477922,2.56073978338572,1.00908182319921,1.93812639812764,1.75461673132406,4.66227790331143,2.70635110149891,3.38798769089917
30.,1.0046141180625,1.13288384911195,2.92242614191287,1.06436985062525,4.9021875077993,2.14191381793214,0.0,2.05993560150385,1.43928097977733,0.0,1.4210822539666,1.70975948063311,1.02737376785625,6.05881901352392,16.2561404374359,4.54784231582987,10.5529686187575,5.64521065944821,16.9792508438826,6.28300400673644,5.78435927360608,12.2557764655785,2.82348998982633,4.63592091200015,5.17883635012093,1.16271119762964,6.87940099219743,1.17565297727202,2.26791197724311,2.65341899396052,2.01200971053612,1.08718966220486,0.0,1.42392786842734,1.43715191816607,1.0353293428946,2.22611063981388,1.82821032395974,1.84697693942036,1.63150488913781,0.0,1.97303806551901,0.0,5.68076597832734,7.60687799079614,2.86500782294849,1.17201297252899,0.0,2.22144913616728,1.23394782069415,1.99422772231052,1.11272852610173,1.42699228611342,1.06992428118707,1.13036673021881,0.0,1.00242032726637,1.00294335590194,1.25775567151708,5.12690133680324,1.84649162535985,0.0,1.02072650601653,2.38660983368827,14.8662581924556,1.42884656858118,1.07575561174349,0.0,1.84577206120463,2.22263622938444,0.0,5.04830580778997,8.37037522259619,6.73411212138758,6.65204667365379,5.43127188825434,11.3683186821228,1.4898626890834,1.01912880605133,1.34040009204396,2.04084372960184,0.0,0.0,2.00256000268505,0.0,1.38913067895502,4.53632847325604,0.0,0.0,5.835864867443,1.15454940440939,0.0,0.0,0.0,1.02834976266556,7.14701585697791,2.79593704694513,1.71126432575778,3.49818377205064,2.95719126148336,1.84167158920151,1.06622351830761,4.98494555518085,2.79729564563435,1.19850982438383,1.14663076997392,1.02815396410288,5.69382994439086,2.51451095392342,3.04452244189647,1.30564722063269,1.32846191245193,3.22847344191855,2.3329148859346,1.14484356533209,2.09847681483424,1.1407096445865,1.10062511845701,0.0,1.04554112236049,1.84000168489786,0.0,0.0,1.23600129670898,0.0,1.2599305200733,0.0,1.0085705606198,1.08160777704208,1.28187462404969,5.33033197848036,2.33504711432111,1.55307503075031,5.08544806940586,3.59272964475774,1.12514159824748,2.99345471007788,0.0,2.19381808341843,1.39356679981659,0.0,1.03609717692205,1.9486051859055,1.23532631630071,1.05680738775097,2.97791065588848,1.15870336057787,9.94543412811386,1.00937809137392,5.39083780934088,6.44669004476173,1.26389190451847,8.2607642239518,0.0,4.59142614681961,5.17676496496448,5.81286190299194,0.0,1.29656815534365,1.09110872192306,1.13312120175693,3.66316549994883,1.02606341393486,1.0547980667615,1.28270612952123,1.55038250878824,4.34374385031776,2.15931242649689,1.03200155303019,4.87582712404767,2.98855979279901,9.47002118728541,1.25777935847289,7.23987279032625,6.16515174451576,7.71954614319089,4.04196877556111,1.92394554723013,0.0,1.06685321137697,1.57956385375464,2.599422222816,1.03257326140373,0.0,1.49838459869931,1.01346345096795,1.86925551930248,1.47448479292064,2.10541710842394,12.610687188516,0.0,3.521972785326,1.40215064415165,1.61803195608726,3.26804367389835,2.11449714635657,5.09572246267139,1.80981180487426,1.83554341769626,2.00518236169813,1.79324529625392,2.10736386412658,4.43903014842254,5.05452738895451,5.46944816205172,4.78094059946107,4.0219845337767,0.0,6.47615515151747,1.8358344334254,1.73560590046993,2.16928885277526,1.1084239178806,1.00347155162317,0.0,0.0,0.0,0.0,0.0,0.0,8.60687106974346,9.17520312934746,4.88467660082042,3.48052702282408,5.84340861607102,6.97016729069811,5.06129764955301,6.47463276663367,4.80956436477671,4.03092863763568,1.1251476587589,2.16665878220105,1.80469702478985,2.73620699295633,6.83394306396144,18.9145872925415,4.89625696822621,3.51402033632724,3.00142901211142,1.5400632730029,2.34669552705046,1.78321653969557,3.4392606238454,3.4993331009536,1.9762891701849,1.92234441078696,2.40878407371627,1.22591092278681,6.26358858967618,2.01569743499278,1.212190486542,1.74466800767328,4.05462494396458,2.34518021123798,1.04824908444033,1.29840489513313,1.81176211531418,1.47385379981444,1.88085220757905,1.52543567862919,4.26211059270607,4.29872124738703,3.80599633226274,5.42198944705335,0.0,0.0,1.28129568408196,0.0,1.57014618611498,3.02516026708722,1.55225607514847,5.04992010342268,5.12976819085309,5.57939165812808,2.76838559234079,1.65366942697345,8.82345521151475,2.41245079128835,3.67144586564307,1.01746695654932,2.43255081606829,5.7066206618314,23.8579921587438,3.79946150662309,1.27365787686767,4.45981977797162,0.0,0.0,3.47209073974523,3.22619336297995,1.10316387809169,4.57540193401776,1.95090209778844,1.41716362762974,2.25105190422031,0.0,1.6502104326011,0.0,1.16800523822248,1.46512750396141,4.78086437032998,0.0,1.04924914356831,1.67630573305701,0.0,1.81140306437607,6.75280828980111,6.93271229230536,1.05795371698769,1.31458658235681,1.99299450126763,1.26278306576497,1.7081045975672,1.11089450545282,2.53030197444631,0.0,1.05298799725987,1.21700603919664,2.13633486977199,4.29369505142443,0.0,1.59673105359476,1.20517973695108,0.0,4.66277500123126,1.05087802196218,1.21225533764059,1.58471512837882,1.28757082119538,1.33633899394975,1.29998141646884,3.40431214052493,3.61699477382261,4.5604853699452,1.16241413644553,0.0,1.20736194619803,12.2634411747335,1.13255332912779,4.07510111468173,4.25329186826363,1.0410566891895,1.09819209487686,1.59334983494486,1.21648128542973,2.31153340099575,2.1320134750255,2.28233687817724,2.7202502895725,6.65748834891974,4.4461102007588,5.24865420305261,5.37638534255362,5.75169587683567,5.88693348302759,1.29827340328179,1.13323409058056,5.68697807510867,1.6994866548147,4.37871963922233,1.08401110191289,0.0,0.0,0.0,1.47508885718178,1.15381738338293,2.2529857134854,2.81111878339338,1.32725095278876,2.68742751387069,4.77195695350412,2.13129515848524,4.19937596755868,4.32409502849224,4.17745395199398,1.99239592427269,5.68004414849856,2.12446146329165,3.19101087547345,5.25168477095536,2.32562244330196,1.00773063233792,1.83893318704995,3.87102237300135,4.34779899075859,1.43000132534677,2.03739727857042,3.67314552985269,3.46731858537515,1.92837945872282,4.01346111612564,2.14382150113633,3.1772177553123,2.88365865513899,1.00948111091437,2.92150787736907,2.52352827549841,3.47327053505395,5.07914550424988,0.0,4.54841662278345,1.23598364040579,1.10067554991951,2.26838902976232,5.81949907624724,6.44432400310735,1.5440432881026,3.00516432974003,1.27695052352794,6.04714568158795,5.67434591248956,1.7905203468319,1.24598724706153,3.45030740921804,3.72515995940922,2.2685299365135,5.07012367622183,1.28882642373925,1.92915067443498,1.03299495342489,0.0,0.0,0.0,1.7193719508346,1.45162196105972,1.32785339708085,0.0,0.0,3.33761801110741,8.75921021849998,4.41116512065937,5.30256653990194,1.46694747933643,4.51413506999346,5.94325920098794,5.34669962386955,3.20683215730438,6.0499402952462,5.72583580764068,14.7428387715038,1.75405488599254,2.0830417260895,1.51172931359616,2.335307617725,2.59150630268538,2.45438759080111,1.05732825489491,1.10989997557564,1.09718303342315,1.3485663537636,5.48103068155188,1.34758054111145,4.05886562562686,2.72576458968523,4.61669728644147,4.4033801959139,5.16668152877243,0.0,1.0760432847089,2.46495555603851,3.82954510769444,3.21839924207857,4.83967665423839,1.55471015280915,3.66929420554384,2.75235702748637,2.5105477502929,1.47072363032102,1.90430466304319,0.0,1.12557117376399,4.22875182139202,5.1770736855816,7.01654142057384,5.51331665982535,6.74133652750955,9.37724547005383,2.26516775362465,3.28720880413299,2.84030867382786,4.80326757057746,1.28941560117464,8.01220247956584,4.48714266263392,6.37433758362021,3.96978619918935,3.56747426036131,2.09919701632288,2.1362521282628,1.95336651190385,0.0,1.86448482357168,4.90092560615749,7.1019941544953,2.62189361306039,2.82818259158118,6.8107422273079,1.73290946662152,2.33378843799106,1.21875098069778,1.59703042269792,1.71704762597601,6.05804453765746,6.39198379807352,4.55503929544853,6.78018721773711,3.61231555156925,2.34487469837575,4.48396590176082,4.86290953564784,3.84081427018329,4.42637519141425,1.30323903932262,2.94923864688215,1.37431345863011,1.05174849700612,0.0,6.16630364282781,1.02360983549319,1.0390484089883,1.00855439549279,1.39355826653345,4.61279463558105,3.12642633337025,2.33280156169376,5.93924811144128,2.08052666121289,1.33828791726293,4.23565282836698,1.39473765685269,1.40636320231758,1.01308495220974,9.19724198784084,3.09372545287979,3.03024208139781,2.24526135829781,3.55395401365138,4.42808056307117,1.22807402988513,2.13701601372621,3.70584486347474,1.34401277702423,6.20271860140518,1.56056519750177,6.03174899531413,1.05388688720922,1.12305759576374,1.80400680227918,4.58680088361346,1.08281901119974,1.63138534039546,1.93828739261519,3.17192949071711,3.44130167567768,3.23034137051436,0.0,5.92415950444333,1.27976634136836,0.0,1.20888220977148,0.0,0.0,0.0,3.40109521694117,2.46716252091629,2.34440015432335,1.82032263834643,1.45492942200856,5.22783038930214,4.03487612134262,0.0,0.0,1.23798741736575,4.73681556376861,3.03468847656011,4.35987773215135,4.43167128820022,3.82255564818719,2.96877292935181,3.97654905239807,0.0,0.0,1.44397520546438,3.31742933318577,1.61368909927529,3.45782923934998,0.0,1.07849208555062,1.86019988711404,2.82259707498613,1.02524501026309,2.74490066389382,6.30877380534013,4.85519383893856,5.45977122065955,7.35870465026773,9.5076482209394,6.56176991171902,5.00828170921574,6.10323323199654,11.7873682417402,1.8818607536081,4.05572334771913,3.99130588242573,3.28965181328973,1.02302869676962,1.74097278548374,4.19956942367779,5.37612868834048,4.78539197456149,5.37881352816523,3.54361735624676,1.99470478079,2.89962031958817,2.15317649521461,4.37244847271768,2.30521690306366,4.5319771890675,1.83679244872792,0.0,1.30985040248932,1.16729211855613,3.7261582433063,3.1005493289288,1.03382905350483,1.23365466643698,2.17088973910411,5.91028496336774,4.77041347898691,1.2466054499085,2.80670575055785,2.57236306333803,3.47895609257664,0.0,2.99441443210761,1.08286248052724,1.49889947360724,1.07292510369676,1.05151115343417,2.05290553422919,1.19325678086843,2.53581282861186,0.0,0.0,0.0,1.03516875260463,2.00334315325787,0.0,2.79040341766686,1.85268787688005,1.54634778742382,1.23141130483991,2.13842846193712,1.40650579382392,1.7493361482951,2.04273864479029,4.58185232580773,0.0,0.0,0.0,1.20154444650756,1.51393082365823,2.1871229425783,2.26629141282794,1.02030876981363,1.19350053394644,0.0,1.07821722782317,7.75612690768938,1.78559281528195,16.6523013475164,3.80086941528646,2.30617357230829,2.02682387634266,0.0,2.4828755111866,0.0,5.59955112724948,3.52027553715657,3.02681947515921,2.63451639921077,0.0,2.30204551411116,6.20712465055433,1.97748509300704,1.58841298094856,5.13485225643713,1.01875786071596,4.7672948316328,2.44527754711457,2.88171362592599,2.97762925423676,2.71647157963666,3.84290119688896,0.0,0.0,3.19974669171971,1.04709419974954,1.09528696852213,1.97952082537881,1.06293944124246,1.04101343308498,0.0,1.00543378801231,0.0,6.86466400464318,4.66250502571361,1.01362361490143,1.0228883923181,1.12541576813624,1.02289091848562,0.0,2.81477856681125,1.23362618929285,7.80457266158873,3.83377250215465,3.76743134446313,3.9809497201747,1.57093182671691,2.77602822531181,2.17824227023315,1.6852402854126,2.61949112021926,6.79018843115695,5.03251769928152,5.70352102203778,5.17487910824431,5.71663262593359,3.60368120319493,5.11551538434862,1.02995274202987,1.63342341177699,1.25962470621778,1.33166521223901,0.0,1.41098105992115,3.53165420878975,1.17948507631287,4.02464104196235,1.23803387323506,3.09837010781325,3.89949156750033,10.7861376380153,1.0275761455452,4.44825612649458,1.7414887318641,1.69765360895502,1.73858594810561,1.09604497341367,0.0,0.0,1.02955222778506,3.18602888395397,4.38081372190908,6.54925190023068,6.38670766241824,1.81526032784817,1.5337625729304,1.13009540410569,1.19240640739883,1.39396473698352,1.4226433577601,1.42127887298493,1.39825467330453,1.86746220777959,1.14084598439003,3.24627233764248,4.56699668712861,1.80223324101391,1.24948094227746,1.11647773628661,2.88108201607652,0.0,4.71166758920458,1.10486667237029,4.10122577306217,4.20187025785025,5.68886570927359,1.87315904938085,3.98366466932502,1.79365022286339,2.46959685080083,2.07224169018132,1.669893370835,3.56022091286316,5.38437454750909,2.41269028985036,1.70610971346424,14.3864982305265,1.68072556169094,1.96324633362433,4.0126517330926,2.57831501199843,2.21977921805841,1.7898123556954,1.834435600096,4.96726969705604,1.74723519332271,7.01063750105139,0.0,1.12820457055072,1.09914123795421,1.1130837985777,0.0,1.41491634110498,5.9508987870069,5.45399184029313,4.6311691197129,6.82145468738084,4.0020542417356,5.58519221875646,4.80452511734271,6.00458053812537,5.44200749970292,16.4129732313714,8.04891741576307,6.10683557873015,4.65489301038139,4.85047767708431,5.05867581783073,10.4522512090109,5.33551711033741,4.72733651897452,2.81747736805949,4.93691037978383,4.10280366406256,3.89716835499764,4.62132554674567,10.6937735877318,6.24700242459259,9.28627387248841,2.46060759568425,4.20837060869519,9.20350922275228,3.44071270969037,3.0203886807187,5.75405111804567,5.38181510570963,4.98397031173622,5.26372073336958,3.3295552768621,5.45885219324863,5.88834565419437,2.68035741579081,1.86363673365215,10.6426368005821,4.79503662030074,5.06791405961328,3.1654202862877,4.34656378148364,9.83618791934714,4.49942906488648,4.3799440257809,2.28114693703842,1.07147790007073,1.68218247833363,1.84495291250333,2.11499855486652,12.7412251611817,2.0638163453685,8.01961290523195,1.81506470056308,1.50599175576228,7.72861160026531,1.64641703525256,2.3897641993719,2.20112999374756,4.51533955691662,1.0121964104855,1.60977498922928,3.07260516529634,0.0,0.0,0.0,1.12259383108963,1.00274219742189,8.21687003300298,2.04467088796007,6.3335444617701,14.7747232311706,1.92870291127961,1.4067472373282,2.06025243226364,4.72055541766898,0.0,1.01702914490316,1.00415043226882,0.0,0.0,0.0,1.13651861068269,1.27228956042119,1.86336017064293,1.19585429854015,0.0,1.64458093946413,1.00957470636577,3.80585923853368,5.54017617394211,6.99158407102018,3.76313560268427,5.5380511564088,2.69206362153023,4.01050415182531,4.74676207436871,3.01316665324068,2.55246358836684,5.23995990937023,3.82242361506242,3.29408791488886,4.28477421640649,4.11578693946932,1.08571433588978,6.83020931218461,1.10341926536847,1.57786103682317,0.0,1.48092666681646,1.18427812790663,2.86893478669464,1.66877245374474,2.03985416374784,5.72154931159687,5.80374013639821,3.73295711990773,5.63495229625069,1.26389536848857,1.77761356368705,1.17181615360269,1.41312262301629,0.0,1.07826116820324,0.0,1.39593314278235,0.0,1.22578769517005,1.90535322783429,1.02232408565291,1.90194874128726,4.02428073048334,1.2038794891424,1.19676562166597,3.38053481853674,4.6971514443147,9.16031099082748,0.0,0.0,1.75059493837365,1.37952961887554,2.56009134312848,6.54109182142472,7.66840942753142,3.52105853672073,2.72929638788201,4.71408420511419,6.79647212202221,6.38458182580091,0.0,3.14985167570542,4.5763398786926,3.798468556473,5.49687438993807,4.5999506067601,5.97423687882139,4.03657757412365,3.25989217545954,4.92112252405945,2.61695283539339,1.05459810610573,1.00232242640196,0.0,1.04549728130383,1.27887197173809,7.70163179456197,2.42678304346985,2.54259636937101,0.0,3.81671591973998,10.756555891342,1.63179159480029,1.74839724095165,4.58796773917391,3.00868614595617,4.6472508879422,0.0,4.97986760323287,4.60158389193762,4.7722281041535,3.16114110466938,4.85867369281292,0.0,7.327116109347,2.41384926993709,3.84270653101425,3.2768223347137,4.11140455396244,6.43771829306494,1.04743734856243,1.94490326123166,4.82040571175989,5.74664999947454,3.00148726427857,1.63408493078513,1.71740068733776,1.12893208238119,2.41420489227156,3.30572246640977,5.69631108038582,3.18307583610869,5.77565522450759,1.30793438510593,5.12228295798267,1.31785710262767,4.37289674009133,6.59273468920425,14.8449214638684,1.04074209035644,1.08603880913945,1.19912664264166,5.05145065732155,1.48109562322481,3.40644193597088,3.0880070711086,2.33923520387963,2.55847266626965,1.51668525523816,1.69145425479747,3.50674647155459,3.41273671457096,4.855221893837,4.27757420721048,9.31862986408644,4.00055243376539,12.4576110142804,3.87715015275568,5.73689552050097,3.26610813304097,2.50308437619628,1.16983865222866,1.53041433845913,7.82235548296443,7.36482689817094,7.23183405643153,7.17671035656314,4.23704569279505,3.53359358877914,1.01248638018659,0.0,1.14690404681149,0.0,0.0,5.5059577007451,3.4973824360041,2.00352017852007,4.34761633342878,0.0,9.761316592888,7.9952228021559,9.06587920240293,5.19578010881223,4.87772811582863,3.36487593503645,5.18086576228724,3.50724956299737,4.93861017795691,3.73785617353794,2.67588562269545,1.52184186411756,0.0,2.57984080281884,1.12304366693996,1.15378562094631,10.1472224530749,1.99122591076946,3.45896382627237,4.14219273822783,1.2819213222236,4.17371780741603,3.41391818396784,1.85084592013958,2.27211926861893,3.93054522060934,2.08687575216159,3.76256084685489,11.5635803638155,3.77925165981022,0.0,7.2481574796976,3.70002478696252,3.3038193001947,2.50579039229455,5.48874359304011,1.92510596585534,7.08250140655404,3.44272526573394,4.53517332924462,2.35156390627276,1.08410847553599,1.02197391374906,0.0,0.0,0.0,1.04509333225499,1.01843488944397,1.16143062053716,1.00188964454767,1.07270470238893,1.05331367361154,3.00488005524063,0.0,1.14537656053137,2.74154468008988,1.83702174006625,2.217753542036,4.29852821064464,3.79881601097271,1.24213639918816,4.34638753606676,1.21161491248872,1.01875197889752,1.19307560371646,1.97949618682456,1.75213917030629,5.12065745090439,5.2706355313731,2.01474828638135,1.16069771273973,1.65230241018082,1.8623459132034,1.05593441168035,5.04318504047,2.09805172553095,3.99658212756416,2.32779430567569,1.03854714033455,3.05990456365621,1.22463353794435,3.02718277365441,0.0,4.17600399210093,3.65966766794545,2.55703986171048,5.90253480492644,5.07114826470899,3.61544752696354,9.12327968038399,4.88042846454188,1.89771791259724,2.44885329956412,1.18499587699332,2.23784062276319,2.46231839146622,4.55285177411614,5.77331988259295,2.4101654902027,29.1340577351052,5.96690171418112,7.76485081383337,6.04256157655604,13.4504349126824,10.9218515832483,3.27195138376852,2.9600263653982,2.38200162139362,1.70458850590461,1.24271578957302,1.18744862858302,1.03472824376832,5.91951388736277,4.75690170396339,3.34766660777893,10.2291877284735,5.53136210919066,4.13871219975357,2.71913940169114,3.90553222870107,3.86412586401444,1.0878571578571,3.44441984752068,4.29435396314788,3.98697694342067,4.40997612429318,8.27339971832931,0.0,1.47456835674096,3.44546335168784,1.17249362878716,2.97531112406927,1.7214930790523,2.26350184704992,1.90583907835591,3.16788008607275,0.0,1.17179788224362,1.45644628872517,1.29016608622867,1.07323658091286,1.30980846330104,3.43738950902793,3.60652277715643,4.11763809472444,13.569396545575,1.01408915253192,20.624628066829,4.21159958674705,2.71611967649425,2.79995292226683,17.9301447094352,6.89037404658564,0.0,1.80149423532579,5.98748634438158,2.17138366543709,1.00981968256841,1.33205348098725,5.7956964481344,2.72044334477066,6.14120723103333,1.59675846919727,2.71179985702363,0.0,6.18223828323972,9.90356893846619,1.01476250615763,2.20074197645,4.72350134490165,8.27030260625146,1.39278670983336,0.0,1.04474321630653,1.07067715468391,1.31451916157224,1.37816870009696,5.22719933216201,4.24094141604729,2.09139338416304,3.20290894782222,3.47044430696846,13.7153745521872,1.84014275331555,1.01886221669228,0.0,1.16620511739144,1.04737073661615,1.05890735427736,1.18826577751554,1.30608166943733,1.85335837973506,1.09465253315848,1.13127623293816,1.49236448149816,1.35260156610122,1.11600526338852,1.21122158622933,0.0,1.13019414859657,2.03878767434748,1.880143215148,1.19959208078096,0.0,2.47612061392955,0.0,1.00033323429347,1.39051804141703,3.80789237925864,1.10787699893847,1.12640350114299,1.37174905823018,1.3523896210209,1.4304032996926,1.12743873949699,3.84995251017639,1.80092268294093,1.79439007881852,4.52334149264659,3.43877900707027,6.96147366136243,23.9934851672229,2.92898239926925,0.0,1.03991123187096,0.0,0.0,1.04289345213888,1.23535612723938,5.73804146368336,3.44526330578723,5.07294389509335,8.69550454235311,6.78338644102329,9.67017215057582,1.03495516193183,0.0,5.18958059399094,1.87679256366841,3.04154463856536,4.47581728268111,3.07310702273179,2.51370961859366,3.21323629829978,1.40880561500796,2.72198018349137,3.87680097793943,4.81562967633263,1.37474274709143,4.70436698857772,9.30993138191756,12.9148006913046,4.89977469403097,4.92917180548219,10.1515064383647,4.62609809439641,4.77410246294472,5.37415477736563,4.3507529530314,5.76779304559987,6.20241161696573,10.1809889532054,5.94615880508835,7.31689370580455,5.20426056616773,2.16715281704778,2.98704815966136,2.16095073612227,2.71772738117486,2.370045804529,3.00316619242964,3.79532548793321,4.99095514793419,5.02356997661606,5.71103522425094,4.68683167344856,4.86488215240544,5.63226215998448,2.82278571549629,3.25298983097135,3.38979341134051,1.49029478115601,4.38019996840702,2.79693768074266,3.14436964290306,3.02018763373803,3.05174614546704,3.28682240279778,2.15106015123259,6.9468678128294,6.85132305405606,8.12628725835295,5.76394113373971,10.3045656369971,6.5285332900967,17.1052576452049,10.0003060990697,5.94369006140264,6.26406659522964,7.50909124898761,4.42531519019443,3.68075307638887,1.99928693361265,1.64787270023144,1.71106203014389,2.83266349303565,3.71351689194083,6.24630763870551,0.0,1.35454413305241,1.57183484755439,4.74218271394296,4.01724114465824,1.86024577848985,2.67551951640221,3.46151582645321,1.22248046493283,4.70970591046755,2.71113512631277,1.14303935443919,1.44869464521915,2.16399317243484,4.00253521615697,1.17927135254797,1.20702175967833,1.03360232081285,7.78860564983014,5.49269237064842,7.11675767764654,7.69239541233274,14.8398899412887,2.8876701820443,4.05149101164863,8.16539112689608,4.72578237013022,5.97489082908509,3.66022319373921,4.57094495675945,7.89188101169425,1.46877694026642,0.0,1.00966929754405,1.4233739878022,4.05638519915407,2.87935281316698,0.0,0.0,2.72636589720671,0.0,1.07794197147587,2.04433985152935,1.16728476956224,0.0,1.05018210158215,1.06953713375079,1.10784244366247,1.14321919153826,1.10599762363464,2.53535244439545,2.59303581486135,4.92199873297434,3.58102092716625,1.23225819374364,1.57956146074599,6.12638361092054,1.06231607169218,0.0,2.61682317809577,7.75137386525454,0.0,5.09382159629337,1.65693833285549,1.04384014885623,6.18550802652197,1.13903803386939,2.10876204095912,6.13731253438076,5.431287476555,10.8228161390822,4.47099864755903,1.88350161910443,2.06685906317699,5.09006681290665,4.67189967279899,4.98371279558703,1.17353761531878,2.7887474211042,7.23322049860687,2.59887450514581,1.90943906238384,2.07268470880783,6.44832076717175,3.34062985605347,8.54923129665162,10.1675698244684,4.85340637080235,4.98562084923869,0.0,1.61513213983907,0.0,5.12265759332769,9.54078755674962,6.27109230741308,5.15840508290866,1.17426796881727,6.16559381528511,3.76277899348759,2.10582315314689,2.57749847626211,0.0,1.26562012826714,0.0,0.0,5.78293149680693,1.9364580773292,1.99559013961083,4.35172564361285,1.09202102358875,6.72956037544307,1.51260753570461,1.59004511119639,5.02940702839504,6.79059691632189,5.45434594287574,3.14295234215704,3.924714689218,5.40212895735825,1.08953239489709,2.08879461503215,3.12335809027456,2.94430329720252,1.48640425547195,3.40320365750842,1.60847665011082,3.21417843505521,2.82591638166936,2.89065083532851,1.52817532068143,1.06957269752221,9.5473467601065,2.08675988942881,6.12651450069629,2.10114444364111,3.27634057853832,1.92491897704059,2.30581641228024,1.86946075168323,5.11111569896652,6.22573914604193,3.01564604857986,4.43366698689144,16.537602917709,5.28688687207716,3.12227392292892,17.4404261123922,3.7082400792454,4.68523922560862,9.95856536430995,1.51316212846144,4.50986007918023,3.21724382064653,3.57345198773393,7.6984823357794,1.50197165677546,2.3355446515322,4.56196612290194,4.67584728294158,0.0,1.29989804215118,0.0,1.10982919376841,3.48611506308894,2.23619166869937,1.04740671369416,1.08482151961929,3.98158109258106,1.54237413934352,1.14211481775824,4.84954887090216,1.48060507958342,2.55464814541324,7.59957631896733,1.05256861061322,4.25484450584329,6.90563694924756,3.75192753451365,6.25003027111019,5.6249026332141,7.18520169224799,6.24279462363543,1.07469828087105,5.07219273910602,1.94131860114486,1.82705550828551,3.07819946822057,5.95400456305308,1.0010668958629,4.17318478475107,1.84612300947056,1.6954772211095,6.63396266070029,1.10889178890003,1.31779938295036,3.17109734545643,2.08045000683802,0.0,1.83108520860184,1.25051895563199,2.78084409836405,1.94602626648953,2.81505071805686,6.90867950676372,1.98215874716544,4.2837254384144,7.30163688458245,4.49992063871931,2.61648073107788,1.33539289907048,4.28748562024582,3.42189780566366,1.70448634034895,1.70281636957268,1.84410089122203,1.43987159509925,1.0910471629745,2.2689383089398,1.50896096639644,1.30980820202792,0.0,4.2393649497511,1.44597999602098,2.75916472367946,1.06288494148967,1.13471408494256,1.27558962235854,1.07257387570756,1.29051888862189,1.32333382295261,1.59007556114192,1.0776554533432,1.99276230491945,1.20941471077659,3.23955546072422,5.58466348279688,1.51930981213258,1.17766077845914,1.00795969186171,1.04907900950264,0.0,1.01082867792346,0.0,1.33722791027479,1.2392936787371,1.07275263780224,1.68463768674173,2.66162335971769,3.66301903408801,3.25517916478246,3.72767957840638,4.04546770491361,3.65552749174276,4.20364709896565,2.89166757130767,0.0,3.15641775615879,4.953534561833,1.52405381389013,1.18014503234361,5.5637119970639,8.47875471554985,6.35425395877427,2.68067687043491,4.12181960036575,1.70375055837566,1.39706539209328,4.25271858705623,2.42671860353084,3.39713313583237,1.71548930937396,1.5546844629499,5.28677141182352,4.05888086253865,8.7956292778671,6.87952943011978,19.7750213350421,8.0450635221841,2.23557939567888,0.0,1.08608693213568,0.0,1.91369477968528,1.28564060167493,2.50984546342683,1.00847248044467,1.95328757024384,1.00465134045936,1.07144746525664,1.09590781271343,1.01247411385939,1.47794511148257,1.09510989497686,8.4837851677849,1.97027132469327,0.0,0.0,2.58647162118907,2.79905928073729,2.46438682733303,2.57214514779993,3.08846223512647,3.07921549195257,5.85660254395893,4.44818558899701,8.57286985681789,5.18192580518399,5.27450572500258,1.51817371130239,1.9864295914531,0.0,2.2165591976773,1.33741185387026,3.66046384201386,6.03879066683197,1.138209036627,2.6197436928229,1.06870901894293,4.92322203184676,1.02444407153932,1.40965123326192,1.77801609483852,4.82067957438137,0.0,3.04850595628379,5.85874723211479,3.71763600761466,1.05645486153085,2.82602002437885,3.85086292446557,1.77720218534101,5.21443745901187,3.99341161812802,10.6581077258712,3.36887126208568,1.03686602263819,0.0,6.97628568050476,21.0641297643295,4.96081011395378,3.55999704752078,1.8719642334246,3.63997016726106,3.42628166611342,1.24483782743699,1.53267231498361,1.36738679607242,8.85325817711756,9.73696914569669,1.50957400435044,2.20188480929156,1.05334644819988,2.77755213434953,2.48964657619935,1.60818686033106,1.24927076668976,2.37181693660324,8.1090519812191,1.84510450384716,2.07069177004376,1.85935838744153,2.91941363308173,5.39852121620727,4.50192742438304,2.71791892465113,4.06630895641756,1.26168340628412,4.18361888703213,4.10829650287576,2.33646236775457,1.59170514120764,4.36218185208562,1.0396858304542,6.26935838271192,6.82598411529756,3.11226798247119,5.55110102335236,1.36739643691722,4.54299097806948,1.00984182322112,1.64909707883921,21.34683494198,1.34187503079785,2.48632380247915,2.45920073002164,3.56366572660685,6.03669428010135,4.24804895708655,3.78965241684159,12.327269644464,4.93027207020806,6.284090695175,1.44597061996846,6.11342813071121,4.9789991218424,1.28296167081094,1.98565033943182,1.45507919320046,1.01215397045041,3.24872378228289,3.97352229912524,2.28367114911911,2.97825258858943,1.29297473145492,3.2926765378618,4.20323426199929,2.23407004263417,3.37365214155113,9.61105767154015,18.766880609441,4.32939669942144,2.48554218516572,4.45434270003479,1.49449708153616,3.02378643362667,2.09386024358573,3.8468236951612,2.51317257497667,4.73129201388848,3.77142417617602,0.0,0.0,1.06538506164684,1.05706384128626,1.83418113749191,1.98689603023805,1.15088198954172,1.06172113830545,0.0,1.0015795248992,1.38635630773071,1.1806542318265,1.11916545687995,1.11681132045888,2.64999673072764,1.05727544886874,1.12970609089478,0.0,1.87215549364764,0.0,4.97889802840369,1.85632474233544,1.82244753328288,0.0,2.32446339046646,1.14647130869839,1.00268963149528,1.71542386748092,1.16606777268931,4.10630290565935,3.6461639261708,2.88652910967939,5.88780706784175,1.7040374632242,1.15983459482594,12.4303600261692,1.62289472623647,1.04846225378474,1.21463899834901,10.3308262562259,1.66031208856961,2.54580968999731,4.06740830253423,2.33214649408102,3.22947252394173,0.0,0.0,1.03883553000376,1.52015004914646,2.11143130568174,4.71614010973629,0.0,1.28456925327567,1.13562555183351,0.0,2.86851505986911,1.34725044906224,0.0,1.76244936802333,1.74576878547442,10.0655980695321,2.68041505439781,6.53128011614051,2.01293673315827,1.60565225031685,1.36763195837888,1.94309963702308,1.03449443078148,1.24107643805429,2.36804257196939,1.37927899801332,1.99791772470702,4.11144346261727,2.03851626843222,1.12375481465651,1.00370967185992,1.07046361661817,1.08969816518315,14.8664824882723,3.81048141313402,2.68804546366139,4.26838796409337,1.96862396166538,2.26382563935977,1.59646069319441,1.03155974274848,5.44517759643336,2.34375882171368,6.80160890514431,2.0723534305932,1.24391219465373,2.93325701109386,2.20260805081717,0.0,1.90918894256099,3.0860366586142,1.68648637508593,2.6826361435794,8.05283791808839,6.27540559246377,6.32393034140874,6.84445171275029,9.78711152579973,6.43014294877315,13.9576094706843,11.9144991820044,5.6448349638055,5.02913822978426,3.43091657409186,3.90932577134854,1.64215267154139,1.04060123305506,0.0,7.86378259656499,4.80700684347432,3.05854598522788,4.04535358371489,1.45233754686174,6.32576225163299,8.31304519657835,3.83795433509584,4.43284836346798,1.11775203863244,0.0,2.56384590972027,2.12636595075516,1.24379020907511,1.42874614914707,1.04977624110721,1.02496538208254,1.13527241398289,3.25994681814885,2.3149580267531,2.11080908819838,3.25749013539276,4.40561616806035,15.2090556901763,6.78672970596634,5.28337536655878,7.04522481612585,3.75084592558788,3.19429709850519,0.0,1.35069687895092,1.84253702292325,1.01186657876815,1.57231924466576,1.82307219875069,3.21078303623634,4.04069247108844,0.0,5.83875117043408,1.12656016367942,1.4358497190009,1.16295529406709,1.190921289121,1.0008955489809,0.0,1.35673816175887,1.13894380314269,2.19962660386829,1.84367792469027,1.65389755901219,3.9452795646566,1.073593032389,1.08638445672972,0.0,2.27270063994259,2.53580571867715,2.40761255459185,7.67463563758537,2.88480304386098,3.91983658403105,2.41085968679613,2.98364275440642,2.43101166664132,0.0,1.24460130037811,1.08710848957422,1.59487212322319,2.66015990610595,2.36264780680281,5.400008016834,2.08067762108748,2.12544576930915,2.94351296186427,1.12389533270982,1.92259059923985,2.15169424770473,3.13343858247872,4.19955126933031,1.23475683180286,1.00710424595563,1.79172500773055,1.03161505075616,0.0,4.47878768896403,1.80467090633151,4.58920791546731,1.37146623301965,2.019524645435,3.59909212625889,5.01741961848971,3.16641434494235,10.8161315920112,2.14066019465874,4.94331905176799,4.43246079391412,9.54523183365952,4.82659142910536,2.87152001561454,6.03522263223496,1.81815927195478,5.92004197624229,7.73652642613849,5.74106890073332,2.1121939930776,1.11332786883057,5.86915811175406,1.02259755548557,2.51751579876775,6.98232530404132,0.0,1.86861064980436,1.11506054227471,1.3473140951261,0.0,0.0,1.0123179659977,5.17469878282206,1.48256488769186,2.69748434367947,1.50541600280015,4.12068173567267,2.43570549793387,2.16969434906875,1.51099532739506,1.66485544197414,1.46317713971477,1.11275377657297,2.1958627601023,5.03913993658025,6.7940734110924,2.31274671062643,1.97342775606404,1.02256504911107,1.15106944017701,1.00948439711635,1.085998440511,1.38932523705516,1.16020294032892,1.46337133381463,1.20282231689028,1.07277253952979,1.00848790325096,1.0969263989279,1.23644280540007,2.05665979673739,5.12380415439742,1.01709033166268,2.48220283393983,3.35706163950794,1.64126092777685,4.28980659324487,1.90530299618046,2.23897354320417,2.19646178155451,0.0,1.61767141770487,0.0,0.0,4.49954369680835,5.60132638549093,2.67701558922288,1.1213109055767,2.52220397600009,3.59048795479555,2.05151645194826,0.0,3.13192350707394,11.6675869414951,4.46579951727967,1.77698179887364,3.38627530801362,1.46657181301304,2.31825635551366,2.21166214369205,4.70491338299283,2.59722055404827,3.9040668655624,2.52730608065525,2.42972350479909,5.53075255794933,3.0435451277995,6.98793507722981,6.31308890662252,2.28041746908138,1.1406719386721,1.15884766889618,3.20890585396025,1.51175666283991,2.05912237380825,5.15582495831322,1.3868956547503,7.41138650453724,2.93265938201855,3.03663633872916,1.18946883614742,1.90691092167452,1.62032483465398,0.0,5.00468727248451,1.099725727338,1.36454384881127,4.60215254814923,4.31266609407156,2.81376708597226,2.85508681547813,11.8783700992878,1.05865319117971,6.20740113159906,3.40044542159435,2.70092907847599,1.07417393909915,4.66507286691969,1.10791142359842,0.0,5.10986773833677,6.75841331856669,5.47917580080613,1.26275799478207,2.37977638614551,6.51177150825782,4.00042471815004,4.18146271410575,3.18157309032339,1.05788735539951,1.41325505908767,1.11013300137622,5.61266008251467,2.5606256072033,6.27969912730663,2.72070164631782,2.70365854847813,2.3459622004066,4.65359018706114,4.8556048958025,1.53603371889164,6.00679391709333,7.19216666288546,5.02042194684396,2.16458320965252,0.0,0.0,1.18206095087301,0.0,0.0,5.78011722024438,3.9281873781643,1.67398984324483,1.08362680412344,3.56589338377412,2.6923333904174,2.47536706624685,2.00247545779151,1.55240180363333,1.02979303098844,3.64216169058435,1.97605097741129,4.39109597162848,4.55700867092158,2.04261460226222,1.28837468161781,1.15639489260678,5.04360250841999,0.0,0.0,3.00009344733258,1.54213544854216,2.13593676349611,3.34102992624011,1.75437480550902,5.46752521881097,4.74009495939839,6.43242240928337,5.15587869174658,7.68730631801898,2.22482452565658,5.23126959923343,5.04726354515917,20.1860785675067,4.31180574570751,2.00063513322265,4.54362673457738,3.06226440150079,7.37631514731271,5.07245339625162,8.95273357345232,4.82459652849109,4.17817951565243,1.72795821668141,1.23587272568144,4.39627373335479,5.58991731184794,8.3326645642777,5.66806756602226,2.98445034692701,3.28772419555496,3.4095408371995,8.15765345601276,1.92671994132107,1.02892044338356,4.8766563090801,2.18188951621925,6.56747149901664,1.09328097077069,2.30346710306585,8.67748241929655,10.101412983884,6.09875263515636,3.07955941677117,3.56269438123162,1.33845768877882,1.03080189235554,1.07575470814739,7.31534224739688,7.58492170034812,1.41677070303625,1.56222445395333,2.06184612051956,1.61990114072785,0.0,1.6882317344261,1.33815630878158,1.58554627069646,16.1452130409585,0.0,6.01072592087234,5.04393871530752,3.44813757721357,0.0,1.52631809890365,4.02682296804217,1.10209044584924,5.47344632804909,4.990099490864,1.51828963832684,1.29613031201276,3.18984102054553,2.30832113232896,1.55742553862125,4.17513831580658,3.09743864766921,1.31901635655051,0.0,1.0428166276676,1.11208042845168,0.0,1.63301599746576,1.35882468587172,2.17050831897138,4.80703694221747,3.29403234005723,3.19590398130982,4.50184719904308,4.89629579956067,1.77837659593447,10.4408897601354,1.78624182518589,2.17261590121899,2.28834769404966,1.15873176965627,18.606883633236,2.15921281991075,2.6507030038682,2.30318340359115,5.2935307222625,2.37640507174539,5.47599997135797,2.6841395575252,6.55534474706643,2.05466232767861,2.00150904539564,9.69850727774756,6.16520760942232,1.19069337509128,3.5200793522944,1.28067124784849,2.35635760501629,1.21036086166023,4.91050952997755,2.87131091515428,5.19758927989902,4.91300701570477,2.6756002489971,3.93660033155056,3.91750347808433,5.91961418483843,3.29738990541252,4.92236173729386,4.46503123971406,2.38854338599792,5.91756592834074,6.33207161616369,5.14855395163101,3.05544573889684,3.08555517900214,0.0,1.04478345502442,0.0,0.0,1.04443746276817,0.0,2.40658098025449,6.60993631955307,5.14930861288347,4.91946184178852,4.4888488014766,1.00875829232503,0.0,2.69654835449162,2.67593519142169,1.01418796854976,1.44632485078268,2.00937678924464,2.46771372890846,1.79078886470526,6.3783339664469,4.77597853708097,19.9074507407317,5.90572980063781,5.25426291493056,3.50283626472589,2.31250661833117,0.0,2.16312594041009,11.3175714664963,2.74072482021853,3.58250026214236,0.0,6.38973887178383,1.05658504580724,7.57808715011311,6.1147480043911,5.36580122018719,2.93853948078983,1.20233253615513,10.2206736788958,1.10578435253375,2.00074907100912,3.97327562128879,2.34171143668716,6.16819376240972,3.66583844942079,2.22931704210242,8.00504842425006,4.73959197060681,1.63594593375785,2.93095819459236,3.53130907404994,6.25433229605044,1.31184182085966,2.04656580140548,1.68452857137046,4.8943260399496,2.76935250408698,7.89095540758371,2.72358358107317,5.38192713607291,6.84553364553008,4.64055667165563,4.46889478250953,2.97942378722135,2.03716028913486,1.83282372615331,3.54300139376449,4.90786121608301,6.95600235673652,5.52373979644647,4.65901547476274,5.80155299803449,7.27218737331708,1.48338418118901,3.39271996121622,7.19909727181434,3.42352903802524,1.39882533372991,0.0,1.81602072578196,5.24834263586021,12.0838938116094,5.4515983830769,9.13553242648664,7.40367401418768,6.29007704879374,9.87131397091314,6.91109163469348,6.44445830960491,7.05875739960555,6.47751033188201,23.5827965412766,5.80960929262818,7.70444368228753,4.72924537555004,12.7037194087391,4.12662691183731,6.76454559951655,4.55649318164089,18.1695455997034,8.51241329187505,6.75821122283517,6.63710520217704,5.49880011161841,5.62870797553768,7.66254027308911,6.86890708174579,4.40456900766656,9.85176755407757,4.09595660649959,4.24196841676557,6.18143910608067,6.81454568767132,16.1531446410885,15.2428495910309,7.58433567161293,7.29001373719371,7.33511835924408,7.06873839920098,5.50037686437432,5.21284298281503,4.83347804503085,3.60805824472306,1.11462220614832,4.92409254632901,9.61233170045632,6.16699766520098,13.869668651665,5.15013980176051,5.15619121474666,20.8132084802996,9.19416880312056,4.15923223920361,6.92209653815983,7.289544583673,7.33185887514144,7.58199024541801,12.0220433564324,3.77966269383314,5.09915963591921,4.89729990594383,6.39768714135569,6.32027607251286,6.1079453690929,3.63477506139848,3.44906254576197,3.53759309478868,13.2816567898572,21.1538549493862,21.4907029550346,21.7407295647355,17.8739848599024,26.5948868419845,19.3140179061276,32.2349362144037,68.4480483302019,61.812849804171,47.2092661011014,55.246957592855,123.00402514168,71.0604380901505,60.0149980332317,2.66761259797531,18.3771920627495,33.4513527291964,42.6593064688037,70.7533384940242,74.3908248394558,50.2275451380138,63.7197116321302,51.6559624134632,2.69486529072041,37.6117473779039,12.2942076226169,4.73299982566711,3.14059365383025,3.27645615470332,5.51877776205288,4.64432709037006,5.02321961975077,2.82829337392964,3.60232617347683,8.70858559262615,2.16081208123797,4.58184772068248,4.13667701645121,1.43254531387027,1.93215043341217,0.0,0.0,3.9167809349678,9.74529931771047,3.59005935994239,3.47681668527069,4.77249400531861,4.38548306372293,4.73492073019957,9.19493603992923,2.9035179251501,2.44926438481285,1.83788276670286,1.19639148393795,0.0,0.0,3.47058655657632,1.0005497818628,0.0,1.29193340201718,1.46790673473081,3.16444392412238,1.28868280809958,1.23561128825199,1.02527204982605,1.43378627721976,1.9456229269375,3.54702600382107,2.20922551652978,4.80483525651335,1.03329754568856,2.61605435394779,1.26376999010993,1.1931959156986,1.12025367391261,0.0,3.05190974834357,2.93886520970539,1.07775861558775,1.05682204439146,1.12667976148701,1.12775875218801,1.37657874621215,1.01719456006119,2.33053194302822,2.29867170736153,16.1452023403561,1.00090111010527,3.99073274782644,2.42914908983753,1.62099107723814,2.62887120392011,4.06747983996589,1.00595494965062,1.07802944390959,1.12446312124143,1.21945865113051,4.24257449331535,1.0371701388265,1.20244869778018,6.10306176213172,2.7978354027711,4.8337570132841,19.2975799306112,1.43065894940692,7.33107026299282,1.87593514773464,5.85429660845227,6.41093022095983,5.995490901945,5.63048720149085,5.97958171542041,2.98119483540318,3.95122813226586,5.25269531907831,6.33953405985602,1.49565995922791,9.0539363255758,4.24424245240812,7.08691226733296,5.59873993613823,2.30823352894445,4.50454194811247,3.20590937002972,7.62202964929505,1.0250153167159,4.60418166565897,1.47456210183864,1.49060434798222,1.50781042915838,1.12351007218349,0.0,1.63751738418253,0.0,0.0,0.0,0.0,3.34157711126664,3.95698886475772,1.16760748467304,1.14700910730116,0.0,2.2841293179949,1.80323866391125,1.39743324910718,4.29598704891861,1.6490530380191,1.29801016093681,1.39913917998498,1.01672821613582,1.00168999483166,3.32313135470475,1.51972628119146,1.80955492769292,7.32338754293991,5.54893476213652,0.0,8.02008226283723,11.5129235272566,3.82980833134644,0.0,3.62015965610839,2.11739044014962,2.28716452580351,6.13672288020599,1.42266048145215,11.2986108019466,5.29839104463364,6.88152187981139,2.43597113702194,3.85061432062591,2.6988516186769,5.33830947515637,2.35663643239194,5.00893759193166,3.58216472998639,1.67340321286578,1.07075544014188,1.69575573079408,0.0,0.0,3.24330375826264,1.02587031196099,2.59787337991782,5.65621951229326,7.19622047058074,0.0,3.12140547616963,1.53157576717528,6.17467309569111,3.31933124197237,0.0,2.43538478369569,6.48490413525369,1.44884193007451,1.06952164665784,1.25620405415694,2.62265325212766,3.37438310328775,1.48336563428154,1.1012417181108,5.77686125252871,1.25400306982717,4.09384790368194,1.7322766816026,8.84080143235639,6.37896584167014,24.5593296471238,5.67303992485024,1.91254093831232,0.0,0.0,0.0,0.0,0.0,0.0,0.0,3.84146701325299,0.0,5.80147351757209,5.4370659659829,5.42434150147547,6.15131053072093,1.03401270779751,1.51907293666049,3.36240691739597,1.50285568819178,2.7277045517652,3.44138629325998,2.77220949059345,5.1966182546428,8.89169985923596,4.76146620678861,0.0,1.35313856527038,3.73496047433069,0.0,3.54491740121304,2.91905922558287,1.22176583307967,1.132863886969,6.87111791875324,1.56913415593246,2.1042846941428,1.50748795097236,5.70408742859359,6.45194562653545,1.40062386664032,5.11615277820776,6.78115158683136,6.09776185300058,4.92555705106173,2.21223682794995,0.0,1.00456565017722,1.04606628822166,0.0,1.38392858216618,1.77278628249569,3.46599193692158,2.36172655765621,2.84912177640972,1.326325705313,1.01497073781821,0.0,0.0,1.15348489411247,1.14124399334132,1.57462426910107,1.98432677519207,1.55692838684673,0.0,1.10159846886154,1.93441345499637,17.1345352439024,1.79796833162516,1.08849841887026,0.0,2.35398215759309,1.0693350902692,1.008235184085,1.03740285271883,5.69336725451969,5.81432514734775,5.23403910657212,4.3087120430332,5.38112322551768,5.83456134875996,5.09682424724515,4.07451301334876,1.86995909147226,2.21723060069002,2.20057255320932,3.10474100652576,1.32851241620415,1.30395565120375,8.75392137663435,1.23970313196073,14.3334186474727,8.62946193373649,11.2480951719081,0.0,5.4694434402041,5.88074532271863,5.50403479863475,7.2485265838955,1.43356198279804,3.41008750753229,8.2378460246751,1.47938637333145,3.58900688438756,4.94811921863469,9.01440600565006,2.45053235488438,5.28582323239968,1.03209812258324,0.0,13.6518516911742,13.4874047618905,2.06371716682076,4.38104017733668,3.96505156965629,5.06637640866923,1.50850081623762,10.1540432084586,2.80167503242381,0.0,0.0,1.42343165337669,1.10334954585997,0.0,1.04168274435759,1.70223291259547,1.29566086453522,4.63548511225725,2.09887423286783,3.52813864476224,2.46524173200921,1.15631218569247,1.44065258082374,1.03407588874395,0.0,1.02438947139589,0.0,3.46040878032091,3.92150049696974,0.0,3.26292854688783,1.79725904717461,7.06713582895585,3.91977853207995,2.39874405836191,14.8022982254542,3.66897730237827,4.12222844677901,7.51575719456842,4.76891089724501,6.13577847785584,2.17156937564028,7.02320675070475,1.05414017438473,1.59412037219086,5.25734292959325,8.81925949946676,3.056158446282,4.92592982211284,1.87817579669943,5.03315486157964,5.64563720111998,1.62755597834122,1.72983341046252,5.73822745757473,3.9024352949482,1.1632858061481,2.41643589835109,8.08935890601147,2.13620599641445,4.00410988644258,3.84496438645014,3.08704718861967,0.0,0.0,0.0,0.0,7.05135089744771,6.06339806594716,1.66441396444711,1.31977346229683,3.71642097231876,5.79707656820198,4.65427055279856,2.65640546283176,2.12577967700129,2.29843590069962,1.83023774920553,1.58994699849165,1.08078621823777,1.4774884770446,6.71165965170854,7.32883616714691,8.66376668992948,9.01851150114653,1.39941528345754,10.562890420098,4.79784646830113,5.58081156706238,9.3265661142016,4.825068816396,1.70280840515213,11.4618751046374,7.76160008814265,10.1635122658364,3.18391577784496,2.11465534813166,1.54045429306229,1.40643851628216,1.98304056971368,1.83556713454568,2.49472621746296,1.70206406522072,4.45050633079688,1.14557387676163,4.606098124914,7.19781324237872,2.73202382257907,2.32125407036918,0.0,2.58200590183887,1.08490999066632,0.0,4.68299058136979,1.05806304592585,1.08490554531843,1.12259838560066,1.50802881115199,1.51853014138342,0.0,1.22909523773362,1.02583141459693,5.45496069724235,3.76130414856056,1.38862296041614,1.24932219429901,2.68560256178739,7.86655530916775,1.49497681277563,1.72993563409364,3.22905439741234,3.13849699376412,1.26207999281281,1.23370065722689,2.99409531440535,4.57152915409982,1.13339919722983,2.31878033665293,5.38225954061776,4.89538363520205,1.53038473062324,2.12830460211849,2.85795002234732,2.36745184755642,1.10629707936771,1.76303158009243,1.1953171146298,1.14341319047991,4.13383666193267,1.27818484855064,6.12091258804201,10.7713264162958,10.8940919512563,3.14165080564261,4.48480726889253,8.0807789021503,5.42922791851432,5.32772960036903,3.88003476079683,0.0,1.12540092873092,2.9020918185474,5.02020010352525,6.06204096731122,13.4184532091339,3.63117844385936,1.40161008218716,2.35166466916374,2.03381650223317,5.39415320814398,3.53512303045069,4.55632881007446,4.05040011037324,1.76747207190635,3.78246638307996,1.58477290623654,8.80047124537985,5.59276705038653,4.69091357134829,7.8432396379775,1.38656674773556,1.86784245870204,2.63100964970524,1.07911637193251,2.89636638214087,1.04645336980134,5.55428530784521,1.02239599951737,1.44017945227907,2.0567540912013,1.41993928576082,2.1479085388848,2.65958355919672,0.0,1.03889035443808,0.0,1.17897131056039,0.0,1.3282231608305,3.98126427833653,3.23343692853792,14.5838598613924,3.16719993820284,3.3280737276491,0.0,0.0,1.27626445120631,1.1119763085632,1.0137183800438,0.0,0.0,0.0,3.39736865542693,4.24224983019399,1.31261269125457,3.47656623289424,3.47802457927684,3.55702724557773,1.106392795066,1.359913833172,0.0,1.04138969244639,2.27038098912622,1.03083670998334,1.00734789029478,1.57340590705388,0.0,0.0,0.0,0.0,3.09045525557345,9.3138356491927,7.29502060772563,4.36412547280675,3.18676625518147,5.29324516776878,1.8705289290876,1.08231280044571,5.27309665622198,0.0,1.05625006287503,1.50643075062213,5.18563119507734,5.29478975070518,3.38249728766306,0.0,0.0,0.0,0.0,1.39112387771988,0.0,1.96890603778281,2.11757813779487,1.71569969740949,2.02342926134212,4.70821747668906,1.4430998844603,1.15441847118496,5.40672860115439,1.52652506411324,4.08337800591189,3.38937019346384,1.25502335306706,1.3258389843273,1.18414333252916,1.06787207362423,3.29362382859611,2.8976227460256,3.85145882685191,1.29513653888338,1.42409784270017,1.49398071314198,2.70167564560254,1.043032012955,1.09452632012791,0.0,2.02795891335033,0.0,1.16931701400431,1.02077436886452,1.0385097770236,2.18820386301499,1.53413104668658,0.0,0.0,0.0,1.69560771376538,3.16458982074001,1.97237809841848,1.04871961304441,0.0,0.0,0.0,0.0,0.0,1.03957437762922,1.72345358791609,1.25987227531605,5.08982868855621,0.0,0.0,0.0,0.0,5.18663292095512,4.44716171913867,1.18113671272584,2.480145514195,1.05940729081655,1.05494478764118,0.0,2.8312808398503,1.50356513169396,1.21354338582973,8.9807911370798,4.87540220574613,3.95544838823375,1.16380809800136,1.43020745548858,5.98304253627833,1.53641329954859,2.15110729978417,2.61209830582561,3.56113733875458,1.19448714500756,1.0849011984821,3.32695476009161,4.14647536574211,1.76029834918676,2.68072724554444,5.11835870269888,2.7300374096451,0.0,4.08935164901633,1.15037500057419,1.51202277601473,2.55407710274202,1.63239025147128,1.48087686475919,1.03680708729062,2.46413525555729,8.56373928913911,2.77547380495751,1.69664086842065,0.0,1.73575073453097,0.0,1.34856105772106,1.02720320636932,2.05509446581449,1.43988125149502,5.59355477094478,1.01152711366231,0.0,0.0,1.09666523943845,1.49100660591032,0.0,1.03682545377012,1.19081023185119,1.93700832291073,3.1000424499707,0.0,0.0,2.10273910227001,1.2452806204294,0.0,1.23040761870335,0.0,0.0,0.0,1.45036137863511,1.5183267997397,0.0,1.36389948859481,1.82605060174553,0.0,0.0,1.10333099085268,3.34143903293197,5.60112642978016,5.43144974137523,4.26300113652234,1.31724577527788,1.27777374704543,1.05639347423656,6.68921451987299,5.88964538859813,1.188843969014,0.0,0.0,0.0,2.03285164849841,1.85239658221904,1.87503555381865,7.99326545445263,0.0,1.72007372727445,4.23200001615429,4.56056355499272,3.66924381305355,5.07866351217132,0.0,1.06668752077753,1.68394436082748,1.01648935037393,1.73076413338213,1.41937543352067,3.23483833472401,1.03566276748965,2.04416032235914,1.67122295530043,1.033511537946,1.36079778825098,0.0,1.56985669981405,1.96423809020949,1.02374142726337,1.14828994611863,1.14514625240503,1.03090459877662,1.11317944584984,1.72404193917637,1.11339529621166,3.13515088843321,5.15455083683496,1.97860400919283,0.0,1.22819247159703,0.0,2.17634975547056,2.62646735057901,1.04688586249079,3.13925841932496,1.34320037688442,3.34018228047143,2.32090813954902,4.27660391671664,1.11603216453591,1.4784277748287,1.33237477525015,4.35247261798423,2.83559034913271,1.92374357010088,2.14980209318861,3.03064082491784,2.81691006768402,1.12151017760469,1.54455620259564,1.37526555834041,2.59464791246844,2.60585950995286,0.0,1.37980694662325,1.11269143274333,2.21624474257301,1.41075322386423,1.07241284751219,1.00613545239423,6.81492544675726,1.20569549248859,3.19142986091594,3.53041489315739,1.39725721398431,1.23607020035243,4.69274309071262,1.11039651893737,1.24016128110522,1.33404290480701,6.48591141968684,5.2263458364669,0.0,3.50614431589431,1.54313700050399,1.11973451130142,3.77706747009603,0.0,1.96989730804792,1.23556894370603,1.96866964746997,2.31895397631436,2.82135444377638,1.66284244004891,1.96200313525443,2.7390301171286,1.08100200470851,4.75926823119312,1.40115643647931,1.52461507932604,2.04200568912024,5.83926008438656,1.30657236399557,1.32423143249101,1.09048830010643,2.36318801218225,1.65538237348849,0.0,2.03220723084985,4.54545472107925,0.0,1.62027462586834,1.33434262196563,1.5399682198832,1.71054947725485,1.6368689220329,2.38064365893261,2.08275335842327,1.06486296097665,3.4551080823207,0.0,2.35999742836639,4.30978625015077,0.0,1.39876609303663,1.37145089595223,1.61843789398139,1.61214721392452,1.3675877580649,6.29498569592403,0.0,1.32048475469,3.15550562136647,5.31368471856401,1.88892949655444,1.00783524797655,3.51745047315064,1.51627419908251,1.27097991981968,2.20335982976192,1.85137520122448,3.71848546843294,1.99339845192754,1.48028147556024,2.4791059671957,4.93444328216592,1.58804135128981,1.79477414577383,2.80860899706231,2.22083418492922,1.5798403007321,1.69440166413754,0.0,0.0,0.0,1.4878601670206,1.00135386115673,1.71151922762083,4.81954649334751,1.35574248499029,0.0,5.38065193274857,1.02600718565842,0.0,1.63155336592518,1.59668523446888,1.09572524685499,0.0,1.99049967137228,1.0043484426631,1.65191090753367,3.39070351931489,1.1309766987772,1.99398285194474,1.06193229358847,1.01064402875397,1.79602915872964,1.81722935589662,2.02348481030197,1.13672821113108,1.62683158894163,1.17789445978833,1.38893467483306,4.47901856452627,1.59603908785355,2.07782471538197,1.10768492742163,0.0,2.63411831364854,2.17530755746375,0.0,2.63178954192258,1.1368310298384,0.0,0.0,1.0285497303047,1.06275201465558,1.49262598972843,4.05491347462341,0.0,0.0,1.2702670720773,1.27254533297203,0.0,0.0,0.0,1.57671111917103,1.93600835374464,1.01774738949684,3.38962960088853,0.0,0.0,1.23824522868742,1.06536919523139,1.56326564412742,0.0,0.0,0.0,0.0,3.46514474228741,2.92227856394143,2.13093580685343,1.38182208661513,1.46133535140527,1.02610548937744,3.85173082988683,5.04024523474684,1.21039774248377,0.0,4.83477263855759,0.0,5.56611732191182,4.57852401001547,1.16840518573074,3.54923381620993,1.32202940145009,1.12164642375861,1.08192710645525,6.90574933842449,2.26337457982878,1.99832383033494,1.2221757655091,2.98083985147609,5.64469162075367,1.95733769870447,2.08721397883914,1.93573198338195,1.00310618409005,2.94255494168272,2.04565361486558,3.91113129931748,1.16271651239241,1.01291321805336,1.86998829755302,1.28763308850398,17.5240640164343,2.94813256753051,1.03644754066906,1.52670687854303,1.41673224976995,1.04490327749706,2.08035872535273,1.30039959121442,1.04932438129459,0.0,9.89854084966682,0.0,3.06514838669557,4.53620027180987,1.23844156658957,1.08315701170293,0.0,1.02102010427932,0.0,0.0,1.334691958409,1.14973372944241,1.60849996199117,4.92814139570208,3.25845295608966,2.60537065904095,2.26617452499454,7.82252081969695,0.0,1.39751461712239,1.13617668310684,1.85653594828858,1.14493627546831,1.3845467588668,1.15433143140526,0.0,1.00803065294603,1.10282930584476,1.73459594187476,5.85237378810725,5.74164235363692,1.6126840668701,7.8182306037487,1.87998720189713,2.41025936230358,2.93402971833671,1.12120953094366,1.15494229442366,2.31739494539989,0.0,1.1247592723012,1.06121811562214,0.0,3.10695363135374,0.0,3.57125194823581,11.8826787232757,1.92074684695215,3.3454171922706,2.79875536536206,1.94651073619632,1.12640717793287,1.94363187634027,1.25602506570306,1.3085734878462,1.26362639968384,4.61929312698025,5.75763197879148,2.55713313818603,1.2693169643066,2.17322350067571,1.00754541057036,1.07171336555077,6.09524317917472,1.42795884022087,3.22408379869241,2.70685927984638,1.23883794430451,1.4658323666034,2.41667381575974,2.71311235208104,1.27545303509135,2.22557384715501,2.7414112663854,1.33644567643349,2.3353220559145,0.0,2.6667550464966,1.05995307893199,7.18444493026593,2.29897790501336,3.15399553636737,0.0,1.04190629914142,1.80265448023412,1.79910018594371,1.88400760385209,1.36496157351857,1.2939119965049,1.60056380352213,0.0,5.83568608277129,2.21101336533336,1.00920683801615,1.13967763960442,4.27522368569634,5.35771684702064,6.09005802928776,2.70959308146975,0.0,4.30608409473253,0.0,1.20260342290029,1.16243945340149,1.56367965142845,4.04424346422072,0.0,0.0,0.0,1.06046085205499,1.11308352856275,3.92241549818301,1.99151194559466,1.20031807352609,0.0,0.0,0.0,1.97107141740026,1.01904366139666,1.83412334934465,0.0,1.3993381155655,0.0,1.14308458449454,3.66383155107875,2.86764624951846,4.49189364548395,1.18323183520435,1.87858146858432,1.10851126800244,1.02058621974615,4.62868727346148,4.36478586027073,2.55929074235576,3.77028861428324,1.30429110051153,1.10082214528976,0.0,1.59500681024899,1.00577531401738,1.84509313307933,2.24742951802306,4.17223194263042,1.1712727869025,3.153357059713,4.2562491988583,2.87582675349506,1.29586071635473,2.21425210321305,3.97392471122208,1.69082712556735,0.0,2.65127468189797,1.06925317400247,0.0,0.0,0.0,1.38753240121026,1.11843540780248,0.0,0.0,1.47006676233391,2.22387417208182,2.23165798924987,0.0,0.0,1.33091576891354,1.00805107161397,0.0,1.67984966996105,3.56031901906527,3.03676602619694,3.0199600409929,1.41342955280725,2.83532926834772,1.42814185789772,9.75051140269574,4.56648026290424,1.79669324843196,1.35954210642432,1.9060209067875,1.55584088836474,1.13630093331416,1.82526874546176,1.63297715919014,1.01064255635477,0.0,1.9198040540667,1.37563157212813,1.20974022087175,1.91978677814251,0.0,1.05877142098913,1.16354573951323,1.07460634262512,4.04273111652777,4.47726737976209,0.0,0.0,1.0389515616571,1.00417590100211,0.0,0.0,0.0,0.0,0.0,0.0,0.0,1.08233158103739,1.28594278945418,2.13179985393595,1.48571869341525,2.50108592604454,2.83956185457714,0.0,1.06524869127989,1.06462426843289,1.91008375926368,1.64232811883045,1.57513541015496,1.61683982434305,5.36782427635548,1.03430264044465,0.0,1.22173701921179,0.0,0.0,0.0,0.0,1.62396633510352,1.06376981296247,2.0329061723547,3.2837886234436,4.36859388078601,1.10622999666667,3.32542899276699,5.1983412992506,1.93762149263023,1.44969028482273,1.4016933479562,3.72394871590424,1.13694364922539,2.02718482202597,1.19653651059132,0.0,3.27095370155098,2.31455936312703,5.14082859509831,1.17346922058102,2.56885647110241,3.67848255150958,1.90362465668241,3.68573839899478,8.18438230084875,0.0,0.0,2.29342206282566,1.48818092545011,1.2960602640647,0.0,0.0,1.11773267360401,1.23709349433296,1.17190950270131,0.0,0.0,1.20080160356709,1.31028789407344,2.34594672713512,1.2246339183969,1.17234653296082,0.0,0.0,0.0,0.0,2.44686251449582,1.76607794554863,1.29644375774516,1.77025204973696,1.09491473843313,2.27066796293929,3.25916760776379,4.97196014734036,1.27269114924594,1.13754935997041,1.27815589821415,1.36214358348392,2.06290319285249,1.06886321790232,1.0952179919044,1.05382608044488,0.0,0.0,1.54108629107284,0.0,1.00404781267248,0.0,4.16779424382928,4.71336851156047,1.32205693503907,4.02725471910609,1.02198311799287,2.34285859622931,0.0,2.17165440724651,0.0,0.0,1.05450139372526,3.04552875022674,1.15492647859361,1.8245581363944,5.47306778449447,0.0,0.0,1.04225950346072,1.00320323996781,2.61371897839042,1.21837988554552,0.0,1.40663660187576,0.0,1.00602053358522,6.12042002379714,1.99170873751959,1.24155805599264,2.49727955409827,2.4200896317369,1.08424909146782,3.66803049154304,1.05485397861143,2.76755002524396,1.05825538603245,1.01798242367156,5.97560620142082,4.58650890626374,1.53789053409559,6.06688390163237,1.2814179687016,1.23124805110508,4.49931040416544,1.10872207595855,3.70988966163992,0.0,1.52206444249665,1.48778359770761,0.0,0.0,1.05140526210296,0.0,0.0,4.69380682312614,1.00199856147852,1.21299853328124,1.39306586097462,1.01700780537106,3.9797052844711,5.52393613190388,6.38141239602725,1.05796971377184,6.19065033278258,4.76438330391184,0.0,3.93032131596344,5.47128592903081,4.09589022458238,2.11052982188506,2.52310083475419,1.93340787601324,0.0,1.05456252983926,1.97534415640562,1.20140729165072,0.0,2.77219623258052,1.33393648378628,1.0430342796358,1.0269757666557,0.0,1.341957687537,0.0,3.22365477794263,1.2833100899131,1.6309679063255,1.03028379330092,1.68118925164398,1.31917491605251,7.49625711703179,0.0,1.15426272067943,1.05986217454804,2.12029221708492,3.59266383813027,0.0,1.05658137549654,1.17633243859074,1.00634979694469,2.64342158062836,1.11851516243472,4.44717610280679,1.14777897807878,3.05198123382138,2.04382641481298,1.1666708975701,1.01279046066042,1.74438829129749,1.47423118651222,4.77507180497139,1.1989621491097,1.1036258226774,4.62675899015568,2.41549369784932,1.64357385590086,0.0,1.3591008798815,1.17348001787459,1.05409191857791,3.18258132424843,3.95985826036756,6.37713516623442,1.78143448644317,3.04078797565143,2.75651628064333,6.44218728951446,3.13778755027139,2.16771748609877,1.24301775530551,0.0,0.0,0.0,0.0,1.0225718462132,0.0,0.0,2.78012537670812,0.0,1.04061698696013,1.92127264550475,2.06357918039016,1.6231156887526,1.06445667698151,2.33285063282342,5.87607959059666,1.04901190772542,1.13340021523766,1.19239133404402,1.91068650733795,1.6445828322145,1.31433335937722,1.37623195386237,5.47136863623835,1.46752073021947,0.0,1.14913368899904,4.5500313932297,1.03259683584357,0.0,3.67945550819542,0.0,0.0,1.13402769199423,0.0,0.0,2.17892455400367,10.3177742328407,11.6381511250844,1.01060588363436,1.3482514515729,0.0,1.0436713938523,0.0,0.0,1.519635988483,4.73015575158729,1.73453235135531,4.12362261133261,6.93296064163117,0.0,0.0,0.0,1.02034156444113,1.27267702134801,0.0,3.1323070132834,0.0,0.0,0.0,1.07003416683041,3.15000041517128,0.0,1.08406851827212,1.06046978684822,1.402271449682,1.51437329641576,4.77646660340705,1.49761586432969,4.11634111570704,1.00205796169225,1.75035561522317,1.03553115629825,2.53042588011835,1.03361360824197,1.04282795315756,0.0,1.58371496089017,3.50101720489918,1.4671936948894,5.78997305804151,4.51809079500196,2.01661080703536,3.37861402745689,3.51974447512384,2.80073329108961,1.05443764423253,1.08292027548359,1.04498705799517,0.0,0.0,1.26441961706484,4.33608168999453,0.0,3.28745873297739,3.35919226889442,3.03770535068172,3.12349201092475,0.0,1.22150243384422,3.96039768639991,0.0,1.20060926116573,3.52327664394359,4.33460394538831,1.1167206712403,2.16766966580369,3.05198709559295,3.30256095282647,0.0,0.0,0.0,1.63063518555094,2.96747482626557,1.80502362529716,2.29364727782029,2.9555542090425,2.463894024008,1.66911187697889,1.01123131752884,2.15958391027554,3.9313000273179,1.6065803895303,1.13624382587734,0.0,1.05555307415323,0.0,0.0,1.75309763310831,1.42732297682881,1.12710829582971,1.44781870945066,4.07955096960472,1.92075422732771,2.23983672664445,4.63990506910167,0.0,0.0,1.25751043731479,4.5238018348307,1.05260092333735,1.23931406146106,1.87894165461454,1.2484009546413,2.58206059741229,1.31729450268735,0.0,1.13012869008481,3.67204074614248,1.33563354800536,1.77091363182941,2.19602588246656,1.79254534877978,16.8303336735396,2.35227683050092,0.0,1.06977716503935,0.0,0.0,2.67035331594235,0.0,1.09847536148351,1.14552156112435,1.26822304789733,1.69155821995065,2.22185388136338,2.46771057665327,5.33001003819405,1.70568667774482,0.0,8.16080982032725,2.70784877726775,1.84902068829674,1.46813242678131,1.68380213161535,1.70200219464201,1.18353779793193,1.53703302374962,1.84600793453882,3.89074210916183,2.38092274610817,1.26306054731204,1.62598076201652,5.07050745991034,1.05496581540137,1.82683807885437,1.00463538023603,1.04808751367863,1.56773152621818,1.28799685342863,0.0,0.0,1.17617876702997,1.16047589735754,1.09429195577935,0.0,1.27372087346457,1.93532051018188,2.04277821482938,1.27573655072095,1.52396365918127,0.0,2.26258490306128,1.17818580132283,0.0,1.04870989919959,3.76018285068569,1.38126573768265,1.11795542208468,1.79204213043241,2.20087739295962,1.75487125307721,1.30120100228268,0.0,2.36633399560372,3.07920438231029,1.62438301705408,1.03007470037156,6.38193222729676,0.0,2.26595194061853,1.13169985906031,1.0222613009018,1.08569531559318,1.13669582098469,1.25750815591114,1.88386742462211,1.12521073980551,1.12714459420006,4.39872670669991,1.02125460368996,0.0,1.20800446551387,4.31382233725473,1.08532085199412,3.40100589122329,1.16488511426934,2.21937091572613,0.0,8.91052153141773,0.0,0.0,1.3331591397192,1.46139639676066,1.06601002402391,1.01586623235352,3.10593757881066,2.72289220700218,2.20637504072798,2.55448585585423,1.5243789102524,1.22471343525466,1.21124288686721,1.4225980472719,2.78423565111537,1.31380732111029,1.38252887033375,1.96919915636016,0.0,1.19985116527381,2.82171928560431,1.00000093660032,1.01688467383718,0.0,0.0,3.73893229042392,0.0,4.35766309436307,3.47121550157131,1.35869836118584,1.03051701739082,3.59756539073712,1.02753406978931,4.26723640728229,1.4896151390801,1.09868941766204,2.6981878311422,3.10433302450399,2.19551014640086,0.0,1.01120795909084,2.42992282394174,0.0,0.0,2.38857222092625,3.84102241550905,1.6183947166499,1.00800037156199,1.03512160566373,1.0830131670316,1.76755825712918,1.13190061929123,1.64116416193493,2.67680771791574,1.00800771260226,0.0,1.63684365050182,0.0,1.46148927533074,1.09154622362231,0.0,1.07598077079171,0.0,1.57355717711308,4.54540332713454,1.79937437386361,5.07009676130657,1.11174476392293,6.74853832407829,1.86951251063032,0.0,0.0,1.23389811822653,1.70611411888092,3.26347834513344,1.56024445778521,3.79489037583961,1.15774110062083,0.0,0.0,1.10234497407032,5.72077731823607,3.36628626599488,3.39977997118891,2.41117379109696,0.0,0.0,0.0,4.59313232610056,1.19810206531154,1.46260787788946,1.28208479779689,1.24110361338348,1.6031579022202,2.46989749867056,2.56782892943209,2.10444927734943,1.56527420579761,6.9369834921965,0.0,2.14449530128562,3.55889632285273,0.0,1.75740246878614,3.3330201012612,2.34253253636949,1.05998933878596,1.01801677606812,1.00124423943212,1.03823132585921,1.30187949568728,1.92121854922352,4.79328369611066,5.60802781386443,1.30833643854982,1.99389348393031,1.08558040190821,0.0,4.50524511068122,1.39577068847543,3.86044036028133,3.10997063876271,1.26954205710902,4.49929914045945,3.72721974849193,0.0,3.65588807233453,1.18380797247429,3.24917961592051,1.39841597188511,1.20152745669987,1.58688023584378,1.70572445222719,1.2218178804881,0.0,1.94375757603363,2.80678574484564,4.09016049236907,1.81437287095807,4.65224976262334,3.05730167460295,1.68545995742569,0.0,1.27499288341116,2.93610355973007,1.75204985261623,1.18730853691958,4.31321430192897,1.74339729447881,7.66721564221529,1.60795531510595,4.17702501370412,1.63277502663668,1.11405410009177,1.0625763881241,2.01918003316715,0.0,1.2216844658227,1.00085501243258,0.0,0.0,0.0,3.41936036595476,0.0,2.85242914568034,1.01500972815865,0.0,1.52072359375888,1.39351582673251,4.10027857841513,3.49971529684908,0.0,2.13813571248185,1.21080549468762,1.20835596971485,2.8440753637268,3.23686046080811,1.23646124621146,2.10406010776519,1.07018413696864,0.0,1.04087255993576,0.0,0.0,1.66234182019031,1.58449059831848,1.09315463654832,1.04180794004528,8.75112210223259,1.49580626589152,0.0,2.26782651283579,3.65888342647521,2.1761853616087,1.70025066305715,1.20006125353094,1.23895245410656,4.28131637869161,4.67328643651625,13.2519997354231,2.50464599766349,0.0,1.83994215707387,0.0,0.0,1.13443158846221,3.13838752786494,4.79180139233548,4.68183433089704,5.85592341358919,6.20024745792892,1.09090243895932,1.0889449389186,0.0,5.57349070389479,0.0,2.0508574723897,3.34466914828472,2.33232411279962,3.00349501605235,4.20852098081326,1.84592931274522,5.55496352193862,6.88297604276642,2.31687812973243,2.61758304318151,9.28089427003222,1.83368757710826,4.55682473744362,1.24444050495429,0.0,1.41549924159029,2.22583146093498,1.91894420663314,1.25465270026069,2.22097895147187,2.29147362176911,2.18679260608867,1.1682596077464,2.53040088627273,1.05708887083066,1.29279797608337,1.70609249345907,2.99330819132435,1.98663383965318,1.47277500845486,0.0,1.95576066028897,1.51219164157453,1.57928308998299,1.42115792688406,1.98312602026931,2.35525619130246,6.99368131900347,1.66740541647624,2.66228201512487,1.62493797143305,5.45833185461727,0.0,3.6606083686807,1.04276383544129,2.00855243256205,12.4322575870892,5.15795205801653,1.57174849877078,1.54011483692043,1.02876335480721,1.82252605925858,1.92658564646055,4.43475043454821,2.00302479626453,3.49619686439588
40.,1.02120808727062,1.28986345237416,3.09010917278048,1.08137180023139,4.87095130071837,2.56472472414498,0.0,2.26736405199864,1.55885720111332,1.0266219206851,1.61462531942888,1.76239265633667,1.08896498503685,6.65880779087565,16.0995249978507,5.15057170018222,11.115012132625,5.7519661475156,24.2927585302814,7.76796172597907,6.41979199402699,17.6911509400693,3.69673557392979,5.6513050755282,5.80794068603627,1.21224956803115,6.98776355227926,1.17203471133194,2.27347667415471,3.08696773987767,2.16233701490634,1.17370566910953,0.0,1.69725807605597,1.61182852383286,1.08876923480801,2.16853562676506,1.62756102918192,2.27142287678886,1.5927186188427,0.0,2.93551545160166,0.0,5.33716560633882,8.57431946752229,2.85191743259866,1.26303700012128,0.0,2.26714170585536,1.29960757438928,2.44964430609696,1.11758348323573,1.85926796539656,1.1801932140156,1.12355566810362,0.0,1.04542444225537,1.0260809320445,1.50349005836266,5.61465476672039,2.14403526545602,1.29264658992542,1.07966008117464,2.27239837642669,13.5687611655857,1.65489890959635,1.14744167719919,1.03871114052959,2.00889333687535,2.49270410744942,1.06020943573107,4.91594276501081,9.41069967423937,7.4962097048277,6.59045859901803,7.02243410152434,11.3406870860587,1.41681881881427,0.0,1.37828220467936,2.25569781758044,0.0,1.00395376100897,2.45352309181505,0.0,1.53718892575835,4.96512291109471,0.0,0.0,6.96271894391216,1.07927108048278,1.03137232335375,1.08577094426636,0.0,1.50919356933093,6.14048380020067,3.17922095801183,1.86818180058908,4.08284686381444,3.53739286085062,1.89123041959177,1.1291882245515,5.21310773794583,3.52408097750409,1.33353371190571,1.33206552701225,1.10611867235388,6.07467651748981,3.15018020861412,3.57005236031151,1.84337596864459,1.37827131566128,3.4105906590496,2.67188697205498,1.4516043693486,2.43491698843362,1.37930588860522,1.33277565957617,0.0,0.0,1.87108591141798,0.0,0.0,1.24963685956231,1.10141634367092,1.32509383333627,1.00997112160803,1.12513365482633,1.22182534804974,1.36406626672558,4.99352368781228,3.10746857328425,1.84284322839632,5.64155935386117,3.63987565328237,1.03583826101116,2.95709376169407,1.04015261169572,2.35925192904664,1.55349270916389,1.01530221484816,0.0,1.89584894805953,1.19055700239151,1.04299405236761,3.16648893986449,1.20510311219062,11.2961619808124,1.1727418057926,5.24048469239613,7.92943650937148,1.20764740383538,10.0333223945216,1.02488396371314,5.15711329967968,5.72587899119172,6.93132841012592,0.0,1.53722731990138,1.04633167602283,1.23783946049945,5.09735217546531,1.04203102227029,1.04859505558451,1.44908824264359,1.82981740281241,4.83818989367935,2.91710826675363,1.2918659534999,5.62541984557227,2.89458861249631,11.2333770168547,1.33543238267268,8.70683473470334,6.55484546298824,7.37556710790402,3.70319856744948,2.10938648118539,1.04747989417285,1.15623693669686,1.8029159081216,3.17054774690553,1.2358903381061,1.04352179383119,1.51572656252565,1.09224269644798,2.00271199230796,1.75249795065515,1.9754448054974,12.0162255329413,0.0,3.5008927504791,1.73815232923925,1.67787656799738,3.76426635033194,1.95096415448472,4.9784931025527,2.33908255919055,2.80877517226472,1.72329118123063,1.9527808601252,2.47480835479197,4.50885370514184,5.13311680805165,5.86877241180559,5.0956688579899,4.3111398198223,0.0,7.11707547361074,1.93572433433596,1.92705670804861,2.69691313224616,1.24919781407783,1.23892377530042,0.0,1.01282480504231,0.0,1.03017169690979,0.0,0.0,9.21921892501772,15.1988188888811,4.37970054749016,3.62384779685887,5.92928574839873,10.5398065096811,5.41729061126361,7.23008201360524,4.80926394077759,4.3383052585516,1.25983742967239,2.92208322967528,1.94357042622338,3.15458552695661,8.97756987520669,15.7699668360588,5.73523992433351,3.86553250149819,3.1596327068617,1.58980135782397,2.77231383469365,2.29279651909385,4.20639521941079,3.97899426158867,2.25408118440424,1.49956594580821,3.21782140208427,1.45016193565061,5.65201902199806,2.18674576412498,1.28790286400373,1.96442161328618,3.96975344912666,2.66678932730466,1.17147370708747,1.9899955959653,2.06240325151175,1.52159258650131,1.93791441415225,2.0278440305623,4.14890436017146,3.63940755922545,3.72400080284429,6.04704556664812,1.08530992731589,1.02356096525512,1.33779732779895,0.0,1.59962915975407,3.45026192984188,1.53446697530526,4.90254475292257,5.59800193211945,5.87251923165426,2.49657137773626,1.45335888420047,8.22466892641207,2.48190342522877,4.0035476168164,1.08699078707257,3.55222056554845,6.85915093648737,35.6692283389726,3.71900142521041,1.30093148889264,4.5570617952692,1.07625109478946,0.0,3.93837849005132,3.94651999883785,1.29335919524804,4.20515942596094,2.01449414064678,1.73113658070678,2.46141557390386,1.01768857857603,1.64241223492381,0.0,1.34161621904001,1.56420955277267,5.09450094363121,0.0,1.14067165272569,1.75887277422774,0.0,2.10841241019159,7.46498359138816,8.66898760513713,1.10491255673292,1.46520091382275,1.87766610754884,1.49298310479107,1.77637750823973,1.23153014579754,2.79958623616791,1.01095266193822,1.03220662802784,1.27903868496816,2.21032086344646,4.96747088282118,0.0,1.9455401141451,1.24564031522548,1.06587245788588,4.85281968937293,1.14923424643298,1.21937613657918,1.7256201805053,1.4751498173175,1.43558755011951,1.31989108592557,3.74768095078725,3.17534841778734,7.19142047326409,1.14003347368198,0.0,1.28921690309561,17.6110753029135,1.42496177166855,4.12350707178875,4.74822395295294,1.05595740796509,1.2512075320327,1.61217900730989,1.50557420638562,2.870983969298,2.35580255060653,3.45453037317543,3.15265077108248,8.22961161547205,4.44552806598608,5.31574322764003,5.84569442956474,6.9557334127873,7.80749561462617,1.38595081063265,1.49353761989155,6.16338498834281,1.85802364332987,4.25250367536455,1.06036677104039,0.0,1.02477961331502,0.0,1.49970039465767,1.34802523882968,2.37002011795814,3.06831522749372,1.38452029531672,3.19622084308044,5.77248425395445,2.73444376783053,4.61091112003236,7.97224741589459,5.79780838865729,2.20040190763731,6.12654702288192,2.50136954756335,3.30598868807186,5.21218389419139,2.70013661106766,1.11369659824811,1.85282068770672,3.94677717891762,3.90558455406017,1.45647468431975,2.13338185027446,4.11538049984908,3.28029268876416,2.36788136511789,5.13989577221247,2.36478541802464,3.49576708518206,2.82044590902792,1.08039563707539,3.83884683625593,2.94499232482215,3.30833657282808,5.26032950499015,1.00961206985281,3.94185988561279,1.68071217521169,1.32443485121517,2.32217692133265,8.69722825721802,6.68517849067557,1.89047073005518,2.94498734074396,1.38605397454068,5.22956498581887,7.92745894933612,2.08569919480614,1.65349676030276,3.84220637168701,5.94539397961816,2.72483002569659,4.88253148638405,1.56137652170022,2.00001163259991,1.08117159103834,0.0,0.0,0.0,1.70064395168707,1.31357237286365,1.31607080783189,0.0,0.0,3.96526256435721,11.0584148010715,4.2880085219776,6.52618200171319,1.59230121145207,4.95842120779758,6.6117564415294,5.16327483901268,3.18855942033269,6.72127640031313,6.0022748242715,19.717663225342,1.80495599046354,2.13637328877719,1.65920570030862,2.59291678556975,3.21975985081142,2.40108984759386,1.21585845338077,1.34380928801527,0.0,1.30422169781021,6.950295515298,1.45110125294962,4.92033642058345,2.93209265236108,4.88795060708623,4.74229827969461,5.28107095705384,0.0,1.21493340730821,2.86807115316226,4.75906194700973,3.5657432256535,4.44352691628421,1.60785804986999,4.74380759044318,2.90888539105812,2.9713513707599,1.5957513800371,1.61723010205741,0.0,1.25679043128963,5.96761067442722,5.83765396199505,6.44762020177783,6.58045732031457,9.06873582586472,10.4454896494216,2.2068929368911,2.42970886028969,2.04135166239344,4.89472224907056,1.33427041284717,7.75584444364851,4.45907619901858,6.72298304342922,7.38843779586464,3.81653645055457,1.81685675572274,2.03364574210136,1.96457123919055,0.0,2.20869033418851,5.18593458887658,6.84804638250121,2.73606692774917,3.02731423514557,8.12854446097191,1.78159727476844,2.36799943430872,1.24440908362519,1.94722418376567,2.05209091747956,8.97333256798277,6.71653909063302,4.36675996308163,7.26473483245865,3.92051007733953,3.31450374961643,4.28099649132749,4.8439489290462,3.84486010654753,4.67377199848907,1.35775673045183,3.00016555386006,1.46645019385469,1.16957029941971,1.04764880621038,6.52693675989798,1.06175564096265,1.08023838124116,1.18836273764426,1.53816823986384,9.13324392329023,3.33327832747566,2.54935195066377,9.54921362173233,1.99459481695492,1.60694481162387,3.70429889249157,1.54530819801724,1.26762188981097,1.15652111923582,10.6904051718225,3.56318174083194,2.91854553081442,2.14209180231379,3.72866137376228,5.79951197479731,1.44824943033202,2.2166903790606,4.165570896267,1.56618383260179,5.69140568558262,1.76745985314913,6.02405544445135,1.13689310399132,1.12547162102496,1.84567274178639,4.89042316199633,1.00266818196837,1.9066005012582,1.56662447744653,3.18735825777125,3.85205900169142,3.94425742159561,0.0,6.23834112484851,1.51616899282353,0.0,1.14654444410802,1.05021177026284,0.0,0.0,3.26851024882425,2.49326587065917,2.25743767844725,1.83736394246702,1.81270309884443,5.85258592330325,4.99652415791558,1.10798633710797,0.0,1.42334349491608,4.85569116980733,3.54294991686109,3.86602044635149,5.47766179071946,3.69499376200367,3.35403990460191,6.25132978898965,0.0,1.02799768800506,1.53317804448215,3.40783776892201,1.80663034222042,3.92872741958258,0.0,1.0892268856037,2.15930896275701,3.14052341210049,1.24410032749589,2.72200627051717,6.37993144398282,5.01467752158478,7.62711065680226,8.61814589471423,13.9667658483347,7.25768743538198,5.44062751676953,7.10581042780191,11.2384124049381,1.86032168342582,4.17832163058616,4.38465991309157,4.10610505334581,1.11761903895873,2.06196974135834,4.3812933646979,9.67650341796986,5.80622227986853,11.0181342352414,3.80784281932311,1.63086483765905,3.53624460888252,2.11451467908873,5.2994781136523,2.77491074335937,5.01384517871442,1.79347602446462,0.0,1.53702329733671,1.35249024671223,3.97929962838731,4.01261216437143,1.0671201650963,1.42581802769144,2.30766176015806,5.20965765493098,5.15582534458076,1.25210909913769,3.20932290733588,2.86950538909509,4.00191596857075,1.01232936483029,3.03448366496995,1.14997826516389,1.82296376169355,1.14890028121324,1.1551036756095,2.56208255652573,1.23846423811023,2.92780904321282,0.0,1.06539054925826,1.12850245206805,1.06041043894125,1.8373481924465,0.0,3.49014983505171,2.21591864784193,1.57071095974328,1.17816472542921,2.39841718706472,1.70489486503159,1.68027328039432,2.51527948042646,4.73391123827521,0.0,0.0,0.0,1.21006426234775,1.51367267895933,2.23063574057836,2.42720409086805,1.01006623794946,1.06128910336819,0.0,1.10503550648908,9.03592047797935,1.72047144241592,13.7939769729255,4.49126001930445,2.88609494470596,2.03792430528601,0.0,2.64275134378099,0.0,6.54227530780865,4.01961063651406,3.35428076612647,2.54360562823591,0.0,2.56826764116169,8.16058559262342,2.34949781633385,1.56450435920315,7.13321572817412,0.0,5.85411754359848,2.46290236955358,4.22249204914318,3.60580553595966,3.16698639600546,3.9218514163813,1.01649553803313,1.04927951961573,3.58669970391802,1.11094884040379,1.03398074497261,1.801394119372,1.0007104153403,1.23448151462804,1.09664774714903,1.0938123513807,0.0,6.99854411947438,5.12843168821265,1.0835630357247,1.11235237511162,1.27514192254584,1.02936865294916,0.0,2.296468594835,1.35683399066646,9.58727791817905,4.60850288618164,3.7949994595823,4.25384030069883,1.94684617294248,3.52785444082632,2.01930473643723,2.18298303565011,2.88346746847934,7.3466782411583,5.47266267140958,5.58684453747087,5.14480858063901,7.43639339581194,4.23862934314662,6.03074590287751,1.181288148491,1.59251599477535,1.26910472361425,1.67133962751835,1.02466106274353,1.78222248536748,4.11378989286453,1.2926561894579,4.52632377925816,1.30497155100571,3.37500890856251,4.46218858921652,11.0016794731237,1.01468023375125,5.74534077196012,2.41783336043948,1.95460922768051,1.8911489258535,1.1470403951465,0.0,0.0,1.21025142891344,4.42568268284157,4.80512326674588,7.95151754795583,6.90442432977366,2.37975946453912,1.58239900607364,1.17698553875986,1.20565406513656,2.03003611927097,1.65015632545184,1.576879196471,1.59729870208134,1.83039361404463,1.1059359831463,4.32556698929255,4.57960022689159,1.46013212137794,1.33503699441372,1.10844623707392,2.34077125733848,0.0,4.42041237040629,1.04574517766356,4.69010478248873,4.15725514348908,6.24599153318204,2.9643618833979,3.80185123238321,1.91018412343106,2.6336257232655,1.9946400265322,1.89165171693584,3.64941892117763,5.33137833286829,2.27854232394983,2.07762570814189,15.6763946395112,1.63423006869196,1.96069011427038,3.55008486374654,2.31117336097186,2.02099370158712,1.89857056625731,1.92787978420783,5.22065479607833,2.11291489113145,12.5566116849248,0.0,0.0,1.04733034710983,1.22337423001299,0.0,1.60192331626563,7.55042589528174,5.86643967210516,4.91615357160919,10.1766738292036,3.85939815620754,6.49267637992258,5.07025779834105,6.74857751502394,6.47509850077985,15.350955758094,7.34027761575045,6.39242449288025,4.32998309603427,4.64061893335112,9.23332118518108,10.7059289423721,6.58190301797505,4.79567146204245,3.1767303035562,7.06400626023957,3.82350926013939,4.7135906307554,4.94362284259553,12.9944176018153,9.74588988364551,10.0402965274744,2.10261885051551,5.45623313464754,9.68718787217134,2.8946178342313,3.06672245342932,5.39259155086802,5.17026595030211,4.60950437449197,4.82450100381861,3.2705021379711,6.33388131235971,6.24848656565924,3.10825254888771,1.63613792872911,15.0945889751089,4.9489782118998,5.56678185587729,3.02367765312466,5.13066993618421,20.1510866716382,4.21579629292252,5.54308239307056,2.42541005398328,1.10607312766312,1.79335061947341,2.06381680741045,2.19456330385579,12.7509576829595,2.04706414712749,9.63210121475069,2.12968005962053,1.74564958487915,8.98831775461442,1.65736697778391,2.63905293993984,2.4490557192974,4.10035669050743,1.13411369328348,1.77984746045538,3.89314357493098,1.06943475157369,1.01471086189546,0.0,1.13027213888629,1.12699672615055,9.78845163593838,2.3143616248084,10.045973841689,23.152955060016,2.00923814422807,1.59551604463428,2.41061375139475,4.94334657419739,0.0,1.11501020311934,1.0150626605299,1.08360857484244,1.04543531703579,0.0,1.16314741812307,1.30108185423592,2.16138748885345,1.29413852624859,0.0,2.13783379520842,1.1178022527207,4.13776037064711,6.42654231073756,6.95453543187314,4.4105156694942,5.99022045339573,3.23642725462362,4.3317352095295,4.94483395847575,3.24723302588045,3.05255934014339,5.59286674231329,4.26774414647683,3.6778612893479,4.95857133531351,4.47098273058315,1.46411247179225,7.3168458297547,1.30470277351786,1.96936407582364,0.0,1.48936988526964,1.29902964891976,3.34998376106175,1.5331665436931,1.84895020844691,8.17633755140347,5.3856766042001,4.55135650637651,5.76801749764451,1.3917632105958,1.92670227257816,1.26622411668472,1.39388323296411,0.0,1.11897545566372,1.24565001765444,1.60537827759894,1.01149864243174,1.44998827857847,2.21395746783161,1.07113567018492,2.32162524510037,4.98853466460216,1.40425172250878,1.24927849336241,3.95962880307977,4.42881618564199,11.4254766748996,0.0,1.00347539539558,1.50039766957025,1.68526140963709,2.66156607357883,6.04154632991494,12.0957469097433,3.29789345053104,2.64792591204131,5.04665294727032,7.86719788115616,5.69815761833912,1.01926846464681,3.89037914257003,5.44671137032108,3.57979744580979,6.73858393333247,4.69298484554071,5.62843863600587,3.75937381200268,4.3535891174245,4.29361533691403,3.39255680082909,1.32115918020947,1.02747132411404,1.04024849307234,1.06012409491386,1.26129956096975,7.12871053699928,2.64397950984408,2.7904822312359,0.0,3.37080339916111,9.80322739241002,2.01744044075032,1.84957756989419,4.51050112816682,3.44669898255564,5.4550027010266,1.1351329664995,5.13711635102279,4.36626562763863,4.86798616778972,3.39059226896952,3.64007011846138,0.0,6.65792003595303,2.66569995473434,4.48161396491229,3.34691632474209,3.99646464735633,6.97228462212077,1.20106801098415,2.12647628830182,4.98682870265317,5.64700274443319,3.04843362404065,1.61808806507314,1.81206987233397,1.15208272567481,2.33111702696472,3.9361715460544,6.14247109836027,2.82133268305158,5.92750209721269,1.49531131556672,5.99100547700745,1.59519549250458,4.53124413220949,6.55640607836856,15.7417162476012,1.10181234595981,1.13785779413134,1.12553547357509,5.37119531768913,1.90554837757121,3.53136752981923,3.8954115476274,2.28065485438789,2.91395148064573,1.71008764241893,1.53807602015246,3.79575940991672,3.36126397243281,5.84021257791207,4.59029964267419,11.0122224769003,4.41938945025692,15.1602569827965,3.69093310843838,6.29787048373717,4.20033305849976,2.53202363940632,1.24044174442502,1.56749756007679,9.35024381282611,9.49828791350087,7.13665892644723,6.94232962184519,3.70002892430657,3.97659018281608,1.07085633513056,1.03509724588399,1.16998978239482,0.0,0.0,6.15228238892488,3.95566157947783,2.05763395199948,4.16020133212271,1.00466214478271,11.4393521288253,10.6755001088295,11.2815053097387,5.91313183855966,6.05110407577229,3.34231609228538,5.22268250936203,5.360596034223,4.42028158896254,4.03736040815017,3.76692217479231,1.72934548992419,1.08066140765183,3.60687757091989,1.11682308243385,1.19824900338262,15.0541377051634,2.02818432809434,4.54008738548474,4.165380351359,1.48324492587751,4.52478440765449,4.43302663276488,1.97413271466405,2.37211838275692,4.30973294716269,2.42431534084294,5.17617850761707,14.8448557959345,3.92304323772615,0.0,7.58387447478683,3.75073299184376,3.36835925870562,3.10161527128665,5.2298316376685,2.04089828842962,7.5179577160078,3.05208000637226,4.52052248438991,2.45476631964332,1.17874207933681,1.07441003045149,0.0,1.10761278688611,0.0,1.01411438122922,1.10961422325879,1.0752097864723,1.07911515829586,1.15656881140742,1.05515760377843,3.17578153921105,0.0,1.2684420519316,2.83966239888953,1.95490255487638,2.90223056069118,4.98079295437216,4.18821696573487,1.38406306698572,3.70260489750272,1.33373566847265,1.18673306339468,1.32541830389029,2.26855999789596,1.8301317694874,5.08698705129105,4.93159128232453,2.38779340535942,1.18471167138888,1.32203503858054,1.54228314948246,1.14824900453393,7.35643050670685,2.1449437432818,3.60806441195699,2.47317449303515,1.22381058691712,3.49766598812122,1.12839989034136,2.98696991623686,0.0,3.92637181136002,4.12076182929983,2.89650645617097,6.17434910011074,5.74972061132879,5.93378469740043,9.75891959482326,7.34574288558928,1.96002529650694,2.74304734275838,1.37776164120016,2.32407550667678,2.71574972978677,4.90518906197095,14.891910292827,2.70699278322898,26.6302419771463,6.07548536816748,10.4823060245595,5.83918753540103,20.0090279321921,20.6344513615016,3.76686503941568,2.96779459775746,2.72999655873946,1.66750055570426,1.42030577796307,1.37057555698337,1.02061979965974,6.43819761466869,4.26857170187221,3.19613288084506,8.03998739023308,5.06659805717839,4.27588967319436,2.60461454847063,4.81949535766865,4.42521208557017,1.17615057967246,4.07659271575702,3.59694489289539,4.06550617147602,4.43069167005309,8.79432231935618,1.02259430263131,1.42389248083774,3.76221364060222,1.42740735312054,3.50410365673382,2.55211671519227,2.33452690953256,2.28864132764222,3.88625038381709,0.0,1.35705848924602,1.27504311049865,1.67073030622437,1.11005595097892,1.30609595309841,3.43325446588281,4.4814384960765,4.12690939217126,10.8652751207838,1.08484587891205,18.5729390121122,5.65369188894662,3.27786196849149,2.97409430371695,15.6917680109407,10.0055743869223,0.0,1.94600885603168,7.40402872119403,2.48737762016401,1.15383012797896,1.51987494999687,5.19557164503214,2.97799804695199,5.62771612000138,1.8613200612215,2.93940216578792,1.06059920905664,6.99574946062952,15.5734129418123,1.29012448716034,2.92056679899574,4.35552719942911,9.47606128453313,1.03381427247366,1.03722385896515,1.21778290103023,1.0019123241051,1.40858732127136,1.28953980332785,4.96867136503072,4.28425911916934,1.98778674118371,3.29147367407144,3.54150155556153,10.8611807175872,1.95454088967725,1.16301522774161,0.0,1.28511215192704,1.14601318852676,1.17867766812806,1.32001251591323,1.45153102523336,2.26540786621045,1.11399156853797,1.29642373353717,1.57574880902776,1.77576013002406,1.31895358016132,1.28987654133861,1.05411461718652,1.28542267599992,2.08248922780997,2.18537027687544,1.24184185600644,0.0,2.56935090690288,0.0,1.08968410519243,1.46427352628398,3.57254382684629,1.29537543572346,1.47637658545046,1.48405748122416,1.39989728033365,1.72027516689839,1.21206500831059,3.76674312589194,2.18897328217191,2.1066360174009,4.8708779085501,3.75222384128106,8.61485868050571,21.7242648117557,3.19480109515961,0.0,1.03816698897237,0.0,0.0,1.17153371586201,1.15181643990136,6.08173535849152,4.42748218089654,5.50730957918213,13.5781094548847,7.50464100598206,11.6717906910685,1.04274970648936,1.0019022588848,4.88612379738456,2.05435981733554,3.11637632646812,4.67322346669355,3.39794663645686,2.65493454488973,5.19051564316874,1.85026204606478,2.75059149322157,2.98993647729086,5.87275885508033,1.68435672620012,4.94829305756297,9.63721058129147,16.9791711344411,5.3997766851588,6.18459983040236,12.4613837973697,4.70160163671497,4.9901760434645,6.91383119426777,5.90242888716023,5.29306324189197,8.62552869425787,11.8155076005215,5.40162608704281,10.8904609749195,5.34527725611562,2.36348849934902,4.28938727836653,2.52464575152313,2.94228171464773,2.7966015294417,3.94768262262338,6.74214305502761,4.96992582416825,6.47547680392741,4.8774653315814,4.96306850929257,5.70893817285192,6.89466097897578,3.37097393630266,3.58751648305738,3.97841243091509,1.73969973217881,6.47951018277774,2.5392404645324,3.41891732342521,3.11111693398656,3.06264195667767,3.45497377745002,2.42789670011307,7.40241347299167,8.20582679532337,10.2815210814648,5.87414105945596,19.4693234290862,6.98764568517118,20.7523067475669,17.0349513948757,8.16696730449078,5.95680400839888,7.37415063750949,5.5635578775257,3.87266360179589,2.10150268866205,1.90321770274509,1.84645450315279,3.20754562516724,4.49393699327988,6.86562686536488,0.0,1.69382273532768,1.8865811359805,5.06733172870767,5.83188362471889,1.93194663695174,3.1013889318394,3.58313598505626,1.3693069852247,5.04622939172266,2.46321381990515,1.19904567143831,1.81808378713539,2.23335702734171,4.39194681490127,1.0811426888096,1.47455472243227,1.0442588679821,6.7602369652727,5.76011681375563,7.71686165938963,7.85479093443566,15.5415388688019,3.29401741582814,4.32968034313619,8.14075146401535,6.09108007132504,6.04865804790401,4.07212847468625,6.19450443076266,10.9338847239784,1.73357406310987,0.0,0.0,1.63393268324834,3.88425755238754,3.65547862606181,0.0,0.0,3.29899609741122,1.05411792737139,1.1233127834482,2.30628214308964,1.29593375161228,0.0,1.05488660956699,1.18505740443055,1.34989340363285,1.26238317618501,0.0,2.96663590157136,2.84325008304697,4.98992769087308,3.46327032347899,1.60966240608235,1.8463759053329,8.71307878662216,1.20436908347371,1.04671196660985,3.24216357670965,9.11954428242637,0.0,5.0500425555194,1.75846953182458,1.05136358820807,6.94409495039663,1.1717420333637,2.59930993029384,6.17641709019767,5.66956070034653,11.1921941805401,4.96317892974406,2.19789273563478,2.08299700302292,5.18098879336989,5.518063337531,5.88749234341068,1.34933073529012,2.99245510697534,6.47049404422588,2.83137429568148,2.09433149289053,2.37542163770729,7.16844992141994,4.33248131735809,11.328107164824,14.2330718459731,4.93131754710408,4.90511526706147,1.0569631432718,1.71775961475829,0.0,7.32760928974378,7.78776648607584,6.53909286717971,4.62405721387822,1.40639259194457,4.66074705714611,3.84564247811594,2.46726872047709,3.62198673618636,0.0,1.33825939690768,0.0,0.0,8.35357435559976,1.66032073717598,2.17513811132796,3.98773728295846,1.19582808942615,6.24253753154451,1.78938542869543,1.50519698759873,5.44621447609865,7.57305679895375,5.95977643178868,3.05836257973996,4.12401684123055,5.97405713986469,1.22878477432622,2.22017684315652,3.26506694231963,3.34746538543955,1.78236312813419,3.92694470520534,1.64541582117578,3.82070837781552,3.41770359859639,2.97288335579776,1.83094653807604,1.23027049405266,13.5112989294189,2.33208115259197,13.0549162955285,1.76221266920098,3.35090989676539,2.13112701169115,3.07049396878202,1.79044370673906,7.94244306119827,5.60551346223113,3.15791290328515,4.55066969701766,12.4285435691893,5.86445012918871,3.657224920314,17.4854375763112,3.85931937359934,5.74821609413733,13.9326580800153,1.72881705132779,4.33014341085779,3.41701961336559,4.01274454287728,9.16069292714115,1.71342928171437,2.40114498892133,5.33505965688456,4.96138302797888,0.0,1.41549323010695,0.0,1.20200482134162,3.24657978612765,2.74490835108918,1.1597237278638,1.11115439867502,4.29822812528284,1.62666432268019,1.25415881918683,5.33837357088628,1.68276900032013,2.31433552071822,8.93509224671144,1.28820261408545,4.54513654065903,7.25071876677597,4.45602705620161,7.97816452894676,6.41568130070278,7.03714116001883,6.5029290517888,1.10861815445995,5.8095125566328,2.09933006395914,2.29342421332088,3.24820276698347,6.03919076391266,0.0,4.35245675509923,3.29895201629609,1.46604438640486,6.84816612035435,1.20184782302354,1.37178617083668,3.00856621194375,2.3043069813295,1.01338099296658,1.92908078932112,1.28751702399295,2.94569188452505,1.77236167779009,3.67969784859011,6.50773178377758,2.16905282909959,5.19214700167186,6.62052970320475,4.74965742186007,2.9796789327512,1.62210819517917,4.87214891222263,3.51034057050418,1.93135324844866,1.66155637903653,1.67565240603958,1.00296732133019,1.30487243457979,1.9986549214637,1.47061603886955,1.34769890132764,0.0,5.23620972591885,1.48160963937156,2.616276794943,1.13179290840663,1.16132418053059,1.52340430244213,1.12282901056477,1.41772321764898,1.55473867461595,1.73026672832337,1.14190130748499,2.06008728976879,1.28640777034293,3.75998030743339,5.65615097618598,1.89698222698994,1.35514068336864,0.0,1.12763192079031,1.08047077595969,0.0,0.0,1.42623277572055,1.52379844575227,1.14532539197991,1.67570524846169,2.77808704795351,4.37544808399022,3.73265311140068,3.81037101502622,5.37310077960764,3.9511732613833,4.61076796018581,3.38138756270239,0.0,4.18208468025929,6.25442759094426,1.51688491556866,1.20835430555343,6.36834270202077,11.9068314800106,6.71929672251201,3.38995589742512,3.78416577375585,1.53559536276812,1.46182116732518,3.86263744004839,2.7571859671213,2.71944827833329,1.54591372396465,1.32304947124662,4.93345356116363,4.68138384144061,8.40022052440866,7.03772687480879,25.1952493771907,7.42559043077895,2.40001960917338,1.0264609031683,1.06150112821366,0.0,2.34566207458677,1.26246437586628,3.36000604321836,1.14062775291462,2.32161720959748,1.02221618339349,1.13543733395395,1.05227718991963,1.11855364501589,1.61129929732857,1.17161124778265,9.35413227435319,2.02957333347529,0.0,0.0,2.65029797549363,3.14095988237971,2.28901406471975,3.30598381208426,3.89520005321533,4.19311168129037,5.91983450069937,4.52762437830386,15.1518536064006,5.65513019743282,5.1777272221169,1.65889254426596,2.49923164935854,1.10401587381892,2.19317826686137,1.44884081209469,4.60433488189,7.08176727764178,1.35391699259481,2.63375401355651,1.03165677735591,6.02649406541166,1.02170086250459,1.45418530641407,2.14836256145045,6.01746450523024,0.0,3.83535442341295,6.32998947231205,5.7947344902338,1.04549505633999,2.97719346304054,3.67966421321565,1.80822011940764,5.13678163951429,4.06330979711842,13.5088210459109,3.46384230338088,1.1944831138409,0.0,10.6349719780441,18.2546999633359,5.65296395227702,4.05473266419876,1.92525666050151,3.69212605975971,4.02391061370582,1.54308489671912,1.40440379806138,1.51471793611762,12.504813256847,18.3612341910032,1.58172183064841,2.71457671957194,1.17002880472626,3.16963564510057,2.64266992589713,1.55942162582106,1.29520426205106,2.23610567522513,14.5171103509933,1.73732621240765,2.62442870086924,2.15327548323559,3.40854626848944,6.36221872420097,4.8734919585279,2.78051492259885,5.10975086372627,1.35994010723172,4.49525383797408,4.8558477405865,2.41284467391066,1.91994357419695,4.29867131164396,1.35758310446585,7.58069848257069,6.46121477694193,3.5736899755188,5.6491236581491,1.49929513455043,5.12002681669625,1.05332065446915,1.50714444341821,17.5577189274185,1.50872567584165,3.19025630647574,3.09205460831468,4.40968830080269,8.66970479518642,4.40204020116305,3.85916761594175,11.5295299751585,5.81574333408987,5.29530367018138,1.38052495123181,7.48799004388745,5.30074990581107,1.40420579694598,1.89715294578175,1.61370615264517,1.02395884406584,4.07844710449467,4.81879419399195,2.11341999645318,3.44624860043093,1.58626506866742,3.94215669629573,5.29142262574051,2.06770758583092,3.53762765614835,13.1567329315477,18.794471720016,5.34688332121943,2.74499707124983,5.63892289658532,1.59801234861686,5.32487468597919,1.89846318275319,4.46821889772848,2.40098941645618,5.58315499672005,6.17144464544445,1.16226929694979,0.0,1.17999972050471,1.08174793782445,1.75596202738204,2.28747512797925,1.2175924040677,1.13244637962997,0.0,1.01575814667598,1.55884220852869,1.31251595832188,1.14315080577893,1.20121037948651,2.68361067476206,1.14512394033952,1.03546975919704,1.02605117714774,2.19750837078075,0.0,5.42359430717193,2.0154867554574,2.14594126755931,0.0,2.53036569529148,1.25027278463862,1.16040763862598,1.6864430071008,1.2181930368818,4.25025214543894,3.7333967320941,2.50304175634981,7.36563563035281,1.70535976730948,1.30411958071728,11.9406892043084,1.82606011795403,1.12326915397864,1.19840543869532,11.4760966437484,1.90362469661978,3.19231589284185,4.00570466413104,2.87493433249452,3.54517419182586,1.02328035710192,0.0,1.18617842132378,1.55757041032484,2.45186489008933,5.4449841604468,1.22292948951102,1.43353757317352,1.3006671106374,0.0,3.36384756370026,1.6448354190022,1.03299822538174,1.9271475871049,2.15491765058334,16.2048453474739,2.79736841802631,6.47184718563606,1.60325701543217,1.5897400174792,1.6351588554238,2.14454864527258,1.13043649075533,1.29472969771566,2.72497416617198,1.5052441910164,2.22488063739987,4.01916436244091,1.95042153814009,1.33569786103399,1.10154146704905,1.24207233665781,1.23353217087712,16.1031255014197,4.7335144148104,3.1103955513034,4.75932497775557,2.45303025383454,2.33651045728336,1.6781288069735,1.14875383097348,5.53471630156659,2.11707873862065,7.86635879410508,2.41232565597035,1.43378295962182,3.12682366325208,2.66661647177786,0.0,2.08617122718806,2.56920836660005,1.72530295304042,2.61950571192851,7.66365024389814,6.85941742476342,7.74537039146056,6.6192948554151,9.67980372548683,8.08367999584368,14.002001350499,14.9772922451655,5.65030196755324,5.74011787300261,3.45208961591189,4.59297579688686,1.67578379636126,1.1720400946308,1.02255387298293,8.69076744102107,6.14295305594935,3.29907669239974,4.93088300728153,1.54804248001906,6.33951637580017,9.60663872976924,4.24166292425348,4.59847815511119,1.14308299217855,1.01739331201761,2.52047608283009,2.08034199424069,1.28968424480459,1.676490135365,1.09202965305409,1.05342512957982,1.38064586733255,4.21889235863009,2.63874562891704,2.26170200762004,3.49560381525218,4.70443383074425,18.6964031324476,8.32279623768646,5.22842151259895,6.63878977121051,3.6412582123556,3.31223259727883,1.02407347192519,2.33347728208015,2.19724838459534,1.0777952711381,1.77336650871048,2.04999919084234,3.41796529806475,4.53840448267532,1.00176483976319,6.1339135889012,1.42575218743719,2.15295081591576,1.28668919687532,1.29272421467976,1.07004958642504,1.10856935509153,1.41173325550445,1.08956247983585,2.24771706740004,2.08387474726778,1.89111089678291,4.25704087281636,1.04215854906668,1.23041662111522,1.00780401893529,2.25644353562583,2.74964339491854,2.5404099790208,6.84411747110162,3.40104817013181,4.26108593806103,3.03788453755638,3.34444418611414,3.20677787625344,0.0,1.39852961732679,1.18578326547052,1.7140186812562,2.50997463215151,2.54049246002469,7.52255656042052,2.04836612840028,1.7869117701742,3.79573873668788,1.28872366790582,1.97979750405216,2.35829880915668,4.01355079900494,4.81200833668999,1.19500555489073,1.03277123303903,1.77432185231812,1.17872469728599,1.016861294466,5.06627594640865,1.73754626449384,4.58490870733634,1.2160746576725,2.4728895388281,3.31224637295478,5.27869774793363,3.11758938645827,14.370486758105,3.10440639554752,6.44400343460306,6.75418897896559,10.6952337089839,5.74618569931762,3.09232640021048,6.48897878065566,1.70042926285914,7.97845958698724,11.9414118433453,6.85733912099363,2.28319981925423,1.24145936126525,6.61080486713695,1.08359696344677,2.82093209632518,6.90534049010953,0.0,1.74140633620498,1.08683999426855,0.0,0.0,0.0,1.02325580145765,5.00133680298123,1.79770986042992,3.070274244638,1.71342307999989,5.18218121990424,3.1516140452194,2.57782893255578,1.3881891617459,2.013722337302,1.60240961692548,1.10626197226807,2.39767006014223,5.19483845515933,11.3566758217576,2.47431709167384,2.0656651782513,1.17058306531015,1.07881542844692,1.07149877756709,1.1503711564581,1.57547543904161,1.06347792175675,1.66704553795419,1.41850219667892,1.15582676192889,1.07780769352468,1.33374269669873,1.27013439353698,2.12611897856419,5.99282465171052,1.0822290024331,2.43334510471085,4.98167853542766,2.0019943502161,4.4034707235272,2.41125206391527,2.72579805669996,2.11295720322017,1.03819951962482,1.63456637227354,0.0,0.0,11.8045239639889,4.74855129413952,3.26782567291752,1.57279997715934,3.12785393632383,3.80246142001912,2.18002743923811,0.0,4.95786517229393,14.1875346979814,4.38139727273038,1.6307734644611,3.90877078668317,1.53713459120734,2.55326202716171,2.59372861468534,5.01408722566551,2.94513471952046,3.73126280745127,2.89084166333908,2.87432063163473,7.48553306291825,3.24706962314016,8.68604039447764,7.67763189156538,2.6458667351846,1.28467980772325,1.07795644051385,3.1139747423891,1.66520211740442,2.01652428588878,4.83866297603447,1.53508932270337,7.86222463666409,3.56197563115016,3.70351805257637,1.47548661364205,2.26524143684566,1.67321485832148,0.0,5.39999111867337,1.25327774720836,1.84206446304588,5.22826415427459,4.115630522278,2.8799712113246,2.53498354472041,11.4015325343009,1.03513902039396,6.29899395310055,3.3784134725547,3.1009915125629,1.05750613806214,4.66115667681967,1.26718439688904,0.0,6.17836964552215,8.31952477043396,4.92106317097476,1.35338655482019,2.7352954706748,6.51447948924696,4.77790329897318,4.47323316137267,4.10479431882283,1.13104842880711,1.47110923759858,1.28180974707837,5.94870253521481,2.64852823512483,6.49555021978116,3.16503042644838,3.37736932941058,2.60753182428299,4.74229100302029,4.97230096535138,1.83919481102651,6.84747879099018,8.03943537224444,5.07388249974307,3.11849342808406,1.02982782245111,1.01042579481408,1.21103155464233,1.04973796976835,0.0,5.62903607077235,4.00907160608763,1.82830023347975,1.23152203046705,3.93986243220596,3.06214163454528,2.52422912914784,2.73831218668186,1.60389265497595,0.0,4.20377197848826,2.36048602963234,4.37774280586004,4.80370686737004,1.83684749611986,1.39922675813874,1.06962343941586,4.33630450958057,0.0,1.08908156106435,2.73721437122321,1.49434305367876,2.26247419373199,3.61120314888137,1.67681621615181,5.71597844271485,4.87755716867023,6.32196014122202,5.095347031682,7.68682351690369,2.60867949697575,5.40481051175571,5.00657892987639,16.377927659896,4.44674601917233,2.02596163002629,4.525049338905,3.70582896107586,9.90516856625407,6.14731418451148,8.41052066943531,4.74933811812941,7.99945722928234,1.7587590487652,1.2599899622484,4.98662104134797,6.05466081229266,16.6135504288049,7.0857756344557,3.1028197874475,4.30758103403744,3.64799726527192,10.2989428243501,1.67966350532594,1.08367886401171,5.19725443646362,2.05729946965436,6.46851821442606,1.24354979585746,3.05572995113926,9.5686747687508,10.238004289098,8.36584280036443,3.97174904712929,4.91591450269389,1.55358115323205,1.06601075212108,1.26376132170068,8.36026826298005,8.25666488095361,1.44537985884568,1.90139178159837,2.1440189015579,1.54904674017588,0.0,2.08273638326697,1.46065563800103,1.75456362213965,17.7708704388364,0.0,5.73216862595937,5.36443969755358,3.12661654820386,0.0,1.48696630531716,4.02295344905824,1.18907091604299,5.69786888153491,5.28731851142561,1.68126173831165,1.33804718808614,3.07712985224843,2.89083596911536,1.90664217737977,4.18699566530777,2.55154086538487,1.56935367119037,0.0,0.0,1.35065855158433,0.0,1.98177320144561,1.44640652070823,2.64238130582396,5.72024406292627,3.65273502299573,3.36868312803011,5.81244920081145,5.51013326679831,1.79143409501845,12.0101239600091,1.8622744675807,2.68778914997528,2.35977417112697,1.35004870142784,16.467466411954,2.43684892883142,3.08419528254666,2.47696289871053,5.82441432121045,2.25618539130552,7.40824616444148,2.68807529874144,8.96578924037126,2.60445663101445,2.38541041068834,14.2957971828595,7.13241022252831,1.3345780495068,4.23310638269262,2.06598836292718,2.07841646573162,1.36316675454031,4.82918041235542,3.05361040718153,4.42451729956184,5.06162912288934,3.23736576893437,4.31669574631373,3.66507184113896,8.0307486057746,3.60038053828222,6.06792531537256,5.09746409420152,3.19784255424587,6.01278391460842,6.97055078569163,5.28778978591938,3.31106219511962,3.47533706904826,0.0,1.04418346189647,1.09662641308399,1.02763429876883,1.20354642745405,1.06720161052078,2.84080685919612,7.02556306285795,4.96674219828136,6.23438784023687,4.89861346832947,1.01766481937521,1.06267696033616,3.40647164946695,3.09038332312246,0.0,2.00552988721263,2.79492381384182,2.74050103434121,1.714340614003,6.32864609351367,4.46338164702216,11.4128657048653,5.45205371702696,7.36187807075648,3.47521274216779,2.59456696213804,1.07472994750356,2.18431226928202,10.42162546011,3.22376047398318,3.70424977726004,0.0,6.30569675244374,1.05092874573504,9.15845059100843,6.04387107531324,5.10081713406794,3.05680853823457,1.33038365648069,12.7593679522737,1.01553905254671,1.95311516239201,5.18751469990646,2.42641843867013,6.98793872525162,4.59638683501873,2.31593610749244,8.59138612472068,4.86657288314215,2.00233751442732,3.10992272845225,3.52426954903485,6.37692486950585,1.3711828103426,2.02694465164114,2.05723078943304,5.16729869731991,3.06730213722901,7.70012989447394,3.09999955028803,5.68319443131811,11.2584709268626,6.09612893864236,5.54443900423412,3.40021986093816,2.48390713895614,2.08723878222526,4.0698760669402,6.32217725696928,7.31183745947232,5.63253332960045,5.4286772619264,5.86601244156816,13.0985411595895,1.70300802260629,3.78031816220772,6.8752318310301,4.33334628570546,1.42540861538994,0.0,1.8946056858233,5.3313624261317,11.4489518239077,5.52195993456686,9.99238526223422,7.28507871086077,6.44993882394067,13.1339307541281,10.7436783030663,13.000438734159,9.9936661075475,7.12531185791023,24.6070601023837,5.80644826274587,7.80782519531184,5.11945474873967,15.321550531388,4.70607008540294,6.58278811989341,4.86592651172531,18.6535384373232,10.2965308912823,8.42039376169168,9.00813697793418,5.5673156230468,6.27551206355687,9.64644281730776,8.47728442971559,4.61209320093582,10.8952032281431,4.51618548482761,4.45726049673438,6.30284472319296,8.43855494914252,13.6370757085846,11.2647306516676,7.6508714539919,6.26836552322888,7.53808203007808,8.27847144071012,5.8599666256702,5.22940042508557,4.54366403174628,3.69899961434904,1.07599779125285,5.68504145744926,27.3073044274068,7.07754636730423,26.6557759760521,5.56105016689038,5.6430229477,16.825640744855,13.1245388203565,4.27178157865591,7.20511206626959,6.90700514276749,7.01533801662748,7.1723991846449,13.6296020910994,5.4426998907142,5.87385534566479,4.99519178237559,10.7150689417258,6.18993828525931,7.5040440076592,3.78841364482164,3.37241674273147,4.71307776725904,12.5506990481937,22.2460177989459,18.0710251477453,19.3846755347772,30.6545946771522,37.3628042719382,16.2901468531146,29.905200637579,61.3387959166003,47.663234543994,55.0580448771283,30.7303103737721,64.0634588207968,39.7526738249252,29.4710576466432,2.73618376342163,17.4461195332829,67.7349991568737,44.7209417164374,45.2707039307567,41.3466995999252,41.4562239772266,22.723203436295,52.6359111823368,3.46264946089772,23.8081224346878,16.2212736412254,5.0361227080155,4.27675919045931,3.23619269793473,5.24589613336862,4.50887374732285,5.41982204858682,2.81913105200239,4.11348700824951,8.15622445964019,2.1685860011128,5.37958074762013,5.30071177452711,1.54574409688719,2.00424094946744,0.0,0.0,4.02389280497522,9.15465738504216,3.87743194627621,4.73305038454193,7.42284393750981,5.5851291380826,4.40459880019467,12.0629279454108,3.34766767690556,2.50846428854103,1.87890889270279,1.30254783953827,1.00856548206639,0.0,3.97219634378882,1.01318361765117,0.0,1.33240331434589,1.28037417059723,3.28809168188851,1.37487415474948,1.30973321055502,1.0550834740991,1.53091610951843,2.46238671977753,4.28359652225811,2.36831152924481,5.45135536005504,1.10280497882615,3.25289497315597,1.49474709727713,1.49317830862868,1.08645125042886,1.14741715594558,4.34509249458043,3.44454077181647,1.1577827228537,1.17459977725228,1.33876534582705,1.1997034323346,1.40722369061556,1.14472219387132,2.72364661057311,2.27538068407319,16.2608018079965,1.07165448965779,5.41843330632669,2.99360703038502,1.7537964930845,3.5076653340765,5.49456189404007,1.09928859481713,1.2565677598611,1.1734252181703,1.29433935085429,4.30905358135002,1.11367377873247,1.24553841329772,5.93840873181812,2.88472342954396,4.91027963331423,14.8680339107284,1.47604172326079,8.11427766517475,1.95568178633059,5.42404966729256,6.23384019211027,10.1697034115317,6.02006161622071,5.93786642732501,2.93545994137406,4.10848323843228,5.97398452558377,7.94799510610675,1.5065395568992,13.7465865069469,4.46422822265881,6.57573757444889,6.14926525184065,2.63001565955834,9.68392502210839,3.01032650025141,6.75587929652519,1.07944397504404,5.30885146840758,1.67408230287327,1.48958745151938,1.71903255333136,1.29701738947553,0.0,1.70504275025188,0.0,0.0,1.00066196629855,0.0,3.38413692970265,3.99634331321209,1.20479242705904,1.2486097462048,1.01196608292502,2.30673900822278,1.8314638488791,1.34528493951772,5.5264962653278,1.60298668127104,1.53045125280076,1.57069116746834,1.1783318499534,1.12787079283655,3.74997208716017,2.08425283382576,2.37449954742741,7.97791208333721,6.5649647975424,0.0,8.96747684070461,18.8649649319541,3.43725999142398,0.0,5.85847737142025,2.25183181552816,2.29514324596333,6.09101921674008,1.68149730845325,9.86582369752944,6.48939684260013,8.43290362247734,2.4589466742925,4.72302484833202,3.20421775342492,4.73823825793618,2.68056097556643,5.02501225657311,5.00502643595371,2.18748761811519,1.1590301696273,1.70127670910173,0.0,1.03778279135309,3.92654724825635,1.15972714455227,2.96327426638069,5.99049399796128,8.36052143689676,0.0,3.19315630051808,1.83354552165652,5.7485647339582,3.23556890452012,1.00078315097369,3.05327944988582,9.60575782637555,1.88104369092132,1.26989796274802,1.55175456628776,2.30412138952627,2.89374791818848,1.64038584619848,1.22914248518314,7.47761206006169,1.39075444165841,5.08638853074121,2.05329852315379,7.52919892516029,6.79616225998254,49.0832116594837,7.16462925872603,2.0609592944471,0.0,1.12628681008333,1.03384412140129,0.0,0.0,0.0,0.0,4.38167748727698,0.0,6.48758177951828,5.64727017727468,6.73754337465819,6.37093343834361,1.11699378353703,1.50009499725779,2.90488560632655,1.68038056839965,2.87975352924803,3.34471816435407,3.26583786564028,4.93058709988287,11.7596362280091,4.5155540070112,0.0,1.37351258242405,5.12160190701432,1.06802050323748,3.78470501950766,3.5223622509863,1.4156248257199,1.06628595392573,8.50472085168712,1.68224102464345,2.23177764937714,1.56559508932999,5.83662624031147,9.59295859603475,1.43322149698681,5.22467436644401,7.11195569194953,10.1441802785994,5.10150351074099,2.60826784982844,0.0,1.00060787144398,1.07927405931935,1.01132098409864,1.44288260436272,1.89616564111985,3.42723408107163,2.34018973245213,3.13721603356974,1.22502319703188,1.15504350559767,0.0,0.0,1.19775158377853,1.0714992078643,1.78986248434529,2.02981603622997,1.5672809257039,1.01546544317994,1.29831937243561,2.04912453454405,14.7210801900898,1.88220100659648,1.24095868921685,0.0,2.23150832115319,1.02189412792961,1.19091827005908,1.06090036231242,6.14266200060706,5.94222965057432,5.60223296075435,4.28720667638971,5.85164940797447,5.55479311311195,4.74919672258665,3.98652956208206,2.13634792241014,2.61854733800529,2.56188380063252,4.10383904858824,1.45598679329223,1.27949102592323,9.08479729993299,1.38923442936024,12.8097401944576,7.80939079511798,10.2768600561443,0.0,5.18657892066564,6.41493059381378,5.87808832848399,7.76757550882264,1.63258754927541,4.6499169827463,10.1068440481707,1.66283291300612,3.43929514074513,4.86178852934428,12.2902922366807,2.81021393661165,5.27129977134234,1.05298318700722,0.0,16.0132201329614,17.6197288729452,2.14917815069445,5.96492254827155,4.21234206526994,5.29642453159098,1.66925975011075,10.889508296381,2.99193894206703,1.01741293822229,0.0,1.43519946720861,1.16593180673891,1.00106016114053,1.10929678109732,1.87321203943048,1.52556219252877,5.97830898297,2.19666838922697,3.40365096173196,2.50669529662177,1.33459007010557,1.36354325798802,1.04538230851129,1.06141357741154,1.04520404224094,1.05219671858596,3.87960037915038,6.62623885956545,1.04570371221718,3.4840872718969,1.74349922085991,7.04431825370505,4.42444648460684,3.63615163164023,13.6434104756776,4.28385640596277,4.16991655752846,12.1841508099262,4.61262269299018,7.86765940503287,2.69025887570394,8.68400493170804,1.10802075753466,1.74086492802929,5.11730093672663,18.0124802108289,2.9501360865528,5.71720580222512,3.07011907325826,4.72386013212684,8.64756752456056,2.10819068781519,1.93859564563991,6.78362202413759,4.15731597716043,1.15729547207116,3.10426909978964,9.24171565924083,2.68126740221904,5.16224538267741,4.89097979820607,3.63812311300795,1.06239137201012,0.0,0.0,1.03828629589059,12.2347920404282,6.84276520899098,2.04753732957986,1.52940876816561,4.38076070870923,5.71240465430952,4.86138800068418,3.05083340815489,2.1796244329708,2.49863323841827,2.05017705990553,1.74511428971728,1.10425551933115,1.78655170103682,5.41182495029823,8.84434767648978,10.3588168913238,8.04249163709437,1.34650821471523,24.0932169857117,5.36851406755704,5.95797413948691,9.86004459056562,5.75138917397962,2.00011872871753,13.8135494544187,10.058060604404,10.8479793490019,3.52163752773529,2.54719866354732,1.61788233388248,1.72052549139181,2.26617053381584,2.05214995778799,1.97568187004534,1.56796095153565,5.15939071244452,1.20757367790894,4.42184924619905,6.41413873721748,2.95944874276233,2.54442233329683,0.0,2.86177305903269,1.0999381728503,0.0,4.91983544855875,1.19765505905206,1.09829647915777,1.11437155263277,1.84045945942147,1.79800463159547,0.0,1.38008929782059,1.00004420067683,5.69432956255546,4.79393471959583,1.65943198647701,1.60455215110704,3.27555383786101,10.4058708455779,1.4386472894529,2.03689275182194,3.67471197034962,3.90825459790192,1.34090576421292,1.24032979986969,3.39050676691967,4.6258057635005,1.12075007370923,2.19159594069269,5.71340976935326,4.72537395939842,1.71179547806761,2.21477953451719,3.11741493822031,2.3592315769362,1.27450362581762,1.64158649815055,1.30436442437751,1.31015729295143,4.73091596687259,1.30145118473585,14.119005223847,12.1595874991068,10.3475097047628,3.75403602716012,6.17543120011888,8.7439378487893,5.22421154310385,4.84310094141491,3.3938500650083,1.00347287512281,1.20359077419896,3.54666542243315,4.57269344299497,5.70196903891445,12.6122361901844,3.74454328072692,1.51251482183593,2.46635022390069,2.04043062104059,5.85706852771296,3.65159993254067,4.23329240112755,3.91023202722677,2.11293855675515,3.83453953040861,1.59710126011902,8.57656460507846,5.42559670747353,4.5614019488515,10.1509716269446,1.71448730009407,2.04742987972477,3.30914173082768,1.27692191695185,3.63428678305299,1.14591156699826,6.30039105971647,1.30127300780939,1.84407818316192,3.00041211235149,1.80196970694529,2.31578030859374,3.68700128149278,1.03832153028229,1.02309008484592,0.0,1.67975133576979,1.11921877855492,1.58220332334868,4.15509195547665,3.84119810198587,15.2963946336419,3.3987459195333,3.90128095281952,1.01342968623576,0.0,1.37978620739963,1.15959862941967,1.12828942275653,0.0,1.05985866360678,0.0,4.37523890479626,4.87553277341293,1.62944238944809,4.07793397771411,4.01910926328687,4.03861503099335,1.20466165558326,1.48017980040071,1.01290632443326,1.1028612578516,2.4843244190321,1.70795877685882,1.06714352176712,1.61663348541858,0.0,0.0,1.06657440598818,0.0,3.06129540197321,10.3574960995992,8.72672523899439,4.75272344753869,3.89163932920715,5.38419198821781,2.20122957670091,1.20008312045764,6.53404298309477,0.0,1.01973942304611,1.77712712849342,5.14008033595974,5.55894676979947,4.20530939128423,1.05106669740485,1.0546216495403,0.0,0.0,1.56349118920318,0.0,2.2190707262796,2.05338279966114,2.03505115394207,2.46350538069073,5.07569362018496,1.58809650002828,1.1990022737711,5.12897283125775,1.79163489793404,4.20056739971953,3.89753417966738,1.18877300716997,1.90481421284491,1.3453780622749,1.20633391254531,4.05570727003204,5.04568699070724,3.73695482459865,1.29749690856423,1.65083072885027,1.83166680103267,3.06115637068651,1.09822537846177,1.24361985403565,1.93437284955337,2.0714983603434,0.0,1.46280336214644,1.19999344964952,1.14358957962544,2.08114514890926,1.80617765421361,1.06565279704513,0.0,0.0,1.83526024927501,3.40149982979713,1.56953407501533,1.09023714724415,1.01240005351788,0.0,1.00432546519251,1.00441478316189,1.07016440889633,1.03256784502555,1.81068600123611,1.40854770916907,4.69235298133042,1.00468330292346,0.0,0.0,0.0,5.01506451574775,4.41542897333316,1.37012191287246,2.39344656291927,1.06670729385085,1.06365784794048,0.0,3.56166434818429,2.35139567758932,1.40738262695712,16.5240536277401,8.17321416137817,4.40340606252664,1.5936854031289,1.45831659117011,9.16080565417302,1.66499679915144,2.30818118069941,3.18295230926228,3.35917445690542,1.2617311099415,1.13969662766751,3.71136249240854,4.26735972624105,1.87866862219589,2.39474177882557,4.765980345943,3.47634841325269,1.05781383670658,5.27684935049751,1.17118085770201,1.52736135561539,3.00623063299701,1.81474724789466,1.61725741410596,1.11921223158531,2.79429499977426,16.00829900891,2.93655623111631,1.89557131014313,1.03348321704056,1.85972468848223,1.03895203582781,1.38390535155729,1.06506145366322,1.01167080662451,1.65378030130675,6.00372889656955,1.08964287040979,0.0,0.0,1.30002959672533,1.56084920351232,0.0,0.0,1.24069972090101,2.20205440219951,3.29400688017979,1.0448401723899,0.0,2.28016621471384,1.29996867635696,0.0,1.41303752929443,0.0,0.0,1.05898352696493,1.389061168037,1.57384196809577,0.0,1.63287888294344,2.22270970025936,1.00323684274232,0.0,1.22488192641931,4.26936024025761,5.64945906528649,6.17437574379131,5.1615651528257,1.36332207096181,1.39557038683616,1.06940395096711,6.15687280562096,6.19038891007431,1.53519344936874,0.0,1.06627364958872,0.0,2.6340826038902,1.9252928647808,1.48105724455989,9.10352219033594,1.68785780121813,2.03690769421759,4.66368176672759,5.26615419331535,4.13209031758489,5.32395556544759,0.0,1.23947113819614,1.74853269161161,1.13269779825638,1.7873487106341,1.44107398140964,3.36689011273047,1.06810382694425,2.10939805705666,1.89275399388908,1.07380463267222,1.27395650185719,0.0,1.85791250120471,1.81535552521416,1.19531925946029,1.2183724146413,1.02760476580153,1.13521153542678,1.08767168929192,1.57092827175211,1.04141627023757,4.0668439087027,6.98473962254474,2.28698689847686,1.03930599881035,1.23310133931683,1.01089211406493,2.61618649300673,3.03116829630095,1.17316250105505,3.04688818312537,1.6038818536588,2.87037264247225,2.55067928940407,4.64955651125864,1.1261352488432,1.97928854062937,1.3404334269712,4.53840042451705,2.82167723669714,2.24379276793662,2.37177836269926,3.53905020706336,2.52446846660457,1.30411302035849,1.71071373820369,1.54127928273649,2.56396704537138,2.79954928719768,0.0,1.38858398817191,1.27134268206515,2.46230480325084,1.66103853125279,1.12150087624284,1.05747173565264,6.62956729600654,1.25862236589925,3.11816426705891,4.51622127673002,1.49007486862351,1.43811484402039,5.15156494733766,1.07415545020253,1.20441886723479,1.51636228368765,6.74315878960549,6.96609077571203,0.0,3.94234005330825,1.5421346750238,1.27119612478893,3.99016955614652,0.0,1.87558121877801,1.35264932523337,1.77027991864444,2.73875549451446,3.50082610917656,1.73422872177691,1.93648461028588,3.14256179760318,1.20089115802325,4.66330198565518,1.45943737028097,1.68788310567071,2.53874499686816,9.81892198762776,1.39715101668112,1.34805012867409,1.32943724217906,2.51904588622883,2.05490685270447,1.20003356336925,2.42273560949048,5.05877114215028,0.0,1.38974957660222,1.52904377956434,1.52901072303605,1.97770095311396,1.65026482516537,2.319960181291,2.60929967850016,1.06354131780599,3.53096571582348,1.02601061613484,3.14442610971144,4.9359091438888,1.09957058496271,1.59752555674973,1.64826265396625,1.60290288339893,1.40352710114274,1.60482811609289,10.7868873340871,1.0112460247667,1.28399252989604,3.75377932885914,4.95089222021183,1.73493982336797,1.01197290769135,4.05605036748661,1.69318595163606,1.39162154054757,2.26927035732719,2.10318117796131,3.73994011323617,2.17902953832981,1.56227787326164,2.16090884796168,5.5325501539082,1.41450014639243,1.65236949902021,2.83799201568053,2.86331258251853,1.94882438154669,1.71189214399371,0.0,0.0,1.03113227195132,1.46900942864894,1.0775193377833,1.54949383965431,4.74071724502978,1.11642789361425,0.0,5.17044943015176,1.06490308793973,1.00973792665146,1.74301115804259,1.61255909557058,1.09520222806832,1.0380336585302,2.26038020332673,1.05633948464899,1.83556072374886,4.23868610650225,1.16372813250224,2.20917124908622,1.06762919259356,0.0,1.90272151292898,1.93370514042217,1.93840717410206,1.11705869554122,2.16491037873013,1.27319266097436,1.57714475115993,5.41917889606761,1.81969574666527,2.07372251293885,1.32194270181723,1.02333431145637,2.90300407181621,2.84365383452976,0.0,2.20124425456034,1.2331033952698,0.0,0.0,1.31684050192328,1.15026433034888,1.7355658617789,5.13142667589627,0.0,0.0,1.43250429977572,1.42575641747108,0.0,0.0,0.0,1.71962236012789,2.01911687439395,1.07176715447322,4.00380837354423,0.0,0.0,1.10671400480723,1.16090184454713,1.69210073393108,0.0,0.0,0.0,0.0,3.64523002275781,3.41454210260154,3.15133399165867,1.57980428380622,1.83491579789105,1.31971083557817,4.48940790063024,6.1647774251361,1.4014711062294,0.0,6.26320284507246,1.00603646305798,6.03103489186592,4.75821338214061,1.20593721625075,5.63199667572879,1.47439513482442,1.2933196214626,1.10838759106438,6.09964278015056,2.39049375878678,2.36074471415439,1.43018341440143,3.40720158625683,5.99952719510192,2.18079150848193,2.70155286976073,2.12676939829322,1.03836170060644,3.61089358838759,2.39590429359559,4.66219753438686,1.3084945756025,1.11652626046785,2.05206729626522,1.54086973728131,15.2039868500811,2.82738005055522,1.17478028347857,1.51409328704835,1.58736000454025,1.17840894547863,2.53283567491285,1.24711822438614,1.12224404107032,0.0,9.8009281530791,0.0,3.7542438522692,4.89541329115546,1.36660150042684,1.42550507058676,0.0,1.16759822241615,1.01097807488244,0.0,1.52760194766057,1.33525614975529,1.75901427700741,4.84339120755902,3.96398253447866,3.26888632870888,2.91065088531175,10.3534707934257,0.0,1.41021050208456,1.20625148456,1.6741901053694,1.33461890766877,1.29615511103355,1.335405918231,1.05308881713488,1.06421882566282,1.15568861111732,1.77380866963803,5.30994297793193,7.19735123167374,1.73272450444728,9.44041098321038,1.68241882718908,2.08922262648459,3.34311393995883,1.10189710250987,1.36940591018977,1.9191564474091,0.0,1.20999352165123,1.01120156102796,0.0,3.64986528285044,0.0,4.10151698637559,15.0523515757945,2.43877357223695,3.69362309310539,2.82913993136397,2.3047979277126,1.30256075233593,2.02292179710264,1.29433954792148,1.66801720474947,1.27038356534366,5.17680474725049,5.83288319950639,3.02175352448545,1.31330226315181,2.42021490915132,1.04648384419284,1.06567654041759,4.90440257123104,1.83425114277772,3.12061153561762,2.35148617154792,1.21556752101121,1.78380293450282,2.58506555022102,2.95612392661803,1.35950314725819,2.61920193960381,3.13799989718264,1.29226846332457,2.54365027367102,0.0,2.51379252064489,0.0,7.03825252714042,2.50359064224361,2.98950562034153,1.03198361766701,1.20100270681957,1.92061444687933,2.01142153493439,1.47022096193163,1.2020366965858,1.29584928673897,1.78280508516688,1.13867161505094,6.71361096051152,2.27353353751894,1.08233002768285,1.29155424190062,4.70432109198307,5.06302495927843,7.32134284497758,2.75064832547926,1.0655641195439,4.97463016633468,1.04198150341258,1.33415676387837,1.3899396657749,1.74507189672478,8.90429637844092,0.0,1.05214929977159,0.0,1.1798321396061,1.19871937181537,4.04065498882813,2.09043271377323,1.17528071605769,0.0,0.0,1.08684267181263,2.16972143752643,1.04751965874149,1.95265218588049,1.07935816855233,1.75615150625239,0.0,1.14193721144345,4.04938431303024,2.99586616173662,5.17030516349301,1.1944004448889,1.92102365732787,1.05659987182537,0.0,4.56239640695245,4.70264063956559,3.33669607030302,4.38202630484584,1.45425734744394,1.05395385686928,1.01468202483952,1.85142212660528,1.02132894384238,1.95002446925696,2.07662583122792,4.37609860384808,1.34318399081241,2.95022062730369,4.53279721235957,3.51883057502067,1.49878890442353,2.75481928744516,4.4095132920481,1.89428688053981,0.0,2.85943398947249,1.15672034254155,1.01073883041986,1.01976840700764,1.00466343883254,1.12083076106059,1.11251010101032,0.0,0.0,1.72103157416566,1.85792566046934,2.34333953728233,0.0,0.0,0.0,1.20565974295006,0.0,2.01602517382737,4.41509987826685,3.19187899909489,3.53314253164898,1.59508350325847,2.91794907932774,1.52622201549056,10.3553919194329,4.53576209030765,1.93778975322838,1.35374940540061,2.70746160669133,1.61633987550942,1.30690311788155,2.21405631401052,2.13557979437339,1.09380611703484,1.06531126249253,1.68788305251369,1.22616657098042,1.36925298967124,1.81794682497823,0.0,1.17142237736918,1.49466477774468,1.11384692252917,4.337735449789,6.7414156026423,1.04830114693903,0.0,1.08420851901276,1.02389096938971,0.0,0.0,0.0,0.0,0.0,0.0,0.0,1.1327949020824,1.48613200836654,2.33975486935205,1.53628126958658,3.13758793621459,3.38590337828638,0.0,1.10355770563186,1.16885044164845,2.32475315296595,2.19544001111242,1.98892477038284,2.01367744706997,6.06064195236536,1.04829673272853,0.0,1.17171505178705,0.0,0.0,0.0,1.11204722777492,1.75626673013274,1.13374590378174,2.53185621797886,3.45616713963429,5.4343091458136,1.09250538670067,3.58608815479085,6.7163927808059,2.2166462577066,1.55932485929424,1.37849184759177,4.82587532054287,1.17514047894446,2.5324873211034,1.34754248127672,0.0,3.77777003266249,2.72870806205165,6.21551217066839,1.41197704145224,3.14547147329854,4.38374973369744,3.82281770496358,3.85445838752114,7.72413307881673,0.0,0.0,2.57991695750698,1.80326316336828,1.25161888637871,0.0,0.0,1.19181609102606,1.26153425496388,1.41730133284551,1.07855378534204,1.11431295423084,1.25693991696578,2.13123789449158,2.93740626361948,1.28091459738783,1.29116415198413,0.0,1.03764427095843,0.0,0.0,2.24651774970358,2.18382357824587,1.79908816754921,2.23822485303719,1.31341975137256,2.51284858555349,3.29293073843945,5.24059063768704,1.32880594685464,1.4479699787364,1.5657227805881,1.67981778574635,2.22711603795793,1.35023929751649,1.13903777038303,1.22443956858163,0.0,0.0,1.79246077409864,1.0839391292822,1.0625145521968,0.0,4.22606490981881,6.58630337325811,1.45701438289295,4.42651346777508,1.01647635891101,2.40661540317708,0.0,2.67142436720888,0.0,0.0,1.10579960420973,3.2112001928418,1.38092377624566,2.28335042436368,5.28138719269317,0.0,1.1874790018767,1.12829787275192,1.05190654632798,3.05744922791792,1.63825543265073,1.02970842162226,1.39625362350829,0.0,1.02186205217749,6.82013244506025,2.42564827872516,1.33982343670172,3.52750347533677,2.47050941493322,1.03227389627571,3.76099935829067,1.0985167937493,2.96978753238408,1.06612337853301,1.11695185696758,6.0033023667756,5.29231186807407,1.67573558933217,5.94475606415135,1.54549980345822,1.42996611534653,4.5505084177226,1.16384099394149,4.64062203840674,0.0,1.5699889802042,1.44289606193262,1.0159499240009,0.0,0.0,0.0,0.0,4.18917581896299,1.1254021843569,1.26249052963501,1.32574984065285,1.05361082417986,4.98213007366548,10.1688469888049,7.28723294620193,1.14932431138438,5.94348639789691,4.89138772234823,0.0,4.15448972401538,5.32670349433712,4.23930840737719,2.09487743280082,2.8225737034734,2.30561451318684,0.0,1.11250930181388,2.25730345937058,1.26461233300544,1.11116972650133,2.6048462453983,1.46774192040642,1.10078052396343,1.11424933034228,0.0,1.36909954291589,0.0,3.2878966117312,1.32962317380367,1.91768560577854,1.09874349221441,1.72618897540947,1.41563353069492,8.09259939300573,1.01270300104402,1.32279878056215,1.20017602891106,2.34467768503941,3.64230852557,0.0,1.05811418131807,1.29678174786034,1.03524342598131,3.36887327611894,1.12612428435324,4.07973797865866,1.22402674048632,3.21752485467086,1.96419973042748,1.39746547188038,1.09317390763897,2.10464879914376,1.91427861563365,5.04027474610462,1.23478253997732,1.23388795357595,11.7418293542518,2.62211375917398,1.80365824462826,1.15703715551764,1.06493207048176,1.14356290832443,1.04083685053814,3.40806941031704,3.64846897564883,6.16918959678328,1.97425619508795,3.1991471011593,2.74997897913451,7.12838406519825,3.76717242207805,2.15917544078764,1.30701476054241,0.0,1.11816191779475,0.0,1.01435808965228,1.05453865355782,0.0,0.0,3.22139466674377,1.07918297616104,1.24649485583509,1.66769039475918,2.29150491433687,1.69427312429271,1.07610568934546,2.6870379080131,6.32327030530834,1.2930773952117,1.11939284608016,1.26330201731147,2.29758687699483,1.5417249823313,1.31023480753307,1.51886822832844,6.09452773644999,1.54785141905688,1.04487549418034,1.23874034526835,5.60916985846907,1.10723554149743,0.0,3.9755778067259,0.0,0.0,1.21544406943237,0.0,0.0,2.40608740461993,10.6890951476836,17.6962356437801,1.02876964893167,1.53268126767079,1.06446126035581,1.15166052507161,0.0,1.00068024477266,1.8121975656896,6.15283747267101,2.54677424435069,4.48821621642829,7.28627153249162,0.0,0.0,1.05042130638703,1.11544972614851,1.07290716551135,0.0,3.82978800839457,0.0,1.12531557645009,0.0,1.16391546371162,4.04081988546787,0.0,1.20494499700081,1.0188922359476,1.6560119288444,1.64032706855645,5.73856365032011,1.71693661440693,4.39018190813584,1.08411246330316,2.07284819647723,1.1670239981078,2.28280493099741,1.11908581966265,1.2548172763419,1.00060660476307,1.25717658489964,3.35769474513189,1.48513008890105,7.44609953601456,4.22632843932159,2.21270969773018,3.53307903690394,3.6004730444719,2.86209541184737,1.0924126171968,1.34708109768228,1.16967184823111,0.0,0.0,1.42702272515085,6.12915099742872,0.0,3.59896889454583,3.67966369316689,2.9079868610571,3.50300548514545,1.25164550558891,1.40415697196214,3.37769313302459,1.04201953545604,1.33668862213278,3.46074325454282,4.64791388147031,1.21085734805614,2.47016497385609,3.61962607049957,3.67012084586053,0.0,0.0,1.01156331208269,2.06134763812213,3.07528459861557,2.0264268132922,2.6157443356313,2.94734451467095,3.49073031464918,1.86919898873203,1.13904296594748,2.51844023412961,4.59839776037728,2.12294263742518,1.19030903394106,0.0,1.13024822229138,1.02410019365057,0.0,2.03325646497936,1.56105299798817,1.16129944419963,1.49698024449535,6.87774341472798,2.31474061330947,2.32576313817814,8.36746398915843,0.0,0.0,1.31186855443961,5.34190116174865,1.20245707039772,1.17777139981628,2.35010142905515,1.30918761949729,3.01609734238737,1.47328285833898,1.03609803380382,1.41297115610837,4.66151528891442,1.5614428512916,1.69701821213485,2.197165488212,1.89161189399806,12.8925600904661,2.35206916168477,1.07734904530768,1.60154056441371,0.0,0.0,3.01365070473666,0.0,1.12674996699652,1.46032610507273,1.30715491311126,2.04990577498876,2.24417646850087,2.72087309099139,6.70669215893566,1.67197337504023,0.0,13.9287065523806,3.15653172985444,2.05458352908017,1.41778954161806,1.61203564697288,1.65956092090274,1.22339824604282,1.84535647312887,1.98103581108514,3.79161232093168,2.33218798281445,1.30026313511486,1.88241012797916,6.75325441943219,1.11043122533424,2.52599110487545,1.00337223575902,1.07469812960914,1.7529465026149,1.64945685812076,0.0,0.0,1.60349550320143,1.1970247344235,1.1196307723444,0.0,1.24687361987337,2.24530463195857,2.53803619166276,1.26989981545453,1.51649364067997,0.0,2.5550051402138,1.3880934569526,1.20095483455035,1.12754796076742,4.14194977440213,1.49248808891553,1.15608356680917,2.01584065346533,2.47492129621044,1.79699634673018,1.26856979933884,0.0,2.87478814894347,3.21224083341757,1.81916488217055,1.12645737573511,9.27658338673284,0.0,2.46329472200117,1.17784421544802,0.0,1.07423510020877,1.23645251378582,1.406883430167,1.81204717610953,1.13296627816188,1.14676046823006,5.44708908616623,1.11817343094686,1.59421997179942,1.43893934276611,4.48713924329418,1.42354081533168,3.59267498294223,1.16863917194353,2.85964903784237,0.0,10.8010316150958,1.09138073448775,0.0,1.46678523382462,1.5418962808175,1.13640430956998,1.08790865618666,3.97132894013673,3.27687654435439,2.62197694412324,3.51380871451553,2.35106942011616,1.26090269341437,1.48697909110297,1.53791729783133,2.74601517930232,1.55772049892358,1.46170400233749,1.72792241003276,1.07509535084859,1.22215007071081,2.81206222994324,0.0,1.19444526723415,0.0,0.0,4.57442964768344,1.03332646072975,4.84993392225421,3.30281396881632,1.51532854874357,1.15948910068574,3.22280680066745,1.24608340709039,6.00357672869405,1.76556785063488,1.25541500427128,2.87845891145303,2.84941871567337,2.48822372000719,0.0,1.01117489337456,3.02057333856753,0.0,0.0,2.71625927791793,4.47466070342212,1.95276147498733,1.09776511078871,1.07637414019059,1.33339060646343,2.25246336973976,1.25885614984928,1.60420977368634,2.83847592271241,1.027434996907,0.0,1.88829946573902,0.0,1.52592947074796,1.22232852754423,0.0,1.11724224099646,1.09670392855555,1.80310994632574,5.24620315562663,2.12534783676656,5.04912773315275,1.24143851659841,11.3393093300982,2.34903967933505,1.00130091390786,0.0,1.26066975095287,2.07517021517174,3.68098158371863,1.66447578282899,4.27654675366836,1.20527939671667,0.0,0.0,1.27802531061873,6.65615253409725,3.77510315266546,4.36249173065879,2.98272454008006,0.0,0.0,0.0,5.29232003668962,1.17441967465388,1.3583101819484,1.35648608762425,1.292597401133,1.66463013799341,2.36516588493645,2.48138148286166,2.33147680616376,1.53128758653834,7.83776260398741,0.0,2.18056606561468,4.34190630962851,0.0,1.74135962791756,3.53913988476323,2.69713853960098,1.07308927854555,1.05707322988693,1.17848906478676,1.26089661589649,1.6317307143187,2.09927437588437,5.36611664244896,5.41727906618395,1.28579397215988,2.59424805214831,1.11582921025635,0.0,5.17994470526573,1.41003387799237,4.06473792282971,3.76512668629859,1.47476362938328,5.55333098072619,4.98160026380925,0.0,3.95532439155987,1.30736566599214,3.03150779222197,1.57225966987641,1.19107550624934,1.68396241932595,1.8318196532987,1.33283756524893,1.0280817091611,1.89798127580195,2.36873885513306,5.16456553657332,2.06151226103785,4.40717987159316,2.9665685591832,1.74396734049871,1.00622034543521,1.27218085860194,3.17805431465518,2.04384158665242,1.61104747773737,4.32021066131011,1.79181839093974,11.9181813878188,1.61865230435425,3.84456016095892,1.74093747338181,1.20729542522603,1.1467597159203,2.29914814993614,1.05156712085474,1.27631130148004,1.03894364887988,0.0,0.0,0.0,3.86765174442231,0.0,3.82352607227977,1.06915534016489,1.0966273939491,1.69696955984934,1.80083244186708,5.17358058793805,3.45321010413357,1.02961596506751,2.35704662102508,1.30082040782143,1.40017204505417,3.08800745098801,3.84006098400769,1.36092516396943,2.18495814981612,1.21839706047997,0.0,1.09119024056286,0.0,0.0,1.7631225881509,1.89650447306915,1.18800063571291,0.0,10.1581088004653,1.62013798721796,1.01275500743162,3.15281061154159,4.86204959739652,2.65653177654023,1.85614455203199,1.19653933747852,1.27591096729977,5.25888842111548,5.60662857577318,11.6208566859242,2.60978515463362,0.0,2.09158873004781,0.0,0.0,1.3964236420511,3.3231324954855,5.1926085872086,4.78760970300767,5.69979864597249,6.12954022273482,1.38911019320889,1.06643400543035,1.03511439758859,5.77068353897356,0.0,2.07362339831001,4.0167620732646,2.50275227176395,3.42645991638157,5.37683190866591,2.10309202103075,5.42290306408609,7.90538313625191,2.93082482589078,3.71629402480339,14.4564879765204,2.21040676220092,5.71102653540221,1.41580860877376,0.0,1.60445096804389,3.17712167635647,1.89815449597016,1.28423265331688,2.34247345461764,2.20342361153903,2.57689915912515,1.20375577499299,2.78980357909829,1.20634725764923,1.49089267669904,2.09606074230368,3.34507023566888,2.41854384261982,1.81168968898359,1.02225546372028,2.20743220145391,1.87338097218629,1.58202541343628,1.46184271808758,2.37280204500994,2.71265483325842,16.2860196134741,1.97837758777978,2.98614348008401,1.53939551202002,4.99956962859024,0.0,4.24265592874936,1.15735882781038,2.50310175613276,10.8609066592836,5.36302617162604,1.68170934071475,1.8633034738928,1.08488527766846,1.63259784431275,1.97792936620326,5.0012846011631,2.31302841724359,3.34776230763741
50.,1.12903841518336,1.26333286491762,3.0312963891752,1.2137919170995,4.54567453123609,2.3088197775268,1.01461614513043,2.01849537198849,1.54124681016611,1.02744482164182,1.51296638706979,1.5860184514494,1.02519966980749,5.56260820839199,14.3427228337662,4.8011654390581,10.3969479533071,5.06501280106201,18.0220886344735,6.87983141006098,5.89084439113095,14.9933167220401,3.57532680482028,5.1730655781765,4.98818017155438,1.15729449282588,6.96903672639932,1.46479241409276,1.89209471836885,3.46566062261595,2.18252204514276,1.04920365508621,1.10540190821973,1.71572892544546,1.5732964483385,1.10443374826021,2.13235865201198,1.65502144314521,2.22941922371308,1.61670415857338,0.0,2.87014711764766,1.0256709137054,5.61745666178543,7.63100091937209,2.35486332812401,1.30210895252321,0.0,1.95743868428388,1.16575351858594,1.85573516035355,1.1517610030371,1.76716294492703,1.09897235540415,1.09546619204155,0.0,1.03665691931216,1.11460754979658,1.67061511791119,5.40423826549115,2.33842058592098,1.18953824450236,1.14655456415808,2.21911958357702,11.5161644255505,1.5799151170076,1.20697532362001,1.05526379743949,1.83239205470889,2.74757332994791,1.02519386686955,4.71998913245409,7.04811301501729,7.1612554751075,5.53965282685186,5.35510229377904,6.35906731069753,1.26667102644758,0.0,1.48705491393854,2.0166683105452,0.0,0.0,2.53064852820735,0.0,1.61975981793425,4.52311429936724,1.02128228284795,0.0,6.19397434213047,1.04754336717991,1.01251188721661,1.05306898585419,1.02458113379868,1.26683161058071,6.10798109498028,3.32226143883743,1.68935254290848,4.07106076457936,3.06649802041567,1.90511317347503,1.14476692603129,4.64967908354286,3.02899979756402,1.35601763861159,1.13929646064638,1.00722006097797,6.40999051168161,3.0957444356214,3.29204649932271,1.80811419557288,1.40160771341123,3.07879659467185,2.55065221851895,1.2828429984408,2.09663965528854,1.28407465094447,1.31538232696999,1.01687683348174,0.0,1.70544443452512,1.00658170498539,1.00245703226902,1.44049521643951,1.06984335285065,1.30997581810188,1.09168175770289,1.07102381292328,1.13243115477865,1.45547722602764,5.09746202236943,3.04595551946952,1.81976739464602,5.33626284569231,3.43464464127783,1.11815149873137,2.66435785118971,1.10179736365802,2.10913980038684,1.33060968324238,1.16920832261378,1.05692149233513,1.89992033553682,1.11073585881332,1.00000141062565,2.85821137851103,1.39349811908667,8.01439573509388,1.23016273073563,4.43303474532026,7.88577335290505,1.07514399391068,8.01377710780648,0.0,4.52477976972581,4.59465850905149,5.35967050827801,0.0,1.6167060445632,1.10391851221707,1.32613672293892,4.55392148679757,1.14479417536919,1.08318234575567,1.20956040471211,1.74950487249277,4.5578048379982,3.02968587945654,1.35408610665196,4.71008974390469,3.05329229713882,11.3901739354014,1.15422619982205,8.04316894519917,6.51346273599964,6.61431253602465,3.83621663384889,1.71062935512778,1.00603153022265,1.13581698897438,1.56612284110996,3.13809888861639,1.04539429862765,1.0681805536022,1.44945379203698,1.19093315110309,2.08453079811449,2.00561436466152,2.00862847147595,12.3169413621562,1.09464629845109,2.64662056359782,1.67730188686572,1.57527685886653,4.00053497238824,2.05477999962904,4.99271191230497,1.5731142670349,1.99265616746879,1.66205932954157,2.20444185344585,2.02930943862101,4.26063140171258,4.50162911450602,4.265878593438,4.77667275805771,3.87061217410613,0.0,5.88138940021514,2.01382974006471,1.99855929743113,2.6518288225943,1.14536572418299,1.16116398765231,0.0,1.02889532620402,0.0,1.0822414770954,0.0,1.0432209032888,9.74182644441384,11.9718206665349,3.9476003154479,3.05676327630819,5.74169266940744,7.65339962695475,5.56386998606239,6.2195847795582,4.81468452742909,4.03909434481417,1.31255877312352,2.60121081833334,1.99253725145645,3.1913379087782,8.1971340079756,14.0556050463576,5.35169339219799,3.82585366687836,2.73988591742224,1.40722736893372,2.84381184537682,2.21054241028891,3.70169248248434,3.41752288864546,1.93385935562501,1.45823261385216,2.72296247696212,1.60085486184409,5.51142022313191,2.08018413592879,1.41606343587701,1.7233104560631,3.38487748657889,2.61486439830197,1.18507434790455,2.0571065653916,2.20836183197691,1.60112670904348,2.06609636803053,1.84642523146378,4.04388752265854,3.74196341263034,3.01182009820196,5.30552666335147,1.10374747079262,1.00155856922246,1.21842907511063,0.0,1.62064326518204,3.60285021977411,1.62433005306602,4.88485574959658,5.06557453020168,5.28020264054066,2.20134768653794,1.32565115345253,7.85842310491238,2.47704252509981,4.07504404509606,1.104075464289,2.79174745626875,5.48529579013889,25.0552781011032,3.11964302073021,1.19676372540719,4.4326357539279,1.11510783629481,0.0,3.36113005603208,3.17936695083978,1.34147277694896,3.83132128308193,1.72261506748164,1.70605048697185,2.31838244071666,0.0,1.47928558844681,0.0,1.57468057422156,1.58006686763796,4.85967133203178,0.0,1.2628461303631,1.61077627809276,0.0,2.28225078102881,6.64746282239132,6.8488473696665,1.14446610568966,1.44552089292359,1.52462239262653,1.44806974957747,1.72794675193959,1.23924434255462,2.12621710172125,1.01511695026414,1.09928429158595,1.274889779744,2.15992821994258,5.24013857886407,1.00559212202762,1.81580784209822,1.17809015664096,1.08247791643568,4.69603580745726,1.12883779767738,1.24355672675465,1.80471503480667,1.63700280512323,1.35231829503377,1.24922616786041,3.54215475721506,2.73141333911735,6.38372585054888,1.09304821238867,1.09699519222349,1.20050099777569,15.470192398331,1.32655037797137,3.86597475428857,4.14415468825276,1.04253541855541,1.20628456543587,1.62299810757689,1.33088762085008,2.52238174171647,2.30461756224778,3.19036345422512,3.19004122561298,7.37373888561922,4.17344834812082,5.26012943785177,5.96963289832239,7.29970112530541,7.22594731143991,1.45750513468556,1.40067748851506,4.67375838231194,1.98857457938434,4.22122280586715,1.04399095537826,0.0,1.06973653890041,0.0,1.2289470106863,1.26900640869436,1.93811123513982,1.99160544685498,1.33392098521177,3.08426118036507,4.80581148551311,2.60450148171055,5.36578542330207,6.99047551782842,5.13870060452969,1.79612405684473,5.50984334527898,2.53625747714111,2.78369045568405,5.19849647541799,2.66449057882166,1.13776025603323,1.66618559667839,3.92525278340445,3.34051967254937,1.31596451375691,1.86193417684131,3.68898343950566,2.79042215272917,1.99259148170366,5.26796441015366,2.62105012168727,3.22688922185403,2.50289975538961,1.05372435108415,3.49385909887056,2.39192977834396,2.8280640546218,4.96013521720161,1.1900740923577,4.0155838192573,1.55365619117894,1.19623559735703,2.64089470765141,7.51288309848534,5.4476299288603,1.88399758115937,3.16721514124524,1.27691862078859,5.90679614759545,7.23226954461627,1.62772546893101,1.16964747784895,4.0456221542773,5.31677042245804,2.73807645548413,4.27328937073265,1.6593528446098,2.14313853136271,1.17337006999116,1.00704397819974,1.02382631667351,0.0,1.60064200276621,1.27236042742957,1.15095899060726,0.0,0.0,3.32133431930241,11.4329784957124,4.21223493351232,6.39549295934217,1.91383068576656,5.34780054407411,5.40915664293138,5.21416352504842,1.9771575420898,6.48354756315421,6.17171008723837,17.7907183190744,1.6738591648319,2.37777456556237,1.53895683966107,2.37023143677121,2.59293862680761,2.29425239765243,1.10466974167983,1.30054545030293,1.02156553132025,1.28137815914307,6.27124766007705,1.39451632686484,4.31318272365608,3.30434429051776,4.6043810417514,4.50792891723792,4.94687871857351,0.0,1.1102811987646,2.99313274767051,4.38147715507513,3.73194350123349,4.48615516527062,1.58670799480243,4.70805953471388,2.52353977326981,3.09123715508674,1.61711822705042,1.56499947478203,1.02330586146118,1.4613142201441,5.3615628387888,5.52840566039776,5.83189641784783,5.96557340101692,8.23899822143385,10.7053954901429,2.38652595428182,2.08465654712798,1.61605337271967,3.75728124935397,1.21327684053871,4.87196512410247,4.28855865032884,6.05783424624418,4.85355285236654,2.75984010863006,1.68347949698039,1.87578766578699,2.27846414471724,1.03441957122243,1.31134505994343,4.1379195837282,7.14584958615034,2.59221388438884,2.9454852712934,7.28860598135552,1.84105303918217,2.09891312153542,1.20294213019083,1.73761731949321,1.79413869206618,6.44571781394129,6.05033509610845,3.95452643250758,6.54916146556548,3.5954861073953,3.3566088282905,4.12938213517352,4.94619822194586,3.26213098373854,4.37265935717624,1.35137270474464,2.80049099693828,1.47874563389831,1.16388317707758,0.0,5.00726320116732,1.06210858818811,1.12175294926773,1.22983490121622,1.35707825694762,6.68241751126553,2.97617650368502,2.11156535203399,9.79934690016644,1.77869668572959,1.48610647579595,3.60244476378971,1.519494858348,1.27856482481828,1.12227483680611,9.85936229698286,3.96731426644142,2.76050138676931,2.37013522045664,3.80622921376406,6.35467802597956,1.4940406293507,1.80702399439395,3.86903893130589,1.60891021560244,5.91313658040365,1.58545348593792,5.53979288004016,1.16087902699158,1.05033899035567,1.48707422986533,4.27904917131935,0.0,1.73104418676156,1.51190896827507,3.02361699261075,3.74547006970125,3.89095190119691,1.00972859164454,5.26082656198565,1.41080564225973,1.04794912766848,1.30445123897531,1.23059045022611,1.03057839536092,1.01735516865107,3.2550327378443,2.28717524650326,2.03795621789077,1.56895008811983,1.8135124861103,4.88947982384664,4.56598202877426,1.06701933435504,0.0,1.32921428643989,4.84180859782105,3.21037523309645,4.26652257906398,4.61959923008563,3.16026041448882,2.92929305218688,5.9148194270454,0.0,1.06511971282308,1.53482632654125,2.66866318500339,1.56488460854836,4.40297179793775,1.03353569666233,1.04287796337844,2.04229826388655,3.04162266356078,1.31135208303359,2.58523626880258,5.6185206111225,5.00854133057885,7.31671085163467,7.40635774431777,10.7185423067904,6.37883088379444,5.35748721811364,6.72876920615885,10.5639226717769,1.81522069763424,4.08216898469913,4.12191636625796,3.90317981996295,1.07683920753185,1.95702138096352,3.50424318554552,7.66539095613955,5.33543396876807,7.86729857330806,3.2059943537699,1.5848720163518,2.78367404188413,2.20617272567328,4.40456601883951,2.28038919355509,4.40474488477702,1.80260578085886,0.0,1.34053834985795,1.40593696369395,3.86126723621895,3.40058880072369,1.08249318163508,1.38591861427753,2.07735722262622,5.54212042760346,4.31267039271236,1.1730336771842,2.93794907998901,2.4526216517989,3.32465825574031,1.09851066615132,3.12761658875084,1.16224405968908,1.98429819762138,1.06194442186426,1.20056433538842,2.28304868079597,1.20703582330222,2.88623277693527,1.00036764727371,1.12020457042612,1.09651546974047,1.11129291309594,1.90152467622083,0.0,3.4484501066558,2.26123360989764,1.44897830929745,1.24413154183203,2.09336738202374,1.5664399583096,1.49924796565067,1.81989535306847,4.0930458666537,0.0,0.0,0.0,1.20255607808949,1.39738806458876,2.32204200482496,1.84564745371332,1.03318059856218,1.0133462358918,0.0,1.15894943244933,7.53207903558358,1.44652593697164,13.8702675097746,3.98954221039455,2.48264220155262,1.8982625126057,0.0,2.25504769811526,0.0,6.53969923652986,3.45575709530443,3.02731158955417,2.38832444687015,0.0,1.98460260683239,7.91446444233353,2.01461881089212,1.49128168229078,5.55293166436074,1.07256326315089,5.64610592395738,2.01577196772161,3.54265487163475,3.12432125194451,2.14706846907795,3.43090430399678,0.0,1.03555479499665,3.73043268476568,1.14427901115751,1.1327123655153,1.78388507835523,1.03848858639902,1.14601124388713,1.16699819303517,1.05698404238669,1.04307642966448,7.45512531167484,4.48521879555335,1.22430456125639,1.04021907988004,1.2451143181794,1.0356205253184,1.00232910839425,1.72586941097223,1.54381056854554,8.52514644865637,3.16763111321988,3.35798534312087,3.47128103402268,1.8898445373378,3.50583556795069,1.9005586801161,1.97165971235089,2.49386138408269,7.06579497144646,5.44563583424627,4.71340762733028,4.33914826625297,7.02836730065722,3.6591817592484,5.34409933720206,1.18154792319041,1.58489651469164,1.47482479693441,1.50422873819064,1.02884624292008,1.47307271535562,2.83284409643404,1.43731869123047,4.68877846404258,1.25943052831311,3.45760996209385,4.00996058803359,8.32141029553165,1.09327792299491,4.49766632372563,2.52302237629235,1.86011039833461,1.85978008994936,1.14684850664106,0.0,0.0,1.3820780292511,3.69856000667356,4.64721949929929,9.82390431352938,6.18502012761182,2.2626363422319,1.77755870090837,1.24833821503009,1.24349090476838,2.00768156537218,1.47439799965811,1.59769878207753,1.54081062565919,1.39607795821291,1.15383222459574,3.33999548040264,4.09630113329901,1.23478298515167,1.4074237362861,1.00697181131718,2.86832679605741,0.0,3.93848218190527,1.09677002532214,4.90506873704543,4.44994817742712,6.21733580665977,2.43822805593919,3.7867404925382,1.99832660177055,2.13296411424992,1.73840436309413,1.67985824774528,3.72367850565186,4.83497867449905,2.27677937066342,1.71395294101138,11.9542570275114,1.48749296042608,1.91399978038642,3.64558412249885,2.07689043173475,2.01640916204039,1.72715452834216,1.91511041269958,4.39794009090287,2.02972134825321,12.0016488548372,0.0,1.02663063200256,1.0733113188605,1.41161245915003,0.0,1.42804422197205,7.64852978841454,5.93152449810838,4.22392114646841,6.33905610242064,3.43991811705283,4.93449094698692,4.59092815197442,6.31724083060898,6.24093899958191,12.8511224328272,6.00942322302469,5.60345771455402,3.88703458134156,4.09870037766509,6.88148337872018,10.3572894049174,5.05711383222758,4.18579948629482,2.31769003440613,4.88140221043648,3.16463775951179,3.60316502676645,4.23335670090847,10.7161989102947,8.2665497192025,9.23608498737811,1.58042500017764,3.65636965637066,9.60863988748114,2.54323534070221,2.7564680100563,4.42484806197069,4.66704938571631,4.20146464810522,4.3987463947415,2.73992759079042,5.44565366060811,6.06043026038827,2.06553231798293,1.24974881580507,13.5771703463779,4.59335172646553,5.24607947525805,2.62954870902464,4.64778887295428,16.8390950770674,4.22253555194251,5.66953951984381,2.09186557318549,1.09645036754279,1.68565666673708,1.91952224550809,2.57880457104346,11.8463474281342,2.10092884217841,7.8497431915338,1.62735618177289,1.85290847439807,9.13144794418129,2.10277214736809,2.45098569308294,2.24386570584637,3.5166051541226,1.13505535867367,1.47557362716153,3.06290041178842,1.26322409980189,1.06411723065953,1.18437759802713,1.27560450904525,1.06955679471117,8.24045572673369,3.07195804528367,8.28006280742357,18.3709335774312,1.93781197811217,1.69560022654269,2.0097760703586,4.69770098005885,0.0,1.05987497239382,1.03068676183537,1.04786278618355,1.03062031460438,1.00270427891797,1.18694823317861,1.13230712475887,1.55412660568942,1.18807396170503,1.1022144331294,1.72770088458193,1.0274919957787,3.01094891277809,5.3786453726863,5.95690952860881,4.81911016586319,5.19204382567772,3.01412034097591,4.16677711913882,4.85952396641477,2.9451351111066,2.47507725713501,4.928578945725,3.78224614777968,2.82067995793081,4.95637953113645,3.6888477496137,1.43862182089032,3.63754377794524,1.28588902110329,1.8489226548263,0.0,1.63472900577622,1.28785622271992,3.27797017988087,1.4194543383899,1.93014068141561,6.31653815320045,5.42068947737568,3.55847964533894,5.20355149539004,1.20493658069046,1.40773722429645,1.36949462402649,1.35433288206166,0.0,1.15374670787584,1.06164143293117,1.32913584882528,0.0,1.52568257274314,2.068241221384,1.01835415334366,2.40129505894334,4.68939952015382,1.44374089011571,1.14403098388845,4.59015641160874,4.14104576210836,11.2072476014182,0.0,1.18727206899412,1.24446169602247,1.43582879213155,2.10561402858254,5.31197407142323,7.46646201610927,2.88871167128068,2.06297008173735,3.77040902989463,6.75172136444515,5.71937106599478,1.04143285206579,3.24313395129663,4.0033865952245,2.91494753550018,6.72332008229434,4.43395104943991,6.94840507970201,3.34214225316487,3.4035440699688,4.08684680797884,3.02193880626368,1.34337798630163,1.06053866200869,1.06085156703748,1.01506630859748,1.2134405542231,5.55959803833409,2.48037677855211,2.81578727560811,1.0127474109404,3.38674482571464,9.20368557022828,1.86574575868663,1.79447960788646,4.46221640232156,3.45376084888532,5.11504151352019,1.17840785367624,4.47598151188796,4.02137013282841,4.73039737557752,3.04252842060827,4.47479383270119,0.0,6.05192447890015,2.58823018177143,3.59352528943493,2.85691525103786,4.75838639242616,7.4581823527398,1.27363673830733,2.22592121773229,4.58488568880584,6.11081213647808,2.78560261469434,1.75652341162972,1.87037151318889,1.02904404106981,2.29531320267861,3.28958303248316,5.34643845000102,2.80722167252661,4.62317383748936,1.21817307176835,4.50520647063714,1.29049752388478,4.78366260791957,5.98036626241593,12.5716702186837,1.0314329087189,1.09436799811729,1.00734407723137,4.97111658326259,1.58324975131298,3.38431437818476,3.62879043757651,2.17726630877895,2.57440425940922,1.6182388714851,1.51608831466986,2.99995898412062,3.07496057117146,4.77470063180892,4.09146908705308,9.44072448773922,3.74078795026754,10.8013418771778,3.40949202935108,5.26705018715293,3.24612819096974,2.12254350144097,1.39322720060714,1.66208504398334,7.94728306144944,6.85346279614332,6.11739713079062,6.34996247358437,3.65310442345951,3.51789454748242,1.24184332489699,1.15919814950293,1.09311183435768,0.0,0.0,5.52065077196146,3.95938582983177,2.1175427283444,3.36445208018885,1.05339818218426,8.22740782659992,8.21946102127168,8.24770492489717,5.2818649831259,5.44992776962189,3.34237480337511,4.80034409591109,4.92430762939724,4.30759739679214,3.61395522417401,3.35613403384151,1.59302249911805,1.23005616047814,2.99405647195521,1.10902187720803,1.04329070974557,10.3735870115867,1.81612330753513,4.06660796351861,4.16291538548974,1.46453508441876,3.97890907649141,4.18334426641913,1.60296457612624,2.10242578268366,4.29205991866528,2.07710036842494,5.84721339470223,15.6211112009404,3.6861771960108,0.0,8.23566613860041,3.53286854721402,3.12674565883877,2.92300665969445,5.09399869767582,1.97919752091637,6.45895431356461,2.54418911672303,3.16314276921743,2.28204420675551,1.21820954387678,1.108395829445,0.0,1.09261632724578,0.0,1.08645068904808,0.0,1.25702183568948,1.00941608057527,1.14939449664488,1.14266406285973,2.96655458778207,0.0,1.17546151832196,3.14476637442326,1.49436275488573,2.44537557478798,4.58600071724712,2.99983561884418,1.3915448794479,3.67314232003495,1.22415078836779,1.11489833855007,1.36536753333612,1.90711230423902,1.8809449602043,5.38808165957011,4.71535436575141,2.21212555136156,1.25818119720964,1.37778977694163,1.81742461709035,1.17033149179262,5.60178075261442,2.04913491500513,2.96557124587949,2.37679637862879,1.07376395557148,3.10463070868893,1.07696792518185,2.33383970688352,1.00065568741677,4.10616108289782,3.67577706622994,2.50176202378689,5.36773802603043,5.01564983392205,4.32103941219242,8.50485374265956,5.83254162705984,2.23873291518911,2.60812030877376,1.40674901522259,2.38190498606451,2.4058820899681,4.78980942703329,10.4631460356993,2.44167972671422,18.6923098105898,5.65477574037244,10.1402803420448,5.53948989665796,14.5338764470584,16.2261887107864,3.08561686634319,2.71399437413216,2.09126085487168,1.42705427168298,1.38351197202253,1.35078439500352,1.01148928692536,5.91191072699567,4.06623525566537,2.50708911092405,8.13307143935589,4.31062156955045,4.33333316683541,2.40180091699942,4.20858657420401,3.84527440010697,1.25999499616446,3.7392660887463,3.14163080813954,3.15000332216992,3.56196240240423,8.56511312796386,0.0,1.38817759115188,2.78603234371331,1.43697082474998,3.07928760899341,2.23185328475818,2.46845708201576,2.11003946456545,3.115129950546,0.0,1.14838050116999,1.52038582677664,1.76907488726604,1.17831233226352,1.36437610424316,2.93619915772767,4.19347838804733,4.40305801500104,8.8701306957077,1.02795779934794,15.3789943748903,5.43589913059126,3.43021957131315,2.87849657116024,14.4073847200407,8.58002679526845,1.01985413664196,2.12726978988192,6.98387420241523,1.86165192000131,1.31601762108219,1.53688925210178,4.81501109320855,2.7090441999649,5.07036497629037,1.92087091264431,2.80813957022055,1.04351289881252,6.54829934936611,12.0125619578104,1.34071777106537,2.41871014368267,4.19929702717253,8.60165846469121,0.0,1.0523368080121,1.41631476409743,1.17875165256466,1.48321313093642,1.48049714594164,4.98220234840215,3.74250684610609,1.94754494161668,3.12834182974661,3.0109495923254,11.4528692138141,1.78440831854411,1.13131116488723,0.0,1.22423191529416,1.13736268052881,1.25634196432848,1.26505176567033,1.29324673691084,2.25001745462727,1.10924228622984,1.25531706476242,1.50459422814919,1.55382538640686,1.26502694252189,1.31369333943665,1.01690346890862,1.25503028676531,2.07537984775576,1.9967684013105,1.22213114272812,1.03531095859017,1.88161679801963,0.0,1.17733556242813,1.35034266103226,4.33546604894304,1.5027523670773,1.38545614731337,1.4625367361334,1.27040892474956,1.61230682172963,1.11248176882594,3.18512181174549,2.22097730913699,1.9280015920219,4.12294585106684,3.61456866080581,5.6680593832701,16.6500077352982,3.2072037909982,0.0,1.03224919183001,0.0,0.0,1.13160956800501,1.26151630161722,5.98346650061267,4.61933459469802,4.78371276662963,10.656856146746,6.41084040626346,11.8356636558708,1.15497296215974,1.01757992560069,4.09530967408366,1.628629097525,2.64908150131721,4.30907885813079,2.85256350761716,3.02122206053613,5.08630022463455,1.70281734525588,2.09299593823581,2.60817404786157,4.74999686568848,1.61442591841664,4.6018006659883,7.83599595829178,13.9687916129412,4.73836833472046,5.46745508225581,12.6852140592945,4.25541020370728,4.65879394616021,5.9760729341377,4.71262453093796,5.2668341601934,6.47934001591672,11.4072686798609,5.24698537293219,8.65488209462672,4.50923900718091,2.02840639027506,4.5382688286991,2.10175795106729,2.68482676552896,2.49333690641955,3.29650309540842,4.23905032198948,4.43356609813065,5.8211641288741,6.09522799070566,4.68123753640365,4.91748095821152,6.05287046154836,2.83944769919597,3.17476765269647,4.0379339621309,1.91924915133548,5.11119439025362,2.60597294140288,2.96393297476367,3.09549660726102,2.87265997433902,3.29000387491582,2.21616342744307,6.94098338153201,6.85707563861958,8.51908435107167,5.48927555903547,15.2932826099423,6.79730713516466,19.3271474662981,13.6536281357405,8.68698181508478,5.72234783868114,6.71530521589725,5.06090186050213,3.84195845051273,1.77134625927524,1.88468654358393,1.84499789548724,3.11175216221213,4.28972596882511,6.67359664212493,1.09227232074921,1.36135499327252,1.96778641227898,4.96590375499072,4.95891070718784,1.82054679037364,2.69848665591837,3.58314505621607,1.31201111326281,4.04819196968343,2.01169925845724,1.29488213221778,1.66094978049712,1.89958794796684,3.73168881372047,1.06255105083414,1.3645673381129,1.08402046999205,6.76480686630613,5.59926060825275,6.86754789279597,6.33037563538303,14.4468279412864,3.75011907813966,4.13024854994831,7.82221940855647,4.94535537179161,5.61984437824216,3.80624441437914,5.54924256264478,8.45076420285994,1.2195004048853,0.0,1.01395219986033,1.3757611300564,3.95688440415964,3.84526855438506,0.0,0.0,3.15331449557104,1.05575507211566,1.1220299395531,2.0046904189988,1.1344858041477,0.0,1.06974976527821,1.09552434049929,1.28161242997437,1.38138456243714,0.0,2.7338246035307,2.55644371165165,4.64590107942502,3.86114777410383,1.45932482612364,1.58367796640155,7.50240872128026,1.16561717722255,1.00037938044223,2.98120578546658,8.02789589489582,0.0,5.54838941469753,1.67995175315109,0.0,6.20123263115013,1.1008453937581,1.6364252857424,6.23202602098471,5.53490532919228,11.0625591274712,4.76296371917625,2.06573546437324,1.88937263258833,4.15128685873676,4.83333893259138,5.0954344525532,1.31742206983639,2.53930278607048,6.2233848324214,2.29361743128853,2.2648483154323,2.42027256497087,7.23249299017405,3.59683837628266,9.8029106127448,12.2682665004133,4.2298577359628,4.68423992036389,1.01677191288009,1.71627856541338,0.0,3.58845978643163,4.51725909149564,5.97202327368103,2.88157831639302,1.2231613497865,3.14286216319065,3.31766084933784,1.41379283727844,3.03871567279956,1.00587669508026,1.18682100056323,0.0,0.0,7.07015546604997,1.73665089151613,2.27145838637531,3.78174939414338,1.20975391957662,5.98053567721747,1.5021896524653,1.46229098845156,4.46446688284748,6.89216533666688,5.52484317132949,2.83153220042485,3.53210321008397,5.31691120444054,1.20725507617019,2.39093499675161,2.97906453613088,3.31677723275396,1.87678870580425,3.57593525271085,1.75404480279535,3.31280866299031,3.53014794623439,3.12408188974945,1.83289555753148,1.29328499295142,12.7949718855949,2.57873996547049,12.2398630394229,2.1032061304335,2.85016353713827,2.27150345714463,2.45147539624451,1.74730344610717,7.02825215933317,5.24224389077907,2.81009293650596,3.84527278526922,12.7546666828415,5.43074472420138,3.36658371320277,16.4955562192746,3.53442155700433,4.88575379121068,10.7273642009016,1.79433722234207,4.63109087953314,3.10280079208622,3.56974647676679,7.31680669932345,1.30590381747772,2.4087434588301,4.76951612577839,4.04129894533184,0.0,1.32096669745792,0.0,1.31020375048463,3.3269179845048,2.6251037794305,1.16776980557525,1.21535763987035,4.17118027952402,1.48921095716483,1.23656232883518,4.63001227833805,1.37628069088115,2.02874220527073,7.80199430745578,1.25762110721055,4.30798296246986,6.78221075921786,4.45773348266337,6.34795634503509,5.64078536457754,5.29878448213116,5.71977744774124,1.21798695352969,5.35691964969435,2.05282524072162,2.13730535020111,3.81649173260182,5.39928024983119,1.05880297603076,3.76483211192341,1.58234956270543,1.75064268915794,5.94733962871264,1.14422821266895,1.60931038922939,2.56620199917167,2.03615477656277,1.02513638183245,2.0873629417893,1.39787299903625,2.87281866467299,1.72754479167864,3.96920039554148,8.28750720377086,2.22886345785378,5.08983166760609,6.3907865504194,3.95853548828147,2.67638031091946,1.63669391830129,4.66168156541751,2.99327402039735,1.69362953062695,1.6298246523677,1.83994211269918,0.0,1.20816926621584,1.6673029540762,1.27216083464688,1.33441234138067,0.0,4.17714955199357,1.43020043467325,2.96803062130892,1.10288702352341,1.26275223214938,1.49522871938406,1.19898932844386,1.43495560338035,1.49815054370622,1.77047917642617,1.10326808411174,1.9683153743584,1.23650461183575,3.34013014582377,5.12258719384152,1.9374920191204,1.34532780692787,1.01542207735081,1.07420185072724,1.12102945951261,1.10339794448433,0.0,1.29886619579107,1.52584014658792,1.24714883984594,1.76561996067521,2.59745755829234,3.83572352822549,3.12751347731132,3.26880108146436,4.64592491702128,3.93639876821749,3.72876249396866,3.16025236313381,0.0,3.89312063546933,6.18279916095506,1.51821565963048,1.21902596786068,5.05357327543655,9.82737144962369,5.57748004318347,4.17483330957207,3.58374856762492,1.52625623171784,1.63247791927075,3.11454908898423,2.47417385497716,2.84082688331789,1.43267848331788,1.44128160281399,4.14566505819534,3.52797714839646,5.79380890640871,6.78703476843749,21.0330497579206,6.73549706210551,2.52113671223278,0.0,1.06252353757123,0.0,2.03683300689257,1.28960535336069,3.09858812661532,1.12312105527582,1.91111763984875,1.19342301187975,1.18610234956303,1.15693138696384,1.10011603073856,1.54208462663341,1.08537912042039,8.01858119560589,2.0455543686424,0.0,0.0,2.94115176146008,2.96772512436775,2.14052224353762,2.70927665193963,2.86278402469621,3.9470882731064,5.8399496278706,4.61906965221002,12.1859207178486,5.26770784793935,4.8538742939122,1.42306613285054,2.61141032358182,1.18414565156554,2.26909244283775,1.32767880993386,4.70961481051843,7.14356648562393,1.20093035210964,2.6577803004208,1.13218053706921,6.62304176459122,1.05181071622719,1.68458064125359,1.96975855496148,5.51960424899379,1.02138579868485,3.71038154935012,6.79842533701848,6.67093624492509,1.05052509596379,2.99836410695811,3.45456724230131,1.66624512438695,5.44198304420304,3.58928171842846,12.5043919061705,3.44154872409039,1.35270478676497,0.0,8.40483858829211,15.9161355251688,5.00811063811093,3.66387596893293,1.71587691652619,4.02359952494433,5.00891964166906,1.65878694962479,1.79853411938263,1.6414914728069,9.96157540634139,14.9819679275494,1.49064550981728,2.39556819883216,1.13861124928631,2.78806847345327,3.01290631040518,1.70567485593531,1.30230697893287,2.08148123729038,13.4645746347082,1.53862540066508,2.66615172250961,2.01895457795969,2.72037556891307,5.2666856403676,4.82395990687796,2.61972697189753,4.51351589260178,1.35192611702906,4.2346822568589,4.59513569635322,1.89660040077081,1.75487081104535,4.16127041804595,1.34138396410575,6.1381336612719,5.66020849494212,3.10287936578066,5.13339711607382,1.55650405332719,4.42770087692885,1.13970050944993,1.48519360969228,16.2076204198773,1.5733498923297,3.42320553315807,2.31388138972789,4.01849460722517,7.78595075354468,3.98476501066713,3.64137200550933,9.70345336377337,4.75414592410633,5.85949036017487,1.37624271153022,6.42606207973485,5.08503298359158,1.18452031885932,1.53287631286545,1.38235582910859,0.0,3.65136114743414,4.99805100042433,2.09011939470706,3.27741369177199,1.55011462006739,3.08326146749106,3.85471350824268,1.71119700428788,3.38551791113238,11.6240557638971,14.4488582741733,4.28044739785054,2.34361174666184,5.32819334596335,1.55139275702808,4.36618301368199,1.87286134026737,3.99624528179344,2.60847048940306,5.62557333499633,6.30344193319558,1.28550753742393,0.0,1.15916645999178,1.19232420887089,1.74774558691158,2.1690305723041,1.1365302555954,1.10202755920278,0.0,1.02522678373057,1.30773460371334,1.30193853493306,1.41388842364411,1.03003687261182,2.63772158986154,1.11385559303368,1.10083600020157,1.24581363689384,1.82480973373101,1.04420111023959,4.93198944131968,1.82866285119341,1.90112221752564,0.0,2.27372117177146,1.35891063642491,1.1855477861166,1.60247639841241,1.1923473340667,4.21489276613107,3.32016841084461,2.35460133660693,6.42794478880145,1.83144741737372,1.37373907325517,12.2141169440575,1.85859267924278,1.08893234489195,1.17466827081271,12.399162015114,1.72338488586047,3.09344047415003,3.39674246254361,2.86662626750122,3.13196712202753,1.10185355726105,0.0,1.43597704162052,1.64312788183241,2.3231470873774,4.42763454665325,1.17309388580827,1.48810446493344,1.33195521999766,0.0,3.22029064372127,1.51044333137265,1.2081222199788,1.69881336261616,2.00239048140808,13.6772721532879,3.14842699839094,5.86545880345755,1.48178088339461,1.76953376405329,1.38653075678383,2.22582676503776,1.18381531255994,1.26211979815468,2.36984362005601,1.43039912418197,1.87790315704626,3.92153677806253,2.03581497404344,1.22421958093207,1.07225618693077,1.36625334908532,1.22368855936451,12.6483072482611,4.0139074787235,2.63862209549606,4.49045936989623,2.25172767339234,2.74431961215155,1.54936517368778,1.17404700197453,5.37247973465912,2.05970750068845,7.64119861778067,2.1052136147821,1.39672036946935,2.84514512799171,2.05974159532567,0.0,1.76345160887248,2.66551746400409,1.57430426756815,2.27093528001905,6.89601787855739,5.7196380677499,6.19964545966575,5.81898669167975,7.96231608228877,7.56712970472126,11.3260927589655,13.6997018096041,5.10152899018191,5.96715295008719,2.98606703100034,4.64324758302515,1.50080801954896,1.05988058761019,0.0,7.03109161878595,4.7373881285132,3.34328483653408,4.59434953242543,1.50373502846164,5.84266378589447,8.01758945684333,3.66527724300855,4.17179543076361,1.00233981513186,0.0,2.57900034185074,2.11906879458726,1.08337600591139,1.79755347397172,1.25520929835498,1.07801580785293,1.37975020544801,3.16079403290596,2.45930081913047,2.14845103409074,3.33433908966411,4.3144355114968,14.3789973681722,10.093702223557,4.87972155995362,6.31109731895868,2.8927407743368,3.03665703593199,1.03849442179433,2.10247388888946,2.5392463757694,1.02326820477862,1.73008336166672,1.82801139305206,3.20214414865463,3.85635763498098,1.03460872898266,5.55660474649317,1.24944936906414,1.60974228613388,1.22537095793352,1.13937212904928,1.11663094490846,1.11036304151281,1.33514460240188,1.12020780025771,2.25299126000297,1.99788956419637,1.68104046710914,3.83277002198532,1.09606986960914,1.16355818910912,1.06715753416964,1.87654578435365,1.15408223655416,2.33353034174486,7.73675046300945,2.48368152795308,3.81282111447838,2.76075935266481,2.85033727134532,3.02053715285098,0.0,1.2327094133727,1.1592244294536,1.7076635517076,2.08972240678254,2.06632557674366,6.25566493092129,1.89865684450486,1.5924994972153,3.57424791571846,1.28018312972837,2.03241479618003,2.6216946142242,3.7175375497689,3.98441143457119,1.22101456258476,1.06049184442104,1.66831531086009,1.15015619200659,1.01715113437294,4.63240552600122,1.32044050288505,4.68807419488003,1.10981232282125,2.00816870920366,3.15555914535698,4.5946587113612,3.18775521966397,12.4448143843878,3.1696481992572,6.05724901033375,5.86473216808872,11.5368090988891,4.91177959191471,3.63602606198201,5.66376565799654,1.57303072094753,10.9628419448851,11.5840911691947,6.55269420970785,2.46043563961122,1.23890748784107,6.2927035733613,1.08810352609946,2.52039143116448,5.96172393484014,0.0,1.84207953940921,1.0771676227985,0.0,0.0,0.0,1.1528645115913,4.72326630240872,1.5845725508488,2.80088814601768,1.62702427669196,4.99198189858832,3.26374618785425,2.79946131608936,1.45117467561684,1.73552393695468,1.2775164494304,1.05915541947702,2.04312775603496,4.4729782449892,9.59561885873312,1.72048861588574,1.81154416050238,1.05575424867365,1.11924695483644,1.03760495854286,1.3131677824067,1.95267546612974,1.02994317631514,1.45119809757628,1.3164863652972,1.43811935245477,1.16238611616158,1.38769479206437,1.4233299838339,2.07178427410177,5.78939420459063,1.24494562541344,2.56849816259194,3.48226319365798,1.76712398497378,4.0789075483018,2.45316093664788,2.34997512751101,1.82828474254012,1.18975558300751,1.65670003521984,0.0,0.0,8.69297052778618,4.89071974705852,2.7728353224642,1.17362658818182,2.43137475817602,3.42064091579988,2.44386290204638,0.0,5.27294294948401,12.5630830050083,4.01589656149582,1.80440468208595,2.9696566503048,1.678921242465,1.87932743248459,2.05919831843934,4.44085948954627,2.25383118428545,3.1919187524875,2.78405752650511,3.12508709312614,5.81590887699377,2.96278305715933,8.21511604895373,7.06873078218358,2.10069513908906,1.31904294895128,1.1037826318303,2.92056744175633,1.64801209495739,1.68668463210083,3.93508180703529,1.306090972869,6.68248770428028,3.19087868960333,2.09959963707589,1.2745068187938,2.17119890836465,1.56692910366387,0.0,4.65577643217546,1.28172546412699,1.4635281718329,5.81401936859827,3.89808680459303,2.27606911175026,2.76524213792899,10.0707891350495,1.10008536394111,6.55471844035708,3.4860051354469,3.03416627433052,1.00792530010054,4.38708715903236,1.48106842163127,0.0,5.4124370094942,7.31945194599491,4.85027139797617,1.3089196815835,2.51930826180013,6.35953080369347,4.28931435067232,3.99182562121992,4.18938154702657,1.1527041136705,1.36874006410889,1.29452418192434,5.69364727353807,2.40653982264682,5.81498059778893,3.19253931184946,3.12665473004781,1.60546419124981,4.44400301954636,4.47802764859491,1.53760308733151,6.14759675034024,7.44559626146933,4.85097202619117,2.97345320400177,1.10948377823213,1.0488638640259,1.1747502874302,1.14885977201713,1.0649023967613,4.91407173729301,3.70164432430063,1.81777819693089,1.09246150833021,3.86535043128211,2.7810132262139,2.40497910881692,2.76193715297261,1.62275021258489,1.01306445038728,3.67229439577295,2.63165882620015,4.02003450611992,4.44305162318687,1.3073893814592,1.3113364564906,1.1285673549232,4.28904079349633,0.0,1.09102794151546,2.71628565891484,1.63413211802103,2.05658136263609,3.35681031099672,1.49820047074084,4.7789055755363,4.67404333255531,5.81201692441041,4.51775099776584,6.42691062983572,2.50641024875083,4.74204078718574,4.54629210671354,15.4016496735913,4.36415891180921,2.16370230304842,4.29378047479041,2.97757433451848,7.72741904285037,4.79953087028619,7.22733699748196,4.65983639404765,7.31101469535158,1.75886090037622,1.18766975395054,4.25679556953837,5.9545343918729,15.8294637628585,7.63177664078772,2.96580523346276,5.60202354928417,3.64287000270483,8.53974445342311,2.08269683522874,1.22856953306417,4.7802971539086,1.68489149703323,6.24761257936026,1.20572884488365,3.1303294062309,8.1877142871018,10.0130683798291,6.3802560148406,3.94841113376925,4.57924638365223,1.74783720144924,1.10285470712555,1.08734636854076,7.53288224835474,6.38539381048047,1.23350467972417,1.84878679125938,2.1290326829403,1.59637949702197,0.0,1.82142367697867,1.60625923688095,1.67245318825798,14.4125039139201,0.0,5.74367880282257,4.57415133004424,2.98461100815241,0.0,1.54869029050755,3.91398848134297,1.05657970547793,6.01788528278513,4.75912064107699,1.7414803464347,1.22011693812496,3.05856641119862,2.54085648653432,1.83701618111541,3.41433701736005,2.36420345903229,1.69853235832688,1.00929781060097,0.0,1.25048178206065,1.02002192388624,1.82455641123581,1.31396580534966,2.58640928333461,4.94956954462417,3.26125463009118,3.5319131135712,5.48750382513248,5.90406737021457,1.95140065510588,9.07146646240654,1.69922300135687,2.46819391593536,2.31794205639325,1.18921624488845,14.5865183463469,2.35482487029999,2.83013952829549,2.75657458082905,4.90558480836095,2.27215329319593,7.16224078487075,2.82250810884783,8.09163617062936,2.33658013359146,2.27342859724172,13.7041711698971,6.34138042129633,1.4006533543466,4.34077373768535,1.54380108684448,2.16160712388183,1.3448790149352,4.39542841725916,2.70281751906053,4.63444563686399,4.39016084245822,3.200798633185,3.93825620436601,3.48329561417728,6.55086136726953,3.15820562387331,4.54533550118828,4.67317356674833,3.32049639087807,5.70489755562957,6.87219616439217,4.47145595871947,2.76258291207234,3.69160347638567,0.0,1.12847717304679,1.07116555619047,1.16351175556138,1.2100706114309,1.08681603770605,2.53448626865681,6.89823971665368,4.76604679740337,5.42796281111578,4.58523280928421,1.01027359157421,0.0,2.84371685284625,2.75797541421725,0.0,1.84447695433776,2.45367383786695,2.68004532353812,1.76977610223733,5.66335176464092,4.40522857143953,15.0547133863162,4.76150047969138,6.50289321821744,3.38115966813322,2.22896984758945,1.1240718178109,2.13501976679097,7.51566792117831,2.79600191402017,3.4537032591044,0.0,6.31570065344551,1.0517429754116,8.42033139017712,5.4598325277757,5.07113741173636,2.94312937096424,1.37751320285467,10.7745127869647,1.08798472602594,1.6830728071994,4.42003603670247,2.43016352034382,5.38397727310961,3.89536374248688,2.33191885153587,7.8202185770901,4.3460467849832,1.88075832183308,2.58016554180431,3.00426928523946,6.58063023469917,1.44365124071488,1.86064443073739,2.02770509911391,5.28959312203075,2.94822426256886,7.02223995400806,2.73428748878614,6.4076415647251,11.9486565366183,6.47365022644128,5.09443081170245,3.0818448715454,1.99984759187049,1.70679264497756,3.26077797043778,6.84581783033861,6.43889133863008,4.98106992480826,4.65332395933957,6.47763375173232,12.0215328162914,1.60241863590603,3.77188242503564,6.26126893880055,4.09030323654763,1.59757358340548,0.0,1.67214845092711,4.98519785466495,9.67407059522619,5.164383076148,10.6033006020278,6.74230965062281,5.8613038478366,12.7408303305029,7.54696644883979,13.7460474327976,8.31004694752473,7.17094997969394,18.1034126442281,5.11373403891274,6.84533453128741,4.72804942036771,15.4500364168393,4.61826017128103,6.43866890579707,4.3849471308006,15.302737775234,10.9483835417013,6.61701543109731,6.54274743656491,4.86581758832408,5.7179163411303,8.31017255681551,6.94614443351088,4.15106584177782,11.1104481476197,3.54217565489015,4.85738796143989,5.45442628371503,7.19538527092531,9.90498069361647,12.7535003260961,7.01782624770283,6.49884929443807,7.62030034103442,7.42953296878287,5.47593990473211,5.49299437701422,4.39178704233752,3.52761960110176,0.0,5.22542916200134,22.7879814698441,6.25369377372776,19.669088393884,5.0412547746819,5.27716901871513,17.5700398274517,10.5993389207834,4.32834618455479,6.13924402208802,6.95985273852351,6.8146096252984,6.69383364209347,13.7998928800598,4.54325353604967,4.91943036686455,4.68796298935454,8.10889465407916,5.5017498331837,6.87887433315336,4.00726971575161,3.37735635241264,4.19067588629886,8.88129109492451,17.1624436708474,16.7458119898611,13.880717499044,21.4570054578375,24.5305800098544,13.8248873752361,21.7374608933266,41.9057305026973,57.9764412504977,39.4946109976877,57.0369207447303,36.8698529729022,40.9707483870391,64.9859423819031,2.2516898567572,14.963097116223,36.4886663244717,28.8721427511347,48.8312752815976,51.5004287718078,27.5862074171678,41.2209705655177,33.9116372247191,3.62644286206774,20.3203161137441,11.7612625682819,4.62636135493006,4.207558281239,3.55314877668697,5.17387160280801,4.43049126132469,5.95099452124865,2.98669711350788,3.17234849398729,8.73921047298968,1.57460477209454,5.49158865480118,4.66390383036016,1.62043041555414,1.77566969399413,1.01069312197694,0.0,3.4382257191527,9.73990949997376,3.47523579702349,4.21079956573009,6.77739419671657,4.1110598522361,4.35432918323563,11.0177317846484,2.89281552034378,1.88794831014502,1.63542458717702,1.13383005600707,1.05150317609752,0.0,3.02611339437523,1.08539773067017,0.0,1.05728105146857,1.01564777302998,1.6605330278539,1.27355665429777,1.05766253218577,1.05529660007702,1.52902547408776,2.25646531677902,4.45229967224461,2.23986890092407,5.63044918157821,1.07893010172189,3.35201878399391,1.40425399369141,1.38603348763359,1.01033533887986,1.13034068753764,3.82572031090734,3.25329059925486,1.14338019141919,1.21295647629849,1.28600874912798,1.18917741709269,1.27239454281239,1.21543405977564,2.28334682665661,2.03110150345599,10.2620011576193,1.23788354551105,5.13983833271393,2.63324397241401,1.54164512241152,3.09082105924979,4.9932348636261,1.09850139269109,1.33018284556677,1.20834428083887,1.29424362493986,4.19985355768453,1.09384923937624,1.10207370350496,5.97180232793853,2.14635347241624,4.3042207067437,13.9821360012629,1.76370420329801,9.3345683577383,1.87654389473221,5.44590723335754,6.06979216014772,7.78582583007024,5.07396611756453,5.17074646303657,2.68468666625775,3.65878645791571,5.26581803445569,7.27528438658316,1.4702913174094,6.96138955133833,3.92246266920284,6.80495915903496,5.40754866735214,2.34625544822887,7.25675943340612,3.14628011116677,6.56623824627729,0.0,4.45490084285048,1.49137882075336,1.52055163854456,1.93729317780916,1.27321760800177,0.0,1.27790802416041,0.0,0.0,1.094492807916,0.0,3.70587743055248,3.30025090817758,1.17450231440496,1.30496542930531,1.02498253910105,1.88464069495142,1.49262528174082,1.37761962170346,4.10992990442048,1.41958208254166,1.54921238755954,1.38989939367917,1.23888485045347,1.08051748212573,3.55552306374286,1.71955999890807,2.03747140596333,7.21669601656388,5.08819990391854,0.0,8.11410996973693,15.9808083206768,3.85195208864308,1.03563611071334,4.21361669999201,2.26966482168271,2.39471215324103,5.64463424249616,1.54743425349063,9.56568646711931,5.84083025386567,7.21357369173782,2.03848341471757,4.74479003757807,3.35555620753232,5.70152696791739,3.00039365306634,5.299910982436,4.41697223930745,1.91767451022677,1.08469556350264,1.72405531546194,1.03238066442583,1.0851311669342,2.99395752216991,1.25404603285628,2.26478876564035,4.64829721511772,7.70283554809353,0.0,2.69951090166807,1.67022585167465,5.56523336384978,3.44986094422747,1.0810975023362,3.36694829713879,7.49263186830184,1.56752139580429,1.10068124668744,1.45272488089877,2.04096915780994,2.20805083879782,1.68247576473399,1.15475172476885,6.07714152887046,1.45531888805175,5.46219230630702,1.924652847295,8.49933083104216,5.86341447322536,21.4327260998449,6.03129349841847,2.31610796613125,1.0115214520718,1.11416493142252,1.11664531173336,0.0,0.0,0.0,0.0,4.01627931883903,0.0,5.22383705607612,5.1881030178635,5.45082781199968,5.4111185057021,1.08600699588863,1.60184005468216,2.82687051941439,1.73281031913457,2.75561177949477,2.92836283134866,2.69236534815967,4.20396852579368,9.94847017973098,4.18082680941676,1.01202247832817,1.30913588531167,3.91934324750772,0.0,3.23193730224615,3.64877660791789,1.28884490304702,0.0,7.87346693516105,1.48073402033726,2.19973134704125,1.85575097507606,5.50926999213603,8.3194597695076,1.63829646800773,5.74046069809696,6.14108857522405,9.01203934218145,4.65605576630303,2.74409760652347,1.05338596779079,1.04056414356596,1.05737449618773,1.00357560531963,1.39808900710113,1.76650218670574,3.45731090096095,1.97363008689849,2.63040488775888,1.03370903626459,1.11615065309367,1.09725949335198,1.30507130643824,1.22675860359388,1.02563277549584,1.58785188051829,1.91479075637675,1.79353986085367,0.0,1.33444518145519,2.041029157214,15.7198400927011,1.69652485010113,1.2076093178066,1.01477307468764,1.91664961368247,1.02675194531182,1.22570895739397,1.11038206104325,5.1606567166609,5.44254713643214,4.78938019489663,4.5329128872924,4.90126553872083,4.88504138330798,4.50303632284435,3.56233884224619,1.73877376412479,2.05625883177763,2.62632867259902,3.00304397215766,1.32474542509645,1.16066990424388,7.02196462526053,1.37058873155681,9.45081626779405,7.52040220050284,10.0838296632629,0.0,4.72205880728183,4.35876069672231,4.25414766206865,6.11625667348498,1.47043747881026,4.48491463162077,7.95359461150155,1.52322664077295,2.96718536445967,4.22592336112744,11.1305850597286,2.95772846977422,5.03610452384853,1.01414679111094,0.0,13.8397529888548,15.5815351370819,2.18052967789768,5.15953982569999,3.92550046588824,5.3125210383924,1.68352161758117,9.39793189910088,2.30913615829421,0.0,0.0,1.59158838502067,1.20734317512511,1.01901145770571,1.19159316361769,2.00315064017279,1.45914934695972,5.89551228580755,2.1806467095379,3.05342498884323,2.31638198055091,1.25855867116827,1.32227875101692,1.14892379937092,1.15799724113605,1.07847571042028,1.11806564526271,3.27448036314502,4.6898831733938,1.05635514621077,3.29811649893385,1.58295823728219,6.16830737689002,4.31465724130622,3.16117017437473,12.6395070200572,3.4744014919751,4.16030532770364,10.0111681703669,4.26825361887771,7.88115540361495,2.52628560417078,6.47330033527515,1.0464390751802,1.60223109971112,4.85929417036677,14.2236293038094,2.9187986009625,5.50742924299046,2.35841516150027,4.06102013941283,6.26024361896243,1.76744256513522,2.01787093089343,5.37870572251317,3.61053844045294,1.21063576849838,2.10946490809554,12.9543452518772,2.48371672191621,4.67603940706369,5.00006662541407,3.34132640108575,1.01046315697624,0.0,0.0,1.02488285334181,11.9419275674158,6.24948927561226,1.78145661136489,1.46631121358904,3.75168624549698,5.69550950119172,4.3498247529446,2.75641316987469,2.05244943634183,2.73266775957825,1.88957337407812,1.98163976257656,1.15573544409108,1.69123430098947,5.00913100668459,6.94804355220452,7.86802424120364,6.48724710189595,1.23441917575985,17.9148258605258,4.59218295731862,5.04512271761567,9.45129103066003,5.00483337311204,1.92440693040046,13.3025221399265,8.86882383557994,9.84685324160301,3.8257184747828,2.27375633703734,1.5155734152304,1.56105661369084,1.91024427261873,1.83670638455421,1.58909315324188,1.23093759329503,4.34627248484163,1.20894463809649,3.86985996787884,5.79304594089136,2.62303020690298,2.13141797444951,0.0,3.12607473410786,1.04374914415729,0.0,4.31382317688057,1.30857054028626,1.19058945002354,1.20974823935332,1.56617911346236,1.74517464912702,1.02076924645014,1.31603226041204,1.07237067376029,5.52194133528258,3.98951799875432,1.63610249678357,1.58656797739196,2.84825586875947,7.31706182530281,1.37473816865674,2.15808833718863,3.06947226012171,4.05635625659423,1.32368370529041,1.31518505021912,3.51213506746805,4.29462981385791,1.11275774207786,2.18753457156179,4.70344031467705,5.49927987244979,1.79804243042093,2.41504638689067,2.63736054018679,2.62771963182147,1.16141567967013,1.55943259994547,1.3450364467491,1.37551286811765,4.39729046902579,1.33532754646867,14.552100516415,10.8922220737995,10.5753982253503,3.75704920383696,5.40316396961688,7.38098517194414,3.95380728154533,3.90389949985488,3.81729840564896,1.04082939664367,1.15970702726569,2.68377046197276,4.94538159540859,6.49308129267776,10.3622251551386,3.34467963675031,1.40410861308028,1.98121732291356,1.55735727407157,6.22550079811129,3.12623209489351,4.72778869165469,3.93747070972212,1.76478608924436,3.34568659502748,1.43506378623126,7.5223916435209,5.37428672448117,4.19179882259429,8.22520937926936,1.47359302686828,1.92466924367812,2.69094263652725,1.33460412328528,3.47990641481482,1.06489511366148,5.80657584955401,1.26235367646339,1.9073453071278,2.58788842443817,1.52363793227978,1.99624221507089,3.00061941806921,1.00795298955392,0.0,1.67383016429445,1.4454085329816,1.04710295719792,1.50200988515498,4.60854714667931,3.79483786942037,14.2336807791733,3.97299936491374,3.24639140830009,1.07021580186442,0.0,1.38803839024992,1.25279284662718,1.04270000400629,1.16636300680083,1.11913380122506,1.03527348521781,4.74666201320277,4.86728499855132,1.52347178333802,3.48700266613218,3.52111676970408,3.13292488528276,1.06686253021307,1.49192539844864,1.11093684587597,1.0588144145148,2.00602755441324,1.26103680182681,1.07985859281442,1.67945513315095,1.04951944746447,1.02989309824552,1.16189356606169,1.00001744093207,2.42894376328378,9.48944082233407,8.15543122235296,4.51921762494555,3.60475544275917,5.08671894100759,2.250655572583,1.14401081105748,5.17976563944269,0.0,1.10070106402446,1.57553543651042,4.75812260257222,5.86024570729197,3.77727607624991,1.07097516216448,1.04573196160729,0.0,0.0,1.48840883783094,0.0,1.77216802038856,2.27299803723487,1.71685331404113,2.51009243129049,5.31598707148992,1.58679306548288,1.26481629288309,4.53893381604315,1.48790010838104,3.86952215315207,3.12628208183918,1.26385012507645,1.21459971278434,1.12957439352664,1.12527737561478,3.4215238609513,3.95343919217059,2.82839808968009,1.17923335988441,1.61107253462797,1.72446475527882,2.4755124492793,1.09625224789294,1.2076732068574,1.0825819547136,1.97756625596609,1.11352206720482,1.46644792079163,1.40222997039809,1.31073803771619,1.84016208011972,1.68159807394705,1.10307579525635,0.0,0.0,1.86212065436584,2.79880216796087,1.26093612598502,1.19606226306415,1.07790771549887,0.0,1.07942617375684,1.05925785690027,1.04657653267441,1.19166077515537,1.245302974318,1.38047052274898,4.86381742161507,1.03550992514244,0.0,0.0,0.0,4.77324280068656,4.12759747030058,1.26443245789673,2.55455296900386,1.07069526857371,1.02750326131025,0.0,3.15442531576169,2.93053627321891,1.46752859256024,14.9481980522305,7.84174767669323,4.06050224154526,1.55134109059785,1.61924033634527,7.29752373167781,1.48789190030525,1.79567019475382,2.29120200150556,3.68595168576085,1.33750550136807,1.15884827781148,3.19385351720232,3.55210337802649,1.76661073154045,2.3218825348569,3.98773645833768,2.99614877364185,1.01344457640622,4.67564299381542,1.07129059840158,1.4456510455449,2.99145350480562,1.77464164671007,1.4573728041834,1.04415469743086,3.21884514023755,19.7765342100726,3.20567649425639,2.03967427143755,1.07584374461525,1.87751885656058,1.0188996824438,1.30543482875512,1.21044782358663,1.04402436392682,1.59240911014082,5.95463386412793,1.06050259497633,0.0,1.38279549339138,1.21109934072651,1.32469199675233,0.0,0.0,1.22177380862863,1.96655339010761,2.87715258879216,1.11230914309324,1.01927261988596,1.89683433932126,1.33660670378589,0.0,1.40877837008364,0.0,0.0,1.14360530499372,1.41313599517852,1.45302318870447,0.0,1.34618415617506,1.82658315229106,0.0,0.0,1.26062674782715,3.5247390907103,5.23091235810026,5.67107022227517,4.15498011529006,1.33270851166719,1.44359441201632,1.05587444764566,5.59117081919121,6.38579926268987,1.43885846767853,1.10593291590164,0.0,0.0,2.50355820842826,1.68828573112281,1.39441680379039,9.08627703648686,1.1356913111014,1.70433288804767,4.13751348683873,5.2581478827353,3.60020572890632,4.69618419983007,0.0,1.20541942829154,1.79153494619253,1.07167278927629,1.91786712560056,1.39805137251826,3.01233791552633,1.02102692902278,2.08348092635166,1.77810926770604,0.0,1.3000612731631,0.0,1.74122445432071,1.94658464400039,1.10098971263204,1.14544083165728,1.10916345403135,1.07656669423728,1.06529781017921,1.61007421094534,1.03897080516517,4.64056921389898,7.46246131948905,2.42846285613278,1.0701019635521,1.27848240581751,1.02463961700041,2.38601918855896,3.0017047785146,1.26163624320336,2.73000585988367,1.35263411423275,2.12108009275822,2.21899966274153,4.15354646027084,1.20796052325311,1.82745716440548,1.28650866323514,4.79354750750182,2.95688406243717,2.38791161008719,2.26154670545029,3.35146509804559,2.2614313556674,1.35320155862356,1.83294399321931,1.36192853586754,2.25522170691201,2.34498452853769,0.0,1.30383999115688,1.22672195284116,2.07152658094893,1.4742844331128,1.06799315880435,1.13398963791429,6.66513572860197,1.45881930643525,2.8539934350313,3.11588620393318,1.41862431116508,1.38093241971446,4.75117395824259,1.12347996580164,1.30346016962214,1.58542893761304,7.00516124220025,5.57037385410007,0.0,3.87926740880963,1.18499177567498,1.21940110237345,3.89067366569252,0.0,2.00475647720781,1.4688460593702,1.86768320475041,2.52410078924687,3.20957208313855,1.59698624653617,1.84536867699042,2.75002169107269,1.20993601446745,5.06818108573657,1.41942434686311,1.64329827540341,2.39606922472118,8.70307793926424,1.36076161964506,1.17140377550404,1.45719122782059,2.18581544651726,1.91467861843833,1.17074248153761,2.24883001051827,5.06774510988459,0.0,1.26048905760506,1.3831374610297,1.48245295680953,2.10925390456369,1.43287162120496,2.15851209005628,2.6602050198752,1.05909369859442,2.66215165939381,1.15561898732589,3.73800890046173,4.68404605023796,1.0257062350193,1.65337394776213,1.64236080652031,1.4543596407696,1.39333593920777,1.65250040757941,9.83856653924789,1.0168915871843,1.31880660211532,3.61524516941487,4.73954926630201,1.35130241473307,0.0,2.88377855268917,1.4278909463682,1.30026088713264,2.70112528731601,2.05175413321389,3.65130423375015,1.99383178758105,1.58454223128485,2.00465604881574,5.64505437442103,1.15067358352325,1.62480461384372,2.57729568887067,3.04007586587079,2.09402213660789,1.26073116762657,0.0,0.0,1.08190325196041,1.40116794207132,0.0,1.44228691476246,4.35649416155941,1.01170041149133,1.17768713120763,5.62948017699135,1.0649313325777,0.0,1.44765420857215,1.24075860509098,1.20709351003254,1.01659730394398,2.19330290749796,1.062330331582,1.50683630769995,3.81583280030992,1.16448829365482,2.02331285603103,1.04109486278393,0.0,1.63021879523658,1.87736883963046,1.74376497176132,1.07119642810996,1.84820907201347,1.17737005863383,1.39630031821754,6.44940152896177,1.57522786657045,2.31342100201158,1.28665877869502,0.0,2.13635196775423,2.96931399955509,0.0,2.30970799031537,1.29473102717576,0.0,0.0,1.28331273581431,1.18250382453275,1.53749560845116,4.79269458870942,0.0,1.05564879701376,1.31959257059143,1.24139922141554,0.0,0.0,0.0,1.83622848606121,1.82101166217229,1.12480600251135,3.67101206464221,0.0,0.0,1.21508151548358,1.14557410794692,1.49711534915665,0.0,0.0,1.02986502624492,0.0,3.25655102075399,3.62240539284191,3.23919827165284,1.54576390691425,1.68003984303912,1.2711349365595,3.88870342897168,5.68190216384869,1.2663291079711,0.0,4.74515212363613,1.02145517863823,5.25907799142993,4.0360975376095,1.52283389606998,3.57678855234874,1.64024863332384,1.3100490580784,1.16465883738189,5.23727263153693,2.36302888755929,2.15892764483535,1.66448695537542,3.03188508724217,5.20629946106397,2.01399163607254,2.54283064497026,1.82340279850937,0.0,3.52605232109643,2.11782072294435,4.06793442818182,1.29996902308895,1.10452519908877,2.10724217571895,1.55367750334439,14.3354475843631,2.37423136419169,1.23464046750951,1.41261184628886,1.59221611277299,1.0332166838131,2.11482080466494,1.27296955007981,1.33205575762135,1.01702875565464,8.57476987642318,1.01001418104561,3.4022965332295,4.94188884329219,1.50081981983133,1.39842809987342,0.0,1.16839683864332,0.0,0.0,1.59136416489565,1.20487317692064,1.71056150435459,4.71792775173175,3.96507611090843,2.55971771709483,2.72873291939859,8.35008561010922,0.0,1.27924610357427,1.21448667612254,1.75709627827694,1.10884965476568,1.35968838153639,1.30572571539791,1.01243163077363,1.06982724876131,1.02251155432247,1.41169715794496,5.02188167097141,6.23472063317804,1.70877300522206,7.33727570757838,1.66851392221113,1.69531132289243,2.9889969751679,1.09799811818412,1.39772018550152,1.87594798996732,1.00825100338168,1.1588110900507,0.0,0.0,3.25749818382367,1.00626114671693,4.07586331551155,11.1800005150773,2.07695500591326,3.44811060434793,2.82374620391101,1.91781545267167,1.21394252097858,1.80940418017648,1.40445421523073,1.53254092562489,1.18602759104155,4.63671874965051,5.5306472571408,2.99825542462749,1.20061252242214,2.51523996973454,1.04499694582708,1.00528106077975,3.27407281156788,1.76430739649235,3.26255938660672,2.17514329704933,1.17343468112476,1.5338971185208,2.60300095539973,2.52578113552117,1.20558215845755,2.60048311447934,3.1121335562042,1.10841718576214,1.89591257281343,0.0,2.03825655660086,0.0,6.39858794930917,2.31882415884505,2.67935683285674,1.06783759861008,1.15232266842467,1.90179826431616,1.77814199064096,1.49260262960427,1.1508028293177,1.15615843455567,1.81056890248841,1.2989246548936,4.9046521573247,2.10208260670392,1.0849634229865,1.23651067851445,4.08129674461109,5.0321682804472,7.16159702256261,2.41640473491842,0.0,5.04028057387111,1.08855400545664,1.19214874308876,1.39355281326841,1.47659545692926,7.00524938072709,0.0,1.10791974480218,0.0,1.21375138882704,1.11296768731509,3.45723482400861,1.94058622931621,1.08714802604071,0.0,0.0,0.0,1.77037686027846,1.02334487914834,1.790587084116,1.05493567308217,1.50970675583895,1.0388753168719,1.09644516337398,3.63264657825994,2.5996359779748,4.87654173266728,1.15403167901478,1.75324133499242,1.06230420022186,1.03284570843949,4.09006664749357,5.06722834772295,3.2493253320624,3.6596395789595,1.33150418643273,1.06353111191235,1.05103683862848,1.75829235002275,1.13300613076817,1.68609255011085,1.81637603089038,3.85897754946342,1.38651365435754,2.51995720473925,3.9340587925185,3.13693891941837,1.5260502764859,2.66581475886045,3.80196381507217,1.79398007421604,1.04379049324943,2.35818026591524,1.11497424309262,0.0,1.11913930443306,1.06706084986698,1.08183379079356,1.07790725955416,1.02879263802393,0.0,1.81315743532703,2.22285598878129,2.23469314757719,1.05379060839543,0.0,0.0,1.06933394553068,0.0,1.8346203872512,3.87174464290274,3.46720855832161,3.64489060239683,1.60985877513895,3.00153285447793,1.5709055812397,8.2337609095884,4.10600043008702,2.01668236346457,1.20383475165307,1.91346410396983,1.59005537873782,1.3543450804455,2.14188942251804,2.04217193635669,1.11077824561335,1.02194718119234,1.46645229004303,1.15210908222964,1.29062446315435,1.91347211401785,0.0,1.11664193835508,1.53702347070377,1.24031117713308,4.27222688342077,4.60210927566587,0.0,0.0,1.12481702199971,1.03412148637934,1.08230363512257,1.00328160361436,0.0,0.0,0.0,0.0,0.0,1.09486036803589,1.40522753757951,2.23442913409312,1.55363699023094,3.35194311152371,2.73772247663346,0.0,1.03020898586489,1.26744218782396,2.05532492989524,1.3560651332924,2.03171945814082,2.27729651781099,5.52770967692111,1.08494611188529,0.0,1.19117638947233,0.0,0.0,1.02189804455603,1.03086552121962,1.58501976797588,1.21376221994766,2.45941910723492,2.91569682169131,4.6555397609604,1.01954733739448,3.2543907710715,7.79901632262912,2.30872467082442,1.38843485964284,1.33818713368836,3.73401173807061,1.11668923833254,2.05647415899747,1.30019044671462,0.0,3.59760711841707,2.8553414293155,6.04339985100454,1.30713839590435,2.55972577112633,3.8467765888637,2.03290905493636,3.23728817028174,6.95012833374077,0.0,0.0,2.39330331626741,1.70905385458774,1.37843255342984,1.0077003276584,0.0,1.20926938538708,1.29123625161825,1.3755297672829,1.09185368672895,1.0719448191663,1.28299300781509,2.23606169342527,2.23082881009989,1.1555342570285,1.3039279435838,0.0,1.09257977369508,0.0,0.0,2.21269690129303,2.03965551186559,1.89541872169347,2.34016931762333,1.22472724666754,2.428862201605,2.74383063118483,5.08450107425071,1.36354974089149,1.36236507551235,1.3474869250301,1.75183178605178,2.32104565422834,1.21756538133808,1.18253167697705,1.1237417677994,0.0,1.01010657020732,1.70915452211333,1.16996496961372,1.09519769137246,0.0,4.10173710732356,6.33273671429192,1.42684570556651,4.80853923321645,1.06579756918665,1.88706701109423,0.0,2.32233434210849,0.0,0.0,1.00898551084308,2.31874342998783,1.23648734173142,1.97187872727871,4.78902887948175,0.0,1.02514687680507,1.1555185437339,1.15409264491924,2.23178497377383,1.77783606930202,1.07997539852199,1.41142086079032,1.0140182801165,1.01773439049879,6.37528368127441,2.14334053024857,1.37049420798378,4.19396516561218,1.82041028682105,1.08914496367442,3.98787041226414,1.15126712168663,2.65776645373554,1.00680399570286,1.21354412298972,5.86640987242958,4.82691120932448,1.61618281282526,6.26258785775022,1.49389485130305,1.37315553998036,3.93946957870364,1.0269857667712,4.46182865668082,0.0,1.33062732464331,1.51969874567046,1.08542949727183,0.0,1.02105542544887,0.0,0.0,4.1647798465175,1.09924823301134,1.28571709892572,1.44970741556262,1.10430365619159,4.54590730094908,8.40932216980413,6.80777239840397,1.13238189245482,6.28253871296337,3.65728910128234,0.0,4.1071358117116,4.74241085443763,3.61715133413247,1.98421582400431,2.50884737269945,2.05749431827023,0.0,1.16652085262926,1.78004375767784,1.63682834961995,1.01706376083631,2.48078243731672,1.29183203057462,1.05552948000364,1.0120675286271,0.0,1.20399700960685,0.0,2.65366210763418,1.37177310661229,2.10536142793705,1.05572288741802,1.77944686627326,1.4062749345193,7.040308160927,1.08038067579616,1.24569984960815,1.2164470201882,2.11004093428756,3.10326573903138,0.0,1.08202618653558,1.4742116519416,1.046427088915,2.77039516894527,1.14505084583031,3.7874293719528,1.26735056971247,2.56882534417338,1.75623539359144,1.21031894900764,1.0412011589898,1.91460100755708,1.63074705700343,4.29414617103969,1.2968736610902,1.09132504068303,9.3427918953252,2.61850948580559,1.73792987347844,1.03707679847615,1.08125568456486,1.09073795269009,1.07039621104685,3.10753129072666,3.0632507652616,5.42687991489426,1.78992358935525,3.26880428661906,2.4970463733072,6.08661841865331,3.49459086146973,1.82272815643436,1.4617504956763,0.0,1.33424953502169,1.01991467848495,1.10850986588229,1.01487388798357,1.07992316723434,1.13915882338998,2.68845450207592,1.04767302622889,1.02931887476346,1.69871037381165,2.07221477312882,1.56317635500758,1.1018608057665,2.67619004209245,6.16146307239058,1.27568800707155,1.11957639022611,1.29549816143279,2.13466428274967,1.75717381655557,1.62227025991419,1.47856449216472,6.12267127831753,1.45409015718803,1.02283429181149,1.22362332439059,6.17909762909229,1.0901842771295,0.0,3.84837647171296,0.0,0.0,1.23914280378733,0.0,1.01324673376407,2.07848113229693,9.13383846254172,12.9576328511968,1.08911699069547,1.2346478962137,1.05835557204482,1.17629583324651,0.0,0.0,1.73507358574848,6.19402997455116,2.19218087274484,3.85926652085913,6.40188914760735,0.0,0.0,1.05657203988854,1.12144041079641,1.05243385026457,0.0,3.80657726625768,1.00367868648341,1.0069782104709,1.02742111176749,1.06779266625648,3.83159840095307,0.0,1.34000677012524,1.01234827342369,1.64082327108974,1.63713799905919,5.4907324774816,1.58053072204322,4.64251279244,1.02845709223356,2.33268409077902,1.16819217076665,2.1029202549842,1.15639223762792,1.26166967505096,0.0,1.25394429536871,2.79938291908309,1.3607053346974,6.95782695084987,4.05071331184813,2.26619690986937,2.59964727010243,3.25493659760744,2.3604132322903,1.02319203005309,1.365164572062,1.24575161788082,0.0,0.0,1.46966648742152,5.43120997629544,1.001677301163,3.46979462523204,3.17865774718882,2.8853222681314,3.09840377329271,1.05303916490894,1.38781788642369,3.40497513803106,1.10898166818341,1.25068451771162,3.16531295032283,3.98215484352,1.25489948776096,2.1623582344,3.1506547226674,3.50394770114806,0.0,0.0,1.02087910451888,1.89770745170533,3.5457967627571,1.89126311723241,2.46267395366181,2.76546153432199,3.02528426977807,1.83138779633768,1.01260636038474,2.31120585577979,3.89868523303173,1.8851602240382,1.20925952601975,0.0,1.11999329512828,1.00453766978799,0.0,1.64512840563687,1.24569438713748,1.12188824735695,1.3471206248414,4.82808107096618,2.54685734027353,2.18364890651363,7.93909895644543,0.0,0.0,1.26093648233086,4.90106104429111,1.15423908018872,1.28452881975711,1.88633606746765,1.32153239170547,2.72826891428028,1.5747020152627,1.06614018043229,1.48822489971037,4.11932726696593,1.4631979195345,1.84901908626645,2.14969912725638,1.73317013945341,13.7194640350608,2.18242471969571,1.20471488794325,1.43980295847966,1.05345986787321,0.0,2.34573962927541,0.0,1.11160285580208,1.54185979269436,1.45385557653409,2.0512181376799,2.03014587373531,1.73447318963143,5.48461510338299,1.49368507823896,0.0,12.2122349485731,2.88700709232347,1.79073647855142,1.34689165337768,1.59378056408738,1.62794438612319,1.1548925832241,2.10637469568012,1.95774853542737,3.56830813229943,2.13312337682519,1.18256714764413,1.81130804001708,6.86761039181227,1.12762301440516,2.28522856868653,1.00561763931842,1.0725040678083,1.59269283332348,1.41322340553812,0.0,0.0,1.65809892515273,1.09861508360651,1.18789986432143,0.0,1.12237539100822,2.47427645063176,2.09137421474641,1.09892839135652,1.37787230591538,0.0,2.50287914098746,1.15615367498906,1.2635148565071,1.0235808387328,4.08750576262956,1.45659139217946,1.09161166105773,2.05749019430338,2.60479799477137,1.63135258278066,1.24067406948752,0.0,2.40050022545588,3.18107846314309,1.75144908175596,1.2105809974828,10.8995589937093,0.0,2.54142130206712,1.13375177628523,1.01448532611861,1.06589291389375,1.18669907441371,1.8436467642359,1.67111125406146,1.16213633647608,1.25882269713706,5.22639145989979,1.1328337165752,1.1613933385405,1.30415038723401,4.5238667198358,1.30943255715989,3.12826960129614,1.74280053235157,2.60356308076281,1.03362028537466,10.9310848079697,1.04563408184132,0.0,1.43843305406033,1.70384324913107,1.38297913676285,1.1603673671079,4.36151347133935,3.59605554723537,2.98394913229415,2.88451080930011,2.35507685269332,1.24155810506432,1.31501942649949,1.6302350696002,3.27962761000726,1.36282789775557,1.4634588328448,1.66558393260768,1.15287819273807,1.04768451147241,2.45985296974725,0.0,1.11519613845195,0.0,0.0,4.09076735997561,1.00220637461313,4.84025335529615,3.12488993119344,1.62879183739865,1.22034614589054,3.53192610941698,1.21890103558192,2.65002067333111,1.60612424485418,1.27765977900977,2.89223588819556,2.31091119203714,2.52393233301366,0.0,1.11801371442939,2.27579054898631,0.0,0.0,2.59694093343113,4.28271611066761,2.00444867108919,1.10024367928907,0.0,1.40496665498958,2.2318659716967,1.20441569650115,1.65209970734108,1.77306113411548,1.06470463439277,0.0,2.58534203737786,0.0,1.5614420855929,1.14095015773596,0.0,1.01404458538201,1.05517454300132,1.33152194310104,4.63675299912154,1.9143455753716,4.05247249170599,1.32696773650708,9.53740718525147,2.15951280762552,0.0,0.0,1.35857083906797,1.93786972283308,2.99309781208638,1.63288442804999,3.58061471857249,1.17176195026721,0.0,0.0,1.06907097411307,7.24394587808757,3.05775910045285,3.8484036517796,2.83581330982058,0.0,0.0,1.01508220860069,4.63902574613833,1.12262217153066,1.21297268721761,1.39175142894845,1.40311829554658,1.57507231600384,2.61083922969853,2.17961408444482,2.65548348604325,1.55100013179377,7.23291893563915,0.0,1.98549308344886,3.97256921583676,0.0,1.57885632154407,3.71488589312238,2.00845293737713,1.22204675446372,1.11774174335967,1.10908611581249,1.25758641938774,1.54203431057141,1.91496434250081,5.00302966802281,5.3111624997544,1.03796050565714,2.40680795227588,1.11581175809316,1.01621203781657,4.36888057506133,1.34192538598455,3.93288268321083,3.22001207501416,1.31426084571236,4.56609538557057,5.97273907109815,0.0,3.81521220637188,1.14661626605239,2.96275320109988,1.53971814681837,1.17293009497787,1.66853813106195,1.69605940048223,1.19702781957097,1.03608177925817,2.17900177136575,2.4090156792155,4.17890836685145,1.77525824602743,3.92790844479022,3.02168190338016,1.72625240289733,1.11033294147835,1.19437532227212,3.05283789403708,1.94006557344804,1.71329763922864,4.89835451577718,1.75071575446292,13.9180897273089,1.82573660886662,3.72992861423375,1.57979117732421,1.33147025407228,1.13960704013059,1.9295697758829,0.0,1.39110537122829,1.16581183853344,1.01994123037172,0.0,0.0,4.13112216102823,0.0,3.38012137392603,1.16303264859695,1.06766897192536,1.74541676163063,1.72957449726414,4.62584180318715,2.9855490036297,1.05251227825926,2.66674341945387,1.14225937550159,1.53275991035666,2.72889959386901,3.45142622849823,1.27446447237238,1.75784637932417,1.24176657055548,0.0,1.1312462102367,0.0,0.0,1.38537058615591,1.68881018766389,1.19903189447258,1.03963888848916,8.66765861456344,1.68095940469775,1.02503201888836,3.34564183370955,3.67513855927461,2.1494473969439,1.65251977093759,1.12393409825353,1.29161581215084,4.433312112268,5.23126113550993,10.7046069983245,2.50857179769757,0.0,1.88325894019195,0.0,0.0,1.37449090980687,3.32903871709538,4.87440716938541,4.41401687180792,4.83566403997602,5.74841661355668,1.38216229737336,1.2094267838081,1.21177113138049,5.17466521824266,0.0,2.06036606541934,2.60137739429868,2.34194871184318,3.14498199114616,5.13123077754818,2.05769249528891,5.04128162234215,8.07316150653051,2.58694477805866,2.45907849918202,12.9993761631672,2.15980864935276,5.68310722819562,1.28751953145265,0.0,1.76236059276278,3.38083960169785,1.81371954514448,1.11980232622753,2.4198373296784,1.67270168998035,2.23712878271839,1.01835197169536,2.78179625432613,1.08915654729069,1.46799710044938,2.03357618588628,2.70059586495597,2.34434182807145,1.63835483833794,1.05343408390033,1.97398150352857,2.0082543730978,1.63017520982364,1.47535153035757,1.88031552130042,2.10908035540792,11.3724106200202,2.00181740077019,2.45935570389515,1.3763846719021,4.86497302782187,0.0,4.40389040031395,1.16162316602257,2.4969455958312,8.8689619632325,4.668081934397,1.63376911410664,1.92191453137185,1.17021157828857,1.84411093485555,2.00301958173451,4.88469529302453,2.3996848572695,3.81267255824885
[truncated: 62,494 more chars]
