# Supplementary material for: Pleione: A tool for statistical and multi-objective calibration of Rule-based models
Source: Sci Rep. 2019 Oct 22;9:15104. doi: 10.1038/s41598-019-51546-6 (PMC6805871; doi:10.1038/s41598-019-51546-6)
Supplement: Supplementary file 1 — File S1 [file 41598_2019_51546_MOESM1_ESM.zip › File S2/model-sigma/strategy2/exp-data/heat_stress_1.txt]

T\ID	aaeA	aaeB	aaeR	aaeX	aas	aat	abgA	abgB	abgR	abgT	abpA	abpB	abrB	accA	accB	accC	accD	aceA	aceB	aceE	aceF	aceK	ackA	acnA	acnB	acpH	acpP	acpS	acpT	acrA	acrB	acrD	acrE	acrF	acrR	acrZ	acs	actP	ada	add	adeD	adeP	adeQ	adhE	adhP	adiA	adiC	adiY	adk	aegA	aer	aes	afuB	afuC	agaA	agaB	agaC	agaD	agaI	agaR	agaS	agaV	agaW	agp	ahpC	ahpF	ahr	aidB	ais	alaA	alaC	alaE	alaS	alaT	alaU	alaV	alaW	alaX	aldA	aldB	alkA	alkB	allA	allB	allC	allD	allE	allR	allS	alpA	alr	alsA	alsB	alsC	alsE	alsK	alx	amiA	amiB	amiC	amiD	amn	ampC	ampD	ampE	ampG	ampH	amtB	amyA	anmK	ansA	ansB	ansP	apaG	apaH	apbE	aphA	appA	appB	appC	appY	apt	aqpZ	araA	araB	araC	araD	araE	araF	araG	araH	araJ	arcA	arcB	arcZ	arfA	arfB	argA	argB	argC	argD	argE	argF	argG	argH	argI	argK	argO	argP	argQ	argR	argS	argT	argU	argV	argW	argX	argY	argZ	ariR	arnA	arnB	arnC	arnD	arnE	arnF	arnT	aroA	aroB	aroC	aroD	aroE	aroF	aroG	aroH	aroK	aroL	aroM	aroP	arpA	arsB	arsC	arsR	artI	artJ	artM	artP	artQ	ascB	ascF	ascG	asd	aslA	aslB	asmA	asnA	asnB	asnC	asnS	asnT	asnU	asnV	asnW	aspA	aspC	aspS	aspT	aspU	aspV	asr	astA	astB	astC	astD	astE	atl	atoA	atoB	atoC	atoD	atoE	atoS	atpA	atpB	atpC	atpD	atpE	atpF	atpG	atpH	atpI	avtA	azoR	bacA	baeR	baeS	bamA	bamB	bamC	bamD	bamE	barA	basR	basS	bax	bcp	bcr	bcsA	bcsB	bcsC	bcsE	bcsF	bcsG	bcsQ	bcsZ	bdcA	bdcR	bdm	bepA	betA	betB	betI	betT	bfd	bfr	bglA	bglB	bglF	bglG	bglH	bglJ	bglX	bhsA	bioA	bioB	bioC	bioD	bioF	bioH	birA	bisC	blc	blr	bluF	bluR	bolA	borD	brnQ	bsmA	bssR	bssS	btuB	btuC	btuD	btuE	btuF	btuR	cadA	cadB	cadC	caiA	caiB	caiC	caiD	caiE	caiF	caiT	can	carA	carB	cas1	cas2	cas3	casA	casB	casC	casD	casE	cbeA	cbl	cbpA	cbpM	cbrA	cbrB	cbrC	cbtA	cca	ccmA	ccmB	ccmC	ccmD	ccmE	ccmF	ccmG	ccmH	cdaR	cdd	cdgI	cdh	cdsA	cedA	cfa	chaA	chaB	chaC	chbA	chbB	chbC	chbF	chbG	chbR	cheA	cheB	cheR	cheW	cheY	cheZ	chiA	chiP	cho	chpB	chpS	cirA	citC	citD	citE	citF	citG	citT	citX	clcA	clcB	clpA	clpB	clpP	clpS	clpX	clsA	clsB	clsC	cmk	cmoA	cmoB	cmtA	cmtB	cnu	coaA	coaD	coaE	cobB	cobC	cobS	cobT	cobU	codA	codB	cof	comR	copA	corA	cpdA	cpdB	cpoB	cpsB	cpsG	cptA	cpxA	cpxP	cpxR	cra	crcB	creA	creB	creC	creD	crfC	crl	crp	crr	csdA	csdE	csgA	csgB	csgC	csgD	csgE	csgF	csgG	csiD	csiE	csiR	cspA	cspB	cspC	cspD	cspE	cspF	cspG	cspH	cspI	csrA	csrB	csrC	csrD	cstA	cueO	cueR	curA	cusA	cusB	cusC	cusF	cusR	cusS	cutA	cutC	cvpA	cvrA	cyaA	cyaY	cybB	cybC	cycA	cydA	cydB	cydC	cydD	cydX	cynR	cynS	cynT	cynX	cyoA	cyoB	cyoC	cyoD	cyoE	cysA	cysB	cysC	cysD	cysE	cysG	cysH	cysI	cysJ	cysK	cysM	cysN	cysP	cysQ	cysS	cysT	cysU	cysW	cysZ	cytR	dacA	dacB	dacC	dacD	dadA	dadX	dam	damX	dapA	dapB	dapD	dapE	dapF	dauA	dbpA	dcd	dcm	dcp	dcrB	dctA	dctR	dcuA	dcuB	dcuC	dcuD	dcuR	dcuS	dcyD	ddlA	ddlB	ddpA	ddpB	ddpC	ddpD	ddpF	ddpX	deaD	dedA	dedD	def	degP	degQ	degS	deoA	deoB	deoC	deoD	deoR	der	dfp	dgcC	dgcE	dgcF	dgcI	dgcJ	dgcM	dgcN	dgcP	dgcQ	dgcT	dgcZ	dgkA	dgoA	dgoD	dgoK	dgoR	dgoT	dgt	dhaK	dhaL	dhaM	dhaR	diaA	dicA	dicC	dicF	dinB	dinD	dinF	dinG	dinI	dinJ	djlA	djlB	djlC	dkgA	dkgB	dksA	dld	dmlA	dmlR	dmsA	dmsB	dmsC	dmsD	dnaA	dnaB	dnaC	dnaE	dnaG	dnaJ	dnaK	dnaN	dnaQ	dnaT	dnaX	dosC	dosP	dpiA	dpiB	dppA	dppB	dppC	dppD	dppF	dps	dsbA	dsbB	dsbC	dsbD	dsbG	dsdA	dsdC	dsdX	dsrB	dtd	dtpA	dtpB	dtpC	dtpD	dusA	dusB	dusC	dut	dxr	dxs	eaeH	eamA	eamB	ebgA	ebgC	ebgR	ecnA	ecnB	eco	ecpA	ecpB	ecpC	ecpD	ecpE	ecpR	eda	edd	efeB	efeO	efp	elaA	elaB	elaD	elbB	elfA	elfC	elfD	elfG	elyC	emrA	emrB	emrD	emrE	emrK	emrY	emtA	endA	eno	entA	entB	entC	entD	entE	entF	entH	entS	envC	envR	envY	envZ	epd	epmA	epmB	epmC	eptA	eptB	eptC	era	erpA	essD	essQ	etk	etp	ettA	eutA	eutB	eutC	eutD	eutE	eutG	eutH	eutJ	eutK	eutL	eutM	eutN	eutP	eutQ	eutR	eutS	eutT	evgA	evgS	exbB	exbD	exoX	exuR	exuT	fabA	fabB	fabD	fabF	fabG	fabH	fabI	fabR	fabZ	fadA	fadB	fadD	fadE	fadH	fadI	fadJ	fadK	fadL	fadM	fadR	fau	fbaA	fbaB	fbp	fcl	fdhD	fdhE	fdhF	fdnG	fdnH	fdnI	fdoG	fdoH	fdoI	fdrA	fdx	feaB	feaR	fecA	fecB	fecC	fecD	fecE	fecI	fecR	feoA	feoB	feoC	fepA	fepB	fepC	fepD	fepE	fepG	fes	fetA	fetB	ffh	ffs	fhlA	fhuA	fhuB	fhuC	fhuD	fhuE	fhuF	fic	fieF	fimA	fimB	fimC	fimD	fimE	fimF	fimG	fimH	fimI	fimZ	fis	fiu	fixA	fixB	fixC	fixX	fklB	fkpA	fkpB	fldA	fldB	flgA	flgB	flgC	flgD	flgE	flgF	flgG	flgH	flgI	flgJ	flgK	flgL	flgM	flgN	flhA	flhB	flhC	flhD	flhE	fliA	fliC	fliD	fliE	fliF	fliG	fliH	fliI	fliJ	fliK	fliL	fliM	fliN	fliO	fliP	fliQ	fliR	fliS	fliT	fliZ	flk	flu	flxA	fmt	fnr	focA	focB	folA	folB	folC	folD	folE	folK	folM	folP	folX	fpr	frc	frdA	frdB	frdC	frdD	fre	frlA	frlB	frlC	frlD	frlR	frmA	frmB	frmR	frr	frsA	fruA	fruB	fruK	frvA	frvB	frvR	frvX	frwB	frwC	frwD	fryA	fryC	fsaA	fsaB	fsr	ftnA	ftnB	ftsA	ftsB	ftsE	ftsH	ftsI	ftsK	ftsL	ftsN	ftsP	ftsQ	ftsW	ftsX	ftsY	ftsZ	fucA	fucI	fucK	fucO	fucP	fucR	fucU	fumA	fumB	fumC	fur	fusA	fxsA	gabD	gabP	gabT	gadA	gadB	gadC	gadE	gadW	gadX	gadY	galE	galF	galK	galM	galP	galR	galS	galT	galU	gapA	garD	garK	garL	garP	garR	gatA	gatB	gatC	gatD	gatY	gatZ	gcd	gcl	gcvA	gcvB	gcvH	gcvP	gcvR	gcvT	gdhA	gfcA	gfcB	gfcC	gfcD	gfcE	ggt	ghoS	ghoT	ghrA	ghrB	ghxP	ghxQ	glcA	glcB	glcC	glcD	glcE	glcF	glcG	gldA	glf	glgA	glgB	glgC	glgP	glgS	glgX	glk	glmM	glmS	glmU	glmY	glmZ	glnA	glnB	glnD	glnE	glnG	glnH	glnK	glnL	glnP	glnQ	glnS	glnU	glnV	glnW	glnX	gloA	gloB	gloC	glpA	glpB	glpC	glpD	glpE	glpF	glpG	glpK	glpQ	glpR	glpT	glpX	glrK	glrR	gltA	gltB	gltD	gltF	gltI	gltJ	gltK	gltL	gltP	gltS	gltT	gltU	gltV	gltW	gltX	gluQ	glvB	glvC	glvG	glxK	glxR	glyA	glyQ	glyS	glyT	glyU	glyV	glyW	glyX	glyY	gmd	gmhB	gmk	gmm	gnd	gnsA	gnsB	gntK	gntP	gntR	gntT	gntU	gntX	gor	gph	gpmA	gpmM	gpp	gpsA	gpt	grcA	greA	greB	groL	groS	grpE	grxA	grxB	grxC	grxD	gshA	gshB	gsiA	gsiB	gsiC	gsiD	gsk	gspA	gspB	gspC	gspD	gspF	gspG	gspH	gspI	gspJ	gspK	gspL	gspM	gspO	gss	gstA	gstB	guaA	guaB	guaC	guaD	gudD	gudP	gudX	gutM	gutQ	gyrA	gyrB	hcaB	hcaC	hcaD	hcaE	hcaF	hcaR	hcaT	hchA	hcp	hcr	hda	hdeA	hdeB	hdeD	hdfR	hdhA	helD	hemA	hemB	hemC	hemD	hemE	hemF	hemG	hemH	hemL	hemN	hemX	hemY	hepA	hflC	hflD	hflK	hflX	hfq	hha	hicA	hicB	higA	higB	hinT	hipA	hipB	hisA	hisB	hisC	hisD	hisF	hisG	hisH	hisI	hisJ	hisL	hisM	hisP	hisQ	hisR	hisS	hlyE	hmp	hns	hofB	hofC	hofM	hofN	hofO	hofP	hofQ	hokA	hokB	hokC	hokD	hokE	holA	holB	holC	holD	holE	hpf	hpt	hrpA	hrpB	hscA	hscB	hscC	hsdM	hsdR	hsdS	hslJ	hslO	hslR	hslU	hslV	hspQ	hsrA	htgA	htpG	htpX	htrE	htrL	hupA	hupB	hyaA	hyaB	hyaC	hyaD	hyaE	hyaF	hybA	hybB	hybC	hybD	hybE	hybF	hybG	hybO	hycA	hycB	hycC	hycD	hycE	hycF	hycG	hycH	hycI	hydN	hyfA	hyfB	hyfC	hyfD	hyfE	hyfF	hyfG	hyfH	hyfI	hyfJ	hyfR	hyi	hypA	hypB	hypC	hypD	hypE	hypF	hypT	hyuA	iaaA	iadA	iap	ibaG	ibpA	ibpB	icd	iclR	idi	idnD	idnK	idnO	idnR	idnT	ihfA	ihfB	ileS	ileT	ileU	ileV	ileX	ileY	ilvA	ilvB	ilvC	ilvD	ilvE	ilvH	ilvI	ilvL	ilvM	ilvN	ilvY	inaA	infA	infB	infC	insA-1	insA-2	insA-3	insA-4	insA-5	insA-6	insA-7	insB-1	insB-2	insB-3	insB-4	insB-5	insB-6	insC-1	insC-2	insC-3	insC-4	insC-5	insC-6	insD	insD-1	insD-2	insD-3	insD-4	insD-5	insD-6	insE-1	insE-2	insE-3	insE-4	insE-5	insF-1	insF-2	insF-3	insF-4	insF-5	insG	insH-1	insH-10	insH-11	insH-2	insH-3	insH-4	insH-5	insH-6	insH-7	insH-8	insH-9	insI-1	insI-2	insI-3	insJ	insK	insL-1	insL-2	insL-3	insM	insN-1	insN-2	insO-1	insO-2	intA	intB	intD	intE	intF	intG	intQ	intR	intS	intZ	iraD	iraM	iraP	iscA	iscR	iscS	iscU	iscX	ispA	ispB	ispD	ispE	ispF	ispG	ispH	ispU	isrB	ivbL	ivy	katE	katG	kbaY	kbaZ	kbl	kch	kdgK	kdgR	kdgT	kdpA	kdpB	kdpC	kdpD	kdpE	kdpF	kdsA	kdsB	kdsC	kdsD	kduD	kduI	kefB	kefC	kefF	kefG	kgtP	kilR	kptA	kup	lacA	lacI	lacY	lacZ	lamB	lapA	lapB	ldcA	ldcC	ldhA	ldrA	ldrB	ldrC	ldrD	ldtA	ldtB	ldtC	ldtD	ldtE	lepA	lepB	leuA	leuB	leuC	leuD	leuE	leuL	leuO	leuP	leuQ	leuS	leuT	leuU	leuV	leuW	leuZ	lexA	lfhA	lgoD	lgoR	lgoT	lgt	lhgO	lhr	ligA	ligB	lipA	lipB	lit	livF	livG	livH	livJ	livK	livM	lldD	lldP	lldR	lnt	loiP	lolA	lolB	lolC	lolD	lolE	lomR_1	lomR_2	lon	lpcA	lpd	lplA	lplT	lpoA	lpoB	lpp	lptA	lptB	lptC	lptD	lptE	lptF	lptG	lpxA	lpxB	lpxC	lpxD	lpxH	lpxK	lpxL	lpxM	lpxP	lpxT	lrhA	lrp	lspA	lsrA	lsrB	lsrC	lsrD	lsrF	lsrG	lsrK	lsrR	ltaE	luxS	lysA	lysC	lysO	lysP	lysQ	lysR	lysS	lysT	lysU	lysV	lysW	lysY	lysZ	lyxK	maa	macA	macB	maeA	maeB	mak	malE	malF	malG	malI	malK	malM	malP	malQ	malS	malT	malX	malY	malZ	manA	manX	manY	manZ	map	marA	marB	marC	marR	matP	mazE	mazF	mazG	mcaS	mcbA	mcbR	mcrA	mcrB	mdaB	mdfA	mdh	mdlA	mdlB	mdtA	mdtB	mdtC	mdtD	mdtE	mdtF	mdtG	mdtH	mdtI	mdtJ	mdtK	mdtL	mdtM	mdtN	mdtO	mdtP	mdtQ	melA	melB	melR	menA	menB	menC	menD	menE	menF	menH	menI	mepA	mepH	mepM	mepS	metA	metB	metC	metE	metF	metG	metH	metI	metJ	metK	metL	metN	metQ	metR	metT	metU	metV	metW	metY	metZ	mfd	mglA	mglB	mglC	mgrB	mgsA	mgtA	mhpA	mhpB	mhpC	mhpD	mhpE	mhpF	mhpR	mhpT	miaA	miaB	micC	micF	minC	minD	minE	mioC	mipA	mlaA	mlaB	mlaC	mlaD	mlaE	mlaF	mlc	mliC	mlrA	mltA	mltB	mltC	mltD	mltF	mmuM	mmuP	mnaT	mngA	mngB	mngR	mnmA	mnmC	mnmE	mnmG	mntH	mntP	mntR	moaA	moaB	moaC	moaD	moaE	mobA	mobB	mocA	modA	modB	modC	modE	modF	moeA	moeB	mog	mokB	mokC	motA	motB	mpaA	mpl	mppA	mprA	mqo	mqsA	mqsR	mraY	mraZ	mrcA	mrcB	mrdA	mrdB	mreB	mreC	mreD	mrp	mrr	msbA	mscK	mscL	mscM	mscS	msrA	msrB	msrC	msyB	mtfA	mtgA	mtlA	mtlD	mtlR	mtn	mtr	mug	mukB	mukE	mukF	murA	murB	murC	murD	murE	murF	murG	murI	murJ	murP	murQ	murR	mutH	mutL	mutM	mutS	mutT	mutY	mzrA	nac	nadA	nadB	nadC	nadD	nadE	nadK	nadR	nagA	nagB	nagC	nagE	nagK	nagZ	nanA	nanC	nanE	nanK	nanM	nanR	nanS	nanT	napA	napB	napC	napD	napF	napG	napH	narG	narH	narI	narJ	narK	narL	narP	narQ	narU	narV	narW	narX	narY	narZ	ndh	ndk	nei	nemA	nemR	nepI	nfi	nfo	nfrA	nfrB	nfsA	nfsB	nfuA	nhaA	nhaB	nhaR	nhoA	nikA	nikB	nikC	nikD	nikE	nikR	nimR	nimT	ninE	nirB	nirC	nirD	nlpA	nlpC	nlpD	nlpE	nlpI	nmpC	nohA	nohB	norR	norV	norW	npr	nrdA	nrdB	nrdD	nrdE	nrdF	nrdG	nrdH	nrdI	nrdR	nrfA	nrfB	nrfC	nrfD	nrfE	nrfF	nrfG	nsrR	nth	nudB	nudC	nudE	nudF	nudG	nudI	nudJ	nudK	nudL	nuoA	nuoB	nuoC	nuoE	nuoF	nuoG	nuoH	nuoI	nuoJ	nuoK	nuoL	nuoM	nuoN	nupC	nupG	nupX	nusA	nusB	nusG	obgE	ogrK	ogt	ompA	ompC	ompF	ompG	ompL	ompN	ompR	ompT	ompW	ompX	omrA	omrB	opgB	opgC	opgD	opgE	opgG	opgH	oppA	oppB	oppC	oppD	oppF	orn	ortT	osmB	osmC	osmE	osmF	osmY	otsA	otsB	oxc	oxyR	oxyS	paaA	paaB	paaC	paaD	paaE	paaF	paaG	paaH	paaI	paaJ	paaK	paaX	paaY	paaZ	pabA	pabB	pabC	pagP	pal	panB	panC	panD	panE	panF	panZ	paoA	paoB	paoC	paoD	parC	parE	patA	patD	patZ	pbpC	pbpG	pck	pcm	pcnB	pdeA	pdeB	pdeC	pdeD	pdeF	pdeG	pdeH	pdeI	pdeK	pdeL	pdeN	pdeR	pdhR	pdxA	pdxB	pdxH	pdxJ	pdxK	pdxY	pepA	pepB	pepD	pepE	pepN	pepP	pepQ	pepT	perR	pfkA	pfkB	pflA	pflB	pflC	pflD	pgaA	pgaB	pgaC	pgaD	pgi	pgk	pgl	pgm	pgpA	pgpB	pgpC	pgrR	pgsA	pheA	pheL	pheM	pheP	pheS	pheT	pheU	pheV	phnC	phnD	phnE_1	phnE_2	phnF	phnG	phnH	phnI	phnJ	phnK	phnL	phnM	phnN	phnO	phnP	phoA	phoB	phoH	phoP	phoQ	phoR	phoU	php	phr	pinH	pinQ	pinR	pitA	pitB	plaP	pldA	pldB	pliG	plsB	plsC	plsX	pmbA	pmrD	pncA	pncB	pncC	pnp	pntA	pntB	pnuC	polA	polB	potA	potB	potC	potD	potE	potF	potG	potH	potI	poxB	ppa	ppc	ppdA	ppdB	ppdC	ppdD	pphA	ppiA	ppiB	ppiC	ppiD	ppk	pppA	ppsA	ppsR	pptA	ppx	pqiA	pqiB	pqqL	prc	preA	preT	prfA	prfB	prfC	prfH	priA	priB	priC	prkB	prlC	prlF	prmA	prmB	prmC	proA	proB	proC	proL	proM	proP	proQ	proS	proV	proW	proX	proY	prpB	prpC	prpD	prpE	prpR	prs	psd	psiE	psiF	pspA	pspB	pspC	pspD	pspE	pspF	pspG	psrO	pssA	pstA	pstB	pstC	pstS	psuG	psuK	psuT	pta	pth	ptrA	ptrB	ptsA	ptsG	ptsH	ptsI	ptsN	ptsP	purA	purB	purC	purD	purE	purF	purH	purK	purL	purM	purN	purR	purT	purU	putA	putP	puuA	puuB	puuC	puuD	puuE	puuP	puuR	pykA	pykF	pyrB	pyrC	pyrD	pyrE	pyrF	pyrG	pyrH	pyrI	pyrL	qmcA	qor	qseB	qseC	queA	queC	queD	queE	queF	queG	racC	racR	radA	radD	raiA	ralR	rapZ	rarA	rarD	ratA	ratB	ravA	rayT	rbbA	rbfA	rbn	rbsA	rbsB	rbsC	rbsD	rbsK	rbsR	rcdA	rclA	rclB	rclC	rclR	rcnA	rcnB	rcnR	rcsA	rcsB	rcsC	rcsD	rcsF	rdgB	rdgC	rdlA	rdlB	rdlC	rdlD	rdoA	recA	recB	recC	recD	recE	recF	recG	recJ	recN	recO	recQ	recR	recT	recX	relA	relB	relE	rem	renD	rep	rfaD	rfaE	rfaH	rfbA	rfbB	rfbC	rfbD	rfbX	rfe	rffA	rffC	rffG	rffH	rffM	rffT	rhaA	rhaB	rhaD	rhaM	rhaR	rhaS	rhaT	rhlB	rhlE	rho	rhoL	rhsA	rhsB	rhsC	rhsD	rhsE	rhtA	rhtB	rhtC	ribA	ribB	ribC	ribD	ribE	ribF	ridA	rihA	rihB	rihC	rimI	rimJ	rimK	rimL	rimM	rimO	rimP	rlmA	rlmB	rlmC	rlmD	rlmE	rlmF	rlmG	rlmH	rlmI	rlmJ	rlmL	rlmM	rlmN	rlpA	rluA	rluB	rluC	rluD	rluE	rluF	rmf	rmuC	rna	rnb	rnc	rnd	rne	rng	rnhA	rnhB	rnk	rnlA	rnlB	rnpA	rnpB	rnr	rnt	rob	rodZ	rof	roxA	rpe	rph	rpiA	rpiB	rpiR	rplA	rplB	rplC	rplD	rplE	rplF	rplI	rplJ	rplK	rplL	rplM	rplN	rplO	rplP	rplQ	rplR	rplS	rplT	rplU	rplV	rplW	rplX	rplY	rpmA	rpmB	rpmC	rpmD	rpmE	rpmF	rpmG	rpmH	rpmI	rpmJ	rpoA	rpoB	rpoC	rpoD	rpoE	rpoH	rpoN	rpoS	rpoZ	rppH	rprA	rpsA	rpsB	rpsC	rpsD	rpsE	rpsF	rpsG	rpsH	rpsI	rpsJ	rpsK	rpsL	rpsM	rpsN	rpsO	rpsP	rpsQ	rpsR	rpsS	rpsT	rpsU	rraA	rraB	rrfA	rrfB	rrfC	rrfD	rrfE	rrfF	rrfG	rrfH	rrlA	rrlB	rrlC	rrlD	rrlE	rrlG	rrlH	rrrD	rrrQ	rrsA	rrsB	rrsC	rrsD	rrsE	rrsG	rrsH	rsd	rseA	rseB	rseC	rseP	rsfS	rsgA	rsmA	rsmB	rsmC	rsmD	rsmE	rsmF	rsmG	rsmH	rsmI	rsmJ	rspA	rspB	rssA	rssB	rstA	rstB	rsuA	rsxA	rsxB	rsxC	rsxD	rsxE	rsxG	rtcA	rtcB	rtcR	rttR	rusA	rutA	rutB	rutC	rutD	rutE	rutF	rutG	rutR	ruvA	ruvB	ruvC	rybA	rybB	rydB	ryeA	ryfA	ryhB	ryjA	rzoD	rzoR	rzpD	rzpR	sad	sanA	sapA	sapB	sapC	sapD	sapF	satP	sbcB	sbcC	sbcD	sbmA	sbmC	sbp	scpA	scpB	scpC	sdaA	sdaB	sdaC	sdhA	sdhB	sdhC	sdhD	sdhE	sdiA	sdsR	secA	secB	secD	secE	secF	secG	secM	secY	selA	selB	selC	selD	seqA	serA	serB	serC	serS	serT	serU	serV	serW	serX	setA	setB	setC	sfmA	sfmC	sfmD	sfmF	sfmH	sfsA	sfsB	sgbE	sgbH	sgbU	sgcA	sgcB	sgcC	sgcE	sgcQ	sgcR	sgcX	sgrR	sgrS	shiA	sibA	sibB	sibC	sibD	sieB	sixA	skp	slmA	slp	slt	slyA	slyB	slyD	slyX	smf	smg	smpB	smrA	smrB	smtA	sodA	sodB	sodC	sohB	sokB	sokC	solA	soxR	soxS	speA	speB	speC	speD	speE	speF	speG	spf	spoT	sppA	spy	sra	sraB	sraF	srlA	srlB	srlD	srlE	srlR	srmB	ssb	sseA	sseB	ssnA	sspA	sspB	ssrA	ssrS	sstT	ssuA	ssuB	ssuC	ssuD	ssuE	stfR	sthA	stpA	sucA	sucB	sucC	sucD	sufA	sufB	sufC	sufD	sufE	sufS	sugE	suhB	sulA	surA	sutR	sxy	syd	symE	tabA	tadA	tag	talA	talB	tam	tamA	tamB	tap	tar	tas	tatA	tatB	tatC	tatD	tatE	tauA	tauB	tauC	tauD	tbpA	tcdA	tcyJ	tcyL	tcyN	tcyP	tdcA	tdcB	tdcC	tdcD	tdcE	tdcF	tdcG	tdcR	tdh	tdk	tehA	tehB	tesA	tesB	tfaD	tfaE	tfaQ	tfaR	tfaS	tfaX	tff	tgt	thiC	thiD	thiE	thiF	thiG	thiH	thiI	thiK	thiL	thiM	thiP	thiQ	thiS	thpR	thrA	thrB	thrC	thrL	thrS	thrT	thrU	thrV	thrW	thyA	tig	tilS	tktA	tktB	tldD	tmcA	tmk	tnaA	tnaB	tolA	tolB	tolC	tolQ	tolR	tomB	tonB	topA	topB	torA	torC	torD	torI	torR	torS	torT	torY	torZ	tpiA	tpr	tpx	tqsA	treA	treB	treC	treF	treR	trg	trkA	trkG	trkH	trmA	trmD	trmH	trmI	trmJ	trmL	trmO	trpA	trpB	trpC	trpD	trpE	trpL	trpR	trpS	trpT	truA	truB	truC	truD	trxA	trxB	trxC	tsaB	tsaC	tsaD	tsaE	tsf	tsgA	tsr	tsx	ttcA	ttdA	ttdB	ttdR	ttdT	tufA	tufB	tus	tusA	tusB	tusC	tusD	tusE	tynA	typA	tyrA	tyrB	tyrP	tyrR	tyrS	tyrT	tyrU	tyrV	uacT	ubiA	ubiB	ubiC	ubiD	ubiE	ubiF	ubiG	ubiH	ubiI	ubiJ	ubiX	ucpA	udk	udp	ugd	ugpA	ugpB	ugpC	ugpE	ugpQ	uhpA	uhpB	uhpC	uhpT	uidA	uidB	uidC	uidR	ulaA	ulaB	ulaC	ulaD	ulaE	ulaF	ulaG	ulaR	umpG	umpH	umuC	umuD	ung	upp	uraA	usg	ushA	uspA	uspB	uspC	uspD	uspE	uspF	uspG	uup	uvrA	uvrB	uvrC	uvrD	uvrY	uxaA	uxaB	uxaC	uxuA	uxuB	uxuR	valS	valT	valU	valV	valW	valX	valY	valZ	ves	viaA	vsr	waaA	waaB	waaC	waaF	waaG	waaH	waaJ	waaL	waaO	waaP	waaQ	waaS	waaU	waaY	waaZ	wbbH	wbbI	wbbJ	wbbK	wcaA	wcaB	wcaC	wcaD	wcaE	wcaF	wcaI	wcaJ	wcaK	wcaL	wcaM	wecB	wecC	wecH	wrbA	wza	wzb	wzc	wzxC	wzxE	wzyE	wzzB	wzzE	xanP	xanQ	xapA	xapB	xapR	xdhA	xdhB	xdhC	xdhD	xerC	xerD	xisE	xseA	xseB	xthA	xylA	xylB	xylE	xylF	xylG	xylH	xylR	yaaA	yaaI	yaaJ	yaaU	yaaW	yaaX	yaaY	yabI	yabP	yabQ	yacC	yacG	yacH	yacL	yadC	yadD	yadE	yadG	yadH	yadI	yadK	yadL	yadM	yadN	yadS	yadV	yaeF	yaeH	yaeI	yaeP	yaeQ	yaeR	yafC	yafD	yafE	yafJ	yafK	yafL	yafN	yafO	yafP	yafQ	yafS	yafT	yafU	yafV	yafW	yafX	yafY	yafZ	yagA	yagB	yagE	yagF	yagG	yagH	yagI	yagJ	yagK	yagL	yagM	yagN	yagP	yagU	yahB	yahC	yahD	yahE	yahF	yahG	yahH	yahI	yahJ	yahK	yahL	yahM	yahN	yahO	yaiA	yaiE	yaiI	yaiL	yaiO	yaiP	yaiS	yaiW	yaiY	yaiZ	yajC	yajD	yajG	yajI	yajL	yajO	yajQ	yajR	ybaA	ybaB	ybaE	ybaK	ybaL	ybaM	ybaN	ybaO	ybaP	ybaQ	ybaS	ybaT	ybaV	ybaY	ybbA	ybbB	ybbC	ybbD	ybbJ	ybbN	ybbO	ybbP	ybbW	ybbY	ybcC	ybcD	ybcF	ybcH	ybcI	ybcJ	ybcL	ybcM	ybcN	ybcO	ybcQ	ybcV	ybcW	ybcY	ybdD	ybdF	ybdG	ybdH	ybdJ	ybdK	ybdL	ybdM	ybdN	ybdR	ybdZ	ybeD	ybeF	ybeL	ybeQ	ybeR	ybeT	ybeU	ybeX	ybeY	ybeZ	ybfA	ybfB	ybfC	ybfD	ybfE	ybfF	ybfG	ybfH	ybfL	ybfN	ybfO	ybfP	ybgA	ybgC	ybgD	ybgE	ybgI	ybgJ	ybgK	ybgL	ybgO	ybgP	ybgQ	ybgS	ybhA	ybhB	ybhC	ybhD	ybhF	ybhG	ybhH	ybhI	ybhJ	ybhK	ybhL	ybhM	ybhN	ybhP	ybhQ	ybhR	ybhS	ybiA	ybiB	ybiC	ybiH	ybiI	ybiJ	ybiO	ybiR	ybiT	ybiU	ybiV	ybiW	ybiX	ybiY	ybjC	ybjD	ybjG	ybjH	ybjI	ybjJ	ybjL	ybjM	ybjN	ybjO	ybjP	ybjQ	ybjS	ybjT	ybjX	ycaC	ycaD	ycaI	ycaK	ycaL	ycaM	ycaN	ycaO	ycaP	ycaQ	ycaR	ycbF	ycbJ	ycbK	ycbU	ycbV	ycbX	ycbZ	yccA	yccE	yccF	yccJ	yccM	yccS	yccT	yccU	yccX	ycdU	ycdX	ycdY	ycdZ	yceA	yceB	yceD	yceF	yceG	yceH	yceI	yceJ	yceK	yceM	yceO	yceQ	ycfH	ycfJ	ycfK	ycfL	ycfP	ycfT	ycgB	ycgI	ycgJ	ycgL	ycgM	ycgN	ycgR	ycgV	ycgX	ycgY	ycgZ	ychA	ychE	ychF	ychH	ychJ	ychN	ychO	ychQ	ychS	yciA	yciB	yciC	yciE	yciF	yciG	yciH	yciI	yciK	yciN	yciO	yciQ	yciT	yciU	yciV	yciW	yciX	ycjD	ycjF	ycjG	ycjM	ycjN	ycjO	ycjP	ycjQ	ycjR	ycjS	ycjT	ycjU	ycjW	ycjX	ycjY	ydaC	ydaE	ydaF	ydaG	ydaN	ydaQ	ydaS	ydaT	ydaU	ydaV	ydaW	ydaY	ydbC	ydbD	ydbH	ydbJ	ydbK	ydbL	ydcA	ydcC	ydcD	ydcF	ydcH	ydcI	ydcJ	ydcK	ydcL	ydcM	ydcO	ydcP	ydcR	ydcS	ydcT	ydcU	ydcV	ydcY	ydcZ	yddA	yddB	yddE	yddG	yddH	yddL	yddM	yddW	ydeA	ydeE	ydeI	ydeJ	ydeK	ydeM	ydeN	ydeO	ydeP	ydeQ	ydeR	ydeS	ydeT	ydeU	ydfA	ydfB	ydfC	ydfD	ydfE	ydfG	ydfH	ydfI	ydfJ	ydfK	ydfN	ydfP	ydfR	ydfT	ydfU	ydfV	ydfW	ydfX	ydfZ	ydgA	ydgC	ydgD	ydgH	ydgI	ydgJ	ydgK	ydhB	ydhC	ydhF	ydhI	ydhJ	ydhK	ydhL	ydhP	ydhQ	ydhR	ydhS	ydhT	ydhU	ydhV	ydhW	ydhX	ydhY	ydhZ	ydiB	ydiE	ydiF	ydiH	ydiJ	ydiK	ydiL	ydiM	ydiN	ydiO	ydiP	ydiQ	ydiR	ydiS	ydiT	ydiU	ydiV	ydiY	ydiZ	ydjA	ydjF	ydjG	ydjH	ydjI	ydjJ	ydjK	ydjL	ydjM	ydjX	ydjY	ydjZ	yeaC	yeaD	yeaE	yeaG	yeaH	yeaK	yeaL	yeaO	yeaQ	yeaR	yeaV	yeaW	yeaX	yeaY	yebB	yebC	yebE	yebF	yebG	yebK	yebO	yebQ	yebS	yebT	yebV	yebW	yebY	yebZ	yecA	yecD	yecE	yecF	yecH	yecJ	yecM	yecN	yecR	yecT	yedA	yedD	yedE	yedF	yedI	yedJ	yedK	yedL	yedM	yedP	yedR	yedV	yedW	yedX	yedY	yedZ	yeeA	yeeD	yeeE	yeeJ	yeeN	yeeO	yeeP	yeeR	yeeS	yeeT	yeeW	yeeX	yeeY	yeeZ	yefM	yegD	yegH	yegJ	yegK	yegL	yegP	yegQ	yegR	yegS	yegT	yegU	yegV	yegW	yegX	yehA	yehB	yehC	yehD	yehE	yehI	yehK	yehL	yehM	yehP	yehQ	yehR	yehS	yehT	yehU	yehW	yehX	yehY	yeiB	yeiE	yeiG	yeiH	yeiI	yeiL	yeiP	yeiQ	yeiR	yeiS	yeiW	yejA	yejB	yejE	yejF	yejG	yejK	yejL	yejM	yejO	yfaA	yfaD	yfaE	yfaH	yfaL	yfaP	yfaQ	yfaT	yfaU	yfaV	yfaW	yfaX	yfaY	yfaZ	yfbK	yfbM	yfbN	yfbO	yfbP	yfbR	yfbS	yfbT	yfbU	yfbV	yfcA	yfcC	yfcD	yfcE	yfcF	yfcG	yfcH	yfcI	yfcJ	yfcL	yfcO	yfcP	yfcQ	yfcR	yfcS	yfcT	yfcU	yfcV	yfcZ	yfdC	yfdE	yfdF	yfdG	yfdH	yfdI	yfdK	yfdL	yfdM	yfdN	yfdO	yfdP	yfdQ	yfdR	yfdS	yfdT	yfdV	yfdX	yfdY	yfeC	yfeD	yfeH	yfeK	yfeN	yfeO	yfeR	yfeS	yfeW	yfeX	yfeY	yfeZ	yffB	yffL	yffM	yffN	yffO	yffP	yffQ	yffR	yffS	yfgD	yfgG	yfgH	yfgI	yfgJ	yfgM	yfgO	yfhG	yfhH	yfhL	yfhM	yfhR	yfiB	yfiC	yfiE	yfiF	yfiH	yfiL	yfiM	yfiP	yfiR	yfjD	yfjH	yfjI	yfjM	yfjP	yfjQ	yfjR	yfjS	yfjT	yfjU	yfjW	yfjX	yfjY	yfjZ	ygaC	ygaH	ygaM	ygaP	ygaQ_2	ygaQ_3	ygaU	ygaV	ygaX	ygaY	ygaZ	ygbA	ygbE	ygbI	ygbJ	ygbK	ygbL	ygbM	ygbN	ygcE	ygcN	ygcO	ygcP	ygcQ	ygcR	ygcS	ygcU	ygcW	ygdB	ygdD	ygdG	ygdH	ygdI	ygdQ	ygdR	ygeA	ygeL	ygeN	ygeO	ygeP	ygeQ	ygeR	ygeV	ygeW	ygeX	ygfB	ygfF	ygfI	ygfK	ygfM	ygfS	ygfT	ygfZ	yggC	yggD	yggE	yggF	yggI	yggL	yggM	yggN	yggP	yggR	yggS	yggT	yggU	yggW	yggX	yghA	yghB	yghD	yghE	yghF	yghG	yghJ	yghO	yghQ	yghR	yghS	yghT	yghU	yghW	yghX_1	yghX_2	yghZ	ygiA	ygiB	ygiC	ygiD	ygiF	ygiH	ygiL	ygiM	ygiN	ygiQ	ygiS	ygiV	ygiW	ygiZ	ygjH	ygjI	ygjJ	ygjK	ygjP	ygjQ	ygjR	ygjV	yhaC	yhaH	yhaI	yhaJ	yhaK	yhaL	yhaM	yhaO	yhaV	yhbE	yhbO	yhbP	yhbQ	yhbS	yhbT	yhbU	yhbV	yhbW	yhbX	yhbY	yhcA	yhcB	yhcC	yhcD	yhcF	yhcG	yhcH	yhcN	yhcO	yhdE	yhdH	yhdJ	yhdN	yhdP	yhdT	yhdU	yhdV	yhdW	yhdX	yhdY	yhdZ	yheO	yheS	yheT	yheU	yheV	yhfA	yhfG	yhfK	yhfL	yhfS	yhfT	yhfU	yhfW	yhfX	yhfY	yhfZ	yhgA	yhgE	yhgF	yhgN	yhhA	yhhH	yhhI	yhhJ	yhhL	yhhM	yhhN	yhhQ	yhhS	yhhT	yhhW	yhhX	yhhY	yhhZ	yhiD	yhiI	yhiK	yhiM	yhiN	yhjA	yhjB	yhjC	yhjD	yhjE	yhjG	yhjJ	yhjR	yhjV	yhjX	yhjY	yiaA	yiaB	yiaC	yiaD	yiaF	yiaG	yiaJ	yiaK	yiaL	yiaM	yiaN	yiaO	yiaT	yiaU	yiaV	yiaW	yiaY	yibA	yibF	yibG	yibH	yibI	yibJ	yibL	yibN	yibQ	yibT	yicC	yicG	yicH	yicI	yicJ	yicL	yicN	yicR	yicS	yidA	yidB	yidC	yidD	yidE	yidF	yidG	yidH	yidI	yidJ	yidK	yidL	yidP	yidQ	yidR	yidX	yidZ	yieE	yieF	yieH	yieK	yieL	yieP	yifB	yifE	yifK	yifL	yifN	yifO	yigA	yigB	yigG	yigI	yigL	yigM	yigZ	yihA	yihD	yihF	yihG	yihI	yihL	yihM	yihN	yihO	yihP	yihQ	yihR	yihS	yihT	yihU	yihV	yihW	yihX	yihY	yiiD	yiiE	yiiF	yiiG	yiiM	yiiQ	yiiR	yiiS	yiiX	yijD	yijE	yijF	yijO	yjaA	yjaB	yjaG	yjaH	yjaZ	yjbB	yjbD	yjbE	yjbF	yjbG	yjbH	yjbI	yjbJ	yjbL	yjbM	yjbQ	yjbR	yjcB	yjcE	yjcF	yjcH	yjcO	yjcS	yjcZ	yjdC	yjdF	yjdI	yjdJ	yjdM	yjdN	yjdP	yjeF	yjeH	yjeI	yjeJ	yjeM	yjeN	yjeO	yjeT	yjfC	yjfF	yjfI	yjfJ	yjfK	yjfL	yjfM	yjfN	yjfP	yjfY	yjfZ	yjgA	yjgH	yjgL	yjgM	yjgN	yjgR	yjgW	yjgZ	yjhB	yjhC	yjhD	yjhE	yjhF	yjhG	yjhH	yjhI	yjhP	yjhQ	yjhR	yjhU	yjhV	yjhX	yjiA	yjiC	yjiG	yjiH	yjiJ	yjiK	yjiL	yjiM	yjiN	yjiP	yjiQ	yjiR	yjiS	yjiT	yjiV	yjiX	yjiY	yjjA	yjjB	yjjG	yjjI	yjjJ	yjjP	yjjQ	yjjU	yjjV	yjjW	yjjX	yjjY	yjjZ	yjtD	ykfA	ykfB	ykfC	ykfF	ykfG	ykfH	ykfI	ykfJ	ykgA	ykgE	ykgF	ykgG	ykgH	ykgJ	ykgL	ykgM	ykgN	ykgO	ykiA	ylaC	ylbF	ylbG	ylbH	ylcG	yliI	yliL	ymbA	ymcE	ymdA	ymdB	ymdE	ymdF	ymfA	ymfD	ymfE	ymfH	ymfI	ymfJ	ymfK	ymfL	ymfM	ymfN	ymfO	ymfP	ymfQ	ymfR	ymfS	ymfT	ymgA	ymgC	ymgD	ymgE	ymgF	ymgG	ymgH	ymiA	ymjA	ynaA	ynaE	ynaI	ynaJ	ynaK	ynbA	ynbB	ynbC	ynbD	ynbE	yncD	yncE	yncG	yncH	yncJ	yneE	yneG	yneH	yneJ	yneK	yneL	ynfA	ynfB	ynfC	ynfD	ynfE	ynfF	ynfG	ynfH	ynfK	ynfL	ynfM	ynfN	ynfO	yniA	yniB	yniC	yniD	ynjA	ynjB	ynjC	ynjD	ynjE	ynjF	ynjH	ynjI	yoaA	yoaB	yoaC	yoaE	yoaF	yoaG	yoaH	yoaI	yobA	yobB	yobD	yobF	yobH	yodB	yodC	yodD	yoeB	yoeF	yohC	yohD	yohF	yohH	yohJ	yohK	yohO	yojI	ypdA	ypdB	ypdC	ypdE	ypdF	ypdI	ypeA	ypeB	ypeC	ypfG	ypfH	ypfJ	ypfN	yphA	yphB	yphC	yphD	yphE	yphF	yphG	yphH	ypjA	ypjB	ypjC	ypjD	ypjF	ypjJ	ypjK	ypjM_1	ypjM_2	ypjM_3	yqaA	yqaB	yqaE	yqcA	yqcC	yqcE	yqeA	yqeB	yqeC	yqeF	yqeG	yqeH	yqeI	yqeJ	yqeK	yqfA	yqfB	yqfE	yqgA	yqgB	yqgC	yqgD	yqgE	yqgF	yqhA	yqhC	yqhD	yqhG	yqhH	yqiA	yqiB	yqiC	yqiG	yqiH	yqiI	yqiK	yqjA	yqjC	yqjD	yqjE	yqjF	yqjG	yqjH	yqjI	yqjK	yraH	yraJ	yraK	yraN	yraP	yraQ	yraR	yrbG	yrbL	yrdA	yrdB	yrdD	yrfF	yrfG	yrhA	yrhB	ysaA	ysaB	ysgA	ytfA	ytfB	ytfE	ytfF	ytfG	ytfH	ytfI	ytfJ	ytfK	ytfL	ytfP	ytfQ	ytfR	ytfT	ytjA	ytjB	ytjC	yzcX	yzfA	yzgL	zapA	zapB	zapC	zapD	zapE	zinT	zipA	zitB	zntA	zntR	znuA	znuB	znuC	zraP	zraR	zraS	zupT	zur	zwf
T1:,OD,0.5	0.0	1.09864942367003	2.66387008961075	1.48909872726926	4.2843104574453	2.05977666008001	0.0	1.94727122678008	1.2592440734068	0.0	1.63118607240854	1.38011844081161	0.0	6.28147912190618	15.052038640564	4.68468154262093	9.45013784186398	5.21133505014068	21.0149580992171	5.79029610108645	5.15094136032493	16.3039976010312	3.82874031637164	3.31879145853081	5.52647992731036	1.30066982126003	7.21324163678289	1.20809669463281	1.16070381418283	2.61710078031716	1.27015225719323	1.02305657011726	1.0044916686437	1.18983644508226	1.35595393029826	0.0	2.01607230765101	1.60328723872362	1.11037759969933	1.56052983327512	0.0	1.74774974751434	0.0	9.32524936532998	1.74655076889974	2.77661794386047	1.3458172353061	0.0	1.99085324657228	1.11098511998645	2.1223773909818	0.0	1.34493519643929	1.01290234133755	1.17216820083141	0.0	1.12515511724087	1.08217528721918	1.14296741862417	5.67602044576335	1.73863840694958	1.28657282234061	1.05346517556255	3.10630601356684	15.0882003719403	1.57552717744028	1.00850095659961	0.0	0.0	2.00472712988012	2.07345898097924	0.0	6.20839235752041	4.7328994121784	4.82158414103685	4.62318438269814	3.89242363930039	5.17823074911648	2.52963131902311	1.00443338226619	1.02909787991758	1.27175343275401	0.0	0.0	1.56075607403101	0.0	1.30084264240474	4.87091879348517	0.0	0.0	2.84413002032425	1.07752894728208	1.01467566120846	0.0	0.0	1.12853132656713	3.51488224212173	2.12518136153904	1.16650347682069	2.28259241332541	2.38045426604814	1.43159215669288	1.12023424245026	2.99765160894604	1.76434292451336	1.12521984952196	1.26736113512009	1.39546683516754	4.25625718375751	1.95493672739302	3.52135589581331	0.0	1.421290900112	1.95939443424512	1.38422674943404	0.0	1.58522816419975	1.16752936904231	1.01878336227355	0.0	1.20064926891265	1.3872250626167	0.0	0.0	0.0	1.62818218886167	1.00339327939767	1.10558268228199	0.0	1.00618826754105	0.0	1.02754814626627	4.49429340684853	1.60298947091624	1.79184257271043	3.33245652309528	2.58951864393652	2.38635443402636	5.15737377924282	1.80484560699993	6.0456494409923	1.34450362384588	1.01244160562246	1.36202101421964	3.21474090178806	2.48064489409884	0.0	1.24270540648599	1.14507791399179	6.74956133064034	1.13016257860423	5.38217416680298	9.04599851997794	0.0	7.23839255060496	0.0	3.10666337770312	4.18986259468634	4.64228755040324	0.0	1.12746996332137	1.05122217188525	1.17056013234287	1.95406853270395	0.0	0.0	0.0	1.50488102644576	4.49157430085996	2.79754566306037	1.37169885586648	2.27465813167625	3.9992291364079	7.50927158125282	1.88080688583078	5.94446196921714	5.82256588352407	2.63768013068169	4.51406054395339	0.0	0.0	1.03991241223764	1.61573346455562	5.55152593876241	3.15575530745856	1.08435848453539	1.96089517223214	1.18092448633034	1.41276228093472	1.19082034799488	1.8884922984884	9.60263092372043	0.0	1.2667374281138	1.12973934207703	2.58695615291141	4.03197137019165	1.24506852715609	5.42109010589146	2.02808604849119	2.2944606100022	1.71780765809296	1.88864177634065	1.99058512815809	4.73606869953766	5.04289967603464	2.74501580408192	2.74665484665769	2.3686831236732	0.0	3.04260183219291	1.12135733382951	1.09962515528665	1.08878583877318	0.0	1.07161883926033	0.0	0.0	0.0	0.0	0.0	0.0	9.09290619611199	10.8254396949935	4.55410405352757	3.48111642221668	5.56029512621105	6.76946407774516	4.82034751742969	7.09289001178408	4.69099648612725	2.95477405563611	1.19455792098427	2.41998228042321	1.53149544780096	2.31798391902728	4.95179047798766	10.2345658594404	4.21643779432633	2.67287399048889	1.70918696437262	1.13339705543445	2.58978928945154	1.82647057714521	2.37394708643583	4.14609664046975	1.22745319748	1.10020781500971	2.07705092136056	1.1905900392237	6.104925027733	1.942056512799	1.13756835112386	1.59488873030393	2.62007604636423	1.79949779537786	1.0210360068798	1.14220744819248	1.61463252791733	1.20948109699856	1.75901673129008	2.00355845055901	2.42597168831221	4.34976970888294	3.97357557517857	5.4231050952627	1.15536423950562	0.0	1.37594963798091	0.0	1.57642164532304	4.1043749761204	1.04927000951419	4.8068563444024	5.59291741753745	5.74627778402291	2.36761399428394	1.77640920956515	8.21307444327603	1.33841726464488	3.18437722829322	1.0446568989498	2.72771726509575	1.17909089209563	5.40374700800819	2.8933211167984	3.06065247278404	2.05700311587076	1.01928543047437	0.0	1.23194678435557	2.06665309699782	1.03573776718885	4.26428435161033	2.11243607863541	1.43105925827899	2.06753716640737	0.0	1.57013283429998	0.0	1.16007084326614	0.0	4.30533834998201	0.0	1.00764160510957	2.02816521585703	0.0	1.89831756079515	7.01865076541547	8.10726264055536	1.0277194191897	1.27395673352396	1.22368065757335	1.24998512696473	1.46954323954668	1.04506713417564	2.48123890540156	0.0	0.0	1.3312227238729	2.19354495795912	5.42726141331906	0.0	1.22240263685421	1.05571346508926	0.0	4.19658013776623	1.04457824331426	1.19955846064919	1.60206072443625	1.5387866211301	1.81223849530305	1.22800055668763	2.82139715951359	2.94466033454474	1.45350496884264	1.31912385394417	0.0	1.36679200632732	10.6709329451752	1.12855535685064	5.03776794110366	2.20528560852085	1.08479848010332	1.0217328978221	1.2360496964062	0.0	1.34159235615182	1.53569630654811	2.50631571067638	1.52245723475411	7.20802394711379	3.6170635875148	5.41793086640463	6.09418275030075	5.66085716832836	4.89742695267731	1.17139669686404	1.13196256512173	3.60147304806492	1.43966511731238	2.95854607658093	1.14692221895815	0.0	0.0	0.0	1.31815942998686	1.25231200542426	2.31114971979674	2.83150450188525	0.0	2.11219890809911	4.88169768181302	2.10664846797336	3.36482316567979	3.74856377310704	3.40371123816937	1.62264771082315	5.39294957179336	1.5908067080658	2.63234424141449	5.38735248281124	2.39769693012837	1.06055767325142	1.7297507778442	3.21646508373874	3.44125637420666	1.08789809873882	2.29511991801474	3.08076792402241	2.47930300894252	1.44675998064343	4.01128446354004	1.664488226559	3.47588986458269	3.62643534906327	0.0	3.43754593526259	3.98613449500473	2.6340828808006	5.11526783328397	1.1395124098713	4.71471120269551	1.10781028275397	1.0104775422038	1.62246953704511	5.82951335133408	1.86857292850847	1.3516979306329	2.15038220857978	1.01732206041624	5.28130838997665	6.37800306625138	1.8389750124653	1.0671655538948	1.77858932490127	3.47811894122455	2.09532064675996	4.64863605776309	1.12428369922694	1.73736467211083	1.08964851865353	0.0	0.0	0.0	2.35571468992703	1.93173761672063	1.22990162062418	0.0	0.0	3.05775722668487	6.76273209615709	1.46573279096647	4.5739488298643	1.45273684915442	3.56494221012068	3.46388116924146	1.37799265366862	0.0	0.0	4.74293366122708	17.0940017523108	1.52937684641565	1.18662945826387	1.69365139819281	3.9148847527055	2.05414570717821	2.00058656211327	1.26690133244101	1.88395755138687	2.41508644368449	4.04584096828695	5.58186474971026	1.20018436289048	4.07853153464316	2.15090210776632	4.87128832565847	3.90451689709424	5.38772351818089	1.08062756123647	2.40018631039511	2.518175807541	2.92071906453276	4.66824846971176	1.33233120763903	3.10300610106619	2.08309746588204	1.89458021649013	1.18161446526517	1.61506690536255	0.0	1.18503626087912	5.36610147389165	5.63902249157066	6.30955579324717	5.49316301152132	7.30274470944147	10.2573652681363	1.74572207830119	4.583119894906	4.81633899838883	3.04484836452384	1.15889448630306	12.7198475977848	5.59290700578682	7.95630551177167	8.78548223136292	3.46583416094567	2.85921871337258	4.58349323835084	2.15116086741494	1.06846032524749	2.16007997746687	5.64972179787153	7.65752695530596	2.11384192785315	3.37775261609889	8.45964074050958	1.32775560286164	2.38785486839657	0.0	1.01691175276804	1.1479634093819	5.44337225709383	6.64061578539347	4.34348724493565	9.94185475760087	3.70578689534195	2.06255992440733	4.11952756879586	4.49522905080243	2.33502670672261	4.05599202056923	1.23918122543354	3.64727669109886	1.07632514750361	0.0	0.0	6.79122341749404	1.02694432340055	0.0	0.0	1.24427710044222	6.19844788081418	3.55644392155191	1.56968186274498	3.20702689222423	1.99195542837666	1.33416177066042	3.26284362352147	1.09935677701382	1.01566735280104	1.03785943942963	6.62923635950851	1.92960016542502	2.67109368832058	1.52168449007024	1.17416021807582	4.20347377118903	1.08343112930656	2.021830747449	3.38140149727279	1.51611973976636	7.12396162478936	1.37030350446105	5.52933217662542	1.07816905248606	0.0	1.20842965625774	4.18259141413121	1.00757151898827	1.54465010648112	1.26182779825402	2.15215844240097	3.46966231403893	1.4641131553749	0.0	1.81414664863994	1.46666289214742	0.0	1.13761377348926	1.08598574736007	0.0	0.0	2.74509548008842	3.22875098463283	2.65034142647415	2.35774128644701	1.41301551450905	5.76502265433785	4.25730935543996	0.0	1.0635203895914	3.97331154356962	1.06724687651548	2.24025323975112	1.27432609039408	2.7601470022868	2.00216694538963	3.02780422667833	0.0	0.0	1.41841670229641	1.24461823102662	2.00271095707516	2.29459427976726	0.0	1.34165998076672	1.25791103933067	1.61169155627856	1.05808936171268	1.57505534151017	4.05827808882471	3.44616394204281	3.19649977353607	6.02120499585619	9.0426644385593	6.96451070265431	5.11140042522937	4.68844651582982	13.5591281214806	1.45736235532717	2.20644736827781	3.5921568158079	2.611496326198	0.0	1.50208462755295	3.61910433030086	6.53735310100973	4.09638989644115	6.09106885595722	2.63307938199946	1.66808597451003	1.9549343097654	1.4868208420285	3.77769952343825	1.94376618687833	4.90092375202638	1.45252921335029	0.0	1.10001861928874	1.15356566677628	3.47407784684741	1.42842076298005	1.0406545063119	1.09794522768008	2.79983070025476	2.29889114143267	4.55407992098103	1.41713398787541	4.08560134435923	1.79277375034075	3.10798744045753	1.00219111491899	2.55877420023703	1.01807117221201	1.03269192804889	0.0	0.0	1.6660024369774	1.020080936073	1.49114329213533	0.0	1.00930851195236	1.02470152125519	1.01016746852483	1.55872918349465	0.0	3.56061373753877	1.51595755522672	1.83143791967039	1.99906152867937	2.63465395421823	1.2993905604508	1.27972481136388	1.48625111492226	4.26195070830305	0.0	0.0	0.0	1.09956627611241	1.08722571892242	2.00711660188995	1.79604368072737	0.0	0.0	0.0	1.10025751068142	8.14317686790771	1.25937867195332	13.5740429458639	4.00329399285787	2.87755967988276	1.93051690009546	0.0	2.4076951951952	0.0	7.39151047306153	2.19049841746186	2.01477834115897	3.03156316360875	0.0	2.02043498444425	6.40169890735299	1.48535628798127	1.41990010561137	4.28119257713362	1.00792840518596	1.15828052301561	2.25713173032326	1.74099712667177	2.75457163719012	1.20556276963435	1.50433177674767	0.0	0.0	4.31162645198363	0.0	1.17143497851465	2.26419824680846	0.0	1.00152074124588	0.0	1.04398892378196	0.0	6.7048353109406	6.11956489576723	0.0	0.0	1.0361628313406	0.0	0.0	1.85023361713727	1.30765203423365	7.33297719984265	1.16382699109113	4.22984750097698	4.02156428556208	1.50900223459588	2.25696446935576	1.53908414969128	1.17933273863186	5.53628301103028	6.48864620460122	5.45560615947127	4.95932900063341	4.79867895243693	6.9193591462799	1.78956130105775	5.13028988248702	1.02184306760067	1.52417601808191	0.0	1.24092471514514	0.0	1.49428770971558	3.21171267161073	1.15375754485481	4.58893913232325	0.0	1.50786405567598	2.59213896757518	12.4783283862633	1.08929602271706	5.97202023243488	1.30136167519837	1.47891886415976	1.08286679901559	1.19254448587687	0.0	0.0	1.16347352955888	1.7290276054285	2.40189179027051	2.28012345632615	0.0	6.13099462270486	1.14701859761818	1.25334273724119	1.03851455279927	1.02602256542803	1.36317120458121	1.14631023629601	1.30422414501744	1.73193874915846	1.66973540028537	1.10673844175494	5.48207436334625	5.05872620609843	1.22750187127814	1.21258311403405	0.0	1.29796594520506	0.0	2.8429966397779	1.07787345110844	3.41963656015986	4.24234837211091	4.49648638039454	2.39740761437149	3.24524994564384	2.53409924358004	1.86037670408302	1.83350247856856	1.55096286183641	3.61595649202812	6.07221867251512	1.73248494721846	1.22016047607665	12.4875864155022	1.55281565116495	1.14769351015598	2.52444935650669	1.42504468221431	1.41754298887951	1.31996328508329	1.29256370332665	3.99912780699864	1.0862902373434	7.5627950983441	1.16677185132425	0.0	0.0	1.42532332739825	0.0	1.42196641617871	3.88763548223069	5.18605324228966	4.41947912277655	5.36270512873481	4.53879209713228	7.55063026087359	5.87525404584925	6.70486726848718	6.14282343329506	17.8041168797572	7.4992183591599	5.27282684821047	2.6419981255078	2.77141920039529	4.70767582033524	8.44634087297352	9.5897210892063	3.80611316802818	2.01336447739887	4.57566639942585	5.45233250151569	6.96863285000399	4.19608798096591	11.8046299584447	7.34998768314916	6.12349845539724	4.10768654042559	3.60712049157448	9.72167884995941	2.46498985516659	2.12018344998328	5.07052487012187	4.12996082971534	4.19675363789182	5.24000582892116	2.87734016934669	4.61648077409578	4.67053700998348	1.47030320564486	1.06298788743544	11.1374428987964	3.85849041705556	4.82884970061415	1.69412451484868	5.12543255207358	14.6121751709265	3.50878173570953	3.48281019839627	1.97216666722047	0.0	1.69943365454446	1.72232277258103	1.86740456413718	10.620959826619	2.11578354935012	7.92972926602759	1.33224977509498	1.49055027503775	8.83784179723531	1.72559236984569	1.90133937336265	2.48363879732981	3.95444268977011	1.01640171013013	1.55000924022765	2.68214613929413	1.00721377961286	1.21418395093918	0.0	1.27870129452718	2.26683747117008	8.61783023307235	1.58700061088632	6.21700268337199	17.2838617948693	1.6215748524971	1.19433932210351	1.5342924901426	4.52462692559338	0.0	0.0	0.0	0.0	0.0	0.0	1.05886487765778	1.07837804445368	1.44920602441602	1.27912326702449	0.0	1.5285733249891	1.04426539254046	2.42797759901397	3.56073494789604	3.40199733535838	3.60406456760966	3.71465080711787	1.23905281130794	3.15118544299511	4.7465589248488	3.17266657357403	2.09332741039845	3.00209729359551	2.24703031274632	1.48580621717084	4.98576126265728	3.5067609943163	1.10574565612859	4.83623570047389	1.13097038023462	1.64556980345791	0.0	1.19482000297922	1.29991595636223	3.51524792449126	1.41074631301451	1.99692088029324	6.14589511834718	4.89990315962812	1.39030590211292	5.57141684002024	1.04474560886482	1.33410486668178	1.17148506434265	1.21466328840416	0.0	0.0	1.33729067420819	1.27440743270337	0.0	1.20854091290579	2.04032925819492	1.04546938508517	2.19852497751888	3.98237093507812	1.01438746595977	0.0	2.80715327986523	4.86963839618207	10.5712446915127	0.0	0.0	1.55791998782207	1.42678986262408	2.57675267682241	6.937387813346	9.45303554050515	2.84685885266955	2.09301867465133	6.06768794186011	6.91340831133705	5.61779188178858	0.0	2.19650872569174	3.27280678640738	3.76716870092789	5.71971223825942	5.59669287661103	6.33685221344474	5.00968385616944	1.19525010447199	2.3924481465235	1.35455632456199	1.01089348115269	0.0	1.03896841946141	1.12932065862886	1.23910655385767	7.80158470602471	2.8883268400509	2.96805383080596	0.0	2.14440706190604	7.00560029066945	1.07288387529321	1.02504951262038	3.40090809264252	1.53005844373137	3.49450113961533	0.0	4.66771072432585	3.61837945704822	5.04512002189179	2.36780656502237	3.36370449116233	0.0	5.37509860488719	2.59821755474971	4.22065511235972	4.32083560411701	5.89747695157396	4.31616712711489	1.0328792852034	4.32815949908886	4.80202943974294	3.58728062697298	3.11587017736948	1.37990867742102	2.76267196263791	1.84911090155889	2.15755939534389	4.40191818294066	7.70408529844266	2.6025201759392	3.01266322776738	1.2414129715922	3.48043970163938	1.26863920671892	3.55264144014098	5.28955675319713	12.9382570337161	1.20077151657813	1.34052828582449	1.36998247396025	4.83962882362429	1.13342683526127	3.75139938157729	1.99947810079137	3.34957829380311	3.40932396870953	1.11725465518131	2.45720677622745	3.39352553208111	1.54185074462226	3.99456492286195	3.49894807933955	11.552584670577	4.05334378261383	7.65184410572649	3.67269981717877	5.79670141540601	2.64497867604314	1.23285763331115	1.18124947507072	1.25436235749739	8.48297680844595	6.70764541269673	5.96218466782447	5.42535425516294	4.25261655151024	4.03976661901711	1.09221849069825	1.00685417778285	1.10124790951694	0.0	0.0	5.93739106916094	3.72373008370956	2.022802292278	4.32882704169553	0.0	14.3723018813743	11.3539517652047	12.7166291455553	5.84581391351886	2.76588660169097	2.31098677025765	4.29867251075967	2.43833215052775	5.02640251953099	1.03939019538952	1.50284129599804	1.10510738504231	1.06153460409458	1.61186585907582	1.47958586956851	1.00452365655481	11.4400162125102	1.75975718010388	4.9688669803412	4.21601059378441	1.71752649755076	2.45892917912399	2.67928684661389	1.350691734867	3.58186880783529	1.82304375284502	2.03679442905739	4.37435565300994	13.8644602321987	4.22600844969894	0.0	7.02964736399149	2.94016195342126	3.89490208969726	2.60884827450288	5.48323079733543	1.77543466355262	7.94523424473668	2.71191771061258	2.80140861425331	2.87105819631214	0.0	0.0	0.0	0.0	1.00322258210171	0.0	1.01717430603422	1.05636664168932	0.0	0.0	2.17255700629642	0.0	0.0	2.69566389784796	1.86095885458784	2.20799878979379	5.19696554217647	5.11752769865175	1.94404444082134	5.01726678885451	1.16762276948483	0.0	1.08092215425738	2.01540337691747	2.2585533674848	4.07141952893837	4.44453674004724	1.7934267391163	0.0	1.24133745211039	1.47611340344797	1.03454635657823	8.33888848345268	1.35963668539921	3.70855837318358	1.93707789543408	1.05226360265684	2.57746262457706	1.57410813489084	4.08710765562355	1.01639249822825	3.49502975842041	2.4802650267212	2.83615672255899	5.24358949331773	5.65746764079553	3.04541249104698	5.68315667935594	4.85164741251752	1.09544554212274	1.99388371638725	1.31346440504382	2.8820346878396	2.77339231783176	3.71551784492595	6.47923026690703	1.66729646055833	20.9269677338257	5.16550484796693	8.10102301680894	5.25853677554624	9.65288755252463	12.4078907296087	3.2586482067544	2.98965186403509	1.79990022200083	1.22551473262299	1.34700688235146	1.77683246243927	1.08587606496793	6.19838454624632	4.61513625419945	3.13704891887574	8.7270784364176	5.15474829032355	4.87446594807935	2.30282170862412	4.276939246754	5.66336973675214	1.20988276715035	5.45720930903714	3.2854358040432	4.19109708582843	3.76443532577985	6.3281571832238	1.00550984580582	1.44788721455214	2.27473678557528	0.0	1.28167767916127	1.50531858327118	1.33555277721242	1.46541924754026	2.59163013757195	0.0	0.0	1.79359387476483	1.2782506800968	1.09282362959917	1.16820107745297	2.49551837410835	2.21176717975254	4.47537177233784	10.2583073878372	1.09845481069825	12.9497349772129	4.41446585923374	1.74553235320046	2.05806357564781	7.32916068105899	7.16446561425696	0.0	1.45796310105867	5.95887054095774	1.58962981259393	1.35139203788004	1.26096584464059	4.63460156630354	2.42012096043322	5.8434591197989	1.531062716112	1.5543036547111	0.0	7.08297851024395	9.7225566965819	1.05362107340329	1.6039268590546	4.5752811607472	9.35024567812399	0.0	0.0	1.02319389411855	1.01523722022416	1.20564740269096	1.08837921265478	4.21621041674492	4.32731159109897	2.01066451996631	3.42698055059177	2.89122946321377	14.4741362209714	1.53450754186715	1.03057870372341	0.0	1.16437820240864	1.06556324059667	1.03254774203979	1.18380296913307	1.203778374523	2.59386824294385	1.35248308480997	1.25378202600403	1.27449354714454	1.00690347406152	0.0	1.21742915051327	0.0	1.10521190483825	1.43206798009837	1.47995194666757	1.0839007995141	0.0	2.08793968141529	0.0	1.01774028377843	1.7780199518735	4.09001515381795	1.08343719445077	1.04749248271765	1.21914811670841	1.19654390850376	1.09682862035829	1.14047279440165	7.3583447640923	1.55430289145809	1.36686524513255	4.30126897677699	2.28397692919011	3.47918639170887	26.4425401865221	1.33658584658685	0.0	1.06916999167384	0.0	0.0	1.05249114758426	1.03957527332745	4.09747441977821	3.65419755893921	5.13158932406598	6.03690130850587	5.20781533326058	6.04496965772634	1.02219541723949	0.0	3.21107849898746	3.61940522298699	7.23749990110078	2.76969141422309	1.88076284131072	1.99056786454579	4.04851798784594	1.86404335782222	1.7368399672861	4.21118292451111	4.22814704375796	1.12029202501928	4.37542328508815	6.91098972177665	15.5373820671385	3.34662884242667	2.96939107366947	6.33373956159226	2.52703197076399	2.57339601236658	3.92174734781613	3.58265730602541	3.81580138501328	5.24078541987935	6.03723766912406	3.93304058366487	5.21467627822985	3.83026469182756	1.80678014815038	3.58668161019726	1.56974227104894	1.86846689947432	2.54401468746204	2.41237501429122	5.78096421401697	5.19493850827813	5.04817802698988	4.94272590248766	5.12026105073456	5.33216014327334	5.12550302858545	2.62014623677816	2.63672785772328	3.03307158513964	1.61045479947506	3.71430671358537	2.54657846073275	2.98697638331394	3.26865042553016	2.77289533223499	3.25006045499358	2.70964086016943	5.74549750258756	6.86532386376181	8.31849259231417	5.57786208673068	12.1177328893267	6.19619901501574	23.4446651456444	14.0459946201547	5.87478863386501	5.87941065078803	6.48881311934365	4.47883874093024	3.47497510972765	1.72136939454149	0.0	0.0	2.22284836663551	3.31906083228484	4.30181763649726	1.00379551966271	1.33151800239051	1.47710684901566	4.72644975913923	4.66982307765413	1.72672902842574	1.94301374624096	2.62618037860798	1.13994408915701	5.23820516706157	2.91924509753532	1.00803188052319	1.36196158141553	2.06782531362418	4.96845542929298	1.29192643183004	0.0	1.20826759059992	6.20137342694937	3.44773071932027	6.89042803265283	7.00454096482663	8.41571522215653	2.94691309873646	4.37218651069083	4.85133469604944	4.55829950724167	6.12455947843221	2.45132483167198	4.81240454818967	6.96494931770267	1.02477825346821	1.10366938265315	1.44073135436666	4.61461085365373	3.76257606937238	0.0	0.0	1.82003416581348	0.0	1.15030737077134	1.66345683943814	1.09081066974342	0.0	0.0	0.0	1.20725318701608	1.3284526886254	0.0	2.47786923300545	2.07390512371591	4.80949098536643	2.23402944711538	1.15465164159905	1.32917984843469	3.14478589684162	1.16350974205263	1.11427339058864	1.80210987776005	6.9800668451947	0.0	3.59994843499685	1.33259455284138	0.0	6.52619860717529	1.10972204433366	1.96282587207145	5.69696899020391	4.85857492911981	4.29696509901676	3.4221258640038	1.31277448075217	2.12023995229733	2.46419427910396	2.8948645770753	2.44557412581378	1.07602279669025	2.60220467776719	7.10011081259477	0.0	1.46698543814276	1.42182110567398	6.62202000465196	2.1741390052148	7.97174318828901	11.5374875455367	4.62036077128497	5.21602001654945	0.0	2.19943078059027	0.0	9.47323828496301	8.77551589918803	6.25576205141253	4.73552879662565	1.15435267686644	5.29589542124605	2.73507322765183	2.30102853736876	1.39666109231961	0.0	1.05623455901202	0.0	0.0	6.04388432098292	1.80290833662641	1.21422108753014	4.7686965462666	0.0	6.15474615974528	1.30672158851359	1.43390965087452	5.30033505642437	7.09696885008468	6.8157937911936	3.94113714030056	4.64906894630894	6.63038057069774	1.05691575822925	1.39777778697466	2.27299549414849	1.68760203951322	1.77462351116877	2.07910518148455	1.43571651861573	2.20864433962045	1.51379772491969	1.2953436647672	1.39187044231635	1.13386446627045	6.33865764393565	2.37936319185183	5.59279229046208	1.7580939804327	1.9297622845922	2.43027814449561	1.93102237960414	1.36747729400404	5.48877615063429	5.69458186446071	1.89652282975932	3.88896776143231	13.2286647577475	3.03197357110617	1.73881945757591	15.2220724068062	2.71700455296695	4.76356883773725	9.27493632641553	1.31136829541803	2.61107395729559	2.67091302227348	2.85476464610084	5.63810193391229	1.17678540867113	2.02374194336251	4.85066538940093	4.24785579388938	0.0	1.20003685243285	0.0	1.14669325919258	3.23028674168348	2.18770262613329	1.03439272125761	1.13344444714392	4.97436882094187	1.50257737354692	1.51573458910823	5.54403472426238	2.37951340379205	3.15716440944415	7.61420993924406	1.09346883980951	4.52333615987436	6.70994574773465	4.31279812095478	6.42349251731787	5.79102232083044	7.01249246212222	5.97130715637848	1.05789969644097	4.62501786370042	1.4001171409634	1.45371518863622	2.63593356222157	6.03181502638164	0.0	4.83141885028836	2.53917213257481	1.43250700947795	2.66311273271558	1.61775933821756	1.65148379142018	5.18350500527344	1.76279210282005	0.0	2.96582993429741	1.06081684218386	2.6925965340376	1.38044018042747	4.38690360625162	10.6584271166853	2.25352000450988	4.71810861277421	6.75375629921363	4.36648859160952	2.39894732498432	1.18570632984629	3.62637725336177	2.90143633295332	1.51545362229705	1.2355740768008	1.21067061543214	0.0	1.12334168277983	1.73091382156373	1.41939917777007	1.54155453500291	4.83443382974326	1.25244413389003	3.48460562432508	0.0	1.01096884448318	1.38439890380247	0.0	1.08970119351717	1.21428790557461	1.10826725551206	0.0	1.03977994142235	1.00379284718039	1.18062802125313	2.75406735430178	1.09145841037731	1.01412443186679	0.0	1.00718966361581	1.03088312525107	0.0	0.0	1.23553185137113	1.19917021051128	1.26514413267053	1.39891626317308	2.60074760628049	3.24088612795021	1.8390742651248	2.22221866968612	4.13629242946484	2.92842075927714	3.85939598600941	2.51013402046949	0.0	1.33072273083495	4.85093684545687	1.71277548232204	1.32649542227277	7.48899121345097	12.2453118880495	7.10226346848927	3.80314013858271	3.14800520363508	1.96538948173058	2.43155840337352	5.59170127077102	3.05686199630076	8.38718900652504	2.1409473315731	3.87943406432425	4.43416153638006	3.717116390202	7.50694008167073	7.1387437874469	19.0462255323981	7.22364500182366	2.17886531224962	1.25071677747028	1.21779503336067	0.0	1.17963160023094	1.12700384160715	1.47893988477213	1.00674324855565	1.69002935868	1.02819793999952	1.13436738627946	1.00279302986274	1.06068955471361	1.55766147709195	1.17849500844046	2.33749856891879	1.47205246953572	0.0	1.02219942379397	2.86809886347408	3.94042984136802	3.17077279546448	1.95015653026309	2.79791753719489	3.82593204585751	3.65701212852066	2.9896410616054	5.41754092509864	4.75464935156414	4.5402175761016	1.84579541909116	2.56913966848116	1.06644488086172	1.60312992007784	1.4739914588284	2.53958158653551	4.61466236662392	1.0684124812222	2.35971865183139	1.10278060795672	4.91222425319879	0.0	1.16868317553595	1.53728303044156	3.54962109117697	0.0	2.72522113460452	4.11941951276017	2.28000786322722	1.0105535527635	2.53042517224875	2.495747444978	2.6996801271292	9.99133076169084	5.51203217180015	13.3920452249281	3.7497035125599	0.0	0.0	5.08454612747443	15.7579380909117	3.83273370760538	3.29341310276163	3.0595041277558	3.65102899802909	3.26179459316903	1.08052579617458	2.00886143325989	1.21640079435248	7.12874713875811	11.6094695321618	1.22235345851236	1.92206888122778	1.03884525738808	3.13919027592515	1.25588459320604	1.19341371434794	1.12748565988096	1.40236896396424	11.8000246643788	1.3384793091951	2.59566672897369	1.33408001879629	1.77968001922192	4.94654425690091	3.61981478247597	1.5928838289277	3.90181243915901	1.33135058745197	3.91884558137846	2.77211176852471	1.42921940561332	1.10780848427488	4.00828206944748	1.12424157002773	6.51693167493566	6.8089533122411	2.9905144684652	6.79430180312609	1.14864496607369	5.50943491469043	1.26300963377815	1.06620391360462	21.8304815021321	1.12056631025141	3.37731854359657	1.9635757066886	3.13042920725006	5.32279691123834	4.05765996302316	3.17241677995753	5.14206469288759	4.6520450843266	5.24799109013538	1.14727683924904	5.82202853127037	5.40528148685128	0.0	2.29605097464819	1.78433269344048	0.0	1.49067752637774	2.94851107893771	1.20495570869229	4.47330013122982	0.0	1.89535723090323	1.59125408898487	2.25990316813998	3.57125203682605	6.00101928171889	13.7798430486912	3.2131284020801	2.15004633426293	4.29394629182436	1.41135064568728	2.55613341648603	1.92674143306321	3.68905779849312	2.17706076698493	3.07888867029544	4.72656622046195	1.07091794622404	0.0	1.14114531381843	1.25448818974295	1.90211438143549	2.03104392841987	1.24651797864728	1.08145447913208	0.0	0.0	1.31034362968876	1.07877339748079	1.04922249362645	1.04935373643467	2.18139434176583	1.02252295905195	0.0	0.0	1.66781110663898	0.0	5.31097841792044	1.54600974413382	1.25737994021645	0.0	2.08463963058325	1.08226705380323	0.0	1.28268814670653	1.05253264471476	1.61221807335489	5.58681443946859	1.59268751558998	5.08208595270423	1.42534369339609	1.02385153255175	9.51153176102781	1.26754561118027	1.20581629857492	0.0	14.8257433731444	2.24180570951458	2.85491243488007	3.72274150404539	2.35224302841166	2.29959216945215	0.0	0.0	1.05468552765502	1.1931670860767	1.51039958145314	3.67957568144096	1.13021040822534	1.23751585592905	1.30876854129963	0.0	1.31084024292342	1.44700142007901	0.0	2.66728865739733	2.69554069833552	13.340767457306	1.78336311283911	5.01868282673879	5.39849003276484	1.1910479641235	1.00132975451546	3.11170351016232	1.11863744093053	1.17651646071783	1.68126993016873	1.83174813164731	1.77436613495133	4.37026281321639	2.2068870165339	1.31675597120171	0.0	1.48064068042563	1.26419044152922	12.6839041510659	2.88720808568383	1.99851534628738	3.64061878643905	1.3832955221024	1.41217167656915	1.54156386771392	1.04235943818176	1.71784508463817	1.53447362825238	6.79123555685162	1.53213667300102	1.18973474329535	2.21536125231149	2.30590910417128	0.0	1.40323185961631	1.62011691270597	1.8528317706096	3.22351895359855	13.0002746211858	6.4631244728405	6.75838130555727	6.93938633451933	11.4641516695299	6.82094132755313	11.9514470108417	11.5259811335499	5.43158115242803	3.25074424915658	2.4935094913325	3.34339355829656	2.25159537285185	1.04321164042763	0.0	4.833748276269	4.29959481133701	1.90822413148993	1.55021222012093	1.91550264712339	3.48190681813298	8.49704499738312	4.31632550311555	5.57252809839118	1.05020054307858	0.0	0.0	2.66821940620567	5.45888777823757	1.10734499218831	1.67908178127842	1.19561795783297	1.04749956443937	1.37286781442976	2.05613956547918	1.9131360741155	1.06657991421673	2.32007365019752	3.88124831701384	19.1525950773093	6.25041177331084	4.94121852123335	6.78800597767546	2.76542822419582	3.06424373442395	0.0	1.14498528572532	1.56396336009936	1.04854507921105	1.81319234826472	1.57901758428904	2.10572106920754	2.43784610713362	0.0	6.33635006111535	1.71328130775623	1.63269138189941	1.20837054824925	1.15371039859173	0.0	1.08797411572744	1.36322661255336	0.0	1.97012610793861	1.98805251473219	1.42829344670684	3.23120992192012	0.0	1.07173051624814	0.0	1.40439265582625	2.947504721261	1.37190665108907	0.0	8.30378107284451	3.85664676257435	5.16616500245622	3.37174361722917	3.26625535982874	2.09218567173721	0.0	1.17470931655992	1.11878791298461	1.31113213951542	1.49086938867072	2.08912850858091	4.02164995351688	1.74305176557148	1.91059097838759	3.52816220157026	1.05165368506131	2.47497602404063	1.36043166239942	2.22410888320991	4.40041763222898	0.0	0.0	1.44215541430735	0.0	0.0	0.0	3.7869985326074	2.28272406616887	2.19462546630154	1.31685427441436	2.57736870132192	3.17908681743413	4.52874913981812	1.75990577409165	13.188854825485	2.95983667048249	5.82579401997803	6.72286272323294	10.1995015714457	5.52184586815072	1.78074556206132	5.88760502508749	1.27391663801498	5.25170074166724	11.3172054391659	5.31143780965121	2.112646075828	0.0	5.6227597798921	0.0	1.63467927347588	7.59349484467439	0.0	1.66760742876535	1.01274072074847	0.0	0.0	0.0	1.24335260253767	5.05912614349964	1.39798019675936	2.63051122834657	1.26810068400044	1.95210219177468	1.91439953592504	1.86396759923138	0.0	1.65002868722074	1.07092313905263	0.0	2.33996075876858	4.93474971928287	8.37135917188655	1.37470605006896	1.39588470056141	1.02944322743114	1.10317818171347	1.01257087715481	1.11236858084329	1.15099780875796	1.05371645971987	1.23384935762713	1.06620429766101	1.07557701122023	0.0	1.14360450861342	1.17115814383265	1.99814349454686	5.42612881562945	1.00354116162052	2.04386504085749	3.77436229685124	1.64899886503645	3.37702760250853	1.23870828764236	1.85684326405206	2.2811256463944	0.0	1.14306221520117	0.0	0.0	1.31711739903154	2.05708068479297	1.13415958900037	5.38367254101936	2.53347234695936	1.58098008574626	1.10227161324921	2.51838259921903	9.51082986525718	4.21020815418959	1.29665849948408	2.36392134340247	1.32921959253661	1.61444117675954	2.15810715492682	2.91520427305278	4.51610189560687	4.618819671032	2.39876724297682	2.18387800932637	3.1179329179969	2.23259322722904	5.7562394323338	4.95840568497839	3.24376981628718	1.15493828385329	1.35446611569972	5.4888523918726	1.77028039070512	1.89208348108643	4.22847673372775	1.49361069961376	8.13389762036315	1.4005370105483	1.68940353640929	1.07973112428319	1.00782180964439	1.15583385919997	5.4750964277174	1.50469354705146	1.15708635110997	5.12173839032157	2.29973682698755	2.57613156989111	4.34753637971904	13.9995945974137	1.11452005764154	3.86572333765035	1.78033799314788	1.6615662357323	1.15513754436274	3.14486450513629	1.12473939878302	0.0	2.90146966473282	7.60825235294494	5.02763898682381	1.0696073652356	1.21835018986568	6.29870088968386	3.47075297796629	3.4278581725737	4.25678510447462	1.09189882920456	1.12080812601944	1.28854538221255	2.1093600687088	3.76840988570537	7.33884774822247	3.61552490296636	2.89702904951714	1.34073724944304	2.31519069489011	5.09212552909909	1.07203244792865	5.25179690888544	2.57067303578262	1.75343276422176	1.58643319292	0.0	0.0	1.03945140602339	0.0	0.0	5.6751466412354	3.06214327057261	1.1083001199991	1.11204052056442	4.59707039316645	2.22693426522258	2.28451737039949	1.91662558898803	1.39757717921108	0.0	1.91084654356958	1.54374976115781	3.94841177461268	6.48953586757207	2.01015253076868	2.19101363309425	2.00348265861317	3.43248976098716	0.0	0.0	3.29165560496013	1.66718581989038	1.18578890507301	1.82422609812899	1.69031055890517	7.28978581863606	6.4811454560325	6.2723171969711	4.52839573664555	7.60102956180702	2.55926838640247	4.38228277105047	4.9109841811894	19.9390737429352	3.97327732563975	1.94478212513887	7.68200147835052	1.91839523686449	8.19354866386773	4.73629098302975	9.07446116916624	3.32783498823101	5.74604400063668	1.73150855406586	1.46281895397071	4.71222066462261	2.02157818000448	7.51004183684433	3.15681578213257	1.02049075281126	1.28017206273761	1.03109071103683	6.98093177433208	2.17268799743483	1.05831439795762	5.70864734887214	2.43299103461922	9.88844938867233	1.00559740645542	2.48951940982839	9.08958231348836	8.15028029204989	7.84627615156946	2.41051435402088	2.07831096062737	1.48037825477482	0.0	1.0694808367866	3.61183165464552	7.33864753412264	1.44716160873505	1.06889555380104	1.74021380409439	1.10501570034092	0.0	1.54844346040633	1.59518243838276	1.08446569124434	6.21561658794808	0.0	5.23766416330877	2.27673184410261	2.64066750287261	0.0	1.48266099048034	4.65042326594812	1.11649726804082	2.92811501250686	3.10110835938503	1.42403459296962	1.86851375432494	3.57922568016658	3.27470792310287	2.72390471316877	4.07321317070885	2.29627174964351	1.54789880276133	0.0	0.0	1.27840429030238	0.0	1.36753800893266	1.07409374327147	1.55680810264698	5.27529457791103	2.91166363480878	1.92871451421122	3.60966664712271	3.83608168668257	1.52493376902106	14.6936715011513	1.18430412756508	1.47274384971406	1.29475644055057	1.02810102403648	5.73958534939188	1.42795410952485	1.65102508148684	1.49977819370639	4.25255249627354	2.79742233591646	2.1076919726891	2.46171562764315	5.98712483442067	1.48098886348522	1.41669392122503	10.4035367629068	3.27067494942365	0.0	1.0651624110143	4.2113973409472	1.43352630396255	2.05024104363512	0.0	4.64630375351612	1.876904602726	4.27562830644451	3.40904147114456	2.57171582285281	4.1289445394268	3.95183940222266	5.70575052083719	3.30008694465942	4.92807096427673	4.34447982396485	1.66869733862257	4.27161895750953	3.50459818714484	2.99167598303293	1.69862579095726	1.97437632066477	0.0	1.00175520294298	1.00852694208449	0.0	0.0	1.01739393528997	1.98351119518273	6.05062819819609	1.35774394764663	3.2339021507099	4.35826988255136	0.0	0.0	1.57802264171219	2.51267739845549	0.0	1.16633169989592	1.16174722291807	1.31704831000068	1.607526484707	5.84880002109457	2.56738317254872	17.1910862980213	5.48798176374301	4.27836592921462	4.92812925215263	2.2746457913126	0.0	1.63057379451214	9.00976214594393	3.40183066764259	4.2210443585027	0.0	6.01458635622405	1.08710176404909	6.20251709177129	4.30682445243108	3.106305920715	2.54646565653083	1.39425465936181	4.54292217890518	1.03174249579978	1.33154298842885	3.42525215632287	3.28541643590526	4.95020101672567	2.52431784688027	1.69488464021311	7.68145484141735	5.05119896463264	1.20198904076643	1.726817786302	3.53823867235859	4.90719791550926	1.14752948212069	1.93558091124877	1.27636517991028	3.3365880577443	2.63036282295934	8.09137954706327	2.38249146561142	3.74573200551283	10.176282706326	4.12160304396311	2.82973562185125	1.72614985322686	1.44851505907369	1.54337008229676	2.03720172428441	3.84369460612907	7.04212631746929	2.53501663434308	3.93203870831546	3.05932640227942	6.596695405651	1.15204353899789	3.06581968461034	6.41205456132139	4.37496505344563	1.71758470944084	0.0	1.72950517480246	5.10320347750537	9.21812685481659	5.19948327103081	9.36387003076548	6.34163702451632	5.84422293354107	8.57211305735898	7.52607133719662	8.87483008294027	9.00494880455748	6.84577478528678	24.9240861056933	5.79157157870524	7.0841798577022	4.40750838182255	10.1233247249938	4.79260010076676	6.48356576983404	3.97925151824238	18.1833907177866	7.09150051614754	6.70309676492838	6.75225268099172	5.966234049886	5.86189689976391	7.48795201720814	7.42950186261557	4.06054907824741	11.1048318628586	3.42577586820491	3.9656273129907	6.07162856563261	6.45056122152037	8.57406869627671	8.38265074790227	7.54578324492142	6.22488046118094	6.75485298946292	5.33082772850184	3.99034707763667	5.27261458794398	3.39845784735647	3.23222213441093	0.0	5.90225323993871	16.5664687109752	6.07246621750191	14.4991067252218	5.62866281230804	5.50825929586178	19.5340912383354	10.049837853846	4.25991467500904	7.6081704390427	6.54169688401305	7.38989796497857	7.1340576731111	8.19861627077507	3.2092950465723	5.23402771182073	4.70094903698966	7.98112224670611	6.14446400733627	5.39781940921659	3.62990321506811	2.75497069203504	3.55217097447411	5.80689161051585	18.076381499119	15.2739330296061	13.0373587857376	18.9507088956085	23.1142157745586	11.3235772306989	19.975110814267	37.5293917278147	48.7485456837284	39.6840688705418	36.3563294829437	50.8327880696022	32.6480645522854	31.6530972912119	1.43023109912122	2.13374713444525	40.33848170306	50.6137011237368	46.8694740858959	64.8325266170089	42.037729311918	28.324227172522	42.4362148939284	2.27380663222197	19.4024093586301	7.23173863212661	2.2985989964881	1.38164416635132	3.18600590481954	4.289194396478	3.26447478691898	2.73539304179054	2.51630204262539	3.9748254997338	9.19801928502287	1.80706281597934	2.9849074051623	4.56802754976654	1.24592425656	1.57267345069849	0.0	0.0	2.37973041789589	5.13896888561139	1.85308986543124	3.12647952081821	4.01358203598082	2.23984936303718	3.95344929396719	8.37186955618097	1.69216046340154	1.46395162525862	1.28611823780527	1.10053982818574	0.0	0.0	1.6561114707605	0.0	0.0	1.30325522383431	1.28523307326505	3.20107630166293	1.23560395644638	1.29884560875968	0.0	1.49116886418659	1.77503564019843	3.20617401127105	1.58812678266693	2.26204438424185	1.02420174715692	0.0	1.29159113720354	1.02999799943995	1.07031905189898	1.01825382936487	2.33726513251474	2.10033456467348	1.28328841682699	1.03825439686073	1.1540064576013	1.10626044031957	1.08630880252275	0.0	1.51294191325438	1.59270703446612	8.19894825586143	1.02555212615049	4.14800239696924	2.4952861703244	1.39635375162603	1.59687924664172	2.76030336972999	1.05007516191353	0.0	1.01486730855927	1.12043985035573	3.4322049342066	1.12968321405583	1.24107907067216	6.66793995761966	3.01255772848781	4.72530681801517	17.1383398204178	1.18946821801671	3.81497807517514	2.33089297634986	4.34952282685349	5.19393127285826	6.88672107080843	5.64474126984694	5.69417900325979	3.19801562683939	2.50020479907283	5.08061622288386	6.54114361807818	1.34329468143058	13.2201107065582	3.39657802323726	6.64973164703626	7.1540246122038	2.72151610281112	5.25419280202543	1.38052833570919	2.4947115669258	1.02328894242283	4.23313655285636	1.66373569547282	1.64464132143493	1.33157551647947	1.09692393609868	0.0	1.645100390241	0.0	0.0	0.0	0.0	3.01449440930207	2.22469394021797	1.23361870682888	1.19960220425641	0.0	2.11316817589836	1.74835867922383	1.1195782195063	4.10790407783437	1.36813356369549	1.43131042458386	1.40363162307074	1.08411531347007	1.02041753444674	1.89426730141949	1.39752931390899	1.00325226588547	6.10407787177179	5.07520971699335	0.0	5.36827090576976	16.2930066590327	4.16441182297348	0.0	3.69644761200458	1.54821963561817	1.84037507427482	5.95574710325889	1.2888389178411	2.56932534606629	5.08416539183668	5.71527490967386	1.49230806772828	1.7476436943847	2.2481395655881	7.28270863265699	1.99545211454893	4.68300386947143	2.7337442557964	1.03971538532342	0.0	2.19035545548453	0.0	1.05630181137717	2.5898165380864	1.06636744226735	2.68151620088521	5.50153189342953	7.17991511744301	0.0	2.74689752568136	1.24668510087977	5.34558873748045	2.60052557351479	0.0	1.73398765121502	4.8250918674168	1.01934493776376	1.36371872649398	1.60090171222291	2.71745309465523	2.52350210252305	1.51152470454601	1.03325763349025	3.53183626587652	1.27891214163112	3.32508182268914	1.46952182313195	4.63343305203842	6.84225099142121	18.4926572012556	4.72425556756288	1.32772819868696	0.0	0.0	0.0	0.0	0.0	0.0	2.05885505895239	1.01957946101063	5.79307095950772	5.3451555359092	6.08327013399088	6.00409592930504	1.29500484353978	1.836598449816	3.28818874655597	1.48873832177698	1.74340122654786	3.0442045318463	1.2648434618153	4.10015767726851	6.79092990571104	4.01259638810994	0.0	1.05438822653169	3.12948868971646	0.0	3.68760052776033	1.76337632128564	1.14690018942792	1.01580871628009	8.92621279789575	1.64223093810395	2.07026473323993	1.2867765325269	5.53262193006899	7.34635613459432	1.08997816916164	4.41430391279141	6.34817297046765	7.84117472495038	3.78008360617767	2.41658044937451	1.26906636298885	1.09000597144484	1.02980947482257	0.0	2.08815079780179	1.3304630754067	3.72525415085005	2.59259996380153	3.55820421263791	2.94737024656653	1.0152794482078	0.0	0.0	1.46502993611399	1.03713248197805	1.83230758782087	2.07030642342983	0.0	1.19080321190306	0.0	1.06121714483473	1.85891131171838	16.7418697533902	1.20590326625321	0.0	0.0	1.19474804928197	1.03127154889127	1.0794756101997	1.01844500112518	5.82518613615479	5.45319863316477	5.52671748519741	3.72906917716254	5.65093729507922	4.9029478550842	4.60031698852926	3.73018816772625	1.32788301923576	1.93315342724608	1.6406221964721	3.1278052835611	1.43389613589186	1.36962127297968	8.73281883921675	1.24153744591336	16.8483465224499	8.46683697967511	9.23963152991587	0.0	4.9098415083908	4.63668970615939	5.59332010496907	4.17471021681369	1.31694953399834	2.47281321640774	7.95109188033074	1.26220464669718	3.82645646343875	4.96801018922079	9.49999399825045	1.44717913655996	3.90848616762954	1.0493392013531	0.0	14.2494602631568	15.8725377816607	1.80253777711456	4.78999744561026	3.51418612764389	3.95682485029599	2.11394438708915	6.83384746044753	1.93932082112214	0.0	0.0	1.36211481515763	0.0	1.00876228585178	1.04892208368145	1.56863863645038	0.0	4.36922796756049	2.49680579096965	1.76792406682696	2.78895021475179	1.01715467169112	1.53617081202278	1.12585168577603	1.00056631600739	1.09954584322875	1.01714606642417	2.98867758480454	2.89142500859832	1.00692948692676	1.50437637358871	1.27152136953454	7.36126319747208	3.49110281509083	3.2805729114927	9.15120902247297	3.36752398147579	2.62757563232273	7.7554807764392	3.97076702598584	5.16493524973013	3.25169978580082	9.82654083128622	1.02572099888352	1.63549442133558	5.2645515382023	2.30464995798379	2.04322944591942	3.35586373219629	2.0017404987575	4.02928121817338	5.26626286114033	2.37903665896334	1.48240369391189	4.93596245902758	2.705064271846	1.04189368511651	2.27642634998242	10.7864527872244	1.12705380133374	4.04509801257559	5.12758624666147	2.71863618999109	0.0	0.0	1.06318805778125	0.0	8.01357964507679	6.74090669839701	1.52125789877941	1.02555095158381	2.05080751323342	5.09028917298689	3.56912468446797	1.36000886121727	2.06529633246466	1.75300123614252	2.19633468695489	2.01586585524324	1.08804563753979	1.16316793687007	5.02774035416024	9.1067247954476	7.65217177884086	9.91982442097559	1.39049784655528	10.1753781935678	3.87126272781343	4.38948551664885	6.43942929867385	4.88014615286188	1.65215388876856	12.2757586343763	5.131686903585	5.69114314118256	1.92733744655682	1.26893015859626	1.30364448307383	1.6230087304787	1.87198962417261	1.32301454193651	1.57163053935645	1.32913894552015	2.55278823244208	1.07972937024417	2.25983510432013	6.71774297783604	1.52038125770073	1.45835128040008	0.0	1.14256833264037	0.0	0.0	3.3165934449781	1.07657771525065	1.0602349401799	1.16942203007308	1.42021883310558	1.35416335323046	0.0	1.47024737314354	0.0	5.17577304993588	3.91679980249211	1.33112754295885	1.21959811406124	3.37758590138202	15.1919989570866	1.6085803350663	1.48485147094072	3.71357323261471	3.55389542368041	1.4158838670122	1.08816430002585	5.93018672685734	3.75661519516165	1.08307122442747	1.87488805494299	4.31311863606175	1.2968251030749	1.1355338094038	1.58733545346375	2.13541512694202	1.98205086364483	1.09891127404895	1.51085119656459	1.28735060217013	1.31862848831162	5.05694715535795	1.16183046329817	7.29622342591835	8.27153707181268	8.26646595088783	1.38487658658271	1.97341981059529	7.43614675530925	4.48818709963399	4.94967633478148	2.44852510508952	0.0	1.14636600544794	2.01150794861197	3.70323667337792	6.39075960962047	10.5150916093951	2.47067067803214	1.04961343363607	1.59970604189582	2.49678596980098	4.04417706542449	2.16715268103506	3.42295415004933	2.85898017403423	1.37544782459207	2.95863251535824	1.1857204769291	7.31645653279401	5.15306057289908	4.72234126146749	7.08509151068323	1.06379854026236	1.05552799590007	1.53996805765154	0.0	1.33046567306311	0.0	4.55113827218103	0.0	1.19683463123291	1.33316249766336	1.09469892867571	1.28472424099961	1.71569226561999	0.0	1.32493500666853	0.0	1.47640683569796	0.0	1.07945140546149	2.27763602183602	1.28649457759008	14.3350861600708	2.65685148198567	3.76873534016487	0.0	0.0	1.03218171488158	1.05625729563904	1.02835039281	0.0	1.02659557387842	0.0	2.97017759137817	3.32127475178422	1.26088957805752	2.90653346371896	3.02590178609394	2.75271217566075	1.10461672257977	1.35761611873274	0.0	1.02102810382828	2.13112515158487	1.04977248341641	1.12232711960365	1.74763837825996	0.0	0.0	0.0	0.0	1.91285436326776	3.6958002221667	2.94009602998268	3.48002901037479	2.13691499983748	4.57370201489048	1.7261967173028	1.01380854211911	2.55757855169441	0.0	0.0	1.10317344015756	4.58869985840558	3.23830054261563	1.2574512478231	1.0130619423838	0.0	0.0	0.0	1.12681416268779	0.0	1.2698404805981	1.42440304007777	1.3070070170211	1.49988577589395	4.06006768764976	1.1653104507146	1.01530967183525	4.91594606284553	1.04095693720107	4.08619288811638	2.2453318093134	1.05453808876653	1.25083259316976	1.10527963287626	1.01969695526517	2.0848899793694	2.48668395371497	1.83634461411439	0.0	1.15164701475886	1.64530508616079	2.14231434849857	1.08787444844422	0.0	0.0	2.02839209218412	0.0	1.2773968102795	1.10545540078379	1.1108276492171	2.95999366907815	1.04440967060708	1.07756877224875	0.0	0.0	1.8471076943708	2.12078444428218	2.7402298340918	0.0	1.00042964530223	0.0	0.0	0.0	0.0	0.0	1.65582295474045	1.4712146598449	6.15897783576509	0.0	0.0	0.0	0.0	4.01154000321789	2.19116810805934	1.04261870974848	2.14188649128919	1.0476163252481	1.04710247103193	0.0	2.75352893770726	1.46551707581576	1.17966794400163	10.7573116398339	4.71183678394799	4.06557225860912	1.00194958966464	1.07717406902977	5.34495442991818	1.57984737740233	1.55312422072938	1.97438095502233	2.22714417946965	1.69540562011435	0.0	2.27649478669056	3.98878239331545	1.32843414864917	2.12084470738487	3.56038369143354	2.29020612607169	0.0	3.5691586287185	1.00061657609235	1.08995500318305	1.91066023524964	1.57298778844426	1.06274706356089	0.0	1.31267775843813	17.3011033522995	1.85459959495715	1.43760613947718	0.0	1.43876029464285	0.0	1.01067341701529	1.0241908027244	0.0	1.211634938958	4.30260880731908	1.02693352174249	0.0	0.0	1.1756468035634	1.39302591152225	0.0	0.0	1.13195171992317	2.18619487040206	1.8401319130959	0.0	0.0	1.17079592562074	1.14340083263087	0.0	1.32459772641138	0.0	0.0	1.54334103663811	1.30110542172157	0.0	1.44940549194481	1.43832091513651	0.0	0.0	1.1596908017157	3.32616107719185	5.6040664070979	6.29117754635789	3.46955153295799	0.0	1.15633652635858	0.0	6.26467821456677	5.04779999706386	0.0	0.0	0.0	0.0	1.17661080484172	1.14023307672314	1.14894924003608	7.19481713701314	0.0	1.12105757718239	4.06545623976072	4.60538657955928	3.76458039391425	4.70072406884359	0.0	1.03964179405473	1.25421410450211	1.03434470131553	1.46536459599511	1.46255385809257	5.57602705441134	1.06671562358255	2.71688639059635	1.7333251101585	1.01240390543037	1.20772608044639	0.0	1.72010746077147	1.32246423438568	1.00846726973313	1.06305565722009	1.02503320089807	0.0	0.0	1.12255019879681	0.0	1.67364961088992	5.46288633123169	2.33512988163488	1.00468557930074	1.1739981467745	0.0	1.7507623400865	1.66434326377057	1.09433989101029	3.05176590113187	1.28292557247813	3.20745680696229	2.77709967414364	4.97385860035078	1.30415181400203	1.31750242748108	1.09626230855747	4.12114617509829	2.10056172686645	1.14190939193658	1.47627264829789	2.63366917966559	2.43345136939426	1.90243259076135	1.42175137478818	2.17447945769354	3.26078445882791	1.7059196702981	0.0	1.39009196233159	0.0	3.20596620156233	1.18558287069782	1.0366155475423	0.0	4.33317433770715	1.06738278399077	1.62363558695264	2.17685095588043	1.19071982845618	1.04814064045061	3.42099426855549	0.0	1.0513706211923	1.23860904875641	3.69269029511889	2.54247063400517	0.0	3.28403554363665	1.91858139430752	1.00267340181479	2.86766408378868	0.0	1.33016030534864	1.12194146291194	0.0	1.75174163272969	2.27281116026776	1.81721616598971	2.08304020492558	1.58930806678751	2.70983948367714	1.01442925362932	2.98892261257301	1.9548855736902	1.40145557459089	1.21896368350085	5.28473862293269	1.72036128909409	1.15092672349779	0.0	1.27769772443375	1.11193261569656	0.0	1.97217562217476	4.93661696566903	0.0	1.23749444849136	1.37831620964196	1.45734957643419	2.27657846688112	1.85332358219535	2.40767903230169	3.46072815761104	0.0	1.17059851365452	0.0	1.98987808039098	4.30564097781471	0.0	1.64598773374935	1.04141753649175	1.20056382130472	1.15206848133656	1.07570641115756	4.49844390697873	0.0	1.07035393061394	2.22627002850733	4.77701966712205	1.1553927542025	0.0	2.32856225104398	1.77212747941257	1.7460690920658	1.7864928855625	1.51063884037612	2.74031545051065	1.32775918533644	1.31785911457663	1.46996389997971	3.6853122980712	2.63664320527683	1.50946537352004	1.43743096951988	2.09577776081727	1.03962558424104	1.3801053303234	0.0	0.0	0.0	1.50221572227551	1.05848302945581	1.34269404380984	5.47829831916711	0.0	0.0	3.3510337667976	1.01854416472483	0.0	0.0	1.19257627151403	1.09413159076841	1.12681089753198	0.0	2.36902251061322	1.08827467605065	1.58389999107639	3.0350779175922	1.10855227601884	1.84479272145268	1.04559952150104	1.22738646460087	1.13079316805943	1.88386802423174	3.0947713320119	0.0	1.32114168509054	0.0	1.11549270717144	4.04481551311362	1.49837984461767	1.48891375191048	1.03624770269005	0.0	1.63128224934904	1.45576229345802	0.0	4.04284053690339	1.04146300672177	0.0	0.0	1.06959065454309	0.0	1.26728407544938	2.8042714696082	1.11949908459046	1.24831331380296	1.03966253902232	2.01659929268956	0.0	0.0	1.01150517391952	2.55651467045826	0.0	1.75025919795386	0.0	0.0	0.0	0.0	1.23979555541997	1.52247957984101	1.83202167756988	0.0	0.0	0.0	0.0	2.78860653642582	2.45562406292193	2.4056919124651	1.1053210581176	1.25317091445193	1.11800030035605	3.64566629195693	5.21699106302163	1.00696624455905	0.0	0.0	0.0	1.30288404830926	0.0	0.0	1.86210313176411	1.06316558334864	1.0174162817661	0.0	2.76029325913015	2.20607020067576	1.64384766298985	1.24354653698189	2.04397155560724	1.95140410523899	1.71472377466739	1.20241636489793	1.5291533172935	1.04600555338933	3.17139661743612	1.26537046929232	1.94347795739614	1.02519183684539	1.00799192714748	1.23150245894772	1.03364811097853	13.7125378186922	2.9128814174184	0.0	1.25907947308304	1.17995061486247	0.0	1.93952974363553	1.01733406620133	1.15920555519238	0.0	7.76839787796353	0.0	2.37174905247553	4.05435351450953	1.03715899078141	1.0985905221959	0.0	0.0	1.16466539340473	1.09585875267548	0.0	1.33186669955284	1.13962685198755	1.44664115756092	3.78084163541271	2.0940717311435	3.41932277939867	2.27786984389224	8.09014482751946	1.53033157708634	1.10082009066653	1.63626474814838	1.16177087757162	1.18598693277244	1.02366143112638	0.0	0.0	0.0	1.3852228796589	3.58957435553389	5.65589521163643	3.54303335879324	5.89290399580584	1.4172685480494	1.72420720444589	3.1731611155238	0.0	1.24609192948171	1.64176364920631	0.0	1.05668326951889	1.02527323475216	0.0	2.24935526374508	0.0	3.17134146452625	1.92392057761165	1.09711626948151	2.57985204983301	3.28931552130287	1.19398611753998	0.0	1.02567563775791	1.02416472195271	1.2979289008841	1.13866687480916	4.40590805115491	3.75753260982698	1.37989386834349	1.21194631083385	2.07532363854088	0.0	1.08940978248207	1.54028199241618	1.37234232585503	2.50487630164972	3.92041197465713	1.12846936632658	0.0	2.76534183054717	3.83011462315412	1.15352656584523	1.36274793603742	2.37882894106373	1.02801932849171	2.65812095822661	1.02054523771285	1.99376243381053	0.0	4.11559915804838	1.36046368213554	2.47963057084676	0.0	0.0	1.28368364998157	3.19344456630492	5.28176173327998	1.09491290417449	1.2478168337554	1.11685907885547	0.0	5.03636234674008	1.46269914984074	0.0	1.02577263639716	3.10566335044555	3.59736498994336	3.75470431022918	1.8281524096977	0.0	3.77745683404665	0.0	1.04064088564654	1.0261836979118	1.18764719526831	7.40206006272195	0.0	0.0	0.0	1.01594071052508	1.03566201223309	2.30120694044069	1.21568780477005	1.01659907145672	0.0	0.0	1.05019438905327	1.23202388910661	1.02858427479212	1.97051905637572	0.0	1.21448305168828	0.0	1.00490000665869	2.19967313940181	1.92221903352621	6.28122734722995	1.22734099866899	1.50303168129753	1.05326134520481	0.0	2.92596843473507	2.40945225248793	1.47090131755763	2.04118522998766	0.0	0.0	1.1583636326564	1.00808471129113	2.39303193615276	1.04835857313087	1.27861677903951	1.30633187374665	2.60744300928542	1.08945631321573	2.34546177372066	2.22163474683725	3.16116565177408	1.01216725147787	1.58441806898676	3.69221049732174	1.16453173296499	0.0	1.89007427380653	0.0	0.0	0.0	0.0	1.00042294900187	1.02620692403924	0.0	0.0	1.06204030275052	1.43460021579665	2.05426285609241	0.0	1.09640367277206	0.0	1.06718874074732	0.0	1.49826395061934	1.86655694904259	3.54430279617407	2.77606283628918	1.17309477064479	1.80912200076939	1.08705144702987	10.5977278598607	4.91678921121302	1.24051979279134	1.37874311275638	2.2475316057141	1.23335814250652	1.13855335043616	1.77549160545974	1.64136844950109	1.03061653898461	0.0	1.44213906208012	1.14124527941007	1.11144790317767	1.05902959794759	0.0	1.13873952224038	1.52566342677033	1.12203561598812	0.0	4.05080951388673	4.93384908955	0.0	0.0	1.0269869015443	0.0	0.0	0.0	0.0	0.0	0.0	0.0	0.0	0.0	0.0	1.25686740166352	1.40880129100826	1.02757896979098	4.67484574232826	1.27602385572219	0.0	1.0029385645615	1.0524442478408	1.09146274409252	1.42614277365397	1.22154147991864	1.44637033062339	5.61268083388364	1.069320007657	0.0	1.13534453941861	0.0	0.0	0.0	1.08204881588762	2.23953570635926	1.13347206019151	1.90514643557129	1.97086196699287	2.08054393222737	1.04266499791929	1.33905494715625	5.07388764177886	1.67444712597193	1.05509516477277	1.47447416173242	2.41071100786505	0.0	0.0	0.0	0.0	1.67069791532404	2.01524798900731	3.34606089217331	1.17895665847511	1.36834692876872	4.32704128229346	2.27823201838147	2.81190469846209	3.6248893838133	0.0	1.58349086341956	1.05580667444613	1.07043226006119	0.0	0.0	1.10802212316166	1.41564418586337	1.55472716887981	1.07008119139225	1.01440111323518	1.16232166264307	1.08343130455524	2.00842206516823	1.13067908036813	0.0	1.04210212904314	0.0	1.7105396564929	1.46601443241369	0.0	1.08099067770313	1.01821079153563	1.7316185820086	1.65364347236645	4.72612479248715	1.13721304575515	1.00892882925147	1.04364686734336	1.14344461135143	1.34737293031008	1.11091376730854	1.0014571804502	1.05664237581884	0.0	0.0	1.75851159018974	1.00510417057622	0.0	0.0	2.42701599366921	3.55343818382108	1.1521828962627	2.67240838165569	0.0	1.60178774195703	0.0	2.45350540953234	0.0	1.06270031210978	2.80926081586735	1.02697665848271	1.22082966177881	4.41054537493109	0.0	0.0	1.00157538836319	0.0	1.25644263337511	1.34542181035339	0.0	1.22262440123029	0.0	0.0	7.44311991562361	1.71813288977426	1.19467268592228	2.73320591985559	2.16182970561254	0.0	4.54710215545536	0.0	1.30697976727062	1.01664042849487	0.0	4.6448530694193	5.01681798632302	1.3182487654838	4.07235708431389	1.26090952471792	1.21729475514093	4.04889356188918	0.0	2.57805243570104	0.0	3.00592123236048	1.58444277735244	0.0	0.0	0.0	0.0	0.0	4.31597361668295	1.36266965869501	1.09284806407276	1.51031692828189	1.01900761640947	2.08232668763487	4.89667611107212	6.46038111994177	0.0	6.79969272434366	2.96637040510432	0.0	1.79885631005545	5.6083413772412	2.19677829925936	1.65113025304077	1.97711128011343	1.68187085871945	0.0	1.08595307032919	1.85171117327269	1.15298309483658	0.0	2.89918988945463	1.15554235669397	1.03849446981378	0.0	0.0	1.83020009162289	0.0	2.99083180981232	1.23131674280415	1.47059123028661	1.21984692299167	1.44910694227644	1.27129431110259	6.72475483802746	0.0	1.00743908582226	1.01642167340243	1.7013456148897	3.48289223451318	0.0	1.00650312565145	1.2173942271795	0.0	2.50816088225239	0.0	3.88336644929593	1.02868257546461	1.3047488210587	1.50852479568913	0.0	1.09230344357568	1.30536447653103	2.28999107183163	3.39220346855628	1.26008821261472	1.00500572281784	4.65012127730078	1.34674711353967	1.19931207501973	0.0	1.0549156875245	1.50121262082912	0.0	3.26525950043019	4.01295175721935	5.11261412035205	1.42395858043422	2.77824775559584	2.19204117925238	5.7461690098256	3.10088922665352	1.64856954798252	1.18627169024947	0.0	1.06296468703729	0.0	1.01174606341496	0.0	0.0	0.0	3.31392711611901	0.0	1.04743691565178	1.97664264977151	1.64703410071431	1.39359893552345	1.52565181844046	1.71344318485944	4.71727072707922	1.17011326348501	1.18161875570607	1.01774445506349	1.20609005614239	1.1156340008874	1.13371926611765	1.01080231470165	5.12550978840562	1.25748386632151	0.0	1.30056299586889	3.57594830457425	0.0	0.0	3.16868443134469	0.0	1.14191933560332	1.03595211313412	1.0092624504447	2.16171969124878	2.00718838261629	4.57006989797763	1.01895770198457	1.06138516148773	0.0	1.05734506993634	0.0	0.0	1.25410513137929	4.78177359937461	1.575521134224	3.9861385507081	10.6614291587308	0.0	0.0	0.0	1.05505437739328	1.02312778040108	0.0	2.65048019766514	0.0	1.02240825964262	0.0	1.12251473789652	1.69203928969626	0.0	1.01101911157315	1.24891984277793	0.0	1.28125812426772	1.36524995958627	4.56206852798758	1.41161843510924	3.01687944780761	0.0	1.65380930125525	1.03008598004192	1.97344077214803	1.03850057829374	1.03210759729063	0.0	1.12059633571456	2.70633834848302	1.32289323294413	7.13558083424477	3.73166754285849	1.58174718604767	2.41326957767206	2.98231071353892	1.85810649399848	0.0	1.11323509241639	1.05606172024532	0.0	0.0	1.09241454645986	5.26534068667596	0.0	2.70611872274358	1.34649956582574	1.35007530606359	2.51051594090418	0.0	1.23253753029245	1.58729875694606	0.0	1.03854675282227	3.05902054452955	3.92995590540294	1.06583446117022	1.50006456829922	2.45710636940291	2.72585571931061	0.0	1.7197656381984	2.23414967033188	1.15031717622266	1.23805793607981	2.5656380955635	2.40156969857578	1.03528551094157	0.0	3.02626139073866	2.77764404767436	1.85252992261314	1.15968738438175	0.0	1.05091056876429	0.0	0.0	1.65153466888748	1.51432034215559	1.17395276074758	1.17991082207474	5.15854787434887	2.00229352264571	1.8053654402726	4.63076565845684	0.0	0.0	1.07918930558458	2.96612065940514	1.43834634648721	1.17049864901491	3.71425930448987	1.17164967580491	1.39614809007733	1.03925045717878	0.0	1.11419150465037	1.42121990994486	1.1810790019521	1.35841475965278	2.19147262881744	1.31469472632715	14.7377963237587	1.90311081031194	0.0	1.40503583682795	0.0	0.0	0.0	1.73586231174933	0.0	0.0	1.19504448287671	1.14908856038023	1.07081858876026	1.5650931843347	2.15830557650008	5.96683139892892	1.71144396320144	0.0	4.62109377873	2.49792419337601	1.52274558098303	1.35398038786523	1.51673000885268	1.36473790971837	1.09221590424047	1.5634216306256	1.70375362354173	2.27703050853961	2.46556820014099	1.05564125947011	1.05618657222918	3.65346956532531	1.01607603234186	1.19441399487491	0.0	1.00426823730515	1.03174286431808	1.01154588637744	0.0	0.0	0.0	1.00745653670681	1.03346099522409	0.0	1.11784127998802	1.72397419589224	1.91354077430374	1.2482471665074	1.5524263714793	0.0	2.31719854261119	1.07544404576325	1.09294806344491	1.09674658809087	3.66701214252666	1.28084919185394	1.01765096452664	1.44235934782681	1.68084435373403	1.54065486521666	0.0	1.25636327943408	0.0	1.7914957240301	2.80348614969555	1.36169083278676	1.07897871498786	7.49113634219553	0.0	2.19182578302945	1.03330734026204	0.0	0.0	1.0427660848007	0.0	1.63560341100304	1.03166938839143	1.02834768354403	2.62603010979124	1.00009967382994	1.17323532523238	0.0	4.24899704018305	1.18795552998801	2.50197136038079	1.06286576025582	1.97435765039024	0.0	8.71966045442609	0.0	0.0	1.44259972026201	1.26665101202044	1.05328326608731	0.0	2.80855667716904	2.56323439417515	1.67360271096356	1.84013778941726	1.22187344805994	1.03346768481728	1.08750113109186	1.26454817021452	2.07860275421172	1.25717688783061	1.26021517479869	1.42669641791467	1.19328428613654	1.17128495678579	3.22219109613579	0.0	1.21684615909311	0.0	0.0	3.6746535243264	1.0219072510878	3.20847772146166	1.89454805909024	1.31420599035694	0.0	2.23870165803607	1.15824886818162	5.1033620272239	0.0	1.03467463487662	0.0	4.91247316941568	2.37660920829268	0.0	1.01039684203536	1.38504518696	0.0	1.01270014145582	0.0	4.03291155828828	3.66224234229108	2.74131367163028	1.00609943336772	1.01423048556668	1.14684099799459	1.75646634592809	1.00051372677861	1.19774633823437	1.90977742978083	1.01945524291969	0.0	1.75680541534068	0.0	2.239046908878	1.0255502347329	0.0	1.21931189008133	1.03135054375064	1.28448769959262	2.44381455797384	2.12713855246665	0.0	1.40125484129017	5.30825555494292	1.88453364513025	0.0	0.0	0.0	1.2586864636406	3.69392739172062	1.5732037818483	4.00608638747513	1.13372277611034	0.0	1.17021678109524	5.54555140765881	2.75712337222691	3.19600575138141	2.29348625767586	0.0	0.0	0.0	4.73440702032125	1.11133879511903	1.01432685850316	0.0	1.17664006187901	1.32845194549139	1.57277546638035	1.92716772428799	2.40861458400446	1.28070242391501	0.0	0.0	1.77355004804015	3.33962937401493	0.0	1.00956593002479	3.83888197416306	2.37480125945115	1.04397089933729	0.0	1.06520698906923	1.01005183077426	1.71893824781194	1.23283811989764	3.02108674614832	5.38420517398512	1.07990299262503	1.47533740309936	1.06484414851231	0.0	3.732038013964	1.1795793305782	3.27991997452699	2.52742613973007	1.52249838678838	4.24154810654495	4.10647280674228	0.0	1.95619246980373	0.0	3.00354235040614	1.09744990356939	0.0	1.02679636694997	1.85213265754224	1.06596660955866	0.0	1.68576407612327	1.46053673239009	3.73528637592279	1.12086570983213	4.34368799325604	2.03644964522538	1.5410847533353	0.0	0.0	2.97264829631602	1.44959457017518	1.02032073004808	1.87826493875348	1.11596075288242	5.25606733303442	1.01697908222668	4.46747029841038	1.49463753686826	1.17861569524707	1.05358518636987	1.93096868927756	0.0	1.2267088989004	0.0	1.00228405307127	0.0	0.0	3.39317397086088	0.0	2.80458162384573	0.0	0.0	1.10409932230099	1.74612919520868	4.09947459467794	1.83402882204708	0.0	2.22315853639097	1.21853640943014	1.27902525095801	2.35890729916429	3.47352662096055	1.33889486424669	2.6495568374696	1.12118517992557	0.0	1.52857488158131	0.0	0.0	1.13820805381192	1.90753548080702	1.19562971290877	0.0	8.06373904542155	1.77970047903009	0.0	1.47208725568365	2.44911686051372	1.45369764016208	2.81006048097974	1.31880915378488	1.01201666078089	3.29551844608363	5.85471630032707	9.93270186126231	2.57596356542599	0.0	1.67565065613739	0.0	1.00028996320837	1.43019912744437	3.97230160742744	4.96606827211831	6.08627253251748	3.80236246508121	1.12307113797383	1.10620867080758	1.04460675966877	4.86594571319795	0.0	1.68290808665658	3.10567917184492	2.5552525856622	2.33722066016931	4.40989309822795	1.49424178676396	2.98793011029281	4.54188708232698	1.71057365824605	1.15256783020122	9.7688094205015	1.1383649117317	4.92438689930569	1.06156665155801	0.0	1.75013404975056	3.06659038860676	1.85831406103436	1.03983003067412	1.99250180522338	1.73960169414644	1.80093635875674	1.00622015179559	1.94783032466731	0.0	0.0	0.0	1.20605747910896	2.4058326889168	1.42611556709568	1.23739437876501	0.0	1.81590441456085	1.95684853715921	1.47211988979055	1.01775271719944	1.4048238637858	1.32138769391507	6.98822330060451	1.94762448395253	1.74878788737985	1.26647386390922	2.70682251748464	0.0	3.93928173693653	1.02848229576877	1.07139456938984	4.46369742697595	4.39424714521243	1.28035958790592	1.58495331090605	1.33117121444801	1.47021578904442	1.48181721917206	4.47747630293895	1.42408725193439	3.74415946800357
T2:,OD,0.6	1.06292418122621	1.16132414803321	2.26297388515156	1.17969505369922	4.2647292256802	2.17601214032966	0.0	2.07916358794609	1.37038012124082	0.0	1.70220636375962	1.44793487944148	0.0	5.55304300535202	15.041294319866	4.47733941265276	9.04697934468054	5.04557279058882	19.883866064401	6.96816033325372	5.33776137831175	14.2543885529395	3.48819711099831	3.60415293260865	4.71467500618636	1.19775677828104	7.56064082875509	1.34844409261743	1.18227445518261	2.6922431706314	1.59474631965094	1.03707908705894	0.0	1.1624481023545	1.49577434586654	0.0	2.27003117335195	1.72402642010398	1.23562896466653	1.60277162463292	0.0	1.67696071600823	1.00837692957493	9.20684309839528	2.19076104335785	2.50906384629718	1.24726541268288	0.0	2.95261242160158	1.19141881425524	2.08776951493994	1.09345344149129	1.43848932042162	1.09700918930131	1.2235178708308	1.00489699653024	1.08923118775421	1.0933974735793	1.41917664691253	5.17043037565406	1.97715290306383	1.01787441502777	1.18873536703992	4.1769225622312	16.6472727290851	1.53066764222569	1.09985744972704	1.09379497647217	0.0	2.09436849353323	2.06472747278931	0.0	5.27990083388031	5.5411552347235	4.99039623369054	4.4625725311766	4.32451475157648	5.50991427022667	3.16203040129277	1.00686708013599	1.15827009406185	1.28857144429891	0.0	1.00492537855973	1.78838593137015	0.0	1.43588011572581	4.115871320076	0.0	0.0	3.22767959513154	1.02173304451352	1.07039593663553	0.0	1.04511072144918	1.24728444062086	3.48741416758671	2.2774717149853	1.23562781921938	2.50771193128251	2.46872580015509	1.58485037815425	1.21343637497726	3.17137663429779	2.07265355178566	1.04616516674336	1.34122473037972	1.32290951558537	5.22120102821155	2.361352229429	3.36350639101737	0.0	1.50640377518254	2.05520105152261	1.48982355145499	1.00582825710631	1.67083949265008	1.24931476742188	1.19559731425798	0.0	1.27338797424501	1.44061981737353	0.0	0.0	0.0	1.64709746078742	0.0	1.07299817332491	1.0080239289099	0.0	1.09682202341326	1.0572623072216	5.16891021292549	1.65630362589549	2.08520006421314	4.057060533493	2.77826437752926	2.22972476029538	6.41478461102651	2.46426299160016	5.17989550234923	1.50418771289762	1.03290719121555	1.50361795962001	3.57743946084472	2.19504335410568	1.06118361917191	1.38677270974908	1.16913062543149	5.3793438306318	1.18720517597898	5.57305802551686	8.84995849185205	0.0	6.11016755087934	0.0	2.47347788905884	3.4139276463676	3.60941250939787	0.0	1.23726904311195	1.09856151428237	1.34328427851098	2.32000601849768	1.05540318229812	1.00423217831128	0.0	1.60575607101994	4.41408669570663	3.28642347183706	1.61355346376946	2.22337063268571	3.97182322823982	10.3300612830128	2.17688825077011	5.93619624233519	5.39311347718205	2.39616837299635	4.40342303176119	0.0	0.0	1.17829145634686	1.65517970866793	4.64000216576475	3.34150654645381	1.18796433049292	1.98658416020347	1.12919229098867	1.64150287167456	1.36635656568923	2.0037327704279	11.1337110486301	1.04253690755869	1.48064489602252	1.26656228585098	2.32820983722379	4.6672090183063	1.37548516911016	4.95444778221017	2.01524777056856	2.78735668609586	2.42783159218415	2.76291263352724	1.86427728844771	4.52985585816707	4.52878417714172	2.25670789664546	2.3983004330829	2.00983727181634	0.0	4.13135925889128	1.21058996705834	1.28699251104491	1.19356282757738	1.01195140108798	1.09954525363531	0.0	1.00449234046552	0.0	1.05857436510005	0.0	0.0	9.46721719027712	14.9433793268992	4.31554658211589	3.19148450836708	5.10305923414807	10.1797046737395	4.88615204062598	6.71588054618744	4.56729533147095	3.28330388313873	1.13509017745404	2.94206335221708	1.64690703364414	2.98761181896886	5.54426204026946	9.61105096928466	4.63870550491338	2.699247641775	2.04163259614227	1.01034902962023	2.60683509574207	2.10604419870203	2.19383523931142	4.08579387148307	1.31591971401215	1.15573221187885	2.02353390696733	1.36769057343462	5.92195645377791	1.958363050419	1.28392444088833	1.86691572821065	2.76704709145684	1.91330911185807	1.06610245244568	1.19169510807736	1.64229286078595	1.41500530404088	2.02966501727747	2.15467865428297	2.63502538748987	3.764799038514	3.60947045265461	5.06594689580275	1.16691282381984	1.04940459734585	1.35792511183483	0.0	1.53249248758645	3.82385837736317	1.07555705585046	5.05001408753127	5.39368410282183	5.42468036684479	2.89598184807964	1.76872011049111	7.6516203541116	1.36713111901176	3.3687561445953	1.07075243199149	3.10111323817756	1.14336308851107	5.69964263662096	2.93294079886667	3.7866563736175	2.38202789998828	1.03758104999947	1.08434725636403	1.44773090959362	2.17510779137241	1.06942441524996	4.79257514747724	2.17349385655015	1.3557991722042	2.05943703264527	0.0	1.34952274779453	0.0	1.31791599731334	1.09232325974242	3.77114310064584	0.0	1.08032952180602	1.89829438832803	0.0	2.05119652285737	8.64949153845901	10.5126210694632	1.06109635763556	1.26469960900562	1.14967897276626	1.07288158501435	1.45432893645534	1.0898746551631	2.32789719732178	0.0	1.01076447121082	1.40947738812612	2.6174472054293	5.13783205240239	1.02620449005386	1.13777450764172	1.02236130200978	0.0	3.99304485558765	1.19199217228586	1.40090083663227	1.96634075314181	1.71240016805373	1.8799644698768	1.19097095046008	4.35718978105417	3.22332455330166	1.49505299706547	1.00311807973539	0.0	1.42905390518954	12.431567823829	1.17328544538062	5.58072424978664	2.35517536425116	1.06887238606862	0.0	1.24890347257876	1.07940225629015	1.42751977084786	1.62366548826375	2.58408354950691	1.56954457784325	7.23983344673044	3.28590119268561	4.70454003828007	5.26383768833594	8.73534945617383	5.4947219047943	1.25710788675447	1.24376359987668	3.86734473619482	1.70618135168437	3.3352967255067	1.11549284210157	0.0	1.05025898461949	0.0	1.36126809745691	1.21275596400628	1.96945075503376	2.37690489714862	1.09674051628027	2.10844837269129	4.81737209416118	2.40410857472945	3.89855663933746	5.25705585918947	3.73952691312005	1.57063348847556	4.79314280370965	1.83383584020982	2.38215510436823	4.84173465126607	2.49846993970269	1.11955252790627	1.70475244036859	3.08493931770521	3.12795992838306	1.09518604998401	2.15855327390231	2.88638198361636	2.36042161588826	2.1941909045982	5.10247254864072	2.01325144345569	4.7260408651613	4.13895149897406	0.0	4.12215661574121	2.98939261902157	3.27610711959035	4.59452107321316	1.17636267086263	3.63819692274758	1.27453120791552	1.07284321763218	1.53183022337229	7.09666162965706	2.60099331300973	1.52779328249147	2.19823898502079	1.07907299171704	6.08207060077287	6.93787609879792	1.70172640037	1.12351921285342	1.69594311293479	4.65744233022734	2.34589799900224	4.85586258396502	1.19715743201734	1.67667768219611	1.12383299784681	0.0	1.01340144320154	1.02073440523198	2.49589387008198	2.21050909568294	1.33218950390728	1.0028235919113	0.0	2.95036854024533	3.40463353625509	1.51954496436222	4.74292486044408	1.61474131204532	3.71077491737328	3.7752558344162	1.53606257993181	0.0	0.0	4.67245724345436	28.8876095318126	2.27690016737814	1.13800748093199	1.77401332936866	3.30918523845978	2.26277540570631	2.84058625762842	1.15656728856363	1.53250596321037	1.71037321078699	3.60651815369163	5.6831084430065	1.29368072130197	4.30192938291134	2.39872058517128	4.31258690683929	4.15159955397471	4.93446363000054	1.11823086926396	2.85359228971317	3.08069809384715	3.16942142211939	4.7300069358429	1.35555996921158	3.43651247474211	2.58456900126395	1.93322965448523	1.26778686254369	1.63472099877111	1.01375090834245	1.44590790580247	7.16770201764509	4.74048874316071	6.1736683336098	8.23599086492209	8.25061805179999	12.5928418048319	1.81148604042198	4.63349384904963	4.04681257911369	2.9980159679398	1.11052159620339	15.8823535966719	4.68246531796351	8.26671648350983	10.5311209915053	3.17839803730804	2.97360841329634	4.05654825688762	2.56584849705964	1.01947495994766	2.08856423589617	5.83860610152781	7.8164376536164	2.21074683432617	3.0187514102153	9.84243971265418	1.29497639003957	2.64319281527191	0.0	1.09131737428909	1.25253559765137	6.10846424292189	5.72310891695906	4.0859196658899	9.29331830772047	3.48244087506941	2.3413668888425	3.75018647038273	4.03139369191908	2.10088442544495	4.45824100492142	1.36294458574824	3.66752505454439	1.17335558296215	1.00921862997682	0.0	6.02448173601901	1.07000228039909	0.0	0.0	1.26210388527754	7.44634147226398	3.89407338010391	1.50656366451171	4.43876264236677	1.77156508581356	1.30816376266314	2.85409019603132	1.14639586844358	1.12402620463926	1.25880528880497	5.77289266960517	2.03032512518149	2.62493452064391	1.70596022883559	1.23251099041946	5.10236881958743	1.12184985980946	2.25862949833346	3.38304100709253	1.72683379487495	6.11302658375165	1.39697460627287	4.42630640127282	1.22066243663682	1.03158599502086	1.2279044698156	3.69150158595437	0.0	1.71190872894626	1.34853037160103	2.01310004644817	3.49546096030429	1.53268248022904	0.0	2.05760008553378	1.36009196276323	1.02008097690134	1.10688089483034	1.08854028929335	1.0151857770148	1.00702399960365	2.98184419828481	3.30059490248605	2.36675719255085	2.44499054331642	1.66320400006388	6.51200273631332	4.32873469341669	0.0	1.09259529823545	4.08903341063356	1.09180859746375	2.14042882084831	1.32738749449733	2.403786030733	2.08890032334832	3.61306515185262	0.0	1.09099314338118	2.1005891816619	1.51834264670726	1.88703480330861	2.75286030920585	0.0	1.31535177050283	1.38674130771667	1.8026539712551	1.15639901349959	1.37095368979324	3.74248007044626	3.77624382212467	3.95819304268208	6.0919461533843	8.89707458443399	5.93178734530482	4.97013068724913	5.55059818508126	12.3058336958986	1.45394664533166	2.92712567858	3.29904577782913	2.7763091824141	1.02705318265497	1.38922405809408	3.63620593111884	7.4729358681627	4.70596284535948	7.82805136856216	2.58185440036082	2.30571414481787	2.26896482128581	1.7390118446233	3.44984503219876	2.28123021203818	4.69591369289319	1.55538597740053	0.0	1.26969895567843	1.32607186590452	3.53149084107733	1.22917963174802	1.02574588142764	1.33487060010487	2.70948028381041	2.07910287015963	4.16746878435533	1.49498068732119	3.53586689903356	1.68093711059239	3.22115637309558	1.05711992163634	2.88919065024837	1.17220256254476	1.04523740784981	1.07962416152666	0.0	1.64217590189968	1.01969668839591	1.79947718419866	0.0	1.05111761341441	1.17052881332076	1.00617889965499	1.56821853954366	0.0	4.30698534114744	1.73238523192386	1.72326765845751	1.95037379588143	2.4997945615746	1.51402242809968	1.38160274683364	1.40370327446656	3.53263890488092	1.00172334346851	0.0	0.0	1.05766963588363	1.16861276634874	2.20842646695045	1.77266700751513	1.07520133618968	0.0	0.0	1.09675227514315	10.0651404153998	1.19551256841239	13.6127751592373	4.09665938093156	2.46768226422278	1.62853287730687	0.0	1.93737542629418	0.0	5.73482703778869	2.05822090669954	2.01620535125599	2.79308902344997	1.01162494642366	1.98358921677137	6.1538161562732	1.6052389422091	1.33762483696139	4.37106360303225	1.10896995097643	1.22894165154632	2.13721619332769	1.57766248821468	2.96605356640309	1.3328342110526	1.62165346537015	0.0	1.04739382339474	5.03877877024816	1.02733577395643	1.18224986913416	2.30639783628716	0.0	1.06807643829796	1.08674629145655	1.06168446230494	1.0051269680711	8.1570839298115	4.49826480607145	1.06086048369498	1.01055994287777	1.16535041904647	1.0534164016129	0.0	1.76149330967474	1.34541730100537	8.15478778072603	1.2547690130985	4.05609726181256	3.71327040655999	1.49928016061538	2.64666448864906	1.7495879755413	1.28747001026186	6.29035272540704	6.75900761071543	4.9636596863061	4.50365781012257	4.67373721688652	7.95091985528022	2.04500820983704	5.24384201578884	1.2227367098662	1.5609849870125	0.0	1.43021681556506	1.03707472232672	1.77442365893155	3.11329151537314	1.32269435519976	4.54625061765637	0.0	1.57646132651053	2.05760767305592	11.6322184431311	1.2408462498682	5.16413712182613	1.73354219965807	1.41446958970736	1.21361120399747	1.33795351407267	0.0	0.0	1.1863116057823	1.77211175827141	2.7931280621695	2.30337342594694	0.0	5.20974519920099	1.32016900398425	1.27532274091522	1.06862285800408	1.13654647869753	1.52156950833178	1.24725397582193	1.33226415674651	1.8286338822085	1.43893139531101	1.08755066323902	6.02936451250342	4.52624137043596	1.23502708082759	1.27546686159047	0.0	1.3999245989535	0.0	2.56440764321349	1.08324997615084	3.79381596404457	4.07826845430582	4.54938709206726	2.38258064602589	3.13764903491506	2.30309689089886	1.78829752275138	1.55232015468516	1.30004855975322	3.28276710141612	5.52571528607157	1.98288011569836	1.16453603336455	4.22725768229281	1.93579311493419	1.11078341111115	2.26300759218594	1.50414660254408	1.4285916559336	1.37019116457428	1.37362982370709	3.90803760671667	1.32742545512063	9.40707813317647	1.05225860305751	1.00068589073076	1.06372295314371	1.60370890986854	1.00146041073865	1.64209805337289	5.92527615953951	5.34007337512145	4.37112238936574	5.93726666823715	4.10130374661193	8.65449950757437	4.7336293790308	6.12908423717546	6.00052695230142	14.4828565177258	5.81118244664056	5.73195252243078	2.4804693430323	2.49401899474433	7.70708721721529	8.32382116596152	7.01180832098399	3.36407546754558	1.87323621158824	4.54965164538872	4.87268867878599	7.27539671425882	4.13887793102806	11.5487578373339	9.26730000714872	6.71459827535749	3.86390419843781	3.28381174319445	11.7554069674432	2.31344886718248	1.86442111940463	4.35759984613848	3.95603374030436	3.58538337596022	4.67752119187002	2.45212108047926	3.74040921343136	4.41825536344118	1.26855663414616	0.0	10.5146067530706	3.63506991320258	4.54270035961056	1.6595728574751	1.57923153833845	17.7142889223433	3.01439755329421	4.24715888147452	1.90043732899667	0.0	1.76238090105559	1.9767442331807	2.13087945869495	11.1283785138883	2.20712680255285	8.6998299257136	1.4463711566268	1.83355843367829	10.1308952339434	1.94241160307387	1.94754629878095	3.10475982399145	4.18428847229724	1.23173522084319	1.55804011160633	2.85205266804882	1.04544599673861	0.0	1.03323845638037	1.29641549023956	1.03244138333016	8.6426018583515	1.87294922796186	7.97959840740748	18.2501873633526	1.66457104561807	1.41719390639294	1.66299857669323	4.643671731181	0.0	1.04904735868487	1.04182148703724	0.0	0.0	0.0	1.15833314454085	1.09008712628178	1.57871138279437	1.4600145414621	1.04085962205228	1.51726450656595	1.24693184781906	3.01758564390434	4.01007254451297	3.20697033880787	4.10848695207984	4.10365592444345	1.51828810087148	2.78355145601275	4.84385085891186	2.85529460614531	2.10974849324874	3.02553793024775	2.26028927137879	1.46228509716683	4.25765264310196	3.45846652160055	1.16410837168881	5.01165306573951	1.146087624987	2.01611461782287	0.0	1.28255332391736	1.46030836879159	3.70145386952843	1.54798233832788	2.26086499813473	6.48683589073166	4.77713606440126	1.51362372141972	5.41809765693059	1.29590382265353	1.55020423513997	1.6492068826761	1.47014038145381	0.0	0.0	1.05209906278822	1.55841767818814	0.0	1.14061297553256	1.95212173589656	1.00526188143697	2.12909945567536	4.00497002402679	1.18379751495725	0.0	3.83036320936137	4.43338643378389	12.2432918070269	0.0	1.12941261207212	1.45891061614719	1.43764706508358	2.62802411015358	6.06019387078557	9.45511764836099	3.04748937551498	2.10826269834892	7.2344646507246	7.5012605927164	5.099853212623	1.03024817016597	2.39354085044934	4.28132599103887	3.54499993284594	7.703514289278	4.46454820405955	5.7289376426579	5.85256203726756	1.30044151264297	2.302047919833	1.56596563208629	1.06896138508522	0.0	1.11309882414646	1.08034068135728	1.25797975913482	8.51259591463891	2.98575309075682	2.89760249631067	1.00149797184396	2.04656011999029	9.208349641998	1.44757764801678	1.12266005181302	3.6703533617964	1.86162980015651	3.46180713527947	1.05440350772062	4.50723915947869	3.23774598706186	4.57864108423885	2.6298280104209	3.14905705483494	0.0	4.71069849131412	2.89989109586167	4.41643760303445	3.95336845289848	6.27456269389174	4.07775147512788	1.09611499671378	4.4184581820053	3.84362783133987	3.76238119930127	3.23479779818097	1.41754718155059	3.20440897039455	1.73732413492139	3.63340430228335	4.57167620013241	6.8863029187727	2.49092627074599	3.38297055987058	1.19877978260687	3.45228743424259	1.26079747139902	3.51128646124782	5.56419504651806	12.6985717644499	1.34050725132588	1.44054618403758	1.51404262185481	5.06421575703721	1.1031109042147	3.97197232747132	2.03300323434121	3.65846822629049	3.57099929858158	1.19631008779358	2.48780676728037	3.3140360253713	1.84863752183529	4.21589911054164	4.47297583206565	9.94322007624556	3.79556565818888	7.53748329050751	3.44773103843332	5.80943436353673	2.5149863922091	1.27140637585082	1.07403598992883	1.49025392553146	5.88401718024724	6.86093015129892	5.25363504796962	5.41766722405487	5.11284306992885	3.88833631886982	1.26466483862912	1.11669816396655	1.22795082433635	0.0	0.0	5.42732002674729	3.64548551888987	1.96880480313494	4.2137581583596	0.0	10.9832382478796	10.9884696419674	11.0114963640808	5.85245098704261	3.86128828208603	2.32862877910486	4.34541533931771	3.43183970304155	4.74483360758209	1.19859880350971	1.9846511952761	1.17487372726995	1.21990060992379	1.76966941284715	1.40117769813122	1.02733477877038	11.0034354929464	1.71005801275607	5.37564175014389	4.21300069281012	1.78240001520791	2.38034308567684	3.22200176523342	1.49517250832929	5.15103527622963	2.03033542561848	2.69502879860798	8.15593040306656	17.7726525562915	4.23148355551521	0.0	7.03069000129235	3.19371219272113	3.70924247243128	3.24023235080814	5.13475633860227	1.89745931657528	9.12874496475327	2.8470558858669	2.69328589072178	3.08295667425004	1.0265668345319	0.0	1.2750558710516	1.02092054589358	1.00026743473553	0.0	1.04055491663612	1.01618277751051	1.03880296540993	0.0	1.84074164138507	0.0	0.0	3.1869986221117	2.04682124821666	2.19651245506612	4.83388686590229	5.48142858696786	1.89980927816796	4.47599714222454	1.2478296812297	1.04266360715173	1.02588813463061	1.86159687678611	2.29192797106102	3.92493231592798	4.1344627456612	1.95929623184628	1.01662445551873	1.28650934028835	1.47091195019327	1.09647043981823	8.17904802783194	1.39296495434634	4.58225926627375	2.00952018819811	1.10665843109957	2.83020730935244	1.61489598687723	4.23771047990068	1.08971300868163	3.42203771400255	2.65163234957137	3.35615176368157	4.55217333867812	4.94205166564286	4.04275087278364	5.074443737927	7.87328292188061	1.07188822079013	1.99061534973999	1.54623359413024	3.78611988951037	2.96727740258568	4.09233016784769	13.1865206743636	1.69315657924037	19.1978341127887	5.16927606378021	8.72164854809611	4.92385545007199	11.5350171806526	11.949479727422	3.27522854170938	2.85101245195423	1.74473207269269	1.28932112228653	1.5028775080965	1.88688318821053	1.22875108564058	5.46024480925773	4.97747845642609	2.78257025144462	9.15108218659486	5.02963439225193	4.18392234583814	2.49179232633089	4.60377984515059	4.68292139071114	1.31315690889151	5.39774820420569	3.09234784384764	3.76029396235885	3.86499649164045	6.35817535236901	1.06243206503416	1.62513342380244	2.81869789770122	0.0	1.35644013349834	2.07067993194152	1.72611218251271	1.41454431356952	2.59412078398593	0.0	0.0	2.09062043590639	1.38475307741107	1.10742395978541	1.19464195831885	2.99848757878128	2.39837361402437	4.38449185359207	9.24839563890664	1.11490845435561	11.916144486691	4.13298047475941	2.00874777985726	2.20930592409404	8.35237669624053	8.26444353613233	0.0	1.52895616581773	6.32392246425625	1.38851941139788	1.27522959449299	1.33876659059645	4.00324893783139	2.13445228871696	5.4500156227519	1.66149768391301	1.74905051968713	0.0	6.2739908752712	10.8227408302981	1.23017212326868	1.55830717084539	4.70512290419429	9.734632745848	1.00658834175947	1.01385077473387	1.22739378298929	1.08646669004024	1.32549063871511	1.29597597350885	4.67882299435013	3.80589294102154	1.80645292079863	3.39927997673811	3.08105815192008	12.1444847863837	1.63460135982545	1.1145792510557	0.0	1.21774703302626	1.03878762545661	1.17902303648275	1.25163858458647	1.34423635047127	2.96805072582323	1.61745907203498	1.30682109545313	1.32355927174805	1.1261926837755	1.1404662135503	1.31879903526348	0.0	1.31725104373589	1.68838744605902	1.57779368207111	1.07575102881497	1.01396061048108	2.35066603196204	0.0	1.17102586011873	1.44195327809716	4.10956241081536	1.09008329031536	1.1785127135115	1.40356896007146	1.32480436690555	1.2411814008862	1.11430095190765	6.66351841976489	1.68300017444487	1.55683853617847	4.00103553563559	2.49129441486049	4.07243354512674	21.6292797288661	1.33988815755873	0.0	1.05334802527246	0.0	0.0	1.13238212106144	1.08137413986197	4.04192168194068	4.46286759354619	5.38531763480512	7.24724221716201	4.58709901201173	6.66170730731809	1.08689740992873	1.00785411777706	3.06916689627597	3.78540421049679	7.1887163669239	2.72768046116366	1.75655491894177	2.40311353247006	4.48509546395199	1.69560884355635	1.84025486666443	3.84318746344966	4.55128483085317	1.12989234423584	4.14187368644902	6.8496028671799	15.9159058064518	3.80496263784749	3.68659034655011	6.29018911864274	2.78427692996416	3.27863369093425	4.7139534298723	3.55529776572543	3.79973312458426	4.63558843339375	5.84098511436614	3.92637992651187	5.90410163401462	3.20279217101016	1.87001877648208	4.07263794839656	1.91222259118127	2.16225505595681	2.63149833654305	2.58118150386564	5.06217514790605	6.6860029417108	5.99461105904405	6.30395269296405	5.95713541053623	5.75897912405594	6.75145858674321	2.52719243097311	2.95096099829497	3.3262172498264	1.55451221513809	4.4174366806692	2.80481536838838	2.99423822955567	2.96883538620943	2.90546926244322	3.23102979662986	3.13821485130988	8.80377363610314	6.70119944489046	9.44379957586236	5.06774691144119	13.6697559058124	6.64003228717532	17.7480076647739	15.0862805481917	7.90724287582353	5.20617429916289	5.98100589853243	3.95871701364173	3.4507508623285	1.61931003171591	0.0	0.0	2.37732109372659	3.31192823493365	3.98700192974252	1.1105574643303	1.43166404052158	1.58147731863784	4.7194534339741	4.32141961414131	1.76094983903555	2.33238167282475	2.49526726064933	1.30447541504567	5.65380334075135	2.58717846897396	1.12222048748368	1.87258811533814	2.11470605184137	4.10202206537868	1.33036834483232	0.0	1.28994339670066	5.18120552121906	3.20478176632435	6.42062724751507	6.38178396521007	8.17952332487777	2.58215705986433	4.3612258029809	4.5123918860477	5.39530283799956	5.16759964858518	2.65518689112896	3.9055858606596	6.19225162001306	1.09951750621127	0.0	1.62534686453319	4.51574803931893	7.4484969418928	0.0	0.0	2.01485996929944	1.05733048310602	1.36955355015511	1.90773316176563	1.12272261366164	0.0	1.00972424116784	1.05328212777842	1.31658118528039	1.2818446827111	1.02555860169159	2.27124527400868	2.14802585224173	4.2540206651609	2.37610416194298	1.3347247399607	1.28718754175875	4.28919452453606	1.1936568368453	1.18148391161368	2.04989088345687	7.3788439681429	1.01688338663708	4.22848493847005	1.52379338019143	1.03662343156503	6.10927766428669	1.14247675159702	1.77341036066562	7.37034850694067	4.80346103078541	4.24747735676843	3.41494495999397	1.58502382705993	2.47515156821477	2.26566531831966	2.64486757610303	2.49643201207067	1.17575019199981	2.85804461588467	6.32476137544435	1.0506094908718	1.48237577084564	1.62543639745792	5.78793515482391	2.17689929667356	10.8337254012632	13.3945633879492	4.1307735721424	4.70233602451877	0.0	2.52049719584007	0.0	5.30772395397805	6.00585316701895	5.80750417689766	3.82973493394422	1.34559991376827	4.50338881881835	2.80761644851653	2.2482964742489	1.45319336365847	0.0	1.06777463691085	0.0	0.0	5.46047536881595	1.88350532597298	1.34888084441247	5.20471110624267	1.00378250466379	5.44477222593439	1.36709385736507	1.40104147402355	4.48320851496788	7.03423509470739	6.49724359185833	3.77701124782242	4.96715566855145	5.0221818751124	1.15380255305623	1.63832741375796	2.29476723780416	1.802823081215	1.94144470035377	1.79625004495757	1.48916831304084	2.21331073984549	1.63322857564986	1.29182470383295	1.42421140959925	1.26680654031773	7.39221373949089	2.64606403824015	13.3333454366875	1.9725900938293	2.06807105234601	2.22138500940674	2.65308149833935	1.58145494540754	6.59501750652337	5.16360966278048	1.97236412548159	3.57381273416551	13.7579413960827	2.74455630632374	1.6534567796413	17.9321335891057	2.53113562298068	3.87066330740147	9.01789816324266	1.36908771717606	2.29406543998736	2.62280340234671	2.76831697303278	4.22607609835254	1.15856486868297	2.34324193090647	5.06727268463325	3.71540156197301	0.0	1.23203952862713	1.01531891124933	1.09598889686217	3.40509266871001	2.17609082905392	1.11919858291908	1.15940780226754	5.06785534611379	1.42345371425164	1.59294813401998	5.29550710029037	2.4540390361736	3.25508157177606	7.26542884164559	1.18178099984881	4.7587459736294	5.86079596728557	5.54420886764602	7.69557191239531	5.86738804707301	6.13307292428999	5.09727468563485	1.1002079845231	4.52296593248456	1.52541468575606	1.55519384704286	3.00053580480429	5.59842589733041	1.10559546205032	4.45618499757001	2.32687356745025	1.98341583435591	3.08092982785224	1.46397790065289	1.47397881381206	4.49677515187498	1.79083823356906	1.01045414229331	2.53422409950199	1.26893167527125	2.9153738362664	1.64433077783418	4.9785025372305	9.40023209074213	2.43092991972684	5.49345696243801	6.21400337364885	4.28607683480009	2.17528931050093	1.33643758007723	3.65624623774303	3.00274892029907	1.44969379793805	1.28702904526067	1.35736389490349	1.02363586183482	1.21054154330432	1.9807405559075	1.61346197010327	1.44099907095469	5.35082759037537	1.22695777044229	3.62179205529407	1.07377752708232	1.04291305465744	1.51186229800592	1.0443381402506	1.16261953709023	1.33521929544475	1.20844542964518	1.04386630541099	1.09736741708043	1.0523802413191	1.17252513926497	2.72690434643653	1.12580543665989	1.09712272336992	0.0	1.09045061107457	1.00803662483624	0.0	0.0	1.34650738249144	1.39706625214785	1.32516495022323	1.35624889568718	2.93938560145628	3.63325692830359	1.83389240904867	2.50375295448198	5.33501656479182	2.63303471356025	3.98105822709218	2.80906854224171	0.0	1.3811440919626	5.72517842036169	1.75326814094477	1.51017998854628	8.33498069522565	13.5834909642784	7.20186642356649	3.67413338011659	2.94316133988338	2.97657720742464	2.62183031709762	5.22151009479477	2.83434641823009	10.2550675815818	2.37408751145768	3.78709335478644	3.89015953124027	3.07414766396364	6.9423253777978	6.10003258643615	31.5666618780417	6.04170482486548	1.95575817591709	1.35662312958715	1.16830752699116	1.09156829563059	1.17731267754821	1.0971564183966	1.45657644865249	1.05364624979555	1.74439269576415	1.05839416158211	1.10055331754592	1.06506395030038	1.05515453186832	1.72095730738298	1.15769497479265	2.50390825783944	1.52264133886527	1.08327640391762	1.00799698719728	3.27673076509931	4.56506395725138	3.60049955405677	2.09254833250323	3.58984716381618	4.66727230595803	3.63101508137781	3.32193494017052	5.5108234211034	5.5947685912104	4.3466019195437	1.81464215182134	2.43433669209659	1.18727392678579	1.80774129303286	1.36542645130795	2.88723125706919	4.36313853691723	1.16219013362449	2.38049455110299	1.29518218896125	4.51852937073236	0.0	1.23363852348896	1.82580341726953	4.12979719484758	1.01175947327771	3.10622744833343	4.05481735730551	2.67059692614808	1.172385434527	2.79423146913914	2.53473013418326	2.58876575174118	10.5198541819683	4.88128285532962	17.6915778923073	4.14582402537164	1.15392478419705	0.0	5.49135443493335	12.3908428799534	3.53219720271502	3.07220753144573	2.81284776794408	3.39395628150437	3.47930784189932	1.13797576665904	2.47416498195608	1.72587975315063	9.11594182274647	11.8947672484733	1.43486504005682	2.03688199508946	1.00247528972868	3.32919492082822	1.29110252988272	1.28154907368789	1.22704230304895	1.41826150953787	13.5224184944752	1.2379676466929	2.49246423248483	1.34752707744852	1.92220919048611	5.89085229553078	3.5749741131275	1.46109336184108	3.84080797174156	1.44079478573354	3.5635557774871	2.83502494891211	1.58435872969453	1.20723898475813	4.39954138489132	1.26746486703046	6.1478538980064	6.35986356026374	3.39610153599174	6.29498166466259	1.16549038052266	5.31374919366065	1.33585731295656	1.10896426355597	16.9719914992671	1.1517882536068	4.32289626176017	1.92295131852003	3.55487103308026	6.04852584324312	3.98489316928602	3.2729675832804	5.01296163709351	4.38189836599113	5.79234859165666	1.32579885222378	6.41785266834265	4.75763058295453	1.03455298827165	1.97803098836835	1.94389943155866	1.03147939971547	1.70781156827668	2.99451825876509	1.41848989971017	4.50566164984969	1.08377172211028	2.03595661802122	1.62320446361442	2.23393508322551	3.6557025387018	6.83616997181447	12.9149640021955	3.27231905912909	2.33920572511728	4.31584692289771	1.51095413242338	3.45992943107777	1.68915405376339	3.25146666221098	2.33089651755718	3.49332848009966	6.32916224750017	1.2563188007002	0.0	1.08858908577068	1.13220679737883	1.98790180064359	2.7163279218885	1.14346875443565	1.11612175280662	0.0	0.0	1.45852335518561	1.25006026699826	1.2513316452253	1.13167938267935	2.96355207984046	1.00144743776781	0.0	0.0	1.82543985442306	0.0	4.97070239634981	1.81399231802833	1.58884534275727	0.0	2.35677074234097	1.20249623728938	0.0	1.49097003198556	1.0471101079561	1.65895914724646	4.23473094166318	1.77797971280598	6.44563082461946	1.47605927318149	1.00077903163135	8.95218208026794	1.26816635004933	1.34150432394199	1.04446553281685	13.8940245995354	2.40756355894113	3.30682383778082	3.71143851265197	2.60312203711483	2.45749101635532	1.05953259469341	0.0	1.15947111181105	1.24488296878814	1.68821874663738	3.7061979087925	1.27163426768373	1.2377861600223	1.30282466640458	0.0	1.65385711311464	1.70772208806755	0.0	3.13525738428258	3.06715075499513	12.1576730463702	2.27917372177077	4.46162902693467	5.83626718800021	1.30370003524924	1.1100846504716	3.44705023048257	1.1657607862397	1.23406086340884	1.84714611445977	1.77959789861791	1.80681218781927	3.600652898208	1.91250894716863	1.22343012706583	1.05876246171925	1.41072105798729	1.17034308690937	11.9563993285605	2.74195924880298	1.86429922345455	4.02584900855016	1.42298302742366	1.42601129741488	1.59149945618458	1.19703132205676	2.05400776622075	1.58813052178158	7.93038176299155	1.51727075188782	1.27762001945288	2.4113257680018	2.26977838544835	0.0	1.44518989510375	1.71274398450324	1.74084309947105	3.03430537577658	10.7281139887586	8.02293764506877	8.78495858021022	6.61081103698167	10.5869166609896	7.27609551779	11.1828931257478	12.7243003167149	5.12152193459209	3.8085586239788	2.53901525604021	3.73915493222633	2.19349930803188	1.05906318658055	1.00726753276954	4.64784530377438	4.09768592706376	1.81634438973365	1.66583600433904	2.03489324366439	3.32293932830612	8.70738772647574	4.23165840556809	5.32978809092561	1.02917669435052	0.0	0.0	2.68849760670728	5.44394372815076	1.1878551771956	1.84257846756173	1.2905361077045	1.15598101121515	1.64378844798407	1.94162007991157	2.30270395981441	1.13767960597666	2.44040697661512	3.4695384463568	18.5977261993792	8.08337110671041	4.7065252285751	5.79678493872756	2.98663018391932	3.57612529465321	0.0	1.1259253063554	1.85122484676107	1.13446229746777	2.19303320360436	2.09175699660409	2.53177415035229	2.86541461552449	0.0	5.65405854756189	1.74325666952294	1.74986701355037	1.20597034499692	1.19649648131917	0.0	1.09697813712557	1.23496190168012	1.15968259242003	1.9255989171886	1.974791643929	1.39928495897491	3.33009102705749	0.0	1.06574855781107	1.01914495152989	1.71177089811291	2.56177781655063	1.41077235829776	0.0	7.43721573985394	4.04571656782932	5.29255238208031	3.71003411855375	3.49309186515802	1.92640892391225	0.0	1.32478502204755	1.05435111908337	1.63323159448367	1.69846899306009	2.05347309709238	4.8623207397424	1.74642111332031	2.03113600067694	4.48673446657124	1.23538366907786	2.34812709271425	1.6138621294207	2.55659255542294	4.48111969753423	1.06529772920924	0.0	1.76445677534585	1.04719681152207	1.00451872169609	0.0	3.77016911213533	2.05301066160377	2.33693612295923	1.52044354006504	1.34609218403921	3.27387130703647	4.69275419499434	1.58472187682849	13.4412942358657	3.44258165729192	6.3370070316175	8.43841478498468	10.0057276256142	5.32276991989781	2.08352612408809	5.38722248738342	1.50592153058526	8.85852945818842	11.5375578226587	5.47979498569006	2.36640157878603	1.04301933734008	5.56107720020051	1.19136834254263	2.04455817269381	6.35124025933006	1.01814239624622	1.61589662453517	1.0351075136879	0.0	0.0	0.0	1.26574315221863	4.66027806414686	1.84526135846483	2.56722266522549	1.23634529605793	1.91765412518023	2.09852558242191	2.21425702378501	0.0	1.7974105433278	0.0	0.0	2.26329332964163	4.54015971066008	10.7826821508784	1.45972211947602	1.56285556646538	1.20550883375503	1.21239998364045	1.16414900648864	1.13387296656071	1.67583617683396	1.16660462935793	1.4160288999943	1.17637377798265	1.36913396697868	1.14642500136362	1.34590777308782	1.30440938500528	2.21576821293977	5.57674420302004	1.03852445064247	2.78255469940629	4.67711156995744	1.91926390881678	3.59984338116532	1.20296948319935	2.05550383012231	2.5088735595523	1.02761512840899	1.27886339115164	0.0	1.04910351021483	1.51152173080516	1.86168056668314	1.16225874697461	5.21299579496355	2.69224636578193	1.93815846072774	2.03222719184858	2.86430492613083	9.00851998733466	3.59461497160488	1.97803999812726	2.52876417139609	1.54711686186293	1.79193031501725	1.90197485058537	2.9815833118786	3.96016033625464	5.05995734823576	2.6198450991139	3.07429002410739	3.07692896852299	2.51289218817662	5.91299344180999	5.5990382507843	2.97410850570053	1.25375288352251	1.52708058325689	5.91230767505703	1.79517231079141	1.92682720375949	5.86800534900462	1.48816637414756	6.74485803877409	1.53106951576955	1.83162484498496	1.08445845706056	1.13855282201197	1.22926235100969	4.81066155967194	1.52876482414624	1.26412259217847	5.33138986345307	1.98860770759783	2.44737117303747	3.9594620661542	12.1743898430325	1.27556364873563	4.20787564131166	1.73644556747055	1.69085640481651	1.08356366102701	2.87028193249324	1.30227108485091	0.0	3.58269232131069	7.40684118173631	5.14337505580318	1.18117503658896	1.17203491574593	5.62095546725573	4.12736859233933	3.55548976881211	5.16646344726063	1.20491597758117	1.32603577639718	1.41807298147162	2.22769749003243	4.04260032032282	6.11754703632087	3.60798276161744	3.42266150444164	1.3922796154811	2.30694120565616	4.25582105382242	1.10257076311969	4.78398476629056	2.926984298243	1.78694075195125	1.33943680816741	1.03586696960547	1.06668562188048	1.0985603139214	1.05747950469684	0.0	5.25796341736391	3.25289376629376	1.33691254491004	1.30888375224732	5.61641036193069	2.87413896636102	2.31057092915452	2.6235294400581	1.70661660707768	0.0	2.00942886063312	1.61985998533337	4.4722242068756	7.98283184017906	2.17368859206981	2.44489089466656	2.32450619881329	6.53763827596972	0.0	1.01805887994234	3.45303579869999	1.76597345423939	1.14005548593903	1.91242244115593	1.65963171725587	6.26079950632461	6.10511840846921	6.45547390379869	3.98936391939706	7.00788005984473	2.52522840103233	3.97941336783406	4.3243363639042	17.7225489710381	3.35312080784569	1.8784963731514	7.97921457733452	1.78557406673124	9.1015574298932	4.07818158483	7.4139259442576	3.57922907438758	8.05077850130072	1.58429099311386	1.44717438951583	4.86689358223909	2.43760129693327	11.1219408333249	3.94847341156307	1.12675626703419	1.57654150905142	1.25403960832603	6.82748762844368	2.18447092788106	1.15956721214631	5.60043881693322	2.83559070055824	8.81045774230635	1.12005387535412	2.78895813895172	8.08687610237989	7.62160658107278	8.23092244239855	2.64524842085902	2.61492698086813	1.79107130027084	1.03779622533725	1.04608629833016	3.43600104844948	8.60964588006369	1.40402719796643	1.0491138580024	1.88475079423139	1.15801473557598	0.0	1.41556527715932	1.65884977867749	1.09099318254039	7.37617192516803	1.02555957194394	5.10237891503138	2.20612047827192	2.90141566175339	0.0	2.06573828214564	4.66239020694126	1.20120170571446	3.27218207977405	2.91272455028952	1.39880155694864	1.89818870551435	3.52470145913408	3.67995271671013	2.99076423576024	4.40329312904658	2.23555717826873	1.85104679375421	1.03120873741803	1.00845611894152	1.38656118725748	1.03027387300774	1.09751919169965	1.02828739054939	1.21172756883682	5.36975340542801	2.94695043952471	2.13650960259984	4.45566682802258	4.07668240610422	1.74235975721742	14.1589309316965	1.22334790893899	1.57246783531354	1.277597054741	1.12025546726593	5.74922196558457	1.69087987564093	1.41971560117512	1.65716703297192	4.50664825512598	3.24666046853167	2.07931552270714	2.71053012250824	5.62665030456758	1.80720896493601	1.37701384640818	11.133461922235	3.89969973528984	0.0	1.1000543995592	4.29199212054251	1.63363360716531	2.34088968100725	0.0	4.38113595625825	1.94287703022284	5.05081374175735	3.11506224913146	2.67600812629416	4.02322185355104	3.46265615984442	5.99973975976829	3.54599058076601	4.9461485091398	4.52239598633308	1.98839518797085	4.26653349950313	3.49946796380198	3.11601029390324	1.87216473076134	1.84049119079589	0.0	1.03880293132633	1.08908244210233	1.06324173572185	1.04298639653824	1.06011064042595	1.99558498473359	5.71690134359182	1.24663595827363	3.14508819705355	3.60404158063952	0.0	1.02971137532736	1.8241457831962	2.55004405119475	1.04837497846127	1.36823095631588	1.46397865546495	1.34870674546182	1.62115774208379	5.62421152852501	2.63219867062636	14.0011758517041	4.87094221449627	4.66103250171929	4.31840375891307	2.23936144331328	1.00725513801727	1.69069885211243	8.86221538965805	4.29937991322125	4.15242396876819	0.0	6.20070675957077	1.08914398990465	6.83391839479098	4.10625715838806	3.09258372535365	2.68460897229941	1.54581509821084	4.32328247624692	1.13447345181392	1.24716219833967	3.49943726691833	3.02332708960374	4.52298989907716	2.42077191086379	1.93181278101026	7.27601874004014	4.5576184613665	1.23419126175535	1.71924785932942	3.26154600130389	5.46337532799616	1.19693373881876	1.93783875767718	1.5284422337885	3.41522278039375	2.52007438665083	7.69726171910387	1.97933866192116	3.98602001100954	8.90195823969819	4.66023764535258	3.06700754631258	1.58033801271085	1.41042039358143	1.63702802054111	1.87187915274031	4.5940422599775	6.62372985552461	2.74128944768615	4.15848041532605	3.6794831364407	6.85212795798951	1.381663667804	3.06883781488682	7.36788608090487	4.71807292681486	1.82508555843868	0.0	1.79213130759582	4.86907799895355	8.55810244872158	4.88799911466532	8.55280038471883	5.64938997637185	5.4464877365078	9.01711043384586	8.31507117389196	14.9370140309974	8.61415428272515	7.36630235600931	19.1877548350761	5.03514405888312	6.1721933584664	4.24950981345242	10.0823399336873	4.53812433894523	4.56521980965528	4.6112406165942	16.9532130168415	7.89283628662164	7.15112827555063	6.85681916187214	4.64963310928838	5.31748881531554	8.79924292551044	6.94439837029539	4.04790091491088	8.79180789222627	3.48099380100268	3.65732608247111	5.1584289992233	6.6865325895219	7.30506370759692	8.87304142505505	7.24102550615353	6.22778956644892	5.90910081235623	5.56651293958613	3.81594910593772	4.85092664514417	3.74026572365883	2.57533509723628	0.0	5.00509399216674	22.4204583557137	6.50801058340965	20.9785548469747	4.89914071667339	5.24226408105582	14.7641136266051	10.7386772934884	4.63136478903557	6.85588829221906	6.06338770600914	6.46694111429534	5.95133486979705	8.95933188879032	3.52073475304631	4.60912799472785	4.70340661997855	9.30867302422355	5.05820852385414	5.83315719998297	3.09049774695849	2.77429669903277	4.13909330696772	6.5510790722625	21.8857485188419	29.6481363664964	21.4644921715582	34.4319013639222	33.6011366852542	26.2895702103098	32.1097989025654	33.1811878491636	50.4320837430436	65.2998333276583	56.3965958229067	72.336564730946	71.0964129838867	35.9181386706293	1.34994505787139	2.15907182430841	35.957741922537	29.5971048793483	39.85648389285	42.5376324556484	23.6053121283745	33.9079258616418	34.1704267724202	2.60410157163262	18.3599454602795	8.05860352931633	1.95635203818265	1.48626191326876	3.04641205192665	3.91305631628086	3.09697421591592	2.66577552780163	2.49966101922207	3.66101989030696	8.62682760663949	1.72385004062305	4.45571603530061	5.54842204199764	1.39465224583555	1.5021384632229	0.0	0.0	2.856705112322	5.28005589631722	2.08115969355855	3.5395843066561	4.53571555497279	1.99355177016532	3.34922744626179	10.1123838425559	1.66119123090808	1.38604978239843	1.28167474255304	1.06699800511385	1.0283379925896	0.0	1.57444744992098	1.00692519607147	0.0	1.18926750841687	1.23451838458401	3.12772368075696	1.24057875406919	1.29318919509585	1.0656770583243	1.40543360109924	1.89535198280975	3.41275594080209	1.71276760100081	3.10515202897636	1.02087873568113	1.12975464219183	1.3439859284627	1.04512593691962	1.04384785018162	1.1587166333574	2.52786664432458	2.38573214450139	1.30478174409949	1.09846601198322	1.40770486972247	1.24774841513105	1.16147413129609	1.05323988331242	1.6129044939824	1.44822102828272	8.32878819628895	1.07331097123923	4.55779985868904	2.61605464460533	1.49106480445758	1.93664959931815	3.4146322251886	1.11548941224668	1.16533506342286	0.0	1.23320719889746	3.41751168355943	1.26478147982652	1.28714721839105	6.63638978625481	2.76019858225448	4.5260829010882	15.4368410450377	1.37338276666059	4.8484678706849	2.2345857109407	4.2652177358004	5.42576596237333	10.8200623739288	5.40435551370054	6.2647157702021	2.69860955313683	2.45167807034307	5.40283210454411	7.98419636055785	1.58138027781145	13.7889640167362	3.74795501423305	6.2013469640404	6.84425790225945	2.90058760386151	9.72271536562378	1.5584701495743	2.82658586509387	0.0	3.56317102918572	1.69004167714209	1.78218763543273	1.63706145746199	1.08292344289803	0.0	1.66118526193504	0.0	0.0	1.01857775173242	0.0	3.76349616219863	2.19430138805218	1.32487294489192	1.39403249196778	0.0	1.96642889482943	1.5400526532982	1.15410569327137	4.9840319615936	1.15987337863159	1.59194855237232	1.26998446856228	1.08859015689179	1.16310757739368	2.15112353354919	1.41712770435986	1.11518237078333	5.38278823012615	4.49460349986829	0.0	6.45212096520919	16.2896951067657	3.67736234339801	0.0	4.49262421978964	1.76885453045165	1.96533831729322	5.2417705172006	1.36964678205081	2.48090169222315	4.96471633814548	6.37018496923397	1.73808288419592	1.95207381856816	2.77003801855246	6.32494503024174	2.74326779598033	4.99985017023442	3.90907543915841	1.10578974658906	0.0	2.45238274168101	0.0	1.04586800554652	2.70936903328116	1.29287354126906	2.8041056708231	6.06565560586011	8.83421134912021	0.0	2.79214475303498	1.24746521123509	4.52612045923801	2.8288599431839	1.0654573373603	1.84034949327581	6.12603258512581	0.0	1.43086747231798	1.51021184603236	2.85546943656764	2.77687535068438	1.71994437563287	1.17962886718302	3.85749682584783	1.24962978872975	3.11143570674235	1.45410843670178	4.82909607733091	8.57126415794977	41.6304294391881	4.78699366912835	1.41066577209581	0.0	0.0	1.00776668638982	0.0	0.0	0.0	2.6069775377168	0.0	5.70726669766652	5.44435581262814	5.69528877996823	5.46847881769951	1.28281035404081	1.67950435773857	2.54670616072533	1.44144491588472	1.62123633602552	2.60611146507187	1.35930627262907	4.06199354748499	6.9808160396937	4.00876186044055	1.05914993771345	1.08905705377409	3.11262359326406	0.0	3.06864617133674	2.19242323975617	1.39146178517468	1.12621974028712	8.86776730580953	2.13274026213114	2.15597415118246	1.27455966420392	5.1603687398536	11.2901995300392	1.25348522357933	4.0324449301202	6.44677153085694	11.9705448217007	3.81714121142787	3.05156296447043	1.09864506640852	1.15208890541642	1.07910381917602	1.01324430751098	2.05847563660799	1.41667708245377	3.88719437370224	2.6716710978668	3.76802330028229	2.62584127300457	1.0791449054374	0.0	1.07371334323708	1.46808124707425	1.05255788227637	2.02301534439137	2.09653500533426	0.0	1.31721031693438	0.0	1.00486375186325	1.88924010268448	13.7716141336995	1.23807650140782	0.0	1.05238737843189	1.24400486417553	1.12779937511245	1.10570794809391	1.06243246398268	5.03235349573143	5.57326187198268	4.74763292730174	4.86110814318538	5.10144272106349	4.62574236048335	4.58779501971338	3.8572835423751	1.39579054760196	2.1225205999367	1.69667244688864	3.67665927373643	1.53702972867258	1.42949911541042	8.10971703496651	1.36071573485378	13.9474134508382	8.5199345572557	7.80945974627874	1.1455833130067	4.57310701416514	5.1701161297241	5.7568057111302	4.60984251057327	1.4499581041984	2.89643660754247	8.74592908300309	1.24621478154671	3.47346289822452	4.60545742087923	8.6123922084522	1.47344990501589	3.94617186016376	1.06546859234195	0.0	11.6574260374046	14.3961943144809	1.77102905400269	4.4951611288053	3.05321416897313	3.22067797189313	2.18262085045229	7.80281887729957	1.81077834793044	0.0	0.0	1.2887655287124	0.0	0.0	1.06453184737419	1.70390554957368	0.0	3.72462844645825	2.70831248984139	1.62731195000031	2.90977527435839	1.10348466176325	1.97370011213079	1.17648325807415	1.08506838919797	1.09727742080246	1.08137513586006	3.07930723505773	3.57949991172687	1.12079089361695	1.65817916320994	1.3263636539805	6.02406196637827	3.12343815520369	3.68765276056699	8.32145686530344	3.23591439413497	2.659408588289	11.22682717886	4.64242481260355	5.62469048831639	4.03266353252243	9.1367207867029	1.03582240797507	1.80308873112031	4.84461005306742	2.91411819328375	2.23635112748604	3.09169506914651	2.43253870855044	3.67048448513311	8.90337612540278	2.86313682587221	1.59186602398778	4.4559496724558	2.98198072449596	1.22373618205783	2.71919720305274	12.8185919385024	1.16741292563049	3.51605204132188	5.90640622497502	3.15634439173921	1.01529548789836	0.0	1.11779367757857	1.01578165257775	11.6312864945663	6.02829095967344	1.55339465552593	1.18615632594404	1.83275331699533	5.19372978631483	3.3030086833766	1.50602986518166	1.95774694124516	1.56470518166277	2.06724917949111	2.32115727746292	1.12191097279113	1.18452114737585	4.39358113103507	8.10629367652847	10.3586907287104	8.68728947689566	1.26408409146665	13.4653356650932	3.67706926589042	4.16960684535354	6.86559672683456	4.96234254578713	2.01376164477076	12.2059099198826	6.00631655916002	6.68102567692377	1.82939850110169	1.2215942063755	1.35815698221384	1.7160582459499	2.25583645883653	1.37579827262163	1.6875004866639	1.34322828007282	2.73141958962597	1.1491387608584	2.52824976479882	6.46275939459148	1.45454681396635	1.55744321049785	0.0	1.20024964680636	1.00135984376903	0.0	3.73927312717862	1.05624466711985	1.15721008123927	1.23094522306513	1.6691227374741	1.54650175985333	0.0	1.35092559004903	0.0	5.06830837818452	5.57914895266545	1.45330235659718	1.36198776889995	3.49643441879992	19.6769006956039	1.75625985303073	1.49240951222368	3.70279301543306	3.89218566968567	1.65041203525443	1.09780039732701	7.08044863952924	3.95799317209029	1.12020329134797	2.45491998439195	4.74384327770298	1.53684273424794	1.32833573369399	1.84396078861069	2.10643030938609	2.03197541192472	1.22120673548323	1.39963096623716	1.4071995504594	1.45233157278148	4.96152712604887	1.23755254834392	16.2206104660703	9.85221942559711	9.52005600781292	1.40880172104445	2.05616056401966	6.86925252532092	4.05312236704545	4.4356259276307	3.28799338280301	1.03976504478628	1.14026781372834	2.44125938792822	3.59071977339633	6.46616112819588	9.54794627929673	2.49061061615866	1.0081164276704	1.57219069620575	2.30807565277433	4.1852133050192	2.36286373428549	3.3352507822809	2.96484050403074	1.39726049821145	2.76450731169574	1.22046186323494	7.88230432816739	5.88866482196231	4.18910642145	6.83959395625866	1.13596561222328	1.3165594352684	1.96214264209698	0.0	1.874041740106	0.0	5.10450320056849	1.07326204369493	1.36445395865301	1.54290320578823	1.03984635287661	1.31620046744182	1.82982210649676	0.0	1.52524019109306	0.0	1.6945041222783	1.06360415434215	1.09632438797246	2.55465550678389	1.41945649221372	12.246012323486	2.8650898119538	3.58677110073198	1.0068323739236	0.0	1.15119553263179	1.20278086888775	1.13124218395212	1.03010999113265	1.04509531348806	0.0	2.81513615279715	3.47643219535402	1.38524525988745	3.4110063700544	2.77447599789632	3.16527735380579	1.16650095196984	1.60693106699843	0.0	1.02818715361312	1.93583127265414	1.18892844634925	1.08995918410224	2.27963502126082	0.0	0.0	1.00131475544934	0.0	1.53493548840226	3.82369000577073	3.12665631462906	4.34023437851655	2.19574613898869	4.28906482986508	2.12448986314023	1.07743543347015	2.66209478043541	0.0	1.03828712760033	1.13750374070235	4.65015915992898	3.25967506702259	1.43923707292539	1.05827682038386	0.0	0.0	0.0	1.26222364818764	0.0	1.16512064876432	1.83131198588561	1.29601249558241	1.76428959591482	3.88444757528844	1.31533526340316	1.04983979463397	4.39243717114405	1.00229059121294	4.27729041555948	2.20422589722542	1.15499277098529	1.23141148177178	1.16919510559212	1.07999066026621	2.30535592229586	3.07083525881872	1.63753122137618	1.07849412489425	1.12819531721779	1.24455932846491	2.09969626937578	1.02009562764106	1.05981381114231	1.00036844163448	2.04796298295461	1.0879704144687	1.3979494342601	1.13836479970563	1.26050305865588	2.74111627603115	1.10332871750956	1.17518353565427	0.0	0.0	1.78323119241013	2.22114247099432	2.92455292411793	1.01471018193038	1.04921910210246	0.0	0.0	1.02088713879342	1.07106889767921	1.01740712386541	1.55918780592078	1.59893176446096	4.75235096260026	1.05049543703128	0.0	0.0	1.00000712455416	3.52483531049295	2.42345826982635	1.15685060501399	2.33781029039521	1.00413585180926	1.02416233540395	1.01409848291499	3.14851227875871	1.28865928251948	1.16974590310814	16.4761073529562	6.78711609442496	4.72963903455835	1.00523486352924	1.23117165493734	6.87446719182153	1.86699954794775	1.35747843077121	2.4011600187932	2.32224654268799	1.80024578811108	0.0	2.25003550567362	3.87945226526951	1.3370995199067	2.29501976736424	3.57281295500751	2.66893804146097	0.0	4.06536300612415	1.00002656620262	1.12785546756826	1.97105309726271	1.74856210901994	1.08330158570929	0.0	1.67736127409019	18.7536549582902	2.03917449394816	1.47944241028204	1.05344042023695	1.43717990535909	1.06001627577797	1.11797581948857	1.07555479621624	1.06835906657151	1.3078883399517	3.94676860866257	1.0132549007325	0.0	0.0	1.24179065308115	1.46910321613494	0.0	0.0	1.09778896015522	2.24325564856297	1.97324401232578	1.00333523080596	1.10071948334934	1.44714180143808	1.40106202944643	0.0	1.38981129240457	0.0	1.10429163685029	1.48667782178745	1.27900961830942	0.0	1.54164348919824	1.43402739956863	0.0	0.0	1.1723246224272	3.51964265394699	5.26134708674084	5.67687114363586	4.28437201845492	0.0	1.35484339386583	1.00288463648232	5.58135876376185	4.64918000311394	0.0	0.0	0.0	1.08013336406261	1.26165291485714	1.19596543443767	1.25594700748264	7.26468885285906	0.0	1.11846562890964	4.15007506867607	5.32045552641721	4.60302557988573	5.0382717716938	0.0	1.26719342615308	1.20894438708533	0.0	1.51896227697297	1.39237594615795	5.57034510891104	1.11442112679578	3.00417047246879	2.19152055698139	0.0	1.19566067067888	0.0	1.66199128611367	1.44086017736716	1.03136904731242	1.17421931031543	1.12223396066488	0.0	1.03611383093535	1.31950590362556	1.02433214031591	2.38053376082394	6.17880298006518	3.00372208359072	1.01797489736372	1.2180335157499	0.0	1.76230264408049	1.79003472140236	1.08711133395216	3.27211938674654	1.26608374421115	2.84765893162893	3.00894491816023	4.73947592960461	1.47685426655596	1.36738620183924	1.2285693170265	4.52401928270284	2.16435534071608	1.25324332320979	1.6432654993752	2.90475719665793	2.36906898696012	2.562742131988	1.43692024546036	2.19639929941798	2.90214469936954	1.75560558379358	1.20659038140318	1.4883655491361	1.0580481433456	3.42671036920727	1.33934708445872	1.00027299187353	1.05557487347156	3.86859960975727	1.16288331342095	1.58811073721745	3.07731599961545	1.10765176749444	1.14944485995512	3.26893559104022	0.0	1.03797320330991	1.2722515341585	3.67453519764979	2.69176582490732	0.0	2.98488959415136	2.42276451437116	0.0	3.26589823029594	0.0	1.44715707830093	1.25697309329714	0.0	1.6891328260266	2.58588584833954	1.85958898850888	2.32629760179135	1.74637464223107	2.68065306283057	1.02217041590206	3.3391104829844	2.07234622443683	1.63353609855484	1.83724026724537	5.46850272792388	1.99091742394658	1.0980190865102	0.0	1.36588634496334	1.02534332141595	1.05399547669899	2.20616165589083	5.64749782653918	0.0	1.46237535208101	1.46463435463319	1.44782652605284	2.51923997323326	1.76110471754117	2.81355890736052	3.65507357307059	0.0	1.19943899942741	0.0	2.22610299873076	4.40715969913147	0.0	1.73181671964404	1.24793417945794	1.33869815813568	1.1768585045159	1.04470338677406	4.00569325941532	0.0	1.13860045759164	2.53725567292125	4.32416632625747	1.19293757817959	0.0	3.03061512866846	2.04677366021884	1.69103301434276	1.75755841373286	1.64786837284644	2.68773131914691	1.34044043403253	1.35235182117591	1.60359003266591	3.93755641381024	2.67508472680178	1.65383810105066	1.63674422971771	2.17542591013979	1.16004763373937	1.32680944239881	0.0	0.0	1.01083186205551	1.49380063966557	1.05372988742612	1.39117784543858	4.34535336276623	1.04017411662316	0.0	3.55791169870633	1.08092054222324	0.0	1.14595977628686	1.43332323394931	1.12056011157189	1.17264936953057	1.07623071725348	2.67687339127898	1.47167953198195	1.82049938308537	3.58686789304759	1.13920354360471	2.11212275085726	1.04319126053262	0.0	1.18030612293675	1.88408913611908	3.14536387773711	1.0421593516136	1.35166324198938	1.15055026936624	1.20171284042561	4.28878813494198	1.41554455472079	1.58268738098074	1.01569977620194	1.10715174742866	1.61406184872161	1.63218558902083	1.0120987217146	4.35896278939104	1.07033003575678	0.0	0.0	1.01573186303337	1.04269054478412	1.3216885703907	2.8729001233014	1.03605363758806	1.18850703488075	0.0	2.10675172144415	0.0	0.0	1.03690969070759	2.80663891942421	1.01030245366967	1.99243923607959	0.0	0.0	0.0	0.0	1.22858740434094	1.51611506771368	1.70311774421853	0.0	0.0	0.0	0.0	3.14998169306757	3.54648475142815	3.58655472028278	1.41509040637619	1.41324996289159	1.2615476372294	3.68960860882648	5.09354546038835	1.01507304062146	0.0	1.1382122895171	0.0	1.40033557001275	1.00307811806222	1.10098006505625	2.28321277725408	1.2597761597164	1.07262280223273	1.01356779725646	3.05271135062311	2.32830867081993	1.63682195930564	1.24658928191545	2.14135220320821	1.87805967797254	1.90408982602314	1.17376797334732	2.22013480958007	1.09278631903364	3.09284038570046	1.22808596298517	1.94614727223177	1.12331791623467	1.15048533650582	1.26986256263037	1.07014891933789	13.7195707539128	2.8277374330842	1.00690635609934	1.32633560138588	1.16011182795699	1.00688941456415	1.99021831636846	1.02913154225313	1.17378393930822	0.0	6.90299862619981	0.0	2.46093302221021	4.25184759158416	1.11883938409585	1.12535968199559	0.0	0.0	1.07440911010632	1.23531041590091	0.0	1.5222050122721	1.18089358487581	1.52405968262746	3.55921500499074	2.06104574324705	3.57843152961437	2.78972168444311	9.93761308096391	1.53352658491394	1.12551911900577	1.65329932035287	1.14142739584096	1.14488522525617	1.117175048257	0.0	0.0	0.0	1.58724854599706	3.97901377514595	6.35108910624019	3.37557680086284	6.86625918921515	1.78821150202172	1.95470109414443	3.27191398240402	0.0	1.3012195014453	1.99445571584627	1.0640054237469	1.20713616722673	1.02725516635387	0.0	1.67721068487758	0.0	3.17244542117496	2.05990690471666	1.0761710307508	2.22191187304588	3.82402284693815	1.17117525551678	1.00011220553195	1.03363571135935	1.07382331863724	1.51374740841598	1.25095530709098	4.06995050331876	4.11619261237333	1.70545582861602	1.21011225071249	2.08526888089844	0.0	1.05543408930393	1.61625931459826	1.56290829455555	2.53477788110524	3.19526295519261	1.19857512023304	0.0	2.84622779934138	3.85620085992607	1.24928506145859	1.64102645611782	2.69623226832718	1.14350735290981	2.60880169398532	1.06071925956115	2.43968410285242	0.0	3.41794777176142	1.42762551711547	2.77402073386666	0.0	1.00808438647636	1.31739449460687	4.19088565611715	5.57734162029677	1.13945938892136	1.33120695340346	1.28774346258659	1.1212992390774	1.47784104924229	1.06253246633371	0.0	1.10794524108053	3.00112942153131	4.02262265619985	3.94277406051631	1.89928162794989	1.03004582568364	3.80433494721501	0.0	1.10743647039904	1.23631573343971	1.22796783927632	8.94521269603806	0.0	1.0602222734105	0.0	1.15166200446127	1.11749957128952	2.32476211577501	1.28657623361156	1.06596459409794	0.0	0.0	1.01747690314416	1.31933845618306	1.02312211134242	1.97077223128399	1.02261932592548	1.67509652343428	0.0	1.08121291528915	2.20364284614076	2.02044210835128	8.82887987996386	1.31365072811474	1.58948566998099	1.07387005331067	0.0	2.3725420144392	2.77873041490149	1.85199767662643	2.46568429855941	1.06406278085119	0.0	1.2145173282463	1.0459471131773	2.41370343596069	1.03167608156637	1.35444666273816	1.2824906724031	2.52184842477784	1.14723222395723	2.16860312670511	2.29626092644001	3.28927536829157	1.10798955366808	1.7677994269972	3.24914305919547	1.26001564526513	0.0	2.25259445298968	0.0	0.0	0.0	0.0	1.04113579464885	1.06390862356056	0.0	0.0	1.1274446874253	1.35999709847942	2.01746970674388	0.0	1.10429232524707	0.0	1.0939985429353	0.0	1.64521493055756	2.01157859424327	4.03154465400823	3.48017144523178	1.25619618346167	1.77133506985508	1.20000487059522	10.1171848604395	4.74925964928597	1.22943792580737	1.42634654339681	2.05139708026943	1.29244498989838	1.22658805749367	1.88424629170943	1.57325566426586	1.12607414688492	1.00319345048676	1.41481101131378	1.13267637986791	1.32561138580516	1.15972880647992	0.0	1.15451088355533	2.01077806690423	1.10213000651599	0.0	4.13793215491697	6.01418614668574	1.03665232476788	0.0	1.06778779067294	1.02318241435107	1.00785521646082	0.0	0.0	0.0	0.0	0.0	0.0	0.0	0.0	1.31703152802407	1.54559955171479	1.16695085960623	4.95672935022477	1.26289531346223	0.0	1.01661278351231	1.08059966502779	1.19710334167389	1.57681314968492	1.38891917891297	1.55888792610619	5.11679355705883	1.0811530129318	1.04629275768042	1.17259389195606	0.0	1.01594966981004	1.02263945691876	1.0877027825711	2.58041701625293	1.2207746407831	2.25984769384599	2.02054681838807	2.37345056086678	1.0716596930378	1.33117748354283	4.89430376263573	2.12073111629249	1.07161433807153	1.64972883277422	2.68383107590418	0.0	1.07339766439708	1.0718449941681	0.0	1.88056866710305	2.34872150916268	3.57292848370308	1.13800243919267	1.47763249866371	4.07265005902046	2.79526791475875	3.06308441439883	4.2203386293357	0.0	2.21403299164048	1.08012661162587	1.20026411870851	0.0	0.0	1.01026973882471	1.48078056184639	1.53000000869427	1.01154666137979	0.0	1.31425691808889	1.03670016933227	1.97642174910535	1.48769901597854	1.03643439164063	1.01625905492265	0.0	2.32258994496998	1.74218172328573	1.02166954203988	1.24611684525528	1.08938066655425	2.2827367131284	1.78955694802988	4.45366327639311	1.21499801031493	1.08350827522386	1.08723853949383	1.29861431295848	1.26098471494886	1.18820943273119	0.0	1.06358854309847	0.0	0.0	1.68095904992326	1.03447950391704	1.01218318503611	0.0	2.65848060737983	3.75494627449822	1.28218688708322	2.61707554611546	0.0	1.61242551149123	0.0	2.71541467611911	0.0	1.09013628522062	2.49304754016063	1.1225091508435	1.24848626080515	4.40027294394809	0.0	1.09415230452234	1.0935789816593	1.12117740738607	1.34717797008103	1.22173176318435	1.08190897212973	1.22654248517989	0.0	1.00394840399479	7.29587882022431	2.05586691748417	1.17865706786659	2.9558679865052	2.23205532466113	0.0	4.67025184533626	0.0	1.27551383588236	1.02715060056469	1.11323065582819	4.75039419967994	4.53100958659375	1.4405071150645	3.52202946879135	2.18029289523877	1.51991062048274	4.65823856159249	0.0	2.69170467255946	0.0	2.1929244120983	1.66596568781429	1.01950953873218	0.0	1.06993558063283	0.0	0.0	4.61218355952362	1.13921528886742	1.30494833547301	1.66448497369026	1.04077994706455	2.10659871134298	5.01395717525397	6.06422923689573	0.0	6.10948095653423	3.02812501819904	0.0	2.08355879036633	5.09219354710998	2.45434892450259	1.76801989806297	2.04413043286889	1.83853089291952	0.0	1.05703868274917	1.91199137538247	1.1602045907085	1.03534750939356	2.7589033082757	1.06453729435927	1.041032469847	0.0	0.0	1.81903608492274	0.0	3.36736667951804	1.35697995781918	1.755353060288	1.00420690966083	1.52456670582607	1.35632999621085	5.30990943713744	1.01771467966579	1.04388499154752	1.07174386088883	1.71892564545005	3.58296047852462	0.0	1.0087124693469	1.37688323311843	0.0	2.69213059621043	0.0	4.19854513159755	1.20435834844901	1.25986569753352	1.29120293804251	0.0	1.05858302850855	1.46683636508942	2.24139262318433	4.08164108584428	1.29577483081075	1.05053581528723	8.73352918239707	1.51232470462665	1.25639241044314	1.04890041637897	1.07471410278504	1.566662211471	1.05823075489841	3.12447886188346	3.77637119063339	4.68241771946651	1.48781502681863	2.4703688998688	1.98585918766934	5.92363100660224	3.32172176896379	1.83515518800882	1.32381151274347	0.0	1.19195646884518	0.0	1.10413422808377	1.02938722660227	0.0	1.05783797190047	3.95973310056235	1.01011532295599	1.0293394179353	1.8757771423329	1.72675862128882	1.66594690053237	1.04782519528009	1.75737870415065	4.32733845831748	1.25359366201085	1.24340861260235	1.08335803389651	1.17488254739687	1.68962216950722	1.27544173413692	1.13009544863557	5.63853604447601	1.51390872603275	0.0	1.43141228195353	3.98365593493667	0.0	0.0	3.07372550220565	0.0	1.27545964387595	1.04983931366396	1.2255014167219	2.23912126033075	1.91153083481008	6.14578029516829	1.05312920986416	1.01289352875348	1.02794879941174	1.20349327435616	0.0	1.01050664140992	1.3807711101958	4.53798926365045	1.82342977425667	4.79214923135341	10.1712587132453	0.0	0.0	1.0097437268444	1.04072319834477	1.13513791829008	0.0	3.59703195065397	0.0	1.0881111506597	1.01586321332701	1.11629679592329	1.85127495962639	0.0	1.06898079218398	1.36225865250552	0.0	1.56735736470065	1.6050029752842	4.15820907690388	1.59822910542696	3.48909089723158	0.0	1.8844582045676	1.18339556598907	2.00617533898842	1.06688096916882	1.09476593063808	0.0	1.2418011546007	3.57900828179465	1.45594871995035	7.69120476847164	3.17818755277963	1.84729954746466	2.42139923555901	2.93447176432606	1.88842452572608	1.0239049063166	1.16317987102967	1.10321987656413	0.0	0.0	1.13017933239407	5.32558614876934	0.0	2.67691045779278	1.35459394621411	1.39385508066941	2.64549844023211	0.0	1.37912650250991	1.97911519671302	0.0	1.14545679380248	2.83753658779712	3.65990580976823	1.10751402576706	1.65798589882719	2.15554692623845	2.84633097645408	0.0	1.69872634923898	2.39834333101629	1.31631713333552	1.26307845752637	2.77587553663502	3.15800623334208	1.096764088888	0.0	2.9587843615455	2.85199997966905	1.89524877090111	1.29356423147915	0.0	1.09038865919899	1.01296739714134	0.0	1.7594027501191	1.38332052093977	1.22651397772186	1.1835013280215	7.58846613982374	2.07427503643306	1.94496830412077	5.50145226864815	0.0	0.0	1.10650437347468	3.19209430872892	1.57105310846474	1.31722214203466	4.65833243996239	1.29843445765623	1.49198339379321	1.1441047507302	1.00271466528966	1.14067326684023	1.6009780641669	1.39224523419018	1.5460948224608	2.40661424884339	1.31338366217815	10.3751196760912	1.93284972808955	1.14745908395758	1.24865358587997	0.0	0.0	0.0	1.92408581591774	0.0	0.0	1.31478144974595	1.15976798365624	1.10612121965104	2.04631960938217	2.12163754730612	6.29625980684588	1.70459042808666	0.0	4.84622772372058	3.27957634392473	1.52187266862541	1.58475225836086	1.75776624344539	1.51314718446696	1.31649364105085	1.54258573911859	1.9006335884326	2.0390344546699	2.72584563636157	1.06118376168399	1.13352297047543	4.30068749719516	1.03220860123846	1.24959284789327	0.0	2.408200970076	0.0	1.00278402164028	0.0	0.0	1.04450428423686	1.11438869289799	1.12351943841609	0.0	1.15954008587456	1.79692762630987	2.00596255243585	1.3430491661473	1.40163440729244	0.0	2.47010149154632	1.02346906677232	1.16507008557874	1.17452177979082	4.76464305655212	1.43324580277029	1.1106293882695	1.73545762797508	1.82507421971063	1.71134741083147	0.0	1.30782729972005	0.0	1.69115193118122	2.97463836121545	1.42018157779483	1.11649174527974	7.8886331741569	0.0	2.59174822113731	1.00818929090459	0.0	1.05122153770893	1.13703623558956	1.1644207594199	1.59478041717559	1.11518910293783	1.22998853286925	3.16363759455603	1.03717885320405	1.26520237849863	1.09280200084647	4.20841311660535	1.26759436532656	2.45485639887838	1.12575928524399	1.96932084419736	0.0	8.68478937587447	1.0192355528159	0.0	1.45248318853765	1.43674859745507	1.23415799830613	1.05731151146874	3.68173516087315	3.12036855244861	1.65901308188964	2.03213356747738	1.25096158230169	1.13784123469662	1.02404622570293	1.44255632101973	3.51469688413036	1.32000147790819	1.21144061678684	1.4439755047774	1.232021609902	1.19200773215695	2.67963975980767	0.0	1.43258633866746	0.0	1.005467577354	3.98174055357535	0.0	3.24245927810734	1.94678378832201	1.35959223831544	1.09433835453655	2.34446323696611	1.28686995717617	5.49201334141847	0.0	1.03858142649243	0.0	4.13873290695359	2.23836116260823	0.0	1.10627724009162	1.35594134673337	0.0	1.02068345498602	0.0	3.77603383348846	4.39966928651871	2.64438265113183	1.12726153333588	1.15138900012561	1.30777302719914	2.17419619054226	1.10133751437636	1.25632773314754	2.07061276739832	0.0	0.0	1.92667022747426	0.0	2.72502043877322	1.15411492887193	0.0	1.31900207420053	1.00311428294908	1.30712307267925	2.61832951065015	2.45261398488971	1.06683679633191	1.90760153054794	6.4709756642372	2.11062764611086	0.0	0.0	1.10526604663933	1.24217674711528	3.42199946285887	1.48236844350754	4.00030585064232	1.41694972309656	0.0	1.09895452943804	5.50685400666209	2.61406111729925	3.99586328861635	2.47929433999529	0.0	0.0	0.0	5.0440530700507	1.13829300028933	1.00569114329594	1.02081163392554	1.16901230050762	1.23814245518342	1.57876979002271	2.23507373194691	2.37837966368348	1.60640945600357	0.0	0.0	1.76942637594327	4.54775556816607	0.0	1.11067518305993	3.77835768296688	2.6528951719449	1.02985237892598	1.08470165088517	1.0522699716153	1.06006901141982	1.93538753633086	1.32043686371569	2.83369264358022	5.63488744665846	1.00814484362223	1.4085193413634	1.15478429210545	0.0	3.90028625714513	1.14392401912294	3.37204254074054	3.06949215906832	1.37430011707049	4.72809982688362	4.12682096961618	0.0	2.05397750138516	1.2199876256797	2.83412509230169	1.14761167089861	1.07414018100982	1.11868171707576	2.11310691828279	1.08278163869356	0.0	1.93946057475207	1.52167813761098	3.37782750382649	1.11528575916624	3.75834367346055	2.1100853490917	1.6895789888869	0.0	1.04745274464255	3.15012337240506	1.59988500821221	1.15810844139282	1.92589706271937	1.15408960446139	6.49725571648449	1.18720901736422	4.56809952705597	1.57148045411414	1.3090283557359	1.07477146647903	1.86626693753994	0.0	1.40658671388853	0.0	1.16029709271477	0.0	0.0	3.14974901893858	0.0	3.86529629798711	1.02407886105109	0.0	1.1657392707633	1.80100596698533	4.08321277956472	1.99056448344428	0.0	2.27353639698218	1.25667136995943	1.50552590645122	2.07276499969314	3.62457769339476	1.31467281527128	2.65675716049116	1.15994296023333	0.0	1.41045082013918	0.0	0.0	1.19174384685409	2.00409142594184	1.19620748241019	0.0	8.47970060449006	1.67784205705533	0.0	1.52003716008271	2.21625372103129	1.66835556359183	2.77854720680394	1.51867080860607	1.09496612607298	4.01642671267263	5.3241542764906	11.1208770044012	2.54716514194341	0.0	1.7948960824808	0.0	1.05993818768617	1.60356139900755	3.97989805290872	4.30549567164223	5.06245049189884	4.24754309170112	1.27824923711738	1.23116089289179	1.10668409035148	4.84015242277079	0.0	1.91619065332357	3.94142284492951	2.61086745251861	2.61928437387026	4.85827609850509	1.59712319514648	2.75804442646313	5.49791588217595	1.57500749770536	1.19968937538263	12.2990183358213	1.20593725675925	4.49498157057556	1.16888113595357	0.0	1.77329105451182	2.53408039842693	2.18457039490554	0.0	2.36822825137423	1.57883672884913	1.94822607213756	1.14757906783284	2.17731800248004	0.0	1.01663294787708	1.13103620509439	1.37141287273997	2.8277309687331	1.65034091869167	1.47525679443943	0.0	2.55231941761238	2.03958184784931	2.1282690205193	1.0637273292532	1.6001671612761	1.33049060575728	10.9187210362088	2.31947253797504	2.03198744580775	1.29601931235426	2.75105844206899	0.0	4.58640296786953	1.1593284587479	1.20266010303709	5.57433100077788	4.15197616569724	1.28874812633415	1.83847746022154	1.19416765579883	1.58184207719122	1.47003041564225	4.68205029021513	1.58604012176334	3.71961416769408
T3:,10,min,after,stress	1.00478854151718	1.24578335879573	3.45655129126103	1.12877033354353	4.40480215919177	1.92367650149303	0.0	1.55690039174149	1.39228085696008	0.0	1.64040201827283	1.2613123095282	0.0	6.20001443684733	11.4919395066413	4.83964049490456	9.8092876375565	5.12625196069273	20.0992038131067	4.38117789636494	2.74374026198735	7.45247115537201	3.76033856453226	3.43236369114959	3.73829037334317	1.34669350688269	7.43732525315444	1.43854534294921	1.22428117096769	2.63310637683018	1.21511106148256	0.0	0.0	1.39314984199354	1.86246485250481	0.0	1.45838091276792	1.8568938129125	1.76457593159586	1.36412775881738	0.0	1.13255195841285	0.0	2.58833746101693	2.34330390655414	1.76982598508008	1.14402144911296	0.0	1.81109626947698	1.37979523574477	1.54005711611917	1.24019047379559	1.50286654258743	1.05508960790846	1.2713808842621	1.03474062861799	0.0	0.0	1.41723660030792	6.03871102622311	1.62833311381998	1.20711277430068	1.16924986481432	1.35182907837038	20.68041606779	2.30157628744359	1.64877799204337	1.4102086566558	0.0	1.42771921980439	2.74030776444511	2.911590938899	5.09487205584522	4.2129708925745	4.45041622708841	4.13604162242479	3.52166281716019	4.11733174706931	1.09669618640796	1.00948844896325	1.14004578605258	1.52288931820363	0.0	1.40750511660232	2.82464750745928	0.0	3.01694217913433	4.89814497532137	1.03501519306432	0.0	1.74463806041653	1.31798866021856	1.02702778283245	1.05955409175486	0.0	1.32403403742401	2.49613954669697	2.83143982111648	1.41297399332382	4.54284229933683	3.51870815818055	1.60216219535995	1.04565721557648	4.72826497566102	3.42166199662118	0.0	1.24122904590542	1.07902680298913	5.08740695939413	2.50843798731337	1.40103494366379	0.0	1.40616769804759	2.43596423403693	1.22313231456971	1.18165107980842	4.77085406812134	1.82544975778868	1.41489715455984	0.0	3.25567424877382	0.0	0.0	1.16812220757694	1.19919412811426	5.32783363750951	0.0	1.36637989157898	1.35018787771053	1.17692369150326	1.20971625841664	1.04720944331515	6.2803575436351	1.31126132899612	1.87531176616444	5.75013929485201	4.1087077802157	1.26174309738123	2.60296775066161	0.0	1.65754732975286	1.11701032694356	1.07779773447203	0.0	2.10193168176361	3.22582368133858	1.09590076197845	1.63341490623904	1.20625987491901	2.64664534795258	1.29617074567826	5.47341772827608	7.95927947122096	0.0	2.63821486208266	0.0	1.19214151971133	1.95112447661874	2.07815191409809	1.9241622220679	1.07455989001396	1.01241519344335	1.27713906920674	2.38175725439953	1.13973904439762	1.19787717611997	1.01177416745656	0.0	4.25321747492729	2.93470355099379	1.84412030715451	1.80666241692301	2.59576525882717	6.38986334327313	1.4378031708439	5.31263826992474	4.41524933081987	2.52862848031769	2.51528880429304	0.0	0.0	1.34830813053025	1.67118207563563	4.35960785685654	1.03243667231237	0.0	1.72293232393171	0.0	2.0317722531125	1.93447956851008	2.20135464812186	2.98785044967747	0.0	1.46545758942689	0.0	2.10152036960014	4.96230486765548	1.57030649998071	5.45888211082275	1.72051381459153	1.60818319078468	1.5167455625309	1.42330816057227	1.90816221535939	4.38846933712305	5.01178509140154	2.07624575705896	2.09831957747601	2.06175503770518	1.02793313104625	3.46634496128725	1.31084829526356	1.36386762805636	1.13952649801232	0.0	1.20816419590435	0.0	1.01318315946044	0.0	0.0	0.0	0.0	4.20827368535166	6.46381239633172	3.24277341249415	2.19579081567399	5.7295379425575	6.1312101434894	2.56512138203251	6.08788617696064	4.69592284650757	1.46011440806928	1.3885591978118	2.48189902156219	1.76949452648536	2.57766572142705	3.64933133849617	13.8876402973116	4.2559242354722	1.99695458359918	2.07082379692855	0.0	3.94878524984078	1.64463548653071	1.30359634351069	4.05984393821506	1.20606456393663	1.53549365475837	1.80072381906034	1.29099192501695	4.71092823820554	1.05981227190621	0.0	2.25874876855025	2.7234479825993	4.12525777204406	1.29125055253117	1.30632047575736	1.33481915967791	1.49207210394077	4.02019029594153	4.90471391164315	5.3237067051947	10.6335795689345	5.14952420658986	5.6975274733589	1.18679472578619	0.0	1.15280187573602	1.1426881318125	1.55827058093092	4.93420662506956	2.84128658493714	5.22331392889175	6.04638803962267	6.41678609118695	2.73644144854929	2.08218293752329	10.858643212187	1.39170951546433	3.91788808677649	1.17778469956075	2.17777635656331	0.0	5.48056606102909	5.239833307721	1.68066992129667	2.88271908789447	1.68243036504501	1.59498294620742	5.08105493931713	1.23628883751113	0.0	3.57038978965633	2.02989268932742	1.00164120423396	1.20348611936857	0.0	1.19646426260457	0.0	1.47732697819579	1.14090223699549	2.22210258741262	0.0	1.30153631182166	1.49673530889001	0.0	1.86009914619245	1.79089346678439	3.95967297908369	1.60370329955637	2.09258627868497	1.11024644477379	1.83293265020462	2.38757300529034	1.20591554366883	4.14433302161997	1.35510750911059	0.0	1.11735945408241	2.6027574012522	5.13817408517172	1.00108731968245	1.96030326612433	1.37851537907189	0.0	3.25052967179523	1.35481492205975	1.3198614329004	2.65148337918696	1.97137066929789	2.19446317183956	1.12819569203097	2.48646257569518	2.90870499691919	1.62369614993358	1.36486055067443	0.0	1.50643404946296	6.94618478231061	1.26416426334431	7.35045255261172	4.01248420412025	1.7434073907168	1.50567042308049	1.48011592594529	1.13121055505747	1.85793216177068	2.27434269191705	3.23217856769243	2.29533991108687	4.62351329627045	1.14943772604775	1.35658351453855	3.33726754790862	1.46699399109803	1.82295852508129	1.22682016464508	1.25457141128491	3.54444299361832	3.34555645789888	5.81997760094415	2.00689059207563	0.0	1.01117231953646	0.0	1.21831610857919	1.15097372498463	1.88852181802859	2.03367664228514	1.37725308033706	1.99941670297305	5.5609594154595	11.4254771179957	4.99425485889164	5.14883853773672	5.72818897222239	2.29412804706459	5.10093028459611	1.21252677396848	2.68825993610478	5.74464520428822	3.30184598784026	1.1235384794707	1.18468916350988	4.78733578006497	2.37597415055899	1.43474311647432	3.5692193317232	3.19829294017603	1.9352814769677	3.72778495777855	4.72487995038937	2.93379408102083	1.68148558079839	1.05025270786967	1.22868346254417	2.87669803239772	6.10685686157577	6.55244721974866	5.81802366349335	1.21086529704354	3.81392359772013	1.01200592728068	1.05410455066418	1.8707012604854	3.58464705045208	4.40728265525665	1.52346520482286	2.11703404296469	1.09492845500037	11.1814761583805	6.10030643960557	1.86759344576569	1.09666149537371	1.71635065662012	3.69803011534536	3.20011417556541	5.35019884769192	1.5550118032447	2.35929423767905	1.90736923755199	1.21838894356676	1.02368906188601	2.6591358755943	5.65657368052731	4.46109182905211	2.25002003294868	1.31404526732792	1.00237511085089	4.61257397057227	5.71972777108703	1.1695240390415	1.86288043656795	3.1165800152102	2.35478505813981	1.71395504131309	1.89782671161321	0.0	1.06521384037447	4.01698334264296	12.0534278126467	2.45849704388702	1.99806989818545	1.8720967680365	4.28615266430802	3.2374630503482	2.91449354708147	1.14790480040108	1.77388618601502	2.93707563301464	4.69573837746194	6.1534563468668	1.24847445156178	4.25900900556549	3.81845192848352	4.32978964141668	3.47651007967684	3.52449331097544	1.27895906726485	4.51768333618683	3.15823422211787	2.8286495522008	3.87462966048893	1.17223624337461	1.92855947065925	2.45134972657941	1.43397196905974	1.68383559413596	2.10631364089981	0.0	1.31688400019954	3.27015836953215	1.42081440651034	2.38063021026136	3.62098861295853	4.90394493624377	7.81969922220703	2.10146196721649	1.24459906196592	2.00389002171919	4.62637095682784	1.53588288520535	3.17610550257711	3.32987834870127	3.30209445457613	3.25881893436125	2.1178600212301	1.1113796550144	2.65212801939213	4.41510821546764	1.00533268842736	1.00900146043431	2.69381248138741	5.6507005162375	3.00808732894426	2.35970107994961	5.25030802901399	1.20701029851134	4.35408260044849	1.04007638535345	4.24084623464913	3.88265613932653	4.64207574409295	6.6773230407606	4.69652019914556	5.73153350767091	3.14302007979011	4.02014562642165	3.48829765780262	3.85073810785399	1.63412313903402	4.8285167891108	1.33984860243535	3.29366726068447	1.53178823421232	0.0	0.0	6.57508933087089	1.04943681490909	1.0046292735259	1.12035551275072	1.07391053979	4.78019965027468	2.92036076153652	1.95726644991352	3.18781201921829	1.36205330787604	1.04859987497242	2.49170834430113	1.24158261234614	1.09095293872509	1.00090023877427	6.46332337802817	2.11295925623834	3.10202500011313	1.76603989032983	1.24216692158273	6.29257664131223	1.15655208443777	2.32939886831547	3.44185123151943	1.50118309793874	2.87773128327723	2.21885306893886	5.88062992366632	1.23408252887016	1.20473058130812	1.03618573501551	3.88042842958603	0.0	1.07488032773321	1.45301150661133	1.5092480371163	2.26071615364312	2.06099861889877	0.0	4.53115762313213	1.86931407791755	0.0	1.36304479723769	1.58426986731663	1.05294971272622	1.00232081010914	2.95231189502369	3.09228264490414	2.55343522308478	1.19273952713528	3.37025112257179	3.43353864931209	4.51602781249976	0.0	1.12208652450002	3.03388691884536	1.1396172561591	1.59637760810872	1.12851745242997	1.48664299738315	2.47063509923962	2.74916157906899	0.0	1.42059388014817	1.50333853130923	1.84663877731361	2.84657749290878	1.65194802256558	1.01507851005796	1.24904119501322	1.76892292437951	2.38108465804839	1.51897215579361	1.25140290801707	5.00758219377023	1.95388536566838	5.5646070947633	4.18619916479668	4.04220999113038	7.54142767139752	5.92612646974211	6.19279016731433	14.2947165220324	1.86499956503036	2.96056485628323	1.22228047093931	1.13524115793524	1.26617747384179	2.27437977026618	1.34847623993347	1.3811144373146	1.80343639978794	1.13551826071769	1.06403109877417	3.55917229240892	3.41278552291933	1.28780060380213	3.68912608729867	2.55082833962644	4.3412998962247	2.02058563570553	0.0	1.78265262929495	1.59287774573168	4.02886818522739	2.75124930113966	0.0	1.21550080912764	1.57443465598677	1.7611178920903	4.17782652866281	1.31233940443361	4.78628272911384	2.02856786043463	2.62954790450733	1.03585065589494	2.90617931626492	2.29830641002497	1.12899584544238	1.00591602872279	0.0	1.51576223744125	1.04018851083265	10.1371611972083	0.0	1.01176162511669	1.01216448309761	0.0	1.60889942318091	1.47096955651991	4.17521418746101	1.62430861291975	1.35364432451125	1.51525418779614	2.62931358183293	1.96296054727252	1.76086347876758	1.01731231133643	4.57094389470194	1.24441862891708	0.0	0.0	1.25809989051236	1.21415308793887	1.90335978051749	1.30303377620674	1.39234665304343	1.22791025280472	0.0	0.0	8.96422793196329	1.39569301138042	8.12316201401515	3.6007301233178	2.26277518410385	2.00448376811601	0.0	1.70859054207068	0.0	4.62140773238362	3.52518209577151	1.2071651436256	1.61540826114396	1.17655731983235	1.01910270148393	4.56484619648022	1.69119188073531	1.54684731999157	1.49963228092474	0.0	0.0	1.6672862572327	1.28515352446926	3.82653175414023	1.30735997972705	1.65008083896655	0.0	1.21289671211094	4.65329238673261	1.09399907133369	1.69477080733601	2.84649063419564	1.21537727310734	1.37538451768639	1.1651601411787	1.23800117748957	1.03714373091835	7.03112358838577	6.02880700261016	1.06995541333027	1.09018427611368	1.89364036495392	1.64578400444274	1.0681153307306	2.69130119287623	2.632741739936	5.16586430627956	0.0	3.94936865124153	3.04973100887681	1.94583249213258	3.75595671664711	2.57981068403607	1.4841720235714	6.70410644811439	6.23886490511659	5.9822327357423	4.88461065448441	5.19487605196775	6.92830547802965	2.74968060670086	5.17777026927426	0.0	1.21642543629707	0.0	1.3677690810526	1.01372928136801	1.17935145330625	2.10739863583072	1.36356390819439	4.41837514898277	1.28678728766823	1.272006077862	1.98689496143707	3.87609716891907	1.48603471179775	6.02806239329948	0.0	1.96249262742972	1.44399082308784	1.53584822816541	0.0	1.21813535106645	1.53918296812651	1.15497998534563	2.85258351874131	3.92378665421376	0.0	6.14090460781985	1.54190461814005	1.06578558233607	1.08416594203188	1.12792930889914	1.32372121126532	1.2231037938015	1.66347776062431	2.20711585306545	1.21772289577382	2.08640103004589	4.57137513876068	5.22240871305249	2.20793220944846	1.51938729943347	0.0	1.60277365186303	0.0	1.83781298783458	1.26540925613433	4.4584225026393	4.70831662293813	4.22212426905842	2.08972533083531	3.51923576976428	1.44357572052965	1.38270363976721	1.44055061454296	1.06560877228434	4.55894591748223	6.5695320220126	3.95676486629839	1.39024354723125	8.85854327988945	2.91130114692222	1.38272755971497	2.65949124639335	1.9911599513873	1.84584507416982	1.80830780405754	1.51953357404236	4.44508768212226	1.07113627358306	6.62705448856965	1.37814309854273	0.0	1.1655489801598	2.08215235696651	1.37743960023927	1.30643614044628	5.25763601037176	4.78222893252806	3.83124977478901	4.36146778971294	2.85383717836161	1.0439876351927	1.18952729298536	1.03438245866793	1.16728228796489	3.10367669910098	3.90696939919802	0.0	1.03611674653587	0.0	3.66037758083062	6.06191021273486	4.14168318843367	3.42712628193447	1.0423954472697	1.17107226313674	4.92740664440827	4.59390398945477	1.73470752405494	7.18388235440184	6.37206516661657	4.47419906031608	1.24218595729263	0.0	1.67923716144495	0.0	1.03374048104288	1.43674615649315	1.14937337044828	1.26427717355281	1.44548365874399	1.06709015540481	1.23215653687539	1.22949716120535	1.0571513437071	0.0	5.24316178087143	2.21972735323153	3.19442888220359	1.46851208059232	1.28474978442788	8.0974178256181	3.62740522763259	2.65057130738096	1.65237447169933	1.02809365829623	2.20417121696219	2.09591626457748	1.41778999892399	8.19688899599919	1.17590211247698	1.45179348030344	1.77093033427127	1.02609277256293	9.98498421230817	2.71741653158481	4.15273984116721	4.89696749528837	5.35691492596461	1.43095952369964	2.37682825371836	3.41867423408124	0.0	0.0	1.14262161337829	1.21975938333623	1.0764966886192	7.27831233965469	1.82444635599087	6.80658976052881	19.2794317236336	1.51689586866034	1.63209121719972	1.25994278331004	4.06954349244386	0.0	1.00915030533994	1.03342061138903	1.02301098840787	0.0	0.0	1.16684764221702	1.1345510377775	1.51621608885574	2.3318561626575	1.11909036421438	1.45714152528628	1.6444954151343	5.45176733035795	5.19477285670647	2.82369112533691	6.30585514800976	5.28751558014163	1.8045682818863	2.86257544615643	5.28176294248395	3.36923604616128	2.41501466447739	4.01851924663648	1.95178943369532	2.03355010543993	5.19548360628585	4.42061005396767	1.42857539069611	3.81713415625682	1.31635799004752	2.62404038670938	1.00154461654246	1.54463767161763	2.23054287378744	3.1559871924813	1.44358719442847	1.50167227277507	5.41755447034248	5.10186606212869	2.52192965296924	4.33849351412502	0.0	1.06020360208319	1.44620630528818	1.25229618468463	0.0	0.0	1.82648105359137	3.09663384761663	0.0	1.09129127115556	2.33168068590218	1.15671649624815	2.95585094225951	3.98670371369291	1.14318195169739	0.0	1.87235450076645	4.95325866880286	7.31109490805	0.0	1.44295774545077	1.74294360520615	1.18034062867858	3.54102302120838	1.56184675485875	2.73866812368648	1.03058356051124	1.0881342789571	5.99062567430835	6.00930405340808	5.44397200854894	1.182599369804	3.19952698338464	7.83485183366235	2.25842792700286	1.32815828294197	6.13973592709332	4.16534184604504	1.64168663205537	1.43745242450567	4.31953115481213	3.64612531376805	1.03403688387636	1.00573494690941	1.0213449132643	1.60496809091783	1.00664090649217	6.08940536590705	2.4770569418253	2.22896214499148	0.0	1.42444028753584	12.0711046318822	1.9527798914233	1.03808495051449	2.7691592687137	1.4934805907728	4.85880632479661	1.47734399020534	4.11716731959656	2.4605320770362	2.0091538171071	1.65366981048475	2.03311229174954	1.3971102675448	3.27538061443264	3.42881668057862	4.84142862281005	4.07666673525501	4.44768286945954	4.29881163122542	1.09690444892716	0.0	4.09587004987838	3.43999889907815	1.90650870027595	1.05950035134403	4.72524100624002	1.02452266221945	1.68142627866181	3.93503708203591	7.03850072187057	2.06732095159297	1.60823644224449	0.0	1.49882383218358	0.0	3.86795133924507	5.6353178997345	9.34082261173993	1.53155331812549	1.33480607119698	1.25198297880729	4.58992108693733	1.5670347330906	2.68596474660959	2.80001994907542	1.66956791306563	3.41295133507985	1.52923369442846	2.2425157173439	2.204993524803	2.63941412346774	3.2265635082173	1.69790621764313	7.27521223675393	1.12161318502156	2.67644671957687	3.86512725094293	4.97331390228426	2.28204561498728	1.19064460162819	1.52559449790877	4.14952242829308	5.66724037793963	5.70089102126894	5.45366006051429	5.07728809345878	4.11612783205836	3.78100219260327	1.10517455749237	1.07422145899833	1.1197381325794	1.01272917807512	0.0	6.24792847073333	3.95290067389393	1.4702301804382	4.03056081534265	1.12880137194411	3.20519289904261	3.52366085403732	4.12137901267779	2.84210912684738	1.5079741607181	2.57107639806231	4.61644523025352	1.38672313951018	4.34932400190146	2.12384233625396	2.08299306065075	2.04937409428903	1.20223691907939	3.24875693344622	1.3289416364033	1.02421616694899	8.22005711482304	1.90893154160742	3.95732250336538	4.51680542051304	1.88234544057143	1.96613383836169	1.5599527492104	1.30254070286528	8.03419588705295	2.384524526787	3.18132585250314	6.11179807343122	13.3772513849994	4.9213950781726	0.0	5.4030211090176	3.11214792527364	4.04565393370724	2.1404127222814	5.5289431433043	1.12891886617949	3.43620731983895	1.51474010268451	1.18369146062899	1.85867038799153	1.14870091262446	1.13504670904944	1.005301011789	0.0	1.00294970031942	0.0	1.12100639604825	1.07811297567413	1.00939666162955	0.0	2.64364732835461	0.0	0.0	2.88573501824269	3.27613722463986	2.58796336784022	3.7633353323342	3.69177640245642	2.56789440479806	4.3650512432949	1.80924335511551	1.19410279961151	1.38365811554975	2.10483007398808	3.30264052517279	2.53995535738476	3.93539192255332	2.75004226366741	1.10822533331121	1.9432818845341	2.06471930740766	1.14366763390286	6.63361924220215	1.30916197601077	18.4212003634617	2.92624326491016	1.04526373685641	2.8463534511161	1.53409962480614	4.91148844984045	1.5298552053026	4.35330507931547	5.06257902465853	3.52672071559471	5.57566710207128	5.55431775640507	3.0929176075353	3.99246386000665	4.83032516303473	1.01911369474156	2.34765505710151	1.37075381165566	3.69174650194919	3.40186968481461	3.22326457221229	5.96535582409017	3.53023930294826	17.0979583649198	4.20982996231446	5.50319869667401	5.60458715948633	12.3780072818399	8.44046640117609	4.08427368334939	3.54769453145231	2.94415133344778	2.88492017667814	2.11714606022642	3.01650099963394	1.87575949510383	3.81423104815165	2.38398127166268	1.25214441339317	2.58840620464321	3.11424421674073	2.86597722442267	1.20803712573909	2.32180242173728	3.72670783272804	1.26108243436373	1.51803017423678	1.83047233627657	2.4413937799387	1.69549099587134	3.75029481209266	1.82787744817564	2.92728230671903	4.33223779842492	0.0	2.06906526439444	1.98286093625685	1.47024103249139	1.50355312551807	1.99767921996238	0.0	0.0	1.71882171540289	2.32527649360685	2.53382682032338	1.59938147153192	1.55402409179792	2.10494663038479	6.95638391108956	10.4702592792255	1.35326346219588	8.18034652191539	3.89726960865289	1.80410644075449	2.45831403572778	6.58303786003669	5.68401109435335	1.00272317124118	1.54902668911791	2.07781919559331	0.0	2.27081285800516	3.76317646543699	5.74712157349539	2.70925342601386	6.45057170739209	3.52426004966866	1.09797891806145	0.0	12.6533515936563	9.53345456151399	1.15243073535307	1.17999846157698	3.57447640494089	7.41901471240918	0.0	1.05040614971188	1.33323026350127	1.31093442425858	1.66334806266965	1.15039345436432	3.97166126067585	4.38344038009937	2.679595353212	4.24054718510074	4.10545568822809	15.0122043548666	2.07840764536239	1.24914739383797	0.0	1.08893361446196	1.16201209209198	1.32186182293089	1.22568330078767	1.33220362302647	4.58097005765665	3.15933428410654	2.11699212024431	1.31053922329494	1.03605096366411	1.03587078123969	1.10790842296828	0.0	1.25362409472613	1.89512727293878	1.49614328264989	1.03542328225236	1.00039578160012	1.50239069552459	0.0	1.33230274242424	1.7931605031278	4.4038107502885	1.18675710761602	1.03233224193006	1.73193829320594	1.24044331996807	1.28855040576274	1.07186371903709	7.2497673068647	1.5404403276822	1.6323934041254	4.17598248434807	6.91575590428127	18.9580166782248	11.6155878124246	1.23616670805908	1.03356782393832	1.44478265366337	1.05629259752001	1.38309111599858	1.01604397064665	1.41742785855838	4.29384442429011	4.18428442657302	5.24780131034609	5.16498082395195	4.58845716994505	5.17710799042266	0.0	0.0	2.84367588884302	1.61497992081028	3.47284331741795	1.68694665690655	1.90964297211847	1.10638912701063	1.86139831987281	1.36679885722096	1.96551202249629	1.88484813735659	6.43663758754695	1.28926496979989	4.40546595876747	8.21302268600261	9.56633413998184	4.40450126967006	4.74957076285495	8.38139958047271	4.52756241040632	4.14176675993554	4.52444657641524	3.21665831002353	4.84857753063876	5.48937136190116	8.51484687412145	5.37546352856646	6.24261823755896	4.90436726822796	3.33123217145983	4.4587154362131	3.86034402196286	4.10549263724174	4.03439105503628	5.39852650969369	5.37749961242773	4.59689147983703	5.01896378383263	5.67238036838323	5.17854408170616	4.41010585592678	4.9764773828682	3.62517710326153	3.74647909383528	4.21167822598517	1.96518683610461	4.27323700532841	2.65143878158507	3.3221404233958	3.63489610457631	2.88745242499774	3.14268705787077	3.51680708787711	6.84539786085523	6.77950987066375	6.72136402647485	5.66832223948515	8.98842299816447	6.29098727778962	14.3643247577943	7.84078998844108	6.30995947633992	5.9652224004037	7.19528704975244	4.47586063132637	3.30628643696281	1.87958171881519	0.0	0.0	2.93795333094131	4.40627602652573	5.67423704778278	1.13799173195469	1.65429374548807	2.18277503125047	4.66618437979455	5.31490140737954	3.26930699152181	3.35226780232887	3.5740751898109	1.9120203428781	6.28383738336604	1.57346316109562	1.04458864173169	1.54638730908276	2.51364834501225	2.06935282235657	2.03628279483543	0.0	2.54376212997682	5.75817993569153	4.41509197030887	6.99038324612157	6.67732541398829	6.6001357301973	2.16195503742447	5.22227379063285	2.67693602803339	3.10983915119907	5.69984958226947	2.32416276228551	3.06935243286087	4.18988145947265	1.55848778174573	0.0	3.38664719471336	3.71329808733446	5.95145982946421	0.0	0.0	5.29811160450425	1.12458303564584	2.10914352641062	3.62949662842525	1.2488901106335	1.03713757845161	1.12549810767487	1.40985853720527	2.11986906367162	1.57967534007137	0.0	3.72593392036892	2.19423057268999	4.74086387354396	2.12795468962044	1.97652311669592	1.80522091091184	5.64304662709142	1.21911358897564	1.21037415258288	2.49255518769248	6.83377884088719	1.35330155184284	4.44530437140225	1.1054198231541	1.1700417734001	6.62365280351624	1.5046010033117	1.28934943031393	1.97755635741456	4.79624331073596	5.70934534538428	6.18315380923354	1.28898991046796	5.44009652023257	2.99357197674762	3.52671402527639	3.02362989929941	1.03714208736285	4.13658801114491	7.30765307580358	1.2581372586611	2.11376615158006	2.90914165601095	5.99522783003684	1.27456458111407	2.74669489392846	4.74285129741541	1.79669710902563	2.36783416483146	1.1404335661079	1.4321933914067	1.14165665753073	2.33078841578019	3.00995565917549	6.06345480143929	2.20536936520395	1.02926459785696	2.64531553807756	1.81308882515878	1.13277136728632	1.15524626214398	0.0	1.22543969662679	0.0	0.0	3.82034622587123	1.8533732943138	0.0	6.08636528956894	1.03809283002088	6.53589618445181	1.22591338942845	1.51259295715174	1.77360255264643	4.28359045350415	1.85401112970738	1.36749341128991	3.77366404448527	1.23112830446848	1.05427447253112	1.34247997900943	1.88530081417961	1.42621622094056	3.4693414752482	2.07417426160493	1.38702355354403	1.21877171257169	1.07464615910383	1.12056489192593	2.41590376677049	1.18712988483686	7.2768247774409	3.5854922155294	6.11898502144435	2.38123190094505	1.50308620414203	1.27117391683135	2.9080170276539	2.21008583755717	5.35906180056908	5.91215324822636	2.81904536919597	1.92438355232302	11.9819672318548	2.48448538143887	1.60164682434262	13.3005742800476	1.90395199408961	5.42639712720152	6.34766712891293	0.0	1.72541401951081	4.04993314776431	3.48821634420755	1.78641487945988	1.08496900410375	3.97045229026077	4.7597149131358	3.71979977561222	1.01112560951454	1.1751134419416	0.0	1.01387328262102	3.5950065386247	3.96353428740487	1.14622509751772	1.46829908931805	5.04102407762528	1.79463578388538	1.18659356527049	4.33459137492689	1.27809100489234	1.35610202711713	5.24533066437261	1.56906812919613	4.31400431171693	5.28166159628797	3.52020750789037	4.49697389945897	5.17200909371489	5.4615902869045	4.75076024196458	1.08276024585875	4.7999064547982	1.57669668188235	2.12569744060285	2.07276215585698	6.2577192080786	1.51125952831158	2.07429316215543	1.93765271278738	1.3393980992381	4.86785636676271	0.0	1.38677261821595	2.83454498806336	1.28920695474801	1.02307824191351	1.51505574093978	2.46536877886432	4.26383864491001	1.19929538813792	1.67992948934516	5.53630341598818	2.07078831814623	4.71269254113214	5.83856510734775	7.32714182983705	4.10227656131521	1.46617778372382	6.13231842333314	4.72431999692098	1.89075687062431	1.3637396141688	1.4857083809262	0.0	1.10432630249623	4.36978529541938	1.83833683931865	1.04735341102624	4.79095157244818	1.66932307723813	3.89238516125972	0.0	0.0	1.82916173055964	1.04381428799305	1.17631211958081	1.327032181805	1.12241462308734	0.0	1.14293188882191	1.0230320020476	1.04553318425161	1.88916329805448	3.38377027108054	1.0147883100495	1.05712960203209	1.00488001916047	1.00695097910019	0.0	0.0	2.03911119727236	1.48596554303247	1.28974319414295	1.19501075305167	3.37182721815704	2.89521210325726	1.41072957586878	2.35298529578557	3.58467369378732	1.882563263756	2.98568323950872	1.67577664854528	0.0	1.57203540979829	4.73861327995292	5.09428114204447	4.30989714429953	6.31406075467889	4.7337669838387	13.8251954745933	2.71442148337871	1.78894534949225	4.11232296212266	6.01985849490624	6.3022719772721	8.35218154436543	26.9141965208199	3.31558933320899	7.38360925716536	2.3137984529185	1.93085999278217	7.06411722333274	6.79281788342092	9.48739415410141	6.53289041236688	1.03656852851106	0.0	1.296092527884	0.0	1.8585012349279	1.50215030667043	1.35968184969594	1.30641497682894	1.38473046685701	1.20719981773207	1.20971842056103	1.14039700118973	1.25422825556871	2.02902558561418	1.35580671045517	2.54626878721178	1.68927259411686	1.06063951078395	1.10116714198555	3.5006017942814	4.69618505440077	4.21968735287269	1.74551915035631	3.85506277677407	4.47553232617429	3.14997458626718	4.1469120381014	6.1444399846246	5.03006735328951	5.19492463577802	2.44771028264317	2.77601020897987	1.12790929535696	2.33939300606297	2.0307071317049	1.83000887160385	3.17013620154482	1.04197448507525	4.06296717932255	4.48807852237264	3.69389515305881	1.03039941582738	1.62002061440991	2.25405528686459	2.32502400748608	1.03313495963082	3.63004905810901	4.12413046587114	4.50825045412052	1.27162434129215	2.95707553229708	2.82739227801529	2.72170212652845	7.86112397145818	5.11134727506903	10.3668301392339	8.7080661063007	1.40663311952429	0.0	6.2965090159005	21.9548356546987	3.18006568097921	3.39667708424422	1.50172035168627	3.43860474426205	1.64841912539702	1.21524635473217	1.74670990168135	2.0642430534424	7.21247358084399	7.76154464947003	2.00457945571582	2.60818652890197	1.16664705336105	3.30518179028864	1.00916920076426	6.05260486014182	3.73930786833915	0.0	6.44089168917551	1.18203313809658	2.9682816699149	0.0	1.49999109547689	3.8916449047506	1.98671640946134	1.21364835751557	4.17541765413719	2.34659497563266	2.95113267699505	1.43886300473047	2.53631076015166	1.07069926881584	5.10077264166186	1.49294447382637	6.02507762161865	6.56962723066207	4.60060410515565	6.37830004366803	1.13035676112223	4.12533619305248	1.30922137369139	1.60991094728621	17.6760554483329	0.0	3.96273852955936	2.10706062875814	3.7266723039004	5.18658602941823	4.77807753205531	2.81471706258584	3.67454413200356	3.18982980780617	1.58914794567673	0.0	3.09427557751145	4.34063888646834	0.0	2.56318254158309	3.02783801551188	1.0576903287168	2.96160091354371	2.48744544792365	2.0704847089456	5.25773605747158	0.0	1.12216509883417	1.43920582047731	1.5696525856782	4.05311260419703	4.32726318645852	7.78274605359702	2.50178862725779	2.47801021242171	3.35178231673259	1.46288289879114	3.32614447027317	1.81017372134173	2.65479877218781	3.08201455619979	3.8796984045892	4.79392581254237	1.1169336804967	0.0	1.37305651592057	1.53964114185486	2.55967458683136	2.01618765755375	0.0	1.30422242217331	0.0	1.10729559794873	1.49418652573685	1.78118530794	1.10895627725045	1.09395097836839	2.9286445249926	1.47366458571519	1.44601425622968	1.10384019674478	4.26396139742119	1.08421100704715	5.17530168343901	2.68235192049374	2.74898386358158	0.0	3.56650128046884	1.13663464363411	1.20665474785319	1.08342941540481	0.0	2.38411732425711	3.36226588040373	1.88650550796694	4.73601885146006	1.91262284235208	1.02785849718613	4.55187201466437	1.75633325243789	2.08943569698311	0.0	12.6248168904001	2.15751290147974	4.13537388857662	4.99079845325487	1.75853435386734	3.09694595181819	1.02493050563395	0.0	1.12958401496547	1.10454421911006	1.99884135590492	4.50297647493756	1.37604675681778	2.6753330933967	1.29638912826339	0.0	2.54022972184893	2.98250983270719	1.12238862827537	2.0144011892815	4.7295007652675	6.50141555149218	2.89223359257929	5.00999695787089	1.45746059819453	1.77951854305321	1.5508681908484	6.23277851498441	1.8533054479575	1.45385786252132	1.16482425617396	3.76274131844268	1.81651216282592	5.49069234280904	3.81063050256393	1.03276131000477	1.07947664559759	5.23710280595741	2.97584129315918	11.9880408049666	2.31302677644627	1.48145544448775	3.20930188848677	1.38860924658368	1.34316941998863	1.86787703230702	1.19473036438184	2.3066342697626	1.05002653046779	5.22057772802969	1.40455330929027	1.54483017119198	2.93594417851513	2.4402469344827	0.0	1.28522219776966	1.54128965306882	1.84428712374292	3.47967685241019	11.8607229262293	1.68396243833569	1.98883343991517	3.90382842288021	2.24298247238332	1.56699683349755	1.73516130887401	5.24023407030739	4.71801385132215	1.28220407968705	1.14706778223441	1.2805223888501	1.37062793971377	1.05759280819646	1.10549222571719	4.43736494103461	4.12497154575136	2.1320538261331	1.94433246648336	3.41786245884497	4.64526707550195	6.5131772682722	5.33990889963961	1.88193248944462	1.19606953795088	0.0	1.31885557118937	4.12906637859892	5.97712543129173	1.19198383580315	3.61624281377483	1.10668017912325	1.3294944919468	1.38401355790536	1.18488706158403	1.59692025353182	1.09248888868911	1.16630086704902	1.38514887995676	7.2509014528437	1.23968972833025	2.1417269974826	3.78820143734358	1.12304464100498	4.23506999851787	0.0	1.77266633238231	2.65818821902433	1.04187069270922	3.92120680842206	5.41608402077853	3.90248625941916	2.80860287189257	1.14680432141452	6.16575510817977	1.39925132498867	1.24515253793301	1.07196198715296	1.10108810559888	1.05748666666471	1.04153367532607	1.31768308543434	1.04699475491252	2.76839920703754	3.33740444622547	1.77509660367293	4.31338903914696	1.04358629997592	1.19390302056083	1.12842835939747	2.70871418266779	2.64220806512085	2.23992672367267	0.0	7.82133662444088	3.99468250827253	5.35241482394866	4.04755318394178	4.18343203991771	1.3108802227899	0.0	2.33609481462499	1.70896930553262	1.77834417186439	1.69035437442784	1.57107122882362	4.65542446287799	1.91894598895172	2.48897469552937	1.68474130497093	1.12120184519401	2.03388134866021	1.91758146778076	2.81554989886656	3.74656267212746	0.0	1.01904679469248	1.47980979615816	1.05513451620832	1.02422057844287	0.0	4.31772036036371	1.10786827875661	1.76762480753697	2.88343273041107	1.01868649273818	3.57068585052727	5.09833896905248	1.00806843554277	7.90181899042983	2.05405192431584	7.00414500972209	5.57918324105241	3.1904005534503	5.69066632462825	1.54873437496652	6.17096607297318	1.42155225172651	5.41414099704032	5.61912527200798	5.3806435780416	5.62186650566904	1.1167509990933	6.52617850661737	2.97006337591941	4.31719510343725	5.31283193752002	0.0	2.13721018795694	1.30649980061458	1.01630203845035	1.03114856366109	1.31340169345588	1.28347982606117	4.71754635500929	2.45166720586165	3.60829484765629	1.28852957311788	1.44732795494465	2.84541172168994	2.2467678916327	0.0	1.39549405990304	1.0019443415581	0.0	2.46004829749584	4.09091818633013	6.06480514548772	1.23051574981789	1.27890918740329	1.00408041716108	1.02296849280623	1.02156999881025	1.02107483381554	1.37132998568552	1.09461437398508	1.22960337073069	1.19406536287096	1.14142601867188	1.09140620478491	1.35892808990173	1.14701161392988	3.59460820222054	6.36926622856055	1.06154953635753	3.43180389002122	6.383448040149	1.60602043837726	3.6211869941175	1.09107211220688	4.08304318165567	3.70666288725354	1.0728114501984	1.21521030057246	0.0	1.00640462391982	1.53413899404515	1.5558595003215	1.43316698413273	3.60462490159109	2.5672271208719	1.7600280963429	3.7309550605787	3.32586428230772	5.78166827810947	3.11192744708323	2.0307027857392	4.79175942573517	1.10756744804285	1.41898591418867	2.36789978547721	2.17505038788588	4.0236226413899	3.64849485793457	2.33885715665229	1.22823257119883	2.93246884022145	2.73352649598383	2.53731191161686	1.87826840276666	2.71959981663569	2.79643741584643	0.0	1.91607228281058	1.09720923662164	1.43406189079067	2.64507145222455	1.25014699759825	6.43981459484364	2.23332376956653	3.12620886979596	1.32727146200951	1.08303477568684	1.28895636261554	5.89731708814116	1.59003077867423	1.30320687636777	4.31819478878236	1.32413331584264	3.86043084330935	3.86717210644343	8.58276761709627	2.339836387154	1.74415857731304	1.90577767649614	2.29008352749485	1.10353769555809	2.05271321911973	1.7242094632841	0.0	3.07561683401517	7.10461957620643	4.5281299622311	1.15306315023885	1.20319212145541	5.68086080597986	4.67695603906679	2.01235031510104	5.28210707243527	2.47342190031159	1.13010195969386	1.31705214550533	1.59680755506944	5.17978279193179	6.80809327483275	3.72707522880664	2.84654373555161	1.11553892468591	3.76091243715772	4.71509041907816	1.06221981164457	5.43155456964678	3.29296360495658	1.87958233374937	1.11791809635435	1.07217602453188	1.08299754399719	1.23156537084544	0.0	1.02018629513648	5.82937704215403	3.47965695225845	2.97170576961163	2.09684000169483	7.32951952196902	4.95254859202315	4.45048673363806	4.78574966185536	2.95784685452126	1.0305373159743	1.46765964815258	1.53616258534442	2.53646385671906	6.04266337070318	2.96539267103433	2.99667714046148	3.68982884664925	3.74758021991709	1.10906820124983	1.02297690180296	1.75236163316086	1.99095377684745	1.16603290360744	1.30247809947519	2.1689645064308	3.73164651878268	5.60035950947746	7.65503513937858	3.15303003634489	6.15174082201856	2.44578897517313	1.96414210395826	5.24260926124792	9.07224890918595	3.46322751597497	1.08519554535835	4.41497631049593	1.25559662780401	2.78372441124714	3.88954004622126	7.35803808394601	6.93199984035056	3.36556122318923	1.44056118525866	4.00319034018089	2.97911838577974	1.35403318843342	4.06969744470531	2.75919843288031	1.00761585457418	1.38694311061148	1.05196340135432	5.33017896067415	2.368233798358	0.0	3.20577247309908	1.2789002179657	3.17971039797357	0.0	2.180616451533	4.03106690279077	4.56709843376932	4.17871055483702	1.07935149076179	3.25043447699079	2.51819195144356	1.17148045644861	1.31164288487161	1.851773798421	7.87569272812124	1.18607158857007	1.09392052388454	1.7141932134914	0.0	1.1577399762433	1.48168897188505	2.00546470861145	1.10268606193678	12.2451330423177	1.24024241643599	3.3253962808297	1.70546462536246	2.05567283693533	0.0	1.67822785291276	5.16906617159614	1.58793746865377	1.12798402445665	2.68740240143024	1.40020119240708	1.04325383407035	2.41305513355556	1.5423330902177	1.72360111288693	3.40266314857003	1.42731599971357	2.25747416713138	1.05586511582925	1.07338841212059	2.31890805447385	1.67944711171529	1.37838065195084	1.30925355101989	2.05906387903284	5.0027312338685	2.69970648528716	1.48216595823323	2.18598778203022	2.67516902737619	1.56633707788261	14.4213328510037	1.42188958606668	1.80144568419624	1.64360865817958	1.09308758632964	7.20111549233562	2.42000290122291	1.12127527400874	1.18701232576291	4.3465399916903	4.27459916505118	2.14716035867156	1.15538398724487	4.49119073906595	1.93251956209558	1.01804994102438	6.74949769599664	3.50602466876326	1.0139316430312	1.10020139847174	4.43986419236434	3.72946382826019	4.92946920959872	1.30853923234713	5.14829164711308	2.4432460298866	2.48728995959315	2.86898197545559	4.24460532126283	2.674499451614	3.41352004208132	3.5760950515951	2.3949217265266	2.1371677360869	3.34098206946357	1.73343686347364	3.38620579498351	2.03990263786732	2.26910446493931	1.5152769883285	2.12657031607214	0.0	1.10277763743676	1.01196502648868	1.02259754827338	1.12151694687294	1.28524791979944	3.25472313726216	4.44717122593175	0.0	1.4090255153093	3.53105052328371	1.05149967500853	0.0	2.63847061238082	3.96401948629766	1.03040371135477	1.35847561972694	2.15939581899143	1.3874512473928	1.46941642149171	4.68924404974184	3.95949650820489	15.1778181211122	4.79898754643633	3.68808574740462	2.07362270680883	1.31320848663939	0.0	1.69545096260113	12.2085391293653	4.92050484124836	4.56951748496524	0.0	5.34438207599406	1.06433696871338	5.3579192783101	3.10783923139653	4.46341081774073	3.17256829727198	1.29867447107658	7.23055722520429	1.16838848165729	1.06546142560349	2.41890924105286	2.7995685489267	4.01290187991254	1.37393515628797	3.11218462102587	8.57656801754518	4.25914630545956	1.32585561558618	1.68434343610536	3.2433667713447	5.5336532800894	1.08962582794956	2.11525388042992	2.72904279327613	4.12906877742178	3.01930140154618	5.89762660319979	2.44878473511409	1.90430563774165	3.65103623459957	4.51210875811261	2.64985559553648	1.30977446702113	1.34689006460718	1.97886679127537	3.06380765027628	1.8487176802573	6.00308443738259	3.91661453583887	3.32154377398635	5.98668132006357	4.6436783451792	2.31425127199822	3.97169416323361	6.76791741105223	3.34918879744509	2.52581581526758	1.08286173885522	1.66591680736793	5.50024844679651	7.9045940106494	5.14916143756983	8.63988512806392	6.05406847520139	5.64371756054315	6.40861090987547	7.21344306355067	7.60063894009453	5.7420452022467	6.18653966362963	20.039672088999	5.78131913536948	8.67128335784003	3.96875324817066	9.03690355025535	3.70258848736056	6.03708784840173	3.8156588346824	21.1331678866473	7.35715570824773	6.86582934755447	6.64736696025677	5.02006862600471	6.54467369831804	6.36853054767551	5.96343404231155	4.31963181167224	6.0217007325128	3.8050650620056	2.23761882459246	5.48765948785986	6.6096686278457	6.5480193362108	6.37418135400786	6.67424678758041	7.07663999926414	7.03485886903084	6.89390229927361	3.42563288927849	6.44431299452178	3.88830893808335	2.22481971203206	0.0	3.54946217564528	11.4053213204783	6.66028182105851	10.4166267286205	5.75880849875135	4.99328758778301	7.09240841524505	7.12222030741032	5.30812448108427	6.62995767358673	6.59364630854695	7.01586877791705	6.27738501619339	9.35117284135285	2.88252668300717	3.82433104094003	4.80787833806181	6.60300029514724	5.4577586835631	4.51666505849264	2.04904817373358	2.80290372345098	3.37820178010465	8.05912691193122	19.1275030421157	18.2046237004971	15.9792325308664	21.8242853549838	20.0401374329609	16.0086388349199	23.8420765746595	24.743798560003	41.4512845871864	18.2823218217078	22.9971925848198	44.4136167890533	56.1619995375085	14.9342978230734	1.77943973457754	2.45472835845406	36.4917185132171	31.5463506087127	43.0911328942758	24.699405555645	25.6208014850292	51.4981506814243	30.7722742832322	3.24879385381269	15.7399478785792	5.88051253694251	1.31631247826205	1.4617276977736	2.8700155131451	4.20889369343329	2.11506130436467	1.59012905697294	2.75512306797861	4.27655506110328	8.76446312268813	1.26700817301969	2.32511826661066	7.77502438361885	1.35911647986158	1.47993366998603	0.0	0.0	3.52519378536226	5.87423543582715	3.52052222569099	1.80114729022357	4.11659913193882	2.36442017311226	4.20517867481559	5.84973575377395	1.03027450078033	1.18953325535768	1.11113608660972	1.46378361393192	1.45835279846374	1.12274109627516	1.52260666629307	1.52738056069874	0.0	1.02309558040347	1.18224580948054	2.29004103497707	1.27559855246842	1.25931106457166	1.079062783557	1.90869568445662	2.66757951474026	5.03349448070012	1.44611168972428	4.25650066546739	0.0	1.16277303749907	1.31289022225658	1.4409794431919	1.56550777864982	1.5462177862938	3.08070096198157	3.21306309447373	1.09178747932566	1.03742070507255	1.81885468236986	1.19064923763423	0.0	0.0	1.42959157319258	1.3645087223536	3.70051285281909	1.0307976698789	3.60252820615923	2.11739139923739	1.57638729520286	1.67144383993316	5.36828575510365	0.0	1.10394796579233	1.06029265306328	1.16306010201655	5.46213285001321	0.0	1.14861576040687	3.22344634494674	1.63139643143031	4.53049303941274	15.7004282362656	1.78974753148466	6.87406335428091	2.37367784495664	2.19333020609047	6.01663216437716	4.81925239195071	5.22207504054801	4.7342601745499	2.22930868976407	2.25362575008773	5.01585023675442	5.216035554624	1.09875394089598	12.5655329069743	4.66687442469805	9.23581810058308	7.08212885303241	3.37477290848061	2.16362250275712	1.48273397507959	1.421840813429	0.0	1.93013265337787	1.19484090486631	1.13624373170278	2.30133715030671	1.02348559493696	0.0	1.185616794665	0.0	0.0	1.07237412093953	0.0	3.52541260951163	3.29652088324844	3.24458548124523	1.29269036357356	1.0760328227379	1.87604469594205	1.13867767396114	1.16642376269965	4.82501792799571	1.30944478362746	1.63745874073692	1.22352073621898	1.30374421127216	1.22042779805201	1.99581076963847	1.53796332157474	1.78019040904603	6.08071659341824	5.2626742157849	0.0	6.451583044662	7.11884353716395	4.68891276436112	0.0	2.34169813037271	1.88628405388398	3.86576746874884	5.60378201826911	3.43129195602602	3.07953080801693	5.91074306112443	6.50613861003985	3.36616064760185	2.16417809268244	3.61100123424711	3.84224677721454	3.61804556372775	4.92558048629103	2.63668734456845	1.18828768820523	0.0	1.32602671176775	1.11465028292124	1.12660904184486	1.31258767672113	0.0	3.62652851092809	3.20198381103602	4.32159166013837	0.0	4.62961764368409	1.37948151909505	1.96810787145337	1.88233125075343	1.53853878411803	1.75943525590264	4.4661820331334	0.0	1.23687683208831	1.09445269854123	2.00851734956825	2.0796075059265	1.64657531723311	1.08386746035217	6.24914360923903	2.50424382115214	1.33295276644318	1.60934537140561	9.47490585860442	5.98018285432106	14.6322249008375	4.59424628652919	2.0444178523832	1.02370974555402	1.03246838441835	1.07360928549105	0.0	0.0	0.0	1.13720328315648	1.0373058747701	2.20602180279019	4.62038998049213	3.25468779340734	4.51567751586867	2.0220911804007	2.56561983935838	4.29807594475944	1.86154352066494	1.91729836209692	2.82703669452094	2.20998835981988	1.4989037472146	5.50060039166389	3.04562214765882	1.0311581420107	1.77673743188287	4.51683720967307	0.0	4.60184346929511	1.68654435690103	1.55544533172569	1.10428884894377	6.80972624706338	3.25987220383704	2.35655181071911	1.3475892821116	1.05246592099011	3.63392323517436	1.22453904805155	4.02421048916983	6.19687677865584	4.816051615343	3.17027743726426	3.25950868460537	1.09373359620384	1.04964875149822	1.15777634379734	0.0	1.97153847352639	1.6662015377868	2.2431121990368	1.85719006787685	2.70850316590688	1.3193379163572	1.35683041212783	0.0	1.13550203033916	1.26106915287406	1.30918679760228	2.25831423620255	3.71647441130229	0.0	2.26834803996403	1.11672804131349	1.23119433356562	2.07778238279106	11.8125909454485	1.85115593584287	1.08177132013882	1.69307412173044	1.29597298964898	1.17650986267865	1.48702078779166	1.44920712844087	5.50723373336578	4.80473342474454	4.51958402438655	3.49132551451806	1.50341509616647	1.38637197870781	3.67383189413369	1.29531590383908	1.26841323163317	1.61703746040564	1.67406840855799	3.39983990477875	1.07006555868007	1.00862859377265	4.30634868437934	1.42911460624531	3.69643610767401	1.92398807990478	1.80151028359164	1.22961983355885	5.68810641112355	3.87608322665909	3.11793918753227	3.21259382030812	1.522841051964	1.36790326039924	7.70214552414505	1.4605855148648	1.7516149301635	4.70918590820818	6.69555009170559	1.63218912656397	4.42634114027916	1.17903336272127	0.0	9.34149592051229	8.42111751624317	2.09528264729538	3.96688173850266	3.72840138692075	5.03862992098588	2.22360941185343	5.60991558876026	1.20559648905957	0.0	0.0	1.29400534035611	1.10535048719754	1.45250362157304	0.0	2.58074962601068	1.06666715685769	5.73323274555629	1.78011061186382	1.34151830401155	3.27803768958058	1.03070533881439	1.4995732881963	1.02680417672307	1.03786258634902	1.22215534534275	1.02322003997092	2.87264643772556	2.90760686340155	1.07264791386306	1.68387845360104	1.25712006239677	6.10460973756517	1.56540817184319	4.22872648319739	7.55781725243043	3.14352535094514	1.1072549284906	3.97346297458886	1.91271614101969	2.20226892151843	0.0	1.55934126863179	0.0	1.1712189290908	6.15840613135403	1.91639715188509	2.53153181731667	1.67172844679474	1.75993202401478	4.01440937647381	6.51072739302018	2.66148000194698	3.65889558680846	2.16682244313539	2.4026382669302	1.52945235830622	2.60228434982707	6.23172543686382	1.15346411843073	3.59068993433209	3.64985034526117	3.31847885062092	1.02084503574093	0.0	1.01799737690665	0.0	7.94671090466964	5.83455818582246	1.62494184524923	1.56855117086519	2.65260202506944	4.1435106611891	2.35301703915024	1.46181900925771	2.07292803909909	1.19037655191369	1.49301501678282	1.17417143641294	0.0	1.3430345964989	4.25538090091318	4.02550943868394	4.72485221748562	3.90655228635985	1.11028387338872	6.35971364590359	2.26127843053709	5.14963665780607	7.81831701274245	4.58798021473724	2.84278484187498	9.72384949196155	4.1335123060922	2.97306757626615	1.46128141909479	1.08557209650195	1.72705514110907	1.75312455253953	3.64467487135129	0.0	1.30712431880628	2.04089835707718	2.89288124924334	1.0547124288072	3.8274385319718	7.30522907372515	1.61898658154602	1.36027317393906	0.0	1.5351591207016	0.0	0.0	5.45903800290333	1.20079649730796	1.51199060742363	1.53201588576769	1.6900025805908	1.88316411214729	1.03381268172381	3.51893897020736	1.20328180080944	5.21426197120362	4.048831375437	1.84286292963508	1.91865754226686	4.41839616303149	8.22089555385531	1.04113411347404	1.69257875500787	4.57499586095613	5.21994177464227	2.95678378820785	1.80949373365435	8.99112261724034	4.17028682748285	1.45338263737793	4.45660131315633	2.23512715771641	1.53468223497431	1.91348567803389	1.75378219323398	2.23968692177814	2.4697507454375	1.52355801045265	1.13494956948021	1.46140014883145	5.19843261841206	7.61719395330965	1.52108494936386	6.46526886296668	7.09532834038048	5.52956948601096	3.39993824508326	3.71765027748583	4.84600410931131	2.4268740447636	2.60496627996422	2.33888882817235	1.00282300464475	1.09140180750445	1.57475039615873	4.44491065450187	3.72875906241123	1.64460789106258	3.17820002357533	1.06137219418498	1.91056679345018	0.0	3.66028806271142	3.04498414571434	3.75609311672004	2.85789865597683	1.40901443233736	3.13915585921161	1.17399849944264	6.35722847898671	3.61665193641706	4.17580760428704	3.87248898457497	0.0	1.04623848108584	1.76916149694835	0.0	0.0	0.0	3.10230432063789	0.0	1.12308289705921	1.38850091253402	1.1865569972039	1.01103441960066	1.03660667091612	1.00907141348905	3.68034605811617	0.0	1.47933142949091	0.0	1.06984609610079	2.36759231164465	1.23509781955797	6.90266966288149	1.63958148440503	1.99126780432207	1.06322396137959	1.22582648345265	1.58816929283893	2.11919109502423	1.41908937369239	1.06927590538311	1.23410221392157	0.0	1.56125246383033	4.41660788983598	1.95239344831481	2.03221752078115	2.17509643902104	4.21812769167958	2.63518158359418	5.71688390004763	1.25664298837931	1.09588568826724	1.64922471233955	1.34752528998667	1.1222500244378	2.58275492640728	0.0	0.0	1.07512970981813	0.0	1.54833018192764	5.60978686935603	5.45608702346455	3.41854515960603	3.09184765558381	5.09040087382782	1.75558763587598	1.20775287061446	3.57635262377267	0.0	1.1297099646804	1.30576288865946	4.93972559834249	2.99538047586953	1.67375877832504	1.55289532423582	1.83025639149558	1.19656435273602	0.0	1.27539263310814	0.0	0.0	1.86880190066466	1.07744230901417	3.62206163066252	3.8645305994813	1.28979314460126	1.36148022857567	5.41813490051735	1.08627298817894	5.51422932722535	2.8610155053217	1.49008547302962	1.56151807543598	1.40698606215289	1.00514820450673	2.112721307214	3.62082795435452	2.97407444131905	1.01881344903682	1.59273764727816	1.54617855945746	2.0150806622954	1.07800709884872	1.07899496270922	0.0	3.13621189631512	0.0	1.48784914640102	1.08145056322912	1.11153422549574	2.64423551738827	1.36765558935875	1.10579608511413	0.0	0.0	1.99957913853638	2.44790467805786	2.39824680994373	1.13542016609876	1.13775918398515	0.0	1.05246787103979	1.30472923938502	1.21566856521308	1.16737309738299	2.91687293864218	2.07673285240074	7.13755693237162	0.0	0.0	0.0	1.1971607527084	2.4079374543138	2.66484493051436	1.07857552675392	2.93371654465281	1.6484432961388	1.03907078324389	1.06868422301331	3.21499837864777	3.03315136678409	1.23158304578883	11.5893826673173	4.44638650526509	1.84032061430046	1.22938920881429	1.59925766204289	5.23787519278209	3.11447899543679	1.39168582543491	2.13319064737946	2.28710267724929	1.64439447993652	1.05508050830857	2.61744972592468	3.91001962456627	1.25401998595234	2.32466929352212	3.78361894153959	3.63975465586449	1.03180390007923	5.16768078207392	1.23435213034758	1.3153833035962	2.92351275609404	1.86446068995617	1.66296972116463	0.0	1.62253609977632	8.01597464053307	2.58876564537628	1.35893229093739	0.0	1.71333012877894	1.07501824875206	1.22545074112678	1.15825902090304	1.03259859748602	1.15935149108635	3.91678997778347	1.22431158281357	1.09439563147946	1.05472338594497	1.67302148533182	4.86751866572706	0.0	1.87873825108634	1.58089940814574	1.97184425354921	2.99710162269709	1.16648246429501	2.5607080323649	1.58120310280585	1.18427907361768	2.31854894908396	1.99668655665227	1.00160236812047	1.26089402342966	1.17724504186377	2.03769507127676	0.0	3.65849817766597	2.74155444897508	0.0	1.06228621024884	2.4706291396828	5.19226370662612	5.30262259356409	6.23074520404304	6.91352235715073	0.0	1.5056327793378	1.0470630842114	6.10999717604253	5.92248181390374	1.02325565098193	0.0	0.0	0.0	2.28532233675398	1.17273723244637	1.11109983222698	6.01965782835059	0.0	1.06691338266217	6.22768268765656	5.52063266104593	5.04404048511008	6.43005862228003	0.0	1.18083644751026	1.52591781094577	1.43757425911244	1.76160648027074	1.95239102287743	4.68100125709072	1.14820206282894	2.35482668381229	1.6579550122653	0.0	1.41380097646261	0.0	1.78876102395349	1.73748098322981	1.23160393610406	0.0	1.09741853603755	1.00807067077578	1.02066002900919	1.20799647078576	1.16223441814959	2.50799400371968	4.18912351610584	2.96384567140567	1.160701484356	2.14104350924439	1.03514876082636	1.61854818996825	1.11761304364089	1.26653617817804	4.58408444541905	1.86371214709625	2.64187565495154	1.74191928765748	4.99159770458112	1.57597811919966	1.79333543952587	1.24096229222543	4.65979545606407	3.62579428529088	1.32790121997783	4.03994882491668	3.17933061382064	2.31180098340386	3.29709880179879	2.35943223202947	1.19102234243153	1.88857484873225	4.30997197731076	1.71312879593516	2.09852534593401	1.28731148410828	4.96619965543977	1.18974032109841	1.07064912358136	1.33898809635567	1.85471197577571	1.50420026992497	1.25228898457135	3.61922175597514	1.37634408334344	1.15189744753001	3.57593042266591	1.05551933515046	1.11379465771204	0.0	2.75583983661597	2.33944766361067	0.0	3.4296576356989	4.16673536215972	1.05000750044702	2.08834805808464	0.0	2.02103310777385	1.97383774602978	0.0	1.77945342044809	2.18068487593346	2.1612882757508	1.12840446325022	1.98500725680304	2.43327335071867	1.28351164012972	3.88191360861107	4.0838737978265	0.0	1.37202090891724	3.83386148036704	2.94579883741702	1.00645888629797	1.30326714519253	1.30344034180479	1.49799432478436	1.16140737183442	3.83068481498262	6.75659276033791	0.0	1.20084711413641	2.16074143827043	2.49246886534515	4.30416238184535	4.13333386731711	3.53212457294664	4.61869441435785	1.14186207172417	1.05971175840171	1.10553081501742	6.90853028734629	1.14001704551287	1.03841036603895	2.23741464388382	2.60924858586547	1.12818261508859	1.68069654270179	1.1237862090769	3.20212961980821	0.0	1.20972923743475	2.8487486868977	4.88022865063173	1.16161088408825	1.01946497813706	3.06076247592748	1.35647379856125	2.25570291124653	2.52027760266427	2.57763171332624	4.16922419347235	1.28410824674431	2.17801572561068	1.67291645091205	3.49979247472542	0.0	1.96476923076923	1.54630322483184	4.69621756099481	1.51678470640369	1.12916457943322	0.0	0.0	0.0	1.8806659957224	1.0060447403981	1.32130496555808	4.24857938878704	1.08724139756114	0.0	9.92200531171209	1.56299480196236	0.0	1.94899693593286	1.89456300994575	1.51441199812342	1.40665620610724	1.0076578094038	4.02516976042316	1.81495819995551	2.23039791227118	4.6043954701857	1.51450672101307	2.84448199170356	1.09941196487474	1.0722377187105	1.21365155111999	2.58757349580524	1.04408231059172	1.1949966065924	1.49666414164942	1.12394202400968	1.45174074260957	4.77737423057492	1.23737704244456	1.4685319300533	1.19221502228113	1.33203984501902	3.48172151150186	1.36923132676529	0.0	2.4026304970145	1.27428452880699	0.0	0.0	1.01100891736962	0.0	1.65875257679647	2.75924766343284	1.06129040414707	1.22916232026351	1.03899738270925	2.11993704475127	0.0	1.0617487596651	1.32801900168252	3.39812599949235	1.02460359857311	1.93122783346226	1.32096158494946	1.09128671922139	0.0	0.0	1.09458268454094	2.32698765636433	4.97325917854181	1.40551335403221	1.09088087717827	2.58376289459618	1.2329260992599	4.57226277735507	2.83765842396901	2.67740358095201	1.31713941780632	1.66852750834715	1.25545427902004	3.79079470835406	4.61746994719717	1.81804414452893	0.0	1.41725616168929	0.0	1.63551974316055	0.0	1.28067629543993	2.02825633610297	1.52763197613909	1.16801323240306	1.17216089986656	4.6057468148741	2.32625437200305	1.57107113623713	1.55215419111983	1.47207437619493	1.71743143486721	2.00732279691143	1.59614280824623	1.62548389898014	1.10785860295324	2.11402274282388	1.50045508422953	1.64240795061033	0.0	1.76347268331216	1.27773629701662	1.84588680271503	13.3163761894549	2.25649177661929	1.09321859408136	1.68770814140927	2.76277564381227	1.42875329325827	3.27225610877047	1.73371799061307	1.29283722457643	1.00118368552327	6.39061421461943	1.14459558201183	1.9166413826428	1.59059967081542	1.52637620941041	1.09248659261272	0.0	0.0	1.36092511707692	4.36782548827303	1.35922126090083	3.45210048320228	2.04941013759263	3.51893394521723	2.92925453448928	3.67927063801162	2.01149260944906	3.96958415282925	6.66323346918431	2.54782734282698	1.24788321084189	1.77132514619332	1.06734833599784	1.32477008167463	1.03863301551891	0.0	0.0	0.0	1.92820074109915	6.12650169029851	6.87320010019445	1.82841347430231	4.12212327074154	1.56508154969933	1.46821696201981	2.96282222069883	0.0	1.44292215355436	3.65061063449883	1.8562185568577	1.12214540587818	1.21983647914974	1.01069486195939	1.34134378698456	1.00936597516248	2.87456671028166	3.64545339037388	1.25999314327979	2.98688841384531	2.38619494228725	1.40813698908018	0.0	1.0583572843324	0.0	1.30501446607723	1.60731077357708	4.11285326117659	3.87788796946015	3.3636239632264	1.25572835020584	2.44374658275117	1.43372508598765	1.08460666278795	2.40344697995962	1.90664712888935	3.60028181986304	1.30410945206419	1.00132411206541	0.0	3.04431505012807	2.72033411947333	1.13763515414703	1.8030677244622	4.60876559237616	1.85258923869706	2.61364995223004	0.0	4.90506326250406	1.07446258768588	3.55375223122863	1.75744122025677	4.64960248725346	1.20778070874621	1.35277724497895	1.38240752365469	1.65082957243106	2.08780913033286	1.22304928686708	1.22127173922187	1.37977340714416	1.15228350954202	1.78524171354907	1.20175526533541	0.0	1.42718786526982	4.54763446383768	4.60901276947911	3.71743581485604	3.66754135639831	0.0	1.73526416573289	1.00415758268824	1.13506668553656	1.1175799446895	1.44863777758388	7.17243027177832	0.0	1.1247733340145	0.0	1.05695971257583	1.14984460281167	2.64602744050042	1.53960659432519	0.0	0.0	0.0	0.0	1.65224128381406	0.0	2.82306146172394	1.03865937622386	1.45763423638499	0.0	1.07619495790685	3.08570512483809	2.06554922292802	4.46493918173131	1.00844901338526	1.44468046421058	1.070442465283	1.00589619940019	1.16985802232772	3.32884820836117	1.18869613250308	4.06696744963499	1.00859969022762	0.0	1.09086937453256	1.13048200692269	2.12016927459437	1.05768074373128	1.12481956565931	1.16640989869781	1.85522332856079	0.0	1.38272590290187	2.34550417644141	3.18998344777245	1.0777184981634	1.30959720596624	3.98014237317265	1.54462148432398	0.0	1.57586441047362	1.1447915368274	1.0268041791843	1.11695184579273	1.05943187116411	1.01382298207373	1.22298400894111	1.07509093843058	0.0	1.14039480310061	1.46603380420242	3.27663575853536	0.0	1.63983171711956	0.0	0.0	1.06403627868688	1.70378195009636	2.58430339888745	3.52734110443948	3.59445475276658	2.13004640262757	1.0294129776585	1.53540843783707	6.50221004383083	5.44303067376711	1.26895466359096	2.83954489003618	3.6977278080618	2.61476576557537	1.30765229563101	1.1130544082252	3.35838929236319	1.00808855818492	1.18551008814009	1.47778973402972	1.10287500659726	1.35247020648738	2.03872039692908	0.0	1.63364643563451	3.8481214880837	1.12482461304952	0.0	3.97378190085976	1.88710058744611	0.0	1.32517948965435	1.90212044115907	1.01757068706489	0.0	1.0243866371556	0.0	0.0	1.11709860273776	1.16402479841683	1.88370681546459	0.0	1.13747803106117	2.31380505185174	1.73627775063995	1.06939752206277	3.32556614610902	1.51750751026815	1.34296171343295	1.06735857377607	1.34489562627293	1.39117612215675	2.03883634689413	2.13094380870422	2.55628222105663	11.6836219058563	1.64252355729804	1.01382968753874	2.12979298642015	1.27153910834669	2.04364393846669	1.69489892479091	1.41815847010128	5.00719698701944	1.22027857647079	1.61677665712033	1.85641572150646	1.89465165288294	1.10780903132633	1.74133452043527	4.93572911335985	2.7079512500718	1.23206326734447	4.00125762029888	3.79812733654053	1.00238303331941	1.02199497044242	1.05379042163966	0.0	3.29261034296512	2.96575446622439	3.08267435857364	1.53107447565763	1.11779322056807	2.58957433926308	2.18069475142834	3.39148894787872	3.00952740935583	0.0	3.13629017637862	1.11386418019556	1.33257953060404	0.0	0.0	1.33320322154919	2.23718203852836	1.32450124933543	1.19836302726055	0.0	1.46372719717213	1.41907090385529	1.39864387693874	2.24225797894131	1.28713610354165	0.0	1.01132982776628	5.08750094922612	2.14151241411256	0.0	1.32650878636093	0.0	3.61831679685084	1.6503349157275	4.82714643804469	1.1190246278596	1.02583776464851	1.34970171796154	1.37257683027592	1.65961855643217	1.33351927518735	1.00128094907623	1.03431620633983	0.0	1.00685953314638	2.31661123251051	1.06145209579773	1.00262055540794	0.0	3.85312208157548	5.12717581179908	1.16527668148394	1.07606007845812	1.17309177722622	1.83971038904311	0.0	3.72440947873171	0.0	1.29761978237057	3.44980927063069	1.35640242247784	2.17336995117384	5.53491848706684	0.0	1.10271527419629	1.02384256489041	0.0	1.21783838231518	1.2336362767693	1.00639131791759	1.08316800243431	1.00837144671295	1.32229387808824	7.55735440921174	2.28222714168962	1.46976506001616	3.23277915475471	2.90266023776632	0.0	6.67821845345329	1.06332765659397	1.62756324111785	1.72904563326068	1.12745540314465	6.97432852322444	6.02626128271877	1.5084598048372	3.13716439554504	3.76407171993295	1.70108551937276	4.38112767359878	1.28842306223345	1.61817527677812	1.07584960640493	4.03729739956205	2.02726645682535	1.02645525299096	0.0	1.05288539535253	1.01560682523963	1.03924773446535	6.09742673347879	1.01301117694038	1.53411553064186	2.82645256408811	1.02949899011893	1.53332302036999	4.42742244844715	5.80415121040686	1.17099145386905	7.08181983717437	2.31715020049729	0.0	1.66630606575862	5.84117639969228	0.0	1.28671557107553	5.09378170165903	4.89844021488865	0.0	1.31753819672014	1.39189596425025	1.2836549999678	0.0	3.57654644804133	1.08036880973079	1.17978929856687	0.0	0.0	3.35722444851939	0.0	3.20574622062851	1.76033774915408	2.86996457585522	1.22931709239445	1.9365737973975	2.95193166421492	5.64120483233383	1.25834423470764	1.21624142603516	1.29414224480672	3.47971650829307	5.0080886197498	1.08674300002575	1.18906740323065	1.25573358805136	0.0	2.34795505802	0.0	5.10567044075736	1.45232322083826	1.87630105460847	1.54006637367728	0.0	1.91045972928415	3.88490859711971	2.2431863298701	4.29746444722799	2.20805774056952	0.0	5.21678987791209	1.18452406941282	1.2013436264589	0.0	1.01811605139576	1.29654491682148	0.0	3.64397074980252	10.7602095853027	5.96766582948421	1.46662255578435	1.92378472661635	1.7682876659855	5.35220216751973	3.74592142048667	2.01215286916469	0.0	0.0	1.17826597152655	0.0	1.09416160621447	1.77758877505874	1.20469173945042	1.4472022950935	4.86026023877689	1.15718228763211	1.14122287787219	1.33433970553113	2.66645191143228	5.04401593952588	1.09245337075908	1.9849008611165	2.45887307594285	1.31786891155327	2.00668256906819	1.13340106548764	2.62897695181456	1.25487502491184	1.55665292859209	1.34164537629414	5.46162144142778	1.90863592906708	0.0	1.14765351479648	5.64024862599074	0.0	0.0	4.59599331825966	0.0	1.24812421812563	2.1990693888447	2.41582660355666	2.04675974033619	4.76315015071803	3.27088950802098	1.09481679032269	0.0	1.05435279033976	3.35782402607602	1.02325831514346	0.0	1.3720025104439	6.04578987101489	2.94948921992533	6.53718962685473	12.4896088261177	0.0	0.0	0.0	1.01649576887206	1.12736593592875	0.0	3.21676648402214	0.0	1.02808730650283	0.0	1.50057275142876	1.47855274950449	0.0	1.17360353617516	1.82494425773108	1.03128758733987	1.94910273185081	1.17555509450147	1.61405726449746	3.87296726381601	3.32200965327187	0.0	4.49333984527745	1.18148528045251	2.33003009139955	0.0	1.05284965722087	0.0	2.02274447106743	3.74512214996322	1.47481996730043	4.3780340835481	2.38247880864951	2.89010973482829	2.33488814822696	3.79621689822194	2.38552798428299	0.0	1.13395374321001	1.25714570481767	1.05199202552972	0.0	1.52103102277206	4.86345422659863	1.01471147665802	1.48520151012175	1.36618844895626	1.86515005934933	3.35294933029195	1.27471396076881	2.29809936388847	1.60796675612735	0.0	1.49344779386584	2.44327505844372	2.77549013112397	1.41135906533792	2.29242261964784	2.12246210668128	1.36018984837539	0.0	2.13807255421464	1.97130050358589	1.22989253182327	1.22893839266247	3.08254355227222	4.40581280912973	1.10527029700876	0.0	3.84680154884737	1.90764607793271	1.49868980520123	0.0	0.0	1.12028292851329	1.11026694884182	0.0	1.69599578907562	1.15548916828951	1.17477732610294	1.18432359985482	5.57615978294356	2.74661091922559	1.25120992603561	4.82294080873523	0.0	0.0	1.05026581458325	3.32795795156615	1.74330145444527	2.20506456926308	7.46176062979558	3.04819242872717	2.70445543443806	1.05794835394262	0.0	1.26029144861601	1.31708968084057	2.03960758405541	1.26270745553142	1.34340857427606	1.19171274718288	12.8347720710393	1.83619212489304	1.10772792651846	1.26099688951392	1.03749610855312	0.0	0.0	3.1404162514091	0.0	0.0	1.46731236902295	1.39826325658409	1.3641159137844	2.01971765019514	2.16837959952893	4.76052086113054	1.97314069676194	0.0	3.05519120801427	4.70680324810487	1.37769644976002	3.12944607149649	4.09706972318337	2.36563419265849	1.3099569270073	2.760321647521	2.74337884206682	1.67688136710867	3.34239118644401	1.33451963327994	2.1014774779904	5.69686449890005	1.05323218937458	1.06054709474651	1.09036643842374	1.11313676295725	1.40718684041116	1.08428901947243	0.0	0.0	1.65433725302428	1.56770795925317	1.35356572918476	1.3199112043178	1.04460837551219	2.4612010177399	3.70370126485362	2.02593952164507	2.57797031449381	0.0	3.3596612232931	1.34130116654099	1.05482528493246	0.0	2.13123286130686	2.14095140282197	1.23414767400695	2.19939442149078	3.79638116657437	2.73740281786054	0.0	1.8885550242177	0.0	2.84876861119324	3.39025228530087	2.59968769117609	1.15487306632743	5.9259747010472	0.0	2.63244980691677	1.12597351677427	1.04737946984842	1.34232193610243	1.11812669655302	1.22015975522098	1.36624616680693	1.29095158310367	1.51929817685241	5.36821946241063	1.27022705511524	1.10193389818618	1.67668992893382	4.61637990714026	1.21850104763079	3.62167344372896	1.01149740339721	2.23426823606048	0.0	8.17551148769396	0.0	0.0	1.61179583005633	1.36570647870674	1.16332100034148	1.0256187529835	5.7798178609925	9.19436514420878	2.41425956369454	2.66465524924166	1.50026991468325	1.25175347608807	1.08623432551639	1.5629116415625	2.01050550963397	1.39174849866757	1.40688084650993	1.76793885082756	2.29172307615837	2.08759538987378	5.57950173518185	0.0	1.9542737853356	0.0	0.0	5.07645993589876	1.00330712788117	4.33310910909998	2.69708829871197	1.81719341346124	1.13579278952527	3.55745441606379	2.37283812169276	5.04285112116959	1.00452020040951	1.07871502937135	0.0	1.22646574035324	1.80709720406336	1.01165836729453	1.36750515739636	0.0	0.0	0.0	0.0	2.7635014239178	4.35193050990839	5.16702526634689	1.38607778771128	1.19284473257886	1.54802150108159	2.00828751790057	1.07775891187267	1.68808252706019	2.33132204087004	1.15799402909229	1.0730329293689	4.48959815642657	1.51325425854406	6.49752862471357	1.26173855801642	1.12623418710946	2.50337295112605	1.32022097901913	1.50009399210232	2.26107263322283	3.60716243603006	1.44424060534161	3.09854841456031	5.35376416955556	2.30475959243653	0.0	0.0	1.21500987775369	1.98387972483099	4.2720133266372	1.07529022285771	4.27452735817809	1.52175331217571	0.0	2.38810160085547	3.12040791791419	2.18593784351293	3.62396262226696	3.78253027868304	0.0	0.0	0.0	5.53950276619836	1.46933580635609	1.05857108401692	1.0679625958421	1.14421417757068	1.17595419446167	1.86150326720828	4.28217586688062	3.22974836647201	1.56375338035622	0.0	0.0	3.81852553431389	4.05238041117058	1.0526150813041	1.23676341467839	5.15772293406279	2.87876924023188	1.09414466320894	0.0	1.01641881357154	1.2413535913315	1.64774614488054	0.0	1.70238393162971	8.51993851854513	1.7143728747707	1.4557405438849	1.07719739970892	1.41602614305722	5.39240186490854	1.32673802004581	3.94997536723432	3.90060896878181	1.0182815728724	3.05011807845841	2.91166068814042	0.0	3.4010120576923	1.6784032833411	4.87655674255321	1.38979299271296	1.6917049660007	1.34668419237765	3.37289083434174	1.2156859370475	1.18800661237359	4.50537434459697	1.59864573836465	2.30233238156276	1.14866180138075	4.71908544179472	2.65728133298955	2.27558812567557	0.0	1.6344788119689	4.82836349592073	1.71582622430167	1.3186428754971	4.35389812338162	1.31821049177312	3.94601548687246	1.59948073225044	4.89561843970373	2.61134899654881	1.70424078085906	1.5969255482493	3.70308673841856	1.03220679441041	1.24447460754443	1.19829379647268	3.50013233656808	1.0565702669759	0.0	3.65501111708713	0.0	2.48684421823298	1.06155441669755	1.01344821636757	1.13779899594143	2.75787369922654	4.35052752613442	2.45849317887926	1.0207745078482	2.35787415167919	1.37029239438051	1.27818944828282	1.94099029633281	3.49441922288141	1.2859097435031	2.57500568560866	1.25318941914245	1.05927616194443	1.19682402683244	0.0	0.0	1.44011848288553	2.99076094894726	1.26016296749611	0.0	3.87418850578612	1.36452305962538	0.0	1.10208196082132	1.53650460491794	2.58686628007761	5.94576236136352	2.50660248318261	1.02145049556281	5.01038887759967	5.25774017106244	13.2694893185837	2.26930406429765	0.0	1.28864907709068	0.0	1.06110886124274	1.74123641185811	4.9223539971145	5.17162530085896	6.28745404585412	5.57497510268083	1.45367751885652	1.562414010974	1.52323487894421	5.95185650118554	0.0	1.92171882962752	2.50153519588331	1.73116443070048	2.29806115465568	4.38058113431449	2.80167098084082	3.10785694511338	6.05814521784978	2.51079814359023	1.26360137840928	8.15684324628182	1.10655558222693	4.01270660810445	1.02368481198174	0.0	1.97024990724071	4.44973795673539	2.74581140633726	1.04301702937472	3.4730245279147	1.49417604908353	1.39650252442913	1.14214967868336	3.32502342413251	0.0	1.13989268512335	1.5510483553438	1.42807356279076	2.9581322472561	2.38738390287815	1.57647988105195	0.0	3.66338308633376	2.15717057697727	1.95825826252239	1.01582689715563	1.84321471252158	1.08685833603094	6.99190921300075	4.67172962475429	2.67446152750957	1.95539556513874	2.95948656047133	0.0	4.82416275947243	1.19741126446072	1.39770477630787	12.5009337211212	3.95755249371045	1.79325322161729	1.67974769311002	1.46866500366103	1.9904236270592	1.94322608835169	4.66104611813875	1.62934297448429	3.8610893949149
T4:,20,min,after,stress	1.62456094158979	1.36501540010462	3.16081845548596	1.54893104101599	3.74818296319192	1.81279686584875	1.0579065792697	2.05662974408403	1.39844094248684	1.08704763271456	1.8585288184315	1.33526023660221	1.11900851973366	5.12954244591587	14.06747576331	4.44867301586268	10.2093710783739	4.35038446265478	22.3106701442275	4.05439144275561	2.88261550720527	11.3005659774579	2.97308468821066	3.072493041255	2.83199985005635	1.43044963493366	6.96279452135948	1.76796222025894	1.2111549009162	2.08563291970063	1.31311168833026	1.14147909286837	1.32523316732731	1.60910940292437	1.96144067066857	1.06853133934475	1.66423813629547	1.93362412767507	2.05193874293155	1.51697492639945	0.0	1.27548495321869	1.19592494643442	2.48806862644397	3.63316314100737	2.12933961312429	1.60929041381915	1.02972678071675	1.73528298477587	1.44951037580602	1.28390524065542	1.46207109482686	1.64032122300669	1.15950206026112	1.44521574501937	1.10602735706333	1.18349778860913	1.46927528147071	1.66472100737276	5.05854706130717	1.64434081961604	1.26712112527341	1.42880107698264	1.5988928240877	20.5508285095007	1.90637960942168	2.10424438750448	1.54711311961065	0.0	1.75392745381625	2.49059037498142	3.10806217462504	4.14072851962844	3.35878591346045	3.28494711964892	3.00219580461242	2.53669869182834	3.16733892343289	1.16869446927315	1.26955191133733	1.53057154664539	1.69434983192955	1.04928959088382	1.63669068127963	2.8176472439649	1.04023519507526	2.77099148416464	4.99781892418679	1.14172651895631	1.12108360099929	1.9193692695573	1.63885416613995	1.38026396040872	1.25318174304265	1.10079443351303	1.43970210703503	2.07523008290172	2.50159346906425	1.5579245251707	3.76062285080816	3.84249358960191	1.61797545779873	1.11097425304824	3.35910784811703	2.59388664901627	0.0	1.35571745540302	1.16220484007198	4.4800209426684	2.23576093631445	1.45018741553469	1.07324584383098	1.3583960167944	2.61511254344863	1.60506496491989	1.37597863464171	3.42016638486364	1.92008501108343	1.45555508567508	1.07246961648058	2.67894144579675	1.08768850946509	0.0	1.10228908797259	1.47736218178528	4.84563853246265	1.45365794315375	1.27420523447775	1.41142185177525	1.25135535750273	1.37460706986588	1.261275481145	6.20246382424309	1.43173454419919	1.95516485519382	5.63432853813066	4.13072511715168	1.31859938666384	2.86671410805038	1.0545855856436	1.84890232519188	1.22449152819129	1.06223776213607	1.20810933298675	2.02219931100327	2.52194937373957	1.15541066989423	1.78634496840297	1.32916456907853	3.40629412680046	1.40694768123162	4.72351047918881	6.47962223023346	0.0	3.7892293485295	0.0	1.7442982039065	2.27556281051219	2.77284225687244	2.11940153850071	1.22693606983423	1.26588566119262	1.68515703982637	2.32315466749728	1.22534691690548	1.38454409871135	1.21636231733138	0.0	4.36624198874251	2.53723930457134	2.02827061836928	1.98139421591768	2.24352593680239	5.93463175882724	1.29363717796616	5.04810558594371	4.49289445358772	2.55885045617138	2.0666070898352	1.20805038610362	1.22461608277315	1.63887089025239	1.79227555194851	5.00129858278992	1.23210308905869	1.06593508708253	2.15110435845842	1.22190142995046	2.33940515541834	2.0444620075751	2.22604675340752	2.74531548323901	1.22370945334759	1.5647529093652	1.21624074493792	1.6851318124303	4.36810109167373	1.68526360736572	4.53107474644166	1.52314941566145	1.82447241385688	1.891229869258	1.98614981687933	1.61722916155268	4.20695568950132	4.59502415180099	2.06571758296628	2.25170610518111	1.88095037819864	1.02199721548926	2.88228581484995	1.4654262444102	1.23871306006295	1.17427075207175	1.13860019076243	1.27811161635932	1.09706344484024	1.20111832413497	1.0232464776404	1.07808052174335	1.16544232186575	1.19746476519335	5.41163389620871	6.69973543186783	2.4070311240411	1.7989136271808	5.04104916542083	5.88084434045022	2.41777992748674	6.2632235723347	4.36233585099343	1.69105430445326	1.30909634909553	2.60403217155943	1.60834505767247	3.2144555787863	3.79578660818303	9.81152144464462	3.50387495356094	1.90372753517281	1.60163308240068	1.08120099103211	4.11594463506071	2.08367739018972	1.46072754721547	3.28482339050153	1.40822615648379	1.3960178542532	1.79141643253456	1.55068785825747	4.40625614430741	1.03331219339369	1.10169390414504	2.17558090324537	2.78904385511447	3.3624445354644	1.27592826390908	1.44111521372847	1.39603535853288	1.5456447661538	3.17556912086427	4.18522702419625	4.98599314309728	11.4013785280939	4.47195828229549	5.42406900398638	1.57438649716253	1.29889786738191	1.52860239141046	1.22331515192907	2.16351969902497	4.44823374739251	3.31357946913783	5.9353854587891	6.17162464436122	5.89804707933133	2.71839860572632	1.84760662034015	9.32160001378949	1.51244210586491	3.58938304205188	1.56995160515443	2.62399677778658	0.0	3.97523964184037	4.80123634572154	1.51281875870524	3.15592756336544	1.55491488920902	1.62598633996284	3.95982884514896	1.40879594427691	1.41039175665502	3.07411709528585	2.20215146958955	1.16176845428495	1.38239355155798	1.03755551490972	1.65022544274443	1.00745572136026	1.7345049857248	1.1877719034625	2.40814617014042	1.00481213852529	1.62723374055836	1.2867290316536	0.0	1.84477274166996	1.58345438020737	2.70957640432625	1.57654652360181	1.7690561284798	1.29394180935217	1.88464249784985	2.63293799667679	1.33049403209732	3.68987828513689	1.39469700730542	1.07507845506809	1.27047018127718	2.78840823405513	4.99795246992727	1.1348731938456	1.82433421153608	1.14443452692402	1.20936632619189	2.87304972429637	1.45661019672812	1.37211627779903	3.00292777872351	2.11472446351526	2.09235414409192	1.2817170047067	2.39070169502023	2.38935829456555	1.64195447287717	1.55899876748812	1.07061156758204	1.57064392635956	6.48807138567575	1.44402669719324	7.89077873150741	3.87064254599145	1.57135509920277	1.54851628659778	1.59038429784787	1.47952261788968	2.06753366938955	2.87770751592447	3.26486029232218	2.55269849719634	3.9525395926908	1.16013127809708	1.84790737508663	1.78769955304107	1.45946665728821	1.41366340351424	1.66366643738085	1.52461526867872	3.22239746919256	3.43965084673555	6.23592601332225	2.39834910018554	1.1177875175207	1.58238591860981	1.14308579848515	1.55667454232366	1.50732136760015	2.13112907240264	2.71956895981103	1.66534903164221	2.44787909857494	5.56080745438926	7.83952708566432	4.56654895375161	4.51352323847369	4.33211135233655	1.84544974427662	5.72648973623904	1.64747852779978	2.42189773740079	5.30757277640564	3.25837272600967	1.42903102245467	1.77315835765111	4.30081956507402	2.05743739540821	1.58159820060216	2.64101691058375	3.0632047994977	2.00345266037969	3.21943665439755	3.97791403238139	2.84717401485743	1.92414991243321	1.2744163337671	1.09893973724844	3.1405786861178	5.76050273991022	7.77608126626008	4.80159225001229	1.52906824841727	3.45015995504344	1.20586051048302	1.03169119165891	1.68954572150285	3.37920857764737	4.6980963040824	1.45730615468675	1.94452660187451	1.14537943113558	8.5211175636037	5.96186743474666	1.64043450716195	1.54080331165659	1.58920756356317	2.67757368822386	2.82824253943616	5.45063747497428	1.54533326276096	2.22077863548863	2.15103291253919	1.31354462344622	1.03545711535412	2.45512250166278	5.53668325325371	4.97331819792102	2.36551664214798	1.65236468685153	1.16251293306249	4.25781920839271	3.94478871726059	1.06007617779882	1.85464806828274	3.35990410165994	2.06840088377015	1.71353009368125	1.28636525481659	0.0	1.01498898849977	3.6727354218519	19.5936381764007	2.07359921743626	1.77960661536947	1.78052747858993	4.81481726115443	3.21675085953342	3.54464663389473	1.36513058152506	2.1645855105811	3.29521531322629	5.03927140350214	6.34232687691692	1.3486624735947	3.89537918820727	3.43721773841089	3.33518782789907	2.91055745489731	2.9450841879686	1.44217750893307	5.15750202630989	3.40964345968474	2.48559232570329	4.3627591753216	1.25873921563047	2.07001861873141	2.69124883225935	1.86769380219878	1.80386153199446	2.13228276392436	1.03786881261848	1.69781579564391	2.79074452297738	1.24371763145139	1.91848391100466	2.69427923225617	4.61678899248196	8.93298806851975	1.73929788908852	1.34872069340569	2.07327450851377	3.45357598585092	1.45581385055512	3.67330004575122	3.62064394399776	4.30804029595472	3.18157187061139	1.71410345496454	1.18554713029314	3.53034715656511	4.22860194586896	1.15877697403632	1.00854428572356	4.19608811647567	6.296762485242	2.3550157015581	2.81011130354599	5.75692205192226	1.43226485889459	4.37374301510876	1.15028190096454	3.04454369944148	3.07702172039597	3.66621815895204	6.48785283936948	4.52690681125917	5.84360526782295	3.37477412021938	3.56591175767856	2.85629780829305	3.74867109467529	1.61079255405562	4.57255419502266	1.3570318982665	2.44897960971159	1.52200192662457	1.17102252135927	1.06362564602421	6.03795077030726	1.33158180720749	1.08938218359941	1.2742419744197	1.42169532202076	4.1476634892335	2.85752627643081	1.70850222925861	2.92605611072345	1.97410730052264	1.19311246719014	3.48677511977219	1.27856336784917	1.53263600821004	1.06549744094538	6.39691893191334	1.89572023287157	2.31041649943509	1.60221822578915	1.98460173712473	5.3366070181425	1.24973651490085	2.6630609731116	3.4299478550302	1.65274612200549	2.63417641391719	1.87123411858915	5.64624401734694	1.17338839597899	1.33114643078192	1.13179923385402	4.21747882003975	0.0	1.12206198559747	1.42198344580123	1.63859397650453	2.2353346166507	1.72234280430734	1.058935441436	4.25536239401165	2.04446837580798	1.2107423523398	1.35327318602949	1.64981743006878	1.17343048970369	1.22918217521342	2.56043588097838	2.52856445255285	2.29198126556792	1.34056762880052	3.1660739636723	3.59588365667585	3.98628081070196	0.0	1.12823419710812	3.13884819947893	1.33131333421214	1.93350738393306	1.21123417097766	1.58525437371548	2.25792782542654	2.89493898569004	1.07805336830929	1.46357178734089	1.71385278692453	1.6853924568314	3.02901097139528	1.80992532465929	1.00805878974458	1.4007222584106	1.52409948495837	1.96319417963718	1.62471827810879	1.20160399747751	4.82989448064945	1.7478531438172	5.74533408857641	3.64584606971124	3.47157136511373	6.75181086669655	5.73107839336873	6.29357495548886	15.9622776804252	1.90065400138502	2.54062135098883	1.47710123805702	1.27045854499198	1.21162321600277	1.71598090497146	1.20660116258658	1.62954947993669	2.41819765844326	1.22120927774931	1.39194053343232	4.48336570979201	3.28623194850366	1.34728805002739	3.91162997718256	2.29072037185818	4.33765459911377	2.02326454187051	1.02170785305431	1.73552908618239	1.77570977619168	3.55670121132715	2.3352750786977	1.17972871228235	1.56588259908663	1.77691361007234	2.13503577339194	3.03702201665018	1.49481594575252	3.36978094335244	2.13057075203919	2.27954865314859	1.3186449171596	2.3584115143277	2.10116424906767	1.70173680586883	1.03199594044206	0.0	1.50161794801703	1.1640328691857	8.41101446675799	1.20986327424998	1.28626063309328	1.30108022450929	1.19590954208924	1.72962043203286	1.45283814766258	4.05464118058337	1.90629140286658	1.56457465378308	1.86625703183894	2.37344011386619	1.70245206174303	1.88443465619439	1.19029694811542	3.32537075438399	1.34990097291155	0.0	1.09415055045256	1.2734620437144	1.43119499164202	1.88545467616421	1.57773338612341	1.48059859460092	1.39746593861295	0.0	1.21081834833528	12.4026593930778	1.49263701633921	8.38733225038086	4.34083245280184	3.06219153944617	3.23379067365162	1.07594383062451	3.06329878070433	1.04705066832108	5.52421611788441	3.86797678847314	1.40374014884564	2.71719576372393	1.19614569210086	1.17405988785719	3.60931309484749	1.89602400182007	1.53127392674492	1.03992379140116	1.26709820266138	1.10340669814969	1.68409151566866	1.59735190316079	3.54970807533687	1.27898118304361	2.07077044986037	1.20586614376022	1.17168918525977	4.3538835347888	1.29529458839206	1.4798352003216	2.97013291461303	1.30098113675508	1.71529199454025	1.44273182254112	1.30676418193122	1.2307976420437	7.31556565513669	5.25265655034412	1.37839647627373	1.29757465208949	1.70049409743944	1.6497060935424	1.14965300250159	2.78225931317208	2.53422090857143	3.86061511875649	0.0	3.9636572165666	3.33132740596315	1.73568730238978	3.66153175153211	3.10961479726272	1.67008940729322	5.80089614912443	6.46643428424284	5.61936511202567	4.03869084782299	5.01437630133474	6.40762403293658	2.73079402687963	4.78159424159015	1.20158865724261	1.76186944287923	1.10379760530446	1.51288515554253	1.16268173875312	1.19112228054867	2.38008025361046	1.73129878825075	4.11459639812827	1.4439739969963	1.47816873707149	1.99660911466675	3.29842453064949	1.70531185644506	6.0806882185086	1.14277798393568	1.89705534535364	1.35735442439178	1.72524443417768	1.01282714103792	1.1635473186424	1.88313978567935	1.4250830048419	2.64233112238897	3.68193536310671	0.0	5.39275185247113	1.30405414714319	1.21521201888288	1.38705025405457	1.29383456725549	1.81792566152457	1.74430944407522	1.86692295661292	3.10023172906534	1.74805619631543	2.89025125176787	6.20305377900849	5.34186278300526	2.74557102705908	1.71959596807653	1.08118146710522	2.19381434812143	0.0	2.82274075355324	1.48642645858114	3.57503242160739	4.06653569579038	3.8521923143593	2.77208060481521	4.16677930169241	2.19734861496897	1.36400984694691	1.79316190693834	1.1202370435631	6.25735150371827	6.45274597342295	4.37874554056585	1.5023657403088	9.18676375193358	2.60031063164924	1.14645502774232	2.04245539664235	2.28036674612152	2.13467511188592	1.69425328218223	2.08095917196879	3.5317464156224	1.0969820910301	7.16397876342079	1.48910442424283	1.19593454185802	1.31516009950054	1.76569775814891	1.17127992903948	1.46128161440247	4.71029060353859	4.74965089287547	3.26153363771688	4.45281077283113	2.23069006568993	1.02256351565999	1.10632778056068	1.13411724296692	1.1529015159694	2.90670906993654	3.64232053662629	1.03211869277597	1.32294438639331	1.12778091194287	2.83767416659012	4.2382830017122	2.49183219737463	2.59239034127234	1.2898985869153	1.25776764775211	4.03889764659588	4.44441729339806	2.34454480115249	5.45472054226268	6.00286009467061	2.1618275533608	1.56241390412818	1.08575680986671	1.74531179631123	1.10034028297064	1.16517139484128	1.92293370937896	1.22060309756669	1.03799693116032	1.134462078319	1.13398894710032	1.21876952197015	1.17168452908299	1.14963323759124	0.0	2.9767885495725	1.43832316968239	2.41961280237062	1.45252976768894	1.19679484876487	9.28474130341745	3.1642218116822	2.6473276270106	1.79301190209489	1.32194119416493	2.15458858925894	1.97882709091108	1.57523542169111	6.73801008160317	1.23864859129369	1.91174792534387	1.81313396981741	1.17656042568966	7.7725560426378	2.43029538684243	4.99989131088617	4.59059761673573	5.78556237951353	1.79206207256745	2.62786472507601	3.18222220987692	1.55655456915418	1.42907819171579	1.2482472303617	1.6167313457206	1.26180872514266	13.9156699235843	2.43832291392173	7.74463997009642	19.4097176335804	1.52601366620577	1.89391665141253	1.28342210318251	4.50881652815307	0.0	1.21691172249408	1.15730033121076	1.16243376076506	1.18497546137271	1.08849644326913	1.43352371364665	1.40079201765079	2.25491918628373	2.20955774270464	1.23544713909358	1.67809270956201	1.1847537509149	4.91619772661228	3.8023654312478	2.72815836700072	5.27627892706353	4.12999990166039	1.99964080186339	2.10196132202233	4.76543488879468	3.6009151401067	2.22998445122272	3.81715273224386	1.85749549674607	2.22355509701829	4.36123968307123	4.3749661951632	1.69064211554253	3.96425609029428	1.4923259894643	2.48862897985705	1.08768262868036	1.90974696421889	2.12811753512468	2.31538363177174	1.8152843505854	1.56697795873626	5.17254811274366	4.75271968323605	2.92828428941467	5.08772231564362	1.09144917981154	1.2337875402245	1.84096971868489	1.53102913314425	1.05489447713757	1.02013052600751	1.62082307846485	3.40336070352771	1.09846948096514	1.12319379640957	2.25603983470919	1.05729882110107	2.5633419765013	3.68143674364332	1.45247572687196	1.41154160274951	2.12996235320884	4.88552288550892	8.64032264227718	1.0679052583333	1.84300772603987	2.40403535126084	1.49047767741866	3.67524768754941	1.64847973006678	2.80454711874248	1.28229138220326	1.19024168297074	5.79862326701077	2.39114862952387	5.03396725893553	1.30546812983924	2.90696836150261	7.38128637849173	2.14298203908101	1.60385509968973	4.72226642870946	3.4389172951403	1.36278763893107	1.65641518872449	4.35700705387509	2.61542898026928	1.12207776738298	1.17962506908485	1.33400510755352	1.9672951139309	1.53730334215323	8.04267511195899	2.29752394703549	1.94540303916565	1.02579167802879	1.8812379167389	11.6606279562376	1.56263247256531	1.33189198815129	2.62085773245637	1.58824881123976	5.38476724210763	1.42323373385091	3.80141982927136	2.10829061264459	2.10579077235451	1.51318202714616	2.1501124414396	1.68618364648216	3.6511931461174	3.07701363544519	4.2488511642478	3.71664036183378	4.23444808761154	5.0911637549052	1.2040853476519	0.0	3.9117330287297	2.878694783976	2.10000553319146	1.38818903729161	4.93977507593453	1.10233609551702	1.53700267567384	3.60510179620044	6.94757407307794	1.81797560050333	1.89088604734943	0.0	1.79530132229354	0.0	3.6469172435075	5.76517577831379	13.767123276315	1.36626027729169	1.21532988105927	1.25360427071434	4.37111119501126	1.50503185860594	2.77510528816875	2.71591540347634	1.73238683068095	2.84546836522451	1.40993518938602	1.88222186651445	2.14444244066637	2.31049924409724	3.78741144677221	1.45438834218129	6.08899490013885	1.12206658637248	2.9616759983608	3.04302016759485	4.34511837730384	2.17667684631201	1.21866536629985	1.84566579795885	3.93074768970984	5.23268101287853	4.12039215285033	4.10051566476304	4.4606805923161	4.25526259388498	3.53196321657307	1.3899171205825	1.37189208417709	1.34490027100853	1.15878519901113	1.07216390476788	5.26422379904061	3.24886129493938	1.57616412327937	3.22549230367191	1.11822239463926	4.50330944742624	4.27292842238368	4.7129747881021	3.32385310078637	1.77118938444897	2.45065573613063	5.58074622873314	1.52965261544252	3.65970578559989	1.99793383099629	1.92689028989128	1.9392365067205	1.57408025396315	3.10524245890215	1.32560315946124	1.27767474208879	9.94541985192787	2.10715279613427	3.65092282119959	4.39487463125425	1.70155220803024	1.71426927440148	1.30640822222463	1.24099323862096	6.2593691680769	2.35288867642351	3.10480796814137	5.46899923059517	13.6516840425816	4.28706507799221	0.0	5.81351874710401	3.04343793856853	3.38302844224352	2.43807637048341	5.18120560837594	1.20470455123174	3.22774771712063	1.60418961911189	1.43930761957866	1.85605775424331	1.35531815041071	1.27045976103081	1.06858156342158	1.29101706365373	1.17690183162271	1.27791292154948	1.1695433813537	1.1953782263267	1.33848333376772	1.09288597167428	2.68615285710753	0.0	1.15631463625351	3.0480744066099	2.64643674903431	2.43191847839816	3.1705895223043	3.32048521539542	1.9935620380117	3.91626991126063	1.88306983912589	1.06330515653506	1.31617312473269	1.85210866820611	2.66548982417559	2.05129625853847	3.82969862974415	3.1561661473002	1.26248740885971	1.66856566726632	2.05949755929767	1.42387156754426	7.35049871273378	1.63753836231093	21.6145809213828	2.82442965447551	1.22544762971967	1.98963920673187	1.6562057312324	4.45807813204923	1.76558737677556	4.61560254384265	7.44815732018732	3.24916657965211	5.49397071858868	5.17916897674418	2.52276539988286	3.14196543810593	3.64757804336413	1.21697678196176	2.23398747956558	2.22288983335059	3.92814531418595	3.00189957726725	3.0996179567744	4.76597324217632	3.867304585332	24.5790158219452	3.41704170443029	5.66595000414361	4.6303538533212	11.4511020720387	9.52725251273842	4.11825290095362	3.55580989105637	2.72206026539118	2.1074259185345	2.00085304412155	3.43837955074579	1.86505424714063	3.34742369471285	2.46650295316269	1.44648873020258	2.42458681016921	3.30329601367488	2.19935364355321	1.64965385394847	2.15534956007947	3.31433281542172	1.28705093234335	1.60106179869284	2.07056947198109	2.44192730408921	2.44938069320536	3.28811933439047	2.02669291732726	3.01435016527782	4.0479308982555	1.14021014652017	1.98335543966746	2.08767378592537	1.32541575009405	1.34024387956881	1.8220509167304	1.07028242782346	0.0	1.49068315961321	2.8547845239353	2.71012767594383	1.61878131765201	1.4529670153228	1.96005211724843	5.33454663404119	11.6444587034764	1.33308127999986	6.54018071820763	4.76517634277995	1.72454233956222	2.09075702490792	6.18277489685876	5.56700223179581	1.12786922282613	1.56378531259792	2.1566618316502	0.0	2.21338240599677	3.2190903703698	5.93341678346056	2.39476912403101	5.88274836244323	3.67919932350984	1.37513692587968	1.27159541589036	17.2498974970283	10.7504893179676	1.41623676350801	1.23541339230186	3.41364334523171	7.67076892264911	1.04634081113881	1.15211715387191	1.86069098854076	1.35464439356703	1.60953879422589	1.69075723846969	3.16203166409399	4.00579382208019	2.29141706706951	4.41336903897682	3.56112110402461	16.3758570669019	1.83057711473102	1.38513561937866	1.00203956240917	1.42984458442722	1.24646563410093	1.57372430895044	1.32392630689216	1.56362506634494	4.11821614470565	2.2987153364005	1.97502069642237	1.41551868626531	1.44780795823811	1.4369691677737	1.64641445730686	1.07576697316377	1.39497054789405	2.51689525709846	1.55227849847455	1.26078717333522	1.21113307817197	1.93919890450179	1.09712958806888	1.7938224107326	1.81143768836849	3.94233848036939	1.25379865367125	1.1976881454303	1.72524010687464	1.34298494993782	1.645783695927	1.27262700973185	8.76609227016933	1.61719530085813	1.67416617886457	3.73825701012263	6.58611567090275	16.5998978636861	13.7567965852989	1.39815377195888	1.08514824611162	1.6704709810289	1.11414760614565	1.32039518956647	1.13399776462337	1.80955927472797	4.45976275315669	4.14353180993659	4.50847722210849	4.3955398464776	3.88969639240013	4.62138776105835	1.20570867172916	1.05703703777218	2.2990209088339	1.3926507407999	3.06078037080391	1.69545074530504	1.82647058055942	1.28796062353508	1.66466043380136	1.70131703054862	1.99016590927716	2.20440552714757	5.80048294809221	1.39854594763253	3.36654238603989	6.60722248550131	11.8636076515659	4.31599295483429	4.61958425114751	6.43355418833399	3.81944229347151	3.67357473236412	4.37686634835975	3.19041999551036	5.08372642522286	5.49141455603546	8.33541147888358	4.78501849625565	6.2274197242534	4.2527653425061	3.48095624352215	4.84916439085796	3.38952415098723	4.1906998860208	3.63677997612891	7.43177511067779	5.06550446997962	5.6517642108427	5.16831823473323	6.1817763963269	5.7398917253024	5.7500433047246	5.8633243937383	4.06126089366866	3.7776976256524	4.42487792468542	2.27724639124939	6.84310647292994	2.85153230439809	3.34399975479352	2.92646136719054	2.99601792825128	3.46743678133308	2.7645004089791	5.66537300707065	6.60319011585022	8.10702514807794	5.1556538759316	8.94173499427028	5.72985358387492	17.3580730973795	8.22857776197706	5.67475631487973	5.42861112431161	6.68834670127751	4.34591139331931	3.13620010741865	1.73587023138013	1.06541712470749	1.07715062899694	2.75361019773699	4.01507440088396	6.20016250868387	1.41942720238313	1.76231923453181	2.20104373954278	4.85492882724354	5.17866518724183	2.63252712078512	3.29387674186182	2.94903426229942	1.78821339779121	6.49806272072678	2.16441943636642	1.13614830105514	1.68738614885524	2.36845361567349	1.64818150122787	1.86058018602355	0.0	2.33767376034376	6.33896154959346	4.35576805428	7.03359939209814	7.24324152975657	5.90508872615069	2.12735973720691	4.06260914684582	2.6285493168873	3.17421586145352	4.70863212280216	2.27461797525548	3.17191836027518	3.7861625405682	1.45582309432474	1.03388213572601	3.54176219935763	3.95157888893489	5.74078042961612	1.06275418284275	1.04429516765349	4.76219790050804	1.38154771303701	2.14416893550411	3.30250180640173	1.41075781789913	1.20713147561752	1.36538196004855	1.51048613257961	2.08874857141938	2.02662028624005	1.15327831153748	3.03226426850432	2.17503042564652	4.35231075595821	2.22333971449807	2.0881684681872	1.89089173946811	5.57697060827075	1.58359751111624	1.2453933042121	2.08211383768124	6.26612481551361	1.0448190608522	4.20835605347999	1.52674852209579	1.08536011124852	5.54512230843963	1.70710248908283	2.00256546474809	2.16450739850191	4.71695381368691	5.10395728677582	6.33131857946372	1.4928459248013	4.43933918152388	2.83870864993943	3.13644303840456	3.39434714643168	1.68071327520873	3.33136702005442	6.62104517285696	1.23210172444957	2.11919158002482	3.3322828365929	5.24487683370422	1.27526645844302	2.68767871855143	4.50164545308676	1.90911850423591	2.40763250898145	1.14699201566603	1.38239333292262	1.24034596806415	2.60087823547807	3.44920032741832	5.40066382494254	2.4174129955113	1.09096011083113	2.81306952975795	1.91111072522083	1.05914496712536	1.3241788896459	1.07548299949075	1.68315295937099	1.02848077533737	1.07313280987192	4.0393790658219	2.24591960021463	1.27214110883597	6.50440050252626	1.18623636451572	5.91540391068329	1.43862235135344	1.47903504946633	1.75402543759932	3.80990824853911	2.05523553786247	1.19679171085359	3.40474512444966	1.99666283300967	1.19609193002616	1.56562152541587	1.8173857025593	1.65825468912388	3.12630889121983	1.64623864339057	1.45811007467269	1.26357236065897	1.22613609382775	1.19392859044714	2.13233705485359	1.58446861577796	8.82177030420518	2.91415815585468	4.62305591529181	2.02334835548316	1.62142948752709	1.66467332834792	2.72231868256156	1.84059241367668	5.06623413025328	6.00353336446898	2.07207616684625	1.77231445359633	13.1147309131479	3.26952738185222	1.74103253969835	12.960193174284	2.1789915692046	4.62976206348143	8.09855354799505	1.24296322303024	2.01944093981788	3.59681962425716	2.97540244825474	1.637667944526	1.04488102142101	3.54491430785553	4.07788770784563	3.67580571393508	1.12880372808641	1.17069876324089	1.05500793615475	1.14815340845914	4.20906782622937	3.74794355587253	1.3904072570922	1.53365867345993	4.66731828428291	1.65020450290582	1.32610795826534	3.90627682276367	1.50594169782196	1.690939569132	6.03303767643127	1.38396283088823	4.74645570794172	5.4702852000581	3.49271358811122	4.77423617210525	4.22540663011459	5.65736558649577	4.09860432553783	1.82317365991459	4.5312498199646	1.32698145800274	2.56641977791058	1.80086639938446	5.78632297133805	1.4617408407376	1.69828323826475	1.7577459731711	2.09478859404193	5.02479095146384	1.10555639070813	1.46525306173881	3.03516706173622	1.40240274741486	1.0738683000081	1.86981044324001	2.65812164556021	3.6324143308782	1.17520537596254	1.76551889205412	5.11150617648118	1.95129776712927	4.06109108758921	5.68917985082111	5.75715997812609	5.36519218430907	1.90896693715175	6.61403519013091	4.0954069608675	1.78064298211124	1.67393542620558	1.72169869268302	1.07430129974216	1.21458256279608	5.29010903393942	1.57695103287377	1.14088727896725	4.72085376289743	1.94686678413331	3.32827894434759	1.0689067413333	1.00319770599175	1.90783929560752	1.29264477487221	1.47704610549921	1.94306740982861	1.32747792551554	1.24978675982379	1.30382615392562	1.28448201304249	1.06503010506549	1.49820193778904	2.78019730374154	1.14281078394522	1.17497526573248	1.34223065930192	1.34427964926504	1.28741671708449	1.04222811460934	2.02224854660593	1.57947349171698	1.3842126166033	1.27423684566161	3.23036516418532	3.25425766847629	1.68928055902462	2.5540929689716	3.55908257836112	1.59249867108247	2.58518113888938	1.64871077247106	0.0	1.30315042844183	3.88326589806996	4.47085620635664	3.69160168219991	7.81685549299849	3.58863635745338	14.5882201412064	2.3424280037823	1.81766457550961	3.70877336197726	5.98664799444584	5.70472364400305	10.2641959307828	21.3398313951652	2.82203586823847	7.61925066829399	2.27046505985887	2.11073254620598	6.70001405316742	6.5155684928671	14.894610137473	6.27742680144705	1.17040453993982	0.0	1.17143000609534	1.10458154745735	1.5782957034813	1.68070834783566	1.56091519271969	1.38483377161844	1.83067225304797	1.3419444229898	1.24437736987892	1.2833323881646	1.1969033454223	1.99314453605237	1.4564054722496	2.80163709291285	1.70097922174995	1.02002560342378	1.22887908785597	2.78763312822699	3.59572798216726	3.53179560571607	1.49577474701021	2.91532680146443	3.47904391566175	2.78767924471711	3.9354242336962	7.00853918868706	4.6519686419209	4.88363436065243	2.27266917159422	2.65958907323887	1.29952189684254	1.9530198277243	1.86771195147413	2.28512353195897	2.70335014951261	1.32303625439219	4.04222053146149	4.41471749628677	4.57723278657268	1.21836352238861	1.71140036434468	2.3052059974796	2.0450044606632	1.13871433565945	3.47318581373849	4.51565315642284	4.77218179038764	1.25659450491858	2.49196668030087	2.76134931740916	2.76293453341716	8.28218001045858	4.7443428493304	11.3890882595209	5.88602224215227	1.68558943537789	1.03439589177462	4.75948713845996	15.3771072983941	2.45297997182097	2.68662207671786	1.20639887767758	3.004495851732	1.87226086226963	1.61732519563021	1.48001564410803	2.56589401242871	4.98617951801673	6.12360925644754	2.01334014470543	2.23493342058143	1.35126787437225	3.06031942334905	1.07015845849346	5.78487466336431	3.24495513957678	1.19321123605571	8.10731766013151	1.33243810780462	2.8829488843505	1.0850501442741	1.65009531153083	3.63946078031755	2.17390717511108	1.31465677560347	3.89934148960889	2.06368688504167	2.50860756599548	1.47447887703689	2.62022336788678	1.20769120640965	5.2545950284576	1.90729818057606	5.79426637209929	6.37143984550498	4.34897024727837	6.21202474014312	1.41227851742813	3.51584641511513	1.49598811563441	1.65552222339766	13.3161133521983	1.21117720350615	4.26201148136824	2.01352388464658	3.33661661529302	5.34856249116075	4.32546074748191	2.09209050906053	4.03525338801086	2.8625623669597	2.06275285663104	0.0	4.06488814462795	4.05075241861769	1.1035200985278	2.42043245921305	2.60063134451616	1.31984137250267	3.06050582557918	2.14689762134445	1.70118947051227	5.10082710383678	1.15923599483746	1.15821467996174	1.42228269399913	1.55917669533778	3.9412608285409	5.23768946361994	10.5005509946511	2.45013797462692	2.40759584916873	2.94770590186412	1.36562771170979	2.86042138309391	1.7443759552026	2.47101579724839	2.86786756867529	3.64733527334546	4.09987711837563	1.9427538846905	1.0979416390953	1.60078194793489	1.81128826085795	3.22851309858926	1.75933501708259	1.23734185787448	1.6239012031262	0.0	1.19971898225722	1.69678597701085	1.68174094138333	1.36505707338184	1.29569953911039	2.97145601624682	1.32943741023127	1.40419769304777	1.37126847460049	3.469052048988	1.30987298328817	5.51059031891236	2.05335323664806	2.06264460953321	1.08733077861121	3.37690247346305	1.23929688741021	1.39775797972095	1.20918512610841	1.06462399824922	2.4887267692242	2.6328362214231	1.69120408018694	5.07246597941195	2.09302245581912	1.22496664891681	5.22773653980353	1.48658910275319	1.97404117527116	1.17747070159622	13.5488327692887	2.01007644219316	4.42101917016535	4.63063606964633	1.69017477819918	3.13043060428058	1.18266404365565	1.04928058375913	1.54202648922443	1.68578011561335	1.92324575783007	4.53123352108401	1.49043262423797	2.38610223753511	1.55600104907406	1.21423472487159	1.99908627326852	2.3545322439397	1.4874946584466	1.7685102485974	4.63840544593149	9.63743056565905	3.61390679235933	4.37781361191834	1.25297842494652	1.90373839204101	1.57578313269481	5.28603778185175	2.21261043098754	1.84109933710747	1.44494414903364	3.37367844345071	1.75883109065321	5.05814461834397	3.92054364433899	1.24752082191547	1.19361111077196	5.56285154380317	3.64271051862159	10.4491692316324	2.14716391395833	1.88634663342426	3.82924980687564	1.79746028887566	1.67011779796748	1.94365127220964	1.45489470117222	2.20831256456112	1.18888162454248	5.69127390132118	1.65584158104877	1.41017991929075	2.21025174444897	2.26997915316	0.0	1.23168622380351	1.54890993270703	1.76489566483034	2.51240623527953	12.397512836922	1.76056268966393	2.19362861173857	3.46132251832468	2.4546691615387	1.85326941468756	1.90843069450651	7.00560581442219	4.46938306588337	1.33244199347024	1.20871015357523	1.658256934367	1.56808210285929	1.14600553273881	1.21691618865579	3.86249326947024	3.62936416084138	2.01741766113909	1.66705342993337	3.5510191491039	3.85212392561695	8.44003587416986	4.76237808098644	1.5386977681403	1.24033669012798	0.0	1.34489773140299	4.74269490057787	6.61415797494273	1.36130952527077	3.75368949723516	1.31928023008181	1.49685681785217	1.39662027431492	1.27335568868186	1.59015208492163	1.39256589825488	1.10856031884577	1.33831550874034	6.55319561165784	1.31008292575196	2.09855991724154	3.07259042145465	1.10876211188114	3.80796357637318	0.0	2.06758093530598	2.92690689891722	1.15409549213682	3.9629824986067	5.32644936553389	4.01167339937244	3.77269127326487	1.45256986080444	5.51047392455654	1.4685087237202	1.43897429890209	1.19354458217052	1.36005649005584	1.0402055459439	1.34140277398987	1.20488514702112	1.32948475068743	2.41160280075721	2.46374006593885	1.55773795025605	3.52325962708835	1.11560713563907	1.07783833408624	1.26590595459164	2.68871160272115	2.36748522817659	1.7713125016057	0.0	7.3813779296957	3.39820188259481	4.2716811529501	3.30515787580633	3.75234923069757	1.32381370042471	1.00376619540038	2.68484195896207	1.84027453885284	1.84479065666786	1.62230286529833	1.77421189789457	3.62929519928134	1.97690542303122	1.91132305964052	1.8645570855029	1.2185265363755	2.03355016473149	1.60600128033934	2.88156851887289	3.08982686292545	1.06193922351845	1.03587925597488	1.65362634953474	1.30055328138573	1.23823591506611	0.0	2.59090139662384	1.56426796311637	1.81458313205232	2.32123201240423	1.32376284273926	3.86925961269676	4.28179644557286	1.42315477084093	8.72515372421625	1.71740156605096	5.89605260082976	6.03958607432103	3.35242271852912	5.54892229906643	1.7461007943476	5.30597160627302	1.51264234170169	5.55691055401494	8.15688520408459	5.01636529899689	6.42956265186616	1.14880641329416	5.92986466556646	3.44288673250396	4.24286905460486	3.94898492221003	1.07586690969355	2.06508852393998	1.44620653894655	1.05911790956211	1.04067939244632	1.43422538285551	1.21599946379977	4.56528740879909	2.28443517339334	3.28268160677399	1.434572588315	1.46064981880386	2.44085407501649	2.30036316073121	1.04812112220319	1.41859916041764	1.17533939784222	0.0	2.1236278674715	3.643033157668	6.479934597215	1.91538522768682	1.79798335357735	1.24536248507394	1.37491671501895	1.3195283993428	1.45991069595959	1.94521270040313	1.17230534879657	1.69316565671051	1.28558079827045	1.84856240252245	1.46255261963033	1.72459306076769	1.43325990085349	3.36059217066208	6.39601838208138	1.44328303392194	2.57420223849016	5.65171061245645	1.24895326181777	3.29181962548873	1.32134834348923	3.12335287050073	3.32404850224983	1.55519057413253	1.2986582701482	1.07076296391575	1.14818702341683	1.76173993854322	1.46886363201189	1.78438088567587	2.79968654002346	2.26232319375954	1.67335126388138	3.90001998013061	3.36622999955462	8.00801651720396	2.53909867459901	1.92569599695542	4.10670520983788	1.13133455155534	1.27339021103876	2.18495555821926	1.64727181648737	3.84349740586643	2.99428773832843	2.47350770883498	1.43207477272176	3.04907051891434	2.23742637022547	2.43394894664735	1.98530431888364	2.27301934724944	3.08377744192791	1.00220984696335	1.91269642095322	1.48215762705811	1.35491318759663	3.33350829631546	1.3578469576924	6.55958131947973	1.97279270563759	1.98440531092043	1.46220668439325	1.46817666444274	1.68677410831676	5.05350530017423	1.57447152437675	1.47394158647648	4.48300295619631	1.52436904563595	3.79331426391611	3.57319975262326	15.8787315174314	2.31396334115109	2.07129086034996	1.90438259451512	2.54336321599205	1.2080749696679	1.78267209465191	1.71588487251923	0.0	2.99011290627712	6.37539137973984	3.12400663956024	1.62148256989808	1.29950725757519	4.87366309533205	4.12345643804363	2.15622436589639	5.43546139085607	2.56137020376779	1.19573328640438	1.37414750841899	1.81596906801685	4.4235090853893	6.97260130786744	3.96944599859458	3.48628842084887	1.64521177699484	2.88214842056573	4.37407441087557	1.04900309152817	5.34099243319393	3.28451141953142	1.95445042955814	1.59654419308663	1.28823151672701	1.33173916470268	1.43747819911351	1.34162361336339	1.09300686982561	4.75966080347569	3.23508992584546	2.67724113750583	2.11972297211157	7.14296241570793	5.3144521627921	4.40127699544672	4.47930027461375	2.80701823759712	1.05238554364726	1.74033801391076	1.4039581008461	2.47993587421281	6.78332574523603	2.81687027286103	2.54225751965586	2.88341042060959	4.97778833956377	1.208938642709	1.44495361302511	1.8954161279038	1.70521379100223	1.28191144703676	1.38412432310169	2.23925209100298	2.60118767114501	5.4350808231528	6.17233275779595	2.46399969435682	6.93447868497617	2.31870536126683	1.82644425015939	4.56273894422825	12.1585037387451	3.03510769397154	1.23698761873711	3.23289883708698	1.47374581575681	3.03668271317545	3.22315316175266	6.7561928446916	5.19462757728459	2.8237390816177	1.43612488546414	3.06435637508731	2.99706952414891	1.35809438635624	5.35657563521513	2.9628242305087	1.05058985348573	1.44477116201033	1.27749505701205	6.0935515951351	2.71086024591821	1.04493828379759	1.73001014353683	1.23051236481468	2.96016892472275	1.26199779302882	2.68120318410965	3.6307425906412	4.29277346462073	2.05835648266693	1.31453082643008	3.43682295306613	2.412722607538	1.28166579831578	1.59262040775265	1.62464135809195	5.89193772089022	1.20685490202782	1.21244597072573	1.56253852928798	1.28158415046758	0.0	1.22075754249112	1.53657222162515	1.13391545740211	19.5711744707524	1.36121708432883	3.44215170122626	1.6463529019213	1.80249083989644	0.0	1.58012981612824	5.04825700059468	1.40721229627922	1.49002775455645	2.4056247916495	1.43003725242309	1.26658315657763	3.15864199482695	1.67384773603243	1.68053742681071	3.66046915535222	1.60956710423693	2.69404962244888	1.30596214683986	1.32345421491647	2.99485854376592	1.80803135329623	1.67112559363542	1.26132473656348	2.1363612607429	4.78817582705246	2.89008018364422	1.25763342906922	2.0013520164599	2.7821194789354	1.55855848553645	14.1299484419313	1.67342417407238	2.01652887835465	1.96850873249151	1.23888879307996	4.75716912109784	2.47941301133991	1.22602601258796	1.36547032876739	4.04232600525013	3.7109856174735	1.90943271091407	1.41818283135048	4.69483493332917	1.6844837370583	1.01818624426854	6.21897115876108	3.53057034007198	1.05419920912912	1.32845799144203	3.90281782064985	3.54137571506492	4.33289863461209	1.22594311678363	4.70071591818174	2.31407437132252	2.21905024432443	2.81140781304813	3.67196110291231	2.41217778927544	3.03393152234225	2.92017762474821	2.12912467280138	1.78285907784753	2.89310224654875	1.94817377570805	3.51979270401823	2.74394256052245	2.07508826191707	1.54084319059395	1.879281724395	1.09876519789576	1.1752517886047	1.11458111323274	1.26143559553056	1.46789233584892	1.50261682930132	3.58567259141351	4.1339507622147	1.00447842137972	1.47631322424932	3.02588604913918	1.23161616825113	1.11432568107651	3.22424454495668	4.42910326372373	1.18922958630676	1.38729405178942	1.82607742822991	1.63631721795173	1.32384607891451	4.5721619970127	3.72380201499874	15.7006824642954	4.0890844083029	3.12182395159623	1.7656059286786	1.46996808260069	1.36583255249213	2.08156152092344	9.20866392446743	4.15118079492468	4.28085293777689	0.0	5.11637645437041	1.24735285194743	4.30966474182464	2.84496435787224	3.70017730014665	3.01755851587024	1.32460874787436	8.13457327295618	1.18891278649586	1.31510302769024	2.41176233547903	2.48321133647383	3.31615663982171	1.58202596887316	2.96847667926153	8.08481696375178	4.05302421100815	1.50913669535749	1.63764594055643	2.72299793533761	5.4935794923409	1.17471545548699	2.53423273034248	4.20083907139402	3.70152388197518	2.68002115159086	5.98868057524779	2.33351598115943	1.83795212555926	4.53174987676042	3.76960577370373	2.21061280480942	1.5753744625705	1.15808693669132	1.79600510243768	2.68639193645439	2.1626461294284	5.35250581315816	4.19331505512919	3.45843226933163	6.41442130233901	5.60442803706872	1.94779200803931	3.44320237160281	7.74898961908558	2.95023417368149	2.11373065483824	1.0764347087155	1.9152792786972	4.91809513262655	9.21160322239655	5.46346176744085	8.6018988289949	6.13837431835952	5.11260798026061	4.34938260740605	6.46671545978224	6.41128149868525	7.43150933413331	5.94174038161475	24.2065284206725	6.01322177753755	6.96381475874529	3.33663953471645	8.88047138719414	3.37739501456778	5.46034100561012	3.73481317804249	21.8116003670559	7.61464177611222	6.05702796992583	6.92513121595735	3.8965838003779	5.30714945442365	6.87951609728086	6.70500622884103	3.4200198252053	6.673430543853	3.31589206396708	2.2538231293372	4.75112270484517	6.15049546752777	5.77569612717776	6.17405516214734	5.12763308535806	8.01481682436612	7.04455488324999	6.84248368513412	2.72596295006521	5.96631114790374	3.40150042382639	1.82507322951096	1.04063719703527	3.13878324521196	11.7800167291773	6.0856802048001	12.7522960682736	4.85757533265603	4.01716976180146	13.4612678558194	7.9129401121126	5.27824528236004	6.24787837575003	5.99425657094929	6.99583783135376	6.20282848634401	8.12343895229893	2.32618514399781	3.88064384482744	4.41320988690587	6.04399723179598	5.68099035584325	3.75172483746648	1.76085005172453	2.99266241913496	3.08165316266453	8.18259918307487	15.3514141299373	14.0900316407009	16.3031252721401	20.1838330361088	21.408793406778	14.5501598518687	17.9916425570065	34.7918432106771	46.7140419691929	35.9083290283514	29.2611158794623	37.5216729708151	53.3576819514909	34.342877777191	1.69225037743681	2.56570838414545	21.744344708376	21.2329633799357	28.3300953693994	56.3255814091256	28.0192401427337	39.3869847122034	29.3451193246649	2.93392225198505	25.0465860239649	6.30338464833395	1.45415768377299	1.567110890873	2.31229103081619	4.10823913000305	2.3481188443474	1.58911319613589	2.40835550422924	4.03676023171833	8.27825793420524	1.39738692198286	2.71265650224296	5.74669614429221	1.51555203642961	1.57814508707891	1.14624896049168	1.05572447615326	3.40960421323791	8.95823702754782	3.09470241344108	2.03802618897606	3.62635651472895	1.80331868358175	4.09725452112879	6.41441230357103	1.1134110550292	1.20861710746682	1.23111850611926	1.69540025249208	1.22932143243229	1.09713055556454	1.98850878201759	1.75436730723457	1.08230060755793	1.47794097310826	1.49430619777394	3.46950755446642	1.72757177311965	1.57007678528048	1.33857988100802	2.01522293184804	2.32427258339039	4.48425111600494	1.53431921087448	4.47323881173658	1.18248135324269	1.28233165807853	1.33452356582083	1.46915088537356	2.10254237936849	2.12751653426675	3.7387974073125	3.39621011955362	1.14551485162534	1.19477570077953	1.58410806816609	1.30119030966667	1.01596206513932	1.02681425145614	1.65294069585974	1.54354308742914	3.51575788487191	1.03276167211696	3.38559510587825	1.77932290407454	1.49667645529077	1.85402296943248	6.9998203260113	1.13721692651023	1.38976711490959	1.02953826484163	1.35769177371584	5.26464070766161	1.10356750408707	1.16353121348298	2.3214107674874	1.32476646510065	3.29118987540494	8.63045998733363	1.9174287562736	6.40576074242369	1.99014737799759	1.91907514450867	3.98281918365924	4.57280272721787	5.11541053875056	4.59853336093475	2.26657337808627	2.13617492856375	4.61239112975155	5.2226843148084	1.60596919010988	9.0716849850168	3.86267359636099	7.80464033785222	5.33665988067262	2.48833044985194	2.0730051171326	1.34187915502969	1.64661169276886	1.00685071561211	2.26523308895361	1.61340347941794	1.50939268577756	2.58000052261648	1.27678469698344	1.25962076412484	1.52919534701685	1.04721968042769	1.03989168359938	1.39555488024899	1.28731513838102	3.97060691303554	2.55583013499331	2.71994245000676	1.71807465310213	1.11042916754217	2.19794467801727	2.09594143465369	1.47215143998757	4.57070487907126	1.3321733216829	1.94856964130696	1.54128369591876	1.48267863026642	1.27909583017959	1.83953386598967	1.55953316494146	1.78390337108529	6.40811041886433	5.49106276400766	1.07251543782718	8.27422570603655	10.1549835259281	3.90765230509723	1.07089240137184	2.08289743816989	1.77478492455469	4.05063881347722	5.23374508550498	3.14464262706169	3.25078671647928	5.84557720436326	5.87878063977518	3.09052470808428	2.28302136918237	2.93083349514798	4.54229392379535	2.94748329636153	4.86875207746728	2.71607741100655	1.28088410611324	1.02971567457707	1.45148916730391	1.23087778332588	1.38863362340292	1.73619084853986	1.13500002928543	2.64542810031874	2.2556362526095	3.71262452442266	0.0	4.53195057612657	1.57315764108956	1.77985525459855	1.84923118949714	1.8648167058238	2.12398262233967	4.319114932274	0.0	1.73690466800978	1.56283061100061	1.90757817338326	2.54836016657704	1.98811499891801	1.06898718868305	5.59207505137003	2.10491662404804	1.70476222990147	1.60530390401324	7.09908544008095	6.20729019244505	17.3937569270203	4.28556782793186	2.07149929924786	1.03307643867799	1.06190498250013	1.36817596829232	1.04628898945879	1.11228028882583	0.0	1.37895228554384	1.05924566113841	2.37236529624156	4.45390704377519	2.8764670560279	3.48225378756907	2.20668684698717	3.43228436413318	4.73034323884619	2.104756708275	1.95899512602962	3.42580834046384	2.24874547398163	1.39525419349016	8.23140331582733	3.13158912185505	0.0	1.78784945025571	3.14625190745256	0.0	4.29452832880533	1.95730511007168	1.65812917608288	1.33921909182033	7.22089139221759	3.38207514905168	2.27969445217297	1.44710645003878	1.23184493230337	2.37575457683728	1.43435982657516	3.65431495398994	5.84842724925397	4.47015503475294	2.66399336363102	3.94333496564543	1.09476454872601	1.29234449592242	1.31003461578566	1.12292077766548	1.66984976452543	1.93709972454884	2.48744895844389	1.99707198628305	2.70290870824979	1.48346454250309	1.6212477492662	1.30696848576924	1.29978966872892	1.70495239011332	1.29973509600837	2.79782007140941	3.52724696618874	0.0	3.39703736513016	1.13748133703462	1.18298320719175	2.09739927533221	18.6764739058337	2.01551245240429	1.16201685963133	1.51401751886528	1.71456885855445	1.16059503425223	1.78009292000821	1.56793283109689	5.59286835037046	3.83222676281131	3.74054013861242	4.06345645590072	1.64666321310548	1.50859290078826	3.01070638850448	1.61045025715458	1.17580893625556	1.6897911012932	2.06470078071574	2.67513870512127	1.19860465453495	1.09351028532434	3.85250141307493	1.3956436153749	3.03733692484998	1.72930065674808	2.12730897347601	0.0	5.14748638095337	3.15432395898658	2.21336188726897	2.9308854789649	1.92128553719003	1.53124353695869	7.99490068270771	1.34425409897842	1.49162653708108	5.17998284443258	8.32125312938817	1.60364493927775	4.21403149237068	1.31215742199486	1.18445749286434	14.8233479913876	13.2753881388174	2.42362813397842	3.86070100170305	2.94089025955004	4.08470208687406	2.79273792067277	5.1368623827686	1.1605897967618	1.14441448267665	1.05091517619096	1.38105862411799	1.18845283098252	1.47480344251609	1.42456709767002	3.14110056795878	1.06083822310206	5.3975122281734	1.84640666615094	1.92421876266107	2.42710136536039	1.09649225367745	1.67359291698279	1.42277441730224	1.33966067695994	1.48121110167721	1.359048944667	1.78479272166982	2.93058705663711	1.12857215920774	1.43533648446281	1.52549164528286	5.79472874622391	1.54851756108745	4.20868968421286	6.16977062343614	2.62716561401553	1.52963053944423	2.80239160249556	1.90571476222439	1.80584834899351	1.053251113033	1.42787289227439	0.0	1.37074871516512	5.11884064076542	1.7059956921533	2.17446169156526	1.50600398962814	2.2380076591005	3.09256088096214	5.78664280210726	2.39450259970296	2.83452580909783	2.11533913506653	1.83771530284941	1.26864373939542	2.35962053050818	8.60592856861827	1.39964179372481	1.92318113427387	3.50576045359265	2.35316070234814	1.11389230949658	1.03908018345649	1.10625603863706	1.11918913453193	6.78043387244614	5.86645494113352	2.07525400055399	1.64068079152074	1.92581323111647	4.01386825248587	2.14224601598917	1.68617997166211	2.12198745089338	1.23370372957485	1.68028438052987	1.4887043890408	1.22217588975826	1.34552451772214	2.98581882299215	2.93258059279222	4.11127096075113	3.68225227114856	1.34774966431275	10.0080459816186	1.77848796235372	4.61817552644476	7.94459580170736	4.50532756610502	2.43135158734481	10.5480223858819	4.12254973715075	2.56259414748064	1.4745400292289	1.17853115385269	1.91345221737889	1.63714534626687	3.32426759682198	1.10939166329083	1.80509821816777	1.8853113613846	3.19457481635074	1.48744145941979	2.82633803623926	5.35793139919845	1.56133237544213	1.72404093028668	0.0	1.63940386311666	1.01434946167257	1.05000427100767	4.8197380411296	1.6146738860464	1.39675747181671	1.4868661691586	1.8397256094016	1.98693373000548	1.05877032558018	2.89470878774551	1.21854046623884	4.92448189675964	3.79456478626617	2.05783667804584	1.89149917162355	3.59508505342812	8.31898456451443	1.32014793354143	1.6319632433992	4.13219048236497	4.09842779512191	3.19859569381583	1.7636164917018	10.1076068694064	3.55572036374139	1.72930681811387	4.62278601750854	2.13458663764137	1.82146798477181	2.20107683295267	1.70423427761149	2.33014152395511	2.41795931882138	1.45899735095017	1.55478748505975	1.6015155314215	6.72872609918316	7.7250389483899	1.94471171660441	5.78062373471904	7.26274208017477	6.81981790869576	2.60852163103113	3.50928415085575	4.94717613588989	2.69110749893176	2.44437461038779	3.38638080223481	1.16926052321866	1.17492352891138	1.50764073806821	3.94735612426143	3.91708898856017	2.23649761181604	2.56672370022294	1.32596173051126	1.53416503636365	0.0	3.09477162493607	2.35398563396196	3.28465540976601	2.17823264413423	1.29089324257608	2.38888346657162	1.01216612742832	5.52281518688874	2.45198841580582	3.73574726154182	2.6751223265827	1.07884087061702	1.29312238024769	1.50435501285491	0.0	1.06490881760685	0.0	3.49148148887141	1.15117782932078	1.4932921996167	1.3717045514144	1.10832212696516	1.18516352537127	1.3432305496865	1.05949825663398	4.15413473308554	0.0	1.48254266075229	1.19646771383044	1.28232093623389	2.10303833268945	1.42030372097954	10.2339051101041	1.66851822605841	2.0218634712655	1.26827905643404	1.26027048764042	2.19016273100922	2.32296879633521	1.50734412959876	1.28675275330232	1.34385175037634	1.20253982647088	1.78345726568174	4.08276959808993	1.80722167226794	1.7299521347632	2.25891314520525	3.15346699466941	2.22183027081818	4.61332026831248	1.5209815695532	1.04873192327714	2.17657420816552	1.60574328973224	1.22851233968677	1.9926254221664	1.07262748845986	1.1317446021739	1.3777182031974	1.10198463060907	1.34697823837151	8.53228659096998	6.47959498823055	3.22572379620879	2.63738034870808	4.54346431871062	1.89122866774773	1.16029750192715	3.82777882788465	1.05381965936473	1.24449953784168	1.8999353809067	4.63780757624053	2.8220707155845	1.6091977675331	1.89178546608587	2.23566206728942	1.20898144709879	1.01042580227438	1.8075221400859	1.16074355540891	1.29460857799851	1.89081277436171	1.06097714076895	3.56556730071836	3.54104902067751	1.46397299671174	1.38760469380557	5.01105939383875	1.08762701222269	4.63645484924317	2.27984866427573	1.85040783367941	1.59911103969519	1.51751146980797	1.35268050879138	1.98946349938747	3.3076925457094	2.5677761245753	1.21371498983305	1.7677690314124	1.89781018085723	2.12538995726268	1.31346034834324	1.36150249089075	1.02742864951497	2.14578003212459	1.16892762435643	2.00065077421381	1.53100791303996	1.59717626711965	2.54444846759101	1.30458404640048	1.31933019629862	0.0	1.03292442731112	2.29467654486699	2.38559793518365	2.107898393089	1.22409925585946	1.6241862670084	1.16531316998418	1.4247241502802	1.51198044209744	1.08314781740757	1.35041420917473	2.09044644079516	2.59801736159212	5.96130121776254	1.12204744804352	1.06028758143478	1.13590112304394	1.4758239975694	2.05786153446326	2.25705488566172	1.23241675094917	2.59175247556741	1.61659052075213	1.23822763182625	1.2721194693559	3.73420535806687	2.76640366128952	1.32492868595537	8.81339648293374	4.78408564427299	1.75318745979501	1.58269558042125	1.82618915299101	7.00309182617777	3.4027948257735	1.31993488690167	2.02108220794692	2.15034936345891	1.62744041480989	1.31032699516734	2.36374270662135	3.42332930074065	1.67230459542628	2.27111593684764	4.18923960845138	3.29649572886073	1.19240161659827	5.06910032497959	1.32396179977889	1.56171530990223	2.374958047259	1.96218198119557	1.68921449419378	1.06074689936286	1.72578741685005	7.79175980733052	2.54941784912586	1.74065230909957	1.19594470535727	2.13124950678308	1.15064159468025	1.33531084096863	1.43515211661329	1.35958242762919	1.58356362304893	3.41740350097152	1.4687555955143	1.36091622080131	1.18882634208893	1.689829196448	4.64974667496156	0.0	1.93024321519867	1.89525567683953	2.32918538272635	1.8260661060462	1.17806599130817	2.19504514055908	1.42948465907589	1.44908179908524	1.69370801363266	1.91151305861226	1.16921066896345	1.50079277810747	1.40308915714222	1.75911853236917	0.0	3.48350034181852	2.65601989035234	1.06196702375656	1.24845005337082	2.56429863751529	4.1964574241213	4.95639047532636	5.31931565950559	6.95996584167738	1.21998564082506	2.15814790765096	1.24657362350561	5.31186889010611	5.49255262556659	1.39476368173327	1.0402131880552	0.0	0.0	2.78482890575425	1.32259454139889	1.3331464413881	5.81275810622939	1.01756782224312	1.25608379347983	5.53282466615263	4.81469217131412	4.57444058576387	5.38252661432307	1.05277405246617	1.25598720177189	2.16298508186907	1.59737840105961	1.63578380354104	2.47099131297993	4.58531007043575	1.29564328424232	2.97269508314694	2.29922194022249	1.21508060373809	1.65395501615119	1.10970037744814	1.64250944850426	1.77199141725522	1.64089891228632	1.22995107122826	1.17520113217947	1.11138810724189	1.23376901832071	1.45763045521861	1.22366320201176	2.43739329990375	5.10317714078612	3.36205598787077	1.21218715172716	2.24838019561276	1.25504754560078	1.61424758548953	1.29081048945825	1.43542458564069	3.97046055762517	1.53083030695674	2.79806007033669	2.45449832163485	4.42991900779018	1.68261570882421	2.06848383172447	1.59814535294931	4.51957876878818	4.21309782217684	1.40597585090695	3.89907564265507	2.29694053458963	2.43824508816924	3.52495573474836	2.44768819609282	1.25618002899541	1.87689875942603	5.33011150252934	2.34337815645546	1.69743464694089	1.51542458189074	5.01164135403643	1.35331460873695	1.35283983028178	1.38125190443347	2.41350778650905	2.05939691273102	1.64821744548827	4.07443301399288	1.31238022979181	1.2302535715378	2.81152513512321	1.11651900996901	1.28557121246689	1.16591547159424	2.89805604597087	2.14368426849561	0.0	3.09987099245863	4.12251188252905	1.32112871599978	1.97169466327584	1.04668421382465	2.57507811487133	1.96810104088509	1.03558460215752	1.67416561619441	2.34806423121082	2.20052516142164	1.30172375600437	1.96645734577344	2.03373448415993	1.41638617063263	3.77395747398278	3.95631794012246	1.15730089617801	1.95321058454191	4.89789904750217	3.56602741998542	1.04213543000519	1.33497879210974	1.25431740893934	1.37891625819461	1.40577853796085	3.6561395320748	6.65967190110094	1.04425249878419	1.32618692493436	2.29388157135441	2.7296398940356	4.32771988901509	3.42473286179457	3.6698600169753	2.85535567875583	1.22951463943854	1.15412290662849	1.32032594404125	7.6935649708011	4.1237610302355	1.01861005009604	2.2290098863804	2.74404340150754	1.21774052447495	1.79696908111452	1.17066695080203	2.96391667215388	1.19136322387789	1.16807808433093	2.72846154673407	5.2221016747243	1.58592639154179	1.27725067619623	4.39970379350119	1.22429344052081	1.92895302366303	2.12057598667665	1.9718123738325	3.57952168106126	1.4152993604839	2.03648611892032	1.74186795925091	2.60369541048775	1.02183059251354	1.65276919138831	1.4967896441138	4.10062361998545	1.52642827421938	1.42904338378688	1.10685026668642	1.0665223224127	1.20144942207825	1.89011715491992	1.01918225067364	1.62286245876221	4.13356562867275	1.23780969082848	0.0	9.04114184832085	1.68448600509533	0.0	1.37472321362715	1.52622754656541	1.1919352567013	1.52831016249012	1.21055286719387	3.35599009785636	1.4402929828285	1.73589408920471	4.19371713835434	1.46367273783199	2.80368527320967	1.45302996354303	1.09075470425078	1.10418288802063	2.2862698638646	1.12656756781928	1.24591818430363	1.42061326646759	1.4460791363644	1.49302251647602	4.88635688208491	1.11542771062102	1.12195176941604	1.25013490255859	1.44593905242404	2.96020945477916	1.53430781831176	1.01437955774245	1.76540622251388	1.24514427099653	1.19454774216602	1.00624768989182	1.32836129107378	1.08011361372347	1.47695347771788	2.8707535360604	1.1902926402535	1.21291870126225	1.02994189464475	1.65932140805178	1.16375209048577	1.26420744250443	1.19747235648023	2.28869745160531	1.06111693959585	1.9420754690907	1.65748073037467	1.20757121778047	0.0	0.0	1.39205996818287	2.34340212644778	7.33246671201228	1.66130717563468	1.25349736014838	2.77876742758718	1.3739699391496	3.55139300147305	2.50992067949413	2.31842476677389	1.19807967367385	1.42565552077666	1.33477913644576	3.03829102155108	4.32723453930283	1.70871198409357	1.05998255641009	1.17781703566005	1.05655176612093	1.73196193182245	0.0	1.15773469221776	1.80923884246298	1.82290054534103	1.3620753623531	1.20231212424745	2.57816133759741	2.57247079462913	1.32577939768885	1.98507721315788	1.3961590714181	1.80933272857829	1.82354548756652	1.66767200920403	1.9832912362374	1.10791597193569	2.12616645661509	1.61784207134684	1.84322736455581	1.21159603682446	1.98947855493672	1.42231465779971	1.69293907032284	15.1372655532379	2.7506880059145	1.36309627616008	1.72101780203668	2.24365465596695	1.16170942809496	2.68656153210297	1.63300232426547	1.42746014417881	1.31878521969682	6.56532574271825	1.33417570581938	1.75740924481647	1.83162963190437	1.62598849252945	1.49245683480285	1.04784796489177	0.0	1.6699720843762	3.49458902761694	1.29731338294157	3.41358171385739	1.93373923847489	3.1548301023791	3.10541001904632	3.02638103379779	1.90214133788461	4.42096442526592	7.23922111877397	2.44504161500695	1.24131712021903	2.23665784293665	1.36903538827838	1.78716634492017	1.29010673026643	1.12396469173013	1.13823460980888	1.06849944144437	1.61784428845288	5.70151207549886	5.34399642250471	1.5434642808116	3.50645896600101	1.8958236901085	1.7043174463755	2.11291834043935	1.01296084315606	1.42328843791086	5.73102830837505	1.99809570282585	1.3456116447698	1.22603745758444	1.14846951123241	1.55930807432805	1.24626798399998	3.00354568034717	4.02591431600133	1.45113294690183	2.48735540558587	1.95713372915479	1.49084122845057	1.03400752658165	1.08118337225095	1.06314935284939	1.56592085478853	1.71264191102282	3.99230365694859	3.72271719987675	2.81831930242775	1.22966155184767	2.14403815096661	1.31832291383156	1.2159017966044	1.71358632556926	1.74410115534395	3.14447178633539	1.51687804557431	1.16745991322816	0.0	2.88304989547574	2.52598256920434	1.29402086330412	1.75494370181771	3.67167597048884	2.18984084106648	3.229721498366	0.0	4.81254177839669	1.11883199622597	5.07669728595936	1.93033658357644	5.6542202695736	1.3011218135307	1.42827056357087	1.65712649669065	2.61201760519769	4.00773740806677	1.36363102951477	1.20698979448405	1.77857509944648	1.3435233290494	1.87654889630317	1.48597534663396	1.0333049225765	1.50498562029869	3.87403923991349	4.63949563926389	4.38713003007242	3.13189776344861	1.04667679659099	2.01509187859665	1.09266952839547	1.41828194044342	2.15765101558137	1.49980013396986	5.4822156896998	1.15417749794489	1.29490190726629	1.01986872763374	1.55618382617535	1.18125867767861	2.31618176065625	1.43530166439836	1.20227747336106	0.0	1.01328922461658	1.09930932082218	1.97188722255909	1.12182492641266	2.71945832303855	1.24381968551044	1.74574621399285	1.04040337763442	1.21178826803617	3.28293030643189	1.81005218940564	4.5156774388378	1.13671399150295	1.78508339281965	1.38729094454672	1.16053631468527	1.09464636708563	3.18830647539824	1.36321004557339	4.13330851856545	1.01150953106793	0.0	1.09054966846559	1.0690511576085	2.31088447264747	1.03030799925753	1.48442114878476	1.39473457993701	2.01906628338139	1.34500025023876	1.60738666231071	1.86886379185367	2.92425115872553	1.26357585293781	1.5226562933014	4.30386519168747	1.42083007633895	1.02429073951624	1.93879708387828	1.15821826072533	1.18823194981043	1.85592958200732	1.10073380270209	1.0969965279169	1.53010599854675	1.24231268412002	1.04168689061674	1.4246715910223	1.70939138300273	2.4018839443748	1.03821418220787	2.09140317805662	0.0	1.12853229060992	1.10942845607052	1.66852926159292	2.20555430544453	3.81514053115981	3.59436909270512	2.25153114617228	1.13439602306891	1.59450796184003	15.4480267598454	5.00109203607906	1.46305482884673	2.40626856607698	2.96685863507831	2.77900554386514	1.73090676123595	1.37072116575354	3.3107780643943	1.26806338697045	1.23578427073739	1.53482744245679	1.32223396130239	1.65555669571118	1.96601773321263	1.07177176099653	1.51875205434694	4.78514575737242	1.52097661231745	0.0	3.04296679846348	1.81181716096656	0.0	1.18264079962948	2.11596411819588	1.24900565518325	1.28115383157964	1.13498403221068	1.09915510871409	0.0	1.39797746782771	1.21039197387828	2.00418532957152	1.02001889122755	1.11343775086742	2.57487511525659	1.39804793809021	1.10955433625725	2.93732450622757	1.73186220406074	1.28762121178782	1.38574104856154	1.68993578735007	1.34739358004628	1.60552969395957	2.03568387546558	2.43829208270997	9.79471406845531	1.6338667804765	1.06179864334249	2.25099925560243	1.27866722205613	1.80929816538707	1.87956985842516	1.55777449279635	4.48796737602934	1.36771168353666	1.85614489590567	1.80034650469708	2.407076886198	1.23678560204255	1.41099606873494	4.87278677613487	2.64277180793519	1.22199458651267	4.81810989641351	4.85314147055429	1.1663718317922	1.18590509237877	1.08731265986006	1.01313938645598	3.51199514108878	2.21684363428008	2.77609619999524	1.77007464086755	1.31246258067444	1.99734480482134	2.21570639023247	2.93734467421008	4.36323505965337	1.01315966138473	3.30656625247081	1.35420709008449	1.70865829146959	1.14211907182507	0.0	1.49151099628545	2.15990274516981	1.30136423272852	1.29122535540971	1.28590331819373	1.56090211262727	1.39508713593843	1.58360267807422	2.34991019677515	1.35776233907249	1.12770479424672	1.15755182356566	6.07991621941805	2.06285170315443	1.23719595946264	2.15850389474414	1.07890245940507	4.29153901363683	1.76560170735319	4.18119768478716	1.34978374156744	1.04708694141086	1.18902271617158	1.40116304807575	1.71454947671819	1.45358380425242	1.22518126732448	1.23847786109948	1.01668381511942	1.03929992726016	2.26872177956483	1.72358343528697	1.31681700798654	1.00018585423418	3.17812205335145	5.96226340758802	1.49984746503647	1.33621742800996	1.21541844892471	1.75286750548606	1.07720681080301	3.11710855686981	0.0	1.30258019923375	3.70115737631199	1.48693815342656	2.54320607447599	5.38731449201778	0.0	1.36383648468858	1.27637211916284	1.10731491440351	1.43258175122083	1.42416827089437	1.34029889926419	1.31801395622237	1.22729540534669	1.3839917962688	7.31884676035417	2.25951160821161	1.48083423203306	3.36282054428898	2.98660922446022	1.00962953016465	6.82561625921659	1.12034233235633	1.49957558577573	1.70725697159074	1.53089895412819	5.33403035384041	5.34705504090019	1.36972670326523	3.10925966765956	3.00310601438546	2.2098887209022	3.82991880781261	1.47591618090504	1.52053301228933	1.04532000283496	3.84433410692398	2.22131560322641	1.29255618640675	1.19909964587611	1.24533184699497	1.06540933498071	1.2139345863023	4.43236514026195	1.20647492626989	1.49060167513573	3.90460250619941	1.29800455517012	1.56770294740173	3.81182396172442	5.2804668677846	1.25545982630351	6.53926116450678	2.3262062214763	1.03903625982067	1.65706859631237	5.50987746428136	1.35679008981748	1.56709391779845	4.42155505205507	4.19746774507508	0.0	1.69848204414212	1.99863750768275	1.60203956074201	1.15095561564983	3.06217940830748	1.42396493976131	1.24928382878217	1.12319489670822	0.0	3.23421126879211	1.00024057872619	3.3952999712361	1.73815483312169	2.82566725322417	1.25739064717411	2.08918520750336	3.10110921416253	4.70652623673796	1.43461821266896	1.18320558222114	1.40169976164446	2.70546192992788	4.5533118046182	1.12121219960311	1.29752474700896	1.69853997177251	1.2349534907207	2.13988113338533	1.10591374732768	4.3396826789422	2.3110801489351	2.18397499775808	1.95639525203055	1.05142631659028	1.80417863456279	4.19803030910755	2.0866852988445	3.88721625787224	2.29529633043764	1.15812955129546	5.04060882922973	1.48195146426534	1.19643372364426	1.12896910478486	1.36257237305012	1.45923766620568	1.23528534318882	3.36812959276058	9.53069608810589	5.27453591305354	1.49781737535479	2.27762443804211	2.07828132995957	4.97439875638141	3.45452481042078	2.48878671800184	1.1109100196459	1.08465110257771	1.43596623902768	1.10880030925398	1.34641959863213	2.06033006702275	1.4216318824811	1.81150489444868	4.42900614355368	1.1889948195663	1.23948007550679	1.5971023932036	2.27699670138438	4.62249422840045	1.18155640713731	2.2595199348989	2.23104141194701	1.35683313823597	1.72441963664876	1.34596398088912	2.10173630141096	1.89399208272898	1.77986810909198	1.33181884342779	4.96903811424568	2.082040697588	1.03272186457376	1.41713780976904	4.23572161642541	1.12661880079497	1.00116942726237	4.46654785121426	1.00002972255503	1.18135061133072	2.23203681066273	2.31892698453208	1.70602014186395	4.64100833028433	3.91929905334009	1.22536872849879	1.0694979172755	1.44746226020489	4.08408014881406	1.05395529070456	1.08392699189359	1.59690533377373	6.83880278932909	3.00638311582504	9.60295941634192	7.66201500471203	1.07334296930732	1.04058748305239	1.12463801647607	1.31356961934409	1.41850234466383	0.0	3.73941326732661	1.15647497113275	1.40222952289222	1.17618926473962	1.6197266902963	1.78030562383674	0.0	1.30782439216908	1.78719926355471	1.15975220611098	1.57127358473206	1.55595012458549	1.66143756910642	3.98694174014129	2.98270311284252	1.08278307884335	3.31278867832906	1.22979829587478	2.61457649425953	1.0737195129971	1.33482584491893	1.05083901715281	2.24676045158441	3.61449829604424	1.87001494137978	3.65739569802892	1.61867956238265	2.06686278490228	2.3705048842333	3.82819194416538	2.03923637354474	1.28411582963502	1.46223693436808	1.61598191308071	1.07340135786507	1.03651742212779	1.62303497841739	4.87931217390784	1.13540335857285	1.82948405512942	1.27850516769131	2.0871618330669	3.28622315363899	1.27996811044396	2.16065233386534	1.73018126642433	1.02652924833022	1.33663513090025	2.4447616885463	2.28422142223401	1.63018824701795	1.67040149744536	1.97740328051593	1.57792062339389	1.0395740327779	1.72625898402906	1.98406284935473	1.41889676123498	1.06943971306668	2.59777769154493	4.02941381588374	1.20469455147002	1.02860828473642	3.15088254066088	2.08148793030852	1.8835264480008	1.28885944799761	1.11621384781981	1.43009200977049	1.19061310460371	1.04492220284465	2.04431599144426	1.5102622586033	1.49838315809163	1.36343381860682	5.14000268283105	2.63177396557137	1.41950500216876	4.6268143385953	1.02933420465846	0.0	1.27156334702204	3.49144569255745	1.5263752284294	2.17524095614069	7.08740849186645	1.94165394349688	2.62865392330794	1.28482586433615	1.0283817920789	1.6128418889346	1.61322513140687	2.36182529936899	1.28041453594547	1.36287832153164	1.26805534964448	14.0083462852016	1.49882282681293	1.21087828099466	1.39142111666271	1.0168391065284	0.0	0.0	3.18703705636934	0.0	1.19961188376997	1.88774728423497	1.42495907082218	1.79349917120007	2.03576223576372	2.06306503056602	4.28623890234595	2.05510439348359	1.03976986175611	2.71992083127165	5.38165638509107	2.47239907970948	3.33918534377466	3.79319351212055	2.25929903300314	1.95884847689042	2.08201634232924	2.67859723325073	1.80526124611826	3.24706409508616	1.4165312268928	2.01104422108941	5.73491794960492	1.32535995447993	1.98764098260743	1.22633159132315	1.11514326467537	1.25290138309147	1.27503045010771	0.0	0.0	1.83263339340099	1.80578835057505	1.43663516867688	1.32184870023654	1.26249799611938	2.41355705545171	3.76838193045224	2.08662071393964	2.57372054096729	1.09041293964081	3.58219374970078	1.480124781072	1.36515938829542	1.0170657044791	2.35579134823102	2.28202247431211	1.31142334604176	2.72507416610626	3.49919345961483	3.3607427696053	1.02771352855368	1.76333742286381	1.00006928041027	2.4622383182534	3.2987230079286	2.32155848197116	1.28981669952397	7.47592110282107	1.17618883591695	2.63166938983565	1.30158888823958	1.1801596616439	1.3758555599314	1.45647288376412	1.17662460360422	1.65925264821874	1.3254276454251	1.62714005158558	3.54896812804405	1.60049658734028	1.06568392260975	1.53890914699498	4.96617407224391	1.05722004904768	2.97584025171278	1.30191068961727	2.21692736738006	1.19261759589254	13.5305674258445	1.05846413779187	1.06847880968215	1.60719681345231	1.67308696389735	1.52383116082241	1.0972429214223	5.23817483580523	13.0378741222338	2.22359738773129	2.27356567897158	1.46857162307555	1.29098871838632	1.32572488892977	1.90374850598675	3.20668478072846	1.56111927297329	1.91124229402086	1.914605515101	2.43539180869418	1.96389000908376	4.67578433923049	1.05953866894384	2.21705249869078	1.07057084070985	1.05542053713711	4.61663758571175	1.05302168709454	4.46460998173819	2.01898744739454	2.08669995664795	1.39161225935095	3.70775195817842	2.28931167400692	4.19749112616604	1.08682195088105	1.05932480444129	0.0	1.2514313300177	1.76941504959205	1.01546784223366	1.38532928679906	1.02807925624375	0.0	0.0	0.0	2.18743230072492	5.99845262270636	4.09267288380074	1.12885072650444	1.03558827287971	1.34712649598597	2.22476140067282	1.32866117467391	1.52850992239727	2.41217443886869	1.26684225350224	1.08929264060548	5.03834793143457	1.59722778566103	6.05171326738835	1.74567014149275	1.24727086731595	2.1625140625633	1.46780486054933	1.5877827930797	1.93464582896414	3.52155863427321	1.06555390944721	3.22876166572461	4.75255953688274	2.4681166372834	1.01620175125286	1.00858770415004	1.35357569955144	1.84824297540922	3.8570580514242	1.41822780614879	4.06023048900057	1.76319170283604	0.0	2.39773016634141	3.23394440161881	2.16911289500043	3.2968875016694	3.06092489282378	0.0	1.1079992538084	1.21659598274361	4.94439367642908	1.67740820154121	1.3700263414626	1.20123482223661	1.07818079418015	1.42054335669413	2.37356881654902	3.52794191521238	3.52287223922881	1.53308556743602	1.00240410082213	0.0	3.61731536879261	3.57742524778042	1.12464882691222	1.30565753982409	4.7782888097578	2.22660230239571	1.19242119113907	1.07614571604898	1.10794221279097	1.19748075410409	1.79202968503486	1.00752500619698	1.68979086649544	7.04485222628583	1.96837571612686	1.56442882467089	1.44349629050545	1.52934026273879	5.23238003224385	1.38337858723152	3.67354070319905	3.87643056867656	1.16282707907951	2.90198456941664	2.30434162765172	0.0	3.51847918098335	1.99639584818146	4.16568814496292	1.38001838005527	1.91161707392155	1.36128064712865	3.80760992549383	1.20188312744116	1.35330694313507	5.91697970306905	2.03534202706164	3.04370311750903	1.24269563823295	4.68040937814104	2.35197714365842	2.21599060528906	1.25671790086395	1.87113748379832	3.75371870147935	1.71044630239566	1.32943631624172	3.8017191509755	1.36302597640222	4.84097237765254	1.81882031193035	3.92697193772248	2.68602604091272	2.16315235960847	1.68280859890916	3.40704945842876	1.16770752451595	1.85512589908598	1.54012760047996	3.25938334615363	1.19324248194427	0.0	3.35680197876532	1.05460088699605	4.10077828623759	1.34605462932393	1.07438374528802	1.45946119508122	2.72098838238128	3.80846224838613	2.27944967970975	1.27323575784298	2.03660983739521	1.18410583583337	1.75946919418601	2.2086110271745	3.35174143481389	1.29791401756747	2.10521999324015	1.61537410503437	1.04169901736514	1.3165009837705	1.00071466728268	1.01197803707118	1.41367718135522	2.61885935200695	1.60619708281697	1.04089561837373	2.26381196199222	1.17049950454889	1.11939129994603	1.36300387266208	1.62392365605832	2.15339485261612	5.49497598337854	2.45797784131291	1.2913087558946	5.04087152019462	4.83526134770498	12.9338085617782	2.25942776440466	1.03653342345821	1.67550307373647	0.0	1.24579249088222	1.80773812505915	4.45685305648157	5.37039641571117	6.38966960584901	5.86137081895953	1.71604530604914	2.09551810968851	2.01727130259129	5.85573366599731	0.0	1.89095178202732	3.15288264308193	1.73327042656594	1.86589742322109	3.74153527788088	3.03525417953663	2.76134449170472	6.55598910826974	2.14422337458518	1.54080758588059	8.58503411021187	1.2745986515272	4.37578270017576	1.20560393436795	1.02727039781998	2.15956913720105	5.16583409164919	3.10599542576753	1.20428385902863	3.74692174278738	1.91863276285953	1.713446083112	1.43149322108181	3.71331526401073	0.0	1.21344634510009	1.63925033595688	1.26141317241021	2.63561202729184	2.48078066674787	1.59802594314041	1.10526565894407	3.85478586841848	2.40176557109774	1.71721817968841	1.26312291043409	1.84707151128852	1.17795878263328	6.07345233846239	3.7319636029516	2.36492224290408	1.52371709011076	2.67859535816017	0.0	4.55602259293314	1.2198247425365	1.56047681865038	10.6172307519368	3.72113947938829	1.54674963402166	1.75230125651073	1.39575952266511	2.19625732026277	1.74744431949134	4.81793808393378	1.66205211465685	3.39212243585492
T5:,30,min,after,stress	1.15382108259639	1.51398874102411	2.938266514598	1.31801447690124	3.70098526657498	1.53033111378281	0.0	2.03518619594611	1.47268612618378	1.09999447177515	1.6307041686263	1.52173707138254	1.09335824487844	5.34417188407638	13.7328436736176	4.13455735678843	7.84663766373291	4.03774944319759	17.613755386348	4.84184046939548	2.99366896862148	11.7499633063765	3.1746986658374	2.39529775968846	2.2907832821351	1.24614506830066	7.69416731951359	1.28798954586613	1.09681037523328	1.98922160184432	1.11930072201699	1.06442172081786	1.20151786772407	1.51647257641792	1.68341321294118	0.0	1.32123332276287	1.62165963939972	2.04140371204405	1.81615967138207	0.0	1.21996252644849	1.09017462600116	2.58472599253478	3.93970251741846	2.14103732627018	1.39821440354726	0.0	1.31537213468435	1.33397410295267	1.01411616527744	1.21385071307367	1.54245592371544	1.05233512733471	1.1910101625568	1.2168094054792	1.07241368204832	1.15207289926651	1.24036099784769	5.67893191050836	1.41853036624752	1.16125714509289	1.10973375127987	1.72963372465538	12.8372776075303	1.5021680380079	2.01866284633427	1.76451552853635	0.0	1.4209336356456	2.47882533653428	2.54926103414233	4.03050746416471	4.411630442169	3.6930292219089	3.02230725013331	2.46429315575165	3.4010990255357	1.01533731364628	1.10167594434283	1.16736499478974	1.56803419101788	0.0	1.80288659051938	2.81485330022228	0.0	2.6813282868976	5.1069798078427	1.00323512861084	1.0182681801901	1.72660949371465	1.24867937921921	1.04840310742195	1.03904347494235	0.0	1.24906615762116	2.09670185985047	2.55595767831435	1.26349220341305	2.71712436672766	3.35990269297763	1.31475527066381	1.01694017307418	3.32350735858423	2.17511398472575	0.0	1.21305557858697	1.12275236150343	5.16930581912574	1.93479426195661	1.42904941001113	1.07327239542695	1.45472887161693	2.57454652335024	1.51677748820745	1.19031216554416	2.75068150810568	1.86040018858103	1.23367081188095	0.0	2.36740518736302	1.03444396295252	0.0	1.1001798400947	1.32964300793447	3.74757883021685	1.13994648048448	1.23942135364646	1.16614699781856	1.08988845104021	1.25094075360097	1.10848427866358	5.95943695120513	1.23353483265599	1.51256487054238	6.29177533133871	4.11177137582978	1.14970181341876	2.90805772293724	0.0	1.74495957330779	1.01390309945932	0.0	1.01337227968027	1.94156867686121	1.35852708212164	1.028533643639	1.74169453069888	1.1161522150982	3.42223162608433	1.29137992519788	5.91275260706335	4.20204289769898	0.0	3.32909072904368	0.0	1.84479331973194	1.90847712654129	2.1183756485987	1.87903465345274	1.22391767989388	1.09570837378696	1.20679803858965	2.53645487543668	1.07529491731556	1.17117514461992	1.03286073523368	0.0	4.03319919560397	2.03599628828	1.83628568802366	1.9714190784415	1.93253127131016	6.20235249731725	1.29963169825601	5.16024848562584	4.58295768955762	2.68114085887965	1.91244268597985	0.0	1.07652189506435	1.5805554277396	1.61857026792599	5.18922947541404	1.023136516216	1.01254889544385	2.03026626664189	1.45041037048401	2.17542428534863	1.58916224250497	1.84727154451101	2.90268922504604	1.0751929741177	1.34954994190501	1.08232536758644	1.53932018060445	6.41225625840625	1.54057214484644	4.37711823961598	1.97121423093771	2.03199429903858	1.4266443725108	1.70419829923803	1.40446466242455	3.7211675705806	4.54194349738717	1.75233387524807	1.9020782003074	1.71871898289867	0.0	2.67563417254054	1.212349724536	1.16196544686069	1.11653850809239	1.08259736515352	1.09416371439535	0.0	1.07200803587024	0.0	1.12680630173918	0.0	1.01327076610388	6.21300179339352	8.78102953788433	2.44762197145428	1.74279634900179	5.13356924626935	10.0071590749141	2.85437145097854	6.0062682429003	4.52635453709125	1.47278521663826	1.29943104989777	2.50979112194849	1.71814757676456	2.34702800828398	3.6173111549494	8.83285862459257	3.71947699994374	1.61219292887707	1.41340567342455	0.0	4.27538718841667	1.8833761365204	1.33821563158694	3.72368341449025	1.22021197064989	1.26298888937786	1.90853042831646	1.35632873730125	3.75881969775182	1.08283862183108	1.05686171610489	1.7502132900199	2.39629296865466	3.38963906776804	1.20959346365108	1.24015761640272	1.18978048616174	1.27611979376258	2.93928929540244	3.03176886014069	3.49395413270641	10.8012165094871	5.73047971520106	5.82818252743531	1.22316489678247	1.0412115773128	1.31890061643475	1.1932524504378	2.11392190657996	3.96405221066171	4.13325291623141	5.52157800671467	6.43824200057164	5.65530263966081	2.56317102145708	1.51654891289251	8.00544751693698	1.26106910381486	3.31220534037057	1.59458571646448	2.99770854061647	0.0	3.60776944087767	5.05911893219689	1.35373554393447	3.34808296395798	1.46077741495099	1.67240107610208	4.00689389152453	1.20396961527274	1.16453230384329	3.30349031179184	2.04138058751252	1.03448873438865	1.27676141778605	1.04178441821492	1.48050517838619	0.0	1.68415187877086	1.08486886631638	2.22962759766834	0.0	1.54761038475861	1.21887776586925	0.0	1.37617668748916	1.25771449928913	3.18455977084819	1.36824446029045	1.61447508987567	1.22038140503906	1.86537286016314	2.87829613258202	1.26346766216939	3.60674671662221	1.24855583670312	0.0	1.14819172785111	2.66879432538562	6.1111310522247	1.02256491116268	1.29172762746174	1.13139979896106	1.06569485228319	3.18717933800583	1.30181640051056	1.331098289625	3.11419552049224	1.90741608973561	1.85144067741478	1.06953414915965	3.05295185910843	2.23088818222993	1.48583102453032	1.36044347983533	0.0	1.38438178402046	6.48379952750952	1.12715996580005	7.57784395486893	4.60219539603119	1.70028245963363	1.32017606167809	1.40616594836697	1.27631069630815	1.92548033239167	3.00201338255457	3.14107409337231	3.0457567282511	2.71344448617603	1.05460985052165	1.54121722057343	1.57119604605021	1.56822981605317	1.46478667906282	1.2787045991778	1.32162353381694	3.69913564903436	2.57170326170693	6.9510156055231	2.64328105054551	1.02630047843892	1.11814215403337	0.0	1.58893513091415	1.47167976248368	2.2009004119904	2.8573940826255	1.38644236077312	2.21067946038906	5.71543674531737	8.98227568791595	4.98100564362067	3.97709453392375	4.24022370795382	1.91882459724917	5.65955515512892	1.27129140039966	2.48509305218744	5.5935180095999	3.31619384519962	1.15084839447645	1.76884669101394	3.97395301755547	1.9149512842102	1.26412829893817	2.67196342271172	3.15572054033334	1.92827026994188	2.40774251286958	5.22538716242971	2.62628128661761	1.5598868971772	1.07471714568613	1.03312340838352	3.07302785357929	6.07928531275883	7.27458087452971	4.82057826984618	1.17353696089624	3.33998830172619	1.12392160373023	1.03771415564601	1.62582325286026	4.15655402994926	5.46482837697057	1.33394492605731	1.5787739041545	1.11433261870295	9.23031802140997	9.67458396032876	1.35958127432823	1.15068734123251	1.29679945737927	2.65507447608263	2.52201550040266	4.91750127362006	1.35669620786133	2.08172913346346	1.91343003756155	1.24073141683342	1.06264554756266	2.13051250273176	5.39289799222904	4.8525041219864	1.9985964895944	1.62564914415514	1.0785844130157	4.46961416731254	3.00802312093834	0.0	1.77973514546353	3.03542992328178	1.5495590804025	1.56772023264985	1.13232606851095	0.0	0.0	3.36363765388934	18.2877201693338	2.00600903307373	1.73586660112356	1.68917975115065	5.53515066252494	2.84507881236421	3.32377160954398	1.35707913907725	2.87491217719922	3.69802286156565	5.2496917106524	6.94939345820077	1.41357827436738	3.73211326228384	2.93071785815432	3.22354687867912	2.76322967620687	3.43436146902609	1.21163776505397	4.25774361455791	3.40092773764688	2.36128833253199	5.67814868806578	1.31102277021866	2.06224767621032	2.41447526394404	1.83866265424982	1.77340642985042	1.85876693049885	1.03568857949675	1.59417885031826	2.46789336167575	1.37544249371639	2.02993802257183	2.76846171765586	4.25035245343487	14.5022264245722	1.76556968784049	1.63999636997745	2.49087722544303	3.40339190244088	1.23161334302147	4.6524616031407	4.71904593022743	5.51485070972373	4.25755766436029	1.77050304286115	1.23940299056506	4.68347101101409	4.04298754425472	1.01259184603739	0.0	4.56394107446838	8.27872683137586	2.22132640754846	2.4212274823078	5.64515383674196	1.24350468571239	4.04645370040322	1.07009172961114	1.95249822108845	2.07042003475279	4.71388901206205	5.89825478896681	3.8357462723645	5.46909658619239	3.27662897621522	4.42738744737986	2.8270349619102	3.47884173197548	1.35797846706244	4.42790304231727	1.28746333928927	2.48364258622702	1.22000448055628	1.10306404241251	0.0	5.91795653652564	1.04440878514312	1.0550219904414	1.04487584272918	1.12248317037625	5.84094519292015	2.76709337497397	1.59556107200924	3.39232344193291	1.82550212344075	1.25469698976126	3.5761114586402	1.19687035887656	1.08789466370186	1.1000700045433	6.6024655625958	2.19733452405603	1.72763804305993	1.65773208296433	1.67201668168075	7.68627181676406	1.21447952804294	2.08928375719385	4.00873692302655	1.69701132305035	2.421324141158	1.32195662503272	5.47685956298666	1.04685498302993	1.04280555672265	1.03650440309729	3.88001275462543	0.0	1.12107098000974	1.36361384588816	1.74215373074074	2.19536785817086	1.77702255289368	1.11614484478306	4.2595651147481	1.67631160021853	1.00493728475983	1.16732413151911	1.57586769508832	1.14006707158082	1.03266087018171	2.13121434850081	2.47217307470383	1.95312898786083	1.13912721289874	3.43056164454909	4.03785273659792	3.48318753709622	0.0	1.00105608373166	3.24054682302529	1.15700907842274	1.74965278911444	1.02761642431543	1.53406109394802	2.03925765089137	3.31195692471038	0.0	1.40922631431496	1.83369352193246	1.34944040375442	2.38869866026867	1.65434235474689	1.06658629112734	1.28864745352733	1.40103429377372	1.90140343332156	1.19044610950882	1.18272623268962	4.73181100262144	1.91085353869477	5.93221075496353	4.42649037508557	2.98954451138659	7.84981929167434	5.56810411154666	6.00745676222834	11.1261053084612	1.8259284616543	2.35762591497826	1.6428341958138	1.26181923791443	1.11251956552845	1.51884947508964	1.19920495552544	1.61952713107749	1.72446996385845	1.29927416278762	1.12316549355086	5.50982354750013	2.48071396288069	1.18056530758517	3.97852239189284	1.88531416494341	4.52264072552607	2.06837187656918	0.0	1.41746849250101	1.7445404491316	3.62272234797887	2.51198428314714	1.02021397335324	1.23552672028136	1.72562496800676	1.54097595902167	3.18602175426664	1.48092257123642	3.13782635903968	1.9824170802445	1.93332829286669	1.32482811961981	2.38798377606583	2.07025058807307	1.43919741927331	1.01173451273339	0.0	1.47605970357801	1.05186241273532	7.92574547055271	1.07174841765944	1.26675580257522	1.22492078276458	1.05212221767508	1.90173615274593	1.30558566255448	4.64155626776746	1.34314762010087	1.53705547282493	1.41270781260085	1.98854147763297	1.52247829002571	1.57332612362447	1.0950502500997	3.47400503478582	1.05751934642085	0.0	1.01430337953327	1.15401355262601	1.18154715749329	1.50358485844423	1.44533536275675	1.26227846502584	1.13246812138992	0.0	1.43858288112848	11.5161002308979	1.13701026184644	6.79216717234265	4.76242266207119	3.86432700601391	3.91045570547052	1.08853877135872	4.02595994620962	0.0	7.58889273154841	4.41411325077377	1.18755574914489	2.82160177129523	1.16810296898394	1.13554114968455	3.77941272213129	1.60219014622241	1.45134922275219	1.22872079803526	1.19837285873058	1.1263466388702	1.47612506375197	1.52564747474133	3.27946092933318	1.19725335728455	1.54214227701965	1.05827166096488	1.10945860132411	4.26493116174161	1.32335267436	1.45641259414432	2.92481390242563	1.1107978482366	1.27406588340146	1.19082928911395	1.18074037433706	1.06369482607425	10.3696711124142	5.71836285128	1.13139860526265	1.23328160615315	1.56706260473104	1.32744163772413	1.28584342270577	2.39517968326075	2.40003648969627	3.97780813393641	0.0	4.34313609775733	3.83275946436707	1.67451011791717	3.86516356310357	2.69800896220291	1.41929974646207	8.92386986694541	6.7307124040824	4.89476215821984	3.81648686614379	6.06128966362851	7.38747006593645	2.61421262745782	5.22276167044865	1.04851906578744	1.29867766809163	0.0	1.3314654389176	1.02470373861363	1.02075353543558	2.26989944663843	1.58877078120226	3.69572810295553	1.2602559253963	1.38950718364448	1.98120143087262	2.93879733053517	1.63320011209841	5.31017086592204	1.15973262364919	1.56118710682948	1.21430084735541	1.48508588158716	0.0	1.07515626223007	1.60693042514174	1.10357041013203	2.74676326700186	3.3292231200862	0.0	5.96210982595635	1.25932655827996	1.10235251349428	1.31943189967745	1.05563244653806	1.4354041590265	1.3356838116524	1.41833089643694	4.35644209374204	1.79921750238939	2.81483221582175	9.98077776982845	5.84750423827594	2.87314235637371	1.88377228828764	1.00234086619708	1.85000983194175	0.0	3.19634820855506	1.60535231151314	3.27997717949806	3.95408439521126	3.68611692714282	2.41457674138163	3.94574434464126	2.69684573151039	1.26636135228179	1.38834442052635	1.14641157586666	9.04145271317629	7.16439360562934	5.08401519600303	1.16490428724501	7.09735233511206	1.96176069983259	1.13099088226143	2.11094640246055	2.06195250533881	1.78703707055314	1.58862114341199	1.61526193958361	3.26778283851885	1.14848968996761	9.92111413518042	1.36289875469824	1.02800819360421	1.2712645581307	1.50269143800861	1.10869788799805	1.27135116070377	4.17071787904809	4.89814187659634	3.08318489889219	4.44386662753657	2.16732532055151	1.05077445746501	1.07062677337857	1.1278651519724	1.70219468031278	3.315893805172	4.03004832572113	1.11620520975633	1.16882117036093	1.01398238435867	2.14459070875649	3.80016932968643	2.07119115329346	1.88757863982672	1.0289972062517	1.14112307081803	3.80070649239544	6.21477547063495	1.57234784623763	3.8629204797767	6.09825181645885	1.33303789167651	1.4895323760272	0.0	1.61857649751045	0.0	1.02237697782785	1.4339064806531	1.19975876217615	1.03149571073563	1.14086313560301	1.18182505921738	1.05714786869239	1.06010577349242	1.11157244793179	0.0	2.06882122774727	1.18069710293783	1.85315602649546	1.42088938108872	1.0817072139549	15.8091312386673	3.4178466602039	2.84402017773816	1.7482693428478	1.09701212786329	2.11544415436624	1.96075725925695	1.48959315917536	6.09198090252367	1.14974921290917	2.03177473244297	1.84653097979705	1.07360700977265	11.8601303580823	2.21567152108251	4.22587908909388	6.06572502102204	5.96890603092239	1.29546778294434	2.18864628556235	2.64305675977593	1.13743774843908	1.1518711893178	1.17717087597068	1.14656555158286	1.17964019874848	14.0047766671808	1.74583900870284	11.045783993174	18.9762780416532	1.36170381672216	1.71924838873143	1.11160218435192	4.85606526384833	0.0	1.04503301424161	1.13016823872381	1.09511491871156	1.00200816911383	0.0	1.14023078599846	1.20773863206507	1.9996793150301	1.84086774484421	1.15188510897984	1.79246154089841	1.01313020349557	3.96099697810181	4.13188467619754	2.70323164644356	5.29901868906693	4.14865838863713	1.79374007232242	2.21335473366201	5.762343196811	2.75280977465967	1.95638689548768	3.42318490749924	1.70662875982211	1.7727554090314	3.93208737781219	3.52573208404893	1.45801691370389	2.14119580432682	1.35543278971229	2.67141612501059	1.01959766771814	1.29935150683037	1.64041044113714	1.93311687211425	1.51553157930768	1.2694706112865	6.59762910213011	5.00119115031532	2.50407310577091	4.31591530943759	1.00126785398744	1.17885450286381	2.25910940779852	1.36092199121017	1.02494242715287	1.0080513564544	1.4540888338257	4.65395719511068	1.07954743986822	1.07715429339851	1.97623211496137	0.0	2.0345172606821	3.18549630717084	1.16090084489397	0.0	2.14478093647463	4.9060827815905	9.40180804115435	0.0	1.42278835034763	2.19841711411485	1.36648176653849	4.01449929265318	1.82227312664098	3.35779434467162	1.09827023757622	1.12015099315338	8.3811412566928	6.93343395464634	4.97212074680433	1.22869430067818	2.10041861842661	10.1626587827556	1.66408329108583	1.62871643037669	4.49248137121616	3.46124764836661	1.55935824656546	1.58670427144613	4.06958744152437	2.95564050001614	0.0	0.0	1.1275633742229	1.90369392478344	1.30958315655883	7.51822530422932	1.77308314223741	1.93583255638536	1.02030342609348	1.7476610392051	9.97300453249392	1.11445380366443	1.04111379713979	2.67121356903515	1.39196112177273	5.48560868225697	1.19774774798194	4.07934537851052	2.21124825818397	1.78285865900783	1.41538670931128	2.40328431199446	1.51047787541674	3.72787233967503	2.92424844549838	4.65949812858433	3.594606053258	4.81907339158576	4.7333198854532	1.06375214571503	0.0	4.26623536041402	2.67356860876676	2.04369967630374	1.02159178759133	3.95509120301848	1.07444722773237	1.30483405797963	3.24788681375651	5.98328411080319	1.77917952319536	1.4500726670876	0.0	1.71102216218069	0.0	3.13591004635213	6.53199042197052	11.1950896656559	1.21103326022417	1.07085396843129	1.15487607667902	4.69041376924034	1.25760139634475	2.36573162820491	2.14970993217368	1.35500408447659	2.78764135460659	1.11479612944458	1.64138811079285	1.76964404547506	2.05397538810194	3.63476172933226	1.15603752130039	7.89166799150406	1.04702221953601	2.41316937006594	2.69114230978882	3.77401968846906	1.98212614136631	1.03376556748834	1.68135509843029	3.8491114047718	5.53905434500295	4.93753675664831	4.1147910434101	4.28014415343568	4.26506800429848	3.71438618970035	1.27171622269861	1.17921792374969	1.15374869286483	1.07145739337058	0.0	5.30275097030574	3.52054288511914	1.38493407878221	2.82626279866306	1.08216465175014	4.27835372144088	4.4678986045581	4.27633451834171	3.2312277618253	1.65734226696422	2.17802239434026	4.8863098688557	1.37869766544812	4.05808940826346	1.6953224156393	1.43004252217949	1.80657147169176	1.51664886338015	3.09083443040467	1.41071643836658	1.23877257664842	10.2798697931295	1.45509865805645	3.75385571640363	4.30404826400154	1.7340180275206	1.9780834647341	1.34108246521896	1.09850308068817	4.80535055241076	2.26849324907103	3.12885526296993	11.1408693252619	15.7438197224382	4.84888269083326	0.0	6.44933365196047	2.55599855902504	3.24594413354104	1.99361106389038	5.11826745426823	1.0803764456327	3.70530377159749	1.30565645374662	1.15823616818153	1.64152487434934	1.16408980138967	1.20492744872968	1.05791632171446	1.05589115309943	1.05362264475802	1.13367378429132	1.00943179344302	1.08048501092693	1.06218593507738	1.01644863411902	2.47603951266805	1.01025638930547	1.01849008450244	3.35511465955361	2.23506174723064	2.05610417305016	3.33514454572152	3.37217304348077	1.91031964563483	3.32317203439341	1.46683976030426	1.02158084917284	1.25304398673469	1.65435069796735	2.67384280156617	1.99464457014805	3.79584744205761	2.71476192932073	1.13473129306909	1.5230495689331	1.69633921479504	1.07171422324324	7.25794723793062	1.23326175727964	14.3071406113904	2.74169147948255	1.04114272961388	1.91766191391409	1.61333506619879	4.59200288967656	1.53978231339249	4.23680169073876	6.93899583386214	2.97435745826496	4.55685940610593	5.07895109214127	2.62442102712138	2.54411246566411	5.07693915377748	1.10281701927712	1.79434028533723	1.82902225844755	5.02854772144894	2.14671101144155	2.49939308106358	8.08854857069717	3.85544422067765	17.7828674720473	4.11003687697458	8.23189120789351	4.77823019024159	12.5384944892313	13.8127313752325	4.57637217027653	3.65498507291	2.67878487788782	1.93534357713884	2.69256342667605	3.34075808361317	1.67232531304148	3.54464338746991	2.13346303339788	1.15405600343365	2.1097963554437	2.99938861924413	2.22908284386389	1.2694646770717	2.27436924131145	2.92732576119629	1.16800792904388	1.71252326928075	2.06051446059806	1.91725316204087	2.58940600331867	3.11153933126465	1.88466698237112	2.47081962562767	3.18018829718009	1.00660062286269	1.71967213216374	1.71400493168641	1.26278931918785	1.14131036629485	1.61695022152561	0.0	0.0	1.55180435855526	2.87929005754324	2.37305602269451	1.40347397258903	1.34041381890824	1.81805762259314	4.90431301990409	8.80693056159812	1.05126032451914	5.85825007946897	4.49919695260639	1.59983452494235	2.02090987064884	4.83450775512856	7.70798992119637	1.09163733366789	1.3416635345455	2.18247287920634	0.0	1.64186338288174	2.83136155607958	5.98492809398192	2.62045883402966	6.00324664214449	3.91725342922042	1.22197468387857	1.13307899017483	13.3952556848199	14.4673229238702	1.22290902981363	1.24405411551369	2.92931063030731	9.4231063963009	1.0127682289495	1.11258136131436	1.54173085021891	1.09749191935603	1.38896247630485	1.35791451839864	3.13976363362313	3.87021549539453	2.12639603925645	3.82441561561089	3.49310355495924	14.423321872737	1.90898540415117	1.44334062648565	0.0	1.21472257502904	1.02436960116775	1.32246545670886	1.33587061222617	1.45661080731694	4.33686711925257	1.92552094794547	1.60176213846188	1.39220458689015	1.16067453991606	1.09016387378074	1.30399226592492	1.08577665393745	1.39980579749123	2.19059550606675	1.49042914690173	1.10329365599293	0.0	1.33171389370398	1.16261212349418	1.84282337807291	1.55850338023796	4.08952323637679	1.1023374164621	1.08982502721815	1.48570172059016	1.26194442155233	1.4021284028939	1.21689882830003	7.24630511355273	1.52251964362069	1.66215811907485	4.1037339690298	7.67181978291005	15.8435470378992	14.9004655212646	1.10888173661053	1.18027183146165	1.43779593369425	1.00597925418282	1.1488679848845	1.03781642474082	1.44789067533803	4.40180124496563	4.25084036600716	5.96545089828556	5.68981408838961	3.52064009616192	4.86426246933905	1.0247686798093	1.05944130140929	2.35273086310865	1.30319961294695	2.8754150381847	1.63633373236455	1.55061849623895	1.05937390290643	1.41793024949103	1.74603215613898	1.61379874612639	1.89032873719375	6.01033348248059	1.1233726135741	3.03214140691216	7.51126153657105	15.7900812345522	3.63763142368612	3.67778848162033	7.53708136729376	3.37641937231954	2.91346722482023	4.48967447490553	2.51965887249922	4.55040078043782	5.35471182629662	8.90336685434374	4.94128857489696	7.94376827691512	4.40581354080322	3.10870649646341	5.02155611935301	3.05377274826764	4.40455712600045	3.67638188707402	5.52264498381235	5.34940155769268	5.56144957357187	4.47560392563556	5.73462171334847	4.20641349764957	3.84574208044091	5.24328432561443	3.17219436457899	3.89438561026288	4.48169056882526	2.07199364673961	6.38704940530128	2.45704736618006	3.03044182102987	3.18525158475724	2.85482129740183	3.15800062751085	2.26675091867134	9.58884068373373	7.45866233578617	10.5015947036279	5.58408287470051	14.4663250417616	6.71776844605618	15.3783030900871	14.1066949429681	9.78392757034763	5.42485748424461	7.25955339031518	3.48164143655352	3.10470383351465	1.78375390575157	0.0	1.04759901704073	2.28659253643138	3.94320370680072	5.73809061782105	1.17832919084751	1.80109867403685	1.9449795949274	4.85466460219417	5.15799210887991	2.27073556367096	3.02396495294106	3.09062641631562	1.70185946812697	6.50168360416792	2.17206244871324	1.12033867596721	1.59639915570472	1.82333793071205	1.50867070620694	1.75696533132055	0.0	2.15145958294508	5.42214517071292	4.29897167202375	7.02306989471882	6.89536704479573	4.82113014871824	1.75973590139382	4.54794317749589	2.76427145355925	3.0241554260949	4.59637305605599	1.83502600183542	2.90540329237896	3.46936995593016	1.16261011142003	1.11772547726875	3.00383502249853	4.33025891601251	8.98790686677488	0.0	0.0	6.06378295710322	1.1322916014536	1.5142315403914	3.03315940854181	1.11383866396829	1.04382730333867	1.12091033622745	1.31985700269262	1.88161164792948	1.54190486312717	1.05007859955211	2.2417149748903	2.09858415048051	4.81716662813801	1.9565602555574	1.74520734957877	1.7088278292892	5.59949704558594	1.25951165506726	1.15337988591144	1.66567326998466	7.13065389558862	1.03380354845325	4.00155783589225	1.27187258329633	1.0790484111672	5.82015063078346	1.54379823006631	1.96019375462766	2.32021407748259	4.91792539743097	5.54057605410809	5.45095197092749	1.38509005088855	4.83977142872562	2.56834900814362	3.25741764804063	2.55703939439381	1.27635039551544	3.12721544045444	6.2107797904706	1.18821428857745	2.01598400959671	3.60591436683658	5.29329066592475	1.24787228571318	3.48882194240951	5.83479713177565	1.9123405468715	2.72046451408251	1.13529352832023	1.18137525418464	1.12330207825361	2.33387209893482	2.81247654791696	5.84210236924058	2.10854237936373	1.08398903251851	2.44648647136361	1.66406678540541	1.06011381857486	1.12673164683044	0.0	1.63218405276269	0.0	1.01518637003164	4.3788683486434	2.58720231660963	1.05614941043868	5.6424217471115	1.03375765570271	6.222317571001	1.32766259875203	1.54839903828383	1.59404909653768	4.77441007380315	1.8013001091236	1.09791285101872	3.52256752175387	1.44992890111633	1.04447281696825	1.29401991801957	1.55310146797414	1.39472793566722	2.77121957163555	1.49363436310889	1.29085626496136	1.19637606144584	1.10855490626742	1.03872356436261	1.94103197590584	1.31480768937419	8.90763471679245	2.43855404679383	7.31961810020349	1.9758780153219	1.51870670930696	1.28844190049261	2.49291345532563	1.61816187727612	8.24863688611337	6.23561049818949	1.62113190836207	1.49035211932901	12.73001219983	2.47703108148251	1.48936155589925	12.6776036924904	2.04290450549339	4.903032557805	6.64423030792903	1.07465761761355	1.94368737664628	3.44991793101208	3.05337747010444	1.5271965190245	0.0	3.97992161917071	4.37673784005783	3.47881583910466	0.0	1.03258998084474	0.0	1.06902004795184	3.5038655414572	3.79300064208488	1.18484508795932	1.58892029610568	4.91158309450462	1.53481637629477	1.25952212763761	3.49730530395865	1.30813711147199	1.63077803574351	6.03644123465291	1.31825235031773	4.71055249394343	4.6528057422571	4.01680695477701	5.03308662455137	3.85804619014802	5.08884863466518	3.80343235544897	1.23524362735432	4.76006967335773	1.13859678865447	2.84609308361662	1.86220802033162	5.02755568694015	1.27128065178655	1.82877693106053	2.28473186804165	1.23207809590455	5.20538923325827	1.02489955890938	1.49531644348394	3.35804016940058	1.30529682522979	1.04990222703221	1.73879380619399	2.58155382219247	3.36777573157261	1.13947549685697	1.62135181230042	5.07414082673029	1.56893504774078	3.59870571948487	4.43064846911677	6.01746181124124	5.20196428401757	1.6920617323599	9.39201655538314	4.23688349727217	1.59035237602734	1.61637659886769	1.6892063538675	1.04736309593521	1.00514760902082	5.80693275458295	1.31430194865608	1.05941904949038	5.46476194704982	1.77031803136164	2.40200527235937	1.04251214450268	1.09705520280572	1.72956105375677	1.19689093382032	1.39003212815594	1.58633843814155	1.20988819057225	1.1268093501021	1.12936328612542	1.06760783022971	1.09892678381843	1.29268261281979	1.99431579398871	1.0294122724053	1.02138279902711	1.10390264183313	1.14979304261124	1.09473036900692	0.0	1.66084823686461	1.64898516211977	1.29660322918832	1.18289685334948	3.83714882251713	3.48155761196936	1.51736668146497	2.26713037245966	3.26455463704763	1.56544023852532	2.62598381652665	1.61898616727507	0.0	1.22172877082801	4.71872446344523	4.77853673090093	3.887755353254	9.29935476463802	3.25696785613369	12.7236744511912	2.17153165500313	1.7598317360991	5.11520074934236	6.11977064814145	5.83260983829126	8.11266102941133	15.3087316209919	2.29640193173529	6.80471935910574	1.93946112910922	2.0425565871081	6.13523233201656	5.80408074774225	13.5694763217211	5.92093795572737	1.09996635365976	0.0	1.03660223647463	1.07965341988744	1.56303533824045	1.35742868055512	1.31105520446114	1.17547031746849	1.51649526860662	1.09832416418471	1.18101157826784	1.1924143711396	1.08316798202685	1.45754565084632	1.24587876687247	2.3984874047222	1.73410193996892	0.0	1.13918787324258	2.53002321402016	3.37219336456226	2.76174704908044	1.29241708689842	2.4510720395059	3.43971863201108	2.80983592818729	3.66349168518527	7.31934124033198	6.04031522692028	4.75818768792151	2.07581333212864	2.21880537152228	1.23285706594496	1.77226667389614	1.59038890283897	1.79198026174032	2.19122310376096	1.07971502016644	4.39719749751234	3.97443647143778	4.5470986447333	1.04816543444594	1.68057140259311	2.12402039356935	1.91869109549097	1.06116096499713	3.38246590434373	4.37473921601112	7.9475360986736	1.2377681972192	2.30086196456476	2.67758872974872	2.85654119789682	7.53289422075051	5.02413688541672	12.9928348703437	5.93092756294535	1.10971604224384	1.02074917079829	4.51776925010123	9.42814198467642	1.97045549717618	2.77734723970207	1.34247535447174	2.63207957974987	2.212070045745	1.15259872907042	1.79157800827012	2.78516097090611	3.7413412705221	6.87224559271644	2.05134979317137	1.78734615021926	1.17076408891516	3.2178449231809	0.0	4.74078123086319	3.08289816252829	1.06009520673302	15.2203362355753	1.16557435964231	2.69487136249216	0.0	1.49039100078173	4.22346700776679	2.0313217073451	1.28140712965671	3.7464127512527	1.74526541905903	2.4593401547751	1.32850158685239	2.47936407699812	1.14377711819741	6.44151145571759	1.39772091620891	5.69000144126762	6.66819202570633	4.82201713618437	5.52542709194008	1.20475870388325	3.8349600892648	1.31106033181765	1.4397498394964	12.8883260814087	1.21069949172439	4.50030661140648	1.8067522746823	2.77337708038521	5.254888340602	4.15924967775266	2.14460034967245	2.96267503151041	2.80570107180158	1.98209984781846	0.0	3.80726134752289	3.17438133369642	0.0	2.30064892562936	2.59684517300072	1.14063127794604	2.71496788074506	1.97828713376271	1.76742848736736	4.65779732158824	1.05818321887868	1.04702605231803	1.4076078276386	1.42558768449351	3.79020332018512	5.13847740382656	7.79475113592394	2.40461169668299	2.15759442758398	3.74655019047255	1.2511953667412	3.43427174805297	1.7173888071304	2.29243475077567	2.49267984513239	4.07348859900854	6.2846711710037	1.38229770726258	0.0	1.39918417821861	1.521264884167	3.59866927882104	1.73831343447078	1.31062982270079	1.80873858611079	0.0	1.16517632929359	1.78635489755606	1.42796183995407	1.09533396065234	1.26586747407641	2.98712307906566	1.20696737144086	1.2510040316816	1.1543653333988	3.05561963587905	1.12542330945237	6.00423043493858	2.19128429573933	1.83540121374762	0.0	3.51352788660443	1.12152604650708	1.25951963200516	1.27418972396239	1.01356610580166	2.20124277046239	1.58391786933269	1.6246586625083	6.63103095160227	2.12653567068492	1.10304037166325	5.23803391775026	1.4661922600896	1.61791776929926	1.14579056762137	11.7163604482313	1.6655770776692	4.19792912972298	4.6736434102088	1.50059010883244	3.33694762612343	1.02600388344165	0.0	1.32593876996737	1.30739648544069	2.08901995803189	4.3841870630221	1.30956146024345	2.30600297219215	1.43625567403038	1.05954208759681	1.80510104394233	2.64359975610733	1.00637990815285	1.53783372667793	4.62498127906545	13.1123307734771	3.00720513162468	4.26935431963334	1.06822946561562	1.64142924310542	1.31077113732968	4.96127157430505	1.86966592410648	1.65889405389176	1.35232490771029	2.84359357610876	1.62873526278968	5.44935881659157	4.45474676130984	1.18815400344056	1.08450113540458	5.65300096717269	3.34203691636112	10.2066090208712	1.83808828651339	1.7275835446637	4.09615274816331	1.32974112066246	1.43726688258997	1.41082295714975	1.31314730340436	1.85534938982027	1.16765296187228	6.48931463035198	1.27699161194939	1.18073740343953	2.07584816158669	1.9970924377546	0.0	1.07599897641616	1.36129239703755	1.82307636707648	2.0644560423815	8.84803370887963	1.94932145622934	2.18388484610528	4.00290306619053	2.71005682697946	1.65011755751067	1.90894921161168	8.85246181123841	4.45289149245926	1.22359079789896	1.11304512381064	1.35128628238876	1.15399653774598	1.06995253127741	1.12493319794804	3.5229637299087	3.08953997260967	1.64905128258887	1.75798479181787	2.905531891538	3.63768889587153	9.86924280205975	4.99009268141073	1.2411809873828	1.29268548684247	0.0	1.22278799798185	4.82241421551343	6.31600713373072	1.35781426508669	3.52128363726455	1.01959357276933	1.34690858352407	1.29506197235319	1.07876307331936	1.36597924353559	1.16959832657925	1.01356239939691	1.38518705801738	6.29284061630319	1.34215844683474	2.25025230770906	3.667293454417	1.06233390404739	3.69095080487438	1.00604446473213	1.80104774794121	2.57895877053184	1.14645192475664	4.49333642396659	3.73402570971388	4.37262635799551	4.81197243320627	1.61213936577807	5.61636767272025	1.25077725629779	1.79516427790408	1.18748507125367	1.24465319177616	1.15666386743424	1.30829076827995	1.11388944564238	1.11991516367738	2.23749929417284	2.21956426114775	1.36941451696663	3.43473088858659	1.06023817114119	1.04433806166997	1.21765934007356	3.0837463942682	2.66643193843539	1.69387177649324	0.0	6.88891651480065	3.30839036822202	4.76376927973225	3.34773425181674	3.94796585048174	1.13294803529015	1.01551854073884	2.42141672812408	1.4169070126947	1.99198350005862	1.76916267135966	1.68132357223191	3.49642739593786	1.72426060391933	1.89945690180799	1.98615093387984	1.118958819295	1.84108188666504	1.31365953658379	2.94203179617331	2.89587045592286	1.06660465337076	0.0	1.70903502854891	1.07427923947387	1.18864576979613	0.0	1.84509112439191	1.25161506893139	1.95844105079767	2.18935904851481	1.06906153161874	4.17340734090382	4.28911258624168	1.16507872428605	12.3092719307897	1.72064656058487	6.23381493955355	8.75493422451548	2.93570280319739	6.22614892278903	1.48483651070067	5.79390635698889	1.6614932499363	7.82693039581658	10.3262910052604	5.18952986456345	5.76828980053208	1.04990174194059	6.15079243826722	3.17546457372088	4.28260412151809	4.22621838134627	1.1489312029101	1.96437536777865	1.24387908009901	0.0	0.0	1.22492891260411	1.20131305940989	4.48639830178375	2.34567778462844	3.40463457812841	1.25778018835311	1.28200891466665	2.78530302496839	2.14765696766733	1.01442576695561	1.35874780234288	1.09236452442012	0.0	1.87466097949648	3.44352629025657	10.6834978504429	1.48024486277131	1.5244471833911	1.32856196824878	1.18292295569549	1.20997736860343	1.30367181346368	1.24528218919158	1.02323501089361	1.1380474082703	1.16568911961583	1.33246809897472	1.18270138739324	1.36085681400056	1.23543170318284	3.59372411153582	8.26502727460792	1.16699589158139	2.50941191480139	10.5830180646311	0.0	3.89110950794941	1.26435573517412	2.98671714055921	2.90801381625919	1.41573180061861	1.20533198721047	0.0	1.03668997519177	1.68999136025479	1.31642280200291	1.40560996345043	2.44924062584093	1.90739527116153	1.47927805581494	4.01195415253738	3.99671529655691	6.3755716756293	2.14628397224863	1.67589797899121	4.15064105537138	1.10398408494404	1.10411827085306	2.19134115141277	1.54866035958916	2.76536831665393	3.02155544295477	2.55322835892788	1.25194463735887	3.08940441030499	2.18565751468625	2.33404814342568	1.82716364794022	1.6912612826382	3.33050219622066	0.0	1.79932147323399	1.21643366080481	1.38217342804839	4.22123482931615	1.13434868195188	6.17390166047043	1.57776189197594	1.79040098904304	1.1072972182572	1.25147180884261	1.57645671465866	5.48996616087204	1.34251923511941	1.10317773413615	4.53946752526212	1.3071997725861	3.56789328809231	3.38364677982347	12.8601262117203	2.16284317362198	2.12312674337559	1.88698037027882	2.19047981110107	1.05927531094303	1.83646804214566	1.46307807605985	0.0	2.8480747915827	8.25502255666045	3.39286168716251	1.47334910176424	1.21599587311062	4.45275262054191	4.00190950832731	2.12013374906921	8.01684076522452	2.32972825967245	1.10552022048102	1.16202192442084	1.71027763674335	4.14060453292435	7.24029748727391	3.90681612678746	3.88798319629932	1.50719530142279	2.50025325710229	4.14367310225151	1.01112797284334	5.36945211355493	3.49752637776289	1.73728354797195	1.3664443395615	1.098575025461	1.142629108718	1.18442871028997	1.1381758569549	1.01548879068027	4.72802037539919	3.13470130296631	2.70243764957747	1.82772132892688	13.0297796202186	6.76127910482726	4.2987289799593	5.36144971440764	2.55443588032294	0.0	1.3110366862833	1.51969225678535	2.68512491824427	8.42739591905395	2.14769853068057	2.07715530582846	2.19886871129289	2.79296964766221	1.10766324454956	1.19306851300104	2.04467250738334	1.48819822377821	1.10211115109522	1.44519695077578	1.91143262871395	2.4621039084297	4.94051755675634	7.43718307957993	2.48212278169941	6.29005724945802	2.35108630851445	1.79120279267528	4.68576714414655	12.6485172800065	2.73708155887769	1.15654561341369	3.31037801244683	1.2127219334281	2.99211562662408	3.14587696438206	6.41963234625489	4.72789596157618	3.3607713583056	1.36781975428579	2.80850578856677	2.66745757551309	1.0869364415548	6.990245700819	2.53629225672655	0.0	1.28796869791517	0.0	5.32639733138112	2.44290296670718	0.0	2.02343919495645	1.0708050371188	2.90087580763234	1.07895897994317	1.97270353238726	3.53898316526059	3.46014050124876	2.76756215348026	1.23686101798867	3.64391896698432	2.24059878326091	1.17479886714545	1.41402072450116	1.55807445759702	7.32972552853494	1.06582709775788	1.25878295195514	1.5454582091581	1.00212424362952	0.0	1.1955722416178	1.54890702594543	1.03162512520325	17.0363271843082	1.19820568036012	3.8269290558952	1.56056934359003	1.547209554817	0.0	1.6573392446376	5.09089656506323	1.21736075656297	1.37212867839358	2.0114554018605	1.2248720128086	1.03407617578449	2.82448282247896	1.52546568081292	1.58662294433173	3.28317745488373	1.32744551200627	3.18334989719911	1.09101837679861	1.15083757727489	2.97015697522435	1.74195014613456	1.28174702388583	1.26169343545215	1.68117798983163	4.6332062878616	2.53265892289453	1.18009701428519	1.75639635092542	2.50210339342022	1.24031007642943	11.0592038853477	1.29624871488018	1.65715309560809	1.51128393011252	1.02810623654481	4.0291947954769	1.69859035750687	1.06886470642449	1.32654229114093	4.01057402275523	3.65951130753132	1.88362165782641	1.3000859006608	5.0904246649052	1.71425849281551	0.0	5.81832729941077	3.17147027575577	0.0	1.16410869156863	4.32162726861625	3.57011009790545	4.48817934099266	1.07269414639635	5.0612569297869	2.09497667620921	2.2571348174269	2.69109729153223	3.72071636702838	2.28306626853809	2.67363231890117	2.78017716392421	1.75817220068132	1.43385348548533	2.66973537460288	1.79939758665576	3.38620247569019	2.22592473814316	2.04624960683687	1.45128833163557	1.78174513682213	0.0	1.06847558897073	0.0	1.13828130070272	1.30994527508501	1.23001891033614	3.37168079831969	3.53630674006489	1.00974447725371	1.39034760395223	2.60294741987323	1.16569693595585	1.09687434499376	2.98893916357244	4.74001856047495	1.03653083653292	1.29251010563814	2.06829608975732	1.25023274498495	1.26432059514389	4.96858011061169	3.31888524967346	11.2568337924368	4.28131366185948	3.13326233576812	1.61864781252241	1.32217168676867	1.12503829640337	1.63257790413451	6.54441309776782	5.42329638367777	3.9881722412716	0.0	6.00098892870462	1.07129721334677	4.5712858210971	2.48349474925015	3.87922840688281	3.00927838477053	1.20925390597618	6.89600073342028	1.17508862145862	1.16389419556588	1.99015391675573	2.32961037658214	3.65529004801202	1.7168902885771	2.43699268295552	8.25291650226041	4.07342118272717	1.52156526976607	1.41395280490415	2.11720459316599	4.79633398075421	1.08084202998346	2.38921271760255	2.82174626018631	3.95895375496674	2.40364955799111	6.89450836816265	1.9759432965628	1.51010820267903	5.88632825643899	5.12077613529067	2.14190780860405	1.24012716577016	1.11354868990798	1.67186569420537	2.38890544999236	1.93543333669314	5.52145174852197	3.68787671417987	3.06438504498958	6.24014240473578	6.88547157266008	1.87938233529331	3.38569018501429	6.9001919755537	2.57969425203548	1.91315440488537	0.0	1.75430347762259	5.26520086855916	7.95453842273887	4.99280400826635	8.28618055505001	6.20872928294937	5.59694124054239	3.83507394476829	8.88882178865989	16.8501530893858	7.92077344976487	7.04603710331723	18.788703966019	5.35415330875451	6.98980717381853	3.48761434084468	7.93560924301464	2.39112552940389	5.50727518884512	3.83421333272679	15.3088873659355	12.7115858583439	6.59045110476384	5.70360044093822	4.35686075865481	5.86611948637248	8.12798310949737	7.24788017282031	3.33950136390861	5.52574587177031	2.68131939559221	2.11199035422503	4.5786871252703	6.2219151511473	6.41593773953872	5.14234372291207	5.79747929202773	7.81933338792973	6.5116661962513	9.62272580252123	2.91176490340489	5.95644637830106	3.14513000785831	1.55362301422725	0.0	2.7467133725623	18.4111596985649	6.86914978162327	18.4075476045436	4.95853164545939	3.87261513311299	13.3117766117842	10.6831609568852	4.82081894757301	6.0886881007258	6.54868723456713	6.47194584979681	5.92124777683271	7.69179200061265	1.60330773435536	3.41640325848568	4.33475865340434	8.25897584782476	5.80125871453119	3.50630302897347	1.47485054395229	2.80886561903778	3.19162439238223	5.29521023693813	17.7578355543056	18.9587343832609	24.6673142116829	19.4927113162996	17.2305243863909	13.2648765713366	23.6416187746886	39.9569541043066	59.368438294146	50.0084229809931	43.7487533961011	89.2758874054814	68.6026234142945	28.9318789338665	1.54065785253753	2.47115678934611	37.37150926034	26.4714476387789	88.830658164002	26.9541648270955	30.1371570099027	65.5879489005316	20.7555610905397	2.23435643212211	17.9590460234286	7.93636378712224	1.36001265634406	1.26088410812743	2.20857537966916	3.9172052041103	2.02308089116131	1.86765327259798	2.07501874775924	3.57443690216504	8.76824106478105	1.23307849334758	3.55936963911122	6.72317128670402	1.20448449527003	1.29779840689056	1.07586382043699	0.0	3.43820961867592	8.07281956889231	3.04665895135669	1.77295988448894	4.59039353822221	1.57093559213849	3.36155618851719	8.67345923457311	1.06728374183462	1.02757571677524	0.0	1.21563956593968	1.23852224785138	1.00101436201541	1.68828225610366	1.2533942195398	0.0	1.34975082102497	1.26506923957087	3.30373785947792	1.57913811966776	1.36288050987425	1.09846242271561	1.69521732257013	1.86605071580135	5.86424108009845	1.36877231606621	4.79918911591452	1.06495307975276	1.09617737744455	1.10498100390323	1.24712797889978	1.85909156622102	2.0922890386306	3.40831133668603	3.25851744869191	1.09097067500324	1.18502677561919	1.42136405181083	1.23069452862619	0.0	1.0771411787173	1.50090288915038	1.30168415659335	3.87511889405368	1.00304485332642	3.96052859711512	1.46712029341665	1.26151437137594	1.73984290423444	7.40772099107034	0.0	1.13027756319944	0.0	1.18098773901879	5.59816542521624	0.0	1.01952354608451	1.89464645445988	1.10079682115385	2.65640687128763	5.86058132607494	1.5183850336849	9.02612671322859	1.55824031735701	1.9984778883365	3.33948527829127	5.82378223555273	4.94999622024381	3.27885371481119	2.06273888767036	1.86887073551353	4.87218078195037	7.38748779649118	1.26526738586689	8.93000779720739	3.33878835228873	8.77903030602592	6.25971739454239	2.08175403419067	1.98936334206875	1.28366517311353	1.62793743970068	1.00437444956456	1.97754534551757	1.20710858551783	1.26685613946477	1.99892136126545	1.20529007183623	1.00195298243773	1.74375207028018	0.0	0.0	1.18440175150909	0.0	4.54956129458539	2.40119983767796	2.03563195874541	1.29239971670364	1.09569420839257	2.22702070201281	1.75604733823025	1.27901227903283	6.43557889978905	1.28818913996783	1.79913185996269	1.3577111475311	1.26328817915326	1.13885724239499	1.79375483225694	1.43568866064161	1.40941158011365	5.73493768935209	5.23263862901081	0.0	7.44236830763944	12.7711531386085	3.91093193830223	0.0	2.51526649243376	1.64270970469701	3.6038268537544	5.6369037808033	2.70538560420862	2.62887376798927	5.31770295982022	6.49356957643344	3.02200002080954	2.10318417891615	2.50231549101325	3.87984692799323	1.86801650488359	6.01336296082464	2.6240988982955	1.25308548990556	0.0	1.22585293152873	1.10461788969369	1.2059925886652	1.28252957906596	1.10894914417139	2.11513086793343	1.46251909201285	4.0078867254962	0.0	4.08727169493642	1.23371565473346	1.65041144046322	1.9722240586493	1.72178591417068	2.08919616466076	3.87872063314913	0.0	1.39232112919256	1.22640802008583	1.69241851572938	2.36691908809415	1.61981523706264	1.03404715140116	5.04572962305458	1.91128818054048	1.43490810280906	1.58299219966457	5.78580771365056	5.19090273531183	33.2446887536791	4.39392900073636	1.67736730193681	1.05448467396533	1.06838255158461	1.182603818564	0.0	0.0	0.0	1.10995920278999	1.00467494168014	2.36059009622572	4.56445684917709	2.2525446240094	3.51481908787527	2.36703891319224	3.0673290781035	4.43638096609298	2.50513946503986	2.13621025357229	3.2046156963591	1.91663869664139	1.75641052536067	9.33054892047865	2.85961441221087	0.0	1.48223218974008	3.50659681067733	0.0	4.34739720749335	1.80604207134652	1.28170008588247	1.3006831676651	6.86715958844654	3.01651906879261	1.86653185583274	1.35032460805951	1.0995228362152	1.90294698326714	1.19444385015447	3.52280592890452	6.44094622059862	7.14377417039113	2.78903653927639	4.18033455116233	1.00904415615917	1.12038544052365	1.10367546005459	1.0830049626552	1.58543270537603	1.53966894122299	2.26737960190529	1.78945598044611	2.66550424124247	1.68186217204234	1.43643330448513	1.06704004997743	1.15375388573565	1.63422114769952	1.37609622162118	2.8951484845243	3.86370727266506	0.0	2.57107820933174	1.08744975932388	1.09094090351149	2.03008638837766	13.4298135183964	1.65560167034395	1.0527429248168	1.38717183036489	1.53741589983631	1.01832326359824	1.71006554053656	1.52088767352701	5.6692779540213	4.02101497081605	3.32585617658521	2.79763885295888	1.72864901716585	1.3732176818912	3.12556774770057	1.35985973298076	1.11622025552228	1.61097089003142	1.80350656239711	2.42222793356713	1.08634014822496	1.10037619994562	4.18319407574574	1.43827367794993	2.41944660347837	1.56689439964613	1.71588118917812	0.0	4.61514350024953	2.45928082947893	2.21043576189788	2.71660111828314	1.48193098004391	1.42291106096613	9.03741161172184	1.2203301522986	1.57430726602079	5.16463596204137	12.1183061039031	1.33419904392646	3.73572553554527	1.19911541441204	1.03168826708862	11.5532248658672	11.9886372401452	1.82890589468793	4.45126222817176	2.79644149304349	4.92224341541828	2.49323801493722	4.85392117253018	1.19099297639474	0.0	0.0	1.43408912588131	1.09203414933883	1.16418779534967	1.05445566935676	3.25928779860787	1.00525703250113	5.67496906134145	1.6195350109693	1.69395845844839	2.09503250562127	1.12565395922708	1.73056311560725	1.16617175044349	1.10373860403711	1.42967109614412	1.16679448222247	1.19668634148778	2.82817852486733	1.05474883063041	1.48581723542668	1.30234421766911	5.63716705511204	1.39040418485883	5.51567345135083	5.34616553464196	2.21603831496936	1.10015497389732	2.83461047999413	1.74511096079752	1.5771372395284	1.03455439830395	1.54080368227547	0.0	1.3973833525647	4.74360784173769	1.53513291371488	1.90698161503481	1.52912667051155	1.95873863660625	2.62789343614339	9.8782207110656	2.13231839807944	2.03740020551098	2.08522407454134	1.7709967978452	1.22380025544569	1.80383479246463	10.3167962802333	1.32943390787908	1.26158151616321	3.26049589395229	2.26694565364849	1.08399869597478	0.0	1.05139509895567	1.0307907416808	11.5835142613134	6.59559578063113	1.8594645693964	1.388423567291	1.99617978420587	4.11440317557905	2.06261369746498	1.56513746169247	2.36367460853183	1.12959169120892	1.39613157068333	1.07455505883098	1.08429785647684	1.18950728586542	2.28930747755902	3.01481234539112	2.46548657486211	3.62043535370551	1.34719166745845	14.395572827239	1.78016802014352	5.31201488979778	6.86494040941002	4.65794362967941	2.34546998858276	12.0462267384676	4.02477043191231	2.55285993759774	1.21667434543908	1.066029591201	1.55997509781634	1.46468545770089	3.92683384871741	1.0057391628106	1.73379017744523	1.41909044868343	2.90827203039742	1.15311185141427	3.08528614652601	4.90205425683508	1.36874943493473	1.44138633580554	0.0	1.70208523966716	1.08969286502462	0.0	5.53616848358961	1.24096874032851	1.24277789810788	1.3267759893418	1.72646373810409	1.66287795923414	1.01643658476255	2.50784108899992	1.18574216712594	5.15743726344909	3.73011572900179	1.81256455542615	1.7450891236803	3.44396068941351	7.21710827428151	1.13416266299241	1.45539738955536	4.25777851108776	4.58398830787092	3.0866702290407	1.96792223129783	13.5907353694982	3.94379851866251	1.40985002203227	4.77554890269672	2.32408921121265	1.75801433669218	1.71857430704804	1.70035622928734	1.66105351642483	2.07399413991141	1.353745329556	1.78787630446927	2.25617849306635	7.93224911783338	9.23488073453516	1.66969890843234	15.7742947531626	7.32268440465436	6.62019060111749	2.2618023123072	3.42904275559961	4.95595234905491	1.93169086367688	2.22781037098777	1.56170199260455	1.00631685136078	1.02871834241421	1.4616972420541	3.43625599065004	4.47998501510574	2.14253224235477	2.18177543256373	1.20144338334892	1.31450755300571	0.0	2.84465441739468	1.93027402771538	2.78359649825284	1.92701142779095	1.10254559491784	1.84418724741513	0.0	4.87233744303488	2.1030176809276	3.11801548492911	2.04934963656571	1.01338924678339	1.09467711513813	1.355903728428	0.0	1.09677029783582	0.0	3.05772599735328	1.07737920535367	1.21646626345566	1.29366797577924	1.00636681855689	1.15600563892733	1.27392892831165	1.13392652343889	4.03805345887593	0.0	1.48263809629748	1.04284072706586	1.01764610772005	2.11437547364931	1.19411709642948	8.57701414193156	1.82645348866159	1.92940667692355	1.09671009858288	1.2674095913438	1.55883731833099	2.33193644778499	1.15051033331625	1.08672119833403	1.25784758393875	1.03427549619584	1.59839317508164	4.04645812406091	1.60656951628298	1.78626580666147	2.12633414646851	3.32162212111484	2.11806664874348	3.81142080707246	1.33695452083552	1.04806286471679	2.18522596540196	1.25612324373803	1.04645982017831	2.15488946627308	0.0	0.0	1.13838386960509	0.0	1.34403356473426	7.51962930859906	5.21188695706979	3.39249035810802	2.58673792449643	4.5727213343927	1.68851574871868	1.04467836138531	3.75908057196149	0.0	1.1304723187599	1.23937933927026	4.80990403417433	2.68215070775599	1.39912741887933	2.01569016205181	1.99752686309689	1.15585773708767	0.0	1.24085375910866	1.02964926220762	1.18952710509724	1.58185835337047	0.0	2.83146835674593	3.7222886717121	1.17992894368862	1.35224512128803	5.07010973760201	1.06894133512344	4.65075743877438	2.26750599638448	1.70521712638401	1.52269078312358	1.39674186145395	1.23354622465604	2.3230019588479	3.80035152238118	2.12422161981538	1.20636905866	1.43357483121072	1.46275005429715	1.95124304613229	1.17650225445522	1.12580474764778	1.01445864482321	2.39539554775282	1.10969267208673	1.75978541982946	1.28255863078064	1.36530246729388	2.16499082433781	1.09254758103193	1.27789804244549	0.0	0.0	1.93228926284934	2.66091049480027	1.64177683215737	1.0893326289912	1.1908796936691	1.10180777119645	1.1109748086073	1.3625703057353	1.0298999337577	1.21904105254846	2.02617180529821	2.14171719484752	5.89567851979132	1.02287482919157	0.0	0.0	1.55668089665813	1.77548673265666	2.01497594127123	1.23613697437618	2.13919206880029	1.63251835035284	1.20340058192655	1.22262000067574	3.68747522436458	2.52169501603206	1.25342721836179	15.4855812470432	8.25638463573045	1.49825684746074	1.24326451867954	1.52502753047423	11.1741625794482	2.45849179627433	1.20323486153598	1.5076455317233	1.83088917566741	1.66436580502834	1.18011481073803	2.49309937458304	2.72480259177048	1.43584588165131	2.09324621892628	4.63133018374663	2.9988077707732	1.15148301171792	5.39377557235055	1.04458227597834	1.31222917923612	2.13023192204381	1.80980116871789	1.88998526420501	0.0	1.75953037558894	17.2711810033681	2.33686567890816	1.40122983910457	1.05429741027096	1.6875627358509	1.01664552861943	1.1258590303557	1.13669390821792	1.11662265766269	1.38953407931746	3.49284356781531	1.2538536015809	1.03095567092613	1.12055069284499	1.45248443621307	3.30830969442232	0.0	1.90482413664925	1.58870769156798	2.00065653602094	1.65715823863008	1.07886020744913	1.9548296891239	1.28038284489274	1.32337493035169	1.58200595287818	1.69610209464137	1.02678269656882	1.34981039725779	1.69366082316356	1.43849045605562	0.0	3.97533803266056	2.43726803849106	1.04252998169772	1.09789407993827	2.66322774315766	4.34803125825815	5.66939087722046	6.30290974192935	7.4846931986001	1.28526089129202	2.06005315626569	1.05102146144129	5.63262725277179	5.93967852631825	1.16362985717728	0.0	0.0	0.0	2.57598179690733	1.2569857465539	1.38052074687828	6.40074617063202	1.04233276029802	1.16031186420755	4.77641799625617	6.82205268146165	4.52862456138974	5.79862104109305	0.0	1.18535405199546	1.60268524359313	1.53921400452224	1.53985955351395	2.20063421001773	4.89094004646057	1.2940445941825	2.82922088902264	1.88918719849872	1.06816829030228	1.66492425257971	1.03380910293412	1.31483930154728	1.67083167565846	1.43322681848085	1.12659374949406	1.24960745308075	1.01934363744034	1.10795378576595	1.22520221423082	1.06113687975111	2.90414469007052	5.58352429798834	4.42333199519894	1.16148976555836	2.42689285887612	1.16703033217927	1.29078540878419	1.15993807822484	1.14540473770307	3.99005484112479	1.4491235566715	3.34675432820586	1.83963593950192	4.76368730124124	1.58071626091344	1.69838803237841	1.39040353502469	5.64877739719801	3.97652274272743	1.23363202250934	3.87256809980274	2.23636334543384	1.98287726139233	4.31632762199308	2.41059354199512	1.10241243013241	1.62679974405017	5.04286801365337	2.15020548194005	1.57095000077177	1.23113907166535	5.71852632398653	1.00681906174944	1.14555193495975	1.07039514613243	2.17143462807364	1.860950305552	1.73397386729311	2.70567137113437	1.24559473327688	1.09269896791693	2.85157874496371	1.00326045268447	1.14570323474675	1.01397886370633	2.77504629755076	2.24822153964335	0.0	2.97514087353571	3.86590321436264	1.00816368293383	1.96954225794964	0.0	1.94388524635765	1.59134231466819	0.0	1.75898171959585	2.1206580273944	2.10433160701691	1.17465355728356	1.73482083038966	1.81211541087893	1.25944915023423	4.03071464490171	3.39365069774257	0.0	1.2779491103557	5.28661956627481	3.14048069085275	0.0	1.21540199820488	1.18263793465312	1.1149986401899	1.36316273993416	3.48709795668876	6.06455272011536	0.0	1.28557685803404	2.44561880672226	2.34068276924916	4.04753899092442	2.37893535442014	4.00880486680901	1.55798277942141	1.19124139826472	0.0	1.0059411814905	8.80262679257723	5.08874846817684	0.0	1.97096326604763	2.84246209926613	0.0	1.44973939053543	1.03392664316207	3.19487839512045	0.0	1.12966122612785	2.50807758075113	4.89468776523266	1.66820503270541	1.32018785302488	8.34417430875255	1.05084046205808	1.64778659149941	2.04783454540356	1.91939319956172	4.29769405300858	1.56875191578634	2.00908095374812	1.69459946910155	2.66817581898213	1.05806376922477	1.59778725705268	1.33110293606897	4.13561820453951	1.28092301131329	1.48762807852118	0.0	0.0	1.11812365135652	1.91317327420425	1.1020050987463	1.44749810799191	4.5600998126441	1.25602439389515	0.0	8.13503791953606	1.55927785646621	0.0	1.36898470473711	1.33134771754567	1.11685796822187	1.41568743434389	1.11946032178057	3.2112190632416	1.36038133776477	1.69349029796543	3.99100856185083	1.25388662808123	2.60190487293576	1.22067518139414	1.038497810472	1.12683761968033	2.0474758205163	1.01260181098321	1.02564707120524	1.23529975542485	1.19505328274749	1.43358210112712	5.79860271385984	1.0556356750947	1.00731980789226	1.0126520430163	1.45777745233372	3.0286763796921	1.44246086680344	0.0	1.8787028856848	1.27695716620436	1.07434652345806	1.02652270760529	1.1771950835061	1.10297025535938	1.34651250547748	2.69542279067191	1.22184307393917	1.09224198624335	0.0	1.65790201522036	1.01969523685694	1.11224130581383	1.22459420295713	2.11515964746572	1.02909078679165	1.62414150394048	1.50282161105586	1.04218388517299	0.0	0.0	1.25312651217887	2.20061283941537	6.47689208743727	1.70309170720133	1.24451718387318	2.31119694948908	1.20952394629306	3.6357834760099	2.52879802092601	2.94656107968337	1.27026309845103	1.35670750900084	1.1801071120046	3.08190340326409	4.79493447644638	1.60883958982103	1.02377341593182	1.13409790623019	1.05712931920137	1.74796229977051	0.0	1.15398138637216	1.73488235025547	1.53696262369455	1.15631991103887	1.23200920229281	1.93410629688707	2.21488463549623	1.113490616799	1.77746238362064	1.30105422551526	1.42778995413367	1.58298011690995	1.53989987995251	1.69996604183646	1.03774783348054	2.28334072130544	1.47524332974595	1.96113006049007	1.1487439709162	2.04779403629947	1.13028476081994	1.38672042594019	11.9240256887136	3.31606746738043	1.14555949175327	1.49038075357135	2.03170342125315	1.12129608598431	2.34498674499093	1.46260318417242	1.35571450268526	1.06662245177736	7.46904837584701	1.10861491256466	1.4862201907603	1.61359059543969	1.41747061064602	1.15517879650171	1.00976137455344	0.0	1.67973782757293	3.35156108686679	1.23012888142554	3.39259948801489	1.70488732238896	2.84687032964821	2.96416260217108	3.32330239359204	1.67603345748386	4.87454884367269	9.57857333863794	2.11947762742748	1.27888930996808	2.10679242789653	1.3459976602254	1.80490991087653	1.16971754109873	0.0	1.04346597890152	1.10729432704517	1.61847083083018	5.3229059192283	3.75730921391046	1.56349993918114	3.80458001154605	1.84184787100543	1.77828150045432	2.16238884274035	1.0253939684848	1.58446772962743	5.7670614389504	1.64678681370836	1.19915357153212	1.07475423275969	0.0	1.38603927395009	1.06553916566128	2.78379870076357	4.54819891812551	1.23349001676504	2.46752182470046	2.06258082772555	1.29565225502753	1.04543553173823	1.01032996822651	1.00101417225383	1.63988243402467	1.63866967462399	3.58092789366328	3.04948818219322	2.56121148592914	1.06384579976217	1.73857745453822	1.18941068889666	1.32345011716041	1.46610555560009	1.4608130521074	3.40506248429995	1.3821811557379	1.11755261420879	0.0	2.07641633141599	2.79322247180825	1.31865927327439	1.44691226229886	3.76032619340482	2.00603187944777	3.86604609668622	0.0	4.68784171404398	0.0	4.68832467469339	1.7179819434525	5.3268758301155	1.14978084479301	1.40474916736789	1.65645454331075	4.09890471995984	6.13636571208426	1.30078359689937	1.04788320359443	1.5879991789378	1.35122198755859	1.74882368244681	1.23055815026352	0.0	1.07520165602382	2.94024515831226	4.21494004084467	4.68125952595177	2.84424361702364	1.03868613726663	1.87963300172689	1.10193113543266	1.23123766756968	1.38237218664126	1.59527354883468	7.75133477470658	1.02450436521922	1.15348559031821	0.0	1.16365490783817	1.03456860760825	2.10084794369625	1.33161848396889	1.03228968368011	0.0	0.0	1.0885608829021	2.15575288489187	1.09278701225431	2.28437101901964	1.23299500708074	1.3095926953197	1.0841819558904	1.05607153751436	2.97011899572341	1.62989238355825	4.68420631718431	1.04084911909598	1.6282338274757	1.14355326588791	1.06649440635985	1.07767055626583	3.44685016289162	1.14012800457821	3.4048542774244	1.00224025006234	0.0	1.04367625706019	1.05354128245924	2.04342313587707	1.10612865158108	1.18306287434091	1.42136362762017	1.9896909582209	1.22977508572205	1.53539066662718	1.45580873459804	3.09723896399549	1.09642156523232	1.38036477697129	4.04600163735057	1.48484727049198	1.04349099247479	1.6160256762637	1.15667106478587	1.18427608068197	1.23164192996978	1.07566269818586	1.10073921761961	1.35510495495183	1.12463258650747	0.0	1.18711928582904	1.46324218971817	2.02650120169442	1.05953021070415	2.05604890243411	0.0	1.11362001623623	1.0340777273648	1.43198437132994	2.28959091474779	3.63589239798733	3.14879872829332	1.7653326198329	1.0336941984198	1.54978230822714	11.920660855849	4.52387644210074	1.45436845292202	2.6617417792659	2.80891534656227	2.54812680792769	1.30777977368145	1.20102639976726	2.54557406781779	1.20069150101715	1.1013871170405	1.57592548463842	1.23730601499378	1.55841615359687	1.81548237615251	1.01682891545454	1.41160764072478	4.87751660137494	1.43106346734669	0.0	2.94468132505851	1.77338829633171	0.0	1.09152693024813	2.13478561264568	1.1780327051338	1.03572986144943	1.00188421921545	0.0	0.0	1.14325763576158	1.0719780981819	1.93195465232931	0.0	1.05401820114763	2.2947334981561	1.28157202042811	1.01597925593253	3.31802158963404	1.35205057936645	1.18732386585834	1.08355020935026	1.49240259215788	1.30459268552104	1.44003099692621	1.65446251399834	2.08806558110978	8.16832465860944	1.40746601022844	1.05413793760767	2.05662710666173	1.18207448128925	1.64883587047947	1.73651148548291	1.34488925650434	4.19823983964588	1.12597136683685	1.50187327879784	1.54777450240619	2.56169133022809	1.1092604495998	1.42189296271077	5.03488357071791	2.39296256068259	1.05232519439482	5.9011995165463	5.08107663304564	1.07991088321295	1.15935124322731	0.0	0.0	3.55953689646156	2.13962777075594	3.64009039178744	1.40865502528203	1.06358949227289	1.76544794044135	2.34262361970833	2.62828778415111	4.28064264897709	1.07518927675422	4.61401984915997	1.11920250474279	1.32243409824167	1.00170455635337	0.0	1.24198751372597	2.01996390577073	1.060655527668	1.24866854787349	1.04116673619764	1.45041795903532	1.27734503760942	1.33609627275343	2.36159622408929	1.22230999014208	1.00094924049131	1.0952835331264	6.26105075159994	1.84640617065371	1.01554648300829	1.51244908397533	1.03509230935051	4.07057246038753	1.73042071512169	4.71821346940507	1.16893767316091	0.0	1.03516478923713	1.15034927177437	1.49309167810422	1.43248346318579	1.0641948105413	1.07685414390142	0.0	1.07745787487493	2.47585256612347	1.27337176751907	1.12162560431001	0.0	3.03186456423269	6.8081568062887	1.27574975638422	1.16924576558251	1.36064732074125	1.46446387092355	1.00225090977778	3.79737585840642	0.0	1.22738457199776	3.61380774524006	1.31188990023778	2.04557317786826	4.41240743750917	0.0	1.16556451562633	1.19977815901106	1.01193848647317	1.26505396723724	1.44267596807034	1.09377823914371	1.20195592288022	1.11546663204008	1.2120451934626	8.07447746458656	1.92504756934095	1.40536574922316	3.41476458275902	2.51108230530066	1.02975514525424	5.94140156847053	1.0429601589693	1.36963043006052	1.8796205434594	1.2151659193096	4.96281623985123	5.24707741422177	1.26179170709286	2.33685099825344	2.16524601157047	2.01986294123159	4.24694332107101	1.15930510371598	1.38408112546044	1.00603858501133	3.72645467591443	1.91827890268792	1.05982763472053	1.04736389947041	1.06869394385863	1.07939980450422	1.08300236495099	4.37873146634095	1.11474327049492	1.47176185895742	4.13999750939427	1.0293908603873	1.40245489298883	4.01548279494334	6.01623018163808	1.1559651257923	6.42154046266014	2.28947295661184	0.0	1.52677961982341	5.42672571955891	1.04744108190043	1.50098437579503	4.57879653890156	4.87568414071014	0.0	1.32710936038121	1.99176024779045	1.46783349035401	1.03707347004875	3.26239019983554	1.11470307367589	1.16608845585998	0.0	0.0	3.212101802814	0.0	3.1607631339215	1.70212703189073	2.17341534221335	1.15713459019288	1.71652445201683	3.34295933152661	4.29851819125636	1.26291221967708	1.08737513751456	1.24462080516639	2.63941598898325	4.0998951697387	0.0	1.21358503291322	1.58267194686817	0.0	1.92661063242175	0.0	4.32747960154516	1.49427861524633	2.41153518023962	2.04983750696526	1.00510875094443	1.85642790060989	4.13327636676796	1.67804484323631	3.59536826308354	2.13817182930179	1.04034952818811	11.3676631237138	1.11922913095111	1.00074196969916	1.04362353861569	1.183400591083	1.39663497692805	1.15709602762839	3.59475724506809	7.43992189938681	4.78746657767497	1.16908572893512	2.10648080891116	2.0084934541165	6.3697409840139	3.75435242685746	2.80052723434813	0.0	0.0	1.16449537281653	0.0	1.18831814394697	1.70991732914021	1.28065493626797	1.55431279892861	7.09397823937506	1.04920213745364	1.04513483736976	1.36991489096689	1.65479154376426	4.79977265542439	1.07572501832792	2.19366976643639	2.25654371947757	1.19681376233582	1.37106445927998	1.26305388447989	1.73725414841473	1.20061561539412	1.4438204339805	1.2217752009948	5.70048706270915	1.86612472605985	1.16067998051102	1.19637702241287	3.73690818342108	1.12864694082569	0.0	3.9472281715743	1.0612666958384	1.152635876247	1.73650461004546	2.12874558282565	1.37117443780658	3.67452354400276	3.28197160554743	0.0	1.07694254762485	1.13316644826941	4.38000356849042	0.0	1.05026599969456	1.45686205219533	7.74963644439795	3.572569680075	8.84337276687923	6.98209685864612	1.02213864378459	1.04630712489481	1.22626790009667	1.05881282387482	1.11205735075891	0.0	2.37332608834654	1.06376211147835	1.12117002100049	1.11674191544182	1.57481461608127	1.42261129906416	0.0	1.27680919797081	1.81965325562078	1.14128493833349	1.26658430157314	1.31931449274202	1.98364227159716	3.04392246441941	3.21483537302983	0.0	2.81488706151143	1.15446508134843	2.04339167738456	1.01062656121893	1.00164235861217	0.0	2.18683310677689	3.42358229649438	1.62573090345677	4.37414656238817	1.37340603492007	1.91663735573829	2.06401291761506	2.92098287044977	1.9924524549354	1.02489080745011	1.1626235589422	1.2152763262555	1.00593190920025	0.0	1.3092820985526	5.22131957394579	1.07916838797949	1.68491975715819	1.09673504061038	1.7561401773826	2.95009260965458	1.21014834687942	2.34017517122162	1.56537846654516	1.02856627659119	1.12010380225956	2.05345652601611	1.92971571559546	1.2292730648432	1.49271288289237	1.75263100681958	1.27137252815504	0.0	1.28235013302505	2.12419616637962	1.12914604471086	1.00185929842861	2.05247462882545	4.20310080729831	1.19275612432219	0.0	2.85597267104923	2.08070594264216	1.92104061410145	1.19319333786266	0.0	1.26780240065121	1.13632625579968	0.0	1.94032211960652	1.35526513852453	1.33434899019281	1.22184353057978	9.75026167885788	2.57077683946864	1.1829797156325	6.11071440442426	0.0	0.0	1.10882878490156	3.47332497129789	1.26334820781365	1.48292468516043	8.75814731191311	1.86345914828947	2.41995908328813	1.05008721390883	1.02749300880442	1.25510257022922	1.64767393160556	2.25752233722317	1.21828689309	1.21445824041334	1.1903065510754	11.9717250137238	1.29689373315814	1.04988174337445	1.67114313350587	0.0	0.0	0.0	3.64278144202234	0.0	1.12077775410973	1.41947051964424	1.58603015825332	1.27146293218713	1.85542634796627	1.52896521143863	3.8353639197993	1.85762835735161	0.0	1.78879382395554	5.36904267795391	1.48966872118757	3.03093084276281	3.72674589229172	1.94816152157	1.84447613408975	1.97343277179891	2.89312341424284	1.47129615384416	3.07025016290783	1.32048451198104	1.92899342364321	8.67743241212397	1.19274741630255	1.28926590941284	1.1129546949922	1.18167936666084	1.0424675211716	1.09782532416493	0.0	0.0	1.79648632610696	1.585294740629	1.22455224932025	1.13992628414135	1.13347604697257	1.80671387102201	3.14977268587859	1.76616003299482	2.18765637283422	0.0	4.36364871932915	1.18691370217548	1.13070390903231	0.0	2.75662982471123	1.93737674853179	1.22461449613951	2.79076846080507	3.40670153004613	3.13753007424746	0.0	1.78556593281432	0.0	2.13217837690679	3.26670178415548	2.16893729876113	1.00572934208166	10.9760232859677	1.00224954683382	2.24631425829577	1.18859213819063	1.04442249850771	1.1131165898241	1.17873631734167	1.04460241766823	1.54628201240174	1.24828148164102	1.47130703911038	2.68648482847046	1.34631416813824	1.02182862136804	1.5424547224323	4.18749562140067	1.2109540339933	3.00909380709594	1.20191218088374	2.39881537569467	1.10502072215318	14.7005573262821	0.0	1.02480015161036	1.3769426965562	1.41282415845168	1.3057914875836	1.05039650056512	4.89037829672845	23.349563726916	1.93421304386497	2.50284577450217	1.17711386424792	1.24076556101284	1.31523610162766	1.76996508474404	1.74575907974032	1.41177280119781	2.03671902668969	1.83991624009852	2.46262226141187	2.0138566288403	4.94620962476697	1.07670010054159	2.01508856506788	0.0	0.0	5.65463023364694	0.0	4.27589633528904	1.67799013225065	1.78892020959478	1.26269681015964	4.10292197991309	2.14706385807086	4.41498461666537	1.04742083000577	1.00433291715398	0.0	1.29501234514484	1.72034822761594	0.0	1.2676423271736	0.0	0.0	0.0	0.0	2.12154453087429	6.31138319415071	4.66171134691112	1.07046166829903	1.04657702838172	1.30612362002967	2.09310848552159	1.25798980115894	1.5106790637625	1.67540103201293	1.08513037512721	1.01707588418004	5.43540864357035	1.46683930941076	4.76207340044199	1.80775744199623	1.15003313271531	1.97944237484069	1.29534794798321	1.39501613286228	1.65440308539318	3.2596561063919	1.04821455862853	2.45647520123433	4.89676436369172	2.70192809608753	0.0	0.0	1.18150558168068	2.14993924959581	3.6058013296545	1.46791972932748	4.94925902839578	1.50238085707766	0.0	2.62206077557487	3.96881046020436	2.01032228576299	3.42052084699551	3.72867799613091	0.0	1.09863492163281	0.0	5.78183698413846	1.28388245741338	1.21951018060443	1.04697470300811	1.10338936712122	1.43807456681832	1.98174918546831	3.63561342586673	3.87897237722322	1.37965100821208	0.0	0.0	3.66581993236402	5.9473239307441	1.02070282046763	1.19533812290255	5.95823374435979	2.37845150508602	1.04747504060198	1.00999785137211	1.08591332105838	1.17663745567762	1.28414410767908	0.0	1.82101936834433	7.02607700482302	1.67775058609035	1.38586044624113	1.06023729812941	1.25901622740895	4.69048392077406	1.32510939489448	3.66929945778719	4.10621752890247	1.13259973805545	3.37328523928242	1.91220916175349	0.0	3.72699441314163	1.9306994624319	4.36327503387848	1.20128245392601	2.04368970897993	1.24599481477427	4.01359504307544	1.16050908442046	1.17483583727781	4.51632340383083	1.57727763413373	3.00147093766619	1.10273800430771	4.80702749977209	2.34337444391075	1.7618895870989	1.1795891557359	1.64909601780794	4.44261803480791	1.6901249376295	1.10068729433753	3.60226911060009	1.25552015686224	5.67500195083381	1.74033464823338	3.23658805486836	2.43332781294677	1.69863888792672	1.57272677980528	3.6277330139317	0.0	1.42213249955936	1.25725569899383	3.52022370862275	1.08072097209906	0.0	2.90713185351635	0.0	2.98134668749743	1.06272937120439	0.0	1.13949553520269	2.7533700324547	3.46339390865263	2.00705118312772	1.13277342151539	2.20959282846853	1.08362518356467	1.76283243749185	2.22369271552382	3.97908064675939	1.31230938907409	1.73330879406055	1.25146530093033	1.02029769109986	1.20939456879376	0.0	0.0	1.28866215562365	2.4125111795235	1.09286534948886	0.0	2.19447638445746	1.03116813854353	0.0	1.1606813226175	1.47843296473342	1.87742880109388	5.39394771418249	2.06536495187162	1.18051974826049	4.94608844105198	5.24646376088298	9.4265960346979	1.91385206836077	0.0	1.49867477382195	0.0	1.04300218191776	1.40593062576078	4.8136446947457	5.29325939980022	6.43927859606101	6.16299060840599	1.56624206796871	1.95634535036777	1.40702809331936	6.36836042607985	0.0	2.07341772608295	1.98485598534495	1.62431161573587	1.69942177027372	4.51760484772231	3.04939748907478	2.31190849533534	7.92716267433743	2.09653428913832	1.34886077945191	12.3859312354886	1.06265090513637	5.38472948757335	1.06451506745164	1.01066359293505	1.95647933329727	6.29772500327189	2.52058377179696	1.07075510328122	2.85476539364422	1.94121704386693	1.57442537278149	1.23250135704679	3.97784937631951	0.0	1.19840969295455	1.6467104788815	1.20467379766842	2.24613911635844	2.21387938548482	1.60321154876715	0.0	3.02786048761836	2.025918695982	1.48635889777747	1.17275038047872	1.59230262227789	1.12378899797368	9.3856061999122	3.13774053846609	2.34923689676541	1.45224224462718	2.33023819962725	0.0	4.6494991529793	1.08419526228372	1.35074348549262	9.28170532684027	3.91503532077962	1.28223587937845	1.65797508948396	1.11898868563639	2.07653063667605	1.65242400592749	5.66353773121003	1.31143218606456	2.95875992907968
[truncated: 201,277 more chars]
