# Supplementary material for: Pleione: A tool for statistical and multi-objective calibration of Rule-based models
Source: Sci Rep. 2019 Oct 22;9:15104. doi: 10.1038/s41598-019-51546-6 (PMC6805871; doi:10.1038/s41598-019-51546-6)
Supplement: Supplementary file 1 — File S1 [file 41598_2019_51546_MOESM1_ESM.zip › File S2/model-sigma/strategy2/exp-data/heat_stress_2.txt]

T\ID	aaeA	aaeB	aaeR	aaeX	aas	aat	abgA	abgB	abgR	abgT	abpA	abpB	abrB	accA	accB	accC	accD	aceA	aceB	aceE	aceF	aceK	ackA	acnA	acnB	acpH	acpP	acpS	acpT	acrA	acrB	acrD	acrE	acrF	acrR	acrZ	acs	actP	ada	add	adeD	adeP	adeQ	adhE	adhP	adiA	adiC	adiY	adk	aegA	aer	aes	afuB	afuC	agaA	agaB	agaC	agaD	agaI	agaR	agaS	agaV	agaW	agp	ahpC	ahpF	ahr	aidB	ais	alaA	alaC	alaE	alaS	alaT	alaU	alaV	alaW	alaX	aldA	aldB	alkA	alkB	allA	allB	allC	allD	allE	allR	allS	alpA	alr	alsA	alsB	alsC	alsE	alsK	alx	amiA	amiB	amiC	amiD	amn	ampC	ampD	ampE	ampG	ampH	amtB	amyA	anmK	ansA	ansB	ansP	apaG	apaH	apbE	aphA	appA	appB	appC	appY	apt	aqpZ	araA	araB	araC	araD	araE	araF	araG	araH	araJ	arcA	arcB	arcZ	arfA	arfB	argA	argB	argC	argD	argE	argF	argG	argH	argI	argK	argO	argP	argQ	argR	argS	argT	argU	argV	argW	argX	argY	argZ	ariR	arnA	arnB	arnC	arnD	arnE	arnF	arnT	aroA	aroB	aroC	aroD	aroE	aroF	aroG	aroH	aroK	aroL	aroM	aroP	arpA	arsB	arsC	arsR	artI	artJ	artM	artP	artQ	ascB	ascF	ascG	asd	aslA	aslB	asmA	asnA	asnB	asnC	asnS	asnT	asnU	asnV	asnW	aspA	aspC	aspS	aspT	aspU	aspV	asr	astA	astB	astC	astD	astE	atl	atoA	atoB	atoC	atoD	atoE	atoS	atpA	atpB	atpC	atpD	atpE	atpF	atpG	atpH	atpI	avtA	azoR	bacA	baeR	baeS	bamA	bamB	bamC	bamD	bamE	barA	basR	basS	bax	bcp	bcr	bcsA	bcsB	bcsC	bcsE	bcsF	bcsG	bcsQ	bcsZ	bdcA	bdcR	bdm	bepA	betA	betB	betI	betT	bfd	bfr	bglA	bglB	bglF	bglG	bglH	bglJ	bglX	bhsA	bioA	bioB	bioC	bioD	bioF	bioH	birA	bisC	blc	blr	bluF	bluR	bolA	borD	brnQ	bsmA	bssR	bssS	btuB	btuC	btuD	btuE	btuF	btuR	cadA	cadB	cadC	caiA	caiB	caiC	caiD	caiE	caiF	caiT	can	carA	carB	cas1	cas2	cas3	casA	casB	casC	casD	casE	cbeA	cbl	cbpA	cbpM	cbrA	cbrB	cbrC	cbtA	cca	ccmA	ccmB	ccmC	ccmD	ccmE	ccmF	ccmG	ccmH	cdaR	cdd	cdgI	cdh	cdsA	cedA	cfa	chaA	chaB	chaC	chbA	chbB	chbC	chbF	chbG	chbR	cheA	cheB	cheR	cheW	cheY	cheZ	chiA	chiP	cho	chpB	chpS	cirA	citC	citD	citE	citF	citG	citT	citX	clcA	clcB	clpA	clpB	clpP	clpS	clpX	clsA	clsB	clsC	cmk	cmoA	cmoB	cmtA	cmtB	cnu	coaA	coaD	coaE	cobB	cobC	cobS	cobT	cobU	codA	codB	cof	comR	copA	corA	cpdA	cpdB	cpoB	cpsB	cpsG	cptA	cpxA	cpxP	cpxR	cra	crcB	creA	creB	creC	creD	crfC	crl	crp	crr	csdA	csdE	csgA	csgB	csgC	csgD	csgE	csgF	csgG	csiD	csiE	csiR	cspA	cspB	cspC	cspD	cspE	cspF	cspG	cspH	cspI	csrA	csrB	csrC	csrD	cstA	cueO	cueR	curA	cusA	cusB	cusC	cusF	cusR	cusS	cutA	cutC	cvpA	cvrA	cyaA	cyaY	cybB	cybC	cycA	cydA	cydB	cydC	cydD	cydX	cynR	cynS	cynT	cynX	cyoA	cyoB	cyoC	cyoD	cyoE	cysA	cysB	cysC	cysD	cysE	cysG	cysH	cysI	cysJ	cysK	cysM	cysN	cysP	cysQ	cysS	cysT	cysU	cysW	cysZ	cytR	dacA	dacB	dacC	dacD	dadA	dadX	dam	damX	dapA	dapB	dapD	dapE	dapF	dauA	dbpA	dcd	dcm	dcp	dcrB	dctA	dctR	dcuA	dcuB	dcuC	dcuD	dcuR	dcuS	dcyD	ddlA	ddlB	ddpA	ddpB	ddpC	ddpD	ddpF	ddpX	deaD	dedA	dedD	def	degP	degQ	degS	deoA	deoB	deoC	deoD	deoR	der	dfp	dgcC	dgcE	dgcF	dgcI	dgcJ	dgcM	dgcN	dgcP	dgcQ	dgcT	dgcZ	dgkA	dgoA	dgoD	dgoK	dgoR	dgoT	dgt	dhaK	dhaL	dhaM	dhaR	diaA	dicA	dicC	dicF	dinB	dinD	dinF	dinG	dinI	dinJ	djlA	djlB	djlC	dkgA	dkgB	dksA	dld	dmlA	dmlR	dmsA	dmsB	dmsC	dmsD	dnaA	dnaB	dnaC	dnaE	dnaG	dnaJ	dnaK	dnaN	dnaQ	dnaT	dnaX	dosC	dosP	dpiA	dpiB	dppA	dppB	dppC	dppD	dppF	dps	dsbA	dsbB	dsbC	dsbD	dsbG	dsdA	dsdC	dsdX	dsrB	dtd	dtpA	dtpB	dtpC	dtpD	dusA	dusB	dusC	dut	dxr	dxs	eaeH	eamA	eamB	ebgA	ebgC	ebgR	ecnA	ecnB	eco	ecpA	ecpB	ecpC	ecpD	ecpE	ecpR	eda	edd	efeB	efeO	efp	elaA	elaB	elaD	elbB	elfA	elfC	elfD	elfG	elyC	emrA	emrB	emrD	emrE	emrK	emrY	emtA	endA	eno	entA	entB	entC	entD	entE	entF	entH	entS	envC	envR	envY	envZ	epd	epmA	epmB	epmC	eptA	eptB	eptC	era	erpA	essD	essQ	etk	etp	ettA	eutA	eutB	eutC	eutD	eutE	eutG	eutH	eutJ	eutK	eutL	eutM	eutN	eutP	eutQ	eutR	eutS	eutT	evgA	evgS	exbB	exbD	exoX	exuR	exuT	fabA	fabB	fabD	fabF	fabG	fabH	fabI	fabR	fabZ	fadA	fadB	fadD	fadE	fadH	fadI	fadJ	fadK	fadL	fadM	fadR	fau	fbaA	fbaB	fbp	fcl	fdhD	fdhE	fdhF	fdnG	fdnH	fdnI	fdoG	fdoH	fdoI	fdrA	fdx	feaB	feaR	fecA	fecB	fecC	fecD	fecE	fecI	fecR	feoA	feoB	feoC	fepA	fepB	fepC	fepD	fepE	fepG	fes	fetA	fetB	ffh	ffs	fhlA	fhuA	fhuB	fhuC	fhuD	fhuE	fhuF	fic	fieF	fimA	fimB	fimC	fimD	fimE	fimF	fimG	fimH	fimI	fimZ	fis	fiu	fixA	fixB	fixC	fixX	fklB	fkpA	fkpB	fldA	fldB	flgA	flgB	flgC	flgD	flgE	flgF	flgG	flgH	flgI	flgJ	flgK	flgL	flgM	flgN	flhA	flhB	flhC	flhD	flhE	fliA	fliC	fliD	fliE	fliF	fliG	fliH	fliI	fliJ	fliK	fliL	fliM	fliN	fliO	fliP	fliQ	fliR	fliS	fliT	fliZ	flk	flu	flxA	fmt	fnr	focA	focB	folA	folB	folC	folD	folE	folK	folM	folP	folX	fpr	frc	frdA	frdB	frdC	frdD	fre	frlA	frlB	frlC	frlD	frlR	frmA	frmB	frmR	frr	frsA	fruA	fruB	fruK	frvA	frvB	frvR	frvX	frwB	frwC	frwD	fryA	fryC	fsaA	fsaB	fsr	ftnA	ftnB	ftsA	ftsB	ftsE	ftsH	ftsI	ftsK	ftsL	ftsN	ftsP	ftsQ	ftsW	ftsX	ftsY	ftsZ	fucA	fucI	fucK	fucO	fucP	fucR	fucU	fumA	fumB	fumC	fur	fusA	fxsA	gabD	gabP	gabT	gadA	gadB	gadC	gadE	gadW	gadX	gadY	galE	galF	galK	galM	galP	galR	galS	galT	galU	gapA	garD	garK	garL	garP	garR	gatA	gatB	gatC	gatD	gatY	gatZ	gcd	gcl	gcvA	gcvB	gcvH	gcvP	gcvR	gcvT	gdhA	gfcA	gfcB	gfcC	gfcD	gfcE	ggt	ghoS	ghoT	ghrA	ghrB	ghxP	ghxQ	glcA	glcB	glcC	glcD	glcE	glcF	glcG	gldA	glf	glgA	glgB	glgC	glgP	glgS	glgX	glk	glmM	glmS	glmU	glmY	glmZ	glnA	glnB	glnD	glnE	glnG	glnH	glnK	glnL	glnP	glnQ	glnS	glnU	glnV	glnW	glnX	gloA	gloB	gloC	glpA	glpB	glpC	glpD	glpE	glpF	glpG	glpK	glpQ	glpR	glpT	glpX	glrK	glrR	gltA	gltB	gltD	gltF	gltI	gltJ	gltK	gltL	gltP	gltS	gltT	gltU	gltV	gltW	gltX	gluQ	glvB	glvC	glvG	glxK	glxR	glyA	glyQ	glyS	glyT	glyU	glyV	glyW	glyX	glyY	gmd	gmhB	gmk	gmm	gnd	gnsA	gnsB	gntK	gntP	gntR	gntT	gntU	gntX	gor	gph	gpmA	gpmM	gpp	gpsA	gpt	grcA	greA	greB	groL	groS	grpE	grxA	grxB	grxC	grxD	gshA	gshB	gsiA	gsiB	gsiC	gsiD	gsk	gspA	gspB	gspC	gspD	gspF	gspG	gspH	gspI	gspJ	gspK	gspL	gspM	gspO	gss	gstA	gstB	guaA	guaB	guaC	guaD	gudD	gudP	gudX	gutM	gutQ	gyrA	gyrB	hcaB	hcaC	hcaD	hcaE	hcaF	hcaR	hcaT	hchA	hcp	hcr	hda	hdeA	hdeB	hdeD	hdfR	hdhA	helD	hemA	hemB	hemC	hemD	hemE	hemF	hemG	hemH	hemL	hemN	hemX	hemY	hepA	hflC	hflD	hflK	hflX	hfq	hha	hicA	hicB	higA	higB	hinT	hipA	hipB	hisA	hisB	hisC	hisD	hisF	hisG	hisH	hisI	hisJ	hisL	hisM	hisP	hisQ	hisR	hisS	hlyE	hmp	hns	hofB	hofC	hofM	hofN	hofO	hofP	hofQ	hokA	hokB	hokC	hokD	hokE	holA	holB	holC	holD	holE	hpf	hpt	hrpA	hrpB	hscA	hscB	hscC	hsdM	hsdR	hsdS	hslJ	hslO	hslR	hslU	hslV	hspQ	hsrA	htgA	htpG	htpX	htrE	htrL	hupA	hupB	hyaA	hyaB	hyaC	hyaD	hyaE	hyaF	hybA	hybB	hybC	hybD	hybE	hybF	hybG	hybO	hycA	hycB	hycC	hycD	hycE	hycF	hycG	hycH	hycI	hydN	hyfA	hyfB	hyfC	hyfD	hyfE	hyfF	hyfG	hyfH	hyfI	hyfJ	hyfR	hyi	hypA	hypB	hypC	hypD	hypE	hypF	hypT	hyuA	iaaA	iadA	iap	ibaG	ibpA	ibpB	icd	iclR	idi	idnD	idnK	idnO	idnR	idnT	ihfA	ihfB	ileS	ileT	ileU	ileV	ileX	ileY	ilvA	ilvB	ilvC	ilvD	ilvE	ilvH	ilvI	ilvL	ilvM	ilvN	ilvY	inaA	infA	infB	infC	insA-1	insA-2	insA-3	insA-4	insA-5	insA-6	insA-7	insB-1	insB-2	insB-3	insB-4	insB-5	insB-6	insC-1	insC-2	insC-3	insC-4	insC-5	insC-6	insD	insD-1	insD-2	insD-3	insD-4	insD-5	insD-6	insE-1	insE-2	insE-3	insE-4	insE-5	insF-1	insF-2	insF-3	insF-4	insF-5	insG	insH-1	insH-10	insH-11	insH-2	insH-3	insH-4	insH-5	insH-6	insH-7	insH-8	insH-9	insI-1	insI-2	insI-3	insJ	insK	insL-1	insL-2	insL-3	insM	insN-1	insN-2	insO-1	insO-2	intA	intB	intD	intE	intF	intG	intQ	intR	intS	intZ	iraD	iraM	iraP	iscA	iscR	iscS	iscU	iscX	ispA	ispB	ispD	ispE	ispF	ispG	ispH	ispU	isrB	ivbL	ivy	katE	katG	kbaY	kbaZ	kbl	kch	kdgK	kdgR	kdgT	kdpA	kdpB	kdpC	kdpD	kdpE	kdpF	kdsA	kdsB	kdsC	kdsD	kduD	kduI	kefB	kefC	kefF	kefG	kgtP	kilR	kptA	kup	lacA	lacI	lacY	lacZ	lamB	lapA	lapB	ldcA	ldcC	ldhA	ldrA	ldrB	ldrC	ldrD	ldtA	ldtB	ldtC	ldtD	ldtE	lepA	lepB	leuA	leuB	leuC	leuD	leuE	leuL	leuO	leuP	leuQ	leuS	leuT	leuU	leuV	leuW	leuZ	lexA	lfhA	lgoD	lgoR	lgoT	lgt	lhgO	lhr	ligA	ligB	lipA	lipB	lit	livF	livG	livH	livJ	livK	livM	lldD	lldP	lldR	lnt	loiP	lolA	lolB	lolC	lolD	lolE	lomR_1	lomR_2	lon	lpcA	lpd	lplA	lplT	lpoA	lpoB	lpp	lptA	lptB	lptC	lptD	lptE	lptF	lptG	lpxA	lpxB	lpxC	lpxD	lpxH	lpxK	lpxL	lpxM	lpxP	lpxT	lrhA	lrp	lspA	lsrA	lsrB	lsrC	lsrD	lsrF	lsrG	lsrK	lsrR	ltaE	luxS	lysA	lysC	lysO	lysP	lysQ	lysR	lysS	lysT	lysU	lysV	lysW	lysY	lysZ	lyxK	maa	macA	macB	maeA	maeB	mak	malE	malF	malG	malI	malK	malM	malP	malQ	malS	malT	malX	malY	malZ	manA	manX	manY	manZ	map	marA	marB	marC	marR	matP	mazE	mazF	mazG	mcaS	mcbA	mcbR	mcrA	mcrB	mdaB	mdfA	mdh	mdlA	mdlB	mdtA	mdtB	mdtC	mdtD	mdtE	mdtF	mdtG	mdtH	mdtI	mdtJ	mdtK	mdtL	mdtM	mdtN	mdtO	mdtP	mdtQ	melA	melB	melR	menA	menB	menC	menD	menE	menF	menH	menI	mepA	mepH	mepM	mepS	metA	metB	metC	metE	metF	metG	metH	metI	metJ	metK	metL	metN	metQ	metR	metT	metU	metV	metW	metY	metZ	mfd	mglA	mglB	mglC	mgrB	mgsA	mgtA	mhpA	mhpB	mhpC	mhpD	mhpE	mhpF	mhpR	mhpT	miaA	miaB	micC	micF	minC	minD	minE	mioC	mipA	mlaA	mlaB	mlaC	mlaD	mlaE	mlaF	mlc	mliC	mlrA	mltA	mltB	mltC	mltD	mltF	mmuM	mmuP	mnaT	mngA	mngB	mngR	mnmA	mnmC	mnmE	mnmG	mntH	mntP	mntR	moaA	moaB	moaC	moaD	moaE	mobA	mobB	mocA	modA	modB	modC	modE	modF	moeA	moeB	mog	mokB	mokC	motA	motB	mpaA	mpl	mppA	mprA	mqo	mqsA	mqsR	mraY	mraZ	mrcA	mrcB	mrdA	mrdB	mreB	mreC	mreD	mrp	mrr	msbA	mscK	mscL	mscM	mscS	msrA	msrB	msrC	msyB	mtfA	mtgA	mtlA	mtlD	mtlR	mtn	mtr	mug	mukB	mukE	mukF	murA	murB	murC	murD	murE	murF	murG	murI	murJ	murP	murQ	murR	mutH	mutL	mutM	mutS	mutT	mutY	mzrA	nac	nadA	nadB	nadC	nadD	nadE	nadK	nadR	nagA	nagB	nagC	nagE	nagK	nagZ	nanA	nanC	nanE	nanK	nanM	nanR	nanS	nanT	napA	napB	napC	napD	napF	napG	napH	narG	narH	narI	narJ	narK	narL	narP	narQ	narU	narV	narW	narX	narY	narZ	ndh	ndk	nei	nemA	nemR	nepI	nfi	nfo	nfrA	nfrB	nfsA	nfsB	nfuA	nhaA	nhaB	nhaR	nhoA	nikA	nikB	nikC	nikD	nikE	nikR	nimR	nimT	ninE	nirB	nirC	nirD	nlpA	nlpC	nlpD	nlpE	nlpI	nmpC	nohA	nohB	norR	norV	norW	npr	nrdA	nrdB	nrdD	nrdE	nrdF	nrdG	nrdH	nrdI	nrdR	nrfA	nrfB	nrfC	nrfD	nrfE	nrfF	nrfG	nsrR	nth	nudB	nudC	nudE	nudF	nudG	nudI	nudJ	nudK	nudL	nuoA	nuoB	nuoC	nuoE	nuoF	nuoG	nuoH	nuoI	nuoJ	nuoK	nuoL	nuoM	nuoN	nupC	nupG	nupX	nusA	nusB	nusG	obgE	ogrK	ogt	ompA	ompC	ompF	ompG	ompL	ompN	ompR	ompT	ompW	ompX	omrA	omrB	opgB	opgC	opgD	opgE	opgG	opgH	oppA	oppB	oppC	oppD	oppF	orn	ortT	osmB	osmC	osmE	osmF	osmY	otsA	otsB	oxc	oxyR	oxyS	paaA	paaB	paaC	paaD	paaE	paaF	paaG	paaH	paaI	paaJ	paaK	paaX	paaY	paaZ	pabA	pabB	pabC	pagP	pal	panB	panC	panD	panE	panF	panZ	paoA	paoB	paoC	paoD	parC	parE	patA	patD	patZ	pbpC	pbpG	pck	pcm	pcnB	pdeA	pdeB	pdeC	pdeD	pdeF	pdeG	pdeH	pdeI	pdeK	pdeL	pdeN	pdeR	pdhR	pdxA	pdxB	pdxH	pdxJ	pdxK	pdxY	pepA	pepB	pepD	pepE	pepN	pepP	pepQ	pepT	perR	pfkA	pfkB	pflA	pflB	pflC	pflD	pgaA	pgaB	pgaC	pgaD	pgi	pgk	pgl	pgm	pgpA	pgpB	pgpC	pgrR	pgsA	pheA	pheL	pheM	pheP	pheS	pheT	pheU	pheV	phnC	phnD	phnE_1	phnE_2	phnF	phnG	phnH	phnI	phnJ	phnK	phnL	phnM	phnN	phnO	phnP	phoA	phoB	phoH	phoP	phoQ	phoR	phoU	php	phr	pinH	pinQ	pinR	pitA	pitB	plaP	pldA	pldB	pliG	plsB	plsC	plsX	pmbA	pmrD	pncA	pncB	pncC	pnp	pntA	pntB	pnuC	polA	polB	potA	potB	potC	potD	potE	potF	potG	potH	potI	poxB	ppa	ppc	ppdA	ppdB	ppdC	ppdD	pphA	ppiA	ppiB	ppiC	ppiD	ppk	pppA	ppsA	ppsR	pptA	ppx	pqiA	pqiB	pqqL	prc	preA	preT	prfA	prfB	prfC	prfH	priA	priB	priC	prkB	prlC	prlF	prmA	prmB	prmC	proA	proB	proC	proL	proM	proP	proQ	proS	proV	proW	proX	proY	prpB	prpC	prpD	prpE	prpR	prs	psd	psiE	psiF	pspA	pspB	pspC	pspD	pspE	pspF	pspG	psrO	pssA	pstA	pstB	pstC	pstS	psuG	psuK	psuT	pta	pth	ptrA	ptrB	ptsA	ptsG	ptsH	ptsI	ptsN	ptsP	purA	purB	purC	purD	purE	purF	purH	purK	purL	purM	purN	purR	purT	purU	putA	putP	puuA	puuB	puuC	puuD	puuE	puuP	puuR	pykA	pykF	pyrB	pyrC	pyrD	pyrE	pyrF	pyrG	pyrH	pyrI	pyrL	qmcA	qor	qseB	qseC	queA	queC	queD	queE	queF	queG	racC	racR	radA	radD	raiA	ralR	rapZ	rarA	rarD	ratA	ratB	ravA	rayT	rbbA	rbfA	rbn	rbsA	rbsB	rbsC	rbsD	rbsK	rbsR	rcdA	rclA	rclB	rclC	rclR	rcnA	rcnB	rcnR	rcsA	rcsB	rcsC	rcsD	rcsF	rdgB	rdgC	rdlA	rdlB	rdlC	rdlD	rdoA	recA	recB	recC	recD	recE	recF	recG	recJ	recN	recO	recQ	recR	recT	recX	relA	relB	relE	rem	renD	rep	rfaD	rfaE	rfaH	rfbA	rfbB	rfbC	rfbD	rfbX	rfe	rffA	rffC	rffG	rffH	rffM	rffT	rhaA	rhaB	rhaD	rhaM	rhaR	rhaS	rhaT	rhlB	rhlE	rho	rhoL	rhsA	rhsB	rhsC	rhsD	rhsE	rhtA	rhtB	rhtC	ribA	ribB	ribC	ribD	ribE	ribF	ridA	rihA	rihB	rihC	rimI	rimJ	rimK	rimL	rimM	rimO	rimP	rlmA	rlmB	rlmC	rlmD	rlmE	rlmF	rlmG	rlmH	rlmI	rlmJ	rlmL	rlmM	rlmN	rlpA	rluA	rluB	rluC	rluD	rluE	rluF	rmf	rmuC	rna	rnb	rnc	rnd	rne	rng	rnhA	rnhB	rnk	rnlA	rnlB	rnpA	rnpB	rnr	rnt	rob	rodZ	rof	roxA	rpe	rph	rpiA	rpiB	rpiR	rplA	rplB	rplC	rplD	rplE	rplF	rplI	rplJ	rplK	rplL	rplM	rplN	rplO	rplP	rplQ	rplR	rplS	rplT	rplU	rplV	rplW	rplX	rplY	rpmA	rpmB	rpmC	rpmD	rpmE	rpmF	rpmG	rpmH	rpmI	rpmJ	rpoA	rpoB	rpoC	rpoD	rpoE	rpoH	rpoN	rpoS	rpoZ	rppH	rprA	rpsA	rpsB	rpsC	rpsD	rpsE	rpsF	rpsG	rpsH	rpsI	rpsJ	rpsK	rpsL	rpsM	rpsN	rpsO	rpsP	rpsQ	rpsR	rpsS	rpsT	rpsU	rraA	rraB	rrfA	rrfB	rrfC	rrfD	rrfE	rrfF	rrfG	rrfH	rrlA	rrlB	rrlC	rrlD	rrlE	rrlG	rrlH	rrrD	rrrQ	rrsA	rrsB	rrsC	rrsD	rrsE	rrsG	rrsH	rsd	rseA	rseB	rseC	rseP	rsfS	rsgA	rsmA	rsmB	rsmC	rsmD	rsmE	rsmF	rsmG	rsmH	rsmI	rsmJ	rspA	rspB	rssA	rssB	rstA	rstB	rsuA	rsxA	rsxB	rsxC	rsxD	rsxE	rsxG	rtcA	rtcB	rtcR	rttR	rusA	rutA	rutB	rutC	rutD	rutE	rutF	rutG	rutR	ruvA	ruvB	ruvC	rybA	rybB	rydB	ryeA	ryfA	ryhB	ryjA	rzoD	rzoR	rzpD	rzpR	sad	sanA	sapA	sapB	sapC	sapD	sapF	satP	sbcB	sbcC	sbcD	sbmA	sbmC	sbp	scpA	scpB	scpC	sdaA	sdaB	sdaC	sdhA	sdhB	sdhC	sdhD	sdhE	sdiA	sdsR	secA	secB	secD	secE	secF	secG	secM	secY	selA	selB	selC	selD	seqA	serA	serB	serC	serS	serT	serU	serV	serW	serX	setA	setB	setC	sfmA	sfmC	sfmD	sfmF	sfmH	sfsA	sfsB	sgbE	sgbH	sgbU	sgcA	sgcB	sgcC	sgcE	sgcQ	sgcR	sgcX	sgrR	sgrS	shiA	sibA	sibB	sibC	sibD	sieB	sixA	skp	slmA	slp	slt	slyA	slyB	slyD	slyX	smf	smg	smpB	smrA	smrB	smtA	sodA	sodB	sodC	sohB	sokB	sokC	solA	soxR	soxS	speA	speB	speC	speD	speE	speF	speG	spf	spoT	sppA	spy	sra	sraB	sraF	srlA	srlB	srlD	srlE	srlR	srmB	ssb	sseA	sseB	ssnA	sspA	sspB	ssrA	ssrS	sstT	ssuA	ssuB	ssuC	ssuD	ssuE	stfR	sthA	stpA	sucA	sucB	sucC	sucD	sufA	sufB	sufC	sufD	sufE	sufS	sugE	suhB	sulA	surA	sutR	sxy	syd	symE	tabA	tadA	tag	talA	talB	tam	tamA	tamB	tap	tar	tas	tatA	tatB	tatC	tatD	tatE	tauA	tauB	tauC	tauD	tbpA	tcdA	tcyJ	tcyL	tcyN	tcyP	tdcA	tdcB	tdcC	tdcD	tdcE	tdcF	tdcG	tdcR	tdh	tdk	tehA	tehB	tesA	tesB	tfaD	tfaE	tfaQ	tfaR	tfaS	tfaX	tff	tgt	thiC	thiD	thiE	thiF	thiG	thiH	thiI	thiK	thiL	thiM	thiP	thiQ	thiS	thpR	thrA	thrB	thrC	thrL	thrS	thrT	thrU	thrV	thrW	thyA	tig	tilS	tktA	tktB	tldD	tmcA	tmk	tnaA	tnaB	tolA	tolB	tolC	tolQ	tolR	tomB	tonB	topA	topB	torA	torC	torD	torI	torR	torS	torT	torY	torZ	tpiA	tpr	tpx	tqsA	treA	treB	treC	treF	treR	trg	trkA	trkG	trkH	trmA	trmD	trmH	trmI	trmJ	trmL	trmO	trpA	trpB	trpC	trpD	trpE	trpL	trpR	trpS	trpT	truA	truB	truC	truD	trxA	trxB	trxC	tsaB	tsaC	tsaD	tsaE	tsf	tsgA	tsr	tsx	ttcA	ttdA	ttdB	ttdR	ttdT	tufA	tufB	tus	tusA	tusB	tusC	tusD	tusE	tynA	typA	tyrA	tyrB	tyrP	tyrR	tyrS	tyrT	tyrU	tyrV	uacT	ubiA	ubiB	ubiC	ubiD	ubiE	ubiF	ubiG	ubiH	ubiI	ubiJ	ubiX	ucpA	udk	udp	ugd	ugpA	ugpB	ugpC	ugpE	ugpQ	uhpA	uhpB	uhpC	uhpT	uidA	uidB	uidC	uidR	ulaA	ulaB	ulaC	ulaD	ulaE	ulaF	ulaG	ulaR	umpG	umpH	umuC	umuD	ung	upp	uraA	usg	ushA	uspA	uspB	uspC	uspD	uspE	uspF	uspG	uup	uvrA	uvrB	uvrC	uvrD	uvrY	uxaA	uxaB	uxaC	uxuA	uxuB	uxuR	valS	valT	valU	valV	valW	valX	valY	valZ	ves	viaA	vsr	waaA	waaB	waaC	waaF	waaG	waaH	waaJ	waaL	waaO	waaP	waaQ	waaS	waaU	waaY	waaZ	wbbH	wbbI	wbbJ	wbbK	wcaA	wcaB	wcaC	wcaD	wcaE	wcaF	wcaI	wcaJ	wcaK	wcaL	wcaM	wecB	wecC	wecH	wrbA	wza	wzb	wzc	wzxC	wzxE	wzyE	wzzB	wzzE	xanP	xanQ	xapA	xapB	xapR	xdhA	xdhB	xdhC	xdhD	xerC	xerD	xisE	xseA	xseB	xthA	xylA	xylB	xylE	xylF	xylG	xylH	xylR	yaaA	yaaI	yaaJ	yaaU	yaaW	yaaX	yaaY	yabI	yabP	yabQ	yacC	yacG	yacH	yacL	yadC	yadD	yadE	yadG	yadH	yadI	yadK	yadL	yadM	yadN	yadS	yadV	yaeF	yaeH	yaeI	yaeP	yaeQ	yaeR	yafC	yafD	yafE	yafJ	yafK	yafL	yafN	yafO	yafP	yafQ	yafS	yafT	yafU	yafV	yafW	yafX	yafY	yafZ	yagA	yagB	yagE	yagF	yagG	yagH	yagI	yagJ	yagK	yagL	yagM	yagN	yagP	yagU	yahB	yahC	yahD	yahE	yahF	yahG	yahH	yahI	yahJ	yahK	yahL	yahM	yahN	yahO	yaiA	yaiE	yaiI	yaiL	yaiO	yaiP	yaiS	yaiW	yaiY	yaiZ	yajC	yajD	yajG	yajI	yajL	yajO	yajQ	yajR	ybaA	ybaB	ybaE	ybaK	ybaL	ybaM	ybaN	ybaO	ybaP	ybaQ	ybaS	ybaT	ybaV	ybaY	ybbA	ybbB	ybbC	ybbD	ybbJ	ybbN	ybbO	ybbP	ybbW	ybbY	ybcC	ybcD	ybcF	ybcH	ybcI	ybcJ	ybcL	ybcM	ybcN	ybcO	ybcQ	ybcV	ybcW	ybcY	ybdD	ybdF	ybdG	ybdH	ybdJ	ybdK	ybdL	ybdM	ybdN	ybdR	ybdZ	ybeD	ybeF	ybeL	ybeQ	ybeR	ybeT	ybeU	ybeX	ybeY	ybeZ	ybfA	ybfB	ybfC	ybfD	ybfE	ybfF	ybfG	ybfH	ybfL	ybfN	ybfO	ybfP	ybgA	ybgC	ybgD	ybgE	ybgI	ybgJ	ybgK	ybgL	ybgO	ybgP	ybgQ	ybgS	ybhA	ybhB	ybhC	ybhD	ybhF	ybhG	ybhH	ybhI	ybhJ	ybhK	ybhL	ybhM	ybhN	ybhP	ybhQ	ybhR	ybhS	ybiA	ybiB	ybiC	ybiH	ybiI	ybiJ	ybiO	ybiR	ybiT	ybiU	ybiV	ybiW	ybiX	ybiY	ybjC	ybjD	ybjG	ybjH	ybjI	ybjJ	ybjL	ybjM	ybjN	ybjO	ybjP	ybjQ	ybjS	ybjT	ybjX	ycaC	ycaD	ycaI	ycaK	ycaL	ycaM	ycaN	ycaO	ycaP	ycaQ	ycaR	ycbF	ycbJ	ycbK	ycbU	ycbV	ycbX	ycbZ	yccA	yccE	yccF	yccJ	yccM	yccS	yccT	yccU	yccX	ycdU	ycdX	ycdY	ycdZ	yceA	yceB	yceD	yceF	yceG	yceH	yceI	yceJ	yceK	yceM	yceO	yceQ	ycfH	ycfJ	ycfK	ycfL	ycfP	ycfT	ycgB	ycgI	ycgJ	ycgL	ycgM	ycgN	ycgR	ycgV	ycgX	ycgY	ycgZ	ychA	ychE	ychF	ychH	ychJ	ychN	ychO	ychQ	ychS	yciA	yciB	yciC	yciE	yciF	yciG	yciH	yciI	yciK	yciN	yciO	yciQ	yciT	yciU	yciV	yciW	yciX	ycjD	ycjF	ycjG	ycjM	ycjN	ycjO	ycjP	ycjQ	ycjR	ycjS	ycjT	ycjU	ycjW	ycjX	ycjY	ydaC	ydaE	ydaF	ydaG	ydaN	ydaQ	ydaS	ydaT	ydaU	ydaV	ydaW	ydaY	ydbC	ydbD	ydbH	ydbJ	ydbK	ydbL	ydcA	ydcC	ydcD	ydcF	ydcH	ydcI	ydcJ	ydcK	ydcL	ydcM	ydcO	ydcP	ydcR	ydcS	ydcT	ydcU	ydcV	ydcY	ydcZ	yddA	yddB	yddE	yddG	yddH	yddL	yddM	yddW	ydeA	ydeE	ydeI	ydeJ	ydeK	ydeM	ydeN	ydeO	ydeP	ydeQ	ydeR	ydeS	ydeT	ydeU	ydfA	ydfB	ydfC	ydfD	ydfE	ydfG	ydfH	ydfI	ydfJ	ydfK	ydfN	ydfP	ydfR	ydfT	ydfU	ydfV	ydfW	ydfX	ydfZ	ydgA	ydgC	ydgD	ydgH	ydgI	ydgJ	ydgK	ydhB	ydhC	ydhF	ydhI	ydhJ	ydhK	ydhL	ydhP	ydhQ	ydhR	ydhS	ydhT	ydhU	ydhV	ydhW	ydhX	ydhY	ydhZ	ydiB	ydiE	ydiF	ydiH	ydiJ	ydiK	ydiL	ydiM	ydiN	ydiO	ydiP	ydiQ	ydiR	ydiS	ydiT	ydiU	ydiV	ydiY	ydiZ	ydjA	ydjF	ydjG	ydjH	ydjI	ydjJ	ydjK	ydjL	ydjM	ydjX	ydjY	ydjZ	yeaC	yeaD	yeaE	yeaG	yeaH	yeaK	yeaL	yeaO	yeaQ	yeaR	yeaV	yeaW	yeaX	yeaY	yebB	yebC	yebE	yebF	yebG	yebK	yebO	yebQ	yebS	yebT	yebV	yebW	yebY	yebZ	yecA	yecD	yecE	yecF	yecH	yecJ	yecM	yecN	yecR	yecT	yedA	yedD	yedE	yedF	yedI	yedJ	yedK	yedL	yedM	yedP	yedR	yedV	yedW	yedX	yedY	yedZ	yeeA	yeeD	yeeE	yeeJ	yeeN	yeeO	yeeP	yeeR	yeeS	yeeT	yeeW	yeeX	yeeY	yeeZ	yefM	yegD	yegH	yegJ	yegK	yegL	yegP	yegQ	yegR	yegS	yegT	yegU	yegV	yegW	yegX	yehA	yehB	yehC	yehD	yehE	yehI	yehK	yehL	yehM	yehP	yehQ	yehR	yehS	yehT	yehU	yehW	yehX	yehY	yeiB	yeiE	yeiG	yeiH	yeiI	yeiL	yeiP	yeiQ	yeiR	yeiS	yeiW	yejA	yejB	yejE	yejF	yejG	yejK	yejL	yejM	yejO	yfaA	yfaD	yfaE	yfaH	yfaL	yfaP	yfaQ	yfaT	yfaU	yfaV	yfaW	yfaX	yfaY	yfaZ	yfbK	yfbM	yfbN	yfbO	yfbP	yfbR	yfbS	yfbT	yfbU	yfbV	yfcA	yfcC	yfcD	yfcE	yfcF	yfcG	yfcH	yfcI	yfcJ	yfcL	yfcO	yfcP	yfcQ	yfcR	yfcS	yfcT	yfcU	yfcV	yfcZ	yfdC	yfdE	yfdF	yfdG	yfdH	yfdI	yfdK	yfdL	yfdM	yfdN	yfdO	yfdP	yfdQ	yfdR	yfdS	yfdT	yfdV	yfdX	yfdY	yfeC	yfeD	yfeH	yfeK	yfeN	yfeO	yfeR	yfeS	yfeW	yfeX	yfeY	yfeZ	yffB	yffL	yffM	yffN	yffO	yffP	yffQ	yffR	yffS	yfgD	yfgG	yfgH	yfgI	yfgJ	yfgM	yfgO	yfhG	yfhH	yfhL	yfhM	yfhR	yfiB	yfiC	yfiE	yfiF	yfiH	yfiL	yfiM	yfiP	yfiR	yfjD	yfjH	yfjI	yfjM	yfjP	yfjQ	yfjR	yfjS	yfjT	yfjU	yfjW	yfjX	yfjY	yfjZ	ygaC	ygaH	ygaM	ygaP	ygaQ_2	ygaQ_3	ygaU	ygaV	ygaX	ygaY	ygaZ	ygbA	ygbE	ygbI	ygbJ	ygbK	ygbL	ygbM	ygbN	ygcE	ygcN	ygcO	ygcP	ygcQ	ygcR	ygcS	ygcU	ygcW	ygdB	ygdD	ygdG	ygdH	ygdI	ygdQ	ygdR	ygeA	ygeL	ygeN	ygeO	ygeP	ygeQ	ygeR	ygeV	ygeW	ygeX	ygfB	ygfF	ygfI	ygfK	ygfM	ygfS	ygfT	ygfZ	yggC	yggD	yggE	yggF	yggI	yggL	yggM	yggN	yggP	yggR	yggS	yggT	yggU	yggW	yggX	yghA	yghB	yghD	yghE	yghF	yghG	yghJ	yghO	yghQ	yghR	yghS	yghT	yghU	yghW	yghX_1	yghX_2	yghZ	ygiA	ygiB	ygiC	ygiD	ygiF	ygiH	ygiL	ygiM	ygiN	ygiQ	ygiS	ygiV	ygiW	ygiZ	ygjH	ygjI	ygjJ	ygjK	ygjP	ygjQ	ygjR	ygjV	yhaC	yhaH	yhaI	yhaJ	yhaK	yhaL	yhaM	yhaO	yhaV	yhbE	yhbO	yhbP	yhbQ	yhbS	yhbT	yhbU	yhbV	yhbW	yhbX	yhbY	yhcA	yhcB	yhcC	yhcD	yhcF	yhcG	yhcH	yhcN	yhcO	yhdE	yhdH	yhdJ	yhdN	yhdP	yhdT	yhdU	yhdV	yhdW	yhdX	yhdY	yhdZ	yheO	yheS	yheT	yheU	yheV	yhfA	yhfG	yhfK	yhfL	yhfS	yhfT	yhfU	yhfW	yhfX	yhfY	yhfZ	yhgA	yhgE	yhgF	yhgN	yhhA	yhhH	yhhI	yhhJ	yhhL	yhhM	yhhN	yhhQ	yhhS	yhhT	yhhW	yhhX	yhhY	yhhZ	yhiD	yhiI	yhiK	yhiM	yhiN	yhjA	yhjB	yhjC	yhjD	yhjE	yhjG	yhjJ	yhjR	yhjV	yhjX	yhjY	yiaA	yiaB	yiaC	yiaD	yiaF	yiaG	yiaJ	yiaK	yiaL	yiaM	yiaN	yiaO	yiaT	yiaU	yiaV	yiaW	yiaY	yibA	yibF	yibG	yibH	yibI	yibJ	yibL	yibN	yibQ	yibT	yicC	yicG	yicH	yicI	yicJ	yicL	yicN	yicR	yicS	yidA	yidB	yidC	yidD	yidE	yidF	yidG	yidH	yidI	yidJ	yidK	yidL	yidP	yidQ	yidR	yidX	yidZ	yieE	yieF	yieH	yieK	yieL	yieP	yifB	yifE	yifK	yifL	yifN	yifO	yigA	yigB	yigG	yigI	yigL	yigM	yigZ	yihA	yihD	yihF	yihG	yihI	yihL	yihM	yihN	yihO	yihP	yihQ	yihR	yihS	yihT	yihU	yihV	yihW	yihX	yihY	yiiD	yiiE	yiiF	yiiG	yiiM	yiiQ	yiiR	yiiS	yiiX	yijD	yijE	yijF	yijO	yjaA	yjaB	yjaG	yjaH	yjaZ	yjbB	yjbD	yjbE	yjbF	yjbG	yjbH	yjbI	yjbJ	yjbL	yjbM	yjbQ	yjbR	yjcB	yjcE	yjcF	yjcH	yjcO	yjcS	yjcZ	yjdC	yjdF	yjdI	yjdJ	yjdM	yjdN	yjdP	yjeF	yjeH	yjeI	yjeJ	yjeM	yjeN	yjeO	yjeT	yjfC	yjfF	yjfI	yjfJ	yjfK	yjfL	yjfM	yjfN	yjfP	yjfY	yjfZ	yjgA	yjgH	yjgL	yjgM	yjgN	yjgR	yjgW	yjgZ	yjhB	yjhC	yjhD	yjhE	yjhF	yjhG	yjhH	yjhI	yjhP	yjhQ	yjhR	yjhU	yjhV	yjhX	yjiA	yjiC	yjiG	yjiH	yjiJ	yjiK	yjiL	yjiM	yjiN	yjiP	yjiQ	yjiR	yjiS	yjiT	yjiV	yjiX	yjiY	yjjA	yjjB	yjjG	yjjI	yjjJ	yjjP	yjjQ	yjjU	yjjV	yjjW	yjjX	yjjY	yjjZ	yjtD	ykfA	ykfB	ykfC	ykfF	ykfG	ykfH	ykfI	ykfJ	ykgA	ykgE	ykgF	ykgG	ykgH	ykgJ	ykgL	ykgM	ykgN	ykgO	ykiA	ylaC	ylbF	ylbG	ylbH	ylcG	yliI	yliL	ymbA	ymcE	ymdA	ymdB	ymdE	ymdF	ymfA	ymfD	ymfE	ymfH	ymfI	ymfJ	ymfK	ymfL	ymfM	ymfN	ymfO	ymfP	ymfQ	ymfR	ymfS	ymfT	ymgA	ymgC	ymgD	ymgE	ymgF	ymgG	ymgH	ymiA	ymjA	ynaA	ynaE	ynaI	ynaJ	ynaK	ynbA	ynbB	ynbC	ynbD	ynbE	yncD	yncE	yncG	yncH	yncJ	yneE	yneG	yneH	yneJ	yneK	yneL	ynfA	ynfB	ynfC	ynfD	ynfE	ynfF	ynfG	ynfH	ynfK	ynfL	ynfM	ynfN	ynfO	yniA	yniB	yniC	yniD	ynjA	ynjB	ynjC	ynjD	ynjE	ynjF	ynjH	ynjI	yoaA	yoaB	yoaC	yoaE	yoaF	yoaG	yoaH	yoaI	yobA	yobB	yobD	yobF	yobH	yodB	yodC	yodD	yoeB	yoeF	yohC	yohD	yohF	yohH	yohJ	yohK	yohO	yojI	ypdA	ypdB	ypdC	ypdE	ypdF	ypdI	ypeA	ypeB	ypeC	ypfG	ypfH	ypfJ	ypfN	yphA	yphB	yphC	yphD	yphE	yphF	yphG	yphH	ypjA	ypjB	ypjC	ypjD	ypjF	ypjJ	ypjK	ypjM_1	ypjM_2	ypjM_3	yqaA	yqaB	yqaE	yqcA	yqcC	yqcE	yqeA	yqeB	yqeC	yqeF	yqeG	yqeH	yqeI	yqeJ	yqeK	yqfA	yqfB	yqfE	yqgA	yqgB	yqgC	yqgD	yqgE	yqgF	yqhA	yqhC	yqhD	yqhG	yqhH	yqiA	yqiB	yqiC	yqiG	yqiH	yqiI	yqiK	yqjA	yqjC	yqjD	yqjE	yqjF	yqjG	yqjH	yqjI	yqjK	yraH	yraJ	yraK	yraN	yraP	yraQ	yraR	yrbG	yrbL	yrdA	yrdB	yrdD	yrfF	yrfG	yrhA	yrhB	ysaA	ysaB	ysgA	ytfA	ytfB	ytfE	ytfF	ytfG	ytfH	ytfI	ytfJ	ytfK	ytfL	ytfP	ytfQ	ytfR	ytfT	ytjA	ytjB	ytjC	yzcX	yzfA	yzgL	zapA	zapB	zapC	zapD	zapE	zinT	zipA	zitB	zntA	zntR	znuA	znuB	znuC	zraP	zraR	zraS	zupT	zur	zwf
T1:,OD,0.5	0.0	0.0	2.70468466934223	1.22581559212159	4.91300021571518	2.47966120805067	0.0	1.59948515088613	1.2049621302062	0.0	1.44541406950531	1.2473072546709	0.0	5.85596210842695	19.2469270266065	4.42730916579108	7.48857884096245	6.38952563989769	22.8969661291818	7.38699260713685	5.40955058178617	9.76112497516932	3.75392006489755	4.21568133880754	5.51277627247524	1.39464247214141	7.07741605896315	1.34873322094484	1.37726904423333	2.68606788987717	1.30790858075504	0.0	0.0	0.0	1.36160164547076	0.0	2.57106318804646	1.94876230756411	1.1078762047868	1.23998988500635	0.0	1.25845757236653	0.0	9.76109498180057	2.16159672047236	2.25794780313878	0.0	0.0	1.67838562160927	1.129617778859	2.09603265325377	0.0	1.07780980560809	0.0	0.0	0.0	0.0	0.0	1.68067261656371	5.67640859732315	1.70520702760214	0.0	1.00588713936632	3.49143880909548	15.0028228416787	1.54954052896473	0.0	0.0	0.0	2.32080812345545	2.3349573454185	0.0	7.67729966272968	5.88565190759847	5.05855899014295	4.40403876511808	3.51578591281024	4.89492173375003	2.91810438915785	0.0	1.00826430406936	1.29779058331678	0.0	0.0	1.46065423766144	0.0	1.11423046630687	5.66900267328655	0.0	0.0	2.50185164051056	1.06145914043837	0.0	0.0	1.30209406674767	1.15076451322619	3.70959968373245	2.60391983020693	1.27414242651986	2.15924008187314	2.25667401490215	1.55426689721813	1.13034648910891	3.16466803184304	1.49088988312725	1.08417270768889	1.19162289107574	1.55199508634708	4.97868405995056	1.97867168875564	3.5749009290001	0.0	1.49399295932042	2.27256187232795	1.22704099322628	0.0	1.74033619830519	1.08553396009834	1.02904439928487	0.0	1.22652841837935	1.20246987301017	0.0	0.0	0.0	1.56841888701913	0.0	0.0	1.01548756191282	0.0	1.02326212355349	0.0	3.60556823329919	1.86577091715785	1.70541270193145	3.21377781719884	2.86753072512104	2.31816414836677	5.52141358145784	2.20190242754335	5.90387132134425	1.55910602355458	1.0571361036378	1.31228805162886	3.36660855033583	2.54816322573534	0.0	1.25913167503614	1.10321767362317	5.76392152857206	1.02392026477681	4.83753917999347	8.927288150132	0.0	6.18690923777323	0.0	1.59375523698299	4.13981547527548	4.19963861043299	0.0	1.13067229018621	1.13671968171336	1.1553723292292	1.74132640000102	0.0	0.0	0.0	1.61334762204092	4.12508947307866	2.6591293997301	1.45933075316391	2.32881682598103	4.1546310999916	5.76671166120716	1.84249742446516	4.58614065660666	5.4608998289853	2.48407014690193	4.04524753504551	0.0	0.0	1.11784943100851	1.28525779625244	6.96255114778743	3.87949409078	1.08869004376859	1.78276356995429	1.09099246219898	1.42317821050923	1.17589974683824	2.1255592208164	11.8358007121549	0.0	1.20957156403751	1.17150433550881	2.83489123400654	3.67740242614731	1.19683874359129	5.19455039319358	1.51190585461314	1.79143544920065	1.97667157100675	2.05636638982461	2.14809549459252	4.61296096005787	4.40120391241864	2.57372007411112	2.69595393324308	2.39534580935941	0.0	4.17833318918798	1.0440230520201	1.2283256597405	1.41984613643506	0.0	1.00366115615023	0.0	0.0	0.0	0.0	0.0	0.0	9.35839324019721	8.5343292267102	5.28673728103906	3.70196721282969	5.71032887871509	8.89522310770938	5.34265038586174	7.61534097145161	5.02452421968142	2.70390993234919	1.08363606174474	2.25434041427331	1.3679184641815	3.16897961058865	6.31544777948722	11.9669307214321	4.39662327534387	2.70315125172515	1.538322745133	1.1411943356859	3.39690441261312	1.72155677279144	2.33436499593537	4.61816444813487	1.11066840021597	1.05814244508517	1.8111759933764	1.16445284690404	6.58905590291636	1.68525002780046	1.24449765337786	1.61205415486707	2.42229352111082	1.637742552699	0.0	0.0	1.66187974034146	1.16685488858218	1.595619861819	1.48933080464594	2.34006559637093	3.5631072123322	3.95323075332247	6.2888631601771	1.01529352100646	0.0	1.06228492819918	0.0	1.26423084525792	3.91196977926582	1.01018564517078	4.74405665351806	5.37599178130151	5.6800578239866	3.03559470480667	1.75284658368809	7.8028197923787	1.47945444989562	3.52057632712811	0.0	1.88034103448446	1.10496830503012	5.58456882617945	3.19307613188037	1.99320200561316	1.75937700009304	0.0	0.0	1.26936652800681	2.07181541461332	1.01231384065764	3.97931758413801	2.39730044605786	1.31852496918331	1.54411798206913	0.0	1.17435378601331	0.0	1.16115158740057	0.0	3.89337190208154	0.0	0.0	1.84033646890823	0.0	2.65895715794962	7.70130482238246	7.73533111928017	1.03733448342589	1.03400286946062	1.23054377812084	1.05446571198056	1.29534196318935	1.14092750672589	2.89751181657613	0.0	0.0	1.49095558536195	2.06516204063806	5.06280400724106	0.0	1.06870308029357	1.04884501995099	0.0	4.43309685122827	1.07468414433224	1.09254108059523	1.65385173711804	1.39729126118242	1.65880266570908	1.16092890562958	3.05062623554565	2.90364403874396	1.74551897557185	0.0	0.0	1.39545187987354	9.39403532531342	1.25264774088549	4.57992512510894	2.77009734293792	0.0	0.0	1.19106180674883	0.0	1.57360706308912	1.48763716059765	2.46048169952537	1.61366582912828	6.95788977168141	4.06659463248541	4.83428574340555	7.37281188626672	5.74117339015368	5.26867382010987	1.09431737804166	1.03617352946724	3.00774525287602	1.8820274116295	3.19091542727319	1.01033624667786	0.0	0.0	0.0	1.00958124174499	0.0	1.46912325027392	1.56066378125658	0.0	1.82826578575559	4.51535741917745	2.14491342141129	3.79110092102438	4.05618120180102	4.38196501540625	1.8835352767733	5.64629768229937	1.4492190407716	2.67122481773335	5.46870218919746	2.49290235095638	1.032978988637	1.04381041679058	2.49855388930418	3.42904812442769	1.0327574276289	2.06617626045381	3.58953777164267	2.24814178371347	1.75001861374953	3.91861080314783	1.70892142131938	4.12471760909058	4.10348063968177	0.0	4.32502241435432	2.84680978892738	4.9749511761741	5.16222573437979	1.07631268882662	4.61452243655506	1.13554959769045	1.10257057509372	1.3931859259963	5.57436243129044	1.69791988700513	1.34759159537491	2.40463966262557	0.0	7.78189294999388	5.14132211306872	1.69572688036448	0.0	1.51372768309605	3.40565818444276	2.26516775522718	5.32189598757479	1.06050710965927	1.4455772884532	0.0	0.0	0.0	1.03841314217713	2.44299074523661	2.02550175946541	1.24936673535547	0.0	0.0	3.37689121574687	4.00657562397086	1.63935460633934	5.42801620783799	1.58070357700607	2.91085935828346	3.29885409472947	2.56333806549039	0.0	0.0	5.3426070535222	15.4871983269258	1.03332212956506	1.03743903096739	1.33905055581781	2.76811170143225	1.94831415768084	2.81327947428294	0.0	1.06941128424889	0.0	1.44351009540139	5.37246670609057	1.36327405663724	4.11733982853349	2.39456340265471	5.1029441264664	4.5582976505113	4.96453211276867	1.38737308080533	2.84128806142795	2.66795820516938	3.47814605808472	3.98622022509717	1.28978775137685	3.44631593162286	2.30464937114454	1.90458988138576	1.1141807735426	1.58600882808887	0.0	1.03347928043296	4.15739705628696	5.68580351317356	6.27176345100055	5.18487916390123	7.27925057176213	9.09099995226111	1.77517766353463	4.56977333416744	4.66828580623446	3.45943389431317	1.0374264665307	11.437159833778	5.1663607972572	8.18270990395825	6.63817455007327	3.12239166450558	2.82434533734414	4.95561582963814	2.27822770501145	0.0	1.75926565513637	5.18739183523696	8.31646432291353	2.19917628285248	2.60014917587436	7.10733950151819	1.34118867678386	2.60587108818451	0.0	1.04438670633238	1.1217365249343	4.36695540025501	6.79074547922464	4.98533965525428	9.73884153595116	3.36050194913315	1.81346008297439	4.53576968853675	4.31453825314093	2.29725588367782	4.84407250022548	1.2602476216258	3.95823325441876	1.07373867239184	0.0	0.0	6.24022564289623	1.03529747296419	0.0	0.0	1.06981291601931	5.40287921568761	3.79277363060863	1.5897957541239	2.82507518017933	1.62216819526827	1.05579519479305	1.97122081395042	1.20175643964348	0.0	1.12947581243532	6.75614231043694	1.78702252847144	3.07813867898942	1.55461393050216	1.0750874365965	5.17607761239531	1.02162079449969	2.84357995122614	2.9718623611739	1.6506374617104	7.37663884575208	1.40220168087968	5.39155692821898	1.07536733309856	0.0	1.26425389691869	3.74612456717636	0.0	1.58264916915292	1.21415754796072	1.92112455120513	3.84333674083471	1.27781761597239	0.0	1.62416192075081	1.24635484972389	0.0	1.02029089286467	0.0	0.0	0.0	3.05909592521158	3.72264027550125	3.02373494767722	2.58926703293862	1.88782819598569	6.33450469729924	4.8378206183925	0.0	1.04036926891355	3.96470094466245	0.0	2.11913679800795	1.25120220644377	2.71245247336072	1.68857800225845	2.59819877201774	0.0	0.0	1.3810330492716	1.47607918838608	1.6545398900939	2.50657184169442	0.0	1.22036070783527	1.54499239619668	2.10258963862424	0.0	1.18164032358923	5.40136929591114	3.57037877562824	4.37229926523022	4.64836392569354	10.4863793592951	7.6354577592966	5.01640396551163	5.67923257344847	14.9652435375436	1.23673887441815	2.69082630231595	4.14134384737257	2.84777320636423	0.0	1.46771713424292	4.38027242009557	6.85866199224417	4.37825888098583	5.42152988790463	3.10899488885305	2.19879325681828	2.36021840372351	1.33890592446709	3.92650816421239	1.98240475147905	4.71679380823081	1.2341581336968	0.0	1.00392587354733	1.08679029022437	3.78289468071305	1.20188330120095	0.0	1.13564238890506	2.81966215628893	1.85876391722673	4.84858440502664	1.4825909540384	3.62226271188189	1.88143223887184	2.5029311802886	0.0	2.16670475591346	0.0	0.0	0.0	0.0	1.82878015960032	0.0	1.77764236751548	0.0	0.0	0.0	0.0	1.21000369334393	1.37010344463793	3.29336416461674	2.01851117132569	1.39215326666852	1.61082941448476	3.14420807289081	1.2847445518682	1.42543398674285	1.41427003532836	4.61236183206982	0.0	0.0	0.0	0.0	1.06868193959247	2.22301185767752	1.6603671789706	0.0	0.0	0.0	0.0	9.93459033627653	1.0881721683143	19.7789577566907	3.81214138312504	2.03676365546729	1.36793058954294	0.0	1.36103308431813	0.0	5.33690292988708	1.69403524091028	1.92196426239649	1.62677318348955	0.0	1.81842951898476	6.53529546706356	1.32236816577585	1.19580471185183	3.6530745603891	0.0	1.00336761706977	2.28796425083332	1.51531358624744	2.635790601394	1.14595150790326	1.31819672905535	0.0	0.0	4.42995957708428	0.0	1.10435769099864	2.47556589775212	0.0	1.04189741487612	0.0	0.0	0.0	6.09796817798654	5.08923317468014	0.0	0.0	0.0	0.0	0.0	1.30864424917563	1.20150138364699	7.06097613603928	1.50294716410204	3.90947885364722	3.53604278720902	1.46861847736131	2.13081259864755	1.92116397540271	1.14926320154918	5.51821465813248	7.19231336291233	4.78712778898068	5.4091444688934	5.45793081204618	5.81113980888098	1.90585988010455	4.67117436108763	0.0	1.98863672351741	1.01256011160441	1.14049792035963	0.0	1.64825654313757	3.91702598244007	1.14853212198945	4.69889369605223	0.0	1.59040797232771	2.11446141255637	10.719860607131	0.0	5.11517902538157	1.76719250850352	1.57285465855979	1.29138168498249	1.14273148996368	0.0	0.0	1.04579737051873	1.60876556753403	2.59876597536682	3.15200594123684	0.0	5.94837011450796	1.28094573331086	1.15926716286549	1.0918125739544	0.0	1.22872104393298	1.05430923341532	1.20770278052436	1.17662390020066	1.35692088669794	1.13355639497499	4.5919430928702	4.68408032269905	1.01143629282577	1.08553028920809	0.0	1.08698084579373	0.0	1.94013483235611	0.0	3.67403779479777	4.56795551457523	4.51328064214771	2.08138340823069	3.46337036950638	2.34000274092957	1.79436285491299	1.7475945929387	1.17390256491284	2.87957622099726	5.89765486723979	1.68879663070997	1.14061591951368	10.9537009466425	1.51871602209209	1.08716542165454	2.004240508503	1.57699007749166	1.50467897051164	1.16696507240625	1.20072234536571	3.56747484775698	1.0524880627879	8.76190381840334	0.0	0.0	0.0	1.7951116130837	0.0	1.68236020746008	6.7844072815366	5.22202936301748	4.04839652662999	6.30664747629003	4.58194385490273	7.76002148123427	4.9509265012826	6.08893267189294	6.44645033531187	16.9817459126538	7.89928848867887	3.82581899067103	2.65840135729847	3.19290545617972	5.31847426914993	7.95191980097901	10.29583690775	3.84165042704546	2.09161257515515	3.80309364351954	5.23562894384261	6.46272736420967	4.54507852140902	11.3569587632264	6.06148692380189	7.72681740597465	4.06999501064552	3.13149741794203	10.0144785432238	2.11624352635351	2.11736116911652	5.32883864870957	3.86277325905685	4.68074550700192	5.37118586822844	2.66358506027451	3.74608606262458	4.76966975166772	1.30766438189448	0.0	9.37677332823016	3.59268241579248	4.62324965537395	1.49640522653535	4.70389284454829	12.0805910159192	3.06373707512579	3.17087434331838	2.16452604290699	0.0	1.49289354643635	1.94904175369953	2.02387961804909	11.5623936294103	2.0517988742753	7.53295360847428	1.27163650037748	1.58176549558656	8.84476000543692	1.79839638404719	2.72210398427423	3.07606429021515	4.65583445812891	1.02700940847402	1.18395936285789	2.84904888726163	0.0	0.0	0.0	1.06372387455636	0.0	11.0230010264126	1.4978876498931	6.84828851256979	16.8356570484156	1.51325776021423	1.24533474196272	1.94640965520706	4.65842923522219	0.0	0.0	0.0	0.0	0.0	0.0	0.0	0.0	1.02760403155296	1.33115574377209	0.0	1.33932700806501	1.25897156689469	2.41615342093787	3.95273379748264	2.94333703852261	3.92714866194453	3.99420419556578	1.27857010257973	3.53960968457293	4.80195272631139	2.71780515079023	1.99172739383813	2.81421352303911	2.36453934112093	1.29555704056399	4.65977265525036	3.97348120714098	1.00679350433034	2.5280016504397	1.13740776784141	1.48644690558672	0.0	1.46725540929419	1.39448716214803	3.584280307013	1.36960480996786	2.12993098379521	6.35854421764658	5.90626774107743	1.36673510467589	5.98492628648543	1.32199147394636	1.64306828861945	1.14359657863778	1.51384348816595	0.0	0.0	1.081056813839	1.54151998457704	0.0	1.08691787404799	1.88572309071256	0.0	2.07441325966851	4.00648488649937	0.0	0.0	3.93769269774321	4.99518157057924	10.7746819638957	0.0	1.02111521575506	1.14547446949925	1.24658162395361	2.4093557873268	5.9687851528384	8.90259815368468	3.0444419126112	2.26644191891271	5.7545037617812	6.6572164386351	5.36199987932961	0.0	2.36765479113708	1.43497946490534	3.49741474389979	5.19100430623203	8.13363209910279	5.67275821937173	4.56855257192336	1.0533490323751	2.65880592876263	1.29566134650142	0.0	0.0	0.0	0.0	0.0	6.22172846034563	3.22624651896273	2.72904596071545	0.0	2.80714993955994	11.0938992892638	1.38800026528403	1.06334401808493	3.39961070385342	1.64522297501882	3.86921895744381	0.0	5.29090254861268	3.69476152650111	5.18673457240991	2.79795106985426	3.741167265855	0.0	5.7581684904234	3.22434917372021	5.08478973502466	4.76297485042434	6.15125768816448	3.7521325528527	0.0	4.79361958941316	4.88622432221382	4.68618322023134	3.38843378933412	1.48377528190349	3.47541444666327	2.12398641243743	2.78531182314581	3.81161068209168	6.68034781358665	3.13267180180859	2.81750994329744	1.12315603975093	3.03485855635626	1.12923007802983	3.28708118668787	5.25219450579083	14.3479446697853	1.30529885313178	1.29551593638911	1.33904951056339	5.71684588896768	1.1071889103804	4.30875966319156	1.65288579335468	3.82220492044841	3.30244967504146	1.04089498800204	2.71775882013066	3.76132806308933	1.83386316804685	4.60864119903817	3.94573877951733	10.4537586443233	4.46008824361293	8.59695003374071	4.59127967496531	4.87279036608201	1.96321393127712	1.16289281100894	0.0	1.21673523178908	6.91848438897449	6.10813732141302	5.39835960964185	5.34613837834802	3.94492386186711	3.39284576642483	0.0	0.0	0.0	0.0	0.0	5.81089985992	3.5808420449766	1.99336383100115	4.27522939475942	0.0	8.67080268298935	7.37513023140438	8.01853937695299	5.15217196089363	5.23686959220544	2.25813363340658	4.00079366622262	2.9837093991107	5.99677098072115	1.19874117552679	1.11022969012817	1.0336039914692	0.0	1.5971257713775	1.30680131681913	0.0	10.0413643599941	1.7533274562045	4.39587078480662	4.70149799756808	1.62941221297422	2.30904062774875	2.23960355659967	1.32194245482584	4.02143613119715	1.62960814151369	2.50109564037405	4.73467996768506	22.2371712602643	4.81322511790667	0.0	7.38401822849652	3.91512943796756	4.0889701097509	3.3512769659053	5.67130505353101	1.89777504368288	7.42765229546406	3.12808618130494	2.78486388465392	2.91477461376945	0.0	1.48418991677813	0.0	0.0	0.0	0.0	0.0	0.0	1.80764210008538	0.0	1.65168617865895	0.0	0.0	2.86718416163758	2.09712711035946	2.15869647516692	5.75302557516047	5.99399353468569	2.06052444410168	5.06223471787706	1.30935533344494	0.0	1.01020782153824	2.2679917840483	2.98202083754146	3.89205162763372	4.32592776261643	1.78499717306811	0.0	1.24453899837603	1.31267130916391	0.0	6.79228834064128	1.36210229246918	5.18071425988182	1.91477998085816	0.0	2.54658465717251	1.77832156284564	4.63551068370202	0.0	3.81865936805462	2.78174442984983	3.4559270360457	5.60034207204962	5.75361015691243	3.19776764980033	6.80916050536872	4.7184706530344	1.04356275299458	1.82064966255354	1.27743745651054	3.78444501421021	2.92954858328391	4.77528034551436	5.60356174520663	1.71998727860864	23.4724820559603	4.90602316975849	7.31960154234073	4.7586443164004	14.4101150686005	11.2259587955066	3.38910623374518	3.01847317538596	1.42445300374019	1.00614125591445	1.35701650213931	1.74567625871832	1.11337162180355	5.96151048770796	5.20173656114185	3.43715577294119	11.687609412895	6.09182350275027	4.62029761078913	3.10009581677063	3.66920208051324	5.02696726149359	1.04233391355305	5.16925763337144	3.20744625577883	4.39954358759971	2.56478029775425	6.64031325121684	0.0	1.55730012635497	3.26087294216737	0.0	1.69835446138237	1.79120042805299	1.80023609299868	1.55640303192455	2.57962341569019	0.0	0.0	1.51199012267692	1.17844437384427	0.0	1.025527651976	2.72811407735218	2.56196190870345	5.17117425752597	10.9661635419284	1.14097023986295	15.8506133998588	3.26077740881244	1.69131663135443	2.15412910450293	8.3544195770194	7.60485301943793	0.0	1.39706160917349	5.72824538374727	1.66247958186039	1.0156712848367	1.2446851343734	4.72268780598836	2.61875527498471	5.61133883211836	1.82749018966582	1.53570182132947	0.0	7.53543182918662	9.06392943040012	1.00158172632603	1.48126307078859	4.52253520716334	7.73157509139638	0.0	0.0	0.0	1.02037757312385	1.22490210558776	1.03274948099233	5.23342476628082	4.72529195980759	2.01447264562752	3.25929552597368	3.16834772099979	14.5713294818951	1.48942292867117	1.03195259979322	0.0	0.0	0.0	0.0	1.01989638225699	1.08620529925974	2.82466913607803	1.3960221764036	1.3135315825044	1.10795257158754	0.0	0.0	1.01175753785731	0.0	0.0	1.26934167622623	1.31769368158117	1.10769132178235	0.0	2.07556239260755	0.0	1.07192922666768	1.12994684386055	4.52038266123815	0.0	1.06674581170887	1.13508021375723	1.06510600652081	1.06167754877759	0.0	8.11986252660744	1.56251229364031	1.28859127781179	4.51485778181617	2.09580501683359	2.60705047118402	28.5494405414662	1.19511551188679	0.0	0.0	0.0	0.0	1.03251435731857	0.0	4.76831214474337	3.79757663826321	5.34961443308769	7.10146885210144	5.22017531189553	7.02669093963346	0.0	0.0	3.87466775186433	3.68300872316243	6.84726341609305	2.98629017995421	1.77682978002807	2.27876798580614	4.624111818196	1.3032335887858	1.52032459797499	4.31393520688425	4.05408285008035	1.03499565457581	4.03518787735488	7.25960900674457	11.1625908006518	3.5307670101698	3.19209796000569	6.33035255802789	2.54330424787998	2.42782703664141	3.96559282486016	3.3387356341987	3.78156803048191	3.88371899069057	6.06392551068039	3.38730517356202	4.47647412230404	3.10186553959105	2.25889343244906	3.20586059430964	2.1570560195224	2.3580902428745	2.54052896029039	3.2992919852608	4.95000796493282	5.83685564014618	6.03510228223712	5.52848020660362	5.273146456826	5.64027856237064	5.0016317426456	2.75453895979244	2.86034289471981	3.08823786186951	1.3524146912963	3.71813308058375	2.41167558797811	2.73349950723219	3.08575513208341	2.53407645026156	2.71264322889099	2.68058523925909	8.18899382601277	6.54869226001467	7.80065415186939	6.2430001081426	11.7056841626733	6.35839093590806	22.1812103867429	10.5103817090537	6.27057676672923	5.94023619523919	7.13827592225329	4.88889710946221	3.32103674878354	1.58807640672707	0.0	0.0	2.29515750771347	3.05699645436233	4.32257315255217	0.0	1.31269854699705	1.25492411535498	4.51563229880805	5.18872744300195	2.06145235278277	1.9773457369689	2.27242483997364	1.18299764318314	4.6447980986437	2.14423983350114	0.0	1.9274086749041	1.93714132945733	3.88335819681361	1.28645015936475	0.0	1.28462891206302	5.95359415962435	3.34972115507853	7.3060934109227	7.02462344803025	8.93504520265351	2.89137867548181	3.92906011238515	3.68695915434963	5.36323779221638	5.68141435838765	3.1253780437206	3.87602865996246	6.29282450815387	0.0	0.0	1.72630413857032	5.06810961800848	5.2393731996182	0.0	0.0	1.73915588690735	1.00950125590581	1.45015394217419	1.76004213483146	0.0	0.0	0.0	0.0	1.23063015198475	1.16689459450674	0.0	2.34921455127525	2.11908749499342	5.50150124870776	2.5792529917748	1.26649281017234	1.43709863149592	3.94421339986864	1.00255958895407	1.04046506545147	1.76549976380135	7.98955881050435	0.0	4.32071204931956	1.4719938885931	1.02232022540282	6.02659411936432	1.01463015305978	1.42215749997509	6.47950295669799	4.73253444495183	5.79094471512293	3.03610580864477	1.53542536827432	2.06497534783926	2.14409644257518	2.19529093691181	2.04999726297613	1.02724863363307	2.9609947007853	7.17298454348933	0.0	1.55337924453373	1.4396838766605	6.54552007662821	2.04047399162921	6.86497259968785	10.3216977066214	4.77789125116949	5.51573730730392	0.0	2.26394721043072	0.0	5.013270037764	6.94752418484579	6.52528918889602	4.49672042713341	1.14435481544574	5.10873905975568	2.26197906302734	1.94427850090304	1.31574167828535	0.0	0.0	0.0	0.0	4.80076068100084	1.82614201995265	1.40530397629478	4.25141225067797	0.0	6.61939130996434	1.0270887500955	1.36589665202944	5.33658938520729	7.49194822585764	5.63135473555449	3.60140732879414	4.32916684456598	5.60248520747672	0.0	1.37053086778793	2.51442570563275	1.76107054100157	1.75240730469007	1.96127493942097	1.58167926759248	1.90367640719068	1.53350148532567	1.22038319597994	1.30915581762961	1.25338624414326	5.87934836446429	2.92097514216389	5.58786792552682	1.91678782618719	1.96811508057475	2.91088527936948	1.88016759770231	1.35329248454224	4.96295326091833	5.5321331591893	2.12827913125109	3.7975841549038	15.8658320562574	2.57018975349783	1.65657824884307	17.785844988222	2.24635635813045	4.74944584751646	9.38363158474755	1.24628195346158	2.78136644482997	3.10620442257758	3.18450176250176	1.34763284641018	1.08629132862213	2.79136763310896	5.20999341758117	4.11637505557433	0.0	1.12394925576761	0.0	1.12315515559521	3.52471802504287	2.54342504871095	1.02073859236628	1.11697939045465	5.32270677393615	1.33771246358196	1.44098766205298	5.65607240687835	2.77516855717734	2.78048039638609	6.18593855000605	1.1938226633879	5.18573393178281	5.48810082477258	4.14142690955433	6.50445691213314	5.84442226855793	6.26487443916022	5.92981981271462	0.0	4.17104155877044	1.03026384255568	1.31040057599084	2.65833457737993	5.73245133268481	1.00809592056256	5.36108558190129	1.86456413016716	2.00084992564777	3.05173410180872	1.48747337686523	1.64618013535994	4.521746850257	2.16465201686649	0.0	3.10857337945219	1.40751031012937	2.73710252221692	1.5647753318593	4.37683334470291	9.28458479966484	2.73291400748746	4.69971641654242	6.30906173947945	4.33676459561792	1.88846235093556	1.06075156355646	3.8212536607391	3.29995952272435	1.77685726288551	1.2799455046131	1.29648558201934	0.0	1.05112784637411	1.57462804755971	1.30596040627771	1.6086939352747	5.60225551953679	1.203694349541	3.68983559322988	0.0	0.0	1.33225251415201	0.0	0.0	1.02752725090732	1.32900154527701	0.0	1.08813054317825	0.0	0.0	1.95715482966209	1.14775081759739	0.0	0.0	0.0	0.0	0.0	0.0	1.25728795852493	1.19302566223267	1.24232396464913	1.2264146350465	2.72824542544108	3.64403073518192	1.63529798890123	2.45627272630719	4.33506900583793	2.81470315619733	4.39588295288612	2.36005073085253	1.00027442813549	1.13824219951246	4.78756278356385	2.12486581561619	1.32575255886725	6.29735778979454	9.17451095838926	7.58338725433376	3.85340087526795	3.24729137014553	2.56351362108409	2.28563446679145	6.57183340078724	3.40823205165173	15.3884781344745	2.16129440203583	4.89605784030276	3.01611081138561	2.67614544073025	6.83893595849423	7.37388749776564	14.2521666733391	6.39751768103984	2.0538697799778	1.2896798769852	1.11672305029617	0.0	1.2179241053357	1.14215161097548	1.46892165358172	0.0	1.25088114395147	0.0	1.06206568297968	0.0	0.0	1.67389068170602	1.09426470551022	2.5444220805214	1.63325895274092	0.0	0.0	2.44405449241234	3.18107118384614	3.53227352143875	2.03836204360377	3.34558498912617	3.79320055873474	3.83471817346527	3.3216535241567	6.34963861499353	4.9697658712986	4.15494041523676	2.36734215665751	2.00147881492181	1.05685463337704	1.64796878819956	1.45945880545187	2.61755788990002	4.29417520671435	1.06338683428772	2.08548694614934	1.03830620508092	4.09641499337458	0.0	1.12000481030529	2.07129361019925	3.43330454901566	1.07817310212996	3.133913778186	4.20486107827333	2.29028189028927	1.18818655265667	2.53072961642485	2.06539658504905	3.19364185763602	14.2758657131117	5.69424574996802	20.0862084873907	4.87500601691045	1.05298541885607	0.0	4.98713068131379	16.3403740273873	4.12497943519418	3.77816391144764	2.82154957484885	3.83694936684433	3.61795699746339	1.06438528920549	1.61885565318844	1.17011329496815	8.12933191315859	10.6388166671641	1.32333695177997	2.24516460260428	1.12036275575616	3.89065086844882	1.22328343272984	1.40534265922112	1.20781592819851	1.33250579861651	10.3171294910308	1.08110574638273	2.4401154473153	1.21584446178127	2.16274312558272	5.63826613065513	4.79121391516585	1.28351171267991	3.94761925723507	1.1577600901257	3.28742002545103	1.87889058076579	1.96204743410622	1.10220513358299	3.34425541075361	1.21235741986666	6.76576520422453	6.48516580237344	3.38718678031788	6.55643220443134	1.09830668868431	5.92708712884357	1.31196098255658	1.1642399086522	18.8195859500952	1.0807767411701	3.55825676716165	2.02348538929271	3.72917871677532	4.52083661422773	4.56063274400582	3.6050757898869	5.51680673406194	4.79126636103607	6.63140270627642	1.19807826077856	5.7175604513941	5.02732634284782	0.0	1.94702289109403	2.01928454843464	0.0	1.48241494301721	3.60717833487259	1.09715728489186	5.08723494422389	0.0	1.5954886653942	1.67803879736394	2.0984582464764	4.0448591912976	5.34396382287326	15.7680809892491	2.82674519343438	2.26746765214345	4.08392932892421	1.58470471424237	2.87849260928906	1.86615321414868	3.5579337952134	2.27184184561965	3.10620538675017	4.21926624433794	1.10136950195988	0.0	1.03809973702515	0.0	1.89454159325672	3.26129254085308	1.07613675633527	1.03904684038581	0.0	0.0	1.21324135830806	1.25501109836085	1.22995877545947	1.00079687514329	2.23941539201034	1.05777987632786	0.0	0.0	1.56991617226248	0.0	4.97930708482768	1.97013319977043	1.37893995612708	0.0	2.42547985551888	1.03021045925239	0.0	1.37034443614324	1.08540529212234	1.58022034231753	5.0755831748129	1.34221698568486	4.62732873695769	1.31015334436596	0.0	9.57384339671727	1.28805017863854	1.21808802874244	0.0	15.8591685200078	2.09359120118716	3.07408637166598	3.33690302825642	2.25745494132824	2.42577928084909	0.0	0.0	0.0	1.20937862771669	1.79011902550785	3.81859288591425	1.13308922545096	1.17249880896488	1.07851336004744	0.0	1.4930822007193	1.42014148293443	0.0	3.20334784759326	3.39431117018332	15.573321017313	1.7118531124272	4.72553810788811	7.62854056576332	1.11260955642447	1.07564697203545	2.65340384136531	0.0	0.0	2.44593704361791	1.64846073187356	1.94662958103532	3.47075492853144	1.77630870707106	1.17465619685166	0.0	1.41877891510282	1.07456063036413	12.9847659444811	2.72442470819403	1.5375131421348	3.39217517868201	1.30508988405413	1.32769605289999	1.28107991395275	0.0	1.71302195876491	1.60199224477227	7.58720001789705	1.57332427917189	1.10323096837581	2.66355889677992	2.1225094471717	0.0	1.42196104728258	1.46940702300977	1.74773478865609	3.66231769373956	12.1398297013361	7.64627040122167	5.76527060129737	6.49672059026973	10.5610119671131	6.35156419818817	12.9019306791967	9.1366382932032	5.97210598011151	4.08638365497021	2.84711241984212	3.69053194162235	2.71798041458535	0.0	0.0	5.09114962423925	4.55214050810721	1.66271678633597	1.7476419431589	2.20612234869657	4.90225913607715	7.78873015194796	4.57074072721251	4.71842452353302	0.0	0.0	0.0	3.87009610595227	5.42266194562181	1.04568323948286	1.60561295738655	1.08212153247326	0.0	1.38130376248094	1.78659294117023	2.22044055500511	1.04657641191554	2.3244789092686	3.78543474250029	20.7105481394616	6.27729001162373	4.97652132061843	7.06960535832396	2.92973867826834	3.04990965449978	0.0	0.0	1.76941238017488	0.0	2.51832915803923	1.80043311542698	2.82736955125354	2.26051224174317	0.0	6.06706682962001	1.47044039427714	1.02535605845156	0.0	0.0	0.0	0.0	1.37139831449135	0.0	2.07542628290114	2.3034567836637	1.42409677192719	3.37860125749311	0.0	1.02314791335994	0.0	1.69468230144201	2.19060503746201	1.62830942570346	0.0	7.85981261025395	3.81141760647908	4.92680426855881	3.15818020705342	3.34516990927406	1.57910861149687	0.0	1.25520306233302	1.0258179901652	1.50625006732085	1.57077512961442	1.82522426011329	5.29869256157259	1.81657180210278	1.86821014511553	3.29529393616385	0.0	2.71651325017009	1.35843794042611	2.0798664510956	5.35582713372886	0.0	0.0	1.36182115070499	0.0	0.0	0.0	3.94640864571872	1.88205945939683	2.82794772059124	1.79296776332407	1.13138766135619	3.71229410652831	4.51080603850795	1.63334532466685	9.22983221812089	3.32216688813081	6.00433234687768	5.67322055790616	7.97212539048309	5.40684208519938	2.03256994049079	6.52938492801834	1.11473341080836	5.04310396389426	12.8007437868298	5.6206223875167	2.92369691716249	1.00169120252076	5.63123046180897	1.01626919344388	2.00729667718942	6.23893244241215	0.0	2.13280387657612	0.0	0.0	0.0	0.0	1.03675643366457	4.86805097289738	1.48528329780712	2.51659861670217	1.11650022790938	1.55222493176758	1.89509364566767	2.06513354998876	0.0	1.64311179762542	1.07641290897567	0.0	2.06687214860007	5.3880414486475	6.14605157975232	1.25389478317118	1.21721905597554	0.0	0.0	0.0	0.0	1.72040792578442	1.02637084225093	1.27310822207165	1.01867085707858	0.0	0.0	1.10751664916223	0.0	2.05538847197204	5.40570499103781	0.0	2.76446133264382	3.15792192274055	1.96910995609304	3.28242536279472	1.10226151267844	2.41161186204266	2.259026943701	0.0	1.39162367866849	0.0	0.0	1.20197705037372	2.09301497776364	1.01208613023036	5.29327827482565	2.64482670145256	1.86459961055865	2.0610013644699	2.68524171731155	9.26943604928079	4.28147917139063	2.08288673920269	2.75876153074677	1.34792766004853	1.86894921514702	1.62223419662423	3.33412327930108	4.02678207332998	4.55070576846323	2.47186553135692	2.43615467630941	2.44609954438038	2.16395965799091	5.97129528320561	4.79216729980647	3.48037530546904	1.07740316306573	1.99049162537854	5.35477673484223	1.95536790846663	1.78201707089315	5.4037712138723	1.72954946675959	8.4488367357866	1.32010694060391	1.53711648797564	1.08684179693448	0.0	1.04428766653521	5.64922322292268	1.40923719060704	1.16689515244939	4.42482800734755	2.32565746176398	2.58243464043996	3.90285465720225	12.0811128778584	1.15628463905338	3.51032305245428	1.68243023324205	1.70655405480847	1.01135751298885	3.09781970582698	1.23075014386248	0.0	3.19117349252931	8.20119236097056	6.26738622613111	0.0	1.09711045857761	7.22904769495681	4.02124187155527	3.21462234547403	5.39067429932906	1.14564812640478	1.26848853596401	1.2172684561807	2.18677851315992	3.94726534111161	6.46263819403506	3.02316948153259	2.67118902378739	1.23892848969467	2.11934795793347	4.99277160380607	1.1087869064878	5.56225789518614	3.51932766300878	2.38205717646426	1.10143517136024	0.0	0.0	0.0	0.0	0.0	5.91813923146961	2.54447648912884	1.40015699097463	1.11592437462975	4.45652308581812	2.80477653149398	2.88968169440388	2.18197000583523	1.56235020219198	0.0	1.54160186650775	1.46324238432182	4.01990439536636	8.30282029204477	2.18552129710692	2.51935177736902	2.30954317507414	6.08006254171424	0.0	0.0	3.30203661562049	1.64025967136245	1.15457235470587	1.76066240985322	1.42451409264803	6.37385187977336	6.68007334391184	6.95254400539737	4.60240141081618	7.69484810521917	3.05282735075166	4.32141958383177	5.28592416009814	19.1023055036257	3.82147972942995	2.18649350500672	9.08215922201816	1.72416293545497	9.5522644381546	4.36720889613474	7.92379642950175	4.27465394456077	5.38032194846795	1.68971851250702	1.77918253623118	3.60753458135519	2.34355502781756	6.62785909747352	3.32647865315459	1.11933269627126	1.39526017227189	1.10090798153949	7.21630945710328	2.66988653014073	1.10577310925973	5.74929337814258	2.87414476425552	9.17527506532184	0.0	2.91995483377583	7.49455538951419	8.14786270397558	8.18669740259905	2.70752992366585	2.83013962724168	1.57269443003164	0.0	1.14297212700938	2.41936794550229	7.22943018896494	1.34166063170302	0.0	1.76867230706982	1.01254853223186	0.0	1.17429586864335	1.48418433119014	1.09869347820047	9.17361771411593	0.0	6.28833150363409	2.78467714739781	2.99185521148686	0.0	1.97804164905073	4.805140603762	1.11125431258572	3.79607414041067	3.45229338536764	1.27374681286483	2.12777578333108	3.6972825576068	2.72707448481634	3.06023368795884	3.89806635462174	2.13378371960775	1.55065002858278	0.0	0.0	1.19837694673068	0.0	1.06423144023856	0.0	1.09186356387083	5.02959920837666	3.11852347121906	2.12839297509707	4.0605555389034	3.50165163805973	1.40131732354739	19.6163949707357	1.3458386889579	1.28318074920992	1.22136445247069	0.0	6.20270258898161	1.59970579083578	1.66921567240709	1.4074749910747	5.04213099092445	3.24029897011232	2.14995082481531	2.27085664481823	4.8925187851396	1.62185886335512	1.4201716582477	11.4734525564564	4.32189669839262	0.0	0.0	4.8044128252387	1.83367413341491	2.41182370944295	0.0	5.11720821765859	2.01502381307821	5.60908115914721	3.11120359522728	1.93937170597243	4.28841541270453	3.65319226967857	6.51026220679641	3.32605160177004	4.29890730264005	4.7274507913127	1.7300845915486	4.83242731406473	3.39672181735009	3.59324900390863	1.25838542662073	1.79575522570407	0.0	0.0	0.0	0.0	0.0	0.0	1.96671784496941	5.87478185110815	1.20925273031809	2.84077115187344	4.11540795332354	0.0	0.0	1.50626847590595	2.30047241655433	0.0	1.08666422078848	1.30928487603776	1.21980139648951	1.65877447328291	5.69780906186156	3.30549662136423	17.3679926831887	5.41687113301061	4.15964052553983	4.91112675673896	1.96264056491645	0.0	1.54412725688863	7.35055644950017	4.08922784214557	4.50260944964473	0.0	6.81366898609126	1.07417803660518	5.63974949025089	4.47219083119872	3.52919139632061	2.12584705693282	1.37658490913849	5.12583804332946	1.05179499373468	1.15488721889689	3.28602043276569	2.9662709843614	4.48403135573578	2.66234914918612	2.03617407171943	9.05374151074164	5.11592622574976	1.02834438527573	1.81393233306947	4.2139973957901	5.0084321007441	1.10808203071841	1.65077783105935	1.2683035885652	3.03598024169524	2.66888985391674	8.8712086405518	2.26605322312267	3.23905767311491	9.34221053318261	3.46831403709929	3.5163691165554	1.89606286872068	1.32050222610978	1.62867410630731	2.24084285162219	4.38223810317584	6.41013037666971	3.16569824811771	3.7170988550139	4.36340818971552	5.13527899609862	1.29547018039969	2.7361945399523	8.22461790517916	3.91835710353236	1.39557212910378	0.0	1.77399437538333	4.9779192536271	10.9877419170483	5.91628362836489	9.15157479725801	7.11627363653418	5.76717236977964	8.58602980964591	6.53237142861627	8.7900787278992	7.69349655395986	7.34724046778357	26.7089643423088	5.31454955354662	7.78632967465707	5.05588409029418	11.0817244424426	4.23836166333961	6.43178063605435	4.08117490749385	18.9670973113828	8.01217437615147	7.29486440350522	5.20240247699205	5.99150315280831	6.20371789908596	6.20103553468124	7.20255664943601	3.36340435609955	8.22848758819245	4.06457537542376	4.24995002355401	5.45380175667223	6.94092396948064	9.39252600824189	9.77399520963511	8.28797519911965	6.6047321992972	6.36023884331722	4.62639649452229	4.47296953302204	5.09423666731477	3.12919361727036	3.32871041094654	0.0	4.85622499082836	21.4842256342164	5.98983920964695	13.760983463947	5.18358472300794	6.14510230910159	19.4778446688065	9.43362099510039	4.55750749055772	6.78979838731826	7.18878508824695	7.22254556526953	7.14342431321186	10.0542478724854	3.20326115991222	5.08888018848114	5.08827401768175	6.98877642561691	5.67195959910419	5.78692667196827	3.26691960168391	2.96044139674162	3.63597516349756	4.72516959724108	9.74425018945819	11.7104047507458	11.2080042912545	13.7784391129468	13.7948179467366	10.4588384339559	12.223853945645	39.2392989600229	40.0112978552311	40.0668440680028	26.3890737254053	53.0755027970807	31.6134288667047	34.5196181862767	1.07892188329934	1.99935715752421	26.2288235692807	35.9001103025755	70.3904450754852	48.9517016202353	31.814537041302	29.6093819919968	32.7631708272991	2.52684492772788	21.8028879705731	6.71181322930476	2.32637730028987	1.40757181357838	3.05947756687159	3.37919154129227	2.87738044451165	2.46945520152629	2.21083977197739	3.95582129161334	8.63347784851091	1.70753361188975	3.73198711276818	4.66967141392218	1.23999694994448	1.64011066801218	0.0	0.0	2.11278942955067	5.0715337159356	2.08008177418881	2.89545491911036	3.64005630690829	1.66449769842814	3.93749953161766	7.37302365917825	1.63282290861208	1.40868476419575	1.23428548639801	0.0	0.0	0.0	1.41837379908738	0.0	0.0	1.09286513089767	1.20407514246485	2.2710863125211	1.04568971066548	1.22719299460668	0.0	1.31261936759843	1.89671021290845	3.82451766942206	2.00885056222367	2.73426357767536	0.0	1.02095809403899	1.2459202618421	1.04113742439164	0.0	1.08149743334333	2.31033503817284	2.18464411859727	1.16178821140738	0.0	1.07874878378315	1.10670020448985	1.01496845134561	0.0	1.6273903226274	1.63492981084253	11.020053581211	1.01936271827566	3.62922345985018	2.92255231941374	1.29136080276371	2.07887176906593	3.69718068359201	0.0	0.0	0.0	0.0	3.43263407995998	1.22313173402054	1.28809263251095	6.89060429492605	2.89496904838234	5.38046372284968	19.0445783514446	1.16419485169722	3.0576648685272	2.12174621540148	4.87684080144374	5.79868434060689	6.33327459827303	5.390446184625	5.36287400686025	2.19373660569034	2.39267404975529	5.97823417599608	4.75564573187807	1.42156034444032	9.27302325847542	4.08514112483028	6.66115108064033	8.03775004612337	2.72542381278208	5.66718585854657	1.38164029240026	3.08678168180884	0.0	3.67902366142594	1.16720758958107	1.06017259184876	1.23526722905142	0.0	0.0	1.01393211972418	0.0	0.0	0.0	0.0	3.54785837366339	2.56515177082442	1.19185829141371	1.06157075975332	0.0	1.40895771050219	1.14476571298099	0.0	2.66023277500107	1.08278114452774	1.26507123347291	0.0	1.08031279310878	0.0	2.4744649010168	1.1619060708347	1.09382839080787	5.26988377461157	5.30824690880935	0.0	6.83283263114271	13.2351473647515	4.0745329695275	1.13994757416681	3.04828088193379	1.62555037224303	1.94684282740061	6.06874525408703	1.34170563020425	2.74243801270967	5.33451947596525	6.33953783694838	1.68182234971716	1.81107433697838	2.87227905773307	5.82842514356551	2.44396670856313	4.68732130055962	2.84546703686422	0.0	0.0	2.62303370027253	0.0	0.0	3.31559309568039	1.11993661863101	2.79536669907237	5.34322069536892	8.62288078231673	0.0	2.57805861911491	0.0	5.39183854117806	2.37750636909551	0.0	1.49958648717744	4.51210932377772	0.0	1.19283595388271	1.650319916662	3.32425674491477	1.70195749408081	1.61044324435975	1.04739426284337	4.31356970157755	1.18367884094307	2.18561840781629	1.38190666224545	3.70420122250484	6.83304878365226	33.0662406551979	4.93344234152524	1.19592153918369	0.0	0.0	0.0	0.0	0.0	0.0	2.11289515061907	0.0	5.48469954654817	6.65127438813857	6.03787803187162	7.0181602309558	1.24350279376213	1.68575385687701	2.53489072682223	1.37676756223863	1.45360753922419	2.75467942248555	1.18079453957235	4.35883748621299	5.94367870319866	3.32050139099844	0.0	1.01474259313079	2.79121220586281	0.0	3.91772702390422	1.88265608853784	1.24594995620514	1.08893579213889	8.68630030167073	2.16781110744238	2.02737730458128	1.30725691733166	6.1021377784005	9.20816852827707	1.15389862671688	4.48189396498804	7.09622622328447	5.39335628424911	3.96554419553059	2.63815891683057	1.26550019109163	0.0	0.0	0.0	2.13285777646818	1.28898092818456	4.58201201235947	2.91341252397815	3.64248948108069	2.88696337243081	0.0	0.0	0.0	1.37475223402514	0.0	1.76928202770705	2.03374413670696	0.0	1.11763837619684	1.01739239538359	1.13730269750233	1.70436162592832	15.094376052846	1.19775996860376	0.0	0.0	0.0	0.0	0.0	0.0	5.95407973626476	6.47900377473734	5.18820598930813	5.09262042211554	5.73183663074383	5.04614837274902	5.34688593509754	4.37657129098973	1.37307504851088	1.76940815066173	1.45145043222067	3.74940226955176	1.53296637181736	1.47345183747722	8.88673085652242	1.21499099408749	15.7037849592788	10.0998783274029	10.1649062505362	1.03733022460167	4.82659217121314	3.93464721667344	4.36337015722057	4.45574714997936	1.33831809923564	2.36842847606504	6.48019005139624	1.3125596535112	4.51300896476873	4.85050751860163	6.98588805393732	1.63795428313845	3.74428295441755	1.01807293031005	0.0	15.3680341645053	13.4226542141239	2.3385007030852	4.53206613509314	3.22361977010104	4.41642184449953	2.50550333439701	7.64048252055638	2.02067370020589	0.0	0.0	1.06731726424874	0.0	0.0	0.0	1.66167696858106	0.0	4.95935691866869	2.04606606877706	1.32552629355445	3.74247541123848	1.06733029077577	1.41784496827127	0.0	0.0	0.0	0.0	3.35330747028539	3.54717494828072	0.0	1.45974970687833	1.15538494834821	7.58688549073476	3.34252112867119	3.18252146136953	7.55029569331598	3.00493863629472	1.97145679730828	6.56760544842858	4.2964217495994	5.98720466730809	3.63560241830061	8.31189825226657	1.05595570326753	1.7849739962165	5.90470587661757	1.95389383762864	2.04900345298823	3.37655691501574	1.77512321209642	4.53669344600822	5.03348438082397	2.19656694132764	1.45034502507822	4.36410869990668	2.76040213027392	1.01077476415466	2.59923120293625	6.28238641322475	1.00503740813947	3.90251106790548	5.63154787948991	2.81215469974434	0.0	0.0	0.0	0.0	9.60263996217764	6.21482624530118	1.42634193762327	1.02527474156307	1.6997088390111	5.50947466983809	3.78353861506445	1.25731288633385	1.43857713436413	1.82724036476536	1.91998869788348	2.31095569042408	1.05131806606424	1.12498884997805	5.05802428740585	7.63305942198928	8.83720100198686	7.78544935957071	1.02131831841692	7.42863072427786	3.71714656774618	4.71206343481251	7.8619205505617	4.71146125067356	1.54890523006648	12.4151384612769	5.79362293831919	6.54584780375228	1.70443093634108	1.29174878977335	1.15803942059764	1.86763553311724	2.06852936218963	1.48910469232587	1.3811780371729	1.48876268627878	2.17880014003581	1.01898546096338	2.31043012709249	7.20784160481117	1.34274752504606	1.23668491091948	0.0	1.28147992871789	0.0	0.0	3.55976932586445	1.070430030987	1.01239882954333	1.22118587761209	1.17353455633498	1.3802245413775	0.0	1.27753072991609	0.0	5.55513116691188	3.16981333048781	1.2169882462922	1.27023036726414	3.90839238488552	12.3371834333884	1.80419482698796	1.48278476847151	4.04531985683504	3.37579706144375	1.45038494316209	1.22556123221485	6.26056265878586	4.18911185387777	1.01573394716508	2.79294874149181	4.84981053949288	1.43231285562856	1.20571285841601	1.55514346268186	2.22023168126629	1.90681682193167	1.15074715061593	1.06790439578939	1.11376008776727	1.20570668633822	5.49730755455198	0.0	6.24142722779959	9.86612416246659	8.38944822717707	1.3191069418741	1.42541696534537	8.14080189014937	3.77618856215133	3.50727862967938	3.83132857748638	0.0	1.14070632333508	2.17502390918813	3.59818022664879	5.1255461879648	10.4515833387407	1.7724805203509	0.0	2.1666058832349	2.75471847385691	3.32354701216495	2.624508265506	3.42881510242632	3.13284965973222	1.33812808319035	3.2854873775454	1.15833476697252	8.75531686182216	4.6219090643846	4.19228856644297	6.63463058109265	1.1193598396937	1.15341697350253	1.44573412939087	0.0	1.8611053913278	0.0	5.42125639825218	1.11689704455479	1.13686190693756	1.2514967807066	1.11761059233385	1.25149547819411	1.73523901454221	0.0	1.37931870306631	0.0	1.46536322559387	0.0	1.0280924984462	2.54079985681054	1.44474927290843	12.9037739827003	2.75199502094424	4.03936545677611	0.0	0.0	1.00543833698938	1.13817726505346	0.0	1.01508323044999	0.0	0.0	3.239848998781	3.6686556582288	1.15709234915624	3.29695553412867	2.808270062541	2.76273789799413	1.15004845340838	1.54048374774139	0.0	0.0	1.42834472497494	1.01472965758425	0.0	2.13356499113916	0.0	0.0	0.0	0.0	1.32550295325346	5.15190542195846	2.409385591762	2.99114991045683	2.05694736409814	5.53804005520248	2.16847300150857	0.0	3.40156215030167	0.0	0.0	1.09671816806485	5.41965880416456	3.21912388302489	1.55205675106621	1.01598850365319	0.0	0.0	0.0	1.05978460941582	0.0	1.14251961367315	1.55699156423973	1.25046600212355	1.82262677059511	3.27361404373661	1.21154670240657	1.08046408816098	4.96904285202281	0.0	4.16600653211659	2.27255755749591	0.0	1.00010421406041	1.08146481881361	0.0	1.66262899895081	2.67558231031281	1.93777058012872	0.0	1.18929430678104	1.02040041995846	1.44036414798825	0.0	0.0	0.0	2.46369824790174	0.0	1.08850202110261	1.12779899862553	1.08037579695974	2.44474040339301	1.13068172282153	1.03659390076418	0.0	0.0	2.37504822937808	1.89859383925878	2.79569610431919	0.0	0.0	0.0	0.0	0.0	0.0	0.0	1.23351155986476	1.41909589726662	5.68549028603503	0.0	0.0	0.0	1.0263874103082	3.58451454613362	2.15549030068263	1.06817519706283	2.13153649046218	0.0	0.0	0.0	2.6572442311571	1.0095968748747	1.14964654556117	13.5417099587743	4.38406143180899	4.66069880440535	0.0	1.16766100555887	5.82666659916555	1.68180936595795	1.36337247630845	1.55463971632797	2.52138283662704	1.88834113993861	0.0	2.33111993360714	3.79177544027343	1.05657070392586	2.28090807126628	3.97706218527395	1.84254270880096	0.0	4.34448018561067	0.0	1.0490415541888	1.78289098193931	1.43343876331727	1.05166156079971	0.0	1.48640706833459	13.8403116085082	2.06590929860609	1.17390820510902	0.0	1.23318952439756	0.0	0.0	0.0	1.04990573337201	1.05692604792751	3.96622919087391	0.0	0.0	0.0	1.09079402362545	1.18801777719274	0.0	0.0	1.09889326210554	2.14618346477495	2.11324618395374	1.06244256357203	0.0	1.25537474717333	1.08105793939275	0.0	1.32523144153317	0.0	1.05125549942503	1.20172853212544	1.21281838160184	0.0	1.93054403582191	1.26727091265138	0.0	0.0	1.13558306070871	3.55695650647451	5.93755295831363	6.27367415784442	2.95860618482469	0.0	1.10645220738909	0.0	5.23321499629505	4.59761443625165	0.0	0.0	0.0	0.0	1.35840263981772	1.05888697899324	1.17020130966509	8.68323909591826	0.0	1.0810495942939	4.03123656664292	4.37692474700222	4.05679263736822	5.85244013441638	0.0	0.0	1.10144728988682	0.0	1.28415177623136	1.31242783481309	5.69464367646842	0.0	3.02648036538451	2.5033395886577	0.0	1.01946070654096	0.0	1.94970435932493	1.28631189538452	0.0	1.04150000692303	0.0	0.0	0.0	1.15131456499387	0.0	1.77351416886971	4.89615657624421	3.67545944712641	0.0	1.12476276292911	0.0	1.39690742528881	1.68557633823834	1.05314729787799	3.41838706830597	1.34934573454472	2.10514481675167	1.96711585540424	4.6149000754185	1.50354221007072	1.28037510004014	1.08714047839799	4.60958997546027	2.67435065562524	1.12865307999718	1.66847709990753	2.76272837753695	2.67469016788446	2.46096623895976	1.27664540218733	2.53377046664674	2.82392140816735	1.70239392548156	1.0859965849467	1.43360384428523	1.19502388274832	3.64166358195247	1.17597638982529	1.00949715004419	0.0	4.28495933569551	1.09276814065502	1.25395991838748	2.5637145630429	1.23185164694719	0.0	3.89747788117023	0.0	0.0	1.27637909253851	2.9693789908207	2.61054318881564	0.0	3.38056280455749	2.52078801833824	0.0	3.2756022490107	0.0	1.34695405359511	0.0	0.0	1.74551195857672	2.18272302430228	1.57192256786008	1.9936920356939	2.00194263464591	3.09524491638483	0.0	2.69020820117441	2.09633991048296	1.41594542485181	1.66179413856497	5.09143450749833	1.66208386920049	1.20293903548803	0.0	1.56167796378548	0.0	1.14071404920814	3.00299463454707	5.65451375366842	0.0	1.54854911395061	1.16311235406997	1.40172379992519	3.13150456028534	2.22176121774885	2.93715923249911	4.08896881698865	0.0	0.0	0.0	1.95408963719417	4.8458705364166	0.0	1.65020571756626	1.09981395572622	1.21252269575478	1.13497552581671	0.0	3.87269814149542	0.0	1.01827238112905	2.24523062782473	5.36810253428744	1.06180419209554	0.0	2.15262714247887	2.45917521977699	1.80496698531586	1.68301991471049	1.21861792797778	2.77408360868453	1.21373979766932	1.41008005942043	1.61763725886909	3.96587143745982	3.05399564182526	1.56698279073348	1.54545505702453	2.09171973063356	1.08186158533288	1.08854320583736	0.0	0.0	0.0	1.58065981591418	0.0	1.14713758603861	3.81174298751011	0.0	0.0	3.94150038382795	1.03988795505955	0.0	1.02854406657554	1.15135494413762	1.05679420643168	1.14665775889863	0.0	2.29607357995741	0.0	1.61293205540841	3.46004861824804	1.10459987379478	1.41519236741457	1.02236112148867	0.0	1.3138527848049	1.99529849100279	3.57172316602844	0.0	1.25391079311999	0.0	1.15454465514648	3.88170291991122	1.32299331161621	1.25322614957279	1.02541480106858	1.0035659187031	1.96453677024809	1.37832159195372	0.0	5.09104044074903	0.0	0.0	0.0	1.19141664959893	0.0	1.23022356876093	2.43644762278246	1.01447990213737	1.11560559357016	1.03048446219531	2.29974538677123	0.0	0.0	0.0	3.5122844152846	0.0	1.71442110217781	0.0	0.0	0.0	0.0	1.2113866430809	1.63992496328713	1.81687819863712	0.0	0.0	0.0	0.0	2.55269877268905	1.87199084060082	2.14537720993401	0.0	1.08259583800282	1.00263708057682	4.36275982121974	4.90961290838514	1.06592804962292	0.0	0.0	0.0	1.37827449673737	0.0	0.0	1.70990381447899	1.02692052914981	0.0	0.0	2.05746227059258	1.93087906769264	1.53073310929727	1.22887328968587	2.11180744295871	1.83551692626384	1.67051284179769	1.01934388189479	1.65267326090415	1.01093029929004	3.33220665116203	1.06635149121996	2.14870425353477	0.0	1.07450417772371	1.16577082403778	1.00785282213157	12.4558872028449	3.12765066861545	0.0	1.0554409452954	1.24805948379689	0.0	2.11211694848403	1.01700068835677	1.09137450083168	0.0	6.71798556040856	0.0	2.61237065018283	4.63784793998012	0.0	1.12912578417146	0.0	0.0	1.17219205565006	1.10289994196566	0.0	1.46251701138373	1.10248185995547	1.46341538478831	3.49542736760961	1.59153002752574	2.9028940340648	3.04203719203809	6.63487044948039	1.63929776797846	0.0	1.67760417322487	1.42316814412062	1.17929413142806	0.0	0.0	0.0	0.0	1.36967288781175	4.21512606754484	6.10818921025434	4.43127863388024	5.76358474734464	1.55541715256256	1.9864412096861	2.86718694541834	0.0	1.11007732593139	1.87821962930176	0.0	1.0807487146443	1.00517429645871	0.0	1.60545289946884	0.0	3.67690407716374	2.01377497509962	0.0	2.49790516096885	3.69196552750586	1.07877591901479	0.0	1.00545434495947	0.0	1.12853881509423	1.27347485176295	4.1853035076208	3.68457921016795	1.70442899423424	1.10980857807488	2.07800005094666	0.0	0.0	1.77288906590541	1.45818248647304	2.68982795272387	3.29721017757166	1.14869742160663	0.0	3.1338381966653	3.58466612700781	1.13323987068033	1.21392701104232	2.19109514107758	1.13967159354787	2.80575020713444	0.0	3.0601136155409	0.0	2.6850624384902	1.13945170984597	2.30270530739154	0.0	0.0	1.14691311214877	2.77017296614607	3.74342565885763	1.00237845136044	1.26783372609882	1.13652907416331	1.1415128174426	4.54805799217559	1.44635451018475	0.0	0.0	3.28675155500257	4.63510369949545	4.38441558186082	1.81007776681802	0.0	3.84219171332076	0.0	0.0	1.14795410382979	0.0	4.9209538157509	1.16201053170595	0.0	0.0	1.02870555850858	1.00834740160967	2.00889498803122	1.04833104803866	0.0	0.0	0.0	0.0	1.07515960081217	0.0	2.06738254353062	0.0	1.43553218715939	0.0	0.0	1.95678009656109	1.52698172126513	6.25329156697662	1.07645144414002	1.48339452503678	0.0	0.0	2.71242110351422	2.59449294848948	1.29723605946055	2.60540806382984	0.0	0.0	1.13444841045376	0.0	2.40321232395762	1.08283453505577	1.14645558353413	1.13461673038277	2.68545964635507	0.0	2.66633011675081	1.96768345523937	2.35380433596739	0.0	1.5084995704699	4.37949316430977	1.14025453108759	0.0	2.31338807067884	0.0	0.0	0.0	0.0	0.0	0.0	0.0	0.0	1.08055931926162	1.37590740695002	1.94674769249805	0.0	1.14906161557664	0.0	0.0	0.0	1.40818791784281	2.00971300840669	3.89456566803272	3.05059464685717	1.12514301335602	1.59316767506954	1.06710330014795	13.3130242831787	5.37386287484571	1.19032957002883	1.55982949919861	1.93569112588936	1.181515111168	0.0	1.41375758772225	1.87047443352755	0.0	0.0	1.04421638019182	0.0	1.06409671799055	1.01877639579593	0.0	1.117051814618	2.04304886903933	0.0	0.0	3.94324517568365	3.53360549848744	0.0	0.0	1.02047451081229	0.0	0.0	0.0	0.0	0.0	0.0	0.0	0.0	0.0	0.0	1.05598600558143	1.53517750683794	1.01114111572993	5.80026971758968	1.23563384531296	0.0	0.0	1.06943217657585	1.04919889121869	1.56985344883418	1.32138871237722	1.43146295623994	6.2014944665434	0.0	0.0	1.09901048506097	0.0	0.0	0.0	1.00535007654011	2.94605189947348	1.01561523941275	2.04122262742974	1.53550439073071	1.734981793572	0.0	1.41255702090903	4.8593604427575	1.91628191400746	1.03376300956592	1.42874458888237	2.11988470868339	0.0	0.0	0.0	0.0	2.10896165129419	2.83068658086374	3.41035495811913	1.05214701988008	1.77424808988215	4.21134679144656	1.75071214452072	3.63534290875308	4.89514271133028	0.0	1.58859350889985	1.02052835583696	0.0	0.0	0.0	1.02615972113115	1.46282660612693	1.47854219446339	0.0	1.15255168942802	1.13108808722383	1.05958284529256	1.90277290090864	1.08297571162162	0.0	0.0	0.0	2.06434837289347	1.62477578478069	0.0	0.0	0.0	1.65389458258699	1.59779342284002	4.32817172127841	0.0	0.0	1.05902997884959	1.33307960168154	1.18246063916246	0.0	0.0	1.1773069078321	0.0	0.0	1.59880371828616	0.0	0.0	0.0	2.7629766971006	3.8557211023116	0.0	3.07924565862541	0.0	1.65027976171199	0.0	2.71265960062249	0.0	1.0192005928272	2.46502948628053	1.1347578035319	1.33022701865322	5.21905994330311	0.0	0.0	1.00910177139974	0.0	1.30397415684344	1.07266191798355	0.0	1.09129814143008	0.0	0.0	7.1610823952225	1.99496298958361	1.10897422013132	2.96997400546482	1.08267967743986	0.0	4.35798437620468	0.0	1.14577237398387	0.0	0.0	5.92301548908248	5.17970195587593	1.23236396353131	4.01665117379117	2.79213467759054	1.44989674098471	4.44546750265084	0.0	2.51226500474589	0.0	2.99451114078432	1.35503027149962	0.0	0.0	0.0	0.0	0.0	5.28204376292449	0.0	1.21865818091592	1.63464933469632	0.0	2.23366542468494	4.51981732529687	6.67216193554999	0.0	6.59276086538102	3.14688345904781	0.0	1.76760752237017	5.76670553535569	3.04863320689513	1.61365990877332	2.28600919163038	1.94441163929769	0.0	0.0	1.08956290200585	0.0	0.0	2.91687890745668	1.04710615236419	1.03122397016907	0.0	0.0	2.53131738993482	0.0	2.55315383015946	1.16467022720868	1.62884532981967	1.11096298271342	1.21055199237634	1.13031109838104	6.04894363639874	0.0	1.00653029317401	0.0	1.61746551632062	4.30657076935046	0.0	0.0	1.1598127761139	0.0	2.13602529275631	0.0	3.57404765973856	1.00267646810266	1.23759166023518	1.08746599860399	0.0	1.05571581244081	1.19645136405803	2.33913284267224	3.28323681858193	1.28451055187562	0.0	4.15646593857661	1.52342716425691	1.23486724416752	0.0	0.0	1.85263217321008	0.0	2.49876897381576	6.06929156825216	5.46717281104872	1.41611775823683	2.99570695458235	2.47118667494943	5.5232012219639	2.79123139516967	1.47161717821153	1.28988013873536	0.0	0.0	0.0	0.0	0.0	0.0	0.0	3.28931201664311	0.0	1.01744562481212	1.93240543413848	1.54063615007504	1.22926429381796	0.0	1.5415781061884	4.3545838227758	1.16036178554704	1.07818991880056	0.0	1.03054667404973	1.83988753889985	1.20514707204103	0.0	5.87253711039623	1.3533952819358	0.0	1.18663064585281	3.91970670450497	0.0	0.0	3.23533525261114	0.0	1.07746271039324	0.0	1.12558589570456	2.30182063624517	1.94682873967804	6.35417858747513	0.0	1.0220051577228	0.0	1.02249610653894	0.0	0.0	1.19577271515682	4.61904614157388	1.82328001246424	4.71338227026554	13.706850494623	0.0	0.0	0.0	0.0	0.0	0.0	3.62378387033218	0.0	0.0	0.0	0.0	1.69725887700377	0.0	0.0	0.0	0.0	1.4588527671676	1.27902296337629	4.14140407766127	1.55558376983673	2.99070942994942	0.0	2.01093747358336	0.0	1.48674367244389	1.00141398027494	0.0	0.0	1.33059026311952	3.55810070537598	1.11611860952584	6.91172457128677	4.76823992269575	2.11583192830577	2.53569265632932	3.19001194602568	1.84028464496554	0.0	1.05078987606264	0.0	0.0	0.0	0.0	5.36542014321952	0.0	3.07153875550288	1.22515535294808	1.13086669887753	3.00586192638704	0.0	1.36122213449512	1.43476192832286	0.0	1.10684102571356	2.92318183638741	4.39433293855883	0.0	1.4229582975495	2.2472114797127	2.95467924803498	0.0	1.49579750347411	2.25306053852874	1.24556945017197	1.27660886290279	2.64500881700287	2.90293569924503	0.0	0.0	3.46590251905912	2.04098211617303	1.88853189009738	1.15933818907615	0.0	0.0	0.0	0.0	1.48261609463168	1.36229749250548	1.04055046343212	1.03846682078168	4.57404863426769	2.2127439357935	2.04492911161544	4.69832589474371	0.0	0.0	1.10089385646081	3.64970775413841	1.55239746032461	1.16159202787569	4.34111193136648	1.0369860203149	1.36789726542904	1.00234675604311	0.0	1.05455342737275	1.18127267804987	1.16999238247496	1.3862175156478	2.15180507755998	1.23775379805898	13.8381037783492	1.62795480060509	1.06298835607065	1.07103442341072	0.0	1.30847691800051	0.0	1.31863226403806	0.0	0.0	1.08362257040506	1.10612802209448	0.0	1.75197705207993	2.70186071288387	6.61565299691262	1.55703942083874	0.0	4.33503469872624	2.75922864793798	1.25970898412371	1.37814510682902	1.80493974095029	1.42610015890648	0.0	1.31405455494796	1.72652110380743	2.15955631948724	2.82094578353484	0.0	1.00197050154572	3.46885610943737	0.0	1.01612988331676	0.0	0.0	0.0	0.0	0.0	0.0	0.0	0.0	1.1111003441332	0.0	0.0	1.84054810815938	1.74980661777471	1.33058124157089	1.53878371256139	0.0	2.3695532957271	1.017451279316	0.0	1.04118770137257	3.86663549897587	1.22477123491871	0.0	1.33511090435268	1.86062185820436	1.36349415982886	0.0	1.32342845319638	0.0	1.61719128326575	2.62866044069381	1.27121848451068	0.0	6.17006891615647	0.0	1.92185385155792	0.0	0.0	0.0	0.0	1.11588850722381	1.66898269611072	1.04361003650244	1.01517022255201	2.41417859448404	1.01122989028454	1.16245078778188	1.02291369907637	4.4329200020113	1.4193104869152	2.59274178049624	0.0	1.97623162980955	0.0	9.17616674605181	0.0	0.0	1.54520492784467	1.23868440462106	1.12378065582805	0.0	2.70031863995722	2.91997047378187	1.78423709529927	1.77700868129919	1.20857087724367	0.0	1.07316837564095	1.13418648480082	3.32582372729561	0.0	1.04228261297355	1.58902438631687	1.13379044618045	1.32613012684995	3.34537531118507	0.0	1.19440498321018	0.0	0.0	3.99940550043807	0.0	3.62520032466222	3.06397229290888	1.19240937942964	0.0	2.30559629097548	1.03289558060952	3.11991474498854	1.02047805973985	0.0	0.0	4.23084776416538	2.19528184281876	0.0	1.00063130722351	1.37969563235179	0.0	0.0	0.0	3.06202151444496	2.10494230355485	2.47396590264537	1.02543701143076	0.0	1.08629468045648	1.36304352598037	0.0	1.25446883198242	1.74043114768849	0.0	0.0	1.74623508774484	0.0	1.94758751180162	0.0	0.0	1.26103171237834	0.0	1.29947018276962	2.91103517888353	3.07728913937186	0.0	1.89499741159405	5.66452775172036	1.53368536646731	0.0	0.0	0.0	1.17744040390807	3.69371309327664	1.29775952765688	5.04677486348351	1.19628644391277	0.0	1.05037599200844	5.22277312782656	2.35745681968738	3.22660515705177	2.5994784567344	0.0	0.0	0.0	4.62931456929725	1.15608192835966	0.0	1.03225690809757	1.05183719888302	1.40843499923184	1.38901323630288	1.71201379342073	1.80183474453901	1.23725470379374	0.0	0.0	1.98988806221809	3.87689269896795	0.0	0.0	3.34517250303208	2.78861769738698	1.67010784588863	0.0	0.0	0.0	2.02514097861306	1.33764995690796	3.10074272797027	5.96891286821872	0.0	1.21636067862703	1.06044014758637	0.0	4.49266117001212	1.01255822023674	3.50538638204668	2.98980509261826	1.37793022242264	4.17966678238783	2.57808927098216	0.0	2.26045561772306	1.09568478597589	3.31153676723714	0.0	0.0	0.0	1.9325477838325	1.01868789003768	0.0	1.49421941943189	1.19323569188123	3.40896943264969	1.10910858056305	4.77683015545155	2.54548653418907	1.27816711225105	0.0	0.0	3.24780353836583	1.31917751517603	0.0	1.80451360396725	1.09893938544353	4.62262132841242	1.03997681607419	4.34607591381111	1.496635901065	1.1398550653205	0.0	1.70742902142045	1.09064056660537	1.0612754703385	0.0	1.15007524475065	0.0	0.0	2.20869408227823	0.0	3.62481079535664	0.0	0.0	1.06479615797619	1.6384190644018	3.76553546154653	2.13279784555618	0.0	2.47380949829835	1.24056892618809	1.07687338248987	2.18660340851865	3.06951947777419	1.13873774842605	3.05220765760083	0.0	0.0	1.67370344164149	0.0	0.0	1.02798122681492	1.88710594358564	1.07389337824795	0.0	10.23645078954	1.91126153656409	0.0	1.40228332594643	2.41469299475813	1.6187776885437	3.32813353312698	1.60933063692706	0.0	3.42862222536228	5.03294957674715	12.6384898703898	2.42452929795262	0.0	1.71963735894463	0.0	1.05433776353384	1.28825496856764	3.85060773176937	5.21444974636849	5.80775573353964	4.24902031550609	1.05987372299805	1.10979820747438	1.00900586108007	5.35880686313947	0.0	1.17981009734104	3.42017896038615	2.68886907061561	2.69585655247036	4.54166704406325	1.53461769571262	3.39946338576583	5.53657664084829	1.80875788876094	1.12595166613138	9.34846989630456	1.11714594547559	5.04399396134403	1.01832483434073	0.0	1.83592379898066	1.71443538882812	2.05317282483976	0.0	2.03156591924456	1.33765099347511	1.42086586099132	1.01625024675687	2.40830496404149	0.0	0.0	0.0	1.24564637569125	2.13233841785632	1.66363138981756	1.35845136728212	0.0	2.42780695847269	1.74277180377852	1.49036478229421	0.0	1.36711757194921	1.17194284871765	5.87919583536355	2.5184663550871	2.01240928237458	1.31627018098474	3.25676110844696	0.0	4.22823829760897	1.06585875294635	1.03942978207097	4.42787573440666	4.63384309963883	1.10698166946025	1.65408970300204	1.2632253197103	1.23126672720895	1.58849998038293	4.64538262788116	1.36442169266814	3.69171060549503
T2:,OD,0.6	0.0	0.0	2.29476034167559	1.14670758666829	4.96025344050099	2.3294924825599	0.0	1.41818326441141	1.3475027133073	0.0	1.2324604718506	1.15885085555899	0.0	5.90043836262044	11.2650033585524	4.80313501917019	7.56008910789391	5.40999856663759	17.5619353101995	5.67572069867859	5.14173722207218	8.3275951854861	3.50664708796901	3.83123726348896	5.23743968060331	1.36853197574961	6.86588324633735	1.50131289187939	1.4512837976539	2.54549243649958	1.29960664684313	0.0	0.0	1.03433890328886	1.46783345355659	0.0	2.71250056625891	1.83739406793077	1.16173755443545	1.18294612430732	0.0	1.26011685466245	0.0	8.00795259300817	1.88491107703787	2.34302550621922	0.0	0.0	1.48756209983952	1.11868922986234	1.70247018180033	0.0	1.01033519030975	0.0	0.0	0.0	1.00105941437088	0.0	1.5086503765993	5.19621810093808	1.58160088946798	0.0	0.0	3.7215011529045	13.2678767656105	1.33700907655429	0.0	0.0	0.0	2.13776368159412	2.12415263755684	0.0	6.22553434050862	5.79189760597291	4.29984875759953	4.4779378453391	4.2771331695592	4.59945378268621	3.29601829665141	0.0	0.0	1.27287329820756	0.0	0.0	1.45381972897874	0.0	1.20699278332606	4.82243837896231	0.0	0.0	2.35128695330046	0.0	0.0	0.0	0.0	1.19101028330913	3.98336131586033	2.14802109678458	1.03799902205579	1.94621997509085	2.13966071826539	1.31544510737019	1.07802954059433	3.22691785547261	1.60575552478583	0.0	1.10046815875282	1.38606103338843	4.70555861452806	1.70494942935902	3.64666335907529	0.0	1.43001906431786	2.75161998789349	1.3000481600216	0.0	1.55033575262306	0.0	1.0685968092078	0.0	1.24647073510919	1.22906196711982	0.0	0.0	0.0	1.7243759009049	0.0	0.0	1.00864150392659	1.00227592595359	1.07934979544182	0.0	2.72107683104042	1.84890902291993	1.61170184924427	3.78311147357338	3.76668212417604	2.31067505937821	4.14517556901524	2.19681130806898	5.38953204316112	1.46370519146873	0.0	1.29156476216348	3.19713812364857	2.68780066951858	0.0	1.10642528049245	1.13843021024469	5.879395457878	1.0322242554194	4.93788895002608	2.72352361762258	0.0	5.78438829634049	0.0	1.56342536699045	3.83653739573965	3.77757117564467	0.0	1.12998384848291	1.01182835509934	1.20988255161455	1.44804608448849	0.0	0.0	0.0	1.52910021742826	3.91063631628781	2.66600120472613	1.45343765531265	1.77855154499068	4.16860116387	4.95848158711746	1.60152684100393	5.30821712837011	16.4724890351202	2.25770261182315	3.93564708276063	0.0	0.0	1.10954127495133	1.1199907222166	6.00226247281509	3.4092391291803	1.08763588383139	1.66919220998988	1.09042672772658	1.51482478524443	1.13153260685264	2.1615388920161	15.3912796417949	0.0	1.09369341174364	1.13752806614158	2.8342396285208	3.89536084376213	1.14769085512817	5.0701709095901	1.79258787375382	1.99791202932107	2.16718876778808	2.00615095548909	2.04193830643209	5.00310658538024	5.04314889992824	2.4454738575435	2.57240718666451	2.32065865483879	0.0	3.89028716791791	1.04299325700501	1.04035432278028	1.31608276692133	0.0	0.0	0.0	0.0	1.03738983189104	0.0	0.0	0.0	6.51505950437785	7.74094362494372	4.74830850861619	3.38046841633862	6.04016323781697	6.92098363663854	4.87233514065338	6.42278742129973	4.50250547281682	2.49476468660509	1.07474078992386	2.00111817613473	1.38814232647545	3.30867893665516	5.71947445573653	12.4457057275241	3.94472471226521	2.34779867975534	1.41568339506745	1.12449677277805	2.83635266469673	1.54976468744794	2.29426990619475	4.0734773446682	1.12347672361139	1.05143337118713	1.91164005984549	1.0337352658628	5.98983656481362	1.64675094421351	1.11042189988127	1.47887987843477	2.44856512187731	1.48358381062048	0.0	0.0	1.42891923380883	1.08807943909832	1.7407919847742	1.57725235942141	3.72868022766874	3.95504747902437	4.18873619563867	6.0271605201716	0.0	0.0	0.0	0.0	1.41921325529507	4.47768164749174	1.01552292273685	5.1198014454841	5.62297906256426	7.10990696511999	3.53363911263744	1.75914204778553	6.40898249112401	1.57338023348625	2.89203482888117	0.0	1.70185951422847	1.26508623530216	4.76028528068059	2.86318949386699	2.29762185402765	1.53888808414983	0.0	0.0	1.12923541157645	2.42752353484297	1.05899676557129	3.89927390803782	2.09496487213273	1.20095594517903	1.40330139898476	0.0	1.08834472758687	0.0	1.06672157134598	0.0	4.18560864011091	0.0	0.0	1.78671763513815	0.0	1.93558938713784	5.93843621582234	6.7069827133239	0.0	1.14116728224147	1.2794718522583	1.18214230544624	1.50674686101939	1.21768950538342	2.87988827890496	0.0	0.0	1.38202477367145	2.19518296382169	4.78997894209959	0.0	1.00483842839703	0.0	0.0	3.92182693326175	0.0	1.01736286677632	1.51871111202268	1.29756440307403	1.72698109443679	1.1814169289059	2.946542682195	3.24958204590407	1.52341343912043	0.0	0.0	1.33833647108411	7.84406341316038	1.10727095013174	3.92539006153498	3.09938301736538	0.0	1.01815541482898	1.17887837301312	0.0	1.4249306474742	1.53141076622606	1.89070015514647	1.72352853190029	6.2123200522213	3.85489637629072	4.95093033198875	7.26880999910607	5.5205632654221	4.67378796369098	1.10842752473229	1.10010492928968	2.58710861172971	1.66766652867833	2.72689541088262	1.05821214099002	0.0	0.0	0.0	1.02188494859534	0.0	1.46293364574398	1.26477519708548	0.0	1.91855042093684	4.58921412463142	1.96720729568521	3.59104277772715	3.75589453545431	3.17546347090581	2.06749714676557	4.83245790525625	1.35314966219441	2.47998118195185	4.96975799491899	2.27314454056428	0.0	0.0	2.33566929928833	3.59706796265805	1.01681671972469	1.9640781397752	3.75047248740195	2.10331533053183	1.401514340311	4.17815006055079	1.55954175113842	3.70902453988245	4.1672434582669	0.0	3.55813482705945	3.56173048667287	4.47534588735483	4.89627355885687	1.03242036924886	5.17375398333403	1.029787437824	1.01196070723041	1.35844125093942	4.90466776398248	1.49248074954523	1.25907101085291	2.32209392501311	1.02493019965345	7.76902062393475	5.84170637185869	1.49556937240477	0.0	1.46399579335555	3.11961645107926	2.01288357690085	5.23665230144085	1.03067546774238	1.22283415373863	0.0	0.0	0.0	0.0	2.32283246455122	1.90533781040058	1.22795147292934	0.0	0.0	2.99786592004246	2.82513410508262	1.35439720315829	3.97362392622953	1.58125758197142	3.05446335899445	3.01756104513436	2.25479735370026	0.0	0.0	4.46535494955894	10.5675409258077	1.01308099028604	1.02839274772515	1.41552157946031	3.53791514296152	2.37137023104823	2.82138178059608	1.08602234811262	2.05289174870699	3.31420859906054	4.96302950743695	5.10174957533326	1.02671628915575	3.69311258760377	2.29038722942097	4.53250512397449	4.62570872604804	4.36031378943418	1.29695956851254	2.41790316115699	2.47377621340387	2.86809686593761	4.11461782596129	1.14945543425071	3.86391584418576	2.07967022728136	1.7216260443943	1.06655513340636	1.35291280368217	0.0	0.0	4.48869863871182	4.67003287641081	6.17910935757546	5.45237495324646	6.33226367329261	8.79524836984589	1.79863752383107	4.33153197009973	5.16448684368582	3.09046425436402	1.08174316727764	13.4145312140599	5.1300392566362	7.46076664900563	4.79493362399039	3.37400022471734	2.95539256716433	4.61547104850787	2.57519700507594	0.0	1.78137213719262	5.2552804764821	7.57870231939698	2.36024069130156	3.10010623741535	7.34718659153306	1.25966617699463	2.37480462692027	0.0	1.06887534211897	1.19345833548702	4.1422761719719	6.79364156543821	4.91999455578375	9.60000556487025	3.45958711413076	1.62147184243624	4.83981773447522	4.24940767489249	2.44602914931313	4.05661363469676	1.2371876428376	4.19136254951475	1.00755743429313	0.0	0.0	5.93487688636132	1.0140133021792	0.0	0.0	1.04223181945822	3.91960303167234	3.93893872440394	1.38662916144718	2.54919853661655	1.38074719299429	1.07200480738798	1.63333801932647	1.09639421650599	0.0	1.1183478664855	5.73953638496567	1.76312903085291	3.09691603050139	1.36604101921331	1.03685680761812	5.33180582406017	1.08012006728916	3.1578224838569	3.13929574630847	1.70482184308717	4.66874651375098	1.45567391539114	5.81726039677983	1.14216074682863	0.0	1.1111520104723	3.62475403557289	0.0	1.65412512368381	1.15195556067517	1.95232109673692	3.02755920224144	1.34471361356301	0.0	1.62864359651885	1.31413390830849	0.0	0.0	0.0	0.0	0.0	3.34150064944631	3.62215893760101	3.45051938597229	2.34890059108992	2.13609338070968	4.85883722448269	2.89137518292708	0.0	1.00577495088349	3.88368681299253	0.0	2.07090675424943	1.35970548291674	3.22278641757555	1.77463040417952	2.44810688294616	1.03938591550819	0.0	1.3809191281429	1.27799273414656	1.53255901580321	2.81391314099498	0.0	1.27020402991471	1.30752831732058	1.56561189459903	0.0	1.18799286066175	4.39727479053847	2.68703411557734	3.46936895791241	4.40872511133223	6.05527399922561	6.40553329488687	4.97333338480588	5.47880518386107	18.898668452798	1.09120330516086	3.2139393755356	3.93236537748389	3.1091764436835	0.0	1.46943789895624	4.20260455017589	5.67365152316094	3.8596837639031	3.92663732903541	2.70622249039239	1.5123735737417	2.76428378072907	1.33514890993837	3.82768957024771	2.05025290993662	4.57090723742616	1.20079560851892	0.0	0.0	1.04075752680024	3.19219909047817	1.20523370035547	0.0	1.08032018854506	2.83916728700706	1.8522115357565	4.63247919497626	1.5198211949225	3.87333881858676	1.77846416269349	3.19081593059414	0.0	2.27610869111764	0.0	1.01591763079135	0.0	0.0	1.53097946211871	1.01850097327728	1.58332523748182	0.0	0.0	0.0	0.0	1.21287380329791	0.0	2.88839073873895	1.62310899076184	1.42080543304423	1.89416683253063	2.34596199879837	1.23221714076201	1.15035505086376	1.41427318223484	4.38859420614845	0.0	0.0	0.0	0.0	1.0591760002452	1.88964668709931	1.56787303718986	0.0	0.0	0.0	0.0	10.1131987604399	1.08842921760153	15.2386901855979	4.39383175921177	2.59869901432753	1.97597086487044	0.0	1.86943612017843	0.0	5.1472306351636	2.05396402802464	1.90406940759564	1.45832953548326	0.0	1.75450433241799	4.36100392325301	1.1475229014275	1.05018840107536	2.95934506574304	0.0	0.0	2.10497285478396	1.54431245203995	2.40959120245844	1.13894355047199	1.33977241698605	0.0	0.0	4.72979375126372	0.0	1.125432394643	2.33760114651807	0.0	0.0	0.0	0.0	0.0	6.63741360249216	5.80315606116281	0.0	0.0	0.0	0.0	0.0	1.18412984894317	1.09440030571821	6.01365282228116	1.41839884727864	3.6556137798833	4.12178107121393	1.47528914217761	2.13509846427319	1.62327498815607	1.02434497435815	5.12449245171275	6.6351185624749	4.78906281820241	5.60413683745294	4.82131167471106	5.3450519151762	1.69018330867493	5.19996352437762	0.0	1.63128715944683	1.03125120046221	1.26240261275477	0.0	1.74426739852679	3.96044971429695	1.14090430986648	4.82763484319602	0.0	1.60489394047244	2.10071663542146	10.3193363385914	1.01558146117711	5.0836142420455	1.16771312255416	1.14633173178996	1.01847421457745	1.1656840515511	0.0	0.0	0.0	1.52693484054494	2.41041449818389	2.34961111830672	0.0	5.5474482684072	1.19855340857272	1.03167646558681	1.03352077195462	0.0	1.18096763295449	0.0	1.0575011016977	1.40397377666177	1.38609833048171	1.24348002191357	4.51732847810785	4.86554246914711	1.0281465138608	1.14696783967166	0.0	1.12747184611085	0.0	3.05215567469605	0.0	3.59617160850922	4.73255137819675	4.08208286286874	1.7582285074368	3.22941742611759	2.79556091529472	1.92586523421767	1.92957859395985	1.14367764375394	3.87667512275017	6.24219684802916	1.76894447616425	1.16276696257672	11.5112311505774	1.3537150712164	1.1316896496853	1.9171916391137	1.63776722013712	1.39586851259355	1.20687295662127	1.18949665544696	4.20684674366837	1.05909108471262	6.64491286558739	1.03589990129964	0.0	0.0	1.64934841072269	0.0	1.58500185951761	6.35835222284839	5.02954516202046	3.98284679276696	5.19132367094594	4.48152740927077	6.62657543410853	5.16545949000461	6.9284861074809	6.03522724487421	17.0557635435577	7.63241634663744	4.1536484730101	2.32557726360175	3.19669357453643	4.54331460998928	7.47344113661651	12.5526915762466	4.17021686461336	2.01937095748437	3.39187036611532	5.49718323971642	6.18506569630033	4.33281575664239	9.00306774693428	7.1358179947274	7.61364166283846	4.34823780142049	3.38535596962782	7.75462041146893	2.32348606768194	2.19873683049423	5.74622755635397	4.34311697218849	4.54728423250266	5.08791674554198	2.75184420889721	3.35723505281993	4.37343560991812	1.46062692787332	0.0	7.8562583307651	3.61738771461427	4.34813792683438	1.52339172933893	4.34058808014187	8.80050787552684	3.19220082554342	2.55589989237904	1.96597467652796	0.0	1.48815398782825	2.35917200226569	1.80426896985352	11.1592836991644	1.99680298090025	6.56660014090529	1.30285972920868	1.52678963157395	6.20855360367994	1.96660239658258	3.62100622908571	3.41911695254387	4.61740892241705	0.0	1.1695884814141	2.39671389966741	0.0	0.0	0.0	1.02630067079606	0.0	10.8535521424559	1.98023883885048	6.1426643967621	12.6512833119063	1.60302165540655	1.14196004743385	1.86510016118065	4.61619121154363	0.0	0.0	0.0	0.0	0.0	0.0	0.0	0.0	0.0	1.15363388097472	0.0	1.22639944863981	1.2207422520092	2.53215705099781	3.9476437222863	2.78911705292683	3.41761570685904	4.14979172786866	1.12236017443412	3.72553800302326	4.26328245021801	2.14287925522686	2.52963546520099	2.57402204674186	2.2049041226227	1.30006336135363	5.44629817658219	4.00889641602809	1.36546233275573	2.24969738699988	1.05603138814423	1.49097091341551	0.0	1.00841529638656	1.9094268873298	3.64776519121745	1.256702370795	2.00903913854664	5.02730402751377	5.80289735165537	1.56372125625051	5.45499802848832	1.17219996435084	1.52169772978135	1.01623187262116	1.35778443891541	0.0	0.0	0.0	1.18268951189492	0.0	0.0	1.72876969501043	0.0	1.86805742012628	4.06259777838029	0.0	0.0	4.52503415005353	5.01306156874518	8.51695382806073	0.0	1.05523926629117	1.0609367435492	1.1446316797429	1.98923372666976	6.45680445047985	8.08655304973807	2.95380389194947	2.48908033202017	6.23918199791999	7.28078289611919	5.73213729197678	0.0	2.07653468062331	1.60943637218703	3.26081690489303	5.872550334966	5.4616257120425	6.51164707038031	4.43985742541435	1.01903961329589	2.42328443498577	1.35889473410566	0.0	0.0	0.0	0.0	1.0098795897212	5.47888390351123	2.57623266563945	2.8085394093884	0.0	2.56276760248972	11.9711386298785	1.79997894338182	1.10118508826674	3.74823854229969	1.63566383639574	3.50290128583194	0.0	5.27054992738304	3.4376243631621	5.3660204051499	2.50497963812121	3.47510954114127	0.0	5.35579572888438	2.95916276578763	4.83734845904312	4.5543381199913	5.1105343100498	3.90876616590442	0.0	3.59280418317744	4.78142346669737	4.93602881499448	2.96107063897049	1.43820092539606	3.29469595444884	1.96962390949075	2.41331447928884	4.33816660153407	6.40880819509906	2.61404006732895	2.70977601620298	1.0392528239413	2.6426897103706	1.08490523374131	3.78510265336666	5.35311499380312	11.7828058561412	1.22344584839	1.26688305634197	1.29435679249023	4.79454477226786	1.00924279308098	3.90753654776117	1.55397629029525	4.23909651841916	3.14718171021758	1.19456032762839	3.15005265713036	3.14602311775577	1.97254637796683	4.59057033457484	4.06981389339587	8.99950927109754	3.84764673771049	7.97228413487136	4.12753949513484	5.24162148696785	1.88687117151947	1.15472797123057	0.0	1.12447520180045	5.92186832592585	5.93582351383321	5.43299393685642	5.40853862917863	4.14541351286574	3.39905690222868	0.0	0.0	0.0	0.0	0.0	6.34222917234429	3.47008596231659	1.81796238483386	3.75185493413573	0.0	7.16160670459218	4.87460961555706	8.51075280729628	4.41137113858139	3.25161365046104	2.24786675721566	5.36069396317545	1.79367664747182	6.12491131935238	1.0432205827596	1.15514897696087	1.03838717542732	1.04009707301794	1.54365354932098	1.36876097465788	0.0	8.58358351489401	1.69885510955167	4.23808879361279	4.20574267843565	1.75104064017921	2.32706585352485	1.93744765663894	1.22634158724279	4.06252693492954	1.45934491919554	2.57042846970072	5.14079360385606	10.9946713630831	4.55116746493283	0.0	9.96965628771505	3.42612609922809	3.73713158380901	3.3523408862883	5.40450742874259	2.12073576929512	6.6609043065336	3.6538852578148	2.9226935525449	3.10908756590264	1.07764934804277	1.00894227432837	0.0	0.0	0.0	0.0	0.0	0.0	0.0	0.0	1.72088442556471	0.0	0.0	2.62702220489941	2.07643036668475	2.62666223061048	5.06473334995655	4.51494471194497	1.95918660845324	6.59974754463863	1.17099340943611	0.0	1.0675678083996	2.15403196175416	2.88808450663387	4.07348328637846	4.29469735890549	1.58570263967796	0.0	1.22696928126475	1.04945066358789	0.0	5.96123403868134	1.53200528486733	3.95953942763943	2.06560810540182	0.0	2.5843971690038	1.14714582831134	4.70761022360952	0.0	3.87283605371926	2.91844692819202	4.49011829367439	5.16973632489789	5.96247044510112	3.03752555876889	6.35615561521079	4.00522945897852	1.43778555171495	1.92971036194834	1.20624595099219	3.69833801525998	2.37914646773237	4.49677499937352	5.23425787306842	1.69850867952287	20.1976247575905	4.65419377016439	7.02750114558957	5.4432586646885	10.5338629481773	7.48314592403896	2.96721949501828	2.95773507246964	1.28379568773759	1.11069333066349	1.22727939685866	1.85757903413886	1.12932796529744	4.80516203084027	4.9136474674206	3.47645070045942	12.1722587636789	5.24965911333188	4.59079110729196	2.7098320089206	4.00264479234048	5.8256881434055	0.0	4.90993443464681	3.43039610597887	4.63967406339595	2.33228761841656	7.44522699634259	1.00861971073436	1.44314406694269	2.790245326568	1.15543031146538	1.59660880189709	1.73030939286145	1.35524780025357	1.4904441883295	2.77353075763181	0.0	0.0	1.25183930572487	1.20984527751892	0.0	1.09079159474745	2.73153766563083	2.80541120865705	4.53637673581203	9.88707686313106	1.04281775674947	16.0563126497202	3.69366688654098	1.75855484271921	1.9781317119102	7.23818975545492	6.46351450854348	0.0	1.4235497971185	5.26971549461074	1.57237717616413	1.01426200781506	1.16022689692393	4.63872150845979	2.51204051531753	5.3513942556547	1.95416371477505	1.41039056971556	0.0	5.64525516411719	7.3364484249836	0.0	1.75985786119639	4.881644170672	7.3733459068462	0.0	0.0	0.0	1.01281615452862	1.12836589826215	1.04554433156382	4.99690705871467	4.7637771174828	1.82733736315998	3.52745466862554	3.60823708648495	13.2848565524884	1.50174211789987	1.06104451006876	0.0	0.0	0.0	0.0	1.0077294364705	1.09114937777942	2.81888946460259	1.39021178781629	1.12474873242842	1.07425881864748	0.0	0.0	0.0	0.0	0.0	1.18777630704097	1.35866017781855	1.06479199596839	0.0	1.84169811247617	0.0	1.06144906910961	1.04452365898559	5.3526248613717	0.0	1.05087277617128	1.06440403623412	1.03544906696895	1.02232803051303	0.0	7.06526628146414	1.40139579632523	1.07166827118903	4.40634047577685	2.19686905966184	3.53695103159983	33.4589941628778	1.10966414106553	0.0	0.0	0.0	0.0	0.0	0.0	4.35122999380828	3.43197864923342	5.06998975369002	6.21153963985638	5.97946120408448	7.7748608908449	0.0	0.0	3.61931518980226	2.98890710752579	6.45567970849262	2.60600106543785	2.11693851890827	2.51523480889248	3.29429934323299	1.13029637234086	1.7269827057649	4.68476363530995	4.03113608178943	1.04553890572402	3.7579303376387	8.08548801248143	8.91292289137136	3.79650035725697	2.70207752888919	7.06464854642317	2.53739004940409	2.49882835136018	4.16609762952449	3.86747309658416	3.88206697632977	4.17777598121805	6.80967290034876	3.97713102354567	4.29536356818488	3.74456380600722	2.21381728160266	2.62276584150622	2.37523484512179	2.53563853027317	1.9682896123901	3.24039182441405	5.1413733777487	4.17711584193955	4.85348239525867	5.74368284043622	5.26359261218276	5.05062853208349	5.26741243468928	2.46867156666683	2.76395196119809	2.94075952382846	1.45041345005698	3.13626024199079	3.11612208468484	2.84850073582843	3.0610590239937	3.13995902688196	3.50804039378221	2.36133391515662	7.30008104218975	6.29517525218213	7.00899186223824	5.55993264420247	8.54898295581009	6.52359538011539	16.5152005714115	7.97679700438875	6.02020553808088	5.88673261548649	6.81321437839047	4.37452265418591	3.0045125691035	1.48443767902275	0.0	0.0	2.44440536455729	2.92005403120578	3.54043396865543	0.0	1.16341685158713	1.2637854550869	4.62761727949851	4.46202209434143	2.26978827096947	2.17803025197761	2.28149863774492	1.00035678655346	5.13006674171855	2.08703299637582	0.0	1.34553021000257	1.60508884951458	3.71339128773456	1.23498736003436	1.05924671016515	1.29804924248302	6.5033302039847	3.53193581035878	6.38075996536564	6.66980860966745	10.6688720349749	2.70757328288768	3.71934450922384	3.09179920616531	4.05266634251848	5.50745455707615	2.76749034154508	3.71647291421412	5.63465801881217	0.0	0.0	1.37256418104108	4.71791318486571	4.73142599740743	0.0	0.0	1.81601624464846	1.03291146909922	1.26716637628396	1.45902725151712	0.0	0.0	0.0	0.0	1.2577149253496	1.14658196087995	0.0	1.81301322327757	1.74523273804888	5.15613289587064	2.83675737525451	1.1264843084606	1.2870763916022	3.60694165717416	1.02933383740932	0.0	1.64556875966214	6.68101548021825	0.0	4.02367839779099	1.46764543800026	0.0	6.52538060886895	0.0	1.13346809769139	6.32046049793989	4.94098912561361	5.45782784291201	3.2795760703129	1.56964428611993	2.25742224965831	1.74078837717944	2.25990658405793	1.99817246677257	0.0	2.51898294106748	6.92285827658653	0.0	1.43550985335094	1.29473736826314	5.78018448841595	2.129379360174	6.81900875756238	9.82102443022644	4.80587179634515	5.19710872493759	0.0	2.3261015612064	0.0	4.21194230460248	6.15497348311524	5.87631600012955	4.16610519151504	1.30573327247448	4.65686049375175	1.97822490092455	1.98122277608872	1.18331078276355	0.0	0.0	0.0	0.0	4.45347396418027	2.12115182318765	1.18500922095106	3.67451338390364	0.0	6.34259678511834	1.11478807392361	1.54372965371666	5.79305759934441	7.29149852059219	4.97522766550375	3.91244995570499	4.23283199281862	5.40727397270945	0.0	1.33063798921881	2.6142983774303	1.48844959616838	1.59627359415652	1.96874606295759	1.16612886233272	1.83023873923594	1.47614961437551	1.11482825248001	1.43812219130443	0.0	5.10207693778021	2.61404389022041	6.36249358668224	1.76463309293169	1.68806594916308	2.67392539927396	2.03705237408079	1.1137513754477	5.4127870135341	6.41326456620495	1.865052970276	3.88633911370857	13.726676523925	2.44948611578728	1.37238863388824	13.4060854163827	2.31644458561795	4.06104545514104	7.21028797101904	1.16058308831139	2.82258077220357	3.2032410406915	2.83779318826222	1.45170953619644	1.15894116971135	2.1477184456863	4.81770751327205	3.94058550729378	0.0	1.25209577999659	0.0	1.04380392066752	3.66285324794016	2.3905298908489	1.05299511956562	1.1292528918633	5.43337244218897	1.43629756557507	1.42229763449446	5.48787541066667	2.41553019688908	3.13803000252875	6.30310206064261	1.30643987212113	4.90361016443976	5.70459084184167	4.14010701228279	5.86169341306175	5.04738332198651	5.91704360980014	5.65473617928646	0.0	4.09206874252944	1.33800103517001	1.21414216657482	2.52251766783512	6.05421505162181	1.04415951207835	4.89225751247099	2.25894930917891	1.38788785507229	3.15884637197223	1.62831680308057	1.540976223601	4.19720755053021	1.85213651557936	0.0	3.02367163704512	0.0	2.55509677403315	1.52790341604682	3.63243802225691	7.27758424745081	2.38765186650584	4.58182371633643	6.26969980368338	4.62295001707384	1.98149132646122	1.08012285856989	3.54570067607147	3.1150633810122	1.5026494702628	1.18383155313562	1.18024617164705	0.0	1.15578266001305	1.50191409392857	1.51541316244023	1.79800343705222	4.67961316060713	1.03606811749296	3.64215057090075	0.0	0.0	1.24536492141199	0.0	1.010702779921	1.00059374807866	1.12483571740941	0.0	0.0	0.0	0.0	1.54539491799637	1.02335826215191	0.0	0.0	0.0	0.0	0.0	0.0	1.33221497415746	1.19782662923218	1.25664333514906	1.15411185753162	2.28578896835325	3.92445928519797	1.59783481224747	2.35965669360781	3.56285396570897	2.90277018285608	3.8120070144642	2.2140985906181	0.0	1.10552041443469	5.20460916205617	1.79084615773881	1.33462785763464	6.76756588886886	8.47428664996599	8.68061360751423	3.54965630589259	2.51914042652831	3.07529946713254	2.22010296912337	5.89939870330725	2.83917201856314	12.4794010580935	2.06366978611426	4.7996115741743	2.51353992450929	2.44266742607346	7.44622224656158	6.65417173794939	12.9086223370929	6.60070482650236	2.11848877286024	1.30531047659092	1.0908094793462	0.0	1.1043219936051	1.1837161178058	1.36034553609064	0.0	1.33062342543648	1.0812930808323	1.03818876926747	1.01259164373527	1.02564612667511	1.84572672714999	1.08000037653488	2.39532537551231	1.39648169039545	0.0	0.0	2.34428830727091	3.55708824067348	3.16659710722646	1.60882719532983	2.4988651316977	3.35347946101733	4.17702395938006	3.17354738613663	4.80677138349681	4.9733562298207	4.92254313224817	2.36979128077931	1.88492021024049	1.00047644498831	1.47261106322497	1.38246305745364	2.55860760803817	3.65122416007564	1.0682318416309	1.9100836018759	1.08008047810592	3.77463225414376	0.0	1.0883284260984	1.40764657668174	4.41294101907438	0.0	2.97956778171715	3.89040775734817	1.98627324740132	1.09210712418653	2.39186371168272	2.10757130629959	3.16719119202853	11.1108994770811	5.65319073596396	14.8604517746629	3.74203518098363	0.0	0.0	4.69358410794835	17.1942014626859	4.08424651706412	3.66895420541487	2.92555566490844	4.03261560589301	2.58850053751342	1.05702552730933	1.38310706908802	1.10438170471224	6.8974077865569	7.54540359125904	1.35461066046947	1.96425813350231	1.14683919405289	4.06834088382113	1.16465212485404	1.39591819014583	1.08901542079351	1.17256761682785	7.65177930002108	0.0	2.50338509143727	1.1923857092828	2.17922143740179	5.13811710317413	3.97784610921278	1.16646821332505	3.74308316180978	1.05402620813859	3.50719959791534	2.11943164099302	2.29872414200604	1.03187624014861	2.93813673282733	1.19113912725361	5.83518039530792	6.49786989055778	3.13414512362609	6.28686056805073	1.20505235134812	5.0303120092466	1.04918666640744	1.10342012948779	17.6209274036895	1.03801514963962	3.13149839387647	1.915589799768	3.46744485898201	3.93442274880619	4.57056743669885	3.64722998408904	3.90355722641572	4.60898632397996	4.98731842065441	1.10205642265139	4.79460168222489	5.1500273981511	0.0	2.16401507282321	2.07355501926199	1.41198908576418	1.67697089314399	3.33553676805801	1.14041336076298	4.59587272037443	0.0	1.82272285660976	1.48094754254931	1.89067839581779	4.00488819817825	4.1665599507299	10.9915336362309	2.99725187019985	2.03714016520764	3.90778248483103	1.38851853358316	2.42491074397562	2.12131285822792	2.91885938690465	1.99909266349272	3.07042564370049	3.74825569807926	0.0	0.0	1.05456402902967	0.0	1.73031698829864	3.34676868381276	0.0	0.0	0.0	0.0	1.09688854248576	1.32169596179619	1.23485714487149	0.0	2.1887207919137	1.02347119481071	0.0	0.0	1.55183061796678	0.0	4.97048737758957	2.05629733210871	1.29173707048765	0.0	2.45022396943049	0.0	0.0	1.12062596924129	1.07378867993193	1.46943687236864	3.9690277642553	1.3101646742926	4.77419915421333	1.43441780853212	0.0	7.04725380014925	1.22202112823505	1.21488741979059	0.0	12.008487319975	2.23995778140523	2.74303452273988	3.39929533530872	1.96482449542957	2.30065730464867	0.0	0.0	0.0	0.0	1.67621859418898	4.69881082928044	1.09544904300907	1.10691705356562	1.03328985938789	0.0	1.47055321482594	1.29520120720642	1.00939144896944	3.11467320221179	2.99862780018095	8.98608650512945	1.70696388338431	5.14793460349881	6.23051145684549	1.09338753458594	1.05352068748335	2.80683633243519	0.0	0.0	2.40228533223544	1.58420654080717	2.07041198182331	2.94425604476937	2.27366099977437	1.08879118723845	0.0	1.44284756720891	1.1351169165886	11.6919282990274	2.69072157804392	1.3129922799535	3.36655121506862	1.30823601215623	1.31950559025676	1.30259678078222	0.0	1.46788623068502	1.67700903537389	5.45383962442831	1.46507094473764	1.0335492386812	2.7463672092227	2.13576694209825	0.0	1.57014435904565	1.64815631146647	1.92372703157786	3.15004167173102	10.5514794567205	5.47471588595871	5.5077469881436	5.6993831936103	9.68897797385751	5.62892808589442	10.2724741260429	7.95303122429243	5.97861214591522	3.40606447168553	2.84963908688055	3.41951681155293	2.8303210519894	0.0	0.0	4.57417442569568	5.58393624401509	1.53746723673168	1.76671375835822	2.12388562460899	3.85752476123543	7.06259913482592	3.70875538617897	4.86003278091209	0.0	0.0	0.0	2.44749308527562	6.18635946625973	1.03006488267589	1.31090489351795	1.06564612284741	0.0	1.57425958247064	1.41882151522619	2.08774056312855	0.0	2.04897345545869	3.37078726353421	13.7336301536947	5.91336781526047	5.41397120664318	7.18922247889568	2.50019425164252	3.78113324686592	0.0	0.0	1.55015573267347	0.0	2.23024623382754	1.32814764079209	2.4695815497494	2.30578704629667	0.0	5.54729925878604	1.50118942928903	0.0	0.0	0.0	0.0	0.0	1.45331463490677	1.006529174263	2.31497693282382	2.02239286106025	1.13334223448336	3.34546294234072	0.0	0.0	0.0	1.89844369341177	2.17105744897066	1.72818208665001	0.0	7.91054278267024	3.79595083065014	4.03135801380868	3.07077976156523	3.41263982952984	1.67317747654007	0.0	1.24997433037062	1.01861275417907	1.39361091959755	1.63931107912518	1.87273730467022	5.04103867560441	1.51096936207636	1.77305828348497	3.68716334371644	0.0	2.57854820793212	1.254911489921	1.85498223067877	3.64791631726106	0.0	0.0	1.32925212634669	0.0	0.0	0.0	3.6829909219613	1.54719446015634	3.08962992820998	1.53582574017856	1.1488681000492	4.26911658498564	4.34929326224414	1.44989552269732	9.41462285033742	2.79081305796775	6.06786666955539	4.37458246932511	6.5000530730756	5.53896974004986	1.9533151533181	6.25304312170018	1.001995041405	4.76592125231456	7.92460576580944	5.13514316278275	1.83141830004413	1.05280151314721	6.33192863133959	1.10072435636542	1.83840188500926	7.04724251915772	0.0	1.88567671828895	0.0	0.0	0.0	0.0	1.21556668152697	4.65221240398047	1.54836489783185	2.45452480836437	1.08215871928006	1.7320200095163	1.58091390521193	2.42050973750329	0.0	1.82282581442876	1.07935800011216	0.0	2.09020767242568	4.80093001642644	5.83615172967334	1.27354704327015	1.31127682889646	0.0	0.0	0.0	0.0	1.31570662293549	0.0	1.06968478307285	0.0	0.0	0.0	1.05397301137288	0.0	1.82522804213542	4.677421325298	0.0	2.67870661785984	3.12281818043167	1.74720272344242	3.76783813041725	1.14825496232826	1.8749878192249	2.11955237126038	0.0	1.16261236919347	0.0	0.0	1.19283289588098	1.85150031779819	0.0	5.43273047227311	3.15065916390229	1.6513978451074	2.0278180881714	2.19489546026631	6.39779153797209	4.03119066543924	2.03061403836845	2.94258183059279	1.31211778462592	1.56988542007884	1.41872466377604	3.06220604758236	4.74251202158399	4.67383691818487	2.0863937857325	2.8666004347015	2.69517044626171	2.31412999366336	5.49970853301466	4.37026770209921	3.29402061813107	1.06790150425277	1.83764623595237	5.62825466984105	2.21367817991853	1.85313341888943	4.88374473439738	1.46976497313149	7.28843741560964	1.47505999093121	1.98446220869363	1.02075353071988	0.0	1.00133857044583	5.49965018736835	1.29234710278153	1.00492746092159	4.19112542978182	2.16766741969084	2.28613852621522	4.17677892975607	11.1044606841114	1.03823609708442	3.52155982241505	1.66766802249978	1.55224114174291	1.03714324602996	3.19025861703469	0.0	0.0	2.81754894169229	6.87966785016112	5.28799638961624	0.0	1.13454456000002	6.05865130753704	4.68433649065319	3.22656403450306	3.14934473214152	1.13395353414496	1.27792816210004	1.24813620333267	2.11490074995121	5.45831547896498	7.69806387305185	2.99129961990095	2.72819987284433	1.32382411278109	2.09141651545784	5.11449699998907	1.03454507368151	5.44175784521226	2.95983543801486	2.02650796561909	1.05822405905459	0.0	0.0	0.0	0.0	0.0	5.97126223708557	2.30267143373213	1.44518718747707	1.1110031183924	4.32297866348563	2.73678204581218	2.29042844625482	2.08041115801875	1.49929722401745	0.0	1.50147688848256	1.62051227272302	4.89557129728285	5.11765263484667	1.82863964434077	2.0297679606295	2.3157574228535	6.03092556300245	0.0	0.0	3.09389204063777	1.49556163540935	1.07672686328636	1.58007471360516	1.69415261065957	6.27528837201276	5.72454954992373	6.2041887368547	5.03476796164433	6.49631235052282	2.6896752724344	4.90702608533768	5.28263643939874	16.7140913147121	4.16368060036977	2.15051861991627	8.37606582343262	1.74474370523099	7.18598421008297	4.24515668695052	7.94347111792675	3.99616587363139	3.97763158109473	1.38948663582596	1.44795926323337	3.75221292455594	2.13368230631125	4.88612752621621	3.19550019502174	1.07925916115967	1.17832248770051	1.27863975515277	6.34190044728342	1.86537922997989	1.00009028621298	5.43091685819744	2.95478783511038	7.07529354050078	0.0	2.37739247550527	6.62968488745834	7.14452012624642	6.47561931731172	2.31576911026346	2.58134112051165	1.5309832021405	0.0	0.0	2.96358506387551	6.4899739622402	1.23106898967062	1.02500569977811	1.93049028349331	0.0	0.0	1.34991452020049	1.38410132613531	1.04867939383666	5.94712712280357	0.0	5.62326730077117	2.95086101206645	3.11183766057997	0.0	2.07114806119579	4.34103071248646	1.12212555867314	3.20465698851826	3.48812684885858	1.26385276770521	1.93617809836907	4.02660925816009	2.65817660889826	2.54833826856148	4.65092931470633	1.74722583942446	1.67214476835362	0.0	0.0	1.1371673684114	0.0	0.0	0.0	0.0	4.56269504894489	2.8781815664558	1.94646944862696	3.99454042237189	2.71252595497928	1.4572957389915	15.4224440188637	1.11888017114547	1.32173824017605	1.18219869612105	0.0	8.1915215994392	1.3784605355588	1.59469706397206	1.44017531423808	4.48452774506963	2.87982218383714	2.01384187227679	2.21731223227024	6.16731082769042	1.62461323188062	1.41457253771636	8.16644527467108	3.68137889343653	0.0	0.0	4.44840371633808	1.4829931216542	2.11998053792963	0.0	5.34058971782804	2.2882737165023	4.27860559052998	2.66774230664336	1.81414547039525	4.49681002940846	3.43017198910841	5.51031465466071	4.40138547858141	4.64381715455209	4.30206533679279	1.65009510076955	4.19107734378919	2.72613400248038	2.89599492438051	1.17215119098903	1.75902954755933	0.0	0.0	0.0	0.0	0.0	0.0	2.38755053459085	6.1783375879717	1.21476210075009	2.27211912807954	4.52553568474002	0.0	1.12076856531465	1.63897768073594	2.24857027197597	0.0	1.1481755211912	1.17214037206557	1.09323383313713	1.4757154396778	5.57715234741352	3.30157657499655	20.4831759810727	5.26308687501156	4.08636342148064	4.64292584512575	1.87264658474066	0.0	2.15850714922038	7.65447715867677	4.17380849344854	4.64544263542241	0.0	6.30230818064054	1.05305839033437	6.45591874679412	4.40279677522401	2.98334232416014	2.13346056976103	1.30780444269503	3.1761167664915	1.07704552907244	1.04796334157694	3.21566273840004	3.0043153350367	4.58303863447321	2.52788315587241	1.87422124243697	7.89466996851796	5.48200571351846	1.08337857083511	1.96730524142056	4.04331178246641	4.25594643530927	1.03164659406193	1.59925003614966	1.21960102611477	3.05915330154995	2.4771606973711	7.24359592850371	1.89809774346306	2.45529895063874	6.19801128081004	3.42388296265301	3.09643059438898	1.56711169055375	1.37058390845769	1.54241346804265	2.22561802562026	3.30970070392961	5.47270539028123	3.13593483484159	3.87193234999494	3.36861298485554	3.8939142170293	1.13222034484003	2.73817731474388	5.70763274689193	4.0211216853749	1.43304290108758	0.0	1.78936614891946	4.82442051891801	11.3251727327368	5.90365524034373	11.7312111362982	6.85986500301906	6.24168735803538	7.49113460715702	6.52842515211816	6.3261401212004	6.96152366799807	6.30605274373234	26.4036462716493	5.62265200213134	7.38351966237554	4.88442795179118	14.1214296889191	4.08688067346071	6.28640537798146	4.19459293029076	15.8155226359297	9.0297198855012	6.73100372309331	5.66198774827939	5.13145050192646	5.91860527009647	7.01685063625847	6.28056769198187	3.43396502504623	8.58135982441434	3.46377995425797	3.3277860081338	5.86615668917947	6.58671504794679	11.2075795932921	8.3607087084224	8.50196194484677	6.57161739341584	6.3210170340248	4.58579069150765	4.35366473842881	5.33818909645143	2.75315343046627	3.32430690062939	0.0	4.93740582727344	14.686236682463	6.50904065602556	11.4729494783513	5.08284685865086	4.8225815361079	12.4465052090678	8.56724359740422	3.69348659823398	6.79070875872613	6.11433936519201	6.86584413099913	6.76184344141565	9.68982664940213	2.2606359177941	5.09092473421579	4.67550333102542	6.1556964492648	6.11245335924936	4.80794384548587	3.3620883192681	2.73318151693664	2.98268933743513	3.07246356210079	9.86232362301815	9.16614842254483	10.7607968003539	11.2121342036836	11.375380016734	8.56788575330994	10.4507244657135	32.7998267901578	47.4300492023602	43.96576964991	63.14304520883	35.7563108329654	77.0573588759116	11.5691476158218	1.13085719552302	1.77951745813514	31.5289227077941	95.618388005613	41.993568737653	40.5699704086392	30.7494703512874	52.4064318486885	40.1994380077013	1.91015601455371	18.7153697438977	5.00353253871006	2.78068595937539	1.24291131488299	3.0726522067662	3.74309565832684	2.62911310419551	2.48603041578851	2.75189356425763	4.39885985474442	9.45249905677006	1.66812978772841	4.08085226898496	4.5095693377644	1.28504905148712	1.59311183128879	0.0	0.0	2.2858112610523	4.66764037070754	2.02085771351396	2.54717906328369	2.79547824333067	1.61496119146193	4.03775651697466	7.00563851753371	1.46874140455894	1.35060535429504	1.22690106678622	1.01399124506233	1.03559476415414	0.0	1.40080218089253	0.0	0.0	1.04769028609499	1.02886679742504	1.89319241356805	1.02846738873258	1.0707930179004	0.0	1.31809600504501	1.57367250207643	3.49901075923802	1.64304348324997	2.29605350388823	0.0	1.00421786013074	1.08206633976751	0.0	0.0	0.0	1.9402033674606	1.74762295820944	1.14661920850657	0.0	1.00435788683103	1.12896748309536	1.09192630154591	0.0	1.63261153436728	1.64437995166875	10.7273476789593	1.03608883177606	4.21774052606569	2.62948181010182	1.51924556825429	1.69239962531089	2.96457122539884	0.0	0.0	0.0	0.0	3.32648025453677	1.06600949682967	1.22123148194466	6.48928831997015	3.16108602207185	5.52799559417579	15.5928868664057	1.15979453537427	3.87577272674484	2.17957806612206	4.69918907420379	4.51362506011878	5.67942210665438	5.07159114987878	4.80014366042091	2.59791519130518	2.00378516028132	4.74262373274779	5.3344615128854	1.38375104342313	10.2588580806472	4.09125722144342	5.19461027958484	7.88653705561098	2.70963463595529	4.33231295130989	1.30748022355676	3.72267832581102	0.0	3.62928372058362	1.01122694099711	1.03747985704165	1.34862414158819	0.0	0.0	1.10704980377203	0.0	0.0	0.0	0.0	3.51741432222657	2.13049571813263	1.21215144647702	0.0	0.0	1.26749441893592	1.02565691210622	0.0	2.18594300713311	1.1386546273338	1.25432700593711	1.04337510498181	1.11028301292856	0.0	2.40138105176368	1.09062809681689	0.0	5.56398009832559	4.67851319521489	0.0	4.5372445984025	9.31696909809981	3.90318343953583	0.0	2.51772741056622	1.5316511874459	1.66405130254807	5.67057278512931	1.50107756155556	3.3031356540345	5.44314170542673	5.9287918926811	1.39370717813944	1.76426751817715	2.7573126972864	4.68289971119421	1.95496727639884	4.81953643640158	3.02908339394779	0.0	0.0	2.47545213401462	0.0	0.0	3.7832657308849	0.0	2.96200187485343	5.93974884320317	6.49849677388139	0.0	2.68885870152253	0.0	5.2428647581714	1.94709520245214	1.11345989157835	1.28494852813127	3.21817995571057	0.0	1.10381559506288	1.2877221278864	3.30814710602188	1.43563149827741	1.46386129341802	1.11764189132062	3.53571139642417	1.34098744818939	3.01520594155693	1.33777270844011	3.42572342439105	5.19624164169679	33.3499035944615	3.97573570865987	1.12589187720541	0.0	0.0	0.0	0.0	0.0	0.0	2.16187678825136	0.0	5.09532375471411	6.83676901786347	5.39190445925438	5.7957082668164	1.16364378498758	1.73813934640625	3.1379251197035	1.49694981947591	1.5685256720539	3.48770691371991	1.26396086267028	4.67859444781539	4.40791838491531	3.61138419927218	0.0	1.03057296081417	2.94178251632672	0.0	3.58880171967492	2.19156550508727	1.09255447860935	1.13120396120453	6.99065990493418	1.83756698236393	1.90150714357976	1.13800323973096	5.15000057978676	5.90155944467043	1.11490503999052	4.51286236444433	6.68415040576761	5.75690925777367	4.06536918731134	2.11992289584862	1.4067907968329	0.0	1.01335830017447	0.0	2.29486872466708	1.25381323216197	3.80369673540782	3.34393897564586	3.72067719370173	2.68614691789642	1.08447890644414	0.0	0.0	1.32002524175912	0.0	1.74706393891832	1.61026618242782	0.0	1.12291333120162	0.0	1.77935874888749	1.92470725448749	12.9081666886469	1.15805696546752	0.0	0.0	0.0	1.01762362389786	1.04336350428361	0.0	6.42321656641661	5.74220988116827	6.05147866977739	4.07219196344175	5.09784574969866	4.96035624148223	5.00684927580252	4.02272550060369	1.28450479157281	2.09509272519444	1.31210107266551	3.8784724630248	1.56812711834303	1.3968025889479	8.17829800520702	1.08918674108312	16.3920231394621	7.61893631921254	12.512173621299	1.07006728820383	5.19486318133795	4.18437118805133	4.03349181666785	4.5536328411014	1.23454551224015	1.74921081552439	7.19203574578027	1.25121179118911	4.20116117638194	5.3492082881805	6.50213778232467	1.36816136457703	4.78914287305089	1.01915173401841	0.0	10.9841685555971	11.5462415264921	1.92225941918492	3.60287358217092	3.03539520110572	4.13236656928036	2.95544392559955	6.27660281989891	2.02528537124174	1.05865775384928	0.0	1.03577006119102	0.0	0.0	0.0	1.85749211620471	0.0	4.8055968798017	1.81765484854199	1.38250476079192	2.98342292221201	1.03700063711066	1.40019042714985	0.0	0.0	0.0	0.0	3.97613990405764	3.52999546845976	0.0	1.60886396430601	1.19260701195886	7.68359653180901	3.83819854412252	3.06583377527337	6.97811407153997	2.22395571065544	2.06261866213178	6.64020947634308	4.34529023023471	4.91778383010343	3.45269560877839	8.38676309122734	1.00615574725164	1.5002994175295	5.49516808003914	1.69799422101492	1.88603855225854	4.16806794448347	1.67558148375447	4.24288900274267	5.94776721013481	2.39959892916823	1.37904675843639	4.60048842150156	2.52940214242363	0.0	1.38958049673724	5.74480557595456	1.0791762039075	4.14586322696691	5.19371667638542	3.08229383962526	0.0	0.0	1.0792695385487	0.0	7.01516788171365	6.14172990776811	1.31068717915443	1.02888795529331	1.47347733382776	5.27873755263313	3.4316246412396	1.41267349830958	1.39634438853303	1.47217801260779	1.90465444335825	1.74728645629951	1.01736912095574	1.05650295271917	5.07889643221385	6.34362552684587	6.90360186695828	7.17431760090702	1.01583222011637	6.17590480163051	4.25152071667959	4.90674779853665	7.00097809565571	4.03310924030204	1.69114258249345	8.69759911437354	5.40550563493991	6.10470470272717	1.57381757556994	1.32548918605584	1.09266899173328	1.51141516529786	1.96961111821241	1.25415772292526	1.32017421849069	1.38191400430836	2.25194120341384	0.0	3.01929274505866	7.31780051894441	1.29831095674685	1.13423395363778	0.0	1.11462003936912	0.0	0.0	3.47921972181794	1.08121102474723	1.03249040438834	1.19701551110381	1.16954671502696	1.24866960581704	0.0	1.27349753362635	0.0	4.95887284541985	2.7433517143323	1.21217607401652	1.03251508108745	3.12045352345958	10.185034261359	1.65262597261594	1.43460725382002	4.52908663831879	2.58182578981003	1.49741938832392	1.11486393172001	6.27970852108086	4.17795066253584	0.0	2.33717796076321	4.75637387752966	1.27121635283542	1.1410937556088	1.60960119872199	2.11904469568419	1.77356167040207	1.07781424565183	1.115443004061	1.16361856229866	1.30727583239039	5.58441373903204	1.00624024150957	5.98102079497889	7.28698774677148	8.63500421991215	1.24779680747168	1.54131967672425	7.34833445048449	3.38805971575418	3.6305206446998	3.59645493333029	0.0	1.0876269801849	2.05318885811264	4.29571448426624	5.35373142903348	11.798599085153	2.93746934936985	0.0	2.32241434680295	2.50851221918342	3.63892779228686	2.46307219235148	3.87630929838857	2.7336902435375	1.36102450059823	3.31876148217266	1.37754888066313	7.5730736151515	5.06864969011218	4.80972934201847	7.25977055150056	0.0	1.040331774012	1.2841232463874	0.0	1.41685749703424	0.0	4.29702254674873	0.0	1.01139368827424	1.12053841937673	1.13842466196269	1.20712741147424	1.44410593134231	0.0	1.12108264643693	0.0	1.13374516309259	0.0	0.0	2.61585821948456	1.27767899937065	10.742180100177	2.87191723304836	3.56902474938643	0.0	0.0	1.05634944447062	1.16867060853423	0.0	1.05263599140437	0.0	0.0	2.88799243992707	3.35726173048044	1.11994584502169	3.35648842754573	2.71744801872737	2.24995146138567	1.11381090044872	1.5411115216745	0.0	0.0	1.14871699071268	0.0	0.0	1.69056631360593	0.0	0.0	0.0	0.0	1.24603836830024	3.3080208836813	2.02762833820717	2.42780871212958	1.93650436347291	5.217933998454	1.76678321489627	0.0	3.28688062928274	0.0	0.0	1.31820464221834	4.97687483093969	3.51246908633049	1.68650448340096	0.0	0.0	0.0	0.0	1.04542556030606	0.0	1.12653008733771	1.43236021353626	1.26669578298127	1.52960054042423	3.4109342533653	1.15950889465755	1.0352752102934	4.72172775133784	1.00730848898958	4.45418961957708	2.15779959188331	0.0	0.0	0.0	0.0	1.61791650194657	2.61235314463758	2.14547334864701	0.0	1.11235859643994	1.14729751293828	1.45366429671956	0.0	0.0	0.0	2.80083161070247	0.0	1.01863234240403	0.0	1.00846789180949	2.86633966240244	0.0	0.0	0.0	0.0	2.3583919594439	2.26309033403841	3.47131842575906	0.0	0.0	0.0	0.0	0.0	0.0	0.0	1.31159800105054	1.43093038761712	6.51260754787719	0.0	0.0	0.0	1.09435124407563	3.98221716099905	2.31887924204106	1.06816403750994	2.39760264488791	0.0	0.0	0.0	2.51542927095925	1.00862372581635	1.19672663298521	10.2785265698322	3.49963092390532	4.03459047520556	0.0	1.20052635316294	4.800566701987	1.38918977079286	1.30643768179461	1.50748502325249	2.08536570261835	1.92964059002714	0.0	2.50008366472434	4.87271093049352	1.06721385006419	2.50236649063981	3.52749257289279	1.69500311719691	0.0	4.10365449598636	0.0	1.03904780387149	1.61965375713889	1.31050314120684	1.01121280471935	0.0	1.51661242469544	6.98964100583257	1.93568481045414	1.17975336517586	0.0	1.17482311910536	0.0	0.0	0.0	0.0	1.03368779582571	4.4645563614522	0.0	0.0	0.0	1.16447622197372	1.20792073921579	0.0	0.0	1.0687336550157	1.70233448035315	2.03289378900897	0.0	0.0	1.37586424509894	0.0	0.0	1.43365161646827	0.0	1.00955969880808	1.48272171700441	1.21238144345729	0.0	2.36305529938546	1.24708414282495	0.0	0.0	1.2213655382477	3.46167761036576	5.23327944005087	5.55015460587426	2.8120434604311	0.0	1.07977333948757	0.0	5.99483842613927	4.36749058232932	0.0	0.0	0.0	0.0	1.31489238641563	1.09932978466973	1.29911726897763	6.6151003789087	0.0	1.09441173392178	3.84963841167761	4.27567286225575	3.8960344857584	5.37245070061901	0.0	1.0248261660004	1.17380652905098	0.0	1.3286642262971	1.10259166215155	5.47806491685516	0.0	2.51708087762185	2.43788186642015	0.0	0.0	0.0	1.75291172187474	1.14930865194169	0.0	0.0	0.0	0.0	0.0	1.19248166104149	0.0	1.92252508115621	3.69030787312459	2.95169176865369	1.13576064424934	1.09460591842435	0.0	1.50987032338535	1.52248948662844	1.08415505425297	3.50311707981613	1.33802858022856	3.30104037429816	1.91058978103249	4.76011927830286	1.54135276896375	1.20164560291705	1.02332512574321	4.19696894299319	2.37184268130546	0.0	1.62963633007247	2.63092815868368	2.82800177306869	1.59361090800154	1.22276369097976	2.44077907615512	2.78661528230406	1.71996487860371	0.0	1.39834178030057	0.0	4.04531411023732	1.10334044421924	1.01377711715503	1.01739524624055	5.40952085252257	1.08809183827327	1.30008197710886	1.16923762279471	1.18414646413842	0.0	3.456130127672	0.0	1.01073177662631	1.05108038040258	3.24254511789515	2.32596349403948	0.0	2.77315432285814	2.17285478237668	0.0	3.1980280475596	0.0	1.32989267600949	1.09108198197684	0.0	1.74004163916769	2.11763719128438	1.41672917103027	2.61342530290431	1.84257529295697	2.7016302993787	0.0	3.08455752162818	2.02505250390943	1.30525868595713	1.51042173424421	4.73957664859411	1.6843869299204	1.22115443017842	0.0	1.46026698498216	0.0	0.0	2.11563362209125	5.3859654830762	0.0	1.3477568960291	1.07530383233513	1.19486539349207	2.41477613938819	2.0506868614179	2.58478196309987	3.81344280019151	0.0	0.0	0.0	1.65787029568121	3.96699511102927	0.0	1.53580937030158	1.05616608033681	1.11483850984012	1.07029772709949	0.0	3.5122192669686	0.0	1.01460452567097	1.69377539562182	4.76775729001867	1.1077056890191	0.0	2.19500608437928	2.25268818928146	1.35418547706024	1.70375746272592	1.10557030624889	2.85445146413594	1.17807329668353	1.11720578707753	1.55379573346027	3.74142779731564	3.23520806480981	1.45854311323097	1.44953143604518	1.81786785678383	1.06999155511313	0.0	0.0	0.0	0.0	1.38272404701373	0.0	1.18851491963041	3.61411377586205	0.0	0.0	3.33248439015684	1.06672634611148	0.0	0.0	1.04090132392198	1.01312318945502	1.09136841825804	0.0	1.89239402794304	0.0	1.53043438139938	2.89510382091409	0.0	1.47901459450617	1.00270349797479	0.0	1.36509775077913	1.74046728403538	3.43496705508531	0.0	1.15464650410149	1.06975858276267	1.10892643302507	3.55719697494713	1.32474107223284	1.09798372858514	0.0	0.0	1.67526362604013	1.25108790029501	0.0	5.09856990426127	1.03927497134385	0.0	0.0	1.03382186340329	0.0	1.25279639781802	2.21270059629398	1.12405443336598	1.62444524455555	0.0	2.3067751452155	0.0	0.0	0.0	2.97504968257597	0.0	1.89015825043514	0.0	0.0	0.0	0.0	1.08038815963508	1.61351574494814	1.77710330413818	0.0	0.0	0.0	0.0	2.61347587817971	1.67648846307902	1.74410459214915	0.0	0.0	0.0	3.9041630788612	4.58233364150499	1.032027832478	0.0	0.0	0.0	1.46136069427519	0.0	1.05561551227065	2.14249800507109	1.0492748957484	0.0	0.0	1.95852431076133	1.82919342565724	1.3907203960522	1.00757077202069	1.80016420654813	1.86361281745158	1.58094340132541	1.07432305741304	1.66419807903805	1.01922787249168	2.67323628255941	1.03962793735992	2.19220937364988	0.0	0.0	1.15136108194742	1.02590031122081	14.5601467576755	3.06000210627861	0.0	1.04536222603778	1.25396341907211	0.0	2.45331677711784	1.04431964663858	1.12381870196819	0.0	6.94418680211425	0.0	2.92650307964971	4.43312614672432	0.0	0.0	0.0	0.0	1.12921186871346	1.30308877547313	1.00170647694955	1.64026652666956	1.07235661267747	1.40409860481822	3.06400188251333	1.52684674276441	3.10527648254259	2.77567741877252	7.19070393611254	1.5150610928408	0.0	1.46923691630464	1.4642753835083	1.20649441182198	0.0	0.0	0.0	0.0	1.74471651711499	5.57372135406538	5.92106844173518	4.06053590822491	5.15083977712192	1.47010405956106	1.79112092270225	2.69229196364799	0.0	1.13955434760967	1.62192600284606	0.0	1.1984552386311	1.03282537164661	0.0	1.60571859188751	0.0	3.42115334196271	1.99684025420768	0.0	1.96081703233055	3.00964745590964	1.02521013457807	0.0	0.0	0.0	1.0804116472899	1.31271562247035	4.31565563953304	3.62865493570503	2.19476250217155	1.13740836500243	1.96006971507804	0.0	0.0	1.93215280586537	1.32044725386513	2.49858599523307	3.92687653679216	1.2246213735552	0.0	2.67278433304093	3.02402178718127	1.0933209291999	1.600785365532	2.16286442602688	1.19876557086786	2.88433695492132	0.0	2.54213609999387	0.0	2.75694953569036	1.35576874935535	2.1174690555425	0.0	0.0	0.0	2.86789383506026	3.30046578163768	0.0	1.41966761161883	1.11971245153468	0.0	4.03710897471336	1.221546915006	0.0	0.0	3.37130776741394	4.72970194745851	4.54647235773247	1.68683217208885	1.00518029690038	3.24749937674698	0.0	0.0	0.0	0.0	5.47240229337029	0.0	0.0	0.0	1.06019115100784	1.02595022006225	2.2429246553322	1.14968287543154	0.0	0.0	0.0	0.0	1.02841989551241	0.0	2.32618432769545	0.0	1.41120820253537	0.0	0.0	1.65773559683955	1.57229622307334	6.22754349722327	1.15930501428092	1.18004366239765	0.0	0.0	2.55076798191372	2.30325349608746	1.21032168375716	2.15594904733466	1.03161275900467	0.0	1.02240170327672	0.0	2.08114722166526	1.13326252348661	1.16542371414791	1.0968477222043	3.21228315376937	0.0	2.79406100717242	1.66214326560388	2.13618079895854	0.0	1.25782735500232	3.97716703644157	1.20904968999651	0.0	2.30572783777381	0.0	0.0	0.0	0.0	0.0	0.0	0.0	0.0	1.03237778710867	1.49083549910504	2.19867112720676	0.0	1.27028578610471	1.10190768685127	0.0	0.0	1.45795797840438	1.89653446452816	3.83617686509012	3.08782198689849	1.02302845301204	1.42091107575493	1.00608069972933	11.1964358710753	5.24896031373934	1.15523897017609	1.77605203490168	1.99095172534266	1.08169194536598	1.09626415882685	1.25345242638919	1.57038112983019	1.53353144462369	0.0	0.0	0.0	0.0	1.02542718681985	0.0	1.12193739507364	2.13194506485174	0.0	0.0	3.39606551084384	3.85776706917983	1.14969701347127	0.0	0.0	0.0	0.0	0.0	0.0	0.0	0.0	0.0	0.0	0.0	0.0	1.04738176842612	1.48075422073611	0.0	4.75644269636046	1.2302626691758	0.0	0.0	1.04163197783891	1.17200502557167	1.80589337036363	1.15285729135735	1.37206273515255	6.05551660075379	0.0	0.0	1.18006168047022	0.0	0.0	0.0	0.0	2.49120969580208	1.14360367792551	1.72182755171583	1.64927856094524	1.38147608937726	0.0	1.39896481247424	5.2366219327959	1.59228990859644	1.03211470217736	1.63865588030042	2.29753069677568	0.0	0.0	0.0	0.0	1.65853451916865	2.74355108279193	3.19255706826105	1.11623826021428	1.71159033657807	3.93107325045863	1.98353368540185	3.27868712660112	5.4672169419523	0.0	1.60546071457923	0.0	0.0	0.0	0.0	1.0025029423525	1.48471282511234	1.21356987850443	0.0	0.0	1.01765552737997	0.0	1.90809478271944	1.02964463834338	0.0	0.0	0.0	1.78595750050202	1.3185507247126	0.0	0.0	0.0	1.71257667757536	1.42438673957875	3.88681139532285	0.0	0.0	1.13091194536086	1.13671193892609	1.11492248709335	0.0	0.0	0.0	0.0	0.0	1.43872936952685	0.0	0.0	0.0	3.00998160805476	3.14524319625673	0.0	2.8139303962504	0.0	1.52930497335416	0.0	2.31243658692666	0.0	1.18809699825202	2.69325131763603	1.26972701368465	1.442860164194	4.28145896530489	0.0	0.0	0.0	0.0	1.4333647183171	1.05785504140641	0.0	1.02931375963376	0.0	0.0	7.17860116451221	2.05819141804245	1.05447693288339	2.76882390805656	1.08598837784211	0.0	3.72937784327773	0.0	1.28666825466598	0.0	0.0	5.85936477436321	4.92329759274138	1.30943613350192	4.28508298682751	3.31347563796523	1.30838741416736	4.38466297729612	0.0	2.61021349463848	0.0	2.39652119961308	1.25644012545127	0.0	0.0	0.0	0.0	0.0	5.09941800594889	0.0	1.2645598974278	1.48068405336057	0.0	2.14553762250704	4.53937503361092	6.24003218339316	0.0	6.88799645620615	2.96939233015575	0.0	1.71855897251497	5.58196985320586	2.84060841866865	1.57459243680007	2.37967103543037	1.91218683906128	0.0	0.0	1.00085304959905	0.0	0.0	3.28107282487334	1.03284446083473	1.03442401353835	0.0	0.0	2.34737982722813	0.0	2.80434203347368	1.19963922903228	1.82180845165904	1.02280491872122	1.17560865246366	1.25854601261113	6.05719247985155	0.0	1.05224080029064	0.0	1.54295525082566	3.95252551342036	0.0	0.0	1.16402915766841	0.0	1.95735681923721	0.0	4.06621164235132	1.06466011187293	1.26145758400576	1.06415942289251	0.0	1.02008620679552	1.235713993846	2.12305508608486	3.59163657976267	1.24906638052886	0.0	4.32381132264244	1.38156593733735	1.22706405414216	0.0	0.0	1.61317999556713	0.0	2.65372424232213	5.00761332157917	5.65957901386808	1.28986586772695	2.42900531394222	2.05886314597496	5.48499441781752	3.43365699271738	1.60200171848401	1.2869339458564	0.0	0.0	0.0	0.0	0.0	0.0	0.0	3.22919239823635	0.0	1.04881166738665	1.89219572717009	1.28353626069604	1.54054061133427	0.0	1.38323615051177	4.89199165031344	1.22075998314179	1.1009103062117	0.0	1.01511570469635	1.50629905597538	1.18282275682192	0.0	5.51158518333616	1.29650756936554	0.0	1.06339664207377	3.72891456685588	0.0	0.0	3.47245813230848	0.0	1.19083748112854	0.0	1.03362572087769	2.41958333014601	2.21746041530801	4.4591368422222	0.0	0.0	0.0	0.0	0.0	0.0	1.16393831020813	4.36133687164992	1.60571613528729	4.1727388464637	13.8492823989359	0.0	0.0	0.0	0.0	0.0	0.0	2.13852822255535	0.0	0.0	0.0	0.0	1.74702464504901	0.0	0.0	0.0	0.0	1.16024903539871	1.23318891247247	3.31051834984541	1.39408632680856	2.8988084067876	0.0	2.10838381609102	0.0	1.34911099909118	1.0431646860913	0.0	0.0	1.16709886276492	3.95771569064264	1.11928806637573	5.12717386469183	3.6554826011101	2.07822365787202	2.54808492867042	2.73271438814893	1.88148419123838	0.0	1.01661858562809	1.19281772559733	0.0	0.0	0.0	4.43233147285383	0.0	3.26978663785908	1.28364295924965	1.2008467909538	2.18831251328296	0.0	1.21309129755881	1.42266416660572	0.0	1.04263611136285	3.29759962260937	4.07890896490008	0.0	1.30498400599915	2.03119064334695	2.54515350829448	0.0	1.50055581192586	1.96833003248067	1.12832510173559	1.24642874758885	2.50983264386324	1.96613542666328	1.03078481808581	0.0	3.66224109998068	2.30059136634318	1.73304138381874	1.12394329499366	0.0	0.0	0.0	0.0	1.63796614623519	1.29330781071936	1.02685723165472	0.0	3.78597065776335	2.26652550592082	2.00446537197757	4.36215641954763	0.0	0.0	1.161215142548	3.55627836514577	1.33182285754477	1.13812965292635	3.8523746436022	1.06284149749877	1.27163304234751	1.01546122195409	0.0	1.01650008504225	1.02280524685918	1.0951894915962	1.36850666785732	2.39320289448601	1.26563316711496	13.030211137308	1.6862366835349	1.02846869926398	1.20127075015335	0.0	0.0	0.0	1.41095985948272	0.0	0.0	1.09106572050706	1.03145745237362	1.03506719003041	1.59025946619988	1.66779535589893	6.12845487421831	1.35076315106525	0.0	3.46600140424482	2.70339875344848	1.25349165392483	1.32668798832908	1.79628748997008	1.18816231107822	0.0	1.4892831587403	1.66061722515373	2.12589052738059	2.31920021122159	0.0	1.09115864908359	3.78665333321216	0.0	1.03318680872767	0.0	0.0	1.05197634584255	0.0	0.0	0.0	0.0	0.0	0.0	0.0	0.0	1.50410457139018	1.72676565992904	1.17387749258657	1.2188277624819	0.0	2.0118447593952	0.0	1.03300190894614	1.12910149963788	4.25404848384496	1.15968856274787	0.0	1.32674692633463	2.03192423516543	1.34517638064827	0.0	1.26810036043809	0.0	1.64088495336541	2.61564679172273	1.35589138630428	1.01333185753099	5.91636792556254	0.0	2.29206187671879	0.0	0.0	1.03822289534288	0.0	1.1033027126318	1.44597151854279	1.03957524417224	1.05589923088252	2.49502736384668	0.0	1.21760156476678	1.01638009182753	4.22616912311593	1.3550912009101	2.26193411549297	0.0	2.14211232954768	0.0	7.47967732054857	0.0	0.0	1.36018693998871	1.17324602200658	0.0	0.0	2.89376390687623	3.03876953687866	1.4139852963061	1.44835672744224	1.0879015924295	0.0	1.00165037117095	1.01799458661085	3.31420234430382	0.0	0.0	1.66236113196243	1.13095173239592	1.37258851910336	3.80639090343875	0.0	1.23779771571534	0.0	0.0	4.49891277289569	0.0	3.65648359065162	2.8249791144528	1.09815872385597	0.0	2.60581682821904	1.01643948430941	2.03469388294498	1.0546275381464	0.0	0.0	4.21277861449226	1.85896369041334	0.0	1.06062916680722	1.59505753913206	0.0	0.0	0.0	3.41908181310541	1.84817428557501	2.49619225164995	1.02862508385609	0.0	0.0	1.176946204625	0.0	0.0	1.48963084763425	0.0	0.0	1.58273292699629	0.0	1.58214032672085	0.0	0.0	1.11702322167618	0.0	1.08847629211711	2.61030675570967	2.65573824480933	0.0	1.74581873336583	5.65004671381955	1.42823114038094	0.0	0.0	0.0	1.12988858585139	3.60812857850151	1.36164009210377	4.12886254779404	1.1794630699452	0.0	1.00739272935346	4.69984376640973	2.4385151473133	2.99842253916809	2.32614343022403	0.0	0.0	0.0	3.82350216163359	1.07069376722378	0.0	0.0	1.0332491484536	1.14974186618478	1.56896327332953	1.83805622445744	2.02607088843064	1.14218937748681	0.0	0.0	1.68395121691165	3.82459081734466	0.0	1.02031147135331	3.60137157158842	2.62776675442708	0.0	0.0	1.12831662463866	0.0	1.62078476863485	1.32153920339363	2.66678558446978	6.08318095130606	1.04996253591685	1.31385100550479	1.00345674028442	0.0	4.45923794728638	1.03545372061479	3.17489607742123	2.65829744110226	1.25817538689581	3.33319660896518	2.22636264501657	0.0	2.28920168710707	1.05290679862481	3.41859688224667	0.0	0.0	0.0	2.27278473777533	1.03591073427827	0.0	1.49590414044575	1.12749537593707	3.95725759755493	1.12532327387017	4.48371724810759	2.24565040569455	1.40535432859042	0.0	1.00732640382117	3.32445698987546	1.22581383826675	0.0	1.83930597954144	1.11564780208606	3.47737830645264	1.0042682510908	7.48270700030898	1.38667690714792	1.08950728923454	0.0	1.8202494205659	0.0	1.00363406279891	0.0	1.20701620980373	0.0	0.0	2.03073813605696	0.0	2.95776728443132	0.0	0.0	0.0	2.02668355475762	4.81651550153012	1.94438956413013	0.0	1.94140086041068	1.20191324862064	1.0033763722524	2.38071609278531	2.96572689239941	1.11333070735652	3.07002935013575	0.0	0.0	2.13773298421702	1.0130968613639	0.0	1.10541005652363	1.47845462662082	1.00020412083305	0.0	9.14831409640992	1.95732703761294	0.0	1.32161347611539	2.47154888135939	1.41856424026163	3.55931324823939	1.55457667372745	0.0	3.85842831973988	5.28614361940197	11.3219516133734	2.43432735698544	0.0	1.69383838503574	0.0	1.0016471421645	1.20336463127003	4.05040264471025	4.86301980460872	5.68341602775449	3.66729917509521	1.12769512006841	1.28955440855954	0.0	5.62411861241952	0.0	1.22088749875656	2.42180831221946	2.40167680751116	2.45037058157059	5.09494675886766	1.50643313663989	3.28314502272033	4.05867382475928	1.66597854758709	1.29713466588558	8.43812785208622	1.0682384864946	4.00574761891588	1.01059692387781	0.0	1.68249978095339	1.37804483587441	1.69400891925806	0.0	2.23162899319159	1.10270659616297	1.24710236107143	0.0	2.24313044195464	0.0	1.00299270657106	0.0	1.25225580313411	1.70936136129434	2.05398821009538	1.43577913530284	0.0	1.78728099006951	1.71608166999677	1.64496104116769	0.0	1.47309430590956	1.13539952372721	6.13928223447746	3.22049097937204	1.97282079894982	1.29707279840195	3.69046817063193	0.0	3.70496822668864	1.06664073038202	1.04313136525863	5.56401337862348	4.25763358405719	1.17448268445638	1.22935996633063	1.35790125321348	1.04876982623915	1.84348775565926	4.23328742422985	1.16130242694484	3.76478445485163
T3:,10,min,after,stress	1.02719062790383	1.05376711240987	3.33833640143464	1.4173738336715	3.98166871876028	1.96005713479738	0.0	1.83596980293211	1.32296768390466	0.0	1.5580699140547	1.24312241255271	0.0	5.95324849826219	10.3680112977473	4.21963993661037	7.99758119792108	5.27686876712827	13.6319173674896	3.83690747144773	2.57708598433774	6.91040282666278	3.64187501894174	3.12347818755485	3.51222515397039	1.23955878318299	6.89627487785215	1.28975556556977	1.21511032078628	2.74389797787547	1.08711347532836	0.0	0.0	1.3476907416266	1.79076559987702	0.0	1.45683691933202	1.93740607134906	1.43901709438113	1.27871486375309	0.0	1.05030540347364	0.0	2.60147524743617	3.11500295213141	1.7087418816047	1.05605228500206	0.0	1.43034831316688	1.44760882220952	1.60300804180156	1.14939508414414	1.27359352707741	0.0	1.06626004240179	0.0	0.0	1.02721945010384	1.33860062635591	5.90202231330158	1.43097143054502	1.1183438102664	1.04226744071701	1.58883302672781	22.7946814866974	1.91724367018118	1.68182587841108	1.19032848592459	0.0	1.45287322121432	2.62999965381603	3.47186704992236	4.53342168629896	3.79609691125171	3.25713198857497	3.35611578418558	2.59698424121837	2.72936317796362	1.16387793831593	0.0	1.0403927316153	1.45669357767004	0.0	1.60059866086896	2.4257504533791	0.0	2.44192864896213	5.11853998673853	0.0	0.0	1.44114409492317	1.41089775177663	0.0	0.0	0.0	1.30269081445616	2.52690432383341	2.86646608343117	1.36868528238311	3.32781449723458	3.58020562680701	1.44667708403792	0.0	4.26766959287685	2.38407500963824	0.0	1.11548520300804	1.03388408961205	4.07469904740661	2.31394696765084	1.24300038106058	0.0	1.57866520641367	2.38222317967626	1.08497868134106	1.14599637366848	3.72028617903605	2.02805573902957	1.20414149651302	0.0	2.59728432865519	0.0	0.0	1.01299062501267	1.19218425102548	4.44761159904066	0.0	1.32390395301221	1.32870305593721	1.17497489047852	1.31828860452374	1.06872256302238	5.62074329449824	1.20363382797558	1.53803254876362	4.64826201703961	3.91069793592582	1.12159048978464	2.46008767017256	0.0	1.67883784641948	1.22585220332587	0.0	0.0	1.58912228486727	2.99861978363213	0.0	1.5556117376679	1.15299525777679	3.66461638187371	1.3389104180396	4.77106823330327	7.23193781431511	0.0	3.11352945743414	0.0	1.51265997334144	2.26476011937078	2.58983470726663	1.95907914791906	1.11811238768136	1.01624936235334	1.06180217399797	1.86265540843064	1.07244360899197	1.03834900747606	1.00866031157506	0.0	4.05195579262133	2.37679339882274	1.83131696964826	1.70657342670965	2.67200601360853	4.32358389935648	1.31342766917544	4.88257371066687	4.96285495748454	2.2749658001163	2.01929548755646	0.0	0.0	1.57269470545821	1.7118894684652	3.76673667646044	1.04465637328373	0.0	1.80859988093305	0.0	1.85063783294754	2.1546931456293	2.06969749313925	3.3629066453321	0.0	1.34797583063511	1.00341367806629	1.82537741848569	4.58416510578632	1.53119421163568	4.91107303266392	1.17459234005674	1.4199334885573	1.48972246941653	1.38984272717693	1.95023058850927	4.24337725616919	4.52078637258539	2.38146524291689	2.563723002423	2.43325183172136	0.0	3.60668278330151	1.250110579932	1.19009051162709	1.17566238241708	0.0	0.0	0.0	0.0	0.0	0.0	0.0	0.0	4.77703780897286	7.10149530693466	3.37323377538653	2.1756337621911	5.6545360930967	6.23636450775043	2.8649130070296	5.87539259418966	4.69531272434695	1.25118521782128	1.29657702329174	2.6885405823787	1.81054719094186	2.98585318321002	3.5480766813488	10.1514382344373	3.13785361364499	1.61039668753351	1.45878996054063	0.0	4.02596402274522	1.43641955723957	1.18186849722953	4.02484071940718	1.11498579850465	1.28403749306861	1.8208239653228	1.26774598646851	4.99336522532537	0.0	0.0	1.98872614348042	2.58305106313829	3.55382345054906	1.26086316304149	0.0	1.27170442425495	1.32036598104651	3.50348130734205	3.61524250121189	4.5087228580652	13.8695324864729	5.11306271301938	5.90615433219855	1.06713906854673	0.0	1.0280125305476	1.23767004463205	1.65094499541973	4.80514711641424	3.23481723813913	5.27450355734159	5.9216243478998	5.83358198210515	2.23009034130558	1.8429842795748	8.89524540606443	1.31410209578092	3.38248141467124	1.11905717067926	2.18973207719728	0.0	4.28067710657795	5.10828944433447	1.31805758725234	2.33784879065027	1.51847240458483	1.24250369940809	4.93156877517407	1.18331904092805	0.0	3.13626912803584	2.13379955235061	0.0	1.03503566644304	0.0	1.2493685037306	0.0	1.48057199643641	1.05536553204152	2.2152767392017	0.0	1.30804330352489	1.31109725580658	0.0	1.82740142365832	1.3292617601394	4.14339764138028	1.53757675709969	1.68897194456685	1.12126655541354	1.45874524103359	2.25732115681492	1.5753479822994	4.09465628222778	1.19481504239602	0.0	1.14687034396465	1.93336688871407	4.53790777175776	1.0745332547455	1.8411819145962	1.43809986643966	0.0	3.25315301826346	1.34226230119615	1.28214653425184	2.47380103091439	1.79128111237567	1.94016540239322	1.00004754156073	2.05215427335648	2.21478434165794	1.92155977558962	1.50010130821164	0.0	1.22836180717418	6.83163154009691	1.22306660232092	6.05199402644536	4.07945807369206	1.86255560191974	1.49473553880367	1.55848257391611	1.12093037595889	1.84558332815087	2.56761528511831	3.05898930789978	2.15833536022909	4.45907882166174	1.12580572066512	1.34930896680179	2.53419838616404	1.2793472065708	2.13904585947115	1.12300746187647	1.05351730133115	3.09959985816064	3.47443396507458	6.50510852904684	3.13380648210869	0.0	0.0	0.0	1.13122991740192	1.1225273958992	1.6835646136586	2.03374993558817	1.42109222970266	1.73880934757212	5.55200126705522	12.8243446333468	6.72197987398775	4.81124730910384	5.4560582443748	2.35133848572717	5.17914187704312	1.00909446768998	2.69961612303137	5.2688154833645	2.79916857350106	1.03179027407137	1.07329965855655	4.07897210890262	1.85782277434041	1.32291859686909	2.78240721710114	3.55557247108272	1.70324216031478	2.80950557836716	4.15782364322863	2.70353639347901	2.06247738756536	1.00233924042857	1.04122180236211	2.67999687423989	5.67801327504954	6.10969016687788	5.1654188927501	1.15507109772834	3.39472195456023	1.00186331294309	1.04152562047141	1.47017020247137	3.81333184924176	5.02804889902975	1.30630415338637	1.8450690086208	0.0	11.2485338738877	6.33377672498133	1.77196439616257	0.0	1.55565582944557	3.22780144857877	3.23042799444358	5.27336258864545	1.38427255312352	1.78773790269551	1.36530880191682	1.30128951215996	0.0	2.78073361994502	5.48963292754158	4.58691092648906	1.82912903669181	1.52003874452922	0.0	4.61194063623699	4.49745790113931	1.02790229514105	2.01701815317729	3.42350658722855	2.21318362920181	1.4513489770961	1.68589583924965	0.0	0.0	3.91817102035989	10.6230992222403	1.16796934606554	1.60611940631986	1.87815647676456	3.84684918752621	3.18231622583141	3.00417279999471	1.0607797543315	1.79904548004611	2.81447868319908	4.36006173609851	5.8066847494201	1.08457909770628	4.04728161569511	3.69347436497176	3.75905644287422	3.77381578506659	2.65512158768258	1.56131103886345	4.23873386947875	3.47589251632063	2.73397371393715	3.70120233685427	1.07413002253758	1.76671441355557	2.36747131038396	1.53202943779834	1.55765307207594	2.09173862856151	0.0	1.24683939587057	3.42256027023565	1.32996689434439	2.52505833358044	3.86184948228013	4.98083484464238	7.29649369872589	1.71699930970112	1.15450183723888	1.76817376305308	3.86860454935208	1.341341887744	2.58820794525465	2.9892057002641	3.01099670778704	2.99356215970403	1.51016598555887	1.00734820697632	2.39564612121995	4.3874942996629	0.0	0.0	2.18899301471507	5.60279750538466	2.90403713099127	2.01361348700224	4.12881435873699	1.0923190800619	4.53573899099981	0.0	3.36884877659828	3.65326776254042	3.18489974768666	6.18069325014559	4.66628466487355	5.22324860930958	2.96950950814079	3.31420567407838	3.51180395975547	3.71559155511373	1.51080203819501	4.65958436533388	1.22746108687495	2.92758841018479	1.28418810043781	0.0	0.0	6.39973826274997	1.01168497305557	1.02823854541504	1.07697835137266	1.05381400716706	3.79081431065858	3.11959776530377	1.9513398393175	3.05297815025442	1.32726377802176	1.04262257658337	2.10310742209603	1.15826606158285	0.0	0.0	6.34039222275705	1.69667035742289	2.30805149455108	1.59422162307483	1.35332156541724	5.6551858477175	0.0	2.41637942461413	3.19029059819336	1.55300852079099	2.60348860046607	1.74782367673531	5.71984290184323	1.13517703741557	0.0	0.0	3.88630369994878	0.0	1.11720551261903	1.52616467157199	1.45894903510774	1.96854084937708	1.65318226436099	1.05906549049728	3.48541574299214	1.67980366275129	0.0	1.08615287719354	1.46118870398518	1.12369729999105	0.0	1.99662021361509	3.17675654761939	2.86380238487327	1.22985815798351	3.17443825967317	3.23916786112177	5.46959098832103	0.0	1.06788432850877	2.43697983886722	0.0	1.41577048450016	1.01535164010613	1.40304129758621	1.80664192638436	2.39286155776201	0.0	1.34011350489686	1.47372608537404	1.80800015113273	2.19500635378229	1.67341105236372	0.0	1.0919960400701	1.88266117850513	3.26644644301049	1.52789926440028	1.11180309249744	5.5098148213631	1.85759406910729	5.59255931092101	3.49367646437389	3.61646505617117	7.40141938987829	6.05446883145894	6.27079611223436	15.5397204494734	1.76717055734169	2.17064538443569	1.30493037775489	1.11164896234465	1.13794504912337	2.33092745259224	1.18824219946715	1.32079086009517	1.50906885968866	1.04223932319886	1.08018616563285	3.91676052532737	2.54386726596065	1.15386913640865	3.29094286410414	2.37588750934183	4.22357489723823	1.52195160346294	0.0	1.3118579339478	1.50218426920052	3.7253488948888	2.41884359879503	0.0	1.03662949526928	1.37757111975777	1.56924198613468	3.50885535253518	1.31581743166361	3.67652105947616	2.00393950251018	1.93303926193982	0.0	2.32040101124071	1.83428934185765	1.23030308201004	0.0	0.0	1.3638515629791	0.0	9.09394160410637	0.0	1.00616471122725	1.00190725859857	0.0	1.59392239430665	1.23536730752701	4.31694010170063	1.5824145815694	1.18196018104644	1.63418740865982	3.11766871592834	1.74767011893932	1.6165460246846	0.0	4.17672933292197	1.01230331687263	0.0	0.0	1.16558173562919	1.08629793068412	1.79808594220652	1.2232786757197	1.25738053374557	1.07261565406764	0.0	0.0	7.92731741412762	1.19494725261076	9.77502716229301	5.04895188830483	3.06558883045584	3.38514957231748	0.0	2.68674096561356	0.0	4.67870261368892	3.88482180358476	1.09904167961704	1.59281508393886	1.07978197466988	1.0480876905573	3.72072353554859	1.41339462326859	1.46030102751761	1.22334712719622	0.0	0.0	1.54646104241142	1.18436835529963	3.18707511213941	1.10777322340519	1.83246554133035	1.01985157997247	1.12389258228228	4.5339513915035	0.0	1.51049908381528	3.45325354629719	1.25431771120389	1.35882579696378	1.22125210937654	1.36241872073712	0.0	6.84888098365183	5.637486028794	1.1511964612565	1.19267198794503	1.93101552886796	1.55935812275287	0.0	2.65314959482973	2.80560285197403	4.50067215514619	0.0	4.54708187556437	3.71079966975673	1.57545557348993	3.17918157299339	2.70301337917245	1.5170707609589	6.60073602986394	5.89456333403718	5.46729923175592	4.55486500151878	4.99306105367274	5.8292140002946	2.6106357883648	5.25508145814532	0.0	1.15113825275559	0.0	1.17720340069933	0.0	1.08482745028639	2.07690808663587	1.34550029953895	4.49409729175112	1.21417607564377	1.16984654667607	1.74743302679776	3.78765267726401	1.26779777982096	4.82430547441675	0.0	1.64594585314338	1.45689555243107	1.54435339763585	0.0	1.04803129520302	1.58946478946268	1.01094354251159	2.7978780392689	4.9302998261258	0.0	4.92333520857609	1.46472813256656	1.01407855912452	1.0502748825029	1.0899407719746	1.08880305413468	0.0	1.29242643088883	2.51238746241254	1.26428427402969	2.68166521097535	5.80935091978962	5.50695168982545	3.01633803772765	1.9880409984615	0.0	1.64651826626606	0.0	2.42733754479469	1.61916774114487	3.99440959570512	4.49861827698749	4.32891098234117	1.5744823203121	3.23931518673369	2.74630485419179	1.42371385076815	1.40779007152504	0.0	6.66105515955838	6.75914145078258	3.33854599858343	1.28111200983175	9.55195575178979	2.23775402125018	1.06300053725258	1.99437775591609	2.02178618159505	1.85576028452232	1.66759540161988	1.50598650823487	4.23534746096509	0.0	6.52470195749436	1.9854018469862	0.0	1.14320534147418	1.7600998598806	1.16099138945372	1.2011835124985	3.59602239480034	4.77284220239431	3.18803305916633	4.64243435902866	2.45919949929114	0.0	1.0145696866878	0.0	1.09012210814474	3.30631506674082	3.98486176402547	0.0	0.0	0.0	3.77699316163203	6.05822569746286	4.10582893874622	3.69811373190717	0.0	1.20291869649828	4.48556906742017	5.23770651750008	1.97517636235751	7.03248385424362	7.43800858610848	3.67988638029203	1.02233313896875	0.0	1.56037900475307	0.0	1.00026446103226	1.54376332914378	1.10032465624526	1.24552703089293	1.46794303650758	1.00352106613793	1.1061924640399	1.3127249887767	0.0	0.0	4.451803545107	2.05532927035641	3.2972603463831	1.30287064824281	2.87280801127258	8.12811960061393	2.94543094953163	2.4919239185112	1.70849026185322	1.05410053867382	1.94096161984774	1.88329185065462	1.26993629908814	8.44922603169502	1.10147749567637	1.40600663333765	1.58631604477747	1.00814604302771	9.10671504880195	2.45953454812155	3.75487344901714	4.71044391262605	5.54737888446866	1.4705820831115	2.22752111177539	3.19796328108498	1.01463921313512	0.0	1.0051323669381	1.13511238843082	1.12298180141152	11.9486061713344	1.76028647726761	6.53806704945619	13.3143461064646	1.39244058600079	1.6114182259394	1.2230899249519	4.37309344484168	0.0	0.0	1.05107007197437	1.01158897072125	0.0	0.0	1.07164496806253	1.05563874786056	1.20219012373067	1.81676998213246	1.26984643521406	1.38772450603588	1.05389482747795	4.23177935512073	5.49490645527378	2.32434422396771	4.03968699899087	5.21211113605507	1.56276333868832	2.69726802517581	4.67671508107566	2.98869756944486	1.99231302488947	3.84481947364592	1.67856152908062	1.85458207682084	4.61616375886293	4.47486298195696	1.40908924568563	2.08728902380433	1.79776856813076	2.66654150080168	0.0	1.5167888567726	2.03926616325492	2.79961856475742	1.24895442838434	1.33000044363907	4.89713989133698	5.39014124458435	2.50624942287833	5.82879326830169	0.0	1.04891376407245	1.48139727425445	1.26840626061652	0.0	0.0	1.62838141774277	2.90941636610552	0.0	1.00671074164066	2.29206424612911	1.06369382515218	2.68035032865155	3.65079990415695	1.01363355117443	0.0	1.97674401863683	5.30951977927457	7.89450061026692	0.0	1.34057213159212	1.60188784042856	1.08895088777856	3.4005874071809	1.80194316202114	3.25158584785425	0.0	1.0580690901127	5.59003954869345	5.83620023176743	5.34756895575023	1.04871792375686	2.8089519354403	6.16179643665571	1.59604711427171	1.20006242906336	6.90344131536666	3.36310102879357	1.45401090251181	1.36072120035328	4.1971687062866	2.85902317226666	0.0	0.0	0.0	1.68369432919201	1.03721738400763	7.49942469963424	2.40568917998338	1.69462103139639	0.0	1.48454449725825	13.1119182221359	1.39375200264073	0.0	2.71962798417454	1.48592763253145	5.4011163151272	1.3436712159061	4.21932596021931	2.65542127570115	1.84902257796994	1.55369526740655	2.47848167633586	1.28448149492781	3.51354989673376	3.57640838036106	5.43865820168538	4.7796945874375	4.69832135594639	5.7864981588902	1.08413348655438	0.0	4.49411307558464	3.83543033636868	1.93857842472686	1.03223127139937	4.66019923535945	0.0	1.44595499609609	4.0076840729374	6.28502850696079	2.05915802877288	2.00495596929879	0.0	1.9141761685434	0.0	2.95706047215327	6.24785149535923	9.33717416840404	1.35034865372462	1.09593635213137	1.28327120790956	4.39037807060999	1.35724828227215	3.67616345984405	2.3240785711739	1.89906487815495	3.54024073637007	1.36585765488435	2.23741775014373	1.69420297938315	2.4431375935501	2.86467597942567	1.70004851662065	7.37498952504197	1.07785131790658	3.15786508839821	4.20061251491964	4.60894232257734	1.58368361481282	1.11179161956743	1.64194324495263	4.31973603460793	5.53802733140882	4.91624743795073	4.96150195002289	4.50594011068974	3.19209486603374	2.43253192665408	0.0	0.0	1.12310755453737	0.0	0.0	5.18444524509992	3.85969302164755	1.36875612444672	3.49986464808412	0.0	4.68483254315734	3.99114600686164	5.20063400687014	3.39564892008357	1.6513278802101	2.61937246475825	4.91393826840898	1.19324830730659	4.94931020261371	1.99330799192427	1.22301051808559	2.01327941684639	1.37802198658542	3.0022425370424	1.26640525342248	0.0	8.31339640558648	1.68847091491069	3.85690269927799	4.64870328565229	1.63064910296729	2.0010683588291	1.17699021649881	1.08280819206451	6.52361552285536	2.2664114482495	3.50643199272927	6.38487187060153	14.8590331383567	5.23844748821641	0.0	4.97494544308369	3.03281357574813	4.18111096539091	2.36095281838123	5.33721947520079	1.02159646627759	3.03380749176078	1.55470330426776	1.21881193772884	1.42585347988526	1.08318526443351	1.09078018052412	0.0	0.0	0.0	0.0	1.09069110761528	1.01704355857558	1.20783829012184	0.0	2.30821403732482	0.0	0.0	2.69059208958805	2.89755786023634	2.69240425719738	3.64432417792418	3.29596920872853	2.38640389990126	3.7705246676503	2.00328738836164	1.08775011497536	1.44108400108188	2.29678259419379	3.19043524105638	2.3986676384714	3.66830943112117	2.57455579142866	1.03253531455632	1.79351420425885	1.80062672505961	1.10158143785438	6.56729057524013	1.21911378338481	19.7043071510088	2.93109169179532	1.01025538951814	2.24997843051945	1.80588501062322	4.55023444513047	1.33413919190078	4.29282375939315	5.65016664734685	3.42695749146684	5.05709979560154	5.11056556746431	2.84025638840794	4.23677323003039	3.81071536070646	1.07004545892564	1.85714970430687	1.4919287272356	4.32821182977881	2.52883473864578	2.50050346279676	4.73060833891983	3.71733900349553	20.7754524364286	3.72132704989116	6.63127928964894	5.56679911991174	14.2817776458348	8.60275768497413	3.62418348065888	3.49278102682748	2.98652132771692	2.21689300649894	2.14960179758808	3.29359621169964	2.14693634490511	3.24598561667767	2.61326693284153	1.33401486593863	2.97401992035897	2.9853917574676	2.92367278575998	1.32940367904378	2.00322355406247	4.12546764067167	1.01952693045766	1.51420893839795	1.66972518145951	2.30111929096424	1.48433134992815	3.57604676977296	2.02764945628256	3.12627456678057	4.77171339012708	0.0	2.1198544585035	1.80698345373584	1.2615478156239	1.39808386001159	1.93712177680013	0.0	0.0	1.83229329460609	2.65390652455567	2.52137332050542	1.28220602322121	1.2548636854911	2.09876945966123	6.06602571775141	11.2732278482556	1.40236634922339	8.34649116810589	3.4502821249661	1.74109841687286	2.25837081147468	4.80869182586641	5.66270872858858	0.0	1.39117107921166	1.78273824727546	0.0	2.12777772525217	3.93110635942408	5.88355494188434	3.448224916027	6.15427820259428	4.74461383906497	1.02767097688346	0.0	12.6080706869215	12.0188028788858	1.10634826786615	1.18073788167143	3.60928332949357	7.00656023730058	0.0	0.0	1.12255345341042	1.24060747485475	1.46764526395782	1.05706153516804	3.32080145153504	4.16811820750276	2.73976233758522	4.28145324290468	3.87520238773179	13.5371961357826	1.99395223054285	1.00406694265367	0.0	1.01929538595129	1.08134430956421	1.35430286209574	1.21756499630397	1.24835312066539	3.95080258046441	2.2503141770826	1.72113472669195	1.10116142559731	1.00532941868543	0.0	0.0	0.0	1.00930329419004	1.62137780186365	1.43875331339541	1.02031136119508	0.0	1.26911527269251	0.0	1.61216201649651	1.82465746602673	3.9723341736716	1.06557540299654	1.10883555936548	1.39630949809574	1.15885765848185	1.24852907325085	1.05571315542972	8.43403493694621	1.3766119328759	1.55300188165522	4.08895721368641	8.00035670483527	18.8319759984806	10.9526753409676	1.1904916163896	0.0	1.37416011549699	0.0	1.43149553302487	0.0	1.10745568632556	4.93285308731696	3.88301910273163	4.93318020938972	5.35911867661893	4.47060470332184	5.57572518196255	0.0	0.0	3.16703404786387	1.4547633338628	2.87427459617216	1.86375288021997	1.806653022266	1.11007093529326	1.68130149307237	1.3345053201183	1.93534962964863	1.69777228064842	5.97582294291061	1.21073812600101	3.285333435242	9.10231602985378	11.3784969940988	3.67133043769867	3.39658430293412	6.97634182484655	3.20891085371461	2.98058685510992	4.54111463011757	2.36163469492455	4.55241862800501	4.90549636841557	7.70177510853386	4.68397689158441	6.17470322972653	4.30777334572495	3.5290574023493	3.97955685942517	3.18589971564626	3.46161900722952	3.14265691801393	5.45552657398303	5.09684370844821	5.03062960417533	4.64329358409325	4.9998350949631	4.5754476466661	4.21698386255243	5.00503835777584	3.65992152199615	3.39953336100242	3.95165788954821	1.66019828962046	4.16258996655867	2.26035203043722	2.57868743763519	2.73158333101974	2.40657272831999	2.62978185925968	2.44275129916786	6.89118699831397	6.32157901925056	7.19183380562189	5.73544644657459	9.35786866186257	6.50983375880623	14.1014616962505	8.02959214321926	6.53383205759534	5.67922196209103	6.96659037946977	3.93330885737121	3.49505916967044	1.83415187797356	0.0	0.0	3.60697006408253	4.62187068044169	7.26433099192284	1.14776891481387	1.56005034195551	1.86524174947841	4.47034572946774	5.11760758107381	3.21853074905256	3.18756111230722	2.97644723966697	1.4705160772815	6.19904716477225	1.43559306483273	0.0	1.80700087941567	2.14603882647823	1.41548948070398	2.05452193643832	0.0	2.90210918114144	6.18531489738393	3.81393641326401	7.53878589785255	6.97405589980286	5.27221289415361	1.86857174191559	4.15626085750146	2.0838248069271	3.15327687892747	5.26097951604461	2.04182110790288	3.23344752864347	3.77746758795621	1.09212565890331	0.0	3.47846933671072	3.97624987784067	6.07555047093935	0.0	0.0	4.92419814603543	0.0	1.83144778888774	3.8789690973242	1.11463815650144	0.0	1.0592264344356	1.14800103341806	1.89457537339467	1.30475112375303	0.0	3.35819679641398	1.85872616668513	4.47187705227665	2.24986220291232	1.83292818324085	2.15133756781277	5.34084381621399	1.14961046663774	1.02925727687907	2.24373119275767	6.36236611374961	1.07572272319358	4.85062911937327	1.04913535687793	1.1582006398499	6.1711649531009	1.34412371740986	1.40850245111387	2.32508299771865	5.49535057695633	8.05916892782124	5.22773607764716	1.18809830824316	5.59412959041756	3.48124124256718	4.40127207518012	3.64226428046551	1.03839635446605	3.29297862158481	7.24783816183269	1.0462363054395	2.04519504786652	3.24340993359755	5.25568930199454	1.15031480133913	2.64659031708698	4.13211686589654	1.99219022746116	2.72045056085686	1.15546290113687	1.38463240690062	1.08481321719914	3.24346505922904	5.25052152444642	5.75997077150273	3.39716363833381	1.05215920862812	3.32153442358167	2.05852880865881	1.02063059305884	1.0923810588942	0.0	1.14636783663666	0.0	0.0	3.34616259596504	1.83047259654678	0.0	6.49878161007128	1.01122530262915	6.24123094122723	1.07125412862931	1.24933291487077	1.59206610212185	3.90924780004747	1.66722922865052	1.29494541970828	3.64270285804053	1.29052431453248	1.03055621853772	1.16887333887007	1.95790884061405	1.28528807019166	2.79294928569022	1.90827708204772	1.236623551648	1.13113260551092	0.0	1.02297597553428	2.44288657377004	1.08591469190279	8.504548927524	3.39815736303595	6.22778662721331	2.22080263561229	1.61561049159393	1.24330174450123	2.39964350544464	1.88884772089149	5.24609512080108	6.37597565103388	2.14828604786324	1.47996347138802	14.1722874310024	2.36055174636471	1.33160127683719	13.9634931450591	1.86758322475609	5.06207962644412	6.69747580767839	0.0	1.85472555834125	3.60424260774295	3.12867476858044	1.39130312029247	0.0	4.25349967045538	4.49637851236687	3.79218988568962	0.0	1.08696475932198	0.0	0.0	4.07235815205615	4.56133790685464	1.10607325096385	1.34354083917141	5.01714549564792	1.86539443162553	1.06720686409663	4.08819596974431	1.25122508203005	1.29541388119887	5.28605817475864	1.33560674120559	4.50388330198105	4.73648777726001	3.46277698633281	4.82488644372815	4.78137179225311	5.30004180018395	4.18735872139331	1.03772003798186	4.74594939194392	1.32014684329291	2.70103718903492	1.48430819533376	5.81114519346231	1.27232576446018	2.48458590480384	1.59238347804005	1.68693869420586	6.21720502498961	0.0	1.37734745165013	2.64868021057122	1.21715524535327	0.0	1.5093208467086	2.85004960973318	4.38104031192731	0.0	1.48638875639925	6.3811222895028	2.28426665766909	4.66343736910067	6.53616636625903	6.29819607918879	3.70906922654346	1.43064862171698	5.75303455265229	4.47290667729573	1.78948058042757	1.37090527671555	1.48050806734753	0.0	1.12322618932867	3.35165417788739	1.32229182278457	0.0	5.01301643694877	1.80182390997086	3.83873078428973	0.0	0.0	1.50147962733337	0.0	1.00897653589125	1.15842796713632	1.28252807234636	0.0	1.08251811048501	0.0	1.01473795421521	1.58220288976939	2.723050969612	0.0	0.0	0.0	0.0	0.0	0.0	1.86086346637522	1.42311558461101	1.07879683180052	1.00591521563878	3.43841131932189	3.02285227912867	1.15135483433856	1.95515105621294	4.08606869701157	1.66564512315843	2.99313279643985	1.39587408532464	0.0	1.1295381185754	4.43048786693882	4.59656005717792	3.77183011186268	6.56744387572501	4.43124774030525	17.2065698509277	2.43441871537747	1.31153967206336	4.05158018744314	5.24008314104705	6.69157951489504	10.2549626209622	15.8152371261391	2.44850515536215	7.59765014972323	2.25499887346472	2.06208808457061	6.63604051473934	6.06259016080475	14.0079348670401	6.10896491136235	0.0	0.0	1.12987582341049	0.0	1.60395540558068	1.31420839693977	1.39578242903907	1.33775538440084	1.19744350403029	1.14109279100057	1.11304896841586	1.16279431678721	1.14009652567049	1.90966082066406	1.25357902301922	2.80530721580052	1.78792082181056	0.0	0.0	2.35798501895232	3.38030679122879	3.10966985225283	1.64407865343934	3.54599504964073	3.94435251501502	2.767711701148	3.57421233315454	7.17650417703315	4.5943545636114	5.04961663923836	2.86728138327486	2.76578926481125	1.07302100044122	1.73516142688864	1.70028407023925	1.63430112590064	2.79051766754329	0.0	3.6638952571645	4.00486539530587	4.48586420163223	1.00499792079214	1.50918996563637	2.49384922026801	1.95881571649525	1.03586135467303	3.2674713955814	4.25389127277803	4.49020456252742	1.03010691484438	2.58614225123623	2.65659941788966	3.07166780542514	8.79532614942501	5.08156968275386	10.6224845925326	7.61890076665005	1.16163845654844	0.0	6.17730490725964	19.7688560077674	3.04404009179731	3.1410473123254	1.44904121698039	3.55990021946476	1.94768954744385	1.20557843974373	1.79145152144255	2.45203259226953	7.53027134858637	7.08446596590267	1.89609577916486	2.21359137882503	1.30708324009125	3.31296784320619	0.0	7.77522158018088	3.63985304332043	0.0	7.28881956321765	0.0	2.76568143366426	0.0	1.61366143322999	3.99025407317695	1.83182641428532	1.12409874860451	3.65810615525197	1.92602585210846	2.08696803443048	1.14929198555608	2.35118339205322	0.0	4.99299037689124	1.43396048842371	5.70237851152817	6.61834785030828	4.59760986652858	5.92220708971356	1.1505480181297	3.69482698846253	1.52828966417526	1.63997950691018	15.4972613858583	0.0	3.78277494223044	2.02477664390269	3.14803826290406	4.78471917310567	4.40743551496076	2.69831200609887	3.33410494945091	2.69989398513388	1.92841089922947	0.0	3.36530673181251	3.92058726039887	0.0	2.30265947992169	2.90631569680135	1.0512505865824	2.75846065127668	2.28526415310005	1.76958701741586	5.76108799103944	0.0	0.0	1.50277000603803	1.2440025618516	3.87847743223539	4.20764758519316	8.00223146003572	2.43426434321124	2.16759658386363	3.48326124934807	1.37369981424364	3.11648056806174	1.71830203237725	2.79758263948275	3.02048161031265	3.49533036026804	4.60808564058808	1.12722359341497	0.0	1.26187249943614	1.33300091317887	3.05571667379746	1.88668312296599	0.0	1.36289227940389	0.0	1.01428984603519	1.62835315279604	1.5640408225093	1.06399373985722	1.06688960217821	2.82407990535999	1.40569605899822	1.50510507738566	1.10583565848194	4.35511921503074	1.05030232077551	5.43409279678938	3.30596261186333	2.3528630515793	0.0	3.39979779034914	0.0	1.22020175053921	0.0	0.0	2.22073051086414	3.23633861648441	1.57118552861154	3.93742714854865	1.74878766012178	0.0	4.72322519273966	1.52381933385606	2.09773494549098	1.01503060824451	11.2803912558026	2.01710958579512	4.79323542413609	4.81521977783711	1.40327653759843	3.02025888223577	0.0	0.0	1.02296083315372	1.04788288255624	2.06131708421296	5.08544490516361	1.26821907459374	1.93884861757624	1.18432005182202	0.0	2.40752477707345	2.5608812335565	0.0	1.68050790365047	5.4283901074321	10.2867721558923	2.80305773812724	4.74243397585087	1.51639911295043	1.62207701738813	1.44766700385192	4.90525861317002	1.65366123291323	1.34457904776632	1.20632808241633	3.31416639090401	1.61173540660511	5.2814880695087	4.28380914419403	1.06722341949223	1.08524520938902	5.20426966975314	3.79674701652126	11.9608600977401	1.84476516091293	1.27539207172429	3.41783180505032	1.28569418776419	1.20736330303654	1.55266881715336	1.10280411193417	2.36291321075431	0.0	5.05035859635154	1.32325770862567	1.26434077090982	2.94906718416177	1.96574450295624	0.0	1.16206256820611	1.27843158352748	1.89076628627539	3.51260536142692	8.70710976271674	1.50109112054446	1.76273907894367	3.21775320840833	2.14323904237847	1.82734982990569	1.76587449369678	6.55972370680922	4.33061436445068	1.12139254658039	1.07434002835375	1.3002485102843	1.3738911519641	0.0	0.0	4.31483287302423	4.1513806250007	1.77060746282526	1.59253003333432	3.99417026932984	4.47285227303803	6.17995607921593	5.38415463394571	1.76584401220541	1.01540808860507	0.0	1.27088315961171	5.28354635253045	6.61368455221974	1.24662370931121	3.2586066044625	1.05702070436921	0.0	1.20734923707722	0.0	1.65792512802779	1.01101144512867	1.20634767807304	1.19162654951109	6.50731641712699	1.21056913627584	2.01064174145066	3.11962693809652	1.07219037382231	4.0769622078414	0.0	1.42394861481222	2.27451243188413	1.03285112630343	4.01504351030335	4.25119917822405	4.05323155976881	2.40743382645275	1.13159820286803	5.95147996778299	1.3672065709913	1.12203360174248	1.04651789509042	1.03811554167137	0.0	0.0	1.09997338533302	0.0	2.4201696517881	2.99840999400742	1.72796900182866	3.74984820801328	1.01161383965062	1.00136890185792	1.0500261631519	2.73934037054028	1.97180079726277	2.02132240606572	0.0	7.12899367016189	3.58953499672241	4.08019936100734	3.35583480247105	3.56515673322543	1.0799850115292	0.0	2.42462504969083	1.26638273798615	1.75362660774319	1.59989067880896	1.39111295218899	4.34472049133202	1.90562027105938	1.92589262848046	1.74954305703966	0.0	1.86781987480422	1.69547738111734	2.86464885339745	3.45835219110962	0.0	0.0	1.30872196162651	0.0	0.0	0.0	3.87417308811579	1.00267912490027	1.72896866551526	2.60001471071602	0.0	3.61927487129372	4.44353193017244	0.0	8.21633332886	1.78644693752528	6.59081395251257	5.4013226210619	2.94348483492325	5.33185310581031	1.50825195426558	6.25788886982226	1.2807603571216	4.99670033093504	7.33106492958425	5.53912823577375	6.9667457349379	1.06008062418088	6.22281528624456	2.91571179331289	3.85737226771864	5.44231508294555	0.0	2.27608038494513	1.2445554783146	0.0	0.0	1.34990573821915	1.02972198572017	4.54596544394849	2.41389288286902	3.63190379509041	1.32051162702089	1.36753323109853	2.76994383122175	2.086487343474	0.0	1.2870194301528	0.0	0.0	1.94495834177549	3.20383556501064	5.73724363445933	1.31150062503003	1.40889152002788	0.0	0.0	0.0	0.0	1.67728668041795	1.1130112721741	1.16288295061504	1.10961252291359	1.07382845516	1.00364443383966	1.12591171016998	1.09960859540899	3.4764485335745	6.17051915982219	0.0	3.74534526368511	7.77066976617413	1.59497495135653	3.32897995161711	1.03930985065355	4.13176992019657	2.9002864374969	0.0	1.13781569344538	0.0	0.0	1.30474143602334	1.47897005382848	1.54069655543632	2.4931109321324	2.14747277406859	1.79476603223623	3.04959201065341	3.21711127502834	5.71219964456703	2.84955298887289	1.76607824757952	4.14588787527274	1.04491637758734	1.19849116706772	2.66207810826018	1.9444141326214	4.08922684832189	3.0219869634644	2.36794719479878	1.13526890796839	2.21645878912927	2.26843632973822	2.35293761875044	1.91987616864247	3.50373956807849	2.47774217922141	1.01837400630301	1.85258848112398	1.00004657349393	1.36137693549888	2.75813453950132	1.47713052277368	6.67890765629423	2.32897614447878	2.89999897777233	1.28449749988864	1.04918258535164	1.35718597023024	5.61756587645148	1.46556513581753	1.16397540738905	3.83513101353704	1.16670003045627	3.81676231892363	3.67058542454122	9.8129525549814	2.53155223588548	1.70520905384424	1.81141841408137	2.29769681446978	1.00895482430299	2.04886072523483	1.39659885571945	0.0	2.63629802672434	7.06063726932229	3.60540769072773	1.19096964403144	1.11595895167985	5.2125209665941	3.91098769229749	1.98888865461586	5.76310849413352	2.14100540800025	1.0514203804989	1.2274927749203	1.51423752724121	4.50571193503417	7.01729030924048	3.19393803803218	2.14078100120896	1.27461717617133	3.03979592638989	4.83160401291995	0.0	5.35777078017479	3.12997800759627	2.15688648751672	1.08666822814662	0.0	0.0	1.23600300607773	0.0	0.0	5.03179068747711	2.96211512586769	3.54331095098936	2.16456362097898	7.23817008325459	5.31009693206481	4.73503562203909	4.21376944589647	2.95398098676644	0.0	1.26877093352792	1.30009541656939	2.40866171000462	6.90565386249398	2.69513613853869	2.90518669748581	3.26661214696288	4.20983420443175	1.08791392076516	1.01267638399792	1.42502900991575	1.56095109139678	1.0832096060685	1.28247328079833	2.03452138236239	3.27908896168276	6.32015846994629	5.97840488903296	3.15234329317159	6.5912358443835	2.20714377977368	1.72558398695358	5.06988339121349	11.6734009352288	2.94589376031806	1.06336006403579	3.16610273360384	1.08929038917196	2.36789625601072	3.26864106678575	7.66668749820101	6.59271780285024	2.38521661104089	1.30040210308693	4.08597888627989	3.00687474728537	1.10604549218406	3.71455919718815	2.22280478089381	0.0	1.02017131907349	0.0	5.14304991429439	2.30862611749828	0.0	2.86140016321936	1.30588827207163	3.00991641167448	0.0	2.2974125827073	3.44784039022172	4.44617773759402	4.01320714067195	1.0770769792595	3.51863508235561	2.44305032386343	1.00249266671508	1.10654297864962	1.2251350437227	6.49822840885616	1.00143662518835	1.02553844884263	1.79926590493551	0.0	0.0	1.13146250752373	1.69528980163726	0.0	13.3389603907177	1.02267327041642	3.86120570476424	1.70464982071003	2.04238263187151	0.0	1.31752363199729	4.59750981783817	1.3730170728395	1.13118083987844	3.01038262671448	1.2768932326361	1.0175778667969	2.63180969491175	1.52909254271108	1.60762025424122	3.52810946073582	1.30504054979475	2.17402290068871	1.04006208057983	1.00650819541365	2.42685320444649	1.64681443509667	1.43354011857813	1.30923307724036	1.877012984295	4.34026678604356	2.76642030107248	1.39900339365541	1.97196726087665	2.58302925195176	1.43647844869001	17.5215113223131	1.54780310356058	1.9600899094278	1.63980968417755	1.06829169936137	4.80207593015382	2.04717999986523	1.06345759741687	1.11860655082682	4.3633246017929	3.5410791437134	2.27055230725505	0.0	3.83371870099549	1.70953964334183	0.0	5.53974716298804	4.04089343452324	1.01747722331307	1.13780851144562	4.57312674590293	5.34894879633628	5.24798078720643	1.35877158911844	5.25471772171912	2.02973812592274	2.5093721542004	2.4306483308679	3.71221507195642	2.80626383057316	3.17990965025834	3.27248409214887	2.45262408017513	2.111394829428	3.23883819535291	1.57238551390757	3.68200018206099	1.95952378563204	2.52494069804475	1.21830444014481	1.8422660714403	0.0	1.0040267019801	0.0	0.0	1.05340125370403	1.1066966605144	3.60157841831007	4.37587564948075	0.0	1.20721355006154	3.25962104455781	1.01071196401955	0.0	2.16736080789839	3.36737729985786	0.0	1.0537314343102	1.94803525525283	1.08105579989957	1.45672885099281	4.20883221236187	4.72309195762347	16.8110343279636	4.61051719481875	3.78103064334174	2.04390567447117	1.16066588014582	1.0141452824199	1.65316086039803	7.42661371500221	4.47151551893073	4.68984895451179	0.0	5.96074871970931	1.01165740322928	4.22693097371862	2.67311232868457	3.95883848297767	3.05912555552412	1.23161327767164	7.93117824904679	1.06614657274746	1.08863242931333	1.85077398786893	2.94142056513402	3.19495489532027	1.37205696548234	2.83660687766657	7.54354946141727	4.17385527445783	1.12264030351404	1.52519901658189	3.07268008759209	4.89798770176407	1.08466958075114	2.25637965049731	2.16093892595401	3.13752744271866	3.1134434030941	6.87530780339199	2.1472233871358	1.5877732658412	3.82714913511562	4.2019496258771	2.43987471613547	1.32873097218058	1.1162554429249	1.94004753465679	2.72434519852894	2.48580547357603	6.27465154013782	4.21332948517306	3.05827571397623	5.56999008772343	4.15438378709215	2.52692889111897	3.48425080013678	5.91961557586133	2.88533988710809	1.91733464323725	0.0	1.5374729243738	5.2824355775459	9.90792820462304	5.71093143937931	9.36544642683335	6.52030665265512	6.87685176596734	4.91095754812504	6.70535341189358	6.9609784663866	6.85083199496754	6.24322434023988	19.3792946577929	6.09528765982066	7.56168572516146	3.98422762417609	9.12761489207097	2.73159564121578	5.82673872863786	3.88819305694958	18.1778879722569	8.26135975467311	6.59542891117418	6.17378241066567	4.84831757459265	5.44245370394786	5.88735664923977	6.16911952704361	3.77553084775203	5.75193464409992	4.46858980704915	2.38139020206147	5.04794210133197	6.34310822826179	5.84686520690179	6.94965482197782	6.67860818095506	7.91522315249665	6.88192966221602	7.76876658048842	3.31869407329902	6.23753881634017	4.77770137245203	2.14968705225032	0.0	3.63331392103189	11.2978613889116	6.49187200635485	8.73475350135754	4.84606020956071	4.58328480909558	10.5645137619909	7.54501380400084	5.48523432044668	7.31630909961905	5.94018130621602	6.74745970743878	5.75421977200963	9.26487482330168	2.64953946407618	4.08339754172731	4.91932655007286	5.7458190272749	5.81599302027982	4.49711585025962	1.81696595517626	2.83798183184848	3.40282439327234	8.5176726783754	10.2051856678116	10.2912812618093	11.4178771220442	13.9586696273735	12.1964382098236	9.79397067165939	14.5152348702499	16.4798076562483	66.6025245719491	28.9293274798943	44.9685116014996	35.4058847755004	31.7537885199106	47.5821584305244	1.44915321589191	2.47280262889852	29.6117945198495	30.7462034010217	28.8496358706825	44.0860818613254	16.7874481457534	39.6443446490289	25.3158320080675	3.37991204126609	21.0527273617157	5.74152486088966	1.36054062318981	1.38620173722547	2.37218959752445	3.22166779758522	1.67389286254052	1.44816028803944	2.18998671068734	4.47046689185067	7.9368476030356	1.24383093119219	1.80391195561908	5.93051795816716	1.31751620716461	1.54278873615728	0.0	0.0	2.5985901317417	7.11358266153777	2.69011469518487	1.61107731109726	3.74201220031819	1.67327089128402	3.52072622761044	4.79356359219531	0.0	1.09333678980712	1.14207966109227	1.31433516865759	1.22123453529597	1.03138609334898	1.37435035880281	1.41271410230176	0.0	1.1490605268834	1.31082863235435	2.34429883015178	1.10978697237305	1.27572324730759	1.02572246364675	1.56183184718237	2.13610047067046	5.77418263344888	1.46027457417575	4.09418358494677	0.0	1.13868097357093	1.14047516352353	1.64434964313319	1.47561917361314	1.7877369294245	3.03606321312071	2.88781911018806	0.0	0.0	1.54625631196429	1.04826961564441	0.0	0.0	1.50610490299595	1.53223974763407	3.66819989962847	1.04916519522735	2.97113097394356	1.96104032092872	1.49364661884288	1.68226817568615	5.17860048464606	0.0	1.05940979448548	1.00917440816919	1.00978140690849	5.32623128695149	0.0	1.05308824290359	2.66745607661783	1.28364454709009	4.21704008988441	11.7544979742073	1.46447819113079	4.58550888340571	1.81213851479915	1.92592100090867	4.06963873724675	4.49993062643538	4.84826991369043	3.73717945066775	2.1650637903299	2.04140658731591	5.09465054064964	5.24245507993978	1.002031565415	7.68544858762577	4.85363554351389	7.3974773704751	6.67175445246026	2.33984664578548	1.98247235492699	1.34685617456992	1.64104763392014	0.0	2.03038975955381	1.03935003590091	1.08942670245199	1.80808564822767	0.0	0.0	1.21627488615512	0.0	0.0	0.0	0.0	3.77933644714407	3.52883236896994	2.28254193779992	1.05840224072	0.0	1.80555219636574	1.18816650581337	1.06187439052602	3.98775393912128	1.25478008828628	1.63638648054922	1.23635418045285	1.30765533031663	1.08034810878051	1.92909722517994	1.39041885506977	1.49504080179925	6.4797417057344	5.54886167490335	0.0	8.56030233035707	8.84561906702521	3.9379774876025	0.0	1.79411632320595	1.67341603884653	3.64144041025252	5.31272835378114	3.75099429217652	3.28179149797035	5.2800944405017	6.20562505125283	3.15544814130236	2.33475348739756	3.3841969359857	4.18469337553846	3.013756230739	5.20418824527687	2.06700288203005	1.16585915347211	1.00362453255894	1.29615067408059	0.0	1.03043601092382	1.22362284644069	0.0	3.25618101494466	1.81499845590633	4.74880015568588	0.0	3.99654888033148	0.0	1.74144094002888	1.49354864803178	1.81994192279999	1.64037955256334	4.21325541575417	0.0	1.33287083446745	1.21069199467922	2.72867649098955	2.01099321350558	1.7384057787751	1.05047264190477	5.29707436332017	2.16770706470948	1.12522642520414	1.63843458499016	7.9518181612697	5.99596808229891	40.6246249022809	4.38827519530572	1.55902527635379	0.0	1.04448018620736	0.0	0.0	0.0	0.0	1.0525256253569	1.03435767920403	2.11241127965047	5.09106376160912	3.46969226915918	4.84126401331571	2.76410717553933	3.4331390507587	5.62260784766193	2.55869487527696	2.41220843913713	3.57227703585161	2.55985752829708	1.33905629753638	5.89590756376856	2.30100761706148	0.0	1.86927819909366	3.74201419838629	0.0	4.51922982690616	1.39722334638891	1.58306402940367	1.29703691045495	6.85831303267982	3.42515769415821	1.85389246328287	1.27801874270202	0.0	3.94769189150318	1.18998796225412	4.15695940790661	6.6966185240888	4.53235856402501	3.17940717768898	3.12763329791958	1.06207650907403	1.06819651112113	1.10920550833701	0.0	1.43836757233952	1.40515964718236	2.35375217926584	2.04404245261307	2.59425928153641	1.18633576071855	1.39995675303267	0.0	1.05844243074295	1.10683630532914	1.15680280925738	2.17779866399897	2.9272453217961	1.0826876940508	1.82922979391326	1.08536445903898	1.08992780230832	1.58193148454542	12.9500428328381	1.99764571936999	1.0480925217628	1.37503052211695	1.25438016458295	1.13496985898378	1.61329087831022	1.28254132386752	5.55555928675885	3.73263236971571	4.26364993092684	3.94769067262863	1.50198694107795	1.26270595183533	3.36780910008701	1.33107995159526	1.17315927309546	1.52560468193058	1.58283911782432	2.6993386782504	0.0	0.0	3.86574563004934	1.22006231903246	3.74353682603014	1.94131322101948	1.83936924456813	0.0	5.20353654785317	3.24056010631701	2.57410213363344	2.8624126289279	1.53505118377417	1.27878068896948	7.39497244855021	1.30453713030973	1.87465448821188	5.23183485030806	7.03419997812142	1.41090802214811	4.07008743616734	1.60004389864346	0.0	10.721266372923	9.9211432918896	2.19581781754107	3.31617841775053	3.09781020955102	5.36015023155388	3.61579662548031	6.39146782117269	1.22273512882753	0.0	0.0	1.20543556005478	1.00014313988908	1.30600129153077	0.0	2.32075961372098	0.0	5.51416260813781	1.63789293279324	1.36271180806639	2.94085192168123	0.0	1.31523226357168	0.0	0.0	1.12331258153578	1.05220149914906	2.96180683591555	2.60902531054664	0.0	1.43961768359566	1.1831796450508	6.2688806446001	1.26746937756136	3.9796634387421	5.98000884112281	2.23622684078548	1.02825128953835	2.91270749019459	1.66010555012486	2.26072755185653	0.0	1.326836594972	0.0	1.18779969609904	5.36725316870276	1.87466278864812	1.84797712356391	1.61713591470917	1.53339298868977	3.86460486330989	5.63955408632344	2.16974692809028	3.46842702907928	1.8722466872817	2.13027567492233	1.61358496204801	2.94496266453702	5.34842745285125	1.06280062520446	2.8690672874262	3.49550052558829	2.70019028993708	0.0	0.0	1.24320017224871	0.0	6.78672776019014	5.41659947438947	1.75723768028304	1.33475717458184	2.90401934052951	3.73233534656657	2.40152026558216	1.24899172502102	1.90238614979982	1.11656114109915	1.34021040622282	1.08853979672528	0.0	1.16915716589859	2.49660661048003	3.77005360451438	3.92272802277488	3.70876503912755	1.20067573043362	6.17716353888035	2.07275251967826	5.60632203890291	8.07388273894792	4.67296332544888	2.44101281464559	8.82888816290192	4.03439856927025	2.77472655833269	1.31457331905306	0.0	1.56898082439327	1.70873625132509	3.18690246780129	0.0	1.33418648940429	2.08754309954566	2.29877443100382	1.03442213559028	3.24530783814438	5.60136068804278	1.30011940471289	1.26327177285954	0.0	1.50136438448715	0.0	0.0	4.8795741623725	1.25132773931893	1.28842367006616	1.47668811210593	1.66658298290759	1.93816344821742	0.0	2.64546401318911	1.24259040475931	5.27271227560777	3.41064077097296	1.63268345413634	1.81117867677205	3.62642462146515	8.23002118376033	0.0	1.43712043441654	4.69510970406113	4.36078749916394	3.0184589949368	1.89333224043561	7.91583099742507	4.14789290067506	1.38268848961108	4.81364006041002	2.0176928202298	1.46806507220282	1.81022294512207	1.6640272721255	1.9289504212388	2.29810755599232	1.35524182477517	1.22895473490397	1.33055597268583	5.26125624439968	6.86701506411164	1.32314769106965	6.16372694395155	6.38489021217172	6.52480311502663	2.59086782319985	3.76292732008465	6.5083469852302	2.28671167977218	2.32898324092277	2.85359192716485	0.0	1.01020261574881	1.51817537952696	4.19378898791444	4.08923534002398	1.55396614294928	3.14927763551063	1.09213264108532	1.93637196282709	0.0	3.9663363481083	2.54824092922401	3.39619416229996	2.4653807106599	1.34291912119071	2.63954349489613	1.01125067131619	5.48219771355832	2.56495830121898	3.82408199610776	2.75454700632594	0.0	0.0	1.38987220694719	0.0	0.0	0.0	2.76313809747669	0.0	1.00051313092783	1.10025600981969	1.0602651010782	0.0	1.09707626043306	0.0	3.81398583991154	0.0	1.13258335099264	0.0	0.0	2.16042935422034	1.13102649714518	9.2761469455824	1.64677994434771	1.83946065400522	1.00121615248701	1.07241938615951	1.47078287379818	2.46458889247394	1.26337663347019	1.00699813563741	1.05486494078765	0.0	1.39182505763538	3.94744005017487	1.56591712197052	1.86258091115846	1.93764542202775	3.17812327476261	2.67780493050277	4.10829445219246	1.28818948759645	1.01541784360947	1.68989451822703	1.11489335830185	0.0	2.24646968871782	0.0	0.0	0.0	0.0	1.29955085150014	9.9529763402181	4.8886480231543	2.41280764332649	2.56195932847285	5.2693428012013	1.83359727434613	1.15494115573062	3.50674034675835	0.0	0.0	1.14157987929265	4.9386303991495	2.70733648529618	1.72271715101548	1.82605517443097	2.00864759955149	1.19017959757843	0.0	1.14029884746702	0.0	1.00620374760288	1.7991973792624	1.03497282927013	4.15353995735023	3.34584562369374	1.33523570385159	1.31864010885986	5.3040389137015	1.02823815551532	4.34097888532177	2.82495164410058	1.43912852478221	1.2842217638564	1.20649293102248	1.03268502439206	1.84049301320383	4.04926804802932	2.65015434204857	1.01295895321297	1.48686409563776	1.4740041476684	1.57430588294455	0.0	0.0	0.0	2.90906161459897	0.0	1.17729634918677	1.20709343962107	1.0650051791257	2.13134306967489	1.1987259976496	1.08633521388983	0.0	0.0	2.22702393090403	2.34755917001198	1.93865645808135	1.00682425567753	1.02615449138854	1.00301418062773	1.00372940306441	1.2987006142469	1.04488879207279	1.0937588141243	2.507981900262	2.2124183887229	6.18234908838203	0.0	0.0	0.0	1.13306702376359	1.94666388976347	2.26247224417157	1.11283934634319	2.2124942198395	1.63090054286462	1.01600444773576	0.0	2.99803014609648	2.49402293983798	1.22284095077583	9.66692248055074	4.09216327614553	1.82206949668531	1.03086404373476	1.60956814606971	6.23587988952575	3.02227769750633	1.35132454125498	1.63030719767445	2.60613816877497	1.52331338542295	1.13878994417713	2.34109047786362	3.81246752815413	1.35640087824749	2.0849810503422	4.18628627637756	2.89965317101161	0.0	5.6462878367003	1.14182845299849	1.21019666900795	2.28923491117723	1.39298626481457	1.32600671793705	0.0	1.61498053540801	6.80542265782828	2.19990172323008	1.06873796994198	0.0	1.47098417267597	0.0	1.04103567809352	1.05134149986775	0.0	1.18258957772273	3.51969332465609	1.14952678224886	1.07910689341189	0.0	1.45258399909952	2.72678399613954	0.0	2.08824882110106	1.62938151139148	2.17479297063072	2.57588575254245	1.03791791115715	2.44278970162063	1.41295227446944	1.06296997299761	2.37290661498485	1.95986316432257	0.0	1.49030420454734	1.41230273278717	2.00821297368948	0.0	3.88758142827988	2.0143452069162	0.0	0.0	2.37962728763266	5.14026575384177	5.80980489792401	5.20045799626385	6.37105428130057	0.0	1.44893622104772	0.0	5.45055236914917	4.75379627234841	1.05454923441918	0.0	0.0	0.0	2.81142745306223	0.0	0.0	6.12885871376694	0.0	1.0437830606226	5.24970230986324	5.0017271679359	5.64920233523948	6.37521675041093	0.0	1.03782386617881	1.32609808663162	1.4704381147733	1.76343724405522	2.13048156982539	4.125346148974	1.09966415388584	2.23858947376188	2.03403467147787	0.0	1.40810274571715	1.01615199063481	1.88919222754318	1.92190826426791	1.25331180590695	0.0	1.0084794022695	0.0	0.0	1.04062356489651	1.07259147008684	2.57571162975588	3.55879152144091	2.94162590379983	1.20384685414896	2.23350939803622	0.0	1.48337193575475	1.02117288633722	1.10073863357964	4.46521045577086	1.80674326513328	2.54584052139691	1.45623844829408	5.22009284941602	1.57867024680959	1.71345328943393	1.28214233640623	4.68929192077862	4.04957739597861	1.27017757361338	3.94317067438333	2.94972169623193	2.10431689370957	3.68412219289088	2.1778629708507	1.13845476359645	1.9159559577645	4.43040414670931	1.49438250596817	1.91158576090139	1.15505088563775	5.41932710977192	1.11349017060018	0.0	1.07784837888054	1.87280411703755	1.52704858557075	1.32590880906321	4.59231875913289	1.42384167393101	1.10444602993808	3.40774468488873	1.05227183028672	1.15581885955908	1.02134777358441	2.04894750278832	2.10734331632744	0.0	3.74389768217864	4.83858007101061	0.0	1.72837058253293	0.0	1.98408012356415	1.44145103210336	0.0	1.58429000703549	2.09440455268627	2.04670252654883	1.06788865921727	1.86250775427382	2.30978208989821	1.20447276343494	3.33223835567497	3.47737178390185	0.0	1.75744363918719	4.08480888897487	3.38497730745239	0.0	1.1237524890676	1.37564563071258	1.34908681417401	1.11888169346342	4.04225187194584	6.69890010677279	0.0	1.27722685688049	2.00520455471259	2.35719101552166	5.5514137488144	3.42649482406429	3.66310955487797	3.74871251486115	0.0	0.0	1.0957007957712	7.39130317639648	3.97148078063308	0.0	2.22143741028392	2.23437572630819	1.08957612075048	1.50808305466483	1.02843780232519	3.56264748456212	0.0	1.282620757027	2.49183402724374	4.89360092852065	1.17445030649277	0.0	3.40571455653306	1.18649683955278	2.39416364297032	2.36794983969003	2.21922234870189	3.88697626810806	1.45706813853873	1.80506801529792	1.52938121240792	2.97708619030389	0.0	2.03855079724638	1.36859674914621	6.10838096316739	1.52341068993511	1.09682197499755	0.0	0.0	0.0	1.87259446252959	0.0	1.23502280175478	3.71433640717643	1.0793671861877	0.0	15.9356890317917	1.67230365950215	0.0	1.34620521158801	1.21350445596921	1.03495390379925	1.38046992022517	0.0	2.55741790269891	1.1681133207781	1.95968816811963	3.77584537693714	1.39104466851272	2.09374124966897	1.03604183956314	1.01283373694432	1.26183329499104	2.39586793780897	1.07773676734456	0.0	1.70938562349622	0.0	1.27036896900537	4.91940267693482	1.02653804354484	1.20733400526502	1.20632091996698	1.17338688354417	3.62150917463466	1.50873336856014	0.0	2.0764763096121	0.0	0.0	0.0	1.19022342759756	0.0	1.56060632709696	2.25982794561655	1.08188832760781	1.1551621021474	0.0	1.67519687468639	0.0	0.0	1.07621542036418	2.62271679534454	0.0	1.33562821521564	1.23385475301637	1.050635857181	0.0	0.0	1.00291045351817	2.30172191822228	5.53738760090689	1.34778990983511	1.03171716974305	2.64823828952232	1.11558901233866	4.03292508145275	1.46335643885398	1.98725086251377	1.06237227155096	1.28530510218828	1.06226857059437	3.8834574676925	4.36164180860649	1.79659512854707	0.0	1.15602329991484	0.0	1.49397952443774	0.0	1.05567584182419	1.89148894433806	1.50603706451959	1.12745518067511	1.05113214109574	3.48467638427748	1.83046240643976	1.42251070144341	1.62325538716695	1.28295221441885	1.46967272170995	1.71814991757377	1.43359050502518	1.67152995760971	1.01492282890417	2.22121886745097	1.32452185842358	1.38065853825449	0.0	1.24039095811292	1.09530143173367	1.72326252121377	15.2201214953489	2.25641878694089	1.01542954043985	1.35855222963449	2.33182972992493	1.30523897549531	3.11257919324084	1.34558784867103	1.22319988845995	0.0	11.2077033167539	1.11259820203397	2.08588584376007	1.58714758603812	1.30207639691375	1.22980844293178	0.0	0.0	1.65428777990852	3.64764996232321	1.19199569308407	3.53952323434134	1.86191715795994	3.0091122242078	2.6838749942384	2.7699904138304	1.64504623651234	4.22702550522705	6.58067003620965	2.07331997723442	1.13602792019717	1.78139359564579	1.1350665577408	1.14992571630054	1.01366774515896	0.0	0.0	1.01239743838014	1.64343239690086	6.2500100699188	6.60322230664923	2.05246843808301	3.17516324688527	1.19412817921832	1.29499098142496	2.22511194954427	0.0	1.41876737835849	3.40952025514012	1.44113913887986	1.15495904266065	1.19632635777463	1.01281901374626	1.24419739429465	0.0	3.31669668726778	3.46076557662493	1.08195681655319	2.48504951896783	2.19593155094359	1.16751818039618	0.0	1.03911074999303	0.0	1.213073869833	1.50082282493508	4.7522543486124	3.28421254743984	3.34594318430988	1.24863178800342	2.17117265790973	1.21740483924491	1.00707619355631	1.59755615458586	1.58713762290246	3.63125975162048	1.24280798813376	0.0	0.0	3.02526565049456	2.54629850138387	1.08546967188025	1.4956999058774	4.00803309834933	1.74235285456208	2.69290831239373	0.0	5.49740824852771	1.00194092387757	2.48923042675486	1.3959564960147	4.51850003927238	1.27824517090597	1.29658432608125	1.28012730930212	1.76118227744129	1.80676861701839	1.22996714277542	1.09403773678448	1.19865878509378	1.20355547002244	2.20935384370948	1.17294723162173	0.0	1.28553803558431	4.39861391202637	4.71920023312334	4.84649951507908	2.67894047461522	0.0	1.59232337812819	1.0059130999042	1.02703555581412	1.02835219613942	1.3853279255592	4.03656037368471	0.0	1.0458382302851	0.0	1.0191147619842	1.00075654077453	2.53001958614582	1.36666970887615	0.0	0.0	0.0	0.0	1.35109973245142	0.0	2.6569017116169	0.0	1.40311805228065	0.0	1.07865662547021	2.69333563734246	1.51423771786702	4.28120222852548	0.0	1.4574408141263	1.00132740298246	0.0	1.16513800275238	2.81174851186458	1.05784533997665	3.67611188107292	0.0	0.0	0.0	0.0	1.87448835072595	1.00469276208849	1.13882750104861	1.16119607258853	1.69401275981203	0.0	1.39437408871281	1.96225863766456	2.68307983596432	0.0	1.28875336565041	4.25220426384057	1.56858238045808	0.0	1.66364917496477	0.0	1.05091865846864	1.07834781678415	0.0	0.0	1.04267201804299	0.0	0.0	1.07131464626131	1.58955609800784	2.93430789270686	0.0	1.80698085742948	0.0	0.0	0.0	1.54206504699008	2.64782225611572	3.49515879606983	3.25948663656496	2.00924637152204	0.0	1.57316149646862	11.8628718652376	5.48934808092104	1.21056400453166	2.70462979444397	3.02205338913551	2.78840710085478	1.12785584229079	1.02161207323816	3.86617775157704	1.1144068645589	0.0	1.1401219191354	1.0109595195645	1.17122305017881	1.72836213407745	0.0	1.72656503802163	3.26575036550632	1.01945557529162	0.0	3.04066615538903	1.31726163719975	0.0	1.29072234402625	2.49926541669044	1.02821590308169	0.0	0.0	0.0	0.0	1.04508917653616	1.06780823945664	1.52895110350447	0.0	1.12221057524468	2.04981906459566	1.50909228846817	0.0	2.94485631483994	1.79266115840109	1.16116941550159	0.0	1.49267183424917	1.41707574155527	1.9565473411086	2.00418065646685	2.52278086739216	12.9190126389165	1.76753449011959	0.0	2.21736810543178	1.20364401589833	2.06546731412653	1.9783051328998	1.61240283875765	5.57294462761227	1.10765766727416	1.6474284132052	1.5408486923452	1.61830201012822	1.10479652559794	1.42059754404876	4.8246310362202	2.50417052592565	1.18116532119936	4.23082382001265	3.77943538147646	0.0	0.0	1.00435244076978	0.0	4.04343539002485	2.92523206051469	2.36473626043935	1.32348707119424	1.12146972653956	2.32688397874272	1.37397884535197	2.99253258607634	3.23733534161704	0.0	2.90611681991233	1.11831466944204	1.17415849762123	0.0	0.0	1.3447970433006	2.02157090428386	1.11705714349255	1.03339631833502	0.0	1.25865743616504	1.20298690597979	1.29386747431847	1.76822807502929	1.12594237757587	0.0	0.0	5.71788401339142	1.99081038956069	0.0	1.13147290489301	0.0	3.69099147973832	1.31628663183933	4.36642729238753	1.10648302119467	1.04370058930433	1.20074088557694	1.49567433968339	1.40665678853296	1.19762058073251	0.0	1.07373647125356	0.0	0.0	2.55463543616675	1.04689690828873	0.0	0.0	3.7315272579534	4.97085716541621	1.08069458025586	0.0	1.01326247607229	2.08602685841685	0.0	4.06639371562405	0.0	1.11954121765493	2.91625632432993	1.22079829467729	1.95428126460433	5.1528955499687	0.0	0.0	1.07631271818903	0.0	1.23822685866701	1.12862636108575	1.00326607909339	1.13442066902099	0.0	1.27120328792645	7.59399005302509	2.30032208249862	1.33493634374312	2.5999610394179	1.97674613134784	0.0	6.13414772756077	1.08376508069878	1.16193397115221	1.57725344906508	1.15678470116675	6.09902244793588	5.46826738443917	1.13007371592526	2.81121185528919	3.63193463179795	1.68002852963188	4.00518213725526	1.19634414200711	1.16204009325568	1.06152440949715	3.36624723328328	1.74248654483445	0.0	0.0	0.0	0.0	1.0203295622878	4.66001295445142	1.01119399755231	1.55082548068471	2.7881327583687	1.02753853275093	1.41009325283606	3.84608836285465	5.81398971293067	1.01571677637636	6.35543799009382	1.79523639023488	0.0	1.42990213066234	6.02917102189319	0.0	1.13330914229688	4.57072076455745	4.39074882630806	0.0	1.14355739123801	1.42534103410341	1.27550911378642	0.0	2.49217959293258	1.09966325808757	1.0576222371705	0.0	0.0	3.39517818942773	0.0	2.10853778864761	1.59217178135299	2.73236673435612	1.32401041469163	1.55834646466585	2.8869353724235	5.37486225557838	1.05593028324696	1.11788995354987	1.03675844207352	3.4691353906437	4.94184065627867	0.0	1.02260476029965	1.30252462467965	0.0	1.85948024845806	0.0	4.7018762576195	1.30124126267555	1.97330202760648	1.33722784131594	0.0	1.81707588431689	4.19030082627193	1.84238985795042	3.52819117318648	2.19532114451239	0.0	5.40673041620497	1.30168052526715	1.09816316259025	0.0	1.01348194768423	1.25929039933651	0.0	3.34998235917394	11.0288131036577	5.39288272279649	1.23044474893447	2.04989456807054	1.90898796729375	6.00081376418828	3.52699689890832	1.59460997354287	0.0	0.0	1.11038524321406	0.0	1.03517575299894	1.6405489758302	1.12130888474499	1.44294343487026	4.42914903175595	0.0	1.01922400947298	1.2881328716889	2.40017636494639	4.34376312328998	0.0	1.91516597237309	2.17839462008067	1.32398113763918	1.53785370913328	1.01475038968016	2.23624202316237	1.33969534118895	1.37426343968102	1.21125779096971	5.25158133502403	1.88351631781297	0.0	1.00238972595242	5.05580900759954	0.0	0.0	4.48015525614814	0.0	1.10010570444191	2.20829074412319	2.44531847471758	1.9003452326654	4.24419648219301	3.20524660968424	1.02849968536566	0.0	0.0	2.79239715358549	0.0	0.0	1.16998884824246	5.12273240562605	3.23098468108233	8.01832191546533	11.3126667180502	0.0	0.0	0.0	0.0	1.02393861900224	0.0	3.51997627569212	0.0	0.0	0.0	1.5422416999904	1.09127775525979	0.0	1.08568734527988	1.46422244792135	0.0	1.69484563444946	1.11089212414958	1.33225074928002	3.60668948047998	2.7683851894389	0.0	3.59439591471128	0.0	1.88252079710166	0.0	1.04071523968869	0.0	1.89317098887718	4.25030394702437	1.41460033072326	3.8048071403389	1.82692031726075	2.38139155866068	2.12424269357687	3.30970402034088	2.15541525418829	0.0	1.1144123823181	1.16410909105178	1.06093446378155	0.0	1.26568694240949	4.56539108267946	1.03464009860823	1.40339692737995	1.31607538527743	1.61643075850645	3.39726270168028	1.16771050142724	2.06357437448175	1.22530665942479	0.0	1.56951051347536	2.15260761536954	2.59947837057987	1.11467684453348	1.68320905804214	1.51395380236022	1.23211166214957	0.0	1.63032847830417	1.97432501052854	1.14832210503941	1.03399727995726	2.77869821364471	4.9705454513906	0.0	0.0	3.61992853455991	1.53924193339132	1.35356014136901	0.0	0.0	1.08509643000412	1.0595024459813	0.0	1.74170394708056	1.28127240585274	1.62750604086272	1.18516156176281	5.09374638849972	2.56525769067907	1.26449318318091	4.25533855729133	0.0	0.0	1.09326796719779	3.177578717014	1.25867652826177	1.72255961727237	7.67432060488588	2.83707980171185	2.00610376220774	0.0	0.0	1.14192719405827	1.22915236464288	1.96318231997653	1.10367342080051	1.03895140534871	1.07189314875807	11.0434820543204	1.42273368999227	1.02271828314689	1.10818225402124	0.0	0.0	0.0	2.37548218997597	0.0	0.0	1.27730611725771	1.2352474823453	1.16893187367344	1.66429897076474	3.35595942188367	5.86579926348808	1.86155718799911	0.0	3.2912534421154	4.77735775957208	1.35418312623267	2.82101652919809	3.68521225452743	2.0961372902948	1.2777584645722	2.38997854293209	2.54713793074788	1.45166625863275	3.37799462187455	1.19747392136	2.21848924492169	4.90700826254948	1.00349323618282	1.02420804555029	1.00900270291431	0.0	1.13130160181758	1.07468522566616	0.0	0.0	1.53323171315046	1.75365319068196	1.22808656292392	1.19161809693016	0.0	1.98553962112703	2.9564128059608	1.93223812744759	2.85062778546652	0.0	3.62335818980193	1.3879765240956	1.02912738665922	0.0	2.06482268213593	2.01613560958403	1.08795666587988	2.01734093811749	3.18150059196047	2.25859212404705	0.0	1.88566142665778	0.0	2.19899470327191	3.30414576068781	2.53410817472246	1.06607588626294	5.83584651115134	0.0	2.1392212048339	1.02674083123305	0.0	1.11855358669226	1.05442553436513	1.08977968494222	1.35987435547669	1.33051907690736	1.37716722398444	3.69860892654016	1.04562978301449	1.03137661890676	1.80848646373966	4.30575607426332	1.20157107657068	3.13167432018202	0.0	2.31838302586164	0.0	12.259958090527	0.0	0.0	1.449386062153	1.50652696949333	1.08059113690087	0.0	4.31240843934186	10.7336228427581	2.37935721510644	2.33539289573408	1.61348913756424	1.176939869294	1.09038446940707	1.55534120051594	2.4118748546146	1.36963077720379	1.45233877469025	1.5820709062586	2.13945707196769	2.08947426489587	5.08103497025516	0.0	1.49880666621885	0.0	0.0	4.43775279009384	0.0	4.95350705311756	2.62852527497151	1.62503814203995	1.0116067221435	3.21526183652509	2.04821026213609	2.57723947949167	1.00033313930714	1.01552574136811	0.0	1.135560570579	1.53124203635558	0.0	1.38283726926749	0.0	0.0	0.0	0.0	1.76730381905876	2.64708874332674	4.03210702629406	1.06553150869135	0.0	1.26305324766556	1.71365896315694	1.00293385092417	1.37503472116587	1.77384907099412	1.26231956398829	0.0	4.57533915188447	1.18614937482846	4.71509127175301	1.68740091176844	0.0	1.91640370053214	1.28335526455677	1.53654608885467	2.11289888528671	3.80348176322633	1.16851334630069	2.870533878221	6.41374117394054	1.9249575912954	0.0	0.0	1.15172048988365	1.67070083061629	3.43899515138992	1.18037383898769	4.6813837960887	1.38082725829062	0.0	1.7835579993987	3.01806807231976	1.94625715346411	3.16819477733305	3.35384100610641	0.0	0.0	0.0	5.33394271485969	1.32560662177379	1.07409780381792	1.044229734287	0.0	1.27519781612589	1.90402944952514	3.62680088870079	3.48045993604846	1.23661434880074	0.0	0.0	4.18870622840093	3.99939571588431	1.02186662767506	1.21845542331567	4.30925129960986	3.13470304218874	0.0	0.0	0.0	1.14657325682344	1.82913219061363	0.0	1.35002875088992	7.22625118342362	1.45493652846668	1.49201392865344	1.15359614477888	1.2761877046673	5.70855682571539	1.24005522128922	4.18635236654119	4.12418478954734	1.04441223957855	2.54312425077795	2.00841755237645	0.0	3.05060623638273	1.57859693659448	4.61410245276056	1.26282737755152	1.70875182785106	1.08198123758899	3.35156872239122	1.00401743855111	1.08489494498415	3.94191294356155	1.23673221840259	3.16539312445718	1.25658535466573	4.97214499322282	2.72920379247892	1.97863638210237	0.0	1.55702280748564	4.35254931376554	1.66453688807171	1.11756154733228	2.92932813128213	1.23116086784817	3.72906881587649	1.50354720233761	4.44916721101944	2.37181074297828	1.7100318287772	1.54058071322858	3.71132265325242	0.0	1.21235041076827	1.16461025829942	3.25323729356454	0.0	0.0	2.68795328021121	0.0	2.30033764001641	0.0	0.0	1.16462491397109	2.71205051613881	3.8395018259942	2.47660218713245	1.10619071478431	2.47020233801991	1.22076404792815	1.11916776522616	2.10317277937957	3.55796114637583	1.33896331079587	2.35166303083804	1.12085035895715	0.0	1.08042375741301	0.0	0.0	1.27549794991288	2.56045266671937	1.25344733832704	0.0	3.12310907612177	1.09518371346271	0.0	1.10043574952841	1.25454670348792	2.02654561040451	5.32565264890957	2.50389170024038	1.09283851327425	4.22384183018552	4.97319631867067	13.2867216506772	2.03495749791371	0.0	1.22622700142294	0.0	1.05391896152925	1.6862585697985	4.86835475221654	5.32824499298878	6.36941411469944	5.20831261123639	1.49225610703319	1.95337568234609	1.28290614244583	5.78756797593123	0.0	1.68973980855554	2.57263410870234	1.56628006883964	2.19360856430173	4.25386493987551	2.86136103484238	2.65468359758363	6.67329206055423	2.50307783552659	1.26546014193372	8.28914625913023	1.06636694162954	4.47074791530164	0.0	0.0	2.01898051082232	3.8342786261288	2.48994264608337	0.0	3.67701217687459	1.5183392607611	1.2373061428643	1.11589289525665	3.63771887669322	0.0	1.05434479919428	1.58355881128162	1.14880927898655	2.32567923657682	2.46719447319953	1.75132925668919	0.0	3.60532381529981	2.03443181153802	1.39236378637169	0.0	1.4714613267954	1.01095178603438	6.10994583310924	3.3274941957964	2.4527926758826	1.73329113133158	2.96717679771299	0.0	4.73837211559039	1.11027927020485	1.16566476127728	11.0170950214742	3.7262772996263	1.38201237082137	1.71782470285368	1.24319571090561	1.7540039502018	1.69025724415685	4.67207013690519	1.67562224243702	3.61547731665586
T4:,20,min,after,stress	1.25703814439769	1.27116622091945	3.52450799205448	1.38226967308252	3.75482441050519	2.44883773505551	1.06232239529228	1.94178388596423	1.27815582858217	1.01953602345877	1.67746294199932	1.22620645399503	0.0	5.88087088086015	15.9068689041295	3.95251233496389	10.1438636448432	4.57219461346213	18.6488726981569	4.18788986428172	2.63170200797858	12.5998544366493	3.34269222949029	2.88683312724113	3.45295447184679	1.24835320827179	8.65762396247407	1.1857829126151	1.13283655607093	2.56712277738612	1.24807670531734	1.08132711956808	1.07546442006917	1.58054839728961	1.47229406097704	0.0	1.38147311357256	1.64266529778988	1.72603911065631	1.62298315978529	0.0	1.22544761309156	1.05088205460078	2.43985557186793	3.42557678585945	2.13755505500303	1.26454210668447	0.0	1.52250389242394	1.37628491747327	1.36054610332408	1.31959381294284	1.72552667476089	1.0834624628469	1.16041210260058	1.06467119036791	1.0822541532659	1.07261601743377	1.74618647799327	6.51441666061218	1.78861831872893	1.12790972427939	1.20545114498818	1.36396878486886	20.1776581619396	1.62065860748264	1.90470870855559	1.40403511488667	0.0	1.5207937598824	2.72620958898301	2.91925691040735	4.55969204891917	4.47188436033871	3.96088904780477	3.81265180214199	2.49965698116887	2.96919803165641	1.10222241771776	1.05282643908941	1.0528098634458	1.28887863062848	0.0	1.5093650564621	2.54993754669657	0.0	2.81135203433011	5.32154265740207	1.08207750326655	0.0	1.65402164959495	1.35064878296722	1.09572572463374	1.09226430690789	0.0	1.27357881876999	2.0950769600071	2.57904052845361	1.18273284683961	3.38459973796462	3.58967826838219	1.35670036329924	0.0	3.62606834120626	2.7059663948919	0.0	1.28284169830271	1.00113418490442	4.37046250055191	2.29304874861363	1.19446221744407	1.01964559954784	1.3913875067587	2.27023421751263	1.27622538487232	1.26161198635043	3.21191523335692	2.01761232137635	1.39061952001603	0.0	2.81716400787914	1.00898077731031	0.0	1.00375320295061	1.14202703893687	3.85210562941493	1.12575011732071	1.17362043890094	1.32903353246455	1.05718151588371	1.25536044484712	1.22044571940263	6.13094986992452	1.28151379643583	1.57249668271953	5.38690350438042	3.73078899241984	1.18457037347709	2.81147045923614	0.0	1.67779637911283	1.07792416890181	1.02142898622207	1.00083535583255	1.56739169585984	2.10094862173345	1.06596845114908	1.78455694346949	1.14477828459363	2.07661932327418	1.37507192052691	5.68643683481728	6.94842641981876	0.0	2.02714158553514	0.0	1.45547562095254	1.36404305610978	1.57443948083284	2.37605089621528	1.16599026245077	1.00228270370225	1.15011201481073	2.43196528510839	1.10357862707335	1.04497244516333	1.01936621321173	0.0	4.29817440074938	2.30540304792838	1.98480041841791	1.76790308808925	2.28817795399421	5.91643030649207	1.29504711959781	5.88013149048507	4.62955508805399	2.90840070071464	1.81346082624816	1.00997267066543	1.02455577453841	1.42377461165896	1.68702133557484	4.56571480948169	1.07617075756365	0.0	1.93592750016378	1.07476718710661	1.68878793005536	1.75597482986341	1.93969372899583	3.06397993832248	1.00034659774414	1.35795947740144	1.02336993371028	1.77022795771394	4.45827131356973	1.5967061630872	4.75116118294238	1.27932440227431	1.59367512575245	1.97222040874323	2.04143119110108	1.62088153035072	4.25061362868075	4.76499882632445	2.38168079241973	2.3783157090101	2.13893546403793	0.0	3.68779197989044	1.26022428667233	1.39430896051568	1.14236802902429	0.0	1.09904831143257	0.0	1.0481669408581	0.0	1.01944666648675	0.0	1.00233133787226	5.37345258274087	7.61005571912808	2.38732578384369	1.96276608965193	5.31246821716182	8.20894707838749	2.23349696782499	6.41664329204365	4.58789215546393	1.39867943128213	1.34621938138748	2.98138343079462	1.64796696467633	3.2307441615016	3.8259249661803	11.0880022708805	4.27215525393395	1.80157237875921	1.67169485773691	0.0	4.29042171030446	1.90439801264076	1.25575203974133	3.87880028591536	1.12167438796782	1.28302803105005	2.05216592771073	1.36130723512826	5.26931322607449	0.0	1.09427377438911	2.14865002202829	2.74808865011088	3.79699072913168	1.16852619080004	1.22102948688322	1.31401955472112	1.45019183061642	4.17925380773584	5.06029095030404	3.85858742689667	11.1480028384993	5.22361914904984	5.82808597122383	1.26390491669649	1.13459178643545	1.25093764220831	1.11326035973204	2.13312933493849	5.04741703471672	3.1035544695223	5.4159003202525	6.38075179319296	5.68824826646886	2.16408001903873	1.75945074591646	8.71034529216412	1.22103706785262	3.97717672852954	1.32676393117753	3.44847701390131	0.0	4.93534138005689	5.04220961994295	1.31290786011087	3.13468060085955	1.35196895565791	1.49963682355512	4.23237856826146	1.32952660681191	1.07443211618342	3.02962712524191	2.21487987531093	0.0	1.19411993369677	1.01225571117615	1.74182840757956	0.0	1.40279602542531	1.12465365891883	2.55491932968517	0.0	1.41738816237854	1.15824292894893	0.0	1.51135429761576	1.39176958845119	3.02137635862132	1.46196208751371	1.80305213901397	1.17671619918785	1.86680063679965	2.52538170155201	1.25803095040411	3.94230056924588	1.22049377672276	0.0	1.1354096807486	2.56492403030519	5.50782952125977	1.04421613078903	1.79303765329449	1.41636732346352	0.0	3.40529165767774	1.32536498074954	1.39414867608033	2.41870747050099	2.09182801948368	2.21958122343317	1.1439223328616	2.18470565270759	2.27896941112598	1.4932362330407	1.45062055279974	0.0	1.21727118981763	7.37082798948611	1.33552492372742	7.04179767594513	3.76417429624857	1.56617596363903	1.19546274379654	1.55429966306652	1.19835629815236	1.98740938463025	3.07423819449189	4.0747006291237	2.49413094325028	4.45247080984405	1.04675162736202	1.33953171614473	2.18476078804905	1.33282120918514	1.5116904357976	1.24785278237334	1.18639848478598	3.16960368845877	3.24604276605378	6.65030053048903	2.22630835808764	0.0	1.17751825324421	0.0	1.38742819651007	1.30141228162217	2.21549648006605	2.67066520190189	1.34961794076468	2.03907129460178	6.09512224109087	8.04598821991864	5.08020358095978	5.03910925294781	4.61767106147466	1.99752792444804	5.97620862836286	1.1678232929146	2.57218682546565	5.54897379882396	3.10204790293416	1.16393486176606	1.76424319719752	4.94480430885619	1.99102261027411	1.3248782586482	3.00494124620728	3.05231354190597	1.92736131371331	2.86825145976312	4.23383789135256	2.51598025872342	1.47165065904028	1.03893886217858	1.05744548455328	3.16970915912861	4.58855672671437	6.95632902369501	5.12595191759764	1.2642484882846	3.21715208408289	1.2440780819228	1.10436938923259	1.61489102430833	3.85518923606035	4.3974218390041	1.28636658343794	1.91948491330673	1.001464429296	9.24151723629592	7.68368645235859	1.51092818523882	1.26114193140946	1.35511039046539	4.25323832858386	2.84195499447268	5.34971983862645	1.34058586769156	2.03344975370435	1.76191035751145	1.27758587815877	1.00597921274176	2.67992080531731	6.34658919008445	4.97261709265484	2.08278474291014	1.62604508697388	1.00854988610999	4.76545388779405	4.31972191965414	1.21390824535736	2.20387969931058	3.08076206349225	2.28163099545223	1.59815415378736	1.72113731081104	0.0	1.01060683562906	3.72065377731864	22.8938244213403	1.56632260963432	1.58032787846666	1.7711963702008	4.59706129872609	3.33293593896473	3.35642565671155	1.2130745139161	1.7117499158867	2.21788388486083	4.35250949901262	6.73322891325055	1.2727466010407	4.35462451003237	3.41494555270308	3.50017889466201	3.16406398572265	3.25644405288293	1.27767091158226	4.9811520795721	3.20823987470691	2.78841501952987	3.90252569769398	1.0244886998615	1.70980641148639	2.22823958482517	1.57215027510233	1.57649270518755	2.02484217212819	0.0	1.46170418192851	2.83996649566383	1.29289792257784	1.94783490719223	2.65732857037845	3.98333991429684	10.000239849454	1.9220741324865	1.24236525280399	1.84097044291373	3.54890160583237	1.22227007015653	2.66329782776719	3.50853184831335	4.37210824776784	4.59551301195638	1.88750737800755	1.05826466569041	2.94992548443219	4.27254317508934	1.00772659914035	0.0	3.22041107079403	6.44849481505502	2.58832826431029	2.02847430572223	5.29961816907415	1.15426995672535	4.41053577383703	0.0	3.24515584290447	3.05787484881627	4.09833595270573	6.55770090461544	4.0224574673689	6.32544570661142	3.09426132136742	3.82811598390471	3.25721208352329	3.53751063416283	1.63458626792316	5.12544008649019	1.36195649705846	2.35916667045922	1.24663264202294	0.0	0.0	6.35569223453424	1.01127736152861	1.03122019129135	1.19419521473456	1.23542114189626	6.77460281827692	2.81654428608787	1.70039902319885	2.93580842213409	1.87689356464435	1.37282442092992	3.36159893517959	1.13225866817447	1.0870497671211	1.01174340572163	6.84721388304856	1.84126710204999	2.41796655417895	1.58931114185527	1.61719218192793	6.11421871372152	1.15066118009007	2.10804617325966	3.47847614688158	1.44784978115466	2.44626168305587	1.52063212646244	6.3453703354497	1.04044585265573	1.05764564104128	1.01115480385219	4.46259395845221	0.0	1.02349191728567	1.19509287670287	1.7844326382605	2.1072692337769	1.96120898850831	1.11013802671013	3.99119211990163	1.67762444548089	1.03262707596631	1.17516933499879	1.48537605469618	1.0885638866772	0.0	2.21130873454098	2.54265427249663	2.35287057841618	1.17065319847023	3.54352745962153	3.67032573461164	4.13253831702389	0.0	1.09563726030114	3.11656905548079	1.09422661223404	1.55502300488049	1.04951104181193	1.79979444429876	2.38630349710351	2.62631574627182	0.0	1.33829050510735	1.78075341154811	1.60174875003639	2.18715996761163	1.70130502607084	0.0	1.2314783884812	1.44593257424777	2.00193849097564	1.36713238148202	1.319789265959	5.32071602646098	1.88881612902668	6.58157571336139	4.24705278837906	4.44105405071616	7.66557961082354	5.2011233514828	7.30441708304264	13.9613056818312	1.83241049256912	2.08145785649919	1.50763554731003	1.13486399604657	1.14957022609564	1.84473923137389	1.14690656900827	1.92663997080564	1.79521933092176	1.29185012294317	1.09958448096208	5.00523515622866	1.87741260113842	1.16438584432671	3.87179000398967	2.21113389568784	4.42167369710509	2.06760550012297	0.0	1.60846877448081	1.64110976622198	3.60329590242716	3.11928869007187	0.0	1.2180643566131	1.8357096833037	1.67944817809091	3.4074263343128	1.42359249776779	3.85860642892117	1.90285578988636	2.14862156656278	1.15313402631418	2.50548036195377	2.11604767894858	1.20506345175596	1.00324746601312	0.0	1.47011382959984	1.07907177963319	7.84727523797135	0.0	1.0991288954604	1.1641491634399	1.01723789087841	1.67517032627036	1.16976380787827	4.27370998148662	1.50403498949882	1.34228476990855	1.79095940821321	2.4186049710533	1.67684682630459	1.69534152000849	1.06967616824787	3.43266353009527	1.10861367517028	0.0	0.0	1.10663337738319	1.1466803458068	1.73424238857645	1.4264778002155	1.39432780479604	1.16232758915316	0.0	1.17594217114849	12.9852567039966	1.2050538233829	7.73008315014434	4.57530819742451	3.43284263684462	3.09534199049975	0.0	3.04103244665641	0.0	5.28150151596397	3.71361591859318	1.12879909184931	3.63294506603078	1.02950471152242	1.00003370056828	4.27365047847944	1.55525565324497	1.51296386699728	1.4095395764042	1.08630382720007	1.00862277512805	1.44217849164145	1.38456177999788	3.25976302239287	1.31717352526991	1.69162097108895	1.03753834478934	1.09986891937474	4.44709640314921	1.17368430665699	1.33540739956578	2.49993993077198	1.13313580794686	1.41757873157732	1.13524386384016	1.20350297481833	1.04323048076659	7.6110736034948	5.18404218401168	1.07026625761134	1.0804103787306	2.15167182177875	1.35810317251852	1.00148357933345	2.70490076501998	2.39677044523324	5.45620669886038	0.0	4.358942930497	3.66765356795197	1.69872572173263	3.66299423315366	2.2545542825439	1.4811527527169	7.92623367315052	7.04006856221908	5.66495520121152	4.70358024910657	5.1855763893431	6.86776324353954	2.26689540265841	5.67795052342835	1.07392849653373	1.31206464389178	0.0	1.37830717712475	0.0	1.17048064611652	2.09141583728247	1.43536155945469	4.23021313611073	1.19200128091811	1.26759384106366	2.34120740006173	2.87096949577349	1.44164070891237	5.90134512375385	1.08345533896347	1.58643233886526	1.24595907475378	1.36605787737956	0.0	1.08898866976676	1.55673015370673	1.12547078841211	2.94787149908402	4.04356450755831	0.0	6.13732162328693	1.34869086383175	1.14232109372774	1.09114233521424	1.09578105131215	1.5185665143049	1.31634664789191	1.40048675757642	2.98075970436127	1.53583287925005	2.5928083980508	11.3007270384065	5.97772728603228	2.31640950411147	1.75644644844516	1.0006896359816	1.68183500328379	0.0	2.51650512448941	1.44429083087722	3.4257904217015	4.37780602070308	4.36748375584284	2.53134317282351	4.28555126652126	2.24037140461948	1.26108744454188	1.27538909720125	1.01001789251235	6.34321379645232	6.5857617416173	4.91760685655017	1.33722031028379	9.52146531032196	2.0943968252155	1.17075874194104	2.35999592327974	2.0364983954716	1.85665235844635	1.5558583995378	1.5621083338736	3.80826023763542	1.06093448517804	8.16357860032932	1.39112152368995	0.0	1.17051508267949	1.54851096797088	1.09753259341299	1.39376463707213	3.06643003670191	5.46793649417459	3.26563211574263	4.97294525332157	2.42524715331756	0.0	0.0	0.0	1.225246299023	2.77136536164378	4.18478026577531	0.0	1.06529404298131	0.0	3.66717172834679	5.38029060396786	2.37851615370575	2.69321058022363	1.08162834517094	1.24989438849904	4.8110044897104	5.58796675760196	2.24603518876301	7.02625939136131	9.37784217486206	2.46430130842082	1.16090287916792	0.0	1.49545874229211	0.0	1.02227115979644	2.104922978968	1.14092587554047	1.06783658248597	1.17873922119584	1.25912793371212	1.11311586867204	1.05341091661478	1.04738066105389	0.0	4.14245406509525	1.53364736097219	2.17395865975351	1.22658274774092	2.07529241967391	19.5499470581515	3.20816519969795	2.82572762568332	1.54285930430987	1.12978186426239	2.0705882163278	1.78883437522276	1.40607678229009	6.07365950365658	1.22466230099704	1.69990680811082	1.53964893653865	1.09324343368855	12.4080684433873	2.09334347841864	4.06010120732649	5.37248645345833	5.43341969055177	1.4358741236925	2.17070292074674	2.64641290881375	1.15545638825784	1.04384800779897	1.1368604874625	1.35277400477576	1.11405932834138	15.6591884012135	1.75132408370689	8.72099504609634	20.400733258274	1.37127269773072	1.6206762699531	1.13930959668138	4.18298082036114	0.0	1.07637218948125	1.02000482803066	0.0	0.0	0.0	1.20050555065437	1.16333657693317	2.04427858827674	2.22244814196358	1.12281874692291	1.64480984095312	1.02490303710824	3.58713641966659	5.32361122768568	2.58986042322385	6.52466253104437	5.12382726784644	1.66242968336882	2.51981088553619	5.80630683244561	2.74308854148589	2.10625706676793	3.49468820155074	1.62718866591803	1.71025161642625	4.35982554219353	4.04439562773519	1.43706111750005	1.64588353269454	1.50617977957711	2.86039707214957	0.0	1.38773420056899	1.63995106781986	2.99814575576403	1.52999101364567	1.39249073272455	6.99148653285948	5.06465181482364	1.89905723839351	4.71656748044135	1.0023578589052	1.16259187800073	1.71953616118775	1.63075870905868	0.0	0.0	1.67608920388793	2.9691384830385	1.01353463115629	1.06546628902834	2.45342033728449	1.05543767896928	2.38295544243479	4.12247971162759	1.17049603664666	0.0	1.7316890395521	5.39731094170742	8.38969027803301	0.0	1.40978938779316	2.12899428976498	1.43845338654227	4.15129066537283	1.83092486216575	3.23855848213058	1.05642992969562	1.05424207592015	6.57552447897967	5.92470267351645	5.73243095813257	1.24027718827781	2.59556859399147	8.88501960333227	2.15421714170234	1.25068560757894	5.57064044149598	3.54274709454277	1.34069340165185	1.33596069834266	4.69231475153837	2.98299330379829	1.01827056411304	1.00660890313913	1.09238642906207	2.02079363187937	1.47751584504628	7.81456120351419	2.07807383391423	2.28817959804203	0.0	1.687109421397	12.4919045858513	1.50272901051528	1.01764070844383	2.53004795227739	1.5845344553671	5.36194497824282	1.27520127933406	4.27613558678693	2.03338742299678	1.77962534340712	1.51647392179223	2.16889964080758	1.3638740808486	3.02657472281245	3.54089173943193	4.48124843475042	3.71078923898105	4.37274593896247	3.63055895948712	1.06582758933586	0.0	3.74564736062462	2.72057922978917	1.83425967803377	1.08376548628561	5.50293572815053	1.09437815015559	1.32898337854078	4.76848587550593	6.45461042724044	1.77398509038816	1.54908097005979	0.0	1.56048050854839	0.0	3.90688961530924	5.91628596484295	13.2405773837414	1.34512362144724	1.1371108355474	1.12518355307499	5.06435665284515	1.52404740568615	2.92844484331044	2.48654577497737	1.55468499731874	3.00597058600763	1.30507726882505	1.81822846019245	1.81281062813385	2.2241200115232	3.24791266654425	1.38333292504301	7.90302196440747	0.0	2.51253477325367	3.9041978076839	4.73144782381687	2.17946059161865	1.12029316983001	1.81663076995489	3.82620568557122	6.80741238953387	6.41149677804498	4.96002163856887	5.86167600656838	3.6315535134508	3.75128928036551	1.19238294471904	1.12079847876323	1.19823277782881	0.0	0.0	5.74781954920708	3.56942547901185	1.42398664760399	3.04726440340515	0.0	4.09053899315038	3.71943824725124	3.953925598814	3.22112107434938	1.65934301661985	2.43874097502684	4.2505864929335	1.66932292707583	3.87714889472594	1.94064228250221	1.67171435721551	1.79317017802448	1.26713617250639	2.69603545164011	1.2424839575142	1.03557032003142	11.5141928509897	1.50702591344278	4.00362800047127	4.93948605084862	1.73059851652514	2.02611733025803	1.32775745818409	1.10136335677481	6.95061276317907	2.24168081135886	3.36656488075562	5.31710920618816	18.9807726415199	4.84931988736031	0.0	6.18430878671766	2.71766573631433	3.87196497674128	1.86314595384993	5.24034972214081	0.0	2.96855678915238	1.41876183214135	1.2806212652324	1.66804882796674	1.21944132664419	1.10718348367489	1.01502357233649	1.07065308321065	1.07008601626566	1.08548245326789	1.04818064805662	1.23281616053805	1.08229821996271	0.0	3.02442599665083	0.0	1.0333016971023	3.30182723944133	2.61372479747358	2.43142756955824	3.51512532758883	3.44789402722083	2.03236908924654	3.61655513609647	1.64918980889372	1.00821367621541	1.34601882073516	1.97246734955641	2.98643885673049	2.40550842103242	3.93941495007586	2.86457996236147	1.14840810388288	1.62457154173882	1.91273679877761	1.10817414631644	8.95001850150141	1.25903762266965	17.9235637575429	2.95384936787895	1.14137315735187	2.43690373809017	1.58770391088752	4.74488335579692	1.55412103880638	4.58360806235306	8.30606528829332	2.93454839893316	5.04338500947842	5.46897188268931	3.23613000033222	2.80118939204814	4.96998508605609	1.17039648943419	1.92228546224567	1.85980692430606	4.08757558117213	2.52155288728619	2.8771488562893	8.6472816139034	3.54420224899589	20.533838991994	3.58929319630439	7.14521626057286	5.29992577921872	13.0943055529236	12.7968988433592	4.27811376057881	3.68714872673792	2.74784621438155	1.93516003671382	2.2901846134788	3.60210251024585	1.8598554509451	3.45035964128564	2.02941803382756	1.29961513443717	2.12029636128181	2.9203399194052	3.04367250361881	1.2876227017624	2.07915558563733	3.49637586562906	1.15803793454374	1.80220594087481	1.76687450853912	2.24908418398077	1.9663971445008	3.46412465900023	1.91663163299848	2.61459129737545	4.17705122031445	0.0	1.89968954018584	2.02466238161286	1.24084646559054	1.25511904875934	1.93018222012684	0.0	0.0	1.30349106535179	2.5351440530271	2.17870767748763	1.34910480236043	1.33413953197559	1.85820845757654	5.87014363358292	9.28477676100565	1.16232189378337	6.40193364512316	4.72062876465511	1.62522647122734	1.98839497068558	4.90919571203327	6.98830282867309	0.0	1.31411895645396	1.98043945132444	0.0	1.82939494435962	2.93705493705027	6.63113473821637	2.60740800304456	5.56453515670048	2.98241469948681	1.07260652031718	1.09301531409519	16.5555403143174	12.0351531793337	1.14752000421726	1.26651397987632	3.01878982411437	8.81122402388301	0.0	0.0	1.30504688457746	1.20563383217002	1.43960309545983	1.30460034970439	3.22345319756324	4.13814729264204	2.11239767683245	4.90700322012192	3.41599191463476	17.2631369509719	2.01021350743568	1.19923388781669	0.0	1.26889283929665	1.12136128752147	1.34164903613041	1.19822736432789	1.37833105115282	4.56754393139593	2.17256719055185	1.87918222127132	1.38484423639671	1.10814434788688	1.16511335517085	1.28860803280772	1.07443600618233	1.20197817993651	1.94516733536017	1.4541937648525	1.02592718234386	1.06728545766388	1.57607837650527	0.0	1.64211717706352	1.8851580603955	4.06846856144959	1.16050438229951	1.04983733820282	1.60907278523592	1.14704376803347	1.30976124536322	1.18520037671213	8.55803302684922	1.45231489195926	1.60407675454056	3.88985485335765	6.82367393971892	20.1717564362501	23.8674520267816	1.22990947780855	1.0491844967981	1.44340461986492	1.08196694561478	1.31976488765008	1.00506625377871	1.256872449275	4.93899342379653	4.29446011062178	5.00218294756885	6.47048452363434	5.13397848647688	5.39577911627199	1.12498332203306	1.00294831086113	2.24867271395735	1.5113724871612	3.12368636450765	1.52664792239315	1.63989229770715	1.03701268543945	1.89973809477068	1.50151459787883	1.66024907948144	1.82345323082068	6.63501861612305	1.18520674451517	3.6683904533928	7.72349858339133	15.2621205838898	4.27065053426274	4.70531016983539	8.20117859947197	3.91899901097292	3.69019634796939	5.45291423769944	2.55565204857919	4.79876029180526	6.05752335706048	11.4014085004856	5.01166241602894	8.16906915751499	4.89213528729961	3.50907884097085	5.65874487262003	3.27076828185208	3.88421371637848	3.50880634888144	5.2713768388502	4.46099042860541	5.36645598066515	5.1016328593571	5.89437327271654	5.0427979922483	4.94279822733327	5.589446599048	3.40457178999793	3.78592495940454	4.430564388402	1.98319023677515	5.33135918125323	2.79695529558188	2.90015755879561	2.93036858176021	3.01123466827787	3.32602118921223	2.7415786378151	8.32795753222652	8.16541146601728	9.37215019558649	5.77215881699882	13.7697815108635	6.73335072714126	23.767627557966	17.796446168752	5.72552897117594	6.17436109498213	7.42671560205577	4.65178959819047	3.10063356040173	1.65183084001053	0.0	0.0	2.34328264221559	3.55622457704418	5.80889126904725	1.20512772840254	1.71433771738453	1.85213373513476	4.75269306172559	5.01153279052941	2.68699811856777	2.78517831114111	3.15740299493934	1.70260404537841	7.1634470554406	2.33452134865219	1.06093870216486	1.98842865014884	2.23009025758514	1.79066421429253	1.75291248205165	0.0	1.78291873733904	4.98349609960217	3.9747290649999	6.85742793682433	7.76311078340725	5.55169396757955	2.34798560471892	4.49062911559882	2.37939031793858	3.27094953323407	5.20457784304441	2.06153052017312	3.10423301319394	3.71193756050026	1.35695437317724	0.0	3.23424239839652	4.12077856243366	7.86730650493322	0.0	0.0	5.44050544340473	1.16511792343895	1.85500267705982	3.56443745588815	1.15879754344422	1.02328127742229	1.07276768215778	1.18027130861475	1.81059334552584	1.47102906937854	0.0	3.02963279999806	2.36629634727184	5.11770175750162	1.92808571529661	1.78224043086155	1.7175670727423	6.90126971042032	1.34807462869261	1.16541287918365	2.11051228465348	7.4513048331411	1.2533986673682	3.70864433614667	1.25350636237455	1.0939804136762	6.07217993660174	1.45253478829183	1.95513127429243	2.30797742144494	5.0840507240816	4.93387750900868	5.07284446159857	1.28923239507659	4.85365521550032	3.82641999354197	4.24641959980366	3.43954282847644	1.26904075320021	3.41581915329867	6.84076108004987	1.02826323642672	1.92956654293278	3.38214398712663	6.18837276040604	1.17879960661105	2.72903609790134	4.46516509356334	1.8449805607225	2.5998292550896	1.21784007639405	1.2048505950952	1.1841393956066	4.32693829584467	4.65586677436697	7.35771869926604	2.92403153532009	1.05661068667398	3.15658658616632	1.59141054371604	1.00370944782757	1.16305900092363	0.0	1.54871254463258	0.0	1.03441182224496	4.69047739703348	2.09004157781547	0.0	6.01069297213026	1.09145078167075	5.91180975975271	1.25930753702353	1.4131454049506	1.60260953789694	4.07738593514468	1.70174678471398	1.10795560704572	3.15201735841931	1.36443378690034	1.05980821346675	1.39258880711636	1.74742019433089	1.34526954621594	2.80912740039454	1.72182409139107	1.17031562395793	1.34425587627996	1.15014440918793	1.04993468596033	2.183836481077	1.21661316064398	8.96016509033421	2.79507472253024	5.37234692343942	2.03568621148807	1.56735330447929	1.43985710025856	2.80685729490557	1.63704266367916	7.07594135905224	6.53926461170061	2.11790419975056	1.63414952301765	17.4380390744171	2.60967361989313	1.47469842935016	18.0761628573812	2.04626668487481	5.37868248219533	8.43993627271425	1.02125607226175	1.83927404624764	3.48291407137204	2.96056240773849	1.79345744803272	1.02149697061078	3.79805464874767	3.99304159722373	3.31244084142118	0.0	1.12677969728224	1.00683854499454	1.02737408047952	4.13634958260332	3.99629556469307	1.26699250490441	1.33408921257054	5.08135475124589	1.86533645426873	1.208501811723	4.2858571317295	1.18493150684932	1.43399310892897	4.79282547303314	1.42801826370776	4.76497725771	4.23662311624628	3.34261078539417	4.49676719242829	4.3755586873695	4.57242835672296	4.38204510276812	1.16106744082434	5.16869873320673	1.20416132751633	2.01086050513788	1.82748141601968	6.31523436148663	1.21783368238714	2.18558003057194	1.66520143743267	1.89527786250532	5.12821434788189	1.01470016148115	1.40984361525814	3.94460482099029	1.31152992933216	1.03158317293783	1.59921390300675	2.32274677305453	3.83905289216371	1.06842424491105	1.63176974490792	5.08925749815519	1.67361204297171	3.74283463384954	5.15988097825819	6.41725351014465	4.82798474014215	1.60960383705458	7.86797494484726	4.2949895113312	1.72598509534393	1.43202342987168	1.54967246437343	1.01702708836015	1.07841327401522	4.78537244083499	1.49432684367092	1.14268312228366	5.74154171415042	1.64056939728043	3.61306676413445	0.0	0.0	1.61897705268763	1.07869025784905	1.17982047707151	1.35841998280852	1.19106353952211	1.11890193143636	1.04355995945858	1.05011845065764	1.01991067130272	1.54485990179071	2.80731875399535	1.06765044476629	1.0365652481396	1.16475177389659	1.16646823728125	0.0	0.0	1.80586769254783	1.6477906820278	1.20992740536394	1.18113661156623	3.57409972931641	3.19881250455457	1.43735083069365	2.0684250202415	3.34728274494142	1.72361785877573	2.60289553880857	1.49684428567169	0.0	1.31546729518329	4.2262625969729	5.23759981943165	3.93532262377873	7.46446662819408	3.73872794219996	21.9260504119963	2.27921752057626	1.44832266423844	2.96033783989476	4.66882574523987	6.02542194491647	9.59676229348766	17.1226399264726	2.31370370840082	7.07705137724142	1.8585689742188	1.69704556572244	6.92016677815323	6.69454620299073	12.2359729743359	6.28386267271217	1.07418590790461	0.0	1.10049758201146	0.0	1.5527600205841	1.26677266295232	1.42183688687234	1.21088588340787	1.3257605610017	1.12100798811575	1.20718127153201	1.16221387783852	1.13578256496371	1.88057562187033	1.26333612551767	1.98974931208853	1.65688655133982	1.00507577030568	1.04365387613657	2.45161721883498	3.70757347692291	3.13324608193429	1.40375803462282	2.74630538332033	3.63534870825208	2.53704091043059	3.56888363603759	7.09946576102974	5.20637269263458	5.1762932394481	2.18484606171663	2.40078207120919	1.36254881801046	1.88278176993591	1.77633558808762	1.66485135282525	2.51369368779845	1.01159877864825	3.89705820044182	4.35093254901786	5.3374833939429	1.00859174527239	1.65016976331698	2.36522916149611	1.80760477729978	1.02690338363774	3.43700413701222	4.15757865042949	8.03905874780947	1.05943464528505	2.51589523184741	2.36260271401476	2.93257630886788	8.11036669051045	5.01797670954754	16.3879918446635	6.4215555564764	1.26688116730294	1.00075421051991	6.13777219813732	17.3576646522357	2.64207178194571	2.98762436200516	1.32347933372408	3.05538102787183	2.15741213477885	1.23212589550337	1.5242833928952	2.453881688831	7.1616206873808	10.6998415857848	2.05909779103622	2.03854254156723	1.2902829108768	2.24761144853249	0.0	5.29067238669119	2.95640585738884	1.00014780695205	15.2170226337095	1.18849808122487	2.24904320889927	0.0	1.38131085798145	4.42697883876389	2.36955407155437	1.21079340564168	3.46818967821551	2.07829730749525	2.78699161271487	1.36212436007971	2.33726141082597	1.0847210378163	5.87699910875819	1.68181360471299	6.6081988517413	7.14079610211236	4.60885360192531	6.16575199656105	1.1515291851578	4.3603507627599	1.51148635366078	1.57181715470244	20.921883756662	1.13446763536149	3.9420361501681	2.02411598292146	3.39955872074859	5.31215167559009	4.5763859161666	2.50318586661893	3.39505035123888	2.39135477462223	1.73985750386579	0.0	4.78303560233105	4.68020840625197	0.0	2.60335279477763	2.42833862668103	1.04871836537472	2.94310754900537	2.19040258042027	1.4073650924989	4.66026371207795	1.04263953051769	1.00588316077145	1.41115951080612	1.36004256575425	3.77089006422707	5.16213901775156	9.49157403019781	2.37270186590331	2.13022146818975	3.66691804529985	1.30907943602225	3.00032807480648	1.71854749526828	2.76473694278131	2.70325875601335	3.24024750197336	7.00794402823948	1.46773197219643	0.0	1.47025511257779	1.50189266235791	3.19066792279414	1.65186177824833	1.25143275382791	1.41131541402609	0.0	1.11256078613427	1.73123368118252	1.56467556397105	1.48741774906078	1.15320830651528	2.96957825609113	1.29591891507827	1.27203918404911	1.18525480292286	3.90245866453426	1.08550016322241	5.09038922466015	2.47453581416364	2.20767951739267	0.0	2.81917783868218	1.07217404875224	1.21285534195694	1.14517318293022	1.0006498397181	2.29135934319741	2.54195804652662	1.64009947287718	5.55502775355598	1.76278651236034	1.03712972077363	5.68778061048058	1.7420245197265	1.81183944478129	1.03505386169819	14.6693063472484	1.81458112651407	4.55802623436192	4.87115037182842	1.69878111423991	4.00056751232633	0.0	0.0	1.11216993389837	1.35717739936361	1.99530987345223	4.15766243252293	1.20665203188804	2.59061851326259	1.37977079867129	0.0	1.9434248744142	2.28752680057209	1.09911079036375	1.55311467064086	5.68294175106602	15.839163044824	2.81900313323345	4.92355829845223	1.1936740609508	1.64564054691113	1.52599417173964	5.54161315696369	1.66138640934505	1.47856248229284	1.15163138081837	3.10942934923984	1.60879182348792	5.60738389796167	3.49900057856271	1.14712640072196	1.08093548168811	5.24850775791703	3.21192379333722	12.3996457056006	2.01638572292994	1.87115714061758	3.60389129008637	1.64149141360175	1.4380879895689	1.43681405569838	1.28374987840036	2.14414061223823	1.04655505152496	6.38259825550635	1.4522775232253	1.3892643267003	2.54087895505205	1.85354533330512	0.0	1.18300398899511	1.43071928465369	2.00816265263627	2.93823378705631	16.5320583386422	1.6868905734964	1.96797110895346	3.42439092091845	2.34568227488666	1.56372546555754	1.80357390400899	7.77565089204188	4.70535728983233	1.17792297446904	1.15034675628471	1.27613028675817	1.34284616111622	1.00506228407351	0.0	3.82324180229369	3.87612645931215	1.7523386193216	1.73179778260478	3.40889041403309	4.16434848285258	9.99392066996096	5.48690212859076	1.43193483026808	1.23194340279358	0.0	1.177471183251	4.46584549235087	6.31319559292311	1.43311545463097	3.40449672455908	1.55013024680046	1.09398016047428	1.39286442296193	1.16112457082543	1.40098642095832	1.07032869981204	1.08734476838691	1.35373294221923	5.68441076541869	1.29064971463211	2.0930700221237	3.65015969385938	1.09523257745399	3.53330236395756	0.0	1.64769145845999	2.38772162656756	1.1281460513806	4.13358760014081	4.91299238541135	4.03392322509559	3.796328068222	1.27208645927263	6.33919789935022	1.27344843351182	1.70612365481313	1.26084312884215	1.26991508001142	1.01385986715846	1.12824854804509	1.12903860719877	1.04439515292067	2.22532861011698	2.9174403561761	1.98248364329561	4.03428959058351	1.09009585366694	1.14756529187106	1.10723363674922	2.76816776522208	2.80877217474547	2.03606705151389	0.0	7.70024391137315	3.50423624767018	5.32385600947693	3.88363782701675	4.17929652354058	1.28155490807627	0.0	2.55838493810169	1.41904056106317	1.90429909263192	1.58413012074432	1.51889831276299	4.32168347676093	2.09127732360256	1.84354322398223	1.72930712292596	1.15298983814579	1.91571856181352	1.84375400749838	3.37320907268642	3.04990897703074	0.0	0.0	1.55380008831564	1.10961082749796	1.09175903334582	0.0	3.16803857602863	1.22444432779601	1.80607877392596	2.12119371723473	1.1562635890324	4.47016990745112	4.75742068976921	1.17169402976154	12.1662093057207	2.17291820244674	7.32877270031595	11.5453667998405	3.10728907489061	6.41962440470193	1.46969923757216	6.266146777306	1.50301442656063	5.37731589391009	9.38187130364017	5.69965186108307	6.37128029236999	1.10830257888359	6.52842643645384	2.66928595319714	3.87842331797766	3.89733836575522	1.01010403913774	1.91812032199167	1.25760657848153	1.00158486994649	0.0	1.25292158209098	1.1918153234564	4.64142191831403	2.42968055891518	3.23380812444299	1.29047675251293	1.44940529901358	2.85134653208859	2.06975624732312	0.0	1.36675975416892	1.03295627867069	0.0	1.83692878517402	3.73031468793865	9.46449141681667	1.35015009823263	1.46804141572052	1.08712107773306	1.14040364494069	1.28977231583672	1.26836173933239	1.72411612501349	1.05208863164327	1.27338036627692	1.35813894270609	1.41194471126486	1.14530899186573	1.47874243080613	1.29307525320718	4.02381291241587	6.8670621181231	1.1666197000226	2.51842952997994	6.68416129407659	1.23380110625053	3.71490970768611	1.127424294073	3.41664757086454	2.86298329955151	1.14335830730361	1.14771467961388	0.0	1.0433409257259	1.61941326762855	1.57116620822605	1.36748042704719	2.80494254230205	1.89903841390585	1.75452079506039	1.80740115196795	4.6007912276842	6.83189964912289	2.46168059463318	1.24928013923686	4.2545973697996	1.11731679485697	1.12032851900369	2.59051030951675	1.82438128591503	3.59201448968324	2.74596685047868	2.36543771677924	1.15537129364571	2.68927401619964	2.31978267445502	2.53382075704834	1.8479146551539	2.08715782594512	3.4114591257833	0.0	1.84757106541929	1.16520496027699	1.47274926201678	3.18153780072398	1.19275850285143	6.79321517402394	2.15464410268408	2.34780207607233	1.20584303644337	1.13744750586563	1.48003534033792	5.81379150953748	1.50702745953955	1.19197507333904	5.03936587385205	1.13978888892449	3.73556783678395	3.29855214893756	16.0903266134579	2.07429050248144	1.8809891680766	1.66889460193049	2.08856882335208	1.01726453118117	1.9500635733907	1.42483210506492	0.0	2.9346974229246	9.06596734298367	3.72869566808107	1.36865108903799	1.15187823972112	4.97963999589034	4.77487082206857	2.10599374061181	7.46535640176442	2.03958661428569	1.01685451567084	1.22120469068048	1.4963448274674	4.0685358183773	6.33967089265346	4.25205170602483	2.29643455175027	1.48284589660837	3.41593240316761	5.32251310392945	0.0	5.44828253863189	3.25405944067311	1.81373926539786	1.22915874665726	1.02399009298039	1.07098246209074	1.18624250554161	0.0	0.0	4.77521910686891	2.86144254414871	2.29172814111313	2.15887872452073	10.1670026819893	6.34448558433066	4.28681561732147	4.30426083035418	2.57989357413694	1.01221952149532	1.49978411467549	1.41007159002439	2.40461842806056	8.76570295816629	2.42668894767858	2.89274883276148	2.4455720052015	5.2559848044833	1.08247130157661	1.11178657320201	1.9879356639008	1.57274908151454	1.09558687091155	1.18883652367235	1.87041752561616	2.33218281613648	5.20775768679905	6.79268378218745	2.62572256912586	7.0428809236033	2.20117578922563	1.67106715235195	4.86770389968998	16.4629360055305	2.81670078728005	1.03828883730213	3.26223033496367	1.15473156421252	3.04875019660981	3.08065971633859	6.09639013467598	5.31294609436878	3.60711822185526	1.36907601812064	3.31228988968046	2.7284675197552	1.27097519528617	5.92363957661851	2.66677193542883	1.04605565598645	1.29559271747334	0.0	7.01662280277925	2.44019318709582	0.0	1.57655750114915	1.136035601802	3.04806295056881	1.02158155172173	2.12086922134221	3.75477529386832	4.16668792561149	2.49091245942496	1.10371395244266	4.06865093699099	2.59019130348183	1.18354244507149	1.36944906829349	1.58173706512376	7.62381552930654	1.05689330731966	1.09838285227824	1.50722603576634	1.03617511968061	0.0	1.26103003715005	1.53675655616184	0.0	17.9303654280437	1.16026252187006	4.27683511644152	1.49888366755147	1.89382234009547	0.0	1.20025596931646	4.87707921329426	1.28334514260979	1.33010380486198	2.48002325948783	1.3189080803325	1.38727015765027	3.1265427669053	1.76194307571319	1.56006083142226	3.07925203092547	1.43702296455748	2.91285741624188	1.03616274821442	1.15759403501727	2.97525943571685	1.62933257498955	1.83988106940675	1.28830152591246	2.04070377742396	4.7692520409914	2.54085079483742	1.30376585836662	2.03823642433128	2.66207328944943	1.35516718492464	14.771479031461	1.45018881679745	1.79578057538948	1.5692714672877	1.1367072828925	4.0598921413004	1.72763322346666	1.11754717790222	1.14030275510713	4.40688086702723	3.73053545178609	2.13533200488526	1.28496724095925	4.39174227870229	1.8232485577614	0.0	6.11618492356908	3.39302065951757	0.0	1.11704561952808	4.70876502975761	3.62234585573543	5.04337590529168	1.29938938392974	4.93779032206558	1.98406992667197	2.45280919722765	2.92091901739316	3.97818285839143	2.40764462138593	3.36307234938945	3.67024539119977	2.09647306982221	1.77777241544916	3.27375510215705	1.57793121578573	3.36568751860323	2.11113870381362	2.02166021073485	1.34238645779484	1.98821665758968	0.0	1.07551570193132	0.0	1.03148896857565	1.11621444200405	1.17273380545441	3.5824232852995	3.64334711539411	1.01992842017812	1.43363488407323	3.07725597410341	0.0	0.0	3.44663904539746	4.31607980764672	0.0	1.17764400646351	1.80696889990932	1.42629443716396	1.34284333158331	4.70330781988015	4.13142133109379	14.1843623669849	4.46238153790794	3.23685651263367	1.50152365456476	1.35862651618725	1.05919487381057	1.60142066465144	6.24213925435967	4.42358537197475	4.35639353786051	0.0	6.08191659924277	1.06873665948811	4.82221231853437	2.90327412458739	3.43401884059897	3.08125975841506	1.23028997333896	7.10689703335624	1.03147680052703	1.11801138247839	2.00646774156556	2.45010933272884	3.66884777393358	1.3807096891038	2.72790583494685	8.31253260628207	4.23628345822102	1.38048824504933	1.51710009610471	2.77986541599511	4.41911759325959	1.04182939103484	2.2811527061363	2.92335231746023	3.69922762631653	3.16699938130536	6.59537995013475	2.06339576886161	1.70120081824886	7.57627934942851	4.26355362709744	2.26057081351537	1.36175962617823	1.11836415933874	1.97548297569481	2.60029488713151	1.79008370317713	6.2979191861086	3.39044803066178	3.65115454492358	5.26091920425581	7.97847801154838	2.17378195810978	3.18698622642705	7.78655800904999	3.51396227022674	2.24262559281237	1.04794464823413	1.90891712387067	5.36896547970485	9.95831146723097	5.00309412169777	8.47096928899593	6.60815594710009	5.98161707662638	4.51657703229386	9.38269503867038	13.9270127350259	9.46945810736957	7.07564800408005	19.0751495192521	6.00906107590982	7.44391399354032	4.29661999765052	9.69581258382846	2.99677438320742	6.05128462899794	3.49602660925833	17.1973120914013	7.71233102520938	6.87230434014435	6.42028692976316	3.49760288773455	5.97477476290254	8.97188307030614	7.92972742243548	3.67341869320765	6.66201347017955	3.2358642065715	2.11815190572433	5.27537469548492	6.60536662121498	6.31843213934092	5.49278570979011	5.4653848297414	8.11958677728419	6.5109692870264	8.86063002454611	2.73597639383845	6.12451639344943	3.57206834611601	1.78582159683666	0.0	3.10497183640154	24.3671370473756	6.52538471033858	14.6698779083965	5.49778507473896	5.10878403368409	16.7250306279549	10.5916078801285	5.72466082502823	7.01165550014013	6.58054151879624	6.6713593212182	6.34905098166597	8.6047505944382	2.0734815930726	3.62117680509584	4.3931265481506	7.81747262923455	5.97743646315129	4.80569393300487	1.73395288607673	2.64221961886266	3.4898613274494	5.43264789008373	20.4470323821261	18.482550772275	16.0735894442893	23.2203160858393	33.8845582820279	12.1462785800624	20.4288730858469	20.7053781209973	21.157433853282	14.9443123524232	22.1148757589464	34.7673550191751	35.7588464866408	20.9153097784456	1.42110561794503	2.46104785598481	25.2309480813875	29.983721712377	22.7290486438892	25.8830110847446	36.701009819387	35.2814323797895	25.1845857067569	3.12380247239057	24.6578434738201	7.89400389951343	1.30245211178425	1.32853820908372	2.5202991099427	3.49529525064905	1.91589100054448	1.62020862389855	1.90423295816039	4.1652753045679	8.66938491176293	1.27925846085735	2.25872977700422	6.93714815858336	1.27555398799243	1.38044432762442	1.07332891559695	0.0	3.13682007514318	8.33658731264601	2.42668669921957	1.67033332677497	4.6856006960649	2.10845357868611	4.02078281243342	7.0192834133088	0.0	1.0419196274251	1.00587779268524	1.25777606718555	1.19214416382676	1.00408779480187	1.38824124196882	1.37025530322475	0.0	1.27707299930921	1.31370992458324	3.50217944054444	1.42068604676539	1.43826465981067	1.0909062093522	1.77789290646179	2.17406089937387	5.50948983930337	1.35692226784458	4.85599470384078	1.03982359237306	1.07200900267878	1.24182513418075	1.3585469661434	1.64597838140372	1.71088624750047	3.92024143974904	2.95641151648689	1.02741940018624	1.07787641973346	1.45816684740488	1.18764334589788	0.0	1.01856676925435	1.55240062306397	1.41070283613322	3.49954193335572	1.14700555251846	3.84412302308583	1.75250338225552	1.25689339298205	1.65378001673946	6.69361072194462	0.0	1.08482962883841	0.0	1.13462106714696	5.50730605102647	0.0	1.00400060014008	2.64494310911437	1.3986441368539	3.87655500523402	11.3474064155475	1.61729503965956	7.42667580615223	2.41230235969505	1.68799145162438	3.95743434359807	6.43985879605464	4.98863815493958	3.43051253814004	1.58398788720841	2.09335690997296	5.25065663955369	6.18059044362487	1.16703627440067	6.26441462077784	4.57763304542071	9.79861030513743	6.72064377565294	2.40540991076844	2.3060911271213	1.24310032803986	1.74041143822264	0.0	1.60627118843625	1.32273905203705	1.32710730277574	2.2267067355612	1.09047647884351	1.00672737720332	1.86162562918358	0.0	0.0	1.12108064372247	1.04770737088292	4.26814862623831	2.92960234503185	2.38213756884803	1.41625504465067	0.0	2.18266805811208	1.76566293752912	1.18431448769704	5.04130050057804	1.3362088235824	1.880187509187	1.44022688945185	1.25493673528845	1.20202676442521	1.85950388356149	1.3473536432543	1.58769513647337	8.07274263146259	5.5236484511817	0.0	8.49600605332105	17.5064906470401	4.23822629211077	0.0	2.30523961368754	1.64558605987463	3.13041431104197	5.4523393664077	2.97259248901364	2.75685589006199	6.622403440473	7.46247435391427	2.9240081881338	2.27053783886266	2.79531186904897	4.72835633676591	2.1809486285273	5.9816845842445	2.71059477456334	1.28123125617202	1.08808349415481	1.36129771902936	1.03107351668489	1.215022033659	1.27779894594025	1.03285915120351	2.53855971002529	1.63715111944139	3.82427964067084	0.0	4.014481392553	1.13320562762457	1.64926766312347	1.70560364343861	1.66791642979296	2.04159526267573	3.67446014533356	0.0	1.5035644958758	1.33015458329161	1.89159730434912	2.55123399601587	1.68798407088142	1.01540880077601	5.84589449395309	1.76708359548459	1.48985645677093	1.50522721994603	6.87035083725432	5.43257878484424	42.3126148312251	4.94958068421765	1.9107761510077	1.01478678611467	1.04584538853069	1.17247375903322	0.0	0.0	0.0	1.12904048123867	0.0	2.16211384402856	5.01981038142707	2.33542706409885	4.09616885642051	2.34550090847415	2.76336573832375	4.43286160948699	2.47913093419114	2.02062458358662	3.31976324101038	2.3329656279538	1.44827703801505	10.5051975939068	2.67807963395486	0.0	1.56043638245327	3.8773217214927	0.0	4.3072973630844	1.70773901432078	1.46504384206541	1.25403283722159	8.4540386179099	3.49066176730169	2.05711793948501	1.45333593564133	1.09181926078398	3.2739797893144	1.17282933030115	3.94885411850051	6.23086728907751	7.02933405321305	2.61116877225944	4.21792367052714	1.03701994228404	1.04934533090429	1.16054343714573	0.0	1.57454912772833	1.59041840347057	2.06224987554438	1.81380138904903	2.47183543575296	1.33054905920292	1.36168160768311	1.08177447506097	1.13880358555329	1.53809528457048	1.21716549484725	2.69190025798805	3.67555707735393	0.0	2.11880300095204	1.14646452468755	1.11107643412165	1.64002033950417	17.2381542615074	1.73149796556517	1.09607786729319	1.26169475066675	1.31704357808339	1.12652688367266	1.74136754415383	1.48161410869872	5.63396637749481	4.34076119693052	4.21928458347156	4.01139419879117	1.53317913664596	1.52306304502973	3.56209876067269	1.57411300816627	1.07830444650242	1.35983010153299	1.47341320121868	3.11457657626069	1.03356613876263	1.10314146539578	4.3697818382872	1.3168580023957	2.90065478146449	1.59321161855614	1.61922547058444	0.0	5.27094651748394	2.44706538615181	2.11789199146833	2.81294613930704	1.59000859477077	1.53771142415423	9.41831396422889	1.32375682021665	1.6407131707345	5.41419593514699	17.1517765170076	1.32709737663532	4.17965345914339	1.28498061494112	1.02031519393663	16.1585011443319	14.989069496031	2.02748973379984	3.99659972241905	3.23008837110631	4.92027816284622	2.80731067949608	5.4619639192515	1.25554274059047	0.0	0.0	1.49808662418843	0.0	1.1866744342591	1.10423548857403	2.38564655431612	1.06753960868275	5.30941116003771	1.88169053485298	1.39803001414395	2.56630534339776	1.00015597279107	1.65315117755365	1.24776243010882	1.11842970321536	1.31355870885891	1.04825965143529	2.17058937709299	3.14794412456579	0.0	1.50076769966844	1.17748618942016	6.02755273768831	1.32934946097243	5.34723621436962	5.69357247199531	2.79054612894877	1.11840130424767	4.01140139270177	1.97090186388547	2.12574437641978	0.0	1.35191859322044	0.0	1.24212338061222	5.37501120746968	1.96755536610412	1.91530347423276	1.44489205524086	2.14385540579809	3.02335077791939	7.43647913919431	2.28068118636844	3.75265067740373	2.47153214642909	2.19297277458861	1.33813753628169	2.02995849509799	8.7135612983509	1.20313948851573	2.51146763874685	4.48468914019885	2.36002125860291	0.0	0.0	0.0	0.0	8.52559031669147	6.1600785707066	1.67785923059341	1.32503234380149	2.29908949196647	4.02408824350768	2.21039489106582	1.31528906745194	2.23800725085642	1.13992522300098	1.39759324801091	1.14766783551585	1.04096638298733	1.20601823287054	2.35761887282749	3.30701293608032	3.97366235935212	3.52740892878508	1.4423947467735	10.3102695606997	1.95458858056144	4.9901634663033	6.67204079777955	5.3853228704026	2.61372511488986	15.4890870968306	4.18364944259678	2.46343212548111	1.29116010947461	1.07629911272838	1.52554310268889	1.61116625811377	4.07552181869829	0.0	1.79402424686718	2.05890109749965	2.84016572237562	1.1764379309381	3.76263611764147	4.90513830831661	1.31178241431191	1.51306207239237	0.0	1.47294109889351	1.03460338195805	0.0	5.23782732632138	1.18375038841119	1.22682177455569	1.3273475260085	1.84738220254889	1.90105584816172	1.01526804404535	3.07454069272858	1.13498376519241	4.99416332346602	4.10383435057134	1.74191479386701	1.87068760636993	3.792732123648	6.3766704093168	1.01359026403991	1.49283314691458	4.78734455745822	4.03333813440134	3.10663541244397	1.91132964116827	11.5797404539282	3.74316692386363	1.41917833456153	4.48585338075157	2.18866648099902	1.59269791134882	1.83000880096811	1.5826102011834	2.35883939404539	2.25242939081807	1.45804739844828	1.54760556956101	1.58324135016373	5.95919721758881	7.95892899300599	1.66715299356311	6.55448443807519	7.53544840807148	6.15009014501573	2.58142208165637	4.2295938226436	5.81825754522195	2.16340265883191	2.26073495338982	4.01200700010967	0.0	1.00482606466409	1.41906741363443	3.85570660132988	4.48798552513655	1.93555594747559	2.42103794603161	1.15952471930071	1.59821150515135	0.0	3.15846734124202	2.15111458436138	3.02132410899409	2.33110840014636	1.34768643345313	2.32300210732083	0.0	5.69117764888863	2.42322806176956	3.38186671872016	2.63272174767857	1.01972368379182	1.08286179746556	1.48271289116293	0.0	1.07028846407874	0.0	2.85792621653704	0.0	1.22017011324167	1.22916163784358	1.08569175165188	1.01697553360935	1.21024180914734	0.0	4.00579863384653	0.0	1.10306479839122	0.0	1.14409664796321	1.94440833887717	1.18736985329329	13.0235845607832	1.600729498188	2.09927192183827	0.0	1.23463176783669	1.42929191661679	2.401295230557	1.13879833035946	1.047579803192	1.17256919264409	1.22693647821289	1.53162280714237	3.36931433279555	1.86174310513071	1.56221504262318	2.07047227018147	3.5055990069713	2.39511156993448	4.60656105710146	1.25232734814572	1.02499875287391	2.37744309634685	1.28037478542662	1.02148446461736	2.27660702241247	0.0	0.0	1.02564476920863	0.0	1.33020495110109	8.66556969495812	5.41264122801927	3.15273514216343	2.70563699249664	4.9645917520064	1.73962823879773	1.1504112369339	3.60894213555311	0.0	0.0	1.24539527243926	4.91646151689301	2.80553606922135	1.54287505796751	2.09138559565467	2.2180632263736	1.22926301177957	0.0	1.28860496135189	1.02629082722128	1.08212112470887	1.61843952149252	1.03741485932189	3.73404618317458	3.97877663529686	1.2834006634988	1.24003366063683	5.53170331309702	1.22405385628227	5.42109003035886	2.34073608644139	1.4570728288244	1.33372057448843	1.42436347782319	1.18756010270885	2.32295529556038	4.50661426700099	2.80733359445156	1.23008899183431	1.50824794278932	1.59822146119094	2.23640283206618	1.09375602983232	1.07941084987491	0.0	2.62098084166056	1.03516217410771	1.6496566321178	1.44562864354559	1.16273699583792	2.2258715113081	1.06556489659965	1.16236377703376	0.0	0.0	1.73320757538258	2.65213578933899	2.12898064775316	1.10937684408875	1.05961715909655	0.0	0.0	1.32335226325871	1.0771259462655	1.18270530587586	2.50187453564011	2.37621114986882	6.79121149878621	1.0492239173505	0.0	1.02107074674838	1.31355080078724	2.32235202193416	2.50886613134011	1.10449577309649	2.15135056478594	1.73475854932671	1.12127856117033	1.16496595138514	3.30297863146269	2.72989163085346	1.11175189497461	14.2701314440405	5.10290544097788	1.56127687201952	1.31673183935806	1.51550465782518	7.66022460191195	3.0074291655105	1.20393317541627	1.68735916274604	2.10046222732427	1.49014347401461	1.06816478840644	2.54387734668398	3.23635215326598	1.44675052776438	2.31489400861789	3.84012406469435	3.88744301689637	1.04876661533878	5.68430123556958	1.1528626903106	1.31924721113496	1.96632119859886	1.54868492769918	1.53013177426992	1.00084288789772	1.53690217623782	24.6358452465981	2.24960714099332	1.44766813571946	1.06068038707408	1.66465518306582	1.47938623673167	1.1840626388015	1.05556834304473	1.15162519213328	1.23353422266486	3.50270731772248	1.13623507073895	1.01305096275859	1.06925895771692	1.80253990796392	4.02299630153975	0.0	1.72579259605827	1.40614850595536	2.20634800812234	2.39195000304937	1.07834602032817	2.17642162069064	1.37816076165407	1.33818051474432	2.02603678638108	1.80994340271343	0.0	1.39025118559127	1.35016755959511	1.62948289374084	0.0	3.73813750912948	2.31496624913447	1.04428119788416	1.09136956821857	2.86478393802274	4.55081657228447	5.37653666351598	5.96534813661735	9.8390557572228	1.14166160380508	1.72487630599124	0.0	6.18938776300623	5.12660538984129	1.23765321952825	0.0	1.0137557316942	0.0	2.67710897821091	1.31420764679083	1.15372269601457	6.66542573575249	0.0	1.02493459114368	5.21210599358732	5.92991312639257	4.03085409633121	6.62617223131322	0.0	1.16662435974509	1.63986221635082	1.60976722473178	1.54190121099573	2.15573576605743	5.12338082319538	1.35654294479147	2.4555382025364	2.38439365230452	1.09436972292996	1.61997161281435	1.02902460834879	1.47061307876745	1.7871615231959	1.30507808402239	1.13932052238355	1.10849506211744	0.0	1.0083879672121	1.15194605146912	1.3017143113945	2.31303125114147	6.94071599019151	4.10099612659634	1.14129569051735	2.11704335371767	1.155552716618	1.52228236567712	1.03677184253695	1.22711118376188	4.21953062467998	1.82764053899626	3.04211707803766	1.73257827251047	5.56503385215437	1.5921568994683	1.85116077019236	1.25416458812792	5.04190900979571	3.62279460623214	1.44032374539936	3.56459840038313	2.90780153315346	1.99365162193036	3.88201112381229	2.02520786774771	1.11152243640499	1.79307715970766	3.63253198780761	1.16208830788658	1.64735267154634	1.12730544234592	6.60069301372126	1.10808524577	1.39909262963657	1.05206090098121	2.22278262933836	1.60500566014233	1.58736667194795	2.81808254194571	1.34498619181387	1.11348655487331	3.40502939711685	1.05915222323376	1.12443197749749	1.13601075249564	2.63941052845759	2.03240655208172	0.0	2.94190205052965	4.62144906228594	1.01537341544723	1.85242647525243	0.0	1.91507018610487	1.55806185420202	0.0	1.50973608078825	2.09527806220527	2.06351574821114	1.13372012086597	1.9354747260762	1.88524196193958	1.23759854146589	3.37164918946867	3.58431195686795	1.01623437624958	1.90562473457735	5.05668099209521	3.48803913874687	1.02635152206644	1.3077771278575	1.34104606176939	1.26944413652344	1.29854736837245	4.13270873330132	6.64000129106598	0.0	1.1906819886542	2.2693104528145	2.24590668517061	5.17830047562757	2.9913090336295	3.87785479257582	3.19296174490367	1.15985606194569	0.0	1.03835852067203	9.91077303679444	4.59189490612926	0.0	2.06849171843831	2.74528121693269	1.07576651306404	1.63356398825201	1.04680754511663	3.6686383977242	0.0	1.1829359987767	3.43878833528195	5.38497441942594	1.30389144383354	1.02285012842383	4.38237777762488	1.08533212384685	1.94428963976539	1.90607285024769	1.91340990377043	3.84742069284159	1.41738658661612	1.91356581207194	1.56452677020293	2.5847783346485	0.0	1.76006729915822	1.31315650149228	4.645243533457	1.46728924457778	1.66887751335805	0.0	0.0	0.0	1.68980814166791	1.00721256622308	1.35743830592686	4.78923988225465	1.10464241980649	0.0	9.01388137732108	1.46732727428158	0.0	1.95113465926162	1.48845935345779	1.1962902854824	1.34314019523961	1.14304661328555	3.77935253387659	1.35582118928721	1.82795900949855	4.29233469677994	1.38136798758726	2.74624675675333	1.19882958311008	1.0036467773806	1.24621307036363	2.0655127534602	1.00221833002741	0.0	1.38914689394096	1.19237363434642	1.43055190609992	6.58920893578316	1.05631641474077	1.22844434912387	1.15165801551417	1.38235007898322	3.06978828514734	1.26457818067411	0.0	1.7259105712406	1.06548730506765	0.0	0.0	1.15114066772903	1.0767114359903	1.31689736816504	2.76836613188065	1.29372339653328	1.00539666544006	0.0	1.82832741203054	1.04498008802566	1.2218891214637	1.20437827145417	2.41019636052613	0.0	1.89416545150621	1.14877457646389	1.11310158011341	0.0	0.0	1.30935087301085	2.71076717535981	7.56319343905558	1.50931411299315	1.0840864709197	2.32647199866357	1.08290723476279	4.05686416399322	2.45110108311789	2.63604951167839	1.22388703557024	1.42552510562076	1.23085890271704	3.55778566686029	5.23506682471557	1.61311012516449	1.01104145075906	1.29567605293919	0.0	1.72635809859522	0.0	1.09203464506672	2.0485895424041	1.46808924151278	1.22702860640369	1.11799066699808	2.34839759391594	2.49198063705575	1.48595836481343	1.76439314669666	1.41281004826883	1.42900026510954	1.62489648144363	1.54049974499532	1.90378432495497	1.06472463406791	2.28242788505174	1.41572011386058	1.71352467475635	1.18348903227374	1.84039890952303	1.13047140604678	1.35368863304464	14.8823859097213	2.63351962934205	1.11168068850538	1.4688224669155	2.66714755069789	1.16138785294777	3.14816235287941	1.77361382905175	1.26738327633295	1.08155992269954	6.42310419519554	1.10399393187871	1.68149485758761	1.52895852324375	1.47508507774036	1.45797405375315	0.0	0.0	1.41366257130844	3.60700021439075	1.27972249384516	3.42214194796688	1.74958332686885	2.86631106579257	2.62143933035485	3.32104853707961	1.81543903581807	4.94367265352308	9.11764435637359	2.4172273718548	1.17608906458336	2.04527188875408	1.38695081277802	1.47782098155646	1.20214428938253	0.0	1.04079220637902	1.03701700381983	1.58213437596256	5.22849156265222	5.80524139676818	1.26671336041332	4.11898097994312	1.50379771872775	1.39583452081676	2.29031608335128	0.0	1.38081692322769	4.58414214731028	1.55788743805521	1.15020108296135	1.12997513986509	0.0	1.37274750661114	1.04864441215144	2.87564203390927	3.8503505268548	1.26730014653437	2.83418249709421	1.96650773564018	1.45859598602062	0.0	1.07174657617407	0.0	1.54361105411295	1.64481161116456	3.89937208098497	3.31798234213799	2.77477180653574	1.130811101331	2.14533595624609	1.19599992812494	1.20978270242304	1.82774479746321	1.70628314154156	3.45433192192163	1.5725811702758	1.00254707678906	0.0	2.69680092636937	2.29788863642678	1.17725239628602	1.44002476614171	4.04077210184638	1.90233651123551	3.68832463756878	0.0	4.93401111356594	1.03729005117824	4.98264493779417	1.62504593880385	5.75325821512802	2.04201570503113	1.31243934872155	1.45624688945466	2.50728753908903	3.22191102317095	1.241066118651	1.13115395822824	1.54970987826201	1.23653153136363	2.02513690720804	1.17613181893171	1.0155846294599	1.16356546683574	4.06166559285879	4.77702995643826	3.97380305601795	3.0968823547729	0.0	1.80970136697652	1.00241140144555	1.08907018009844	1.27063259075354	1.49808455182295	3.71647330220818	0.0	1.05945467452141	0.0	1.15572428349226	1.06473040020637	2.36091974719017	1.25948650475297	1.14283961800304	0.0	0.0	0.0	1.91605800956218	1.07714636250455	2.48749878908825	0.0	1.37200640288283	0.0	1.0870707181883	3.41421125111265	1.87271080325674	5.31417881181944	0.0	1.67847129747748	1.02832927910115	1.08809771657172	1.11192708845761	3.05024756032158	1.16549506410187	4.07464699958368	1.02898211192219	0.0	1.03130244645405	1.0443578123893	1.99606265790602	1.07265058030657	1.29780056215538	1.3105573724783	1.80486433658856	1.17067009607933	1.52251328454598	2.20790380458094	3.72518576968417	1.02438761768438	1.55713336017479	4.40130136857392	1.25225713841594	0.0	1.52453491559751	1.12253631315627	1.05857194112755	1.18766647147561	1.14369163543221	1.02842809122006	1.23247114333349	1.10699801051854	0.0	1.20004910129357	1.52819142161031	2.92019418339541	1.01594512120504	2.02267382617485	0.0	1.44533304681316	1.04267171058439	1.53604648707741	2.11755582799003	3.33566028111605	3.04347872844964	1.87417095076003	1.05013400812174	1.38149742587268	15.7255467226004	4.95686492859417	1.25616036996674	2.56755359301064	3.1238291881423	2.74012337088147	1.35179754714659	1.21512661833665	3.62223537722554	1.12843275375392	1.00737251559321	1.53100168063624	1.17919149638541	1.37809940323498	1.64248618220272	1.07229445148428	1.44040598485992	4.49800654608888	1.44940793172317	0.0	3.65526840232904	1.66098480026317	0.0	1.24476715363442	1.98261328865913	1.04388832804263	1.07610752303747	0.0	0.0	0.0	1.15225900570308	1.14025543808076	2.0641786704249	0.0	1.13741762774644	2.05767443182049	1.37034153332676	1.02847589835074	3.20884082099768	1.50476137323793	1.17589448979395	1.04239635903708	1.41800120239349	1.37473275314435	1.686755089796	1.70675241006099	2.39282075139852	9.28435236649244	1.49509122962247	1.02064491494318	1.88945585509142	1.06251367026065	1.71073660276917	1.70847890905498	1.48219357327072	4.9538853247304	1.07090816638029	1.59434733244765	1.94043250103756	2.42434665610158	1.18133445326364	1.43530202300995	5.00753378199515	2.77127492211871	1.08262437333452	5.1677205713564	4.39281760915568	1.05569394877359	1.13642668304775	0.0	0.0	4.41748430419867	2.35941784507923	3.33768835971057	1.46850506686379	1.22369859663636	2.27542989118825	1.79100285940967	3.43588843471391	4.93054535236083	0.0	2.82536043341929	1.27963764330873	1.32058606262094	0.0	0.0	1.28277042460494	1.83903429906881	1.19870526597439	1.06103155921844	1.12303075317857	1.39764624067921	1.39574137642114	1.33851844976863	2.28443038338357	1.24423263599984	0.0	1.02970080673636	5.31100526428402	2.31808119459665	1.05664633222995	1.30138733684897	1.00881871956148	3.6716906485138	1.62361800168307	4.30766135354275	1.0955108801877	0.0	1.11651926368654	1.24833194279798	1.44423867086588	1.17430810533132	1.19399017968534	1.10565217242052	0.0	1.07597125634281	2.06819076164028	1.16150606640989	1.09412669121913	0.0	3.2897781410379	6.17714231924405	1.19778800728648	1.09288151620666	1.09652185598324	1.69120947001717	0.0	3.73827541971234	0.0	1.20932968439865	3.91590054887472	1.30144811244041	2.2384419407422	4.89026057919081	0.0	1.15054196867751	1.17171061379133	0.0	1.27002583144135	1.24209793407888	1.090173987611	1.29542242628277	0.0	1.24059196911562	7.57304568985142	2.32452943616089	1.33884016842151	2.91874898004029	2.35311579525411	0.0	6.96396848929351	1.00686859148784	1.42931218098135	1.84790509116275	1.11956420058747	4.89076899883725	5.97083472137548	1.11973688191212	2.33991878960275	1.60585052480757	1.93176928456949	4.42478514394644	1.15893934688192	1.43680807640659	1.09521187636845	4.04429676790752	1.77451009983058	1.17133520301546	1.01978258294572	1.1104223743334	1.00010225723264	1.11363267116816	4.42774672374872	1.18933409138342	1.62094457533237	2.82845149284632	1.04226625923359	1.48128542821579	3.93755554518276	6.7736156384055	1.1361655941883	6.67199037290563	2.34152222532849	0.0	1.34420521270995	5.50266440890858	1.09608193208664	1.47828388354549	4.56873267377095	4.92096349832	0.0	1.29872769443325	2.10516219924327	1.37656190095852	1.10562913962868	2.85765755184261	1.20791171837662	1.16129651949633	0.0	0.0	3.45094132543216	0.0	2.74090036209431	1.54307562609102	2.56809678405567	1.14959151723333	1.68853674448381	2.83833786807681	5.37624849684864	1.17811705469074	1.03529507324004	1.28636378077796	3.37475917328621	4.52675464678076	0.0	1.16006700073034	1.44864519323351	0.0	2.20024927669811	0.0	5.03884154970899	1.41647710276	1.94189600492634	1.76490178745115	1.00738576283832	1.89526533055405	4.11338396729416	2.09467688230554	3.75638248299657	2.20553782855899	1.05735368877874	9.80015229972517	1.20847228735922	1.10263503207038	1.0292765183358	1.16359928171548	1.37782664194977	1.02175626020528	3.73455786173957	8.9720339460493	5.98070382363317	1.29847283551759	2.05394341700633	1.82849979243156	5.96539479953066	3.40427280079491	2.33616120225919	0.0	0.0	1.23784679568928	1.00460950144333	1.1139338223197	1.77718072031177	1.15519708288592	1.59316586674906	5.52672593137888	1.07532491652466	1.18919023100776	1.46981498909096	2.00782642501335	4.95181637603829	1.14376255939089	2.11045083244507	2.17148211252455	1.1986144361211	1.47730457615531	1.15555077866024	1.85745066840283	1.85203989426061	1.39651805122003	1.28228000394407	6.12839584496423	1.82108935766141	1.0102237826346	1.21645168782701	5.06404021151421	1.05422390430801	0.0	4.44060251434193	1.03290277373372	1.07613250717697	1.84504869886879	2.14692424227096	1.61668186772188	4.40910572399686	3.70470373398934	1.00831283694595	1.07028867674057	1.06018907227148	3.40501330516345	0.0	0.0	1.28551052739472	6.25889158215986	3.3645152030391	10.2285659779098	7.61753634795168	0.0	0.0	1.05834914503865	1.08868992215499	1.146634167671	0.0	2.49562913364231	0.0	1.11139765168424	0.0	1.35983919306202	1.45688480715809	0.0	1.0371768233112	1.63166956693412	1.13812327749639	1.45079812960969	1.21337058798458	1.57355084965173	3.40620404213076	2.64737739641489	0.0	3.39615932753401	1.11238346740365	2.21101008926597	1.01633274441184	1.03277089194492	0.0	1.91254848199022	3.79386871315678	1.55413553685149	4.89483005951337	1.92817788623296	2.2326933639578	2.62539518319601	3.39972263218781	2.26768205201797	1.02382605232848	1.15880631998574	1.33995080542057	1.05905113383647	0.0	1.26530650645433	5.81847499412047	1.01841282634779	1.56716775570259	1.37172272062984	1.66623048150503	3.03404558802039	1.1538906727059	2.30977838891507	1.43017259584471	1.0342710969041	1.27882858206526	1.91423571777194	2.21194308648415	1.33382490181281	1.8921547197698	1.67889978830169	1.45663753580147	0.0	1.5787401653331	1.94521872325586	1.17542417607401	1.06399026534345	2.45201348291468	4.87346512488695	1.08320865948121	1.02562674486246	3.33331363150087	2.00580699824526	1.97231156644624	1.11804645153429	0.0	1.22064969352922	1.08615268312686	0.0	1.98220852360676	1.45623245882617	1.34815979263883	1.43809536697576	6.45274370356519	2.40123493351497	1.24774803829024	6.86897838952771	0.0	0.0	1.22457631194116	3.72575843044648	1.33825613740942	1.88550272954178	7.91993326334534	2.52572016296665	2.53357492507856	1.08239611590854	0.0	1.17442812548337	1.55818495648035	2.14192819132721	1.07017621866835	1.15513031369183	1.10322400071674	13.8446221681302	1.29206931958123	1.10687390576493	1.20566340183554	0.0	0.0	0.0	3.74394037106484	0.0	1.16988125657815	1.39352058517627	1.17687851382229	1.46093676072125	1.90308413687688	1.52970829666463	5.41830619694113	1.62191139784428	1.00131849649776	2.78952534781453	5.57626882593239	1.61945320781891	3.18147567016417	3.37816098793932	2.0527607994776	1.57957914029661	2.24702780757006	2.70229469858154	1.63685420342948	3.38405386102961	1.34983168373036	2.10475693577005	8.0733734535746	1.09826306203304	1.29679684910689	1.1260552951638	1.14653828053759	1.0740675148537	1.06991318172507	0.0	0.0	1.83147216232144	1.62807830780806	1.28938851993568	1.27752635377276	1.13861110059537	2.01682846133947	3.57469737308865	2.12235160551539	2.29011247236126	0.0	4.0732184142401	1.30695887613688	1.15900170467742	0.0	2.49446636098065	2.18659807452594	1.34822012150284	2.65507013765006	3.57272387121913	2.89399907083998	1.09121870283819	1.74528627232397	0.0	2.41156112775258	3.41193010829704	2.18493231638701	1.08042166881217	7.66628339373483	0.0	2.21149235544227	1.14711074091018	1.03083955493252	1.03148428324643	1.19665046290928	1.16324396793717	1.39914893295706	1.34298835394405	1.38169625098861	3.99663984090239	1.45717881242245	1.11750419974488	1.51401350601545	4.66285406594817	1.1982752097941	3.23249279485146	1.12700055855417	2.25824426544079	1.00016963655935	18.414424702669	0.0	0.0	1.48051307635219	1.42863655779339	1.35580675832885	0.0	5.37388052595345	17.3785056011851	2.14747088681154	2.36174385333087	1.24663638056564	1.10863478201561	1.30783590192434	1.60726832247619	3.32232992184015	1.53259276506069	1.80494644780844	1.74347955918353	2.34988600046647	2.09165583727339	5.09162613439366	1.0457641355009	2.02932527655291	0.0	0.0	4.28784083119783	0.0	4.98180532897418	2.22748608266456	1.67661529435238	1.12023271356667	3.70002966729061	2.58819006889427	2.28587363120857	1.0048052396884	1.05123665997684	0.0	1.17157929439933	1.46609093128563	0.0	1.24912776484962	0.0	0.0	0.0	0.0	2.15252521695106	6.03381565585719	4.16464719385348	1.21772016931946	1.05228456489756	1.35063547518971	2.66355867226438	1.22040189474516	1.40915743819886	1.81652028103796	1.31659592161203	1.04289796215353	5.0894410919402	1.5931254879328	5.56496564522848	1.75112849981284	1.05101383538984	2.14863161025712	1.4210145929557	1.50029576629518	1.8613372694124	3.74384603187786	1.25314721270736	2.68908126135467	6.86119734257369	2.82760245551363	1.46374444789972	0.0	1.2243745513505	1.88018410681952	3.58010909022218	1.45158799373681	4.8498136815537	1.36601206031748	0.0	2.26303214240651	3.85549653578594	2.22108413173733	3.46195560683676	3.1004237763218	0.0	1.0459047494724	0.0	5.92120785984318	1.29336784290032	1.16914680653435	1.06305106507769	0.0	1.34307502467503	1.81447625153525	3.2134604033277	4.22907410502775	1.47901657504676	0.0	0.0	3.43059402375954	5.34124950584928	0.0	1.18816591777936	5.04868074048562	2.6863071233131	1.01870929942165	1.03691144007468	1.04326167493012	1.06428634740576	1.45922136872617	0.0	1.59944318442862	6.64924907909364	1.75715343708588	1.36847178580342	1.17716046370744	1.23209977219967	5.4490947145456	1.26341816926205	4.05661155699796	5.16344929288187	1.04677269912608	4.18187756726071	2.79040076699405	0.0	3.67173687645422	1.98352920779541	4.87083985789006	1.2647195810597	1.88793514503277	1.11050559625806	4.1940446449255	0.0	1.27205274005836	5.36184056915023	1.60953846083499	2.86381640177279	1.18198560254228	5.25075571846809	2.43193738579616	1.97468240935106	1.04260767054165	1.59760529222799	3.9030973107271	1.73743010255022	1.2229184159676	3.43444268683529	1.19082416797449	3.91757405546971	1.44078129613479	4.23433096361997	2.47964944358911	1.72305527036346	1.58264222654773	3.39314464379571	0.0	1.47119612968171	1.1828973546946	3.25945254901275	1.19984390851295	0.0	3.69480233979557	0.0	3.99912065825011	1.13397122650968	0.0	1.20043769655811	2.92251662109656	4.36847882179991	2.1505819918121	1.09184801908646	2.04851338259538	1.22040039717479	1.36519603939473	2.38823300057031	4.04139280586878	1.39673176492824	2.31717913900099	1.49714396400238	1.01934223807392	1.34570301754695	0.0	0.0	1.30139263188122	2.50357484677155	1.18918559339305	0.0	2.54972656903823	1.1675611656129	0.0	1.19094897183285	1.42770439902915	2.148928709124	5.97766322347227	2.09920582292047	1.126371295429	5.43180849975956	5.2816602677473	10.2571976168144	1.96258217586872	0.0	1.57115371880563	0.0	1.05198005460302	1.5802006737699	4.93899747231584	5.11325969173161	6.45307816726406	6.33887215810539	1.65044734332786	1.35518429900117	1.32446580793009	6.46520052627571	0.0	2.14379665187144	3.78022276084498	1.71362524305936	1.83879801460646	4.01190125015557	2.90475255904965	2.19578563830271	6.85454339567419	2.4276401212798	1.24595292623224	12.1792226535121	1.10897715982636	4.9684009334777	1.14069996678448	0.0	1.81025894555563	4.90797077133556	2.68254478864485	1.08051872854145	3.36758690458778	1.87974918968134	1.81212473029412	1.27869389747968	3.43822708629501	0.0	1.10107227541759	1.69786941267129	1.26029020240738	2.75068048771393	1.9192941928133	1.5480289666939	0.0	4.27956422780535	2.02614542612996	1.50578291897344	0.0	1.70416801510548	1.06320942865264	10.4378496573329	3.43629104008338	2.32581941113004	1.52219370388081	2.3341379140399	0.0	5.43285679141002	1.11740366193644	1.32947350061913	8.63145263589802	4.36862146618962	1.38374890048598	2.06328974248839	1.5198109074838	1.90676081975734	1.736301771854	5.36272628784003	1.59751957236911	3.34910030905184
T5:,30,min,after,stress	1.03941439584423	1.11491850549807	3.47807389453225	1.41790296272482	4.153590321122	2.21297036861072	0.0	1.496721003237	1.37678224104665	0.0	1.28872067812432	1.16688507275194	1.08964150590163	5.14191369468822	6.72432095870007	3.75865160134453	4.94084618631554	4.83447553961585	8.54578242222176	4.63155095484144	3.65419319665775	6.05700426505384	3.06531654147207	2.76204942795839	2.15273208490127	1.37457075718715	5.69344542526654	1.11055915250389	1.09072455506241	2.42332789388019	1.13192663898457	1.00023173468096	0.0	1.32252195720582	1.67968783494443	0.0	1.12779217946807	1.49671555224459	1.75124884293683	1.37701038214642	0.0	1.00415135005345	0.0	3.1347844728528	3.56405888509419	1.97009002233567	1.13213233078593	0.0	1.13805859470886	1.4296643544606	1.0064593871269	1.1103572480119	1.20691263134514	0.0	1.23591388222075	1.10088785163279	1.08759410345429	1.02087386448387	1.58055920822792	7.02876711095007	1.54628638694473	1.03004324014516	1.0935389725784	1.82256083110965	12.6877896980833	1.6004867788267	2.05013802540551	1.49823387251596	0.0	1.49841968845999	2.94497455858315	2.62453157334281	4.90175752992905	3.17869426549128	2.86497817931131	3.21339993397902	1.97167771086285	2.31742747355458	0.0	1.06247122436346	1.11175519892422	1.44133350713186	0.0	2.12430374946546	2.35370830548149	0.0	2.00942038943346	5.46170839542243	0.0	1.0742263553059	1.36774443373574	1.58960800989476	1.08277971626167	0.0	0.0	1.16542316890662	2.39739878875807	2.83324334996857	1.23986211115237	2.16952404837929	3.47504373476696	1.30739499353973	0.0	3.17477393702446	2.0481089271115	0.0	1.282549647256	0.0	4.4018769919763	1.93014123069561	1.3163467434816	0.0	1.2861276948762	3.09057607920096	1.23688009434414	1.20370751752781	2.47051429675468	1.76426227482307	1.22452011675863	0.0	3.30810436943285	0.0	0.0	0.0	1.2000224102162	3.34172871948962	0.0	1.16697890896726	1.08936630228847	1.08196113229751	1.24045397035461	1.06782041823132	5.43863738273488	1.31018582523257	1.39527143095369	4.68057880449532	4.3979047729586	0.0	2.5116856054806	0.0	1.61399899802095	1.25530017160431	0.0	0.0	1.75900795115782	1.42741998184515	1.06168557882254	1.62556361502822	0.0	1.9696883030185	1.25520576404097	4.40775963165153	4.19020542158165	0.0	1.80919425644228	0.0	1.20186013033804	1.40196487775978	1.51089534487435	2.91411825812961	0.0	1.01230180277396	0.0	1.76583995592906	1.01330443039474	1.14179527323604	1.02148825268975	0.0	4.22291996048097	1.94489501068064	1.95118916322284	1.7436588264426	2.3518947606058	4.03123720368519	1.34261619425451	4.26803971854402	4.38783980157125	2.74427876251983	1.90093532753605	0.0	0.0	1.46847405784724	1.50623845117445	4.89715773304953	1.03367058475162	0.0	1.91584699682807	1.02901206301962	1.77722162352265	1.48225528652606	1.74858237958501	3.33485379176864	0.0	1.28310843620257	0.0	1.77477073885921	3.9790771853962	1.66739384464351	4.3815129903525	1.35120801073285	1.73890413714044	1.73835625274997	1.84722853321216	1.68409132611732	4.19427563028747	4.86785107593484	1.72144448127636	1.87794373209112	1.70838170387413	0.0	2.27814988063506	1.09548128150118	1.071476371921	0.0	0.0	1.07031892868543	0.0	1.01144316051341	0.0	0.0	0.0	0.0	5.26966765651955	6.06489063320125	3.06607001430426	1.97121194307166	4.95348366590627	6.37189070994907	2.46887450704443	5.75870535803811	4.70249857906065	1.19968725395253	1.04180088686714	2.65981296492379	1.64839026306726	3.70691344139225	2.8422505811037	7.40593450882566	2.85902681543234	1.70008348920819	1.21649519724637	0.0	4.37133189025836	1.77621722499306	1.24294615700272	3.8712967839633	1.12302605257097	1.16289019043701	1.52419865128802	1.1813948107	4.94801492935324	0.0	0.0	1.70929549786792	2.481187214706	2.8676919984675	1.2043332149317	1.0700376550819	1.32424736318219	1.17301057030771	2.34455761894218	2.5111480272967	3.71760124520834	13.3273426120395	5.93132273224547	5.57405787846471	1.06899122139944	0.0	1.02497840321687	1.23615669315437	2.01504190715036	4.35270862202093	4.77392048196844	4.57052242298069	5.71705542135223	5.33437951795324	2.52583253515949	1.50958052019287	8.18798463335293	1.28651026420129	2.9654303249768	1.38177321955297	2.11689614524761	0.0	3.23649315871054	4.46188166232791	1.06724714117874	2.57742417122641	1.32825885674107	1.3010711493179	4.47910917704164	1.01121454457449	1.03071630056256	3.09326954968372	2.3541954391939	0.0	1.01806851382722	0.0	1.55337940043454	0.0	1.67549167829554	1.09780818800996	2.42122280480498	0.0	1.29645184278867	1.27690746372232	0.0	1.33130656099234	1.0165660117538	2.614634284876	1.57075141480001	1.58662698815444	1.26951376568171	1.66934095756038	3.07854458826321	1.73251784856897	3.99631759662714	1.11963034528745	0.0	1.12426455003644	2.76043115094485	5.21725496701675	1.03369703455181	1.314032565348	1.18922987574697	0.0	3.53529648114934	1.38430753997002	1.27962287340725	2.44600501268252	1.69686120108149	2.01023974206597	1.06524872022086	2.0696135197004	2.33332568578253	1.59184017127622	1.29317513447909	0.0	1.19111303718236	4.58574340608133	1.3464724523566	6.35031589437452	3.66219024945646	1.83779647594683	1.3204717144634	1.59808063323331	1.16598316717846	1.81542223209234	3.33060133869112	3.07026294152935	2.76699258791989	2.96617763006848	1.0362569322311	1.24464036311215	1.70122104249701	1.14757180379907	1.57594660710908	1.05188232348424	1.0573015183877	2.57604631632386	3.4445251622597	5.43188150167365	2.85231750666136	0.0	1.04045512847942	0.0	1.10864391709207	1.15926661786933	1.65722221791478	1.84020601987756	1.53685019290954	1.72629892808357	5.02731560539144	5.79109528466789	5.2532470330681	4.10738224102243	5.06067709662656	2.30295828234864	4.91897571054593	1.11553682280225	3.19151061582824	6.19135310688228	3.45134091783698	1.1006484781466	1.12767556220411	4.29929362408156	1.60605676720868	1.21825658876721	2.60399457312024	3.36604295636396	1.60274053123089	2.70902490023746	4.2205394073933	2.15515338068549	1.30449621491372	1.00010631440675	1.01505124380513	2.58454034395027	5.86979397267808	4.70214436486929	4.89882289687765	1.09999369081415	3.32974699551529	1.01610720887755	1.05675878185563	1.36570087094133	3.43564278841339	5.48591883073224	1.2952091117713	1.65781166113522	0.0	6.97300428974484	5.72817301072837	1.68378540751786	0.0	1.03104966646025	2.4627835376099	2.46672703533673	5.36868809438046	1.23399148951247	1.84214895049183	1.41977979926651	1.37201640699277	0.0	2.79479183776892	5.71481643231797	5.00034014545071	1.93459160691945	1.73859446131143	1.05438432730484	4.24947853100368	3.3440625650191	1.03369979256546	1.63906482347395	2.3567667908517	1.70106839473096	1.49831122426906	1.64119547994168	0.0	0.0	4.12896700446818	8.53389559496212	1.03038661241014	1.36057413100207	1.56617183937785	4.02379959433393	2.67134212187533	4.15081254279893	1.11551777687239	2.01212916316747	3.27623042771885	4.67284699929356	4.42426238935154	1.1256402643804	3.62246441793691	2.31719001648371	3.39702170930476	3.13370523267466	3.07691565182208	1.39842178769851	3.73662227186145	3.2781078397728	2.16587020556163	4.83653199405849	1.2191414819997	1.9509594108322	2.20264072905893	1.58667940828632	1.66759392950532	1.89159282323686	0.0	1.16154069885874	2.19161878422526	1.20479724228691	1.77122493676454	2.46494232888964	3.63443840237282	7.12261070948563	1.54978071808947	1.42715806282637	2.67005387995871	2.95539220544596	1.15885379165299	4.32712508116408	3.77398505087641	5.15351892193853	3.23673193365343	1.50042929342804	1.16309920005911	3.57390127469747	3.80597258286768	0.0	0.0	3.46075826037842	6.67194735107846	2.78442311661641	2.26469866859119	4.14600058652595	1.07933435587772	4.8894574922906	0.0	2.25158289902252	2.49633648100066	3.01858935968793	6.35389076604459	5.24073541075225	4.27568630443885	2.27496507826424	3.21696312180675	3.1484399447156	4.17024643807335	1.60539367809046	4.59727988001909	1.17637479430204	3.05564032633782	1.15781628518657	0.0	0.0	4.85705548163944	1.01900513719578	1.07361066460983	1.0482025445985	1.0047678298116	3.81797608790362	3.22617377626758	1.61043385829115	2.30573652010682	1.21102057921153	1.09711157626009	2.3526858022424	1.06983414296794	1.01819794337538	0.0	5.85762102586731	1.92040388499032	1.97063330379464	1.3863987705547	1.43830872650976	4.58451351865516	0.0	3.05111622391658	3.33640944676768	1.48282590422702	2.08782073886378	1.56543678134779	6.25392342194972	1.08635476609013	1.03602892327806	0.0	4.20243058963425	0.0	1.10946636618157	1.24674950881253	1.49404546027815	2.26869331512693	1.7802069621842	1.05606799267406	3.45357021153125	1.34187177692058	0.0	1.10805221360777	1.36788068616616	1.04115623870829	0.0	2.2329368238922	2.16019714659785	2.43632192555553	1.16304184961781	3.92928754684758	2.9571269158863	3.16291538999542	0.0	1.04602651757426	3.19443696975543	1.00463504774082	1.28325282681687	0.0	1.4133980433138	1.97529506402174	2.83920613614318	0.0	1.40442817202728	1.77259982035307	1.36701298273052	2.1014032563987	1.51370089610705	0.0	1.25617967220849	1.52580430969836	2.00230276595464	1.23093049560648	1.09089452815249	5.45910606153649	1.59983260056108	4.77004155003987	3.32936773987904	2.46775315224964	8.14379644756016	5.40120090407783	5.11273373556263	10.0368335215165	1.61287927228712	1.856745532561	2.08604210877112	1.20661428518411	1.01941581690108	1.88176702278138	1.22866668155504	1.3569325431813	1.43726242616329	1.01846956376265	1.19210072821827	4.22618773122963	2.4981170053508	1.1181320293061	3.71022282022285	1.91245826473473	4.12225962769874	1.90256717739875	0.0	1.37273506131816	1.4703148997281	3.44434019785705	2.6477904300502	0.0	1.03013100541585	1.51028588096635	1.22020689895662	3.39322971971901	1.25198166417539	3.08339421079665	2.17878520946972	1.94277007073306	1.10128306050795	2.05752047924993	1.82484081670737	1.43989138743352	0.0	0.0	1.25661458234234	1.02876369995691	9.06694252919045	0.0	1.23128917042833	0.0	0.0	1.40786070757938	1.58221426359572	3.26449506758097	1.30991553387515	1.19179127605071	1.40198825434357	2.51618774772361	1.52701278412258	2.00988367358381	1.04090046790179	4.38304987598664	1.03492280667366	0.0	0.0	1.0716115707899	1.17126363548009	1.3113278878862	1.30153904472979	1.17739869559241	1.08094021648086	0.0	1.16184771100409	5.10818869993706	1.05468145069058	6.9691485346436	5.80899208759993	5.06718483807825	4.05915677378754	1.01536828845914	3.15930032929024	0.0	5.39092192481123	3.46723032317573	0.0	2.2570864071255	1.17208920370833	0.0	3.14932882637157	1.34917155692359	1.4031795207127	1.18718254524038	0.0	0.0	1.37370121317915	1.15990070403449	2.33664413878742	1.14358350524789	1.53843483484385	0.0	1.03617393994784	4.14808235499399	1.09966970453707	1.26947410179625	2.90841378556213	1.17929358436984	1.35659035895866	1.11892979957127	1.29931659965363	0.0	6.92354212356753	5.38889468051976	1.03397551482623	1.04936893424738	1.47164482552591	1.40589399025494	0.0	1.90666289532555	2.30275395407229	3.42665610518581	0.0	4.51812604309137	3.47620567047078	1.45586451894427	3.51104899480313	3.53532063313919	1.33526684035459	5.93915387408123	6.8956165910279	6.08350897385684	4.6116430564051	4.95956561869101	6.32067249293944	2.21506485603219	4.84972370207273	0.0	1.01692471344345	0.0	1.08567077337874	0.0	0.0	2.01567353985629	1.35356408893922	4.57332571108882	1.11236191250359	1.04311573271965	1.66737215011091	3.16275217050785	1.51544019846308	5.0052702835728	0.0	1.68315615849095	1.32341302694465	1.37904131100881	0.0	0.0	1.20075758223485	1.0183819631723	2.6161863903537	3.29193143693467	0.0	5.05102056118119	1.39295666827701	1.03514326053338	1.13518355661174	1.09315319011885	1.27750576176365	1.06940904725126	1.31769407103774	2.86605180714803	2.03115737567708	3.09186835826884	6.74959675613396	5.81560810944485	3.77981783512756	2.16889364784311	1.00868050081103	1.56174177679319	0.0	3.45626547313072	1.70925660071157	3.11705220180304	4.14231826702307	3.2132188862597	2.20309963124101	2.83051245254832	3.64581345916397	1.33107514021293	1.4252512225089	0.0	5.29089922296409	6.47802551505864	3.8800829597951	1.18141722615345	5.13948697270282	1.61614584267553	1.01346457510515	1.65568703443425	2.71406398864352	1.85626503868753	1.53154378871	1.497917799553	3.46693932942342	1.04837222948732	5.43349544212292	1.5560264067001	0.0	1.06617148621047	1.98116538347831	0.0	1.20831198917715	3.21093951199767	5.22840824430853	2.97432318897623	3.93768507613256	2.46602930464824	0.0	0.0	0.0	1.05947788857908	2.48243289095335	4.1558838851015	0.0	0.0	0.0	2.04413763246874	2.83476054201151	2.07955814805936	1.81473464713305	1.03874999489765	1.09084804206328	4.97329993657241	4.13482318583061	2.16417554839017	2.85741679194496	5.38118639895005	1.15879745055241	1.22660589446176	0.0	1.32055741146314	0.0	0.0	1.99584822341231	1.02806365894699	0.0	1.09281551246326	0.0	0.0	1.01577532082747	0.0	0.0	1.7157089746956	1.0529805508532	1.56187225530465	1.0876391510414	1.75176883768936	6.33699688067856	3.01794661831002	1.95110896966764	2.00678111630201	1.00366011532816	1.81578022700061	1.51470394753958	1.21265945704897	5.9177339107365	1.09303458609185	1.49672938166132	1.33499218975918	0.0	8.29898145385935	2.03643756815678	4.7974900648854	5.29329471523701	5.33380905712034	1.31925757696883	1.84742726595175	3.36182159846158	0.0	0.0	0.0	1.13884049605808	1.0445534458811	6.12311939473401	1.4974983256263	5.57199779871097	9.00032158815136	1.54294753389034	1.60397231378998	1.5034147151832	4.24882189780509	0.0	0.0	1.10228404706854	0.0	1.04607996157655	0.0	1.05798736027944	0.0	1.25480506154764	1.81167862884651	1.10462357113703	1.43711380284604	0.0	5.12606518788176	4.99015591732663	1.69324365436701	4.03466556230949	4.46130993012738	1.47677906984381	2.46126797358673	4.17445094541314	1.90855636618261	1.96980159654377	3.72458339679551	1.56563755295369	1.71180302039339	4.3334464996202	4.52634157721707	1.57076912980706	2.25646414740937	1.23305620972059	2.16342344298836	0.0	1.19794225801085	1.94406003397533	1.94228784703277	1.483117974622	1.09978554182145	5.58552871957964	5.35301166569221	2.01669549401272	5.42213351821843	0.0	1.11510684727479	1.73583105348865	1.72486272933524	0.0	0.0	1.69695451826388	4.33689995584138	1.12336651227309	1.02279921689329	2.36812791232217	0.0	2.22203974038985	3.40497299948007	0.0	0.0	2.37678475342862	5.317106980778	4.87574067817937	0.0	1.34851988804485	1.69498658000552	1.21872789511694	3.63493828916586	1.80906373034212	3.06847059476621	0.0	1.10822021611141	5.89461202012291	4.94872139757127	4.55651134467028	1.19014784320121	2.81199628363344	5.16524015990483	1.55566564673271	1.42748095414148	5.49449552213616	2.93006905777308	1.28939102731193	1.27754711484362	4.36925447109482	3.11101814863544	0.0	0.0	0.0	2.06782903753942	1.16373171235319	5.4139920442861	2.06948586730397	1.9074150705929	0.0	1.44531882575532	16.5538840877833	1.01580002481387	1.01195202415271	2.77621674921943	1.52142419769843	4.69450679044981	1.21833794523775	4.47310291235177	2.46876379316954	2.0183604113723	1.47169097794184	2.58946210110194	1.2132982603541	3.06373878398072	3.29075297977784	4.81043399489826	4.69360023021432	3.44513042873777	2.99923167416123	0.0	0.0	4.37150536303141	3.52425380261916	2.14962020775134	1.00652931307819	3.37343464234197	0.0	1.29553756671692	3.26617567055835	5.17627340401515	1.81801290447377	1.29935856311418	0.0	1.26584100208219	0.0	2.4434542056657	5.24902764568768	5.21041893988042	1.23785974818396	1.13330645606036	1.24760720342616	5.32575798562683	1.17585541980902	2.71096261369197	1.758794407321	1.45922239135591	2.74767139730523	1.1452856401968	1.6918785950651	1.76764185584996	2.27486898817181	3.28749903305766	1.19033101454615	4.82078353767897	0.0	2.32709226880739	3.18864848348766	4.09991590778353	1.47987825848936	1.02429331185723	1.51049238323539	3.75053479766575	4.53104602266599	4.56859468817478	5.00915299016319	4.73972800973066	3.33878451974541	2.7484351954325	1.03408502995002	1.01254581184741	1.06248872822634	0.0	0.0	5.48252221686819	3.23331538127484	1.26096417683988	2.81048568537082	0.0	2.70145012894733	2.89323980907473	3.07443258169386	2.40882835497543	2.04659048914463	1.9641306177832	4.8461670321936	1.22906880829986	5.00588136550792	1.71228513131892	0.0	1.90461116870753	1.50630749149511	2.99149560633322	1.14257807211247	1.00203049501159	5.52000482256293	1.56009598005609	3.67321300457983	4.98499624663999	1.65590622313789	1.68771727543551	1.1709260523758	1.02002974227138	2.95721381850318	1.75230002515463	3.10950929543967	6.04848202609687	8.3945969198688	5.29170701872595	0.0	5.68770203506325	2.67565817534985	3.67159234760096	1.9892505007886	4.81588205427856	1.06048580643858	3.00495717508783	1.44960287839312	1.09489106138475	1.7224567712914	1.16810419318964	1.12428909205526	1.02144887896198	0.0	0.0	0.0	1.00020741492013	1.00558344165006	0.0	0.0	2.01295698827768	0.0	1.00935295928121	3.79410962843199	2.74917668542334	2.16516592319717	4.11848432342434	3.04624989796046	1.88039560044213	2.98130227624703	1.71263249712883	1.0489303025059	1.21456989070993	2.24002134714795	3.19665670240601	2.25958818048141	3.48515245498663	2.11686917200351	0.0	1.8681810697346	1.47716494377483	1.05659152266784	4.66063604788145	1.0180486103491	23.674032800995	2.77667497116783	1.00163715949636	2.25585934690843	2.39192002829916	5.34701725155897	1.54396116941069	4.31989796685563	4.69753741659535	2.73742210010322	5.40514258308315	5.4247025023617	2.57749105925629	2.95993338131152	3.47411166807113	1.08018653086725	1.51948794563895	1.5097940639895	4.29058482581202	1.91997549773698	2.41423585814284	4.76913575868362	3.66591286283837	11.7977353218765	3.30464146120905	5.1644801090528	5.19576172188901	7.35559463218755	7.50072606540899	4.73913459471733	4.50860855990758	2.71165970408274	1.85434228719357	2.29547615120156	3.0464067215898	2.22640233739222	3.16184612454949	2.27734283002227	1.26105467590984	2.21202084496791	3.24726183887604	2.74110955189157	1.27384349862853	1.97979176998029	3.73262611697369	0.0	1.46998800914797	1.7812530160634	2.58525572679792	1.42978612100743	3.20063266011808	2.53098956615601	3.53588445170901	4.63245073686334	0.0	2.11233325587022	1.64861027707898	1.15048423326	1.41297281541412	1.87184661957619	0.0	0.0	1.20282723186089	2.22445366159091	2.12205675162166	1.31300394090852	1.40372498374667	1.93337780818254	6.4216024882562	7.67023501839721	1.16520168295328	7.03426357016931	3.11745251373223	1.59855817842396	2.16011271791426	3.81311674326524	6.66343701646979	0.0	1.3258583707757	1.93470899159572	0.0	1.64921554501392	2.53788350259435	6.34469278687213	3.04161440997967	6.52805210037973	3.5708883091877	1.04103095421578	0.0	5.88990627411503	7.02956110601188	1.12638594856695	1.26020870307765	3.00134761483888	5.06364419758135	0.0	0.0	1.19973323366827	1.1122172912064	1.48560027614475	1.09004758416998	2.62628313093403	4.31830340131048	2.44300889775284	3.71247869431835	3.75883309305356	7.99328060569598	1.76016768264853	0.0	0.0	1.03442568685866	0.0	1.25007502926175	1.09978624894401	1.24371067772212	3.797931854604	2.34975135735634	1.54408698763965	1.04086680337095	0.0	1.00302093161765	0.0	0.0	1.050795728696	1.58195849820675	1.54377652835836	1.03514118836488	0.0	1.42828669157656	0.0	2.01559096503538	1.48771361372396	3.3946234419869	0.0	1.03929308794887	1.370978513411	1.09780853743141	1.12583995055151	1.06105011554804	5.81341580166391	1.21477308929121	1.26935529950773	4.48684946956875	5.50894462813692	8.09218604825554	8.10096556691451	1.14863797622362	1.12963453382532	1.41135868282287	0.0	1.37990257788882	0.0	1.04965461231202	3.32169215799274	3.73630852650378	5.08718354546478	4.7274635764916	4.08562726552402	4.20560042567329	0.0	0.0	3.06137286876046	1.29392343321193	2.61341287312941	1.59359594735909	1.51908408243078	0.0	1.29237730186572	1.15005997278905	1.58965363101114	1.4902914249556	5.13710777368723	1.09723513416112	3.9259846111547	5.91630521220993	8.6109094694646	3.61276170526735	3.86339169532023	5.06541891908159	3.45943651888484	3.61268271520921	3.63489589391348	1.98301293662687	4.54580834984535	5.33051151072428	4.96171788752303	4.7940093599166	5.43261528189389	3.91525313563643	3.67080822591798	4.03603357398474	3.76148199043975	3.76795880169666	3.4146006882442	5.52460930473697	5.06564391238741	5.21461714638628	7.26000414832766	6.6746210002997	6.47332819470028	6.19745977509258	5.44438207155705	3.53835148517766	3.30921937370792	3.52456594804604	1.75900307902481	4.12520614042046	2.4747161473701	3.02790603100611	3.10203540322413	2.94047466783995	2.95655869086622	2.11002260488697	7.47864221485008	5.57265496378596	6.24753903405739	6.08371493458142	6.87241288754969	7.42332642241551	7.75543773192314	7.18436763822543	6.57403911093989	6.20396421198206	6.26779079079913	4.0995231067672	3.22155169485858	1.966551439984	0.0	1.00989674345882	3.03492272224703	3.92391564914771	4.62618876384457	1.176170844615	1.73944063503018	1.50108849485613	4.964123069551	5.88548243759339	3.03173413004389	3.2027392734242	3.22300330328315	1.91537131983549	6.11901782479501	1.62184336391859	1.01151209697634	1.90213602538234	2.03878359542877	1.45019807757944	2.05728710652693	0.0	1.94179520362232	5.28119215099003	4.28186508105247	5.56282280216592	6.50703468369681	3.92735840188524	1.87307292629013	3.94695164708986	1.74485533923257	2.82999301816197	4.9973299236761	2.17688502570196	2.58033910232943	2.82110183362619	0.0	0.0	3.17900965511847	4.27929813549668	6.0286880874161	0.0	0.0	5.1772456934096	1.04915314693346	1.54229034790524	3.47833295709517	1.100694077716	1.00193977093788	1.04577885888602	1.24199630155117	1.66526309110059	1.45366751972796	0.0	3.1111277653406	1.81628378422347	5.00411355384207	1.98024039440873	1.79926049526462	1.95628956455241	3.94309242229373	1.2325034355642	1.06544198848896	1.80050314689271	7.20575183758994	1.16484008473969	4.07057666047327	0.0	1.159236265896	5.94407049281597	1.57116355823949	1.34811370644525	1.79851097090517	4.75507633497059	6.19125491623804	3.34928899591209	1.48388206776419	3.8893284606266	2.1408230302829	2.28826331617959	2.10381604600892	1.04620065378161	3.58387508813681	6.97782485407993	1.03370578539293	2.10072783820247	3.57633207551959	5.12464998720557	1.19194091779239	2.26705275475123	4.29969439024532	2.15509949600028	3.36480473069478	1.20599937543541	1.3144397107795	1.21238901215204	2.63889811743248	3.21585512706675	5.62549722798722	2.67471676391324	0.0	3.14116076576944	1.23027882523807	0.0	1.04183646112034	0.0	1.13816000894644	0.0	0.0	3.35095208015823	2.23052085050805	0.0	5.47113983426703	0.0	6.90861926700307	1.0188239250045	1.74192064431747	1.70852366012795	3.73035947960446	1.54899820314509	1.10051056702136	3.19858002916055	1.27813219023941	0.0	1.08866692582032	1.86245719363208	1.14158020587751	2.5636778105504	1.55311149315721	1.07594982903407	1.10910616145303	1.01111543997768	0.0	2.42255636248218	1.04923437360255	5.39686959113129	3.12805465467586	4.53723438864499	2.04555198797166	1.6259819087777	1.29124469050774	2.43910498514626	1.46311081137897	5.29902890785831	5.06329081592327	1.97573075335253	1.7000788172389	7.34026276110799	2.05639322550147	1.25670138646049	7.87493212780106	1.51701401156982	4.76555555265152	5.10418257703675	0.0	1.87475450764642	3.58037816968446	3.2428101925709	1.24009660980771	1.03697772184766	4.1081087462371	4.38863124911203	3.47082569397156	0.0	1.03670785445762	0.0	0.0	4.13521186739768	3.82529773697861	1.17659076486171	1.81260486969589	5.03581698043377	1.42762586457867	1.04720005639118	3.62649436997184	1.23385688384761	1.35323343204505	4.07133950490781	1.43192738399832	4.80846796762954	3.6167467834835	3.97822630955155	4.4521570150343	3.77841221630511	3.9444800527114	3.88540152874561	0.0	5.43544256717593	1.1595589472742	2.08695245202288	1.55812205144836	5.23040878295802	1.27548831791471	1.81446247504108	1.85231925499955	1.98586147161171	3.89565593278758	0.0	1.59952478025107	3.43695662652012	1.12542120008761	1.00059308603142	1.74517149298226	2.67079106846704	3.04130686082219	1.18085001895428	1.70010578520808	3.35810284764583	1.59626698190952	2.93246178022528	5.49671246724056	6.77275378880249	5.03783465128263	1.41689733760729	6.03434518617577	4.48880507034899	1.98982319883916	1.37244770408328	1.43886443800626	0.0	0.0	5.67994022318246	1.66572333185121	1.10244864304784	5.64071117763973	1.88151121681045	2.5540290467096	0.0	0.0	1.51123930593234	0.0	1.05147791879982	1.2533602388816	1.3187342286837	0.0	1.11964692664756	0.0	1.03252681991591	1.54308342260776	2.29022737498275	0.0	0.0	0.0	0.0	0.0	0.0	2.00409965274368	1.51079246369254	1.16975404990912	0.0	3.7273836662664	3.20558096044453	1.1532956888138	1.93305662570207	4.03081566360204	1.53306443516159	2.36516566851123	1.41312840778196	0.0	1.08057050683371	3.18556905264732	4.0554506492915	3.29758073541842	5.05024599005174	2.80605801992736	18.8366729284289	2.28370662420331	1.27881299829876	3.19089639830492	4.10268269944614	7.56693884645632	5.25073121075756	9.40688235099109	2.11586418436479	7.01406411233086	1.67894323660845	1.57528396048127	6.4728709472621	6.05621154973148	7.3187625392838	6.03679063438108	0.0	0.0	0.0	0.0	1.64191872282738	1.1497587335151	1.27906333464082	1.14464505445679	1.14007811164463	0.0	1.04333628211965	1.00873853161998	1.01556689415131	1.71565940931725	1.17118436000162	2.1872831467069	1.54954800205625	0.0	0.0	1.90376500888543	3.23845452590757	2.22631552906312	1.34992646250968	2.8429048108211	3.87079313687916	2.69271882412357	3.53270909337299	5.09204607150571	5.43106803444463	4.69852952541353	2.3921509917851	2.45222516717325	1.27689632181429	1.33208513235945	1.77809805787014	1.65749642002383	1.99598106451309	0.0	3.66126203008542	3.45158286796464	3.3111877345406	0.0	1.53504875837674	2.02270685647383	1.8322213329944	1.0307518470225	3.60126485185191	3.49552601542212	5.22537033935819	0.0	2.32168522074692	2.15296314572519	3.07784077592793	6.12013239947544	5.60224137446624	7.07518526939455	4.424689237582	1.09519772180803	0.0	3.51465399016793	12.536239535966	2.16344955515683	3.31601911754492	1.26946959599661	3.28175851545341	1.94148016021831	1.08696788751724	1.23723829368723	2.24579585894326	3.98425422688847	5.28674828358648	2.21074245844338	2.05553006158597	1.41993725958759	4.05070396016062	0.0	4.14685342976123	3.41347850292875	0.0	6.3974592778602	0.0	2.83140127360005	0.0	1.91597300536236	4.43127699418564	1.84748969703961	1.03728147401262	3.57916095418999	1.66712412798355	2.10700886139442	1.01767587494185	3.11266373536248	0.0	5.14394068361741	1.42863430696429	5.03219556603056	6.24867070510848	4.9575978924386	5.34160423991728	1.0539812723743	4.1331154935939	1.55510118133246	1.53607334136601	10.5172898200761	0.0	3.55456164264556	1.70283758910697	2.98323881270188	3.33168392859636	4.19863161384025	2.8196935093965	2.37979176472258	2.62968930361627	1.80273856291588	0.0	3.80678710782856	4.26257749969982	0.0	2.37287414427826	2.17866789193155	1.00866304993761	2.63457714526369	2.17882318127406	1.49878669317498	4.64092949810071	0.0	0.0	1.41038038598063	1.27382551346222	4.30357117871238	3.62637241050091	5.3798646326487	1.69853066262277	1.74259656079758	3.41740986746482	1.36711594129192	2.70407421740568	1.79349851547614	2.08805747477005	2.75169600617723	3.2140792491801	4.50097601017157	1.33885473563995	0.0	1.40613645563168	1.27666488842236	3.98329371401051	2.03167071129482	1.22061144554178	1.85185432838423	0.0	1.02398934823159	1.47251247769328	1.48127183066671	1.23731416633363	1.00835785732513	2.47791233055461	1.41296327139866	1.45478714006014	1.03768937505081	3.85958627739849	1.02760895719883	4.88441243474566	2.60161174546683	2.13172035633198	0.0	2.98784913867304	1.00484222101139	1.16549869498967	1.00943323902074	0.0	2.05691669276889	1.36035550129292	1.26847382315197	4.42656272412732	1.84812108078985	0.0	3.41313177116578	1.52320608156392	1.8917007495607	1.053153524736	7.52209244113811	1.5179847642265	4.15720861783353	4.73562124013048	1.34900215252343	2.83907592510142	0.0	0.0	0.0	1.05804844476732	2.07759832566169	4.25951118285888	1.16132526358076	2.11881110451713	1.1155944221145	0.0	1.86167534977518	2.40362673559968	0.0	1.55294016631989	4.16963074518492	5.4292175556995	2.29625891118888	3.92256167643306	1.06664651673716	1.72797787419703	1.53415424656209	4.12224589862826	1.80423565666744	1.43914586026542	1.12963757132829	2.28355743987625	1.47647866697042	5.97034571789199	4.98229892141388	1.36291586244284	1.07998794839469	5.77728084514881	4.01995844871152	7.14111909881985	1.54241509852911	1.27155293598074	3.43026291094804	1.28792454860596	1.16072514001397	1.44164606568007	1.08041101258492	1.83345167726936	0.0	3.94419890114166	1.31556707042586	1.1500747963558	2.69980433833602	1.59235672937639	0.0	1.1970201041661	1.28935991229498	2.26940200783899	2.2447850441661	7.03541328004833	1.61986351921767	1.80683150161514	3.52307893085997	2.47255577182509	1.48323361276162	1.55411526161283	4.64917814452181	4.75307168069261	1.11192344994692	1.04978324772199	1.1695299949709	1.50847724052688	1.00605080552563	0.0	3.23904966404092	4.15798577328614	1.4422480079669	1.71047848906425	3.79741238100289	3.08247402461458	6.73443105063775	5.38967403964478	1.10258179602081	0.0	0.0	1.22172035355854	3.85263212722595	5.83240249067263	1.20860232182613	2.89188493390881	1.17297230697576	0.0	1.14886429183544	1.04998847264607	1.4110941606391	0.0	1.12961734441061	1.23232780151968	4.5296196955602	1.15189133244872	2.36759446829906	4.00657626018443	1.04446490755152	3.33661115881061	0.0	1.43401967503787	2.5008177938198	1.04323666944499	5.2103872530798	4.69007552965261	4.43675140690832	3.52549403989582	1.43164788185205	6.32784658359211	1.06179510323009	1.12078665995134	1.05929873091653	1.10287224984565	0.0	0.0	1.18788756680671	0.0	1.99349881526439	3.11864214427678	1.37613334131808	4.12805321075399	0.0	1.01622845459431	0.0	3.77634619253062	2.10237659031418	2.04905680098259	0.0	6.98753012395639	3.66865191189402	3.4040175446175	3.09253349615373	4.30291052961877	1.02256849766099	0.0	3.33592091928657	1.5302960122369	1.91601446962467	1.5635000900514	1.40544999975896	3.09465692384591	2.01056792737877	1.76870510068974	1.79404114462227	0.0	1.61148961576095	1.40196568130785	2.976917970748	2.79518720697507	0.0	0.0	1.52044580902374	1.02331226460711	1.03654010227236	0.0	1.7875240203272	1.10268784934078	2.03567945033812	2.28437315431006	1.01003814584997	4.57962448927447	4.81239114628249	1.01908471300446	6.6965322090309	1.66519565483763	6.92028484214592	4.7604550626025	2.62712805666321	4.65975201460358	1.21454460691984	7.10173402098531	1.35607062927562	4.23529346691791	4.97980897341343	3.64762924841482	5.61075963479882	1.0210088819794	5.88021101201733	3.21928458808257	3.48579950735266	5.06023013655236	0.0	2.38253814691556	1.22917132685623	0.0	0.0	1.33347512803125	1.13431651746391	4.56666417385763	2.24717544857882	3.22286596367756	1.25042557445145	1.23773323534769	2.46605934400225	2.44728169431325	0.0	1.36146322565025	1.19000901157444	0.0	1.56911695083017	3.28870375996256	5.39841893880876	1.17564862367122	1.2742548505723	0.0	1.00784591787229	0.0	1.041199006445	1.84384552779949	1.00584782168002	1.17614906625665	1.06513489560332	1.22573568531335	1.03028708151831	1.24212539719653	1.05029572817579	3.66163662380765	5.35141270896231	0.0	2.64782713772234	6.88063289474585	0.0	3.28834698678693	0.0	3.08569693839709	3.13140835515166	1.23858141556773	1.17001582852233	0.0	0.0	1.65037978511923	1.29380658429217	1.39419212711271	1.81902593925377	1.69889915757117	1.73925521161005	2.85775666363109	3.47281134437983	5.39735023204035	2.66870826017672	2.14024454737091	4.96161713763964	1.00012717681873	1.18505853215167	2.03137416721175	1.57474873335464	3.49580113239056	2.1807549589105	2.31035691716492	1.15029792426229	2.48372288838484	2.06078698882589	2.42833879769516	1.96044582255066	2.28447304676862	3.09050300151642	0.0	1.58413068550031	1.08753493247184	1.154543135731	4.32893788357803	1.26071052867286	6.70417133766397	1.71837795912714	1.81665177068703	1.10490493252556	1.00881772959675	1.3667967559249	5.88575128155811	1.26272079136451	1.08347831585173	3.4099450964233	1.15544307537926	4.090164633655	3.70669055941283	6.65453379302402	2.1453945697631	1.69033683541756	1.65924907317783	1.9178965094812	1.02106135489209	1.83323028566496	1.33534042773122	0.0	3.06495319499133	8.67995393361038	3.86776187237713	1.20036807235677	1.00495664651945	4.31491543535232	4.67599707610033	2.10838653659081	4.42538889588141	2.31639815948349	1.09626795912701	1.07749212114805	1.50626220801358	3.74266969975131	5.82577818399386	2.65671195021747	1.78373134752772	1.10473674617366	3.12593240357147	4.52279450136193	0.0	5.51794911823492	3.55015750827774	2.2181600951128	1.12604534256213	0.0	0.0	1.21859425339153	0.0	0.0	5.23705288441142	3.09835765398524	2.68868905257279	1.88246279686155	6.16808977327471	4.79153954595905	5.18163451665514	4.68341150988583	2.3268214402493	0.0	1.06173008179125	1.13323627840036	2.50916526683836	5.13221797466465	2.75584668095745	2.25937154475224	2.32348245039864	6.3755811164406	1.0255	1.06518169262779	1.60149955214156	1.37707509628575	1.06062089806523	1.42923368412134	2.17724291344858	2.75931404731547	4.58469441507489	7.1201103898543	3.13352651431321	5.92231574960117	2.61155201915384	1.97492929593638	5.34871854855092	7.81062538226767	2.97133411297542	1.06558874622479	2.86679635976983	1.0231294157904	2.85765123655514	3.08141338071341	6.89610306141708	5.17737663045847	2.742199476552	1.34687733709016	3.00044512168823	2.41178490647433	1.11863572053564	4.28790953457901	2.32823726329482	0.0	1.02980967041725	0.0	4.57147701891497	2.13738992257765	0.0	1.43093619378988	1.08929002511494	2.54224535309198	0.0	2.07333714937342	2.96722929154406	3.40558423954467	2.53406295209041	1.0078923087299	3.17864948837058	2.07717377703862	1.09195329344255	1.18323223987969	1.26476814931705	6.39912840002296	0.0	1.08355879409912	1.44905067933136	0.0	0.0	1.12522999817284	1.35376127482626	0.0	7.0291325358235	1.17683636114699	4.23067378618721	1.66532340400049	1.51243720648519	0.0	1.27307187035748	5.02709290346409	1.2563661038208	1.11943077628717	2.68661584274424	1.15931496202935	1.00470427608645	2.9341943528013	1.33169559651453	1.45287746529217	3.02128883221422	1.24774924099541	2.43623483897899	0.0	1.14427496305296	2.68423832860538	1.70878892473463	1.18910398700869	1.1993285422596	1.45858740827475	4.87577344875425	2.58552217587078	1.20543866476813	2.14289469417235	2.07776821807058	1.2720733256173	8.71717908714347	1.63151646156924	1.60470253878884	1.36830864708703	1.00909365623742	4.64986026624977	1.85348380441603	1.12266345836195	1.08576518337847	4.74121367029818	4.05003577637677	1.92205451805153	0.0	4.04124960196676	2.03316641236477	0.0	4.75831487221303	2.8699890968341	0.0	0.0	4.26386129135771	4.09902440244913	4.75069020302016	1.14894550862257	5.43015643160586	1.96828685235483	2.54355466392755	1.98558604819503	3.05859691769053	2.61953791775595	2.72001180481112	2.93832170987326	1.89894262607718	1.78009246347156	2.8073881442833	1.44834388235471	3.16068789788566	1.86274631215584	2.5601927191829	1.09486176149343	1.74607576920001	0.0	0.0	0.0	0.0	1.14289812614564	1.11153587036345	3.85591002620785	3.82362398717112	0.0	1.22247470961733	2.9704930275064	0.0	0.0	2.77998158825892	3.4140468296367	1.05381486564702	1.03642178093627	1.58061348862405	1.07812867518837	1.348346473951	4.38261158365842	3.37413358233974	7.85726255857415	4.54948258598164	3.03685938281803	1.62284038553301	1.20628381606003	0.0	1.52117558173277	7.13515035339293	4.43313103784309	4.40495412196026	0.0	5.06522810391851	1.01192100349809	3.36618330369049	3.1103079047406	4.7112622298288	2.67442593786622	1.07457487116919	4.65983000981223	1.06877481801114	1.17534603762378	1.68591854722701	2.4919010601233	3.45465248898452	1.4654284625867	3.15217313391431	7.15639347691418	4.62591882574387	1.35526936839337	1.45976137888487	2.82503162211584	5.46737711214456	1.00949292673675	1.77439907418533	2.26249033752738	3.14205859506412	2.92755642610094	5.8250618814855	1.93696600572783	1.34428429885891	3.87310679045599	3.22517065264061	2.13553752736331	1.25227993412488	1.02843982238376	1.81720034319017	3.24920198083853	1.7823974000659	4.01396746519091	4.92551039304357	2.53805013258287	6.06793083861994	3.35765758385215	1.82796551000925	2.9818502452821	5.29238512233789	2.1449157843843	1.7313002278146	0.0	1.7993738824723	4.45082463618848	8.02757139552904	5.25524726672954	7.33899205164074	6.66206184897068	5.97720698670943	2.41019726802721	6.28704267263321	7.33948223546428	6.42392549231053	6.68866949775398	7.8906338975943	5.59021496579878	6.50530969786045	3.62509970169059	8.08550631343207	2.2851184740756	6.60729347392276	4.00859721896712	7.33555022410817	7.58783151252293	6.38691782853944	4.08108426285008	4.71011102467738	5.66812613181188	4.96530273125758	5.04046227364758	2.76003800902158	4.1701679725297	3.19541100794933	2.0121671431612	5.15921176982992	6.23157989993545	6.5983117025113	4.91782270027937	6.65093967973392	8.15219461302582	7.41485477071075	7.28881839410794	2.8231187915683	6.19702508381652	2.97250174081275	1.92939842588075	0.0	2.84927256703488	12.1960533239602	5.96893807168978	5.99205257987487	4.531142265168	3.71463614534236	6.43369315477606	8.07220750600252	4.04907959961815	6.41417173082684	5.96389556826009	5.60571491600098	6.51132165928633	9.35913543670855	1.58200305616058	4.27083810357921	3.98020619010995	4.71090400265247	5.75272368802243	3.56585107302199	1.31333447771545	2.52767973060458	2.78690967601507	3.63803576151976	11.3805388192583	9.35136960825009	10.8610802368369	10.1738386746945	10.7133789685869	9.16230934267986	10.0882393220483	22.1091234111441	38.9254641684398	47.4558437735338	43.179768945028	26.0268335213474	40.8895261865353	12.0127921098173	1.3266971406063	2.54197580877959	46.0195364306948	44.9498778278755	39.1353907715952	69.122164554435	39.6919094676346	30.7989098606697	39.7921547362411	1.8600712173814	8.65701520679266	4.33901245841414	1.44553842209571	1.10986469099804	2.26587814107357	2.9079406327776	1.80128119529091	1.45295191132319	1.93960404659629	4.27972595897863	7.07975539208878	1.31689736565419	1.78746884221715	5.59004304243638	1.22313971508366	1.4095224388397	0.0	0.0	2.88170501702333	6.43733676130886	2.38958036997827	1.43940356285385	3.57818094661813	1.46943529285876	3.73001813466271	4.53908729909291	0.0	1.0929780812393	1.08678626870762	1.20699965868121	1.17834035913392	1.04599723469643	1.17842082364659	1.35414451412485	0.0	1.06851649961297	1.3043761656253	2.41343790420673	1.1566546338547	1.24717703140003	0.0	1.37382604855814	2.07225210085333	4.65114831616864	1.54383705427159	3.84540153625123	0.0	1.00273375869426	0.0	1.18188807603846	1.48135906506117	1.580899299385	2.73208705773054	2.75301292552377	1.06325475830925	1.03169401399291	1.49614892993272	1.07744070838882	0.0	0.0	1.66689600142249	1.41542064499889	4.4231786823299	1.0386219669064	3.28310404320606	1.49221880894893	1.1619393210834	1.59253331069817	4.01762081401672	0.0	0.0	0.0	1.04403904645838	6.07596254870767	0.0	1.07631791119195	1.56932333782876	1.01670012792452	2.48584583661151	3.64464744862604	1.5447985372677	4.51647490286531	1.21317152806742	1.99724205514841	3.14708494119032	4.52903492978484	4.88203596142623	3.47701765685057	1.63178091493865	1.69159383945348	5.81375334852164	4.46795346292378	1.04534919693926	8.31351062408125	4.06397865270574	4.87164221204749	6.39448478655688	2.04262104254111	1.75496800015362	1.11513656113663	1.28520489263662	0.0	1.43950697296798	1.03057070967111	1.02103861206912	1.50666022230529	0.0	0.0	1.39835323927848	0.0	0.0	1.08314392184689	0.0	4.34924046553244	3.92450808999568	2.23595778770002	1.18382856084597	0.0	1.70198795181536	1.25596741214629	1.15094562603205	3.25055900627095	1.23635350940026	1.67918820553658	1.28859421757708	1.40181592970893	1.01937068432941	2.05070449561494	1.17670083793914	1.22915563672557	5.4691246864097	5.03559802022641	0.0	5.43133174222037	6.7018177749667	3.76204202800146	0.0	1.74630299792094	1.61960130797611	3.22586044532871	5.04715433040795	2.96455895779517	2.50969644037026	6.12434646060638	5.76435246108453	2.83882163946668	2.14305033798851	2.81878621051449	2.96430394605936	1.49076542025054	5.53412631619862	1.90651483044785	1.09022602387365	0.0	1.37148179917259	1.00354531857539	0.0	1.48973733870825	0.0	2.66281132712674	1.62549539422446	4.00775921245534	0.0	3.03282081291191	0.0	1.74836770855571	1.4767828497417	2.04864707035518	1.78505974448045	2.85163684979456	0.0	1.44283620492102	1.16303633510164	2.29781549121815	1.8164518526039	1.39352175404732	1.0416074761983	3.66885951423127	1.75089407015558	1.22423184518415	1.53858296842429	3.76355704129732	6.60911720719544	47.1824281700699	3.59446475854682	1.47059482243571	0.0	0.0	1.00141286163788	0.0	0.0	0.0	0.0	0.0	2.12346746634408	5.13890200887478	2.67838770712213	4.2357793369354	2.69924345844408	3.08883635537197	5.77151247071376	2.86062022321471	2.30119822126987	3.99629607834586	1.87045959399632	1.35419989247964	5.14041258958188	2.56008227891391	1.04493765321715	1.68812036267148	3.46021213377949	0.0	4.45884265764988	1.47790283428944	1.67637107304515	1.8734478059929	5.20795602226604	3.79972715045501	1.83701507893035	1.18472996231609	0.0	1.72570634331041	1.06854868929994	3.60678995225535	6.3108895235958	4.57821587373129	2.95676873922607	3.34084244797684	1.12233962878969	0.0	1.01808115547604	0.0	1.32461351908148	1.22630200043939	2.17556164415807	2.3541688066307	3.10396178479587	1.61321217869198	1.35170030831155	0.0	1.09523683357049	1.55072593469686	1.40941405394482	2.47367383842826	2.7949541976152	0.0	2.05211639559585	1.12389120866654	1.02447879757816	1.98267986322948	7.25724042935832	1.76630761720676	0.0	1.36021763603102	1.2189902870052	1.11486914316469	1.72123153865574	1.52269162440378	6.18111618013368	4.04964870809257	4.26281630844253	2.61737617640869	1.62775027073761	1.52563947335059	3.4339793388484	1.49005858762255	1.11631059377404	1.55833022374371	1.3216241300302	2.51941879336627	0.0	0.0	4.08625467590477	1.09336331463726	2.61060298935858	1.56213970714496	1.58926311343957	0.0	5.16724632713566	2.11794314627357	1.59171468039717	1.94990037823412	1.45974937296335	1.31412569759434	5.58673059791416	1.30888764385831	1.76637210035412	4.7668088115763	5.59413464776699	1.31724992150523	4.06492420532689	1.13689507543784	0.0	6.3635460708793	6.87840796170702	2.09167494016412	3.453897966563	2.94089994870115	5.80596470321316	3.06311519391158	4.44681424742568	1.24490124881341	0.0	0.0	1.17879698677493	0.0	1.18531715821197	0.0	2.21215446407839	1.02140690507652	5.34001151724815	1.46872767044141	1.16674850362497	1.87102557953508	0.0	1.66527878113665	1.00492256859446	0.0	1.05307727549986	1.02532426412165	1.52636107488959	3.03466700681498	0.0	1.2724085528386	1.09949552294063	6.43160032764774	1.17873190389462	3.59617839584256	4.64213974826655	1.85287864081815	1.01973348302736	2.44915652970851	1.65187067309781	1.55179066390544	0.0	1.37413537682487	0.0	1.17239503512759	6.06761434056323	1.34891121699932	1.91001537969334	1.56304646215834	1.43914039674183	3.46426967485102	5.73218634819714	1.83097294517921	1.9849452221593	1.99312340872641	2.38318195124854	1.33274815252269	2.9384201164425	5.16526656725098	1.04721170100586	1.3300798649901	3.23048676618987	2.24853108058928	0.0	0.0	1.00028073887806	0.0	5.61859737769398	5.37788992583646	1.52175093099761	1.23428556355295	1.79360265671596	4.06104981341647	2.6001644989385	1.24936264073086	1.71032564540176	1.07643354902294	1.22030797205538	0.0	0.0	1.18870872531924	2.13956917243502	2.42654104672729	2.6570352310405	2.50883711742342	1.17476985475861	6.92465585866581	1.79524369909263	5.01519132767237	5.59120017250631	4.34525830293371	2.33900399226912	6.29775546606746	2.91367929994101	2.09689117618003	1.13676606229721	1.00664613570275	1.16943102392048	1.69386236468958	3.7296501029159	0.0	1.12307293615407	1.482562822272	2.46096486403557	1.49343760228636	3.09054716584152	5.05988713487629	1.17684457319605	1.17836682161566	0.0	1.61159536319605	0.0	0.0	5.6010030361445	1.09546502957067	1.18648336700801	1.43952657813406	1.39681655518116	1.73729153057771	0.0	2.47431789853938	1.1406886366526	4.68747622534687	3.06095776059487	1.93868850427991	1.8232124201687	3.24626791534532	5.4115894064644	0.0	1.30551900065467	4.5802081139096	3.6102193331873	2.89202880044446	2.30995883272123	6.36821966689001	3.81027653683831	1.28406134203292	4.77523741767421	2.49109924268403	1.85602723963388	2.19112371897586	1.53570910020304	2.70525052662599	2.12138157329623	1.56569819548121	1.39121874551937	2.12951077447455	6.78417395458204	10.6662479343331	1.44071910874874	6.50616417489461	4.63432895644047	4.06852872953201	1.75928916473901	2.39601212736815	4.57528279291109	1.76896925186389	1.58210403642078	3.07913850422391	0.0	0.0	1.2867994968863	3.43152038702028	3.1035855613441	1.71196306846601	2.68997885010994	1.07669767746913	1.56272793798728	0.0	3.19749837355941	2.30345353600265	2.97479180544392	2.00787189982933	1.20718647963706	2.41613540235722	1.02402386729592	5.7374529159368	2.57521077263042	3.53055118431253	2.26386439582274	0.0	0.0	1.20438688624717	0.0	1.02901128972917	0.0	2.83987858439818	0.0	1.01170964290298	1.00395658422395	1.11812745796263	0.0	1.03170744260411	0.0	3.95570771708863	0.0	1.1950946922862	0.0	1.00193747611809	1.98956463648516	1.12829255652542	4.4986786461927	1.50332505314634	1.84295594170753	0.0	1.14044523609414	1.45188828510179	2.47671092136983	1.44282846305469	1.02752908222926	1.0535285374881	0.0	1.42680160251714	3.53507992858547	1.82064743326832	1.67694525736475	1.90215780719364	2.62597840752251	2.94417099607952	4.61181132928471	1.05208478239243	0.0	1.7222691238822	1.17991183709678	0.0	1.93024321563647	0.0	0.0	0.0	0.0	1.07591193503273	5.58621340514908	3.28383623443165	2.90076891053855	2.57649389745938	5.52811966512297	1.70653554944375	1.01227012048697	3.21844839482952	1.05515085682652	0.0	1.35486945120221	5.36569092790641	2.46730075618837	1.68567477202665	2.88965165909233	2.32250781653277	1.31066633810484	0.0	1.09604613607499	0.0	1.19728693231568	1.5907761240703	0.0	2.4765232991569	3.07148533019067	1.12943432483158	1.34587593605175	5.39591422223152	1.01186180684106	4.89630785537253	2.32634934438123	1.43348773686209	1.37915427447291	1.45575582971633	1.12540360966661	1.86811528595141	3.76077751717471	2.77540107171025	1.07990761156589	1.43417073586165	1.22433903033869	1.38547981534688	0.0	1.02694209131193	0.0	3.03776920840553	0.0	1.26251863784881	1.20574204476277	1.07364057777324	1.91194030367515	1.1243901842997	1.07219400800984	0.0	0.0	1.87584165139672	2.61979631467481	1.64132268656988	1.03161549617809	1.06387720432851	1.00789441796362	0.0	1.43157928024717	1.13652240447271	1.14407002539788	2.1205809429179	1.95518416335378	6.16793845010325	0.0	0.0	0.0	1.50932897413585	1.97208870966176	2.16382945717155	1.01783654375906	1.68863598495764	1.8407467091552	1.06496710712925	1.24036081475665	2.47820908139055	1.87083280963274	1.09623662304612	7.74184173970282	4.20455337553086	1.47999402096042	1.04396295931563	1.34750797234405	5.50321025543015	2.2891626278274	1.22787925083173	1.57619321502863	2.06643766842829	1.54116326340256	0.0	2.91621517138582	3.86899690046466	1.35090444132462	2.06609302048942	4.12430323241947	2.56293026450249	1.05186975814983	6.06677446918215	1.04581108065267	1.22294969682947	2.39480269341709	1.34376037731768	1.68608621462284	1.03921318116901	1.84954821048312	7.50227990329035	2.28955826039387	1.0794020919308	0.0	1.56170596577988	0.0	1.04298909256126	1.01634666640211	0.0	1.13141171016149	3.41574212162077	1.16125140454854	1.16731723378693	1.03155812244927	1.29922909748375	2.92114130788466	0.0	2.06309535640233	1.36809244257926	1.59197241870133	1.79778707866704	0.0	1.83884942053474	1.32376791257153	1.43796562952209	1.63881972307178	1.84262757605781	1.01182495199941	1.59720655112481	1.81976164882928	1.55765142270982	0.0	3.92758061032923	1.83616147874469	0.0	0.0	2.73633828611648	3.89794656887157	5.87274079673329	5.81394209246088	5.93613696634836	1.18343043297364	1.93163681725805	1.0169165855298	6.15200402864127	4.45736992016783	1.12641690609342	0.0	1.01313344597131	0.0	3.27992210236015	1.02996412021897	1.22769026264173	4.18559701565687	0.0	1.03770134133317	3.87361722043327	4.97961259307372	3.94961498617368	5.37125943635484	0.0	1.0065182767963	1.25957990731072	1.61453290698263	1.48311705796236	2.25749580653551	4.64482793954308	1.23113253719984	2.93233108085302	2.72272257485765	1.00292204170509	1.39153569792268	0.0	1.47838171368151	1.66385288037138	1.34621138599439	1.04569648066204	1.07131568377248	0.0	0.0	1.02459469507994	1.03108498251293	2.34599862569923	3.53338655127366	3.55467191000574	1.36541875176612	1.88373672283935	0.0	1.22908524118462	1.01654393422339	1.06316622555681	4.96253008822008	1.43447456914775	2.93700535636205	1.56208364967438	4.73431914445464	1.47860912207347	1.38650855956285	1.0955046635176	4.48627062530788	3.40296677259184	1.16238322306944	3.65584977821832	2.31378983171005	2.09512309087706	3.2003512532341	2.08455736108562	1.14006226882178	1.6581809572772	3.41626067138756	2.33386051571192	1.45178465574263	1.09460842457746	4.02268361653192	1.04266031544097	0.0	1.05101590380959	1.83910463869385	1.8087879322863	1.31985086803483	3.27090251095336	1.36911706802681	1.01867078309045	3.35638664983876	1.02803178248713	1.09216743614596	0.0	2.35985848414492	1.98248494108888	0.0	3.14209872778766	5.40081143992755	1.03248090188977	1.91094093323384	0.0	1.65806001411889	1.18236871780845	0.0	1.724353538393	1.89014300045332	1.69914183463395	1.00529840198121	1.61606693440984	1.98981419690211	1.13884758747237	2.8953788021278	3.43431312654126	0.0	1.76735985415651	3.38265178129679	2.50532791436384	1.03001217914998	1.25915191838105	1.25566239865217	1.23921983369234	1.160897903521	4.06047457628149	6.8855508972509	0.0	1.37870346438636	2.09158269039631	2.0319634489977	4.77186324383444	3.32885921537891	3.55787462264799	1.54714102197597	0.0	0.0	1.11925782001915	5.96810505776693	4.65959310176108	0.0	1.99115388089063	2.24644796932604	1.08326736061003	1.26397915186076	1.0187518104818	3.06119731852152	0.0	0.0	2.3318603867504	5.60230455588226	1.70577036664725	1.80162954273356	4.67286103112165	1.18319620549528	1.81889166349769	1.92640489104814	1.605917560332	4.03999315311116	1.48095236280815	1.78649284591711	1.51576855059679	2.4494168852544	1.0362773484563	1.515885347709	1.45188324415408	4.53461668392219	1.28605748977396	1.17426280271443	0.0	0.0	0.0	1.73770693898731	0.0	1.17117647425678	3.74737851334803	1.05866668519651	0.0	6.53392732416833	2.02259770700067	0.0	1.65048684553626	1.31725420867999	1.02069565007253	1.4008119868735	1.11089358988856	2.94412361607271	1.22292345102329	2.13861899506222	3.79162117337023	1.47443786788049	2.52207524948684	1.17871882902932	1.06959513253508	1.22141253267895	2.38769847911265	1.18189899851854	0.0	1.31055702963454	1.17659974475627	1.61214220499544	4.44202596910806	1.05778665474955	0.0	0.0	1.54135663351894	3.64610289790637	1.35856517287053	0.0	1.85188656320353	1.01556824115142	0.0	0.0	1.13755667615107	0.0	1.33484991535245	2.10091179014597	1.2794598010754	1.0251770345077	0.0	1.84788224678293	0.0	1.0875039156656	1.28462535540308	2.36151666522223	0.0	1.52804834819211	1.7731206614627	1.37881060851679	0.0	0.0	1.06999259069397	2.34273270715894	5.63746645274527	1.65591822117109	1.11976344104232	2.64735873316522	1.11688007041642	3.61396380696243	2.10697955254585	2.46030668601522	1.10919736459212	1.22803345922637	1.1726653671335	3.94200492357016	4.05295855560505	2.04788666481581	1.03514443686859	1.42588535803677	0.0	1.77854705821111	0.0	1.14555205237671	1.84744053408753	1.84236648191519	1.11276774638163	1.08120512178008	1.57422011265975	1.99473946389107	1.10655183770858	1.64138292601981	1.27483769836512	1.40020199014094	1.45636369553975	1.22326178441247	1.85649687333797	0.0	2.21679886423576	1.32137784067949	1.75821499566125	0.0	1.47602543456331	0.0	1.43253651985149	8.54128963796403	3.26335887017795	0.0	1.20886598921888	2.92194213989934	1.13817293550395	2.55175799366781	1.60891321284373	1.38651207066533	1.02451084459342	7.61392951910905	1.14349646454284	1.96508324680034	1.46605498916454	1.45460126538097	1.34126495096086	0.0	0.0	1.83263596293677	3.85251182710065	1.14827910122839	3.40344532715919	1.6197037681321	2.41836359267013	3.18198316209896	2.83442756787489	1.25405512785925	4.06382282954024	5.31732823580349	2.75611685086187	1.14136483829278	2.10733996502638	1.78858513048057	1.4766171847729	1.04012319749851	0.0	0.0	1.08781928158944	1.499464519199	3.94080303190477	4.10342078449471	1.53156342306347	2.76186057910303	1.60653428636476	1.6004188550707	2.05615976876115	0.0	1.22481131986018	3.68027096361098	1.59067320390294	1.16007230844316	1.20030697569661	0.0	1.41298237396795	0.0	3.18862140124286	3.54425662490723	1.20122641884327	3.04916572809625	1.86871545476561	1.2042086969932	0.0	1.03454237041417	0.0	1.36083244642281	1.67031116776432	3.98225906230472	2.9408776786035	2.90554590487409	1.16567057723091	1.85798409547958	1.01166849776209	1.0858582626164	1.1822147939077	1.38702194518354	3.6793041475314	1.1568975617002	0.0	0.0	2.40960184371722	2.31625700601385	1.09917021549566	1.38046852084053	3.6399695297056	2.57338331379087	3.56632881132915	0.0	4.90370031157133	0.0	2.83180348148397	1.46683116927781	3.51070221989548	1.27057787802424	1.3075979246421	1.40441689890342	3.52111509571534	3.37866534950841	1.13035662916609	1.02228456539661	1.32417496673958	1.28051296882008	1.98613087613673	1.1405126898559	0.0	1.20443370670565	3.70001612086635	5.05936795872759	3.97201891051923	2.44240447804715	0.0	1.77458392990037	1.06701764580432	1.05668881798466	1.17500525501704	1.45991611393977	4.23020184192841	1.02461732594897	0.0	0.0	1.02641129670176	0.0	2.13805215522655	1.11913902549344	1.03617283666325	0.0	0.0	0.0	1.65066833424529	0.0	2.20439151329327	0.0	1.52386141693771	0.0	1.06851140866444	2.2348199598839	1.37659781112916	3.50443790138532	0.0	1.54275057436597	0.0	0.0	1.12957821725058	3.31561362188404	1.01224103274732	2.86216606384525	0.0	0.0	0.0	0.0	1.72529738862286	1.00709462447778	1.14238190466998	1.14028554564137	1.5565845463086	0.0	1.52527579050171	1.45026271637885	2.24594039710766	1.03660544510295	1.08859151815812	4.86697241055958	1.46197410861946	0.0	1.68674391037833	0.0	1.07899076461723	1.00677662040953	0.0	0.0	1.00225838895884	0.0	0.0	1.14691643042058	1.34216763247648	2.21816153393161	0.0	2.98077780767018	0.0	1.02107320420711	0.0	1.27302328711432	1.99960452053433	3.2250344795846	2.75041011785441	1.68176739383785	0.0	1.38347986596605	5.708962212621	5.47801886048208	1.14030147621044	2.97822978879144	2.45081716843913	2.8167694994134	1.12255443498093	1.04899782680727	3.33627831457168	1.00053684330455	0.0	1.04662468330977	1.02796249513018	1.22723251775638	1.59783208596749	0.0	1.33977833919796	4.58600338143791	1.36885931540079	0.0	2.87245478584392	1.56291492788414	0.0	1.23327930592288	2.19402265154637	1.0454973746121	0.0	0.0	0.0	0.0	1.08338747290028	1.13260416780651	1.61538421405031	0.0	1.31467105913595	1.91379213671218	1.30904385461961	0.0	3.07545898999804	1.55481627204944	0.0	1.0206416306043	1.49742369286255	1.25221331239865	1.38783851616868	1.63252502394046	2.07005708153817	8.03014766555119	1.70502851157753	0.0	2.18453007495398	1.16132526809133	1.93119592921661	1.72481758254665	1.52568886845534	5.17572724645	0.0	1.57483901011729	1.75641814648992	2.04269241499277	1.01769770117662	1.34190883151668	4.65147893352374	2.39545285215007	1.08763447354859	4.75537908400462	4.90227913700043	0.0	0.0	0.0	0.0	3.89017884152817	2.24805179004226	3.02077928377788	1.47049851041316	1.08841400684458	1.85644589892328	1.42302710884642	3.27938599144587	4.08003374965442	0.0	2.95527772555271	1.22920825341906	1.14926852534249	0.0	0.0	1.28706559893024	2.07467607425033	1.1841693568993	1.04948937796308	0.0	1.27488573422278	1.17955392386402	1.16824196423407	1.96338551901498	1.1236611066637	0.0	1.10167854626172	6.42387687673178	1.98951532337622	0.0	1.14071020950254	0.0	3.42429714213172	1.31214441067494	4.12703780183802	1.0206987727692	0.0	1.08602404961779	1.15020381448283	1.17566683614675	1.20125987739214	0.0	1.05614345178301	0.0	0.0	2.2377065390684	1.03006055124797	1.01849838392151	0.0	3.44770213710465	4.47325870665012	1.63444653103685	1.09243024580136	1.15920201769619	1.546736977367	0.0	3.77495387884412	0.0	1.37433297609169	3.14179115118274	1.43079096316813	2.0025970331759	5.34656367823722	0.0	1.0059639816926	1.07446542175338	0.0	1.30025548004268	1.12342663235964	0.0	1.05843976358299	0.0	1.28525546162355	7.8694178641131	1.98449647481433	1.24656421870649	2.70802159843064	2.18127148254088	0.0	3.83967118940945	1.05631938960595	1.37010551888328	1.79992117693697	1.06278706521229	4.70643358536657	5.04729432108044	1.13400860124718	2.56035946387022	3.00807274807408	2.22533368247091	4.19010291650408	1.08102504862624	1.09437635425385	0.0	4.04010443507332	1.46516823182197	0.0	0.0	0.0	0.0	0.0	4.91153939700433	1.06290198615987	1.88672268923793	3.49227258791198	0.0	1.41678857347236	3.53628427325253	5.08992688834844	1.08983107512396	6.56648302500864	1.94796826132615	0.0	1.23325463117049	6.49600769297184	0.0	1.14009626483186	5.19988582618801	4.29366412982528	0.0	1.01264125658475	1.57491730202568	1.29593739971416	0.0	2.80419758956213	1.14878940389447	1.1433297315221	0.0	0.0	4.07127986343995	0.0	2.12029088178111	1.59904310483778	1.99224434141198	1.20463614371336	1.51613455924401	2.90265833585887	4.93075933410812	1.2561182747917	1.06871664328794	1.05435885367714	2.53439746684613	4.7044939654057	0.0	1.12993350066431	1.23689357612737	1.00649516641333	1.74266996635748	0.0	4.19165502742056	1.25475979985191	2.27458554299792	1.49084176400766	0.0	2.00303661135016	4.46507974462276	2.48252763319647	3.4327565633543	1.95724404888558	1.01574710661962	5.48385849792265	1.31605791080678	1.04669776415019	0.0	1.01489621879732	1.32279029698064	0.0	3.44354658421932	9.69991982243187	4.9085759018913	1.20669248873226	2.21492684318862	2.12411185123188	4.28199813165318	3.2364825166176	2.05556674975128	0.0	0.0	1.00771504658533	0.0	1.05417914252293	2.21474646254218	1.29999239930869	1.50263761578387	5.11846349758038	1.01129870635765	1.03406620967556	1.18259937673928	1.95343734554298	4.51036188924433	1.05531494978215	2.15037522647803	1.82459468976116	1.06009177881365	1.30502980387348	0.0	1.39669717937133	1.83131853569082	1.46139533991894	1.09280334174807	4.76812538663949	1.71436643170696	0.0	0.0	4.52972460740924	1.1704272103357	0.0	4.29803705769689	0.0	1.1594361857568	1.62579108536145	2.457243418624	1.42226195947573	3.63859176485193	2.77288238313475	0.0	0.0	0.0	2.94512885575188	0.0	0.0	1.25719750416583	3.65218523494321	3.19134702648936	6.79099628660185	10.4865563338433	0.0	1.43685018693893	0.0	1.00903679193228	1.06450771454865	0.0	4.16634347755352	0.0	0.0	0.0	1.49678351727676	1.14071389419887	0.0	1.08541340946892	1.29860161467621	1.17196899108723	1.36788055026793	1.00446000919072	1.39489867908755	3.19540756657125	2.29738090241955	0.0	2.8980576430973	1.04870519568466	1.68356425628266	0.0	0.0	0.0	2.32993176414826	4.20532673761079	1.46203084537211	4.49557257330936	1.49334453151311	1.97227056700136	2.0149621132052	2.99654683950699	1.99358676892539	0.0	1.17402791724121	1.09318624989128	1.03680098434814	0.0	1.11423663203	4.54885148445632	0.0	1.42285665612539	1.13556679264644	1.58148172730482	3.2699297273891	1.18334114642177	2.02762691643461	1.15082720636942	0.0	1.08317437795556	2.14043918615885	2.32631053678705	1.09794791217091	1.55000796321252	1.36199562689864	1.35049900018033	0.0	1.29650350262964	2.02935209897931	1.14605244316411	1.00486179737088	2.4259460079803	3.39268387415999	1.19473127570386	0.0	2.98253544937313	1.52580931901661	1.69116705690239	0.0	0.0	1.1417045175074	1.17362411381845	0.0	1.64213580405994	1.31413443650711	1.09623133443944	1.09819528948689	5.15033105374682	2.45672635896804	1.4102758534701	4.35052639269376	0.0	0.0	1.31614590781291	3.25322263765123	1.254639882433	1.54898384999406	8.28535893473986	2.4244499085447	2.04333997626479	0.0	0.0	1.11344664203459	1.185539670028	2.26758796378441	1.01658507701494	1.11490545704303	1.04663209928022	6.7188764098889	1.3170751007671	1.0248732834873	1.11665482092265	0.0	0.0	0.0	3.11095606444088	0.0	1.11917072029776	1.24704960820495	1.10116728275371	1.13204666523317	1.62071785024872	3.32186376208176	3.41307726019855	1.38098973542317	0.0	1.51945283861895	5.77442256725441	1.40079143009223	2.97725405721428	4.00584550074877	2.3226491214601	1.49084699799766	2.07102926827809	2.99238584118025	1.76838843632413	3.40459335893746	1.19085091464378	2.5495099927042	4.69760507076031	1.06168002399002	1.04159335046779	1.0645027573873	0.0	1.03403289693689	1.03408469514602	0.0	0.0	1.86941804275992	2.12975981526122	1.36292436205168	1.28443419928245	1.01115019213382	2.07400362644513	2.91437918404209	2.46951459502984	2.31406777492551	0.0	3.44750684111007	1.37983376787382	0.0	0.0	2.47957732633505	2.02435439828312	1.18224094780627	1.98364173610391	3.471712188454	2.76557525610197	0.0	1.85975748750295	0.0	2.70925266605928	2.851028255273	2.11225657932378	1.01838698787245	5.8106902638499	0.0	1.5569475916933	0.0	0.0	1.06674302795176	1.0647799855217	1.27957266973738	1.85328662541385	1.4633685805563	1.17882184018137	2.1900963273693	1.11041175215108	1.02385142702065	1.6880480806012	4.48932320926747	1.1511833374373	3.26246287127455	0.0	2.34412392146431	0.0	7.12339822817101	0.0	0.0	1.4411739298247	1.16976874188734	1.15420615748732	0.0	4.58417136269869	7.6944798067758	2.1199677341313	2.35716705609671	1.04384948916913	1.11969663047129	1.04748701365373	1.35223343855407	3.38445671809605	1.18085515984051	1.69196095722409	1.93614359069677	2.20169042519152	2.62014502124431	5.56676651585257	0.0	1.2547060716258	0.0	0.0	4.71264469646595	0.0	4.45533869302959	1.72274207239923	1.57707269046381	1.06924048548439	4.38023323104067	1.97910180809152	3.06373519530713	0.0	1.05121200944341	0.0	1.05332586631505	1.73303360370134	0.0	1.32303677683731	0.0	0.0	0.0	0.0	1.74531544254692	3.54480522684309	3.60119299854926	1.29382866458107	1.14029113266	1.44928021124129	1.84713477521806	1.00881937889156	1.39551821143575	1.96279067686731	1.3469568865867	1.15786850442035	4.94375544629976	1.58549094042282	2.9779819044642	1.97644829877721	0.0	2.033598254182	1.3535505898115	1.32289378628527	1.90679052748459	3.62586673092873	1.23518722645401	2.42842909062735	4.11368422491012	2.43678909765389	0.0	0.0	1.15249379395733	1.81189325063564	3.47727058734466	1.19530324239503	5.38667447121416	1.73032491511367	0.0	2.58662101129048	2.84331809970059	2.00986044378254	3.37223891014652	3.11309933970162	0.0	0.0	0.0	5.10900936220297	1.44395075745914	1.10962004057518	0.0	0.0	1.14012717735823	1.79039686390913	3.17019001406959	3.78097391487211	1.14155993301034	0.0	0.0	4.41415892094983	4.4148762449559	0.0	1.05144583028963	4.96204218994648	2.4283983407914	0.0	0.0	0.0	0.0	1.30321437984004	0.0	1.36736189339228	5.18336285723087	2.02046989193566	1.17748298354067	1.32325476809665	1.29170199990662	4.97973212342102	1.15083937155937	4.05642606875514	4.45327686439658	0.0	2.67749345023999	1.38623902516028	0.0	3.17382247400182	1.94365054536301	4.86424118408755	1.10516932429061	1.94016746444934	1.03911789387283	3.47362514096096	0.0	1.16165376762584	3.41495824243719	1.08121795061719	3.32234826204072	1.12854062541285	5.02110251497084	2.82428850179049	1.51965690073038	0.0	1.67630675449563	3.51178079682929	1.47893881344941	1.06450520641674	3.1596163746433	1.16888733895695	3.91538462558177	1.58335014349736	4.28624243519174	2.34196137042316	1.5018923531928	1.47298837405705	3.74370314217161	0.0	1.22805150579972	1.136311204465	4.09991687990789	0.0	0.0	2.19718205285749	0.0	3.51380307846148	0.0	0.0	1.13827404718984	2.48668717377446	3.68587969412144	2.15236926139654	1.12660294218318	1.60089131752258	1.16021600015774	1.13436164646524	2.27260780495519	2.9195841658293	1.25080401172734	2.20550280350266	1.17681116481018	0.0	1.46776169785016	0.0	0.0	1.17700219361504	2.58709504897293	1.20815299355106	0.0	2.16670083518708	1.05961692283037	0.0	1.07706497224225	1.3529528251801	1.44289788272734	5.67860113376721	2.24282380145863	0.0	4.57970703033324	5.95610842840152	6.97316235637622	1.68983825557246	0.0	1.43817350854537	0.0	1.03272769910743	1.50574440052012	4.53022431095951	5.56720892219385	7.25586121414966	5.63412465996932	1.58309213914093	2.0044056443013	1.11898206966308	6.46388182181637	0.0	1.52614385666959	3.39084555006184	1.7884922108336	1.74342233682244	3.67684933593457	3.30640883243692	2.37785152242928	5.46853190495268	2.16388178552415	1.21605140670489	6.26511996569397	1.01928491735799	4.94214839479417	1.18438287017066	0.0	1.66685232255517	3.58764837910953	2.92528387890444	1.05256138361494	2.80717929015004	1.5810476628269	1.19885249561678	1.14219492328095	4.18709485698759	0.0	1.06861570363601	1.594275870664	1.23178338804863	2.00982740773507	2.00468728349154	1.81046891293571	0.0	3.40073363817126	1.83497108698469	1.42149529918394	0.0	1.4281935564475	1.02021124391667	5.91268710387129	2.27492484836086	2.16544015933295	1.30808350402803	1.9009225597012	0.0	5.11746097898699	1.17422768784899	1.03370504395858	11.5591885449616	3.74404056580012	1.26939816909192	1.52040829019595	1.17416646913125	1.57221758147383	1.76368199869925	5.88452151133206	1.55178460995617	3.7701217108849
[truncated: 193,407 more chars]
