# Supplementary material for: Pleione: A tool for statistical and multi-objective calibration of Rule-based models
Source: Sci Rep. 2019 Oct 22;9:15104. doi: 10.1038/s41598-019-51546-6 (PMC6805871; doi:10.1038/s41598-019-51546-6)
Supplement: Supplementary file 1 — File S1 [file 41598_2019_51546_MOESM1_ESM.zip › File S2/model-sigma/strategy2/exp-data/heat_stress_3.txt]

T\ID	aaeA	aaeB	aaeR	aaeX	aas	aat	abgA	abgB	abgR	abgT	abpA	abpB	abrB	accA	accB	accC	accD	aceA	aceB	aceE	aceF	aceK	ackA	acnA	acnB	acpH	acpP	acpS	acpT	acrA	acrB	acrD	acrE	acrF	acrR	acrZ	acs	actP	ada	add	adeD	adeP	adeQ	adhE	adhP	adiA	adiC	adiY	adk	aegA	aer	aes	afuB	afuC	agaA	agaB	agaC	agaD	agaI	agaR	agaS	agaV	agaW	agp	ahpC	ahpF	ahr	aidB	ais	alaA	alaC	alaE	alaS	alaT	alaU	alaV	alaW	alaX	aldA	aldB	alkA	alkB	allA	allB	allC	allD	allE	allR	allS	alpA	alr	alsA	alsB	alsC	alsE	alsK	alx	amiA	amiB	amiC	amiD	amn	ampC	ampD	ampE	ampG	ampH	amtB	amyA	anmK	ansA	ansB	ansP	apaG	apaH	apbE	aphA	appA	appB	appC	appY	apt	aqpZ	araA	araB	araC	araD	araE	araF	araG	araH	araJ	arcA	arcB	arcZ	arfA	arfB	argA	argB	argC	argD	argE	argF	argG	argH	argI	argK	argO	argP	argQ	argR	argS	argT	argU	argV	argW	argX	argY	argZ	ariR	arnA	arnB	arnC	arnD	arnE	arnF	arnT	aroA	aroB	aroC	aroD	aroE	aroF	aroG	aroH	aroK	aroL	aroM	aroP	arpA	arsB	arsC	arsR	artI	artJ	artM	artP	artQ	ascB	ascF	ascG	asd	aslA	aslB	asmA	asnA	asnB	asnC	asnS	asnT	asnU	asnV	asnW	aspA	aspC	aspS	aspT	aspU	aspV	asr	astA	astB	astC	astD	astE	atl	atoA	atoB	atoC	atoD	atoE	atoS	atpA	atpB	atpC	atpD	atpE	atpF	atpG	atpH	atpI	avtA	azoR	bacA	baeR	baeS	bamA	bamB	bamC	bamD	bamE	barA	basR	basS	bax	bcp	bcr	bcsA	bcsB	bcsC	bcsE	bcsF	bcsG	bcsQ	bcsZ	bdcA	bdcR	bdm	bepA	betA	betB	betI	betT	bfd	bfr	bglA	bglB	bglF	bglG	bglH	bglJ	bglX	bhsA	bioA	bioB	bioC	bioD	bioF	bioH	birA	bisC	blc	blr	bluF	bluR	bolA	borD	brnQ	bsmA	bssR	bssS	btuB	btuC	btuD	btuE	btuF	btuR	cadA	cadB	cadC	caiA	caiB	caiC	caiD	caiE	caiF	caiT	can	carA	carB	cas1	cas2	cas3	casA	casB	casC	casD	casE	cbeA	cbl	cbpA	cbpM	cbrA	cbrB	cbrC	cbtA	cca	ccmA	ccmB	ccmC	ccmD	ccmE	ccmF	ccmG	ccmH	cdaR	cdd	cdgI	cdh	cdsA	cedA	cfa	chaA	chaB	chaC	chbA	chbB	chbC	chbF	chbG	chbR	cheA	cheB	cheR	cheW	cheY	cheZ	chiA	chiP	cho	chpB	chpS	cirA	citC	citD	citE	citF	citG	citT	citX	clcA	clcB	clpA	clpB	clpP	clpS	clpX	clsA	clsB	clsC	cmk	cmoA	cmoB	cmtA	cmtB	cnu	coaA	coaD	coaE	cobB	cobC	cobS	cobT	cobU	codA	codB	cof	comR	copA	corA	cpdA	cpdB	cpoB	cpsB	cpsG	cptA	cpxA	cpxP	cpxR	cra	crcB	creA	creB	creC	creD	crfC	crl	crp	crr	csdA	csdE	csgA	csgB	csgC	csgD	csgE	csgF	csgG	csiD	csiE	csiR	cspA	cspB	cspC	cspD	cspE	cspF	cspG	cspH	cspI	csrA	csrB	csrC	csrD	cstA	cueO	cueR	curA	cusA	cusB	cusC	cusF	cusR	cusS	cutA	cutC	cvpA	cvrA	cyaA	cyaY	cybB	cybC	cycA	cydA	cydB	cydC	cydD	cydX	cynR	cynS	cynT	cynX	cyoA	cyoB	cyoC	cyoD	cyoE	cysA	cysB	cysC	cysD	cysE	cysG	cysH	cysI	cysJ	cysK	cysM	cysN	cysP	cysQ	cysS	cysT	cysU	cysW	cysZ	cytR	dacA	dacB	dacC	dacD	dadA	dadX	dam	damX	dapA	dapB	dapD	dapE	dapF	dauA	dbpA	dcd	dcm	dcp	dcrB	dctA	dctR	dcuA	dcuB	dcuC	dcuD	dcuR	dcuS	dcyD	ddlA	ddlB	ddpA	ddpB	ddpC	ddpD	ddpF	ddpX	deaD	dedA	dedD	def	degP	degQ	degS	deoA	deoB	deoC	deoD	deoR	der	dfp	dgcC	dgcE	dgcF	dgcI	dgcJ	dgcM	dgcN	dgcP	dgcQ	dgcT	dgcZ	dgkA	dgoA	dgoD	dgoK	dgoR	dgoT	dgt	dhaK	dhaL	dhaM	dhaR	diaA	dicA	dicC	dicF	dinB	dinD	dinF	dinG	dinI	dinJ	djlA	djlB	djlC	dkgA	dkgB	dksA	dld	dmlA	dmlR	dmsA	dmsB	dmsC	dmsD	dnaA	dnaB	dnaC	dnaE	dnaG	dnaJ	dnaK	dnaN	dnaQ	dnaT	dnaX	dosC	dosP	dpiA	dpiB	dppA	dppB	dppC	dppD	dppF	dps	dsbA	dsbB	dsbC	dsbD	dsbG	dsdA	dsdC	dsdX	dsrB	dtd	dtpA	dtpB	dtpC	dtpD	dusA	dusB	dusC	dut	dxr	dxs	eaeH	eamA	eamB	ebgA	ebgC	ebgR	ecnA	ecnB	eco	ecpA	ecpB	ecpC	ecpD	ecpE	ecpR	eda	edd	efeB	efeO	efp	elaA	elaB	elaD	elbB	elfA	elfC	elfD	elfG	elyC	emrA	emrB	emrD	emrE	emrK	emrY	emtA	endA	eno	entA	entB	entC	entD	entE	entF	entH	entS	envC	envR	envY	envZ	epd	epmA	epmB	epmC	eptA	eptB	eptC	era	erpA	essD	essQ	etk	etp	ettA	eutA	eutB	eutC	eutD	eutE	eutG	eutH	eutJ	eutK	eutL	eutM	eutN	eutP	eutQ	eutR	eutS	eutT	evgA	evgS	exbB	exbD	exoX	exuR	exuT	fabA	fabB	fabD	fabF	fabG	fabH	fabI	fabR	fabZ	fadA	fadB	fadD	fadE	fadH	fadI	fadJ	fadK	fadL	fadM	fadR	fau	fbaA	fbaB	fbp	fcl	fdhD	fdhE	fdhF	fdnG	fdnH	fdnI	fdoG	fdoH	fdoI	fdrA	fdx	feaB	feaR	fecA	fecB	fecC	fecD	fecE	fecI	fecR	feoA	feoB	feoC	fepA	fepB	fepC	fepD	fepE	fepG	fes	fetA	fetB	ffh	ffs	fhlA	fhuA	fhuB	fhuC	fhuD	fhuE	fhuF	fic	fieF	fimA	fimB	fimC	fimD	fimE	fimF	fimG	fimH	fimI	fimZ	fis	fiu	fixA	fixB	fixC	fixX	fklB	fkpA	fkpB	fldA	fldB	flgA	flgB	flgC	flgD	flgE	flgF	flgG	flgH	flgI	flgJ	flgK	flgL	flgM	flgN	flhA	flhB	flhC	flhD	flhE	fliA	fliC	fliD	fliE	fliF	fliG	fliH	fliI	fliJ	fliK	fliL	fliM	fliN	fliO	fliP	fliQ	fliR	fliS	fliT	fliZ	flk	flu	flxA	fmt	fnr	focA	focB	folA	folB	folC	folD	folE	folK	folM	folP	folX	fpr	frc	frdA	frdB	frdC	frdD	fre	frlA	frlB	frlC	frlD	frlR	frmA	frmB	frmR	frr	frsA	fruA	fruB	fruK	frvA	frvB	frvR	frvX	frwB	frwC	frwD	fryA	fryC	fsaA	fsaB	fsr	ftnA	ftnB	ftsA	ftsB	ftsE	ftsH	ftsI	ftsK	ftsL	ftsN	ftsP	ftsQ	ftsW	ftsX	ftsY	ftsZ	fucA	fucI	fucK	fucO	fucP	fucR	fucU	fumA	fumB	fumC	fur	fusA	fxsA	gabD	gabP	gabT	gadA	gadB	gadC	gadE	gadW	gadX	gadY	galE	galF	galK	galM	galP	galR	galS	galT	galU	gapA	garD	garK	garL	garP	garR	gatA	gatB	gatC	gatD	gatY	gatZ	gcd	gcl	gcvA	gcvB	gcvH	gcvP	gcvR	gcvT	gdhA	gfcA	gfcB	gfcC	gfcD	gfcE	ggt	ghoS	ghoT	ghrA	ghrB	ghxP	ghxQ	glcA	glcB	glcC	glcD	glcE	glcF	glcG	gldA	glf	glgA	glgB	glgC	glgP	glgS	glgX	glk	glmM	glmS	glmU	glmY	glmZ	glnA	glnB	glnD	glnE	glnG	glnH	glnK	glnL	glnP	glnQ	glnS	glnU	glnV	glnW	glnX	gloA	gloB	gloC	glpA	glpB	glpC	glpD	glpE	glpF	glpG	glpK	glpQ	glpR	glpT	glpX	glrK	glrR	gltA	gltB	gltD	gltF	gltI	gltJ	gltK	gltL	gltP	gltS	gltT	gltU	gltV	gltW	gltX	gluQ	glvB	glvC	glvG	glxK	glxR	glyA	glyQ	glyS	glyT	glyU	glyV	glyW	glyX	glyY	gmd	gmhB	gmk	gmm	gnd	gnsA	gnsB	gntK	gntP	gntR	gntT	gntU	gntX	gor	gph	gpmA	gpmM	gpp	gpsA	gpt	grcA	greA	greB	groL	groS	grpE	grxA	grxB	grxC	grxD	gshA	gshB	gsiA	gsiB	gsiC	gsiD	gsk	gspA	gspB	gspC	gspD	gspF	gspG	gspH	gspI	gspJ	gspK	gspL	gspM	gspO	gss	gstA	gstB	guaA	guaB	guaC	guaD	gudD	gudP	gudX	gutM	gutQ	gyrA	gyrB	hcaB	hcaC	hcaD	hcaE	hcaF	hcaR	hcaT	hchA	hcp	hcr	hda	hdeA	hdeB	hdeD	hdfR	hdhA	helD	hemA	hemB	hemC	hemD	hemE	hemF	hemG	hemH	hemL	hemN	hemX	hemY	hepA	hflC	hflD	hflK	hflX	hfq	hha	hicA	hicB	higA	higB	hinT	hipA	hipB	hisA	hisB	hisC	hisD	hisF	hisG	hisH	hisI	hisJ	hisL	hisM	hisP	hisQ	hisR	hisS	hlyE	hmp	hns	hofB	hofC	hofM	hofN	hofO	hofP	hofQ	hokA	hokB	hokC	hokD	hokE	holA	holB	holC	holD	holE	hpf	hpt	hrpA	hrpB	hscA	hscB	hscC	hsdM	hsdR	hsdS	hslJ	hslO	hslR	hslU	hslV	hspQ	hsrA	htgA	htpG	htpX	htrE	htrL	hupA	hupB	hyaA	hyaB	hyaC	hyaD	hyaE	hyaF	hybA	hybB	hybC	hybD	hybE	hybF	hybG	hybO	hycA	hycB	hycC	hycD	hycE	hycF	hycG	hycH	hycI	hydN	hyfA	hyfB	hyfC	hyfD	hyfE	hyfF	hyfG	hyfH	hyfI	hyfJ	hyfR	hyi	hypA	hypB	hypC	hypD	hypE	hypF	hypT	hyuA	iaaA	iadA	iap	ibaG	ibpA	ibpB	icd	iclR	idi	idnD	idnK	idnO	idnR	idnT	ihfA	ihfB	ileS	ileT	ileU	ileV	ileX	ileY	ilvA	ilvB	ilvC	ilvD	ilvE	ilvH	ilvI	ilvL	ilvM	ilvN	ilvY	inaA	infA	infB	infC	insA-1	insA-2	insA-3	insA-4	insA-5	insA-6	insA-7	insB-1	insB-2	insB-3	insB-4	insB-5	insB-6	insC-1	insC-2	insC-3	insC-4	insC-5	insC-6	insD	insD-1	insD-2	insD-3	insD-4	insD-5	insD-6	insE-1	insE-2	insE-3	insE-4	insE-5	insF-1	insF-2	insF-3	insF-4	insF-5	insG	insH-1	insH-10	insH-11	insH-2	insH-3	insH-4	insH-5	insH-6	insH-7	insH-8	insH-9	insI-1	insI-2	insI-3	insJ	insK	insL-1	insL-2	insL-3	insM	insN-1	insN-2	insO-1	insO-2	intA	intB	intD	intE	intF	intG	intQ	intR	intS	intZ	iraD	iraM	iraP	iscA	iscR	iscS	iscU	iscX	ispA	ispB	ispD	ispE	ispF	ispG	ispH	ispU	isrB	ivbL	ivy	katE	katG	kbaY	kbaZ	kbl	kch	kdgK	kdgR	kdgT	kdpA	kdpB	kdpC	kdpD	kdpE	kdpF	kdsA	kdsB	kdsC	kdsD	kduD	kduI	kefB	kefC	kefF	kefG	kgtP	kilR	kptA	kup	lacA	lacI	lacY	lacZ	lamB	lapA	lapB	ldcA	ldcC	ldhA	ldrA	ldrB	ldrC	ldrD	ldtA	ldtB	ldtC	ldtD	ldtE	lepA	lepB	leuA	leuB	leuC	leuD	leuE	leuL	leuO	leuP	leuQ	leuS	leuT	leuU	leuV	leuW	leuZ	lexA	lfhA	lgoD	lgoR	lgoT	lgt	lhgO	lhr	ligA	ligB	lipA	lipB	lit	livF	livG	livH	livJ	livK	livM	lldD	lldP	lldR	lnt	loiP	lolA	lolB	lolC	lolD	lolE	lomR_1	lomR_2	lon	lpcA	lpd	lplA	lplT	lpoA	lpoB	lpp	lptA	lptB	lptC	lptD	lptE	lptF	lptG	lpxA	lpxB	lpxC	lpxD	lpxH	lpxK	lpxL	lpxM	lpxP	lpxT	lrhA	lrp	lspA	lsrA	lsrB	lsrC	lsrD	lsrF	lsrG	lsrK	lsrR	ltaE	luxS	lysA	lysC	lysO	lysP	lysQ	lysR	lysS	lysT	lysU	lysV	lysW	lysY	lysZ	lyxK	maa	macA	macB	maeA	maeB	mak	malE	malF	malG	malI	malK	malM	malP	malQ	malS	malT	malX	malY	malZ	manA	manX	manY	manZ	map	marA	marB	marC	marR	matP	mazE	mazF	mazG	mcaS	mcbA	mcbR	mcrA	mcrB	mdaB	mdfA	mdh	mdlA	mdlB	mdtA	mdtB	mdtC	mdtD	mdtE	mdtF	mdtG	mdtH	mdtI	mdtJ	mdtK	mdtL	mdtM	mdtN	mdtO	mdtP	mdtQ	melA	melB	melR	menA	menB	menC	menD	menE	menF	menH	menI	mepA	mepH	mepM	mepS	metA	metB	metC	metE	metF	metG	metH	metI	metJ	metK	metL	metN	metQ	metR	metT	metU	metV	metW	metY	metZ	mfd	mglA	mglB	mglC	mgrB	mgsA	mgtA	mhpA	mhpB	mhpC	mhpD	mhpE	mhpF	mhpR	mhpT	miaA	miaB	micC	micF	minC	minD	minE	mioC	mipA	mlaA	mlaB	mlaC	mlaD	mlaE	mlaF	mlc	mliC	mlrA	mltA	mltB	mltC	mltD	mltF	mmuM	mmuP	mnaT	mngA	mngB	mngR	mnmA	mnmC	mnmE	mnmG	mntH	mntP	mntR	moaA	moaB	moaC	moaD	moaE	mobA	mobB	mocA	modA	modB	modC	modE	modF	moeA	moeB	mog	mokB	mokC	motA	motB	mpaA	mpl	mppA	mprA	mqo	mqsA	mqsR	mraY	mraZ	mrcA	mrcB	mrdA	mrdB	mreB	mreC	mreD	mrp	mrr	msbA	mscK	mscL	mscM	mscS	msrA	msrB	msrC	msyB	mtfA	mtgA	mtlA	mtlD	mtlR	mtn	mtr	mug	mukB	mukE	mukF	murA	murB	murC	murD	murE	murF	murG	murI	murJ	murP	murQ	murR	mutH	mutL	mutM	mutS	mutT	mutY	mzrA	nac	nadA	nadB	nadC	nadD	nadE	nadK	nadR	nagA	nagB	nagC	nagE	nagK	nagZ	nanA	nanC	nanE	nanK	nanM	nanR	nanS	nanT	napA	napB	napC	napD	napF	napG	napH	narG	narH	narI	narJ	narK	narL	narP	narQ	narU	narV	narW	narX	narY	narZ	ndh	ndk	nei	nemA	nemR	nepI	nfi	nfo	nfrA	nfrB	nfsA	nfsB	nfuA	nhaA	nhaB	nhaR	nhoA	nikA	nikB	nikC	nikD	nikE	nikR	nimR	nimT	ninE	nirB	nirC	nirD	nlpA	nlpC	nlpD	nlpE	nlpI	nmpC	nohA	nohB	norR	norV	norW	npr	nrdA	nrdB	nrdD	nrdE	nrdF	nrdG	nrdH	nrdI	nrdR	nrfA	nrfB	nrfC	nrfD	nrfE	nrfF	nrfG	nsrR	nth	nudB	nudC	nudE	nudF	nudG	nudI	nudJ	nudK	nudL	nuoA	nuoB	nuoC	nuoE	nuoF	nuoG	nuoH	nuoI	nuoJ	nuoK	nuoL	nuoM	nuoN	nupC	nupG	nupX	nusA	nusB	nusG	obgE	ogrK	ogt	ompA	ompC	ompF	ompG	ompL	ompN	ompR	ompT	ompW	ompX	omrA	omrB	opgB	opgC	opgD	opgE	opgG	opgH	oppA	oppB	oppC	oppD	oppF	orn	ortT	osmB	osmC	osmE	osmF	osmY	otsA	otsB	oxc	oxyR	oxyS	paaA	paaB	paaC	paaD	paaE	paaF	paaG	paaH	paaI	paaJ	paaK	paaX	paaY	paaZ	pabA	pabB	pabC	pagP	pal	panB	panC	panD	panE	panF	panZ	paoA	paoB	paoC	paoD	parC	parE	patA	patD	patZ	pbpC	pbpG	pck	pcm	pcnB	pdeA	pdeB	pdeC	pdeD	pdeF	pdeG	pdeH	pdeI	pdeK	pdeL	pdeN	pdeR	pdhR	pdxA	pdxB	pdxH	pdxJ	pdxK	pdxY	pepA	pepB	pepD	pepE	pepN	pepP	pepQ	pepT	perR	pfkA	pfkB	pflA	pflB	pflC	pflD	pgaA	pgaB	pgaC	pgaD	pgi	pgk	pgl	pgm	pgpA	pgpB	pgpC	pgrR	pgsA	pheA	pheL	pheM	pheP	pheS	pheT	pheU	pheV	phnC	phnD	phnE_1	phnE_2	phnF	phnG	phnH	phnI	phnJ	phnK	phnL	phnM	phnN	phnO	phnP	phoA	phoB	phoH	phoP	phoQ	phoR	phoU	php	phr	pinH	pinQ	pinR	pitA	pitB	plaP	pldA	pldB	pliG	plsB	plsC	plsX	pmbA	pmrD	pncA	pncB	pncC	pnp	pntA	pntB	pnuC	polA	polB	potA	potB	potC	potD	potE	potF	potG	potH	potI	poxB	ppa	ppc	ppdA	ppdB	ppdC	ppdD	pphA	ppiA	ppiB	ppiC	ppiD	ppk	pppA	ppsA	ppsR	pptA	ppx	pqiA	pqiB	pqqL	prc	preA	preT	prfA	prfB	prfC	prfH	priA	priB	priC	prkB	prlC	prlF	prmA	prmB	prmC	proA	proB	proC	proL	proM	proP	proQ	proS	proV	proW	proX	proY	prpB	prpC	prpD	prpE	prpR	prs	psd	psiE	psiF	pspA	pspB	pspC	pspD	pspE	pspF	pspG	psrO	pssA	pstA	pstB	pstC	pstS	psuG	psuK	psuT	pta	pth	ptrA	ptrB	ptsA	ptsG	ptsH	ptsI	ptsN	ptsP	purA	purB	purC	purD	purE	purF	purH	purK	purL	purM	purN	purR	purT	purU	putA	putP	puuA	puuB	puuC	puuD	puuE	puuP	puuR	pykA	pykF	pyrB	pyrC	pyrD	pyrE	pyrF	pyrG	pyrH	pyrI	pyrL	qmcA	qor	qseB	qseC	queA	queC	queD	queE	queF	queG	racC	racR	radA	radD	raiA	ralR	rapZ	rarA	rarD	ratA	ratB	ravA	rayT	rbbA	rbfA	rbn	rbsA	rbsB	rbsC	rbsD	rbsK	rbsR	rcdA	rclA	rclB	rclC	rclR	rcnA	rcnB	rcnR	rcsA	rcsB	rcsC	rcsD	rcsF	rdgB	rdgC	rdlA	rdlB	rdlC	rdlD	rdoA	recA	recB	recC	recD	recE	recF	recG	recJ	recN	recO	recQ	recR	recT	recX	relA	relB	relE	rem	renD	rep	rfaD	rfaE	rfaH	rfbA	rfbB	rfbC	rfbD	rfbX	rfe	rffA	rffC	rffG	rffH	rffM	rffT	rhaA	rhaB	rhaD	rhaM	rhaR	rhaS	rhaT	rhlB	rhlE	rho	rhoL	rhsA	rhsB	rhsC	rhsD	rhsE	rhtA	rhtB	rhtC	ribA	ribB	ribC	ribD	ribE	ribF	ridA	rihA	rihB	rihC	rimI	rimJ	rimK	rimL	rimM	rimO	rimP	rlmA	rlmB	rlmC	rlmD	rlmE	rlmF	rlmG	rlmH	rlmI	rlmJ	rlmL	rlmM	rlmN	rlpA	rluA	rluB	rluC	rluD	rluE	rluF	rmf	rmuC	rna	rnb	rnc	rnd	rne	rng	rnhA	rnhB	rnk	rnlA	rnlB	rnpA	rnpB	rnr	rnt	rob	rodZ	rof	roxA	rpe	rph	rpiA	rpiB	rpiR	rplA	rplB	rplC	rplD	rplE	rplF	rplI	rplJ	rplK	rplL	rplM	rplN	rplO	rplP	rplQ	rplR	rplS	rplT	rplU	rplV	rplW	rplX	rplY	rpmA	rpmB	rpmC	rpmD	rpmE	rpmF	rpmG	rpmH	rpmI	rpmJ	rpoA	rpoB	rpoC	rpoD	rpoE	rpoH	rpoN	rpoS	rpoZ	rppH	rprA	rpsA	rpsB	rpsC	rpsD	rpsE	rpsF	rpsG	rpsH	rpsI	rpsJ	rpsK	rpsL	rpsM	rpsN	rpsO	rpsP	rpsQ	rpsR	rpsS	rpsT	rpsU	rraA	rraB	rrfA	rrfB	rrfC	rrfD	rrfE	rrfF	rrfG	rrfH	rrlA	rrlB	rrlC	rrlD	rrlE	rrlG	rrlH	rrrD	rrrQ	rrsA	rrsB	rrsC	rrsD	rrsE	rrsG	rrsH	rsd	rseA	rseB	rseC	rseP	rsfS	rsgA	rsmA	rsmB	rsmC	rsmD	rsmE	rsmF	rsmG	rsmH	rsmI	rsmJ	rspA	rspB	rssA	rssB	rstA	rstB	rsuA	rsxA	rsxB	rsxC	rsxD	rsxE	rsxG	rtcA	rtcB	rtcR	rttR	rusA	rutA	rutB	rutC	rutD	rutE	rutF	rutG	rutR	ruvA	ruvB	ruvC	rybA	rybB	rydB	ryeA	ryfA	ryhB	ryjA	rzoD	rzoR	rzpD	rzpR	sad	sanA	sapA	sapB	sapC	sapD	sapF	satP	sbcB	sbcC	sbcD	sbmA	sbmC	sbp	scpA	scpB	scpC	sdaA	sdaB	sdaC	sdhA	sdhB	sdhC	sdhD	sdhE	sdiA	sdsR	secA	secB	secD	secE	secF	secG	secM	secY	selA	selB	selC	selD	seqA	serA	serB	serC	serS	serT	serU	serV	serW	serX	setA	setB	setC	sfmA	sfmC	sfmD	sfmF	sfmH	sfsA	sfsB	sgbE	sgbH	sgbU	sgcA	sgcB	sgcC	sgcE	sgcQ	sgcR	sgcX	sgrR	sgrS	shiA	sibA	sibB	sibC	sibD	sieB	sixA	skp	slmA	slp	slt	slyA	slyB	slyD	slyX	smf	smg	smpB	smrA	smrB	smtA	sodA	sodB	sodC	sohB	sokB	sokC	solA	soxR	soxS	speA	speB	speC	speD	speE	speF	speG	spf	spoT	sppA	spy	sra	sraB	sraF	srlA	srlB	srlD	srlE	srlR	srmB	ssb	sseA	sseB	ssnA	sspA	sspB	ssrA	ssrS	sstT	ssuA	ssuB	ssuC	ssuD	ssuE	stfR	sthA	stpA	sucA	sucB	sucC	sucD	sufA	sufB	sufC	sufD	sufE	sufS	sugE	suhB	sulA	surA	sutR	sxy	syd	symE	tabA	tadA	tag	talA	talB	tam	tamA	tamB	tap	tar	tas	tatA	tatB	tatC	tatD	tatE	tauA	tauB	tauC	tauD	tbpA	tcdA	tcyJ	tcyL	tcyN	tcyP	tdcA	tdcB	tdcC	tdcD	tdcE	tdcF	tdcG	tdcR	tdh	tdk	tehA	tehB	tesA	tesB	tfaD	tfaE	tfaQ	tfaR	tfaS	tfaX	tff	tgt	thiC	thiD	thiE	thiF	thiG	thiH	thiI	thiK	thiL	thiM	thiP	thiQ	thiS	thpR	thrA	thrB	thrC	thrL	thrS	thrT	thrU	thrV	thrW	thyA	tig	tilS	tktA	tktB	tldD	tmcA	tmk	tnaA	tnaB	tolA	tolB	tolC	tolQ	tolR	tomB	tonB	topA	topB	torA	torC	torD	torI	torR	torS	torT	torY	torZ	tpiA	tpr	tpx	tqsA	treA	treB	treC	treF	treR	trg	trkA	trkG	trkH	trmA	trmD	trmH	trmI	trmJ	trmL	trmO	trpA	trpB	trpC	trpD	trpE	trpL	trpR	trpS	trpT	truA	truB	truC	truD	trxA	trxB	trxC	tsaB	tsaC	tsaD	tsaE	tsf	tsgA	tsr	tsx	ttcA	ttdA	ttdB	ttdR	ttdT	tufA	tufB	tus	tusA	tusB	tusC	tusD	tusE	tynA	typA	tyrA	tyrB	tyrP	tyrR	tyrS	tyrT	tyrU	tyrV	uacT	ubiA	ubiB	ubiC	ubiD	ubiE	ubiF	ubiG	ubiH	ubiI	ubiJ	ubiX	ucpA	udk	udp	ugd	ugpA	ugpB	ugpC	ugpE	ugpQ	uhpA	uhpB	uhpC	uhpT	uidA	uidB	uidC	uidR	ulaA	ulaB	ulaC	ulaD	ulaE	ulaF	ulaG	ulaR	umpG	umpH	umuC	umuD	ung	upp	uraA	usg	ushA	uspA	uspB	uspC	uspD	uspE	uspF	uspG	uup	uvrA	uvrB	uvrC	uvrD	uvrY	uxaA	uxaB	uxaC	uxuA	uxuB	uxuR	valS	valT	valU	valV	valW	valX	valY	valZ	ves	viaA	vsr	waaA	waaB	waaC	waaF	waaG	waaH	waaJ	waaL	waaO	waaP	waaQ	waaS	waaU	waaY	waaZ	wbbH	wbbI	wbbJ	wbbK	wcaA	wcaB	wcaC	wcaD	wcaE	wcaF	wcaI	wcaJ	wcaK	wcaL	wcaM	wecB	wecC	wecH	wrbA	wza	wzb	wzc	wzxC	wzxE	wzyE	wzzB	wzzE	xanP	xanQ	xapA	xapB	xapR	xdhA	xdhB	xdhC	xdhD	xerC	xerD	xisE	xseA	xseB	xthA	xylA	xylB	xylE	xylF	xylG	xylH	xylR	yaaA	yaaI	yaaJ	yaaU	yaaW	yaaX	yaaY	yabI	yabP	yabQ	yacC	yacG	yacH	yacL	yadC	yadD	yadE	yadG	yadH	yadI	yadK	yadL	yadM	yadN	yadS	yadV	yaeF	yaeH	yaeI	yaeP	yaeQ	yaeR	yafC	yafD	yafE	yafJ	yafK	yafL	yafN	yafO	yafP	yafQ	yafS	yafT	yafU	yafV	yafW	yafX	yafY	yafZ	yagA	yagB	yagE	yagF	yagG	yagH	yagI	yagJ	yagK	yagL	yagM	yagN	yagP	yagU	yahB	yahC	yahD	yahE	yahF	yahG	yahH	yahI	yahJ	yahK	yahL	yahM	yahN	yahO	yaiA	yaiE	yaiI	yaiL	yaiO	yaiP	yaiS	yaiW	yaiY	yaiZ	yajC	yajD	yajG	yajI	yajL	yajO	yajQ	yajR	ybaA	ybaB	ybaE	ybaK	ybaL	ybaM	ybaN	ybaO	ybaP	ybaQ	ybaS	ybaT	ybaV	ybaY	ybbA	ybbB	ybbC	ybbD	ybbJ	ybbN	ybbO	ybbP	ybbW	ybbY	ybcC	ybcD	ybcF	ybcH	ybcI	ybcJ	ybcL	ybcM	ybcN	ybcO	ybcQ	ybcV	ybcW	ybcY	ybdD	ybdF	ybdG	ybdH	ybdJ	ybdK	ybdL	ybdM	ybdN	ybdR	ybdZ	ybeD	ybeF	ybeL	ybeQ	ybeR	ybeT	ybeU	ybeX	ybeY	ybeZ	ybfA	ybfB	ybfC	ybfD	ybfE	ybfF	ybfG	ybfH	ybfL	ybfN	ybfO	ybfP	ybgA	ybgC	ybgD	ybgE	ybgI	ybgJ	ybgK	ybgL	ybgO	ybgP	ybgQ	ybgS	ybhA	ybhB	ybhC	ybhD	ybhF	ybhG	ybhH	ybhI	ybhJ	ybhK	ybhL	ybhM	ybhN	ybhP	ybhQ	ybhR	ybhS	ybiA	ybiB	ybiC	ybiH	ybiI	ybiJ	ybiO	ybiR	ybiT	ybiU	ybiV	ybiW	ybiX	ybiY	ybjC	ybjD	ybjG	ybjH	ybjI	ybjJ	ybjL	ybjM	ybjN	ybjO	ybjP	ybjQ	ybjS	ybjT	ybjX	ycaC	ycaD	ycaI	ycaK	ycaL	ycaM	ycaN	ycaO	ycaP	ycaQ	ycaR	ycbF	ycbJ	ycbK	ycbU	ycbV	ycbX	ycbZ	yccA	yccE	yccF	yccJ	yccM	yccS	yccT	yccU	yccX	ycdU	ycdX	ycdY	ycdZ	yceA	yceB	yceD	yceF	yceG	yceH	yceI	yceJ	yceK	yceM	yceO	yceQ	ycfH	ycfJ	ycfK	ycfL	ycfP	ycfT	ycgB	ycgI	ycgJ	ycgL	ycgM	ycgN	ycgR	ycgV	ycgX	ycgY	ycgZ	ychA	ychE	ychF	ychH	ychJ	ychN	ychO	ychQ	ychS	yciA	yciB	yciC	yciE	yciF	yciG	yciH	yciI	yciK	yciN	yciO	yciQ	yciT	yciU	yciV	yciW	yciX	ycjD	ycjF	ycjG	ycjM	ycjN	ycjO	ycjP	ycjQ	ycjR	ycjS	ycjT	ycjU	ycjW	ycjX	ycjY	ydaC	ydaE	ydaF	ydaG	ydaN	ydaQ	ydaS	ydaT	ydaU	ydaV	ydaW	ydaY	ydbC	ydbD	ydbH	ydbJ	ydbK	ydbL	ydcA	ydcC	ydcD	ydcF	ydcH	ydcI	ydcJ	ydcK	ydcL	ydcM	ydcO	ydcP	ydcR	ydcS	ydcT	ydcU	ydcV	ydcY	ydcZ	yddA	yddB	yddE	yddG	yddH	yddL	yddM	yddW	ydeA	ydeE	ydeI	ydeJ	ydeK	ydeM	ydeN	ydeO	ydeP	ydeQ	ydeR	ydeS	ydeT	ydeU	ydfA	ydfB	ydfC	ydfD	ydfE	ydfG	ydfH	ydfI	ydfJ	ydfK	ydfN	ydfP	ydfR	ydfT	ydfU	ydfV	ydfW	ydfX	ydfZ	ydgA	ydgC	ydgD	ydgH	ydgI	ydgJ	ydgK	ydhB	ydhC	ydhF	ydhI	ydhJ	ydhK	ydhL	ydhP	ydhQ	ydhR	ydhS	ydhT	ydhU	ydhV	ydhW	ydhX	ydhY	ydhZ	ydiB	ydiE	ydiF	ydiH	ydiJ	ydiK	ydiL	ydiM	ydiN	ydiO	ydiP	ydiQ	ydiR	ydiS	ydiT	ydiU	ydiV	ydiY	ydiZ	ydjA	ydjF	ydjG	ydjH	ydjI	ydjJ	ydjK	ydjL	ydjM	ydjX	ydjY	ydjZ	yeaC	yeaD	yeaE	yeaG	yeaH	yeaK	yeaL	yeaO	yeaQ	yeaR	yeaV	yeaW	yeaX	yeaY	yebB	yebC	yebE	yebF	yebG	yebK	yebO	yebQ	yebS	yebT	yebV	yebW	yebY	yebZ	yecA	yecD	yecE	yecF	yecH	yecJ	yecM	yecN	yecR	yecT	yedA	yedD	yedE	yedF	yedI	yedJ	yedK	yedL	yedM	yedP	yedR	yedV	yedW	yedX	yedY	yedZ	yeeA	yeeD	yeeE	yeeJ	yeeN	yeeO	yeeP	yeeR	yeeS	yeeT	yeeW	yeeX	yeeY	yeeZ	yefM	yegD	yegH	yegJ	yegK	yegL	yegP	yegQ	yegR	yegS	yegT	yegU	yegV	yegW	yegX	yehA	yehB	yehC	yehD	yehE	yehI	yehK	yehL	yehM	yehP	yehQ	yehR	yehS	yehT	yehU	yehW	yehX	yehY	yeiB	yeiE	yeiG	yeiH	yeiI	yeiL	yeiP	yeiQ	yeiR	yeiS	yeiW	yejA	yejB	yejE	yejF	yejG	yejK	yejL	yejM	yejO	yfaA	yfaD	yfaE	yfaH	yfaL	yfaP	yfaQ	yfaT	yfaU	yfaV	yfaW	yfaX	yfaY	yfaZ	yfbK	yfbM	yfbN	yfbO	yfbP	yfbR	yfbS	yfbT	yfbU	yfbV	yfcA	yfcC	yfcD	yfcE	yfcF	yfcG	yfcH	yfcI	yfcJ	yfcL	yfcO	yfcP	yfcQ	yfcR	yfcS	yfcT	yfcU	yfcV	yfcZ	yfdC	yfdE	yfdF	yfdG	yfdH	yfdI	yfdK	yfdL	yfdM	yfdN	yfdO	yfdP	yfdQ	yfdR	yfdS	yfdT	yfdV	yfdX	yfdY	yfeC	yfeD	yfeH	yfeK	yfeN	yfeO	yfeR	yfeS	yfeW	yfeX	yfeY	yfeZ	yffB	yffL	yffM	yffN	yffO	yffP	yffQ	yffR	yffS	yfgD	yfgG	yfgH	yfgI	yfgJ	yfgM	yfgO	yfhG	yfhH	yfhL	yfhM	yfhR	yfiB	yfiC	yfiE	yfiF	yfiH	yfiL	yfiM	yfiP	yfiR	yfjD	yfjH	yfjI	yfjM	yfjP	yfjQ	yfjR	yfjS	yfjT	yfjU	yfjW	yfjX	yfjY	yfjZ	ygaC	ygaH	ygaM	ygaP	ygaQ_2	ygaQ_3	ygaU	ygaV	ygaX	ygaY	ygaZ	ygbA	ygbE	ygbI	ygbJ	ygbK	ygbL	ygbM	ygbN	ygcE	ygcN	ygcO	ygcP	ygcQ	ygcR	ygcS	ygcU	ygcW	ygdB	ygdD	ygdG	ygdH	ygdI	ygdQ	ygdR	ygeA	ygeL	ygeN	ygeO	ygeP	ygeQ	ygeR	ygeV	ygeW	ygeX	ygfB	ygfF	ygfI	ygfK	ygfM	ygfS	ygfT	ygfZ	yggC	yggD	yggE	yggF	yggI	yggL	yggM	yggN	yggP	yggR	yggS	yggT	yggU	yggW	yggX	yghA	yghB	yghD	yghE	yghF	yghG	yghJ	yghO	yghQ	yghR	yghS	yghT	yghU	yghW	yghX_1	yghX_2	yghZ	ygiA	ygiB	ygiC	ygiD	ygiF	ygiH	ygiL	ygiM	ygiN	ygiQ	ygiS	ygiV	ygiW	ygiZ	ygjH	ygjI	ygjJ	ygjK	ygjP	ygjQ	ygjR	ygjV	yhaC	yhaH	yhaI	yhaJ	yhaK	yhaL	yhaM	yhaO	yhaV	yhbE	yhbO	yhbP	yhbQ	yhbS	yhbT	yhbU	yhbV	yhbW	yhbX	yhbY	yhcA	yhcB	yhcC	yhcD	yhcF	yhcG	yhcH	yhcN	yhcO	yhdE	yhdH	yhdJ	yhdN	yhdP	yhdT	yhdU	yhdV	yhdW	yhdX	yhdY	yhdZ	yheO	yheS	yheT	yheU	yheV	yhfA	yhfG	yhfK	yhfL	yhfS	yhfT	yhfU	yhfW	yhfX	yhfY	yhfZ	yhgA	yhgE	yhgF	yhgN	yhhA	yhhH	yhhI	yhhJ	yhhL	yhhM	yhhN	yhhQ	yhhS	yhhT	yhhW	yhhX	yhhY	yhhZ	yhiD	yhiI	yhiK	yhiM	yhiN	yhjA	yhjB	yhjC	yhjD	yhjE	yhjG	yhjJ	yhjR	yhjV	yhjX	yhjY	yiaA	yiaB	yiaC	yiaD	yiaF	yiaG	yiaJ	yiaK	yiaL	yiaM	yiaN	yiaO	yiaT	yiaU	yiaV	yiaW	yiaY	yibA	yibF	yibG	yibH	yibI	yibJ	yibL	yibN	yibQ	yibT	yicC	yicG	yicH	yicI	yicJ	yicL	yicN	yicR	yicS	yidA	yidB	yidC	yidD	yidE	yidF	yidG	yidH	yidI	yidJ	yidK	yidL	yidP	yidQ	yidR	yidX	yidZ	yieE	yieF	yieH	yieK	yieL	yieP	yifB	yifE	yifK	yifL	yifN	yifO	yigA	yigB	yigG	yigI	yigL	yigM	yigZ	yihA	yihD	yihF	yihG	yihI	yihL	yihM	yihN	yihO	yihP	yihQ	yihR	yihS	yihT	yihU	yihV	yihW	yihX	yihY	yiiD	yiiE	yiiF	yiiG	yiiM	yiiQ	yiiR	yiiS	yiiX	yijD	yijE	yijF	yijO	yjaA	yjaB	yjaG	yjaH	yjaZ	yjbB	yjbD	yjbE	yjbF	yjbG	yjbH	yjbI	yjbJ	yjbL	yjbM	yjbQ	yjbR	yjcB	yjcE	yjcF	yjcH	yjcO	yjcS	yjcZ	yjdC	yjdF	yjdI	yjdJ	yjdM	yjdN	yjdP	yjeF	yjeH	yjeI	yjeJ	yjeM	yjeN	yjeO	yjeT	yjfC	yjfF	yjfI	yjfJ	yjfK	yjfL	yjfM	yjfN	yjfP	yjfY	yjfZ	yjgA	yjgH	yjgL	yjgM	yjgN	yjgR	yjgW	yjgZ	yjhB	yjhC	yjhD	yjhE	yjhF	yjhG	yjhH	yjhI	yjhP	yjhQ	yjhR	yjhU	yjhV	yjhX	yjiA	yjiC	yjiG	yjiH	yjiJ	yjiK	yjiL	yjiM	yjiN	yjiP	yjiQ	yjiR	yjiS	yjiT	yjiV	yjiX	yjiY	yjjA	yjjB	yjjG	yjjI	yjjJ	yjjP	yjjQ	yjjU	yjjV	yjjW	yjjX	yjjY	yjjZ	yjtD	ykfA	ykfB	ykfC	ykfF	ykfG	ykfH	ykfI	ykfJ	ykgA	ykgE	ykgF	ykgG	ykgH	ykgJ	ykgL	ykgM	ykgN	ykgO	ykiA	ylaC	ylbF	ylbG	ylbH	ylcG	yliI	yliL	ymbA	ymcE	ymdA	ymdB	ymdE	ymdF	ymfA	ymfD	ymfE	ymfH	ymfI	ymfJ	ymfK	ymfL	ymfM	ymfN	ymfO	ymfP	ymfQ	ymfR	ymfS	ymfT	ymgA	ymgC	ymgD	ymgE	ymgF	ymgG	ymgH	ymiA	ymjA	ynaA	ynaE	ynaI	ynaJ	ynaK	ynbA	ynbB	ynbC	ynbD	ynbE	yncD	yncE	yncG	yncH	yncJ	yneE	yneG	yneH	yneJ	yneK	yneL	ynfA	ynfB	ynfC	ynfD	ynfE	ynfF	ynfG	ynfH	ynfK	ynfL	ynfM	ynfN	ynfO	yniA	yniB	yniC	yniD	ynjA	ynjB	ynjC	ynjD	ynjE	ynjF	ynjH	ynjI	yoaA	yoaB	yoaC	yoaE	yoaF	yoaG	yoaH	yoaI	yobA	yobB	yobD	yobF	yobH	yodB	yodC	yodD	yoeB	yoeF	yohC	yohD	yohF	yohH	yohJ	yohK	yohO	yojI	ypdA	ypdB	ypdC	ypdE	ypdF	ypdI	ypeA	ypeB	ypeC	ypfG	ypfH	ypfJ	ypfN	yphA	yphB	yphC	yphD	yphE	yphF	yphG	yphH	ypjA	ypjB	ypjC	ypjD	ypjF	ypjJ	ypjK	ypjM_1	ypjM_2	ypjM_3	yqaA	yqaB	yqaE	yqcA	yqcC	yqcE	yqeA	yqeB	yqeC	yqeF	yqeG	yqeH	yqeI	yqeJ	yqeK	yqfA	yqfB	yqfE	yqgA	yqgB	yqgC	yqgD	yqgE	yqgF	yqhA	yqhC	yqhD	yqhG	yqhH	yqiA	yqiB	yqiC	yqiG	yqiH	yqiI	yqiK	yqjA	yqjC	yqjD	yqjE	yqjF	yqjG	yqjH	yqjI	yqjK	yraH	yraJ	yraK	yraN	yraP	yraQ	yraR	yrbG	yrbL	yrdA	yrdB	yrdD	yrfF	yrfG	yrhA	yrhB	ysaA	ysaB	ysgA	ytfA	ytfB	ytfE	ytfF	ytfG	ytfH	ytfI	ytfJ	ytfK	ytfL	ytfP	ytfQ	ytfR	ytfT	ytjA	ytjB	ytjC	yzcX	yzfA	yzgL	zapA	zapB	zapC	zapD	zapE	zinT	zipA	zitB	zntA	zntR	znuA	znuB	znuC	zraP	zraR	zraS	zupT	zur	zwf
T1:,OD,0.5	1.02647459113102	1.04429027678687	1.95016361920901	1.14788811346562	4.22211638941399	1.8520300313241	0.0	1.75994843477717	1.27138554374597	0.0	1.58438050780387	1.30963166322255	0.0	5.08853738028718	15.0688167295336	3.81373071081349	7.28412237656733	5.29522593467277	18.7231300253799	5.97368595899162	4.58605570779067	20.1621702043245	2.95792921725962	3.35809768748867	4.70566187549238	1.16559809776991	7.15939756011906	1.12219907522354	1.09486987205825	2.22610398496793	1.36457095519084	0.0	0.0	1.25573919030896	1.25699778692829	0.0	2.22337685744902	1.69703822842933	1.22428933937204	1.38527471564015	0.0	1.50593301529867	0.0	8.09886829653799	1.66837747843816	2.04249160230043	1.3635265549776	0.0	1.65506822295687	1.03613921134161	1.75574839708158	0.0	1.42295033284664	0.0	1.07540262010337	0.0	0.0	1.00737670265637	1.12491628221647	5.6844036337432	1.75276357301801	1.085138284623	1.0431707935777	2.76152608672953	13.6175228437381	1.55515364813735	1.06379721030089	0.0	0.0	1.65143089617351	1.84986748983683	0.0	4.97313534643853	5.23124788895517	4.69206124592711	3.69154406326652	3.50619771440065	3.76991894980443	2.64708214126822	0.0	1.04028386118126	1.19253408698835	0.0	0.0	1.51530085112958	0.0	1.23225036884447	4.23384273714674	1.01717391010189	0.0	2.2299264633033	1.0756285077369	1.05615918128467	1.00447198363738	0.0	1.14000190144318	2.74689047246673	1.94114512960863	1.19110866464833	2.03290089471989	2.28694182939803	1.47093469972769	1.10697230713158	2.66713077894075	1.7431226397786	1.06266774240754	1.23163508638898	1.13649554156744	3.81377928022776	1.95461770558235	2.88862343663142	0.0	1.3037024403068	1.81036565561936	1.32163454892161	0.0	1.55045700375271	1.23291373570523	1.08952420275225	0.0	1.09991370892959	1.28803527668329	0.0	1.0535552240766	0.0	1.37059650513841	0.0	1.03347980402844	0.0	0.0	0.0	1.0659986288228	4.42368774052529	1.33140839185158	1.66614729014852	3.74369677314939	2.63866134110391	2.00916945403516	5.01019143061192	1.8811882931492	5.33901455546619	1.22362867424497	1.00543098203736	1.24822353316371	2.80262715523395	2.11003391076781	1.09195996357542	1.2460621735273	1.05664746377164	5.93089303633984	1.09755212753565	6.04702692677577	7.92001021195856	0.0	6.3795473486178	0.0	3.67988259195339	2.99624320038915	3.77026516030411	0.0	1.07112832290342	1.01038254754697	1.11570477392354	1.85502511623934	0.0	0.0	0.0	1.26558583237612	3.88460342856803	2.48630767895632	1.38968056637112	1.83506070650617	3.1095624945173	7.57997989422578	1.41411437385709	5.81102174321813	5.79751528799422	1.90542571156334	3.52421627967052	1.01526655129653	1.06858608284445	1.05577329201277	1.43679934669343	4.35544229564304	2.4974175110377	1.02388735764801	1.74261971141896	1.09208694363161	1.43343829287056	1.25230099833711	1.78652754062625	10.187984069351	1.00150501722631	1.26383572003115	1.1871130481965	2.01790637289356	4.0227643122761	1.17312822673749	4.32858378497449	2.06247892665155	2.21795686326764	1.58078257918823	1.95538981258617	1.87064886473533	4.05295160718738	4.46753167740343	2.52649891705528	2.45791113127029	2.1883948620632	0.0	3.33481183441402	1.0928925825263	1.10156922132465	1.26435391895651	0.0	1.07868936025123	0.0	0.0	0.0	0.0	0.0	1.01293999880081	9.27245392101205	9.49086800293338	4.0153001660658	3.20652988926238	5.67009665195471	8.8390918450973	5.1976624152589	6.50625031694107	4.22805655384633	2.73719972066433	1.08214094313579	2.36196606536169	1.36143550266259	1.68870158109473	5.4184498020424	8.36203736328208	4.33166881765015	2.2823900228292	1.55384559156203	1.04288554125924	2.6341839532858	1.72813691282478	2.07211916918366	3.87050141731831	1.07826478473726	1.25542114044199	1.7735752387846	1.22537251147246	5.24216791327236	1.79050581617908	1.19785247164737	1.48556855559761	2.01884219835464	1.71462332078106	0.0	1.03286102016534	1.41848289183819	1.17536048807848	1.84722210255909	1.89684028383021	2.00911320683385	3.34676112776306	3.33498067949448	5.75359043789984	1.11428772886786	0.0	1.15567801262062	0.0	1.37466549526239	3.91971717518201	1.03478291542642	4.44588804732257	5.57893091094374	5.66740455073707	2.28737221757289	1.60714271220256	7.26547103166745	1.24277096208992	2.91964679829496	0.0	2.54746061230908	1.02623344053004	4.98880954893722	2.81604570683897	2.9897098423789	2.08330424018837	0.0	0.0	1.34562558605749	1.80652635134816	1.04208407873185	3.56649496920856	1.96673106042398	1.17192652615146	1.72215960760391	0.0	1.33625999847906	0.0	1.10135073399525	1.04764217810465	2.90596915763885	0.0	1.00942363098376	1.52321169731002	0.0	1.8738364967899	6.7539872101526	8.79123786757375	0.0	1.16976310087219	1.02581527699448	1.03311973668342	1.1912337754781	1.01862003962384	2.24316152262152	0.0	0.0	1.30337543546058	2.00003633173388	5.02484783888	0.0	1.00722444041749	0.0	0.0	3.314992963945	1.09034200443993	1.20493425564037	1.81493163098033	1.47711076764554	1.58819870384428	1.17619202786333	3.24904964842001	2.5048448651372	1.34167977488934	1.01615502412925	0.0	1.21097167044096	8.04025456587359	1.0135893347337	5.06863362161404	1.98655472788825	1.04492148012572	1.01155782198802	1.13731066240239	0.0	1.18118904915082	1.26328728242377	2.1723292077841	1.31081223961278	6.94006286083227	3.25496453114912	4.37909876896339	5.59372291825954	5.40498800882805	4.21146277431297	1.04082256022169	1.09873277891322	3.41090512626524	1.41552911513808	2.61857921684177	1.04238291704687	0.0	0.0	0.0	1.31252600169994	1.15997023551918	1.94069375090411	2.29819821260132	0.0	1.82383679269811	4.63431454880372	2.14547654376207	3.27052073718034	3.29144918779123	3.01923002608201	1.48579585189127	5.06063600720393	1.42677308254399	2.18225135277864	4.08230089444801	2.04960824011768	1.00165277027267	1.56305040227506	2.97992709360323	2.80640918567764	1.00705821114299	2.02511484385039	2.69866826475421	2.10600920062849	1.46821240081666	4.04603193866754	1.72752090163866	3.28445208344234	3.68397385641245	0.0	3.28684387194205	2.82398085998416	2.95385657335022	5.1227711478236	1.13988945914522	3.35478237852227	1.0763742293003	1.00542579210057	1.46212359580134	5.33360843805251	2.02928110962376	1.295262961035	1.89291470813527	0.0	5.17745991224825	6.66880124577817	1.37067526784109	0.0	2.02577467683982	3.84482196378749	2.08455891569261	4.47447128914381	1.13217188018048	1.6578385380266	1.14302206721684	0.0	0.0	1.03553959785556	1.92605856917883	1.69239354611031	1.14016885953841	0.0	0.0	2.74187819062914	5.30100089254987	1.33482124193787	4.29626631660572	1.53251506053239	3.23681983596232	3.55519105714203	1.31142456580649	0.0	0.0	4.48797132471253	23.4767591888325	1.38749329360789	1.09375382536019	1.46072794859624	3.51464712403302	1.99572606163013	1.75942470944499	1.15160839250122	1.35287625627311	1.5840465947854	3.20047551886509	5.54613092756425	1.17926153074239	3.16346171725155	1.89836101556221	4.37777188377168	3.54424300226745	4.15568858050114	1.05841038188077	2.28392347241333	2.55925370392299	2.79526566901009	4.03000829060875	1.17310455892512	2.87035383368841	2.07808753398496	1.76967385958473	1.22695877052969	1.3230233759562	0.0	1.15391852095441	5.51418277404545	5.07576332633771	6.40636436815968	5.95464943623996	7.70554269767351	10.6684053176193	1.47139201709618	3.71715657983187	3.6964356984578	2.67490537591261	1.20676808240356	11.66271375084	5.08011097159757	7.22650602009137	9.40749204767883	2.93357934893051	2.47275822749888	4.29487074083251	2.31526280531295	0.0	1.82806748876785	5.19807726138578	8.28361836193622	2.1009508233987	2.32571334614078	8.19712890534374	1.24140928029316	2.23856301453692	0.0	1.07939208833628	1.1566629995744	4.85615075283127	5.86213370205176	3.74426516452554	8.16514967546949	3.41519170168067	2.06686460497798	3.79121294441737	3.45089181582711	1.72421415567424	4.15453973402517	1.23645955614534	3.37300442622782	1.09891244599986	0.0	0.0	6.28023657402265	1.01646191728563	0.0	0.0	1.22847740396259	5.2624777227809	2.90551151553161	1.40429649484765	3.20915773178958	1.81004899950894	1.2528087759603	2.92462693008011	1.15055649196681	1.06291599198556	0.0	5.75229245060474	1.7356518487984	2.13339456338735	1.32271252149973	1.16301601490624	4.98163986147951	1.09528826062021	2.11640810713219	3.24676177610108	1.36181301972278	6.12749515376958	1.19263036521427	4.49407633135142	1.11968472438574	0.0	1.20321299293564	3.37014633894242	0.0	1.32511450293038	1.1586460495328	1.77325212232969	2.76058361767454	1.26025732449748	0.0	1.59287990142108	1.5196207641336	0.0	1.08372836223632	1.11572702387744	0.0	0.0	2.76046688550444	2.4980855871324	2.06392516928659	1.70074066999644	1.27374393190168	5.43564285870761	3.82006441374775	0.0	1.10835013451829	2.89508214627523	1.05097424570056	2.00622722503882	1.10172090707192	1.97366772141984	1.61890176145881	2.48635902088745	0.0	0.0	1.49223788528137	1.20099218833104	1.52363053677998	2.2519687589397	0.0	1.15790396793539	1.18842469719587	1.39133568558809	1.02860475950932	1.160115675276	4.04550768238945	2.69989989133593	3.68146808327894	4.76978380132613	7.46588604716089	5.86213415083199	4.85815887721026	5.06429036471712	9.81669093832251	1.34474756505984	2.22603462297601	3.11824908308245	2.27909686691845	0.0	1.41806178707097	2.93970046852692	6.42698562021234	4.22182716844782	6.0894837643264	2.3606839885133	1.85936310531153	1.62798787430317	1.4515092190955	3.19768949642721	1.73112877942478	4.07166030203216	1.49374992638209	0.0	1.11154858275973	1.1370271819042	3.43691204703196	1.15860004167597	0.0	1.09839266560847	2.20899457480653	1.72027379881392	4.07685330107696	1.23426137194951	3.04125896300898	1.39702418228642	2.30227915626975	1.01764978519228	2.5590828720343	1.03961919241281	1.00696428154001	0.0	0.0	1.59209248329822	1.0052661926867	1.41948126978054	0.0	0.0	1.03648424935413	0.0	1.34228869535764	0.0	3.77819588215314	1.63426986583771	1.70311500456819	1.73553839026603	2.60796264999379	1.25368804520347	1.1785996332168	1.15443242968092	3.51659368449696	0.0	0.0	0.0	0.0	1.02792457759165	2.15739606477839	1.66278899807075	0.0	0.0	0.0	1.01299673681476	6.92822072537331	1.04994965795219	13.4132907768	3.71271336541281	2.34254738216859	1.61487314269239	0.0	2.0606451709081	0.0	4.97393363478071	2.23749394416281	1.94705717493477	2.2096876715037	0.0	1.54788437304856	5.64449980568978	1.2616827393234	1.16642080777266	3.5947731375677	1.01046105160989	1.10572337624499	1.90679376314275	1.59137422471833	2.49987397642775	1.16035309199108	1.409043510658	0.0	0.0	3.97429494835813	1.09735000732613	1.05283898587471	1.81909644184481	0.0	1.03553595376999	1.02044090250466	1.00011822293287	0.0	7.35408394486534	4.80696350940996	1.00223473167377	1.00744560514729	1.05235916586911	0.0	0.0	1.68815278278144	1.25582430296877	7.20558584467356	1.00343096734654	4.14135779402518	3.1642918520357	1.4093170065434	1.98313336422942	1.43271244683725	1.20587570307642	6.49141365855442	6.14666141451868	4.03881460455813	4.63136493261383	4.30739955021775	6.57240583944635	1.83611808312598	5.04861424408053	1.07209926901463	1.67166371309877	0.0	1.17956067315578	0.0	1.39521279961581	3.08881935851992	1.28335279329315	4.18948165617249	0.0	1.28664850327672	2.02036686603515	9.11161482769808	1.07713034326017	5.95818203613558	1.51931855356971	1.25758782408636	1.02513183457022	1.19405755569327	0.0	0.0	1.11287738737841	1.75617133283756	2.27388302381767	2.08727476855166	0.0	5.59917909157058	1.14510312803741	1.27662165469066	1.09478180700397	1.02253331342305	1.28324573761845	1.16921614469301	1.21181290677239	1.74982120978532	1.32308770949736	1.0887161769725	4.07488671395307	5.0950213710275	1.07860294678324	1.20055944586156	0.0	1.3023675066108	0.0	2.23320009484019	1.02644863270043	3.14825151910566	3.42770711591138	3.83726923026806	1.98275943463031	2.69786426003672	2.02841690907344	1.45435140180124	1.4603288331691	1.28511516918153	2.74046596614957	5.61680335834859	1.69885673156557	1.08503851863008	10.0485180681392	1.48049807196612	1.05566271844737	1.58926003307128	1.33922920607274	1.34929224284393	1.15476156286661	1.13997546666752	3.17441268093077	1.0636655118043	10.5198343115783	1.03908135599016	0.0	0.0	1.32561675922274	0.0	1.41711717175558	4.87871481911079	5.00836710790972	3.89007801015624	4.74682578439751	4.03644146065809	6.10728447521293	4.30544469450763	5.74874739581807	5.88318102020187	13.6947407075681	6.30993042992997	4.27507475367816	2.09841687015298	2.17568749298361	5.42021283222198	7.54499503215723	7.69509872928108	3.1613190055015	1.58301266845432	3.40040853624732	4.58332637088471	6.3832109813669	2.77594525742867	10.1177083387014	8.91286903260063	5.69954702162484	3.88177271375832	2.4034157025242	9.67357559495373	2.10232574050999	1.70049298004423	3.97141520166119	3.30717268368245	3.78754128457074	4.59676327189938	2.14556658379072	3.18787346406713	3.68957813065654	1.17622114012304	0.0	10.1757909612714	3.22545812485527	4.65935937644398	1.42612604766612	1.21656005022452	14.1876253544712	2.69000309192491	3.24826574265876	1.699490281415	0.0	1.60749217137575	1.81835679631343	1.8554608888002	9.83667212742685	1.88061145696912	6.86691513884999	1.27070886925034	1.32629403756351	7.61020341352252	1.82270923409656	1.66041214901722	2.98463644612016	3.54318235249116	1.10031197167487	1.44743745540718	2.16931067105592	0.0	0.0	1.0229286604027	1.01685357075692	1.03412966684381	6.90854728673493	1.42011798572451	6.48501357487074	19.6628438559839	1.32833549440927	1.19055569141906	1.19877005810242	4.1686267443468	0.0	0.0	0.0	0.0	0.0	0.0	1.0620161829975	1.08161476318952	1.7628633037206	1.34051330410926	0.0	1.45828478177802	1.05646077858935	1.70610937491131	3.47381710231373	2.58175120819353	3.9824056192641	3.59824822387159	1.28130999906702	3.05982958284621	5.39391041105606	2.79554738576655	1.74179386396622	2.45003036191339	1.9182625893541	1.22622849491443	4.16047855007337	3.73747046753477	1.07690227376325	2.22067220601368	1.1236855365019	1.75248230914443	0.0	1.54805501087105	1.34144088101818	3.30350707254824	1.63802827823792	1.89711796741176	6.26130901365167	5.23877936226147	1.37792434916159	3.83109313934043	1.19774495975895	1.52089201756279	1.35419266636583	1.365137306681	0.0	1.00363015229912	0.0	1.09146483975073	0.0	1.01271864456917	1.87268501848485	0.0	1.93233924297045	3.68267204689882	1.09730382174588	0.0	3.00607301254547	4.51342951161501	11.9503369445483	0.0	0.0	1.44097717674818	1.16536212938978	2.23134297307224	5.30099593298199	9.37379077395168	2.31082316427917	1.72970588176312	5.95580248011213	7.14576087519321	5.28204753635685	0.0	1.6543763872182	2.11705008448583	3.20424099859147	6.46312263824243	4.94020642077031	5.20292122554291	4.48241199623873	1.1677010247244	1.97544161154087	1.32621858711996	0.0	0.0	0.0	1.03535876152738	1.11018900276062	5.92920943704238	2.7538791427896	2.54847594419454	0.0	1.79512001125061	7.74956026859516	1.25575451442414	1.06127729287686	3.20433495968678	1.58975695517397	2.83053523371134	1.01567416809363	4.68384190418449	2.8275001764774	4.74309052865221	2.46136191292635	3.01814456097782	0.0	5.53932426588943	2.22065502639976	3.8733819573562	4.22915810507441	5.92828809823196	4.85400308467117	1.06240138859089	3.72153355209275	3.77537298420547	2.96876359963951	2.87703631740785	1.23222081396986	2.68923146096353	1.39941134661056	1.85356233401695	3.70244080363474	6.49870779375409	2.24797494226058	3.72248708184017	1.10450715715057	3.48196128323457	1.18813146153849	2.86537366890473	5.22040977901055	10.4507665710575	1.27002209492131	1.17832947019369	1.16631226028174	4.90795892633102	1.06663418323457	3.61353274303952	1.74010748361336	3.43509637002968	2.54083108309056	1.08746798641466	1.90900895288141	3.12627570200876	1.46285354856981	4.23573461303883	3.75162474190951	11.0023486585138	3.43420308947916	5.33095197993505	3.47261071102085	5.15572359472523	2.41390255620827	1.03457400165621	1.0172364403662	1.33218010636342	7.05887015996633	6.99514782650283	4.54889075364791	4.70756892884289	3.53587598228834	3.16961376958248	1.06008528752392	1.02687028726504	1.08557276048071	0.0	0.0	5.40003189859329	3.29379835275401	1.80132973907688	3.92712672222122	0.0	13.5428303112243	11.0326363235842	12.4326199577582	5.99622321665495	2.89043480482167	1.91193686634852	4.0119530543781	2.41658788814591	4.98724527375462	1.01155533985412	1.55140917411049	1.11610652868473	1.12526879821306	1.66788578797516	1.24361285510919	1.01600620021961	10.2512287104448	1.48060352608992	4.25944379824309	4.37309242874078	1.42210618451461	2.15930182548936	2.02321867774167	1.26247369694128	3.78880858254961	1.52930863721812	1.88122438124562	6.87765769567107	17.2890981965135	4.08635405867305	0.0	6.21661667649853	2.92598932835901	3.31490989372215	2.26118551752375	5.10237476700078	1.47182263395955	7.02730395797469	2.34350923769104	2.29110861243319	2.27085497830933	0.0	1.00563030090821	0.0	0.0	0.0	0.0	1.02935303350974	0.0	0.0	0.0	2.03106991327322	0.0	0.0	2.15429989592737	1.77106788289752	1.79423797078327	4.90960574414353	4.49536126765712	1.64250486897015	3.5975133116067	1.16639843012865	1.00616837711019	0.0	1.74871494470117	2.03337543748635	3.58516865285767	4.00291190094758	1.74554704249203	1.03018291501042	1.13083597000197	1.2915699233678	0.0	7.61145509265521	1.20459536464668	3.77500576475868	1.55146649147771	1.02717654461122	2.32793589749733	1.33968911597102	4.27794021899837	0.0	3.06482155171631	2.23156077390131	2.75460154318172	4.39711202944845	4.11087981590448	3.53487497242827	4.41583209302538	5.88063088270934	1.1180459283533	1.65931185205693	1.46522494848966	2.85796480123666	2.61698984856785	3.21405367540648	9.05082764598663	1.52263750177514	16.2161155306015	4.44380639726186	7.58357616531423	4.95823786235777	12.0731612622977	12.5703821688301	2.82858382319374	2.36088308640811	1.41862356896347	1.18311341510351	1.31417395877286	1.60662985289961	1.02829214732262	5.55882816181038	3.90658551246943	2.58654155167628	7.4151260637074	4.34254108156672	3.99668825706645	2.23852268449421	3.58464526423808	4.65390638734392	1.39404654411792	3.87164261146197	2.64934326346154	4.09246794574383	3.63849353085463	5.06641933555273	0.0	1.35093238571234	2.33792289773373	0.0	1.17664454149635	1.59058486501529	1.15185604611046	1.23653637023082	2.12863079723286	0.0	0.0	1.55824082919957	1.36093878399138	1.00062398550529	1.02023913580848	2.17460599436258	1.91149128301525	3.98170799300754	7.80629503027535	1.01356146480828	10.2618070385572	3.70696873143598	1.89832878707935	1.94988871512775	5.86597990826234	5.71283046313781	0.0	1.4451667873137	6.38650522213271	1.21108233328473	1.1132174554533	1.22423007987621	3.769710165404	2.18774139818552	5.07042008480755	1.51750065742159	1.43167820353494	0.0	6.25934840729027	11.7080957890173	1.0731614737012	1.423771978351	4.75475459489916	9.15937654073468	0.0	1.00639495268517	1.10972310946937	1.07500876079394	1.16564697965209	1.11434031496563	3.51532364210174	3.95732760991861	1.4498779139498	2.96943567056666	2.57938140879015	10.4847081192397	1.50182666846807	1.18390264419792	0.0	1.0538946535085	1.14346974110694	1.03299015857267	1.08805043788336	1.09825836426402	2.41974843345301	1.09372164642239	1.12984684536631	1.25754247575514	1.05110444594712	1.02551915081373	1.23695785822696	0.0	1.2044444639943	1.51225659681859	1.2477203702979	1.0163198487221	0.0	1.51525204948226	0.0	1.0177894506656	1.27180466780397	3.54636705118374	1.09531164277003	1.07408749615266	1.26557103719415	1.14105013373561	1.18296709602739	1.06881345640845	5.8182025545188	1.45673367953856	1.38412909168625	4.34256233904	2.66747704450981	3.52569540272737	19.7992342018975	1.18771978141974	0.0	1.01150680895915	0.0	0.0	1.11694168772304	1.01045491150031	3.41912530664352	3.92049309268777	4.51037081053984	7.40243221091368	4.50579756041201	7.05821212953279	0.0	0.0	3.14528638226464	3.22588915988021	7.22941113619355	2.19289756131586	1.72019996800192	1.92406924303931	3.82035985400916	2.20773294309367	1.47296559511468	3.40361692700307	3.27872892165096	1.24460392865871	3.42681186219058	7.09286356085578	14.258731549529	3.01850594588968	2.74794956299306	5.45348302000777	2.43102326766997	2.35729621333905	3.93185947102274	2.87650807064321	3.35692018694605	3.85004493496975	4.78649928548885	3.69928124906084	5.09071534934048	2.99664753531763	1.48734398998475	3.1413426423448	1.664443465524	1.86613669452547	2.32858988061687	2.22204490752758	4.00208924811916	4.43734933021681	4.19265168124542	4.39031118141078	3.24845658002721	3.14917244190458	4.12879840751789	2.46781172102318	2.48759201175404	2.97847505707488	1.39844022760567	3.83108037559278	1.92588410605609	2.18043248009766	2.23892417441828	2.05781473603992	2.49997269533755	2.44193116411446	7.00486998825597	6.77479721139147	9.11219255367258	5.69184364980981	14.3609576749895	6.3129928846016	18.6456166731635	11.3459136326104	7.20838314493227	5.55115934548873	6.4924522460559	3.51299699142819	2.67164437063266	1.37628644990067	0.0	0.0	1.76373566240585	2.77086563778253	3.55788748196382	0.0	1.37387572891166	1.46679893828123	4.23027165425645	4.18824484230546	1.6657023945677	1.83090346998872	2.12096211032499	1.07194239989648	4.36610414367368	2.63713311631977	0.0	1.43918239342149	1.75068280406896	3.51568851732022	1.14691249895433	0.0	1.20495733311258	4.87309497553097	2.74785462700782	5.63387163536526	6.61386486070472	5.67572029138897	2.40323959517309	4.06214055318463	3.19209322973727	3.85929963328633	5.1608802786358	2.18500085538996	3.21838167476787	5.78526202929628	1.00974981822692	1.08084596583721	1.49774110441296	4.36765721845479	5.3728314596103	0.0	0.0	1.56271969060449	0.0	1.24449693868033	1.54957577884468	1.04452293956761	0.0	1.01492472491622	1.00483149147353	1.18737015821207	1.2618925851907	0.0	2.01993701103468	1.81182687825853	4.47954549048233	1.85031407716371	1.20098413504104	1.27005139736503	3.61183076996158	1.04137254608412	1.05860734696282	1.80102685474185	7.19361234188954	0.0	3.92308337136253	1.28871997862243	0.0	5.59338091963391	1.10854715613803	1.71222754720118	5.65738507504465	4.11624982513898	3.65397254197366	2.73615577536323	1.14950295907429	2.11031014309611	1.98849959306291	2.43663051284988	2.22202982385659	1.06601205115716	2.14666286522926	6.26205393345805	0.0	1.48770080000186	1.37183948242363	6.47129815266539	1.73295914033772	8.74654720831464	12.7163182531273	4.23561355121904	4.66195682523561	0.0	1.78759013105159	0.0	6.67359108480757	7.04446074968414	5.52775833939176	4.39398880432836	1.19551428248516	5.49092752050095	3.54314532098594	2.11157588145042	1.28146220162695	0.0	1.10540335413888	0.0	0.0	4.7584446409657	1.53541116856993	1.17055863319947	3.39517351084342	0.0	5.32603536469121	1.2835795660331	1.06804222539742	4.6674387351421	6.83513239322627	5.35338645088438	3.28999948003492	4.31594854078446	4.76978797861542	1.0852662447303	1.35047407224571	2.02464584576269	1.56280776187897	1.55070520418102	1.70223021359957	1.35638898492297	1.88129924590695	1.27942633770244	1.15417083732116	1.23023692505617	1.20412979243153	5.60242040547031	2.00243692198821	8.53134465321281	1.5989721301079	1.79937229634939	2.02247915745447	1.83840187623565	1.57647439667133	5.2931704502951	5.0011363197126	1.60903789863675	2.96743063030862	11.6193288557642	2.44682148142928	1.64023586182275	13.9674759751571	2.18965402971157	3.94819784646099	7.71326779727766	1.20528116702053	2.10413310740048	2.21663340314549	2.39793071834954	2.34560410046523	1.03219520246625	1.9945353523592	4.42892842653791	3.66364414287036	0.0	1.02173994452526	0.0	1.01132374978261	2.86939022695082	2.17538863614077	0.0	1.02090202295094	4.54433823883496	1.42375946423958	1.58836258136736	5.43390232997076	2.0327544658744	2.43921990278032	6.76122307494337	1.19150271047708	4.1408419561581	6.3821548362179	4.26853101974975	7.40750046367795	5.9857710386729	6.2320379531719	5.5947807093804	1.12938990650799	3.67109547197401	1.26704645582833	1.28229351415212	2.54456939647927	5.14031756570672	1.01633107430241	4.46237327442418	2.05281588644875	1.2590800816776	2.07667963160374	1.27442963991923	1.39046603387158	4.20297228487831	1.73188792976413	0.0	2.49616780327622	1.01061962324667	2.26988373788849	1.36180516446323	4.08359485510982	9.07460671542709	2.19117752892116	4.09625132289868	5.98843400675929	3.60292324488465	2.00607532789016	1.11220164305179	2.95796710634299	2.41345215522486	1.35514892203743	1.21767898517989	1.23900779036543	0.0	1.02901207901882	1.50949153682313	1.13709021826179	1.20711087195584	4.93631420308855	1.15924071573721	3.25254462851977	0.0	1.02176993579106	1.24377354613281	1.00204142646096	1.15389914312089	1.22124683914333	1.17490489719435	0.0	1.01142903051272	0.0	1.02059697478885	1.93468656863748	1.16586624381412	1.01412777884569	0.0	1.04752142264468	1.06734710248061	1.00305772765759	0.0	1.17385817661865	1.20800407984389	1.22822701211678	1.33341839893809	2.43411880844907	3.11113249797057	1.65658959082308	1.70700854161157	3.37824346082637	2.08105065257509	3.69091904973803	2.21410293937866	0.0	1.16815847695427	5.24885154620971	1.906241031236	1.37333426163043	7.55300829083081	12.2107349597006	7.17941038072019	3.67880186122161	2.67818129495171	2.07385874502354	2.25806724977636	5.11629404350111	2.96487943990997	7.25865042683802	2.05379197905806	3.24223556927968	4.34375706130881	3.63706521581371	7.28653084891393	6.67766905971739	18.9951523702997	6.71818701663305	1.68756041195433	1.06287900578546	1.19997862666478	1.02789282204212	1.20837665503497	1.10621717200162	1.36847806163791	1.07015778168782	1.49237560811494	1.02700367861221	1.0920225664935	1.0748769671037	1.01531705601424	1.44700554532041	1.08970590462389	2.038722382403	1.49811888956029	0.0	0.0	2.42828707598066	3.13973063051038	3.08046334432579	1.72665023942746	2.7520143667084	3.76401753071129	2.73513302272067	2.76648840417844	4.76233383381751	4.73696861078961	3.81832984395016	1.67913753288322	1.80563170569291	1.00979793704316	1.52262250363371	1.27168464371725	2.22367512095259	3.63499917366713	0.0	2.25162634237967	1.1647036544353	4.29418377850183	0.0	1.05390622655374	1.39498861359783	2.87922700735553	1.11711928481926	2.54905300825749	3.51385279927286	1.95194178841939	1.0065561256207	2.40859493702343	1.83396301226898	2.61592681986592	8.12176205943072	5.16914580035463	16.0145743773815	3.23963701260433	1.02350545125223	0.0	4.77955826348127	12.9811922233228	3.1827299448186	2.86420970814693	2.29589762257795	3.12899714882762	3.09151559412138	1.10847050657674	1.89635825874499	1.18521726501745	7.0795912625009	13.790144296535	1.2022727305686	1.99058117111398	0.0	3.16584070965688	1.09166342205001	1.20632324431761	1.03625379386668	1.32869092025819	12.5236635729347	1.20414596242559	1.96387814067274	1.15139326905131	1.70070171908132	5.10586074837828	3.6627839836526	1.1876153517571	3.4876758538095	1.30175052138917	3.33746443376234	2.26758914092416	1.3652738477034	1.06092741008192	3.28545351923684	1.27368391787258	6.48887774011762	5.30356543581727	2.83450345970239	6.30869032358251	1.08783576822369	5.66709023435113	1.24843266550601	1.01714404006566	17.351885514787	1.03484352083806	3.52482121658303	1.74550116612285	3.00455954697238	3.99197315487426	3.87593716421559	2.42144118358274	4.10168460743173	3.79305709670199	5.23055740384608	1.1339373640431	4.21655950160191	4.80177581206789	0.0	1.73208027008515	1.6439640079889	0.0	1.32847893213035	2.47469979372849	1.156366359838	3.74076319514207	1.02308270324495	1.45384604854586	1.39306071854089	1.85704958316099	3.01370674692321	5.91878370287058	11.1658346425871	2.65503547877165	2.12030140282326	4.05222702078236	1.30445042563939	3.18015464752398	1.64315490563964	2.68409347903843	2.10201665536281	3.1979318465903	4.9513672595472	1.11928752876929	0.0	1.21714610353126	1.12031499302138	1.70527241814348	2.31676050402163	1.11460451422794	1.01137986144423	0.0	0.0	1.37536004897529	1.24577881197193	1.03112091015317	1.06737989708509	2.64769563909162	1.12315967504156	1.00196585031018	0.0	1.34871191651059	0.0	5.47278907828445	1.47943823719177	1.29410106441507	0.0	1.91734203771127	1.01921801306335	0.0	1.22969578435591	1.01908690894312	1.42047940701775	4.48123420392429	1.45956953393452	5.75467657144103	1.29518648582874	0.0	7.83478383300845	1.11880630393046	1.162194579306	0.0	12.6547764271894	1.92751296083719	2.60805766199218	2.87445084973074	1.91081621925801	2.00720026200895	0.0	0.0	1.06349547366859	1.18947260335334	1.44731938861951	3.25424953585389	1.14267135837474	1.16306195566028	1.19813029998063	0.0	1.48199851756863	1.57041041707314	0.0	2.42971717939365	2.37407191769118	12.8103523998314	1.76133496858844	4.69534361729895	5.03176050095459	1.19881390739215	1.07315634975311	3.20905607631357	1.08736575721384	1.08615641662288	1.59771722941608	1.54370923839044	1.77202058960883	3.64958731442325	1.69332437761899	1.13820233074882	0.0	1.23249016629244	1.07830798794627	10.450475640935	2.26281414918217	1.68487720631624	3.69574245707485	1.36033748936688	1.27895990232496	1.3133045479594	1.0748072824345	1.72972254054148	1.41678450695889	6.66019539842006	1.25428351434117	1.09559958513296	2.05144880513208	1.83759202076037	0.0	1.21911376611338	1.35958606222899	1.41525982414835	2.75246649426185	8.40082791292135	6.19464286732036	7.43622587821561	6.26012742852399	10.307458369978	6.23430145284468	9.29804900182029	13.2620773662971	5.13577297132221	3.35927086211871	2.29024636623828	2.80774999418762	2.08139287201185	1.01356786341743	0.0	3.934937065558	3.6467109172177	1.63640269285321	1.48609600509459	1.62359855564733	3.01644910556766	8.37962182083319	3.60129242700439	4.92774529244056	1.02485113330413	0.0	0.0	2.43923156360877	5.15654844818787	1.06803603232435	1.75657331988499	1.09708168254573	1.01201484489927	1.27013085836579	1.55847452874657	1.74241726679582	1.08917390678382	1.83927800674848	3.26858105002105	13.7019861096442	5.20685207428506	4.56019649256302	5.92515874097034	2.4924258505642	3.00174611088888	0.0	1.06098422198088	1.78347092427225	1.00307415593914	1.88412047446335	1.69148954358869	1.95675699084181	2.04772435394286	0.0	5.6011514793517	1.53606276794097	1.61646730757449	1.22857749359248	1.19374039738457	0.0	1.01323921716226	1.14094786919347	1.03008636621024	1.54931100987498	1.72408887623143	1.24265126892864	3.0733448859496	0.0	1.00270349144341	0.0	1.50622850204477	2.47635268479328	1.29225080086466	0.0	6.6985479624197	3.42044395577873	5.00149219689997	3.16869567477953	2.79555352412058	1.56805466964546	0.0	1.14510555564926	1.0352504311363	1.40335139565594	1.54478359828086	1.62382555897193	3.93262078240434	1.54056947551942	1.81902835376648	3.23669727393454	1.05833338751915	2.23565264099861	1.35981103987993	1.90246096300907	4.13077606259861	0.0	0.0	1.37137280469529	0.0	0.0	0.0	4.05133768401792	1.58534516126645	2.02810960554138	1.65815776876272	1.28084985884162	2.56656611774332	3.52435093061605	1.66338137210944	12.8266771897072	2.7299134560188	5.32117712671562	6.86167280531515	8.47855341624159	5.1415505182822	1.64272635059297	5.67918697201789	1.33695336203014	6.58955304130062	9.98288352977734	5.25005865121896	2.00930661363581	0.0	5.40551831890277	1.02252831041733	1.96398681929673	6.23504819012374	0.0	1.61723720220853	0.0	0.0	0.0	0.0	1.11560623529999	4.63265821214917	1.42944197997059	2.38934253768273	1.25140173590932	1.51854561964683	1.75813214204069	1.70219890494653	1.01412724214978	1.57886658268779	0.0	0.0	1.85780168607997	4.37159117937505	9.44768832023139	1.49410573942178	1.42634685298205	1.18270389878483	1.13214090506964	1.29778385695237	1.10684322322528	1.29618924259748	1.19515795312061	1.36489589698043	1.25655220525345	1.24920533268379	1.05029626352591	1.31702913835598	1.11444753991746	2.06297310745065	5.54259750395064	0.0	2.43129148702576	3.37843750760759	1.73064741458177	2.75515363736127	1.13040950630368	1.95991812354999	2.05012902313475	1.0185612991232	1.07511605392798	0.0	0.0	1.28106867187793	2.04670243679205	1.08424983590447	4.82208775023719	2.37420563492077	1.6794558332395	1.48737308984842	2.35561786882967	7.87641871700488	3.38253811234904	1.52928942273126	1.92652247931064	1.30451126401163	1.44904399826313	1.95920725571958	2.73610845196131	3.46722799706172	3.99656101459784	2.21587098976947	2.3350817173217	2.16951182738055	2.02550883831363	4.40892781126431	4.03159538873124	2.73138248266552	1.13079595540281	1.40145450605633	4.75574151131478	1.68452225776329	1.55943295502265	4.11568814508223	1.45801282387924	6.65187000691841	1.32222480179318	1.37845564142132	1.18044756074902	0.0	1.12423781643727	5.06219405207148	1.33128176741621	1.1644908418352	3.95242299675392	1.59948007169468	1.79420490513223	3.78932352783896	12.5667067580916	1.14854535150274	3.25103442487039	1.45930197510359	1.61038626282429	1.05109367675851	2.42592730149889	1.13250386721435	0.0	2.49995762345734	8.04263661906863	4.51638091906238	1.04674099447805	1.17420020191961	5.97820343756391	3.2928051525697	3.02296051731337	4.83872451101309	1.09104452131415	1.12944524640281	1.24014501098396	1.83077235580011	3.06537563346082	6.02740435666494	3.21778670229096	3.51687925493742	1.28757592221117	1.88748443648275	4.23156833872125	1.01817108259972	4.35586683819811	2.36822362711626	1.69408856644456	1.14176716174646	1.04033653373171	0.0	1.10313596097216	0.0	0.0	5.29988341017645	2.37456428148169	1.16059808691693	1.10899758366733	3.7785231220605	2.15245911644997	2.00754692038952	2.02267069631126	1.52294744729	0.0	1.4838031367654	1.46268268788901	4.1187746935118	6.74402229904611	1.94815258471374	2.16769485408602	2.1194186088007	2.66663303478161	0.0	0.0	2.90014341017213	1.47832607841374	1.09307525648697	1.52562768870539	1.37706015146546	6.24132066363471	6.01056971216718	7.09107225828258	3.65763153979754	6.13016187753811	2.23708976398048	3.62799118119415	4.58712575663706	18.6143277039573	3.6046497868121	1.68412778888228	5.84191626229491	1.6592824875187	7.71430305987895	4.35256274864551	7.67405421076146	3.17698676485345	6.80372501990041	1.46828076647611	1.30648910325052	4.03633741508033	1.81753533092272	9.4005806141364	3.18701064175722	1.17701466580854	1.36676765845931	1.01128561459747	6.66334765337349	1.86511211532835	0.0	5.58828846777529	2.10003744794324	8.08112560777287	1.05243588756166	2.319449870989	8.62936262943768	6.05807690949275	7.95764305657347	2.40412106509628	2.45555038747642	1.70852989431839	0.0	1.07326162077313	2.45356650213648	6.14939456783636	1.28420857663115	1.08059614192162	1.62152767704792	1.04619363060936	0.0	1.3811684241989	1.53560123588867	0.0	6.78146417935362	0.0	4.97204386247261	2.21320068627342	2.0008752822312	0.0	1.76068510482424	4.31710686522431	1.05080542639406	2.96310106977564	2.76233938014091	1.30820712892408	1.55615383227572	3.10485191080064	2.65618593865493	2.54276724472611	3.20117945887037	1.53882271459502	1.49449815747429	0.0	0.0	1.0660074341328	0.0	1.04830257765304	0.0	1.05436895927086	4.79090621961803	2.52781474681134	1.81319183222234	3.21183385880626	3.42776815450972	1.26784311313309	12.6890456184534	1.27926373758373	1.2572529762738	1.16107741055468	1.02585481700219	3.79152535946835	1.33710221725873	1.3461220887961	1.39702243758431	4.37902820195318	2.4874446333678	1.830985241725	2.36438750766523	3.97109752239947	1.4547658356319	1.16089364328509	11.2024411653132	3.66188508089889	0.0	1.02438848959673	3.38604623616597	1.47347263955224	1.99125573456491	0.0	4.42149534959618	1.53696205279409	4.03211279006085	3.13253660019101	2.40684189741871	3.23839242825751	3.45949315950023	5.3913016766641	2.37981170575353	3.7214522235221	3.99315219037893	1.73309683683671	3.51292207574478	3.06864600113817	2.5900350496291	1.44673437913034	1.68251599332871	0.0	1.03045084288326	0.0	0.0	1.03609071759601	1.02151197679334	1.54508732010274	5.25548081567583	1.01736699124151	2.7133603311393	3.74454093204856	1.01398676710251	0.0	1.32857258697376	2.63850758331544	0.0	1.20670795552178	1.3628063188972	1.190552598456	1.38742985799034	5.35896382882287	2.45555725157213	12.8289373208582	4.88795009687622	3.27699002612427	4.55700609591036	1.95634008599017	0.0	1.45841148473116	5.83204870786842	3.23465030463349	3.82873647820522	0.0	6.23276609116001	1.02231068534742	6.18629075703525	2.9584432075272	2.72209196388704	2.2167685400953	1.2485747591385	4.12356992186915	0.0	1.16227141780556	2.66935080919156	2.36319248416945	4.42485502069149	2.17501705714649	1.75527215572985	7.60427221507984	4.61950382711533	1.1377287028719	1.52230590400754	3.0937030595224	4.00775382947472	1.04761776306676	1.69777191527155	1.32655667293671	2.80470414515753	2.40694445422729	8.01555892659414	1.74324277447211	3.22746697578906	7.84977213860556	3.79839997069767	2.33028213250064	1.33679685296396	1.2732457705808	1.35691125045198	1.76881630241789	3.68665772970308	8.30420082666293	2.18033936723575	2.96503949789099	3.28480728047233	6.04890229052595	1.22462295415471	2.72140992229161	5.64399916568347	3.99832623834878	1.42515763782684	0.0	1.39181575501582	4.77509307320002	7.54198464455061	4.93998399650932	8.31163594826422	5.98616346107827	5.23706674333243	8.57370398336964	7.2500001107355	11.8545337732327	8.37744561558795	6.30400471779764	21.1636763897996	5.49919025454108	6.6238306617348	4.47328488778771	7.85568759700762	3.84659031976338	5.85195018914031	3.67691420439185	14.3318419925303	7.26578496360044	6.21683335056906	5.20754233820094	4.74048425077162	5.73070144401225	7.72346500752235	7.18742243518543	3.90930611799018	7.93800268098751	3.31596500366807	3.13785368811697	4.76623075753763	6.14251051265339	6.62641809255685	7.19540820783689	7.26939778025123	6.1379619608922	5.68246944482453	4.50899502665947	3.69645047656911	4.22608334820764	3.01018449003705	2.68897566431192	0.0	5.09743158090466	15.3312137015623	6.474494713171	19.3940620986888	4.99900505287872	5.39011473509948	18.8006562674167	9.87862429260361	4.4902011326838	6.50512326498247	6.36960922256869	6.25321250666455	5.8520258797708	7.18034788011507	3.21574882707462	4.67141167145439	4.29507961158685	8.18592340831859	5.42388095284568	4.52172509623779	2.56718316357976	2.41638080561469	3.24372646766165	6.9030407326667	24.2344408667581	20.2287349316315	20.8098148385163	30.5596669712796	35.3696676980481	17.3778594248148	28.481200320943	44.2907275972534	54.383551769646	41.3648106399156	43.2149195119655	35.7591991767147	49.11812900534	26.2121328253767	1.20631323204631	1.86121698683476	31.8587234885866	30.7837781426109	50.0673736685028	48.4715856210335	35.7156203847067	35.1022036381111	34.6647753940734	2.46253167989487	17.0399131312482	6.89394995078272	1.54352731100405	1.33932654596044	2.68642992285805	3.1824523706688	2.81187994405839	2.45363454240558	1.82337307831189	3.38905178810434	8.40001271449023	1.43376377929594	3.24354809692599	4.23217440416751	1.21928283918438	1.48646438173208	0.0	1.19898360492759	2.09414170634586	3.78897584825056	1.84788307638008	3.12250537651686	4.13568191576978	1.59783505629512	3.68041659133003	7.63080509534618	1.2763540555289	1.26561121549984	1.13698096581497	1.08167203847755	0.0	0.0	1.55896009077213	1.0061932035538	0.0	1.17984848306402	1.14989399717416	2.84591613126351	1.19274984217735	1.17210040231713	0.0	1.30138649946746	1.62908811031077	3.03351669567159	1.50529893521032	2.18357020085846	0.0	1.04335305476917	1.235195576522	1.00450785892968	0.0	1.1246116787349	2.22027041815334	2.01495945206485	1.13024595848078	1.04015387967026	1.12008682698699	1.10368416187972	0.0	0.0	1.2537994978794	1.43804958133627	5.96439129648726	0.0	3.51084840997681	1.96009193387504	1.30986719517199	1.45750749870797	2.62765034398561	0.0	1.01188375851325	0.0	1.08444447054934	3.0085871875301	1.13794998352916	1.10605442447895	6.44420627935346	2.82430858238971	4.05786939594181	13.4920389570149	1.2204959071423	3.66234295448904	1.99922581523357	3.90382504289906	4.18897693173293	6.82766895099511	5.15938458931811	4.2339322342394	2.69534989335226	1.9120553998653	5.10439257118617	6.91585615008306	1.33982673757242	6.20150479264435	2.80723273571507	5.35259999673535	5.93612292326518	2.35325273472633	7.9414568932356	1.36524007729207	2.19972027065214	0.0	3.64433861626351	1.69863626422779	1.67089604029935	1.38424645300439	1.02582926864634	0.0	1.32081915349419	0.0	0.0	1.0190719930888	0.0	2.82704917736021	1.95877367614065	1.20540428908289	1.2393588998454	0.0	1.83872442920625	1.55394714741297	1.18815076146686	3.99546725094252	1.10203884414012	1.32091757467774	1.21677134426973	1.02020448833367	1.04312974039251	1.68895056928422	1.21935362505675	0.0	4.63991722686809	4.76241186003561	0.0	5.23519717322138	16.5214111738862	3.51421529354816	0.0	3.55895073438834	1.52091848400281	1.764018621139	5.13618901409627	1.28385790259033	1.94830736184263	4.8050297888884	6.04347871483332	1.5015021035177	1.65745538220953	2.18935260724139	5.38193550447533	2.05017268408608	4.39789759409437	2.44191369451568	1.02112560565207	0.0	1.77343304925634	0.0	1.03152713647286	2.13403419569346	1.04723959007511	2.17477742369744	3.50283524147117	7.00542090458533	0.0	2.25261275709485	1.22700608331488	3.94935840026291	2.53246488646678	0.0	1.43326831685642	4.51388975517879	0.0	1.11540892781396	1.47342761031328	2.2142517109568	2.31782732410551	1.48340355046631	1.01589040841101	3.83136553352958	1.13879657453837	2.23229155438715	1.16610750344154	3.90240911721494	5.67004366980958	23.2254440579687	4.49619316973672	1.26956583089158	0.0	0.0	0.0	0.0	0.0	0.0	1.92461339277482	0.0	6.07008522116754	5.07001980855653	5.43320091973303	5.15143756970407	1.1473656591821	1.60765592474122	1.87192857021583	1.34435956742944	1.38088207345721	2.39644351999685	1.20824416655238	3.97988117361511	6.46540260923697	3.4446845790281	0.0	1.08565111339247	2.41916949023694	0.0	3.39146166641963	1.69412382650011	1.21426561947091	1.02626037365934	8.05946161265912	1.60082863645985	2.07210435584497	1.38963462977687	5.70777935806883	9.31345931394571	1.09429896055413	3.71388506546042	6.63350412530636	8.04464387779148	3.24081271480003	2.66461734339341	1.09937087791341	1.07076663784192	1.05077627055161	0.0	1.73239184632066	1.34320703585202	3.29510461825808	1.84181385405129	2.76750760429028	2.36798165112867	0.0	0.0	0.0	1.27638859470063	0.0	1.78741184505126	1.90409716883217	0.0	1.1629141256493	0.0	1.01397471493296	1.51040738509011	14.6449325988675	1.16914405144254	0.0	0.0	1.07286467701906	0.0	1.03755558366483	1.00357991801565	5.32016041944387	5.86138437345276	5.62138165746066	3.12040412230403	4.77673844452505	4.21527610297697	4.42561439185369	3.32087873144216	1.21587297651542	1.64172218232009	1.73817167392193	3.22328855541704	1.27752225704723	1.18789388198225	7.31864403439621	1.17979422091693	13.5651559574467	7.68775591942862	7.50895169808979	1.07498610432455	4.43218385273646	3.55152408629065	5.7319964742849	4.12866083076311	1.20976686922613	2.29308262847511	8.35465015890731	1.22990372742786	3.66216598887818	5.06614825470972	8.47886043421273	1.30063271717213	3.44677646264736	1.00592263370159	0.0	12.0855838800518	15.611914315264	1.70812331183489	3.82215290692943	2.93168393620426	3.21478171481185	1.93794945448313	5.62606627944338	1.41245783439625	0.0	0.0	1.18971233915723	0.0	0.0	1.05106068880747	1.53121091973192	0.0	3.75704532947612	2.24722579217919	1.39930389171057	2.83066172783592	1.04156215122108	1.4164317767494	0.0	1.1063852172546	1.01646639223918	1.0132390747695	2.92023750170601	2.69543673301995	0.0	1.44557759820401	1.20606524506371	6.32614624731524	2.77571778458911	3.19067940059383	7.11579310557436	2.758460684227	1.90408620753484	7.90668817353195	3.60700621404122	4.25536883920673	3.64946622556381	9.54656936257971	0.0	1.59765021021906	5.01164119591723	2.4066648579391	1.92544942038613	2.72496854859864	2.17478820392864	3.32435946431336	5.7342847876075	2.51595533853051	1.35931323523063	3.57950083894047	2.35008865854347	1.04060332831966	1.78347738752925	12.5666478866723	1.13259153880026	3.20437939944557	4.83591542900035	2.5104338858186	1.02418516625977	0.0	0.0	0.0	10.4650789378976	5.86264913321664	1.42709442891787	0.0	1.64762780554856	4.99446316150853	2.65702598325841	1.36313469169882	1.88716412756735	1.65478409469015	1.9344312671901	1.97257383048738	1.06187813558139	1.15136313170772	3.24858530618065	7.32469063920183	8.46592214653735	7.9813974484899	1.30437653904703	9.42955164190728	3.06653826213589	3.74566214183866	5.73332890459813	4.5812255249117	1.55466424166065	12.6229971749189	4.74087080155759	4.35420366129818	1.63527275242824	1.08933126418547	1.35653637605614	1.53798959735081	1.72945853667989	1.19360849163747	1.7312566181941	1.38926287805996	2.07930357362892	1.13086073148531	1.79268381339005	5.30074887371951	1.38981361848182	1.39097206174475	0.0	1.06290538776568	0.0	0.0	2.87999048972078	1.13321438779352	1.00751998899902	1.06694113852032	1.44566608042383	1.40838124095692	0.0	1.45929618634994	0.0	4.83301867517581	3.5811896937672	1.17002402425237	1.16898711483513	3.24585291097169	15.1727693536203	1.45885790409108	1.38470582505247	3.13859899352971	3.67780566487823	1.35568448358943	0.0	6.29821904369476	3.63401141630902	1.03977032185995	2.01216350751087	3.92755079741272	1.28161628969349	1.12407235038112	1.53057561094218	1.52595473931878	1.8027315151664	1.12513847770882	1.28830724341756	1.16317841420448	1.25980455857112	4.76165730555755	1.17297760131134	11.658578855192	9.61920200395459	10.5803677810969	1.31244518735516	1.82320489670353	7.491378945297	4.89402244405281	4.11032496351032	2.23299303497329	1.01076715899537	1.04442857937196	2.05563755972647	3.21397606444562	6.2037277006991	9.3586664498484	2.11710263316104	0.0	1.54242830883098	1.78338977214027	2.82265351232091	1.76982816485349	2.78446212151481	2.38219008470595	1.12425011792472	2.37838836729453	1.01765696329301	6.89285101988961	3.70916957805113	3.82601586681037	3.95037767074105	1.01124687160218	1.14342167823522	1.5621588555004	0.0	1.4524717840301	0.0	4.42175664796669	1.01047610971515	1.15022935564895	1.34741099254596	1.00760536473065	1.0337990814148	1.57635284511696	0.0	1.30125221353113	0.0	1.44068039184288	0.0	1.00943085748603	1.96056030415003	1.21158919295999	11.8279483186583	2.39138068161637	3.5847306210078	0.0	0.0	1.06973907544052	1.12963076477887	0.0	1.08876951910356	0.0	0.0	2.55003669326594	3.11842091543768	1.15863946312357	2.51946555145041	3.10563889823651	2.49443234840673	1.18316706820109	1.30533315308428	1.00420498304619	0.0	1.97755679546184	1.10355753160168	0.0	1.87496685543692	0.0	0.0	0.0	0.0	1.41635853453407	2.95067188855292	2.70199675199507	3.2795730322873	1.77816846012522	4.88492439450017	1.73809773192059	1.00203967245503	2.27556496277305	0.0	1.01377642383386	1.05204622817316	4.20181382684249	2.47633325193911	1.21685559024217	1.02665681946329	0.0	0.0	0.0	1.13235713926582	0.0	1.11315410028434	1.32125585045106	1.06365802344302	1.74126741575	3.37650878211888	1.1193693306762	0.0	4.37037182992421	0.0	3.42342563787347	2.11205921570069	1.07047861211671	1.19847088043699	1.03154136458551	1.06328443738983	1.67712884251369	2.2108385370597	1.45290411465113	0.0	1.16204645370667	1.19138577176707	2.0056817306662	1.11580071255166	0.0	0.0	1.7723645517512	1.02132388322852	1.14635276546632	1.11188605159279	1.18289780171223	2.74578906635559	1.0643539800679	1.01129464018345	0.0	0.0	1.55860068685053	1.79196730441297	2.30885350450244	0.0	1.05000105888612	0.0	0.0	0.0	0.0	1.0790585681786	1.57748397058467	1.35290910808017	6.12193107533724	0.0	0.0	0.0	0.0	2.77987757298172	1.79409137670359	1.08179858363092	1.83326708515036	0.0	0.0	0.0	2.53368221678262	1.22071474899172	1.12931071121395	14.5266806893711	5.65092587808631	3.69461653048414	0.0	1.17127523681815	4.93766459434404	1.51175433956688	1.21863117764745	1.39558963827575	2.07456476183897	1.53947840913494	0.0	2.21735416877339	2.82720250125561	1.168874822082	1.98127762265448	3.44501551370712	2.20805056797659	0.0	3.1506967026758	0.0	1.05884406032292	1.60307605451124	1.4869680485023	0.0	0.0	1.47322355606751	19.7002928278365	1.79149465102911	1.32447082174715	0.0	1.30442344592036	0.0	0.0	1.04062199225821	0.0	1.22184994046832	4.03258139081816	1.01589513649913	0.0	0.0	1.17381312311082	1.27813433796287	0.0	1.09645537636364	1.07624767250774	2.03958201077894	1.46270937952363	1.48501139288143	0.0	1.23543815784791	1.20496306069809	0.0	1.22660173933655	0.0	1.03741404544074	1.50857964976338	1.12137228803997	0.0	1.60757914614418	1.23509974425273	0.0	0.0	1.00249127220435	2.97388371654819	5.02099081736437	5.65331529284907	3.24062017200972	0.0	1.0635491723452	0.0	5.23940295757025	4.25195740978095	0.0	0.0	0.0	0.0	1.12799295829232	1.05994857503406	1.17424052423143	5.88868495210329	0.0	0.0	3.40799083098081	4.65015803687756	3.40854121325414	5.06163965817225	0.0	1.05493951647219	1.20122590850618	0.0	1.31022639485771	1.20978028922756	5.0558246068892	0.0	2.48666085698695	1.57797678108795	1.00196917573013	1.11010753351324	0.0	1.5485863902173	1.2712604100681	1.00178570161307	1.09607125772173	0.0	0.0	0.0	1.13918111490261	0.0	1.81959910219663	5.38763896891652	2.64728209273977	0.0	1.08705854412931	0.0	1.45551947279019	1.39269917025807	1.03767204367049	2.49582939009951	1.14211846689103	2.50455333855641	1.87282126554158	4.43821413759171	1.27681010936019	1.27855712282297	1.07522296535859	3.99453435212606	1.82716380699605	1.11017594417446	1.52188025194045	2.21690699031954	2.05474955515863	2.31349663786615	1.33757584872103	2.08337735860639	2.61018190126061	1.60447587761057	0.0	1.36818580479237	0.0	2.80634357539316	1.05517395144675	0.0	0.0	2.80438261657909	1.07286780576277	1.44224463506448	2.38695259905042	1.08540762777453	1.0214099881663	2.67352161933312	0.0	0.0	1.21663100744	2.58893443949004	2.51559958270536	0.0	2.99631891040678	1.91841600611591	0.0	2.33049650217456	0.0	1.4653802020634	1.04858101332193	0.0	1.46678718042569	1.98907381933811	1.67326934719088	1.79469994269043	1.41795897156581	2.47493568440464	1.0962874251497	2.48672346301626	1.74978887178689	1.38380664436742	1.28513379658773	4.38851574534278	1.47351646067734	1.10066574740444	0.0	1.2847160053875	0.0	0.0	2.1325634646935	4.74447530672515	0.0	1.21236282266571	1.32707061923146	1.36016382113663	2.13390730942752	1.52007020453051	2.14762820259792	3.35036176963297	0.0	0.0	0.0	1.76373046364639	4.25020020899529	0.0	1.39529370480787	1.12368518331821	1.12449292428456	1.38923757090769	0.0	2.65239120796057	0.0	1.07938405493796	1.98311725019171	4.39304005177765	1.02849644861089	0.0	1.84283346446768	1.55731925338188	1.46264413087393	1.51424972429931	1.39501644861914	2.23715629810583	1.17825763833864	1.34991875601756	1.35126418293226	2.83645761042616	2.1553100614059	1.4405405938257	1.1836514721692	1.92858608383401	1.13721518682316	1.25693427355833	0.0	0.0	0.0	1.4265708656778	0.0	1.19669307631287	3.84569399692677	1.00975295441424	0.0	3.54291940908071	1.05112310816592	0.0	1.00352839246978	1.05530640164072	1.0113121041631	1.18029498320514	0.0	1.8926623928908	1.06104785721381	1.40143633179294	2.64675665348151	1.00859816179317	1.66011685548855	0.0	0.0	1.10086649026708	1.61132597990652	2.39733086018914	0.0	1.12895849206536	1.03056402623902	0.0	3.28162631012636	1.12728632088802	1.36463587889175	1.02683994923024	0.0	1.46407389322584	1.53734990680569	0.0	3.51036829117279	0.0	0.0	0.0	1.03776075530474	0.0	1.2964185922607	2.58096780090659	0.0	1.09791826638578	0.0	1.94827280473081	0.0	0.0	0.0	2.61715798391461	0.0	1.53002092795842	0.0	0.0	0.0	0.0	1.18492526510089	1.26548201829075	1.47614533589292	0.0	0.0	0.0	0.0	2.40404508977812	2.23229530049066	2.18847958532906	1.069961440252	1.16838462924271	1.06010323839162	3.37398233390988	5.26284256687875	1.02826426605278	0.0	1.0062302972667	0.0	1.05124985499726	0.0	0.0	1.65409818092667	1.15286723686675	0.0	0.0	1.72981858655749	1.84440816390137	1.56598085915958	1.19912623001664	1.72698395519732	1.53722325982343	1.57528422549862	1.10439818976602	1.54804923933782	1.02982085705196	2.52807346908199	1.07720579886737	1.55588956997697	1.04235574978476	1.10815699431678	1.11854863090933	1.01117601539033	11.242510850989	2.20482905400985	1.02404882097647	1.13495318259762	1.12498664663844	1.00367456060623	1.71422159306323	0.0	1.00816061152245	0.0	5.26794741766243	0.0	1.95245288877403	3.81467301437209	0.0	0.0	0.0	0.0	1.0082258552705	1.00849795450613	0.0	1.33673012931787	1.03851042768945	1.2832930862864	3.00836159974156	1.70781803979747	2.50304694745967	2.65681598677961	7.37062224515798	1.28680337071424	0.0	1.3536727031358	1.04595903272163	1.02539882354898	1.04593432726497	0.0	0.0	0.0	1.23835072664682	3.00878530241471	4.99913814216307	3.23781740310371	4.96789475923166	1.44415920037915	1.54995003513626	2.75652340829646	0.0	1.19043739296548	1.54985990293116	1.01437603876999	1.03596440812232	0.0	0.0	1.4721219186994	0.0	2.81245089679703	1.65943305743338	1.04197061294632	2.06161510296667	2.67306518030413	1.05022621921862	0.0	0.0	0.0	1.28726928742546	1.14519408430426	4.30749637482778	3.23642630473365	1.30857513410945	1.07961992445327	1.81256686382819	0.0	0.0	1.32682977196796	1.29378599328148	2.13220320901873	2.59472853797935	1.00841018212251	0.0	2.42083954861762	3.48991290931379	1.04880122135946	1.3238047574976	1.92517465850401	1.0717951564622	2.2097258869974	0.0	2.1953697548472	0.0	2.54791054960244	1.12194679568793	1.88366820570652	0.0	0.0	1.20053028525617	3.00376074786382	4.25510092187157	1.06142934042621	1.20822023734377	1.0792946495738	1.00452096733277	1.27554324063552	1.04724465983966	0.0	0.0	2.77492162543954	3.51148056712809	3.38528801981054	1.67205579066336	0.0	3.40376804190928	0.0	0.0	1.1362831449167	1.09823651037688	6.11652009997278	0.0	0.0	0.0	1.01415791176016	1.01989446108866	1.93275787515543	1.1691122272553	1.00005226574826	0.0	0.0	0.0	1.26975675768599	1.04853981309725	1.60449408645927	0.0	1.10856647864892	0.0	0.0	1.9327232959755	1.43877280227071	6.44036118015976	1.02782799139182	1.46480968821027	0.0	0.0	2.13933699153501	2.45284733880574	1.38705636690358	2.00461911763093	0.0	0.0	1.15528346855062	0.0	2.01254132180604	1.02692922455844	1.208388055479	1.10188017218701	2.19590970471084	1.08374936628435	2.07776571656209	1.98856792130503	2.64139382117283	1.07279059422927	1.6305639678349	3.02245572632836	1.11803479376386	0.0	1.91073462782193	0.0	0.0	0.0	0.0	0.0	1.03154490365002	0.0	0.0	1.06567403996801	1.32747716589364	1.75250712730954	0.0	0.0	0.0	0.0	0.0	1.41038543527392	1.66226869831287	2.88235484631622	2.55875566054125	1.13206728421439	1.39146812458564	1.10679087424837	9.92564885084514	4.31607010221219	1.13264888798403	1.3926978083598	1.85670921758262	1.1850737399939	1.19646527309388	1.51229077502847	1.4182871898967	1.00513866319426	0.0	1.23475448908614	1.11421535719122	1.17131048110453	1.01867970699007	0.0	1.14332381220822	1.85386303112783	1.05499672817971	0.0	3.52430537740303	3.36025695396823	0.0	0.0	1.0188441394061	0.0	0.0	0.0	0.0	0.0	1.01799686459039	0.0	0.0	0.0	0.0	1.25627435102596	1.33836029827758	1.01645574318494	3.97143854198068	1.0845797497546	0.0	1.00638536170477	1.10153088725664	0.0	1.444418174652	1.27955424338469	1.44642013678339	4.41387754847112	1.0080621821144	0.0	1.08408368840429	0.0	0.0	1.02366640649633	1.02285144561101	2.01621858675753	1.08929369592395	1.77015386335848	1.50313103355981	1.94748790511213	0.0	1.1916609645136	4.44227202039333	1.73268913886365	0.0	1.42737343582858	1.87357859204165	0.0	0.0	1.01395868635713	0.0	1.62507378269274	1.7610464068689	2.83786504536436	1.10796013895199	1.21910336972793	3.40619545034445	1.85719544546801	2.69838636121776	3.34507650230118	0.0	1.75152524904714	1.0173998663652	1.09210893350561	0.0	0.0	1.11999157632172	1.18697464560857	1.2981382311416	1.24833891004107	0.0	1.19154909812454	0.0	1.69325829985317	1.0381820400729	0.0	0.0	0.0	1.84614238095829	1.37635486751551	1.09965998107811	1.19690786807036	0.0	2.01382866723262	1.41444424521558	4.03694701282304	0.0	1.0274046794408	1.06982028375216	1.17268249123322	1.235213166982	1.06919842480231	0.0	0.0	0.0	0.0	1.4217940768687	0.0	0.0	0.0	2.13633946032479	3.43474665658125	1.18216430433271	2.0479600774514	0.0	1.45235572807852	0.0	2.32858090952409	0.0	0.0	1.97845325162428	0.0	1.11363640375861	4.07365920757219	0.0	1.02589325657079	1.03014342799039	0.0	1.13884810648917	1.15416538495388	0.0	1.18370023813249	0.0	0.0	6.45748838212906	1.63999704322065	1.13271243147886	2.4340108479889	1.41315136922566	0.0	3.88969937071699	0.0	1.19307863194069	0.0	0.0	3.81734002226424	4.38407708325866	1.24920244697598	2.90397446791786	1.69500800091044	1.30349510322191	3.57436150570253	0.0	2.29116627359772	0.0	1.99408315836688	1.418766509129	1.02519485868548	0.0	0.0	0.0	0.0	4.92723003741381	1.01741029463012	1.12726612062307	1.56754488340572	1.00864384993061	1.77135192241492	3.96612716680832	6.43852890998416	0.0	5.66579736567704	2.25959401919698	0.0	1.69507296610138	4.90495476867708	1.94805256588831	1.55981505630665	1.71580970298667	1.40739971052927	0.0	1.04319010892703	1.77885074619175	1.1261500631559	0.0	2.32623056685423	1.10519614186574	1.1070856594235	0.0	0.0	1.73867893437088	0.0	2.66764619256078	1.16358231302321	1.5024274091256	1.0893712964908	1.28359567786136	1.30336260709643	4.62820454588535	0.0	1.0842104032591	1.05443843200836	1.8341559438402	3.74251929003455	0.0	1.01021305185725	1.25289959422546	0.0	2.26987818052834	0.0	3.61446619167057	1.15116519495383	1.10087567237586	1.23912379449228	0.0	1.06943185421526	1.20562340116132	1.73949064082946	2.96029142941359	1.1924920911998	1.00933403937103	5.82216595160091	1.34499497812652	1.15096080039324	0.0	0.0	1.45527592587843	0.0	2.72284816789089	3.0964441081899	4.65388585378008	1.24169767357388	2.09007491869477	1.55229479648318	5.62057093023705	2.75027265396821	1.51042418282793	1.13427277732451	0.0	1.09465547737081	0.0	0.0	0.0	0.0	0.0	3.61703078352979	0.0	1.00612903285404	1.784071980254	1.5110931358351	1.4595656331835	1.01610651456305	1.52273322076069	3.83317008249809	1.12099871409055	1.09925331772008	1.01443517251208	1.0906242749712	1.51737525900436	1.12922042565079	1.10313368679395	5.11647333035994	1.37969907317189	0.0	1.28767561786197	3.68304821506	0.0	0.0	2.82185593597243	0.0	1.06079584344605	1.02559070232259	0.0	2.2408682987355	1.71573696292996	4.25273853788727	0.0	0.0	1.021825463643	1.18909463615036	0.0	0.0	1.2292277894553	3.80637759212548	1.43889922908673	3.49189156296589	8.63318312897592	0.0	0.0	1.0250243183405	1.05319070134494	1.00112677742678	0.0	2.41127584461532	0.0	1.00708416284643	0.0	1.0095294870232	1.64387630476443	0.0	0.0	1.22954833374187	0.0	1.13293938266703	1.3470277879643	3.66939918501378	1.44937164690761	3.13679081502135	0.0	1.79829514405011	1.03477203486522	1.87119757007412	1.0538294340323	1.03091276210323	0.0	1.09572291485157	3.13825113926768	1.27857008967089	6.03676946537405	3.2645280479017	1.67742175074044	2.36676002918695	2.50437312685353	1.78286364572161	0.0	1.0707546753429	1.09293437957307	0.0	0.0	1.07997036237944	5.43035564389169	0.0	2.07807375392607	1.23657147156663	1.40751902767812	2.2786845985063	0.0	1.17071091300755	1.6581122942706	1.03902601063543	1.04680459779807	2.51034332277373	3.29039808192878	1.07586635136704	1.38518112103093	2.20749865533045	2.39628026716311	0.0	1.5140191672119	1.9418090784208	1.12737127445541	1.1684657778254	2.07165396949591	2.71342341656264	1.08216987421239	0.0	2.46598065355969	2.16616241322435	1.60808291403512	1.13632452271514	0.0	1.03970542919116	0.0	0.0	1.62006081840529	1.41847408033583	1.23809832482684	1.12848055289143	5.71791121998194	1.70974158016113	1.76015455586151	4.73130309618086	0.0	0.0	1.03462307236769	2.47533656404533	1.29792447301143	1.15252843862118	3.62791158757864	1.13903862259742	1.33012126368932	0.0	0.0	1.11166227148258	1.3231327834666	1.22408495953046	1.24639995238426	2.04372434064267	1.14186951330389	10.6945302396146	1.41331458519882	1.0676424879882	1.24938422994536	0.0	0.0	0.0	1.56698092478964	0.0	0.0	1.21676943421768	1.07811688517026	1.06713385704647	1.58557044115421	1.50584201261499	5.79815150000134	1.74081137071085	0.0	5.22157096429888	2.67465094052867	1.39274984162619	1.3000279866822	1.52624937451344	1.33306982818275	1.09999353910866	1.42620424724689	1.5498915598648	1.80839791055135	2.54541850003064	1.02956043840966	1.06177518229467	3.18919061666	1.01542055851978	1.16225390801766	0.0	0.0	1.03428209340279	0.0	0.0	0.0	1.00659605939682	0.0	0.0	0.0	1.0527813650328	1.66558270341444	1.73956950425557	1.0811668883907	1.43838776638598	0.0	2.33113501645439	0.0	1.06426596431369	0.0	3.07755131298907	1.26851801095868	1.03881959139614	1.57615682158157	1.71247572478515	1.56369896084812	0.0	1.21447553573971	0.0	1.46128458034144	2.97468595135082	1.44027959810276	1.0933810204132	7.30459128872757	0.0	2.06659859049325	1.01131482012115	0.0	1.00608243730872	1.02621124430078	1.01140386675185	1.30123497449979	1.01811635176164	1.17784609881314	2.40067230545548	1.05081909352649	1.0741660764532	1.03019348071981	3.7674218160164	1.07936347103527	2.22365232289788	1.13637230593172	1.73876626886651	0.0	6.89513398880233	0.0	0.0	1.35073062988064	1.18340687534742	1.10149661201172	0.0	2.94830189174248	2.62658988509874	1.48406249069348	1.76032952081627	1.29834784184411	1.00649456715178	1.04925461670047	1.32753279884587	1.47011783260941	1.23644094476352	1.22135162788212	1.39564515529345	1.10237945580955	1.03709536465292	2.65898179971977	0.0	1.19477218205363	0.0	0.0	3.31769552807714	0.0	3.06726535502347	1.64080501965576	1.27963407686473	0.0	1.99047861430142	1.13065478904673	3.74971774215629	0.0	0.0	0.0	4.06303359860469	1.77424801458323	0.0	1.02068501001196	1.11579481935443	0.0	0.0	0.0	2.8770758736406	2.54876105173407	2.70551027173649	0.0	0.0	1.10818307338161	1.54041630098367	1.05615084697629	1.05107386558758	1.46634466372572	0.0	0.0	1.58573890487524	0.0	2.19107484532196	1.00703379146794	0.0	1.10463762904759	1.00229800732263	1.31069571309207	2.21295639044304	1.92502656318107	1.09696939526949	1.4569439561443	4.89867738274399	1.78081152380276	0.0	0.0	0.0	1.24190143601488	2.6679280675489	1.25296585859539	4.03327031521897	1.17698810928493	0.0	1.08866195354503	5.18279733590431	2.38876449480065	3.46709868323032	2.1805301329408	10.4784381013495	0.0	0.0	4.61226023939003	1.09759402274503	0.0	1.00440682133428	1.01263537414336	1.19034222351576	1.55987472946102	1.80456217983006	1.76925601303009	1.21238303331448	0.0	0.0	1.59591850735606	3.15601502248819	0.0	1.03187098636605	2.92965673169072	2.35646563106141	1.0238636408133	0.0	0.0	1.00723816653546	1.47114301129063	1.08642969656798	2.41029475958258	4.86483622607538	1.01709168420175	1.15728906003951	1.02055609296175	0.0	3.50555211981429	1.04551245602281	2.95435311268206	2.37439757804108	1.27480613964966	3.88499527423827	3.63666539409897	0.0	1.88153385306404	1.09302360621938	2.65886431132889	1.06006989099684	0.0	1.01471719816019	1.67591866187856	0.0	0.0	1.65765520966781	1.44163871921879	2.78484407784809	1.0550480792018	3.83844238629602	1.76961470858843	1.58180909190814	1.03398041713347	0.0	2.92084181812716	1.38090955283312	0.0	1.71854851929963	1.05740721355711	4.42845889754448	1.09415582245903	2.90640105206581	1.48563184285336	1.14392975898103	0.0	1.72789229185791	0.0	1.14098161973826	0.0	1.01444022597676	0.0	0.0	3.08296032556062	0.0	2.18010623746186	1.01239144350702	0.0	1.04410065083778	1.56238581339927	3.94890011514526	1.78534238543174	0.0	2.02618560583123	1.16472985110674	1.24662422280655	1.99377149377636	3.09551431492269	1.27608933226194	2.48970107867326	1.10070803411197	0.0	1.23432174067611	0.0	0.0	1.11727597554446	1.89880154403866	1.00970851494331	0.0	7.4463494526245	1.43136891393845	0.0	1.30538237688624	2.12919593106853	1.5322660543347	3.03315983505313	1.30019050964077	0.0	3.57709570965795	4.79932998066625	8.93189895740842	2.25687007273797	0.0	1.56402029957464	0.0	0.0	1.28284660768603	3.84008961493999	4.53747355646482	5.21337854596166	3.32862008286219	1.12653157610382	1.15191938955307	1.06668647754882	4.69305311224381	0.0	1.7471929650088	1.95135893992104	2.23295336647191	2.11086706294523	4.64525402037323	1.44063522226285	2.15156586520122	4.67356962095184	1.4929346542683	1.04494918021154	11.9810530233415	1.14212382199665	3.81805908727481	1.00244632898755	0.0	1.8531302907893	2.08474236280021	2.02032050655579	0.0	2.0051613239578	1.60843387002736	1.73904088171507	1.02230783493685	1.7658195900987	0.0	1.06909519234731	1.03554096312319	1.09545330914317	2.13525026504817	1.40732468139546	1.18981626633115	0.0	2.07469441092345	1.70370831399402	1.36367118732147	0.0	1.39237286054696	1.03660254519964	9.6039516059332	1.9593241051364	1.70194081325036	1.20438681054291	2.40108365288609	0.0	3.17145227254776	1.01968567997693	1.17537233985593	2.96551687876781	3.95201068224927	1.230979311034	1.57116620365065	1.04997078251021	1.41549690290776	1.1883116556131	4.3927861938932	1.51614160761973	3.28840992620346
T2:,OD,0.6	0.0	1.01742054028368	2.54824676157907	1.11656171089953	4.553258868398	2.15624731809958	0.0	1.78112942197807	1.24465716124675	0.0	1.51620983280885	1.38344137030313	0.0	5.82286903243437	10.3706132088014	4.74458037480263	8.30869535627284	5.43204367029349	18.2226639486486	5.88690598600359	5.02444489831569	9.17517165923787	3.24989265529322	3.45705475593382	4.99791209509931	1.15307002565967	7.10203326940821	1.21074875358624	1.40660453218524	2.68711986753676	1.44369198299636	0.0	0.0	1.11631108248046	1.35816791938319	0.0	2.24117298388672	1.82599274621983	1.15137051795429	1.3688471032478	0.0	1.3704720371359	0.0	8.53259403516628	1.82645331624066	2.59001346066234	1.05662508732595	0.0	1.89921833097396	1.22557437615004	2.1531809002618	0.0	1.11271320942555	1.02244628730181	1.15885390851826	0.0	1.02125589651252	0.0	1.14561355647134	5.32749392604862	1.94436510146059	0.0	1.01261918321657	3.27775136849825	13.8547006270678	1.46237786862609	0.0	0.0	0.0	2.055828159349	1.93200638871852	0.0	6.288597402101	5.30094212231317	4.40602001593929	4.54989425192266	4.4870570767614	4.75209416722239	2.69900923805197	0.0	1.05572075363342	1.24104716453584	0.0	0.0	1.54326777195879	0.0	1.09873241478969	4.59082856402065	0.0	0.0	2.95526384384088	1.02061849897217	0.0	0.0	0.0	1.10029069828357	3.34993179589242	2.16674575273043	1.30478917735482	2.20706406062888	2.45058037769397	1.55616726721054	1.04370381799458	2.8304760840954	1.69461597676026	1.10099539055804	1.3109284667434	1.38718268655105	4.46240313099912	1.83509775919011	3.5175304095143	0.0	1.4388003050072	2.15102427249155	1.36488274344628	1.02366213503815	1.56550262647476	1.07910959324045	1.04805573897877	0.0	1.26968503163103	1.29365645687114	0.0	0.0	0.0	1.67669580753848	0.0	1.03070895168467	0.0	0.0	0.0	1.0015775191627	4.42806570467933	1.63362278471719	1.74935774181061	3.3383220711033	2.72400194377109	2.57426188397252	4.60650060537661	1.88467385338271	4.97937545837208	1.40950964206646	0.0	1.43153959999183	3.43636727843872	2.85377775625357	0.0	1.18683402848926	1.05704212774727	7.10124280792121	1.12744033585275	4.77410551519616	9.26512999768533	0.0	7.05316734482626	0.0	3.36880273042352	4.1689623483322	4.57094907091522	0.0	1.07612980238418	1.01656157468237	1.15762330726665	1.79531445514673	0.0	0.0	0.0	1.66043417059194	3.75646743596855	2.78215974907723	1.3371975151952	2.16153384952057	4.10088279307109	6.84957250798384	1.73971766533571	4.89294141700629	5.93776747870266	2.96489271934468	3.74529788320503	0.0	0.0	1.03825812879811	1.48074039275638	4.89386295094767	2.89894263325952	1.05046074325772	1.87147785172725	1.07896835435015	1.45127004424051	1.18159863213698	2.03014217859599	12.6095506658313	0.0	1.16767769366675	1.14724633131515	2.93040014561193	4.34215602633417	1.29739469345175	5.25958804303672	1.91320844942413	1.84809319363868	1.65999926774897	1.61870657820909	2.13945840145828	4.60641010225346	5.13393887437403	2.576889330345	2.88235944978878	2.34608660923481	0.0	3.38770836952036	1.09636299161243	1.17352986127669	1.14664879449288	0.0	1.0792746778909	0.0	0.0	0.0	0.0	0.0	0.0	6.82919812460181	7.00552406720699	4.7644295136522	3.46491446018989	5.88148067205027	7.11159958712862	5.31777798596632	7.56522287101928	4.61162333510241	2.79846130412386	1.02398665952361	2.08445855969117	1.40332910943575	2.20478008635075	5.12243817306009	11.1907172566428	4.63533370081955	2.65351705718155	1.75337266873146	1.09542548974487	2.50885177675126	1.6048925898476	2.26432380773688	4.24130518283497	1.17235056933681	1.03171214634942	1.82822391989316	1.1739032465113	5.66177485881576	1.86571041205116	1.05959111739157	1.53155128396906	2.54398925654353	1.69624967698374	0.0	1.18460828468261	1.58458908551958	1.17168749105451	1.99067701678438	1.8693038436471	2.57428923254451	4.12670533405971	3.52308434365417	5.35801593603209	1.06364536593003	0.0	1.16261926039708	0.0	1.34295014311645	3.73521049198825	1.01973358869964	5.17027190912628	5.75771106889543	6.40528719488672	3.00270592289058	1.9178345453253	8.55123883130508	1.44293381806374	3.28398267622356	0.0	2.06364211294927	1.2969022951495	5.73152682410273	2.96378195742429	2.82286176150948	1.9315612819531	0.0	0.0	1.30266349885676	2.01378655437787	0.0	4.26834817335694	2.04724547815186	1.3008046043841	1.87596345839612	0.0	1.44318739517674	0.0	1.35606623734463	0.0	3.48377919341691	0.0	0.0	2.01315428990331	0.0	1.91188890444636	5.46331110528858	6.54995126176436	1.0659879705935	1.14964049777251	1.113964154221	1.09708612349839	1.50989602449558	1.02075293442643	2.53615108730027	0.0	0.0	1.45742354772475	2.45026659182562	4.86349588900061	0.0	1.04833006035645	1.04904023084003	0.0	4.02661962075139	1.00953184215021	1.14378724489699	1.70278874580895	1.31942689705853	1.62621402409112	1.32347499021465	2.88651003190565	3.02880995959346	1.2799793707656	0.0	0.0	1.28592395750955	10.024148858315	1.06706595895645	5.4195879457594	2.05487450651462	1.00291971124148	0.0	1.0953945324873	0.0	1.26921680318066	1.52974356898993	1.85478179780023	1.39934109020727	6.04492971325622	4.29720559422183	4.64223329441926	5.45585904244728	5.49357849542433	4.25198913576829	1.07290977857199	1.18893733676574	3.20764678994585	1.48446007583369	2.65029040611707	1.02275366012599	0.0	0.0	0.0	1.26889526186051	1.1162911958981	2.03882495602925	2.26893211058231	1.01084961978889	1.85783628136569	4.65736151750807	2.36939332774598	3.63222698201475	3.19961744642123	3.51711784792747	1.68723177758527	5.32187626932166	1.66383699810109	2.19675542407568	5.03036017926444	2.20823367056594	0.0	1.49347022501199	3.07461047801802	3.32323777021376	1.0653299318957	2.257710373715	3.22520369739129	2.41153277375603	1.56995270784295	4.14179972592252	1.65258952174888	3.37057693839849	4.4927088175579	0.0	3.26976528246814	2.7664153216964	2.42630303140349	4.98281864432798	1.03855299236632	4.29059966909542	1.08504670409187	0.0	1.5228183790889	5.10518597209587	1.48112506723852	1.37774790422735	2.26298893507693	1.02238450753343	6.95763150478295	5.84733698705877	1.46339981620121	0.0	1.98274241978166	3.05628207765978	1.89323133720192	4.83447243795808	1.10015848880412	1.69404154027668	1.00469577031605	0.0	0.0	0.0	2.22969802996701	2.09536979800619	1.25010038179468	0.0	0.0	3.0288342366334	9.21254423935852	1.42114839004169	3.88108094335812	1.49518440928148	3.65387372051072	3.39827805295136	1.21211326949059	0.0	0.0	4.31711981856385	11.4530790972057	1.62478126723441	1.06924555967539	1.55391374366074	2.77389791863541	2.17086195852992	2.27203004689569	1.08395680911682	1.43695607486501	1.98840770771259	3.89103667150071	4.81768605370153	1.07820161955925	3.34041495100855	2.11928385496565	4.45884804788715	4.34934786080579	4.50585606215473	1.13334914550445	2.25831724814551	2.65007095566558	2.92514748926143	4.5836212953369	1.24783940044094	3.40175603875731	2.36463889988546	1.75938349828079	1.16475208727051	1.40050115998943	0.0	1.07796020567712	4.96497687678707	5.1910756559359	6.14373453224307	5.14479995722866	6.46204234345802	7.8068593732256	1.78246668054035	4.07784257448813	4.46873641876658	3.30565446630247	1.22853813195471	9.7894341969916	4.83441098030134	6.42597114525287	4.46880587508979	3.30541912311657	2.76978010733214	4.45516520709742	2.3580368613426	0.0	2.01505527798448	5.36504911422881	6.63772198833225	2.43877126922667	3.50498756198643	6.88233111269633	1.41982390833433	2.34916897402778	0.0	1.10799018567784	1.13798197537913	5.60480245107936	6.51350632753586	4.82327119076891	7.76549892436961	3.04177001953125	1.95376517725061	4.15615247421272	4.10669875417847	2.03389443444767	3.87413762638406	1.23980270667558	3.83005280138618	1.17048334718225	0.0	0.0	5.817118169706	0.0	0.0	0.0	1.12046927089763	3.70724204574357	3.53392426549048	1.41205261320773	2.99099598184847	1.69209826039324	1.1232316317422	2.97811696223471	1.04811351759906	0.0	1.01285219097322	6.01933140537651	1.89421124437373	2.88885495681734	1.53198137336071	1.14286879575435	4.32774193635166	1.08690490716166	2.3582664085362	3.48600209344915	1.53090980981022	5.74801045790811	1.42585873305528	4.6138564175562	1.14153405735194	0.0	1.17754867703814	4.13723947023073	0.0	1.38988313187195	1.29151039348408	1.81980270120512	3.22114759677382	1.50823491616352	0.0	1.67470947836346	1.52863466403886	0.0	1.06618569485434	0.0	0.0	0.0	2.82952263702085	3.6628908315084	2.68333129064307	2.04357980560368	1.50231924359608	5.52129519390657	3.85835694251373	0.0	1.02730820009146	3.30608752531423	1.03696709660159	2.45500872292723	1.25564454859662	2.3026390047086	1.92972391856822	2.82904156681041	0.0	0.0	1.36422373328582	1.2848042516065	1.95997318425355	2.23376561641552	0.0	1.34494228705071	1.39948259793449	1.57111202908631	0.0	1.45385047305473	4.57530910692402	3.06387374117731	3.32653885934345	4.977609922118	6.06388919494756	6.55395606028566	4.56827902956808	4.57776743219786	13.9787290277482	1.25851702885347	2.12665399000171	3.24135427696997	2.47283286817561	1.00347896536698	1.38826604317128	4.45167649787531	5.73044353391454	4.52499684820393	4.39898272391685	2.71747766829394	1.71058342253586	1.91488875544374	1.59556843725527	3.23534332020945	1.93540822778005	4.63065569373327	1.41106496219131	0.0	1.0919150385785	1.16380585065075	3.38737469810397	1.44007985210483	0.0	1.0700707646767	2.81411725200039	2.1413128082943	4.65004483479631	1.34068867131935	3.97546491953281	1.95226497912214	3.10202663187314	0.0	2.59191808101156	0.0	0.0	0.0	0.0	1.57272097297585	0.0	1.45434005552792	0.0	0.0	1.02659018012689	0.0	1.2956118492341	0.0	3.20874169453549	1.52136406397479	1.83739668533212	1.98660971673565	2.26722645593388	1.36945831370968	1.27734509996612	1.45093562701121	3.7685253842126	0.0	0.0	0.0	1.01880268231185	1.03525655685441	2.1081016787359	1.64934769671847	0.0	0.0	0.0	1.0682837712219	8.57988525288193	1.26342928721872	14.0774921611872	3.53370164191346	2.28181498955124	1.61688892389225	0.0	1.91095788559219	0.0	4.77788391863295	2.12105461765214	2.33575329740251	2.50931018117208	0.0	2.1292022642725	4.55553596355464	1.40393774110305	1.2230515174852	3.51274685891749	0.0	1.04555330610749	2.40140336289674	1.71513974168559	2.48790873052572	1.184750553539	1.6613242001195	0.0	0.0	4.07361933765552	0.0	1.15015475416765	2.14673270047261	0.0	1.03655144900512	0.0	0.0	0.0	5.65763341358567	5.46168556850192	0.0	0.0	1.00662256162474	0.0	0.0	1.95195554747639	1.10945278737531	5.84088362874931	1.17920710928364	4.39353801780408	3.54912624767068	1.501703704474	2.03417648624958	1.52097481012509	1.31990958785536	5.12754186498396	5.95104589303093	5.07096041480105	5.41701949873775	5.24127710558219	6.17744486923826	1.87156536110975	4.83340961170392	1.05031073316007	1.51129557734231	0.0	1.22260133828685	0.0	1.44999693823422	3.13730313671934	1.15087573179152	4.79936135666721	0.0	1.41535684941786	2.08290573902172	10.7522859646661	1.04321663722204	5.14182363940344	1.19979878137875	1.23473231920864	1.07743393626044	1.13618308728313	0.0	0.0	1.06312175692849	1.51137615230655	2.28364083929615	2.19137781392806	0.0	6.36377265760406	1.11245943177383	1.08659070057581	1.13342539630252	1.0527395246815	1.22989567054638	1.11285898124693	1.2856072499822	1.41364503789656	1.6669316909309	1.11205608069121	3.72962684281898	4.46395501273026	1.02831738357218	1.18200635228958	0.0	1.22847922379799	0.0	2.11948823623005	0.0	3.34415658681593	4.34291523949759	3.93031289922711	2.2735658563904	2.59175761123578	2.20966652769282	1.82528549092873	1.57125780499716	1.36860349829119	2.64537359183872	5.79237971083335	1.74933883318345	1.15660008059715	12.1002022544146	1.57610675151331	1.317733735957	2.34528502449425	1.48344106190352	1.33190245195119	1.23645697541766	1.15102992443609	4.06660214474501	1.11205045161122	5.75809720049697	1.0252966661727	0.0	1.00789441547328	1.45828500501215	0.0	1.26078625801217	3.15736461261638	4.72389170491224	4.24748087030822	4.69421815809473	4.40386960276353	6.27146697107772	5.01725529563702	6.25743668663567	5.46693851140228	15.4952763849819	6.20803904904625	4.73010016766882	2.76349021037902	3.03702443607218	4.68961533101158	8.35210502438403	9.75059226953877	3.80219468989877	1.97508402882327	3.85641464091995	5.48965722070726	5.68346374128759	4.41449862649453	7.1083253460801	6.3636528855269	7.77547869733772	4.04275413715738	3.74747376658689	6.94707167574184	2.50888608825923	2.06756320567636	5.44521927145369	3.87927203446092	4.57622519315386	5.14414521978764	3.12259029752719	3.18358455046631	4.05079141584902	1.34237826843966	0.0	8.37137538695435	3.69820941298174	4.53537960390921	1.63429342709484	4.58978052955904	7.9703468148672	3.78923779596761	3.1524777696818	2.03915612152528	0.0	1.49712844876687	1.87685882552378	2.01884279829245	11.2166316510863	2.17037531691152	6.80792376412298	1.3566672755454	1.45676808782715	6.57404423604715	1.73384114130603	2.10303407502537	2.7682284598667	4.34201030504905	1.0923405863004	1.47526029817189	2.64555300305382	0.0	0.0	0.0	1.18500763436916	1.02502270625803	6.79495680399068	1.60841860172425	5.17847361521407	11.2699492329386	1.54848303575745	1.20912399982293	1.77785693388671	4.04331688324546	0.0	0.0	0.0	0.0	0.0	0.0	0.0	1.02687061515005	1.40464719235512	1.35994802057926	0.0	1.48143003177974	1.1576949993808	2.29351940213576	3.48445111503647	3.58360035891921	3.75502852182956	4.10360746142313	1.2049863037134	2.95939860988688	4.57943885702014	2.99396054083396	2.15124473944755	2.55735223932215	2.05828690201655	1.44801079713633	4.29750578410644	4.08646374605846	1.02427808228911	5.16175497295059	1.05077854248523	1.44712528514869	0.0	1.1872155450954	1.38276032280453	3.45196355358121	1.48989217028993	2.15084946585279	5.23670526251668	5.31235530303556	1.3392036127774	5.43648404226555	1.12406997213999	1.47024002681625	1.14169469407551	1.17379946399266	0.0	0.0	0.0	1.18846833751147	0.0	1.06931965646286	1.96822481339224	1.09573719418072	2.1943099527742	4.12747289307211	0.0	0.0	3.16389615855224	4.6882570892951	7.27798736094688	0.0	1.02640842459557	1.53059617919468	1.27790038113394	2.36191969171825	6.25906393333557	7.55579464458952	3.15299877536337	2.09186470911538	5.95155941149549	7.05099866752774	5.34404509529142	0.0	2.35362887252703	3.0802560313286	3.68788224247814	4.88045727159112	5.28292730912341	5.76605035128427	5.22814423849872	1.14053133789212	2.17204955250317	1.43083487416065	0.0	0.0	0.0	1.05984417211196	1.15751560047865	7.22884735309463	2.7611577233366	2.73853999440397	0.0	2.13626150790763	9.11093756383098	1.29594812008877	1.00194016657452	3.30823534967039	1.55995524041258	3.28835971785245	0.0	4.77023006441653	3.60047822868578	4.36533175411966	2.88418499140795	3.36644310416228	0.0	4.82864564434143	2.69399644006553	4.68094117745138	4.44732256306048	5.48512514150894	5.60212051810611	1.09248095813922	3.95292101672326	4.91244850191264	3.62304664749779	3.19491736152114	1.49069456805483	2.47676574169609	1.72767061555214	2.17670547579263	4.00643853414429	6.5893008627718	2.77548125811216	4.01783971160637	1.28655742128194	3.9132782878072	1.26369875707138	3.50031214035293	5.67251627602644	10.7568612501815	1.18211561257135	1.36038823346383	1.26040221631087	4.45773247407289	1.08744963154862	3.80253639150974	1.91812617819743	3.53720548802201	3.53297479495178	1.2082364520342	2.69344176625264	3.26088132985213	1.60727320287035	3.76470526324099	3.72663576763599	8.82505518960442	4.28862176165346	6.47201624251572	4.40638953684006	5.13338420489006	2.39682044465436	1.19215317707035	1.14605520107138	1.25239812604652	6.26403662739677	6.3585596710691	6.3480232187182	6.04435847384849	4.22021268318012	3.66603078911734	0.0	0.0	1.06333123319706	0.0	0.0	6.18195167840516	3.32705334549638	1.88527447657239	4.24353940746268	0.0	8.2652117287688	7.51566066943689	15.534418859056	5.52026573367526	2.63524089004984	2.34708892565602	4.43985666840094	1.99499234576101	5.14000766735045	1.01136718623353	1.39774358781529	1.03593253201712	1.00406960515454	1.40000867155772	1.29284620612787	0.0	7.61770971668909	1.52148859269796	4.38479510298468	4.29260702478975	1.59770401323411	2.92558389208548	2.32125026035184	1.48990969400208	4.16238732234873	1.68726311930536	2.17694139622545	4.77811880364404	11.8194831496571	4.25139340570041	0.0	6.7252226721117	3.09665520836447	3.58782857639759	2.59029550913924	5.11104582901725	1.88103494957486	6.57519865221372	2.96190896989782	2.47880371914673	2.92930503073467	0.0	0.0	0.0	0.0	0.0	0.0	0.0	0.0	0.0	0.0	2.14718728969311	0.0	0.0	2.68403061190675	2.07585578207677	2.18988089359124	4.67248593342055	4.82304449028173	1.78650386726184	5.1800538248225	1.17175995727709	1.03005294047929	0.0	1.85937287052778	2.2850579641794	3.55062176753994	4.05965859587796	1.63592740446353	0.0	1.24998772278213	1.38773012436822	0.0	5.33169721214346	1.47270804148709	3.92494394589693	1.84852505324242	1.00552391039923	2.71223755985477	1.32718600904103	4.1805652429949	0.0	3.34894465496559	2.26427885399801	2.76246697691534	5.164734267629	5.35413585295194	3.04131911118452	5.68451470097484	4.83463583152455	1.10225980512813	1.93002835970035	1.20401612407744	2.73131787740276	2.65166222202176	4.12079276248995	5.23675562126486	1.72737751081403	18.0018896240613	4.89019987032939	6.5529621615	5.19355137205901	11.3257569951407	7.93976779183413	3.30828959965485	3.14881413519201	1.61251235257934	1.16168812475316	1.2186838518536	1.57968874687826	1.14437760351254	5.22335521506574	4.42189369030443	3.14133450391736	10.729499067678	6.27919394690727	4.46486967006336	2.33444279323235	3.84802249314854	4.8868276262466	1.0355205813288	4.87613716540195	3.40712852342861	4.325598712767	3.02915055150246	6.94278080764091	0.0	1.42228364478953	2.54504572451725	0.0	1.32602510306091	1.54496766616589	1.39092401281603	1.28651908889388	2.66915554421832	0.0	0.0	1.36906412053349	1.20236095130986	1.01001048812653	1.07821565779802	2.73489447469619	2.1975979624846	4.59795823215995	10.6271794325174	1.05700668649774	12.9366743556233	4.09211302527421	1.81124455915868	2.19615508844743	8.72711363839286	6.39256566899314	0.0	1.39884604148408	5.34716900997909	1.49517283277334	1.38564364246632	1.32842977956279	4.79892663378995	2.29415028665435	5.74072911015667	1.57241815313399	1.5440251655245	0.0	6.7042693961663	7.62918150366958	1.04727042342755	1.54058377967134	4.73659965938254	7.84201062017563	0.0	0.0	0.0	1.01549885145681	1.13901694717773	1.05256577749034	5.25432250152111	4.3809923165286	1.96516926618618	3.05885530346509	3.49941866324583	10.2463202323043	1.44539481042112	1.04853590343181	0.0	0.0	1.06578111764892	1.11990074588803	1.2471284453624	1.12079803496622	2.21662135546612	1.40463092303701	1.20480106729178	1.31968312047672	0.0	0.0	1.09671716763181	0.0	1.01690121640713	1.36227114280401	1.29735608871414	1.01648486767255	0.0	2.30098408178895	0.0	0.0	1.25125357893868	3.59155874920374	1.00661421161607	1.0230877442385	1.28223492781176	1.14470427211859	1.1332664115955	1.06212543064901	6.1030147582801	1.45976718062582	1.330799956602	4.10084791643681	2.33388126530041	3.23832882035344	22.3674342061682	1.33240273541485	0.0	1.01610025917181	0.0	0.0	0.0	0.0	4.01812025048122	3.60037193279794	5.1744818043384	5.16157926835222	4.86549475705756	5.0439125549502	0.0	0.0	3.62435332058212	3.18104916790668	6.05984971364964	2.65432903459972	2.00050894114576	2.33678854556226	3.01058181538392	1.91504217298812	1.60787142683658	4.47727615964006	3.61657900057009	1.17725389181768	4.07627483737405	8.26480023496899	10.3802542752654	3.40977879610237	3.04627197024029	5.09601574112059	2.72001444835262	2.64143748461828	3.3360491930322	3.39478724189398	3.65313716331234	4.19057207499009	5.29735708403365	3.58622215446082	4.82156158266438	3.55979836117745	1.52581532701994	3.16435959782194	1.57005240152492	1.79357901823997	2.39682961866107	2.49392626064709	5.63866658269328	5.24194348597072	5.26533790804543	5.150597810965	6.13120053268683	4.13731815194353	5.44007433134104	2.27931445275901	2.58536949513141	2.99207187780665	1.4310394493154	3.13124111503809	2.48706812548356	2.78882021836565	2.94168996838621	2.73654639171761	3.06835806646422	2.34835440835346	6.07424672909144	6.52283709993521	6.72959962336935	5.71158691028567	7.22187226789539	5.76211653541091	17.6876333074494	8.18495367210297	6.11045558486675	5.73296740429689	5.803050059184	4.0117576262887	3.22256796520938	1.58051193204332	0.0	0.0	2.3432191012269	3.06568032895531	4.13635479711734	1.28037263045553	1.29911788395729	1.26830528815754	4.34413246722428	4.19837674297984	1.95574049876896	2.00526369306745	2.63868617632031	1.13281645436253	5.31383098591143	2.70695018221636	0.0	1.40687582457241	2.07103642918181	4.14028531189463	1.14274377455527	0.0	1.20217896968804	6.01840098258081	3.091460080302	6.06523267570861	6.41549442767326	9.20134978710464	2.59848050189904	4.55091720225325	3.89370076514949	4.41248545682199	5.53394451788399	2.74361542894494	3.5577132127598	5.95199161512151	1.01651578357247	1.08420084459246	1.82693612155201	4.02263531229052	4.33915999228221	0.0	0.0	1.78388913084248	1.03998628656909	1.26682569605262	1.61965136730207	1.00489601564443	0.0	0.0	0.0	1.22203531551473	1.28686321746075	0.0	2.43493764367476	2.02703753004131	4.4536228012774	2.27838153416333	1.18153025583493	1.31324480152571	3.17579641496823	1.08690451113541	1.04794861874756	1.83583080912134	7.05447269419258	0.0	3.54455864664371	1.26983207123562	1.00963922779798	5.64086962206582	1.09343462742507	1.85795590582126	5.79199042360269	4.42919640396109	4.64443974868638	3.57435892517976	1.39869547786596	2.13389662739234	1.95440847593047	2.33424741506242	2.40366092392415	1.02459236839368	2.90453394368682	7.31593280096841	0.0	1.4543913775085	1.38091092472146	5.53257945290449	2.15311639270931	6.33540582202334	10.1202475419191	4.72300679845952	4.65746487882038	0.0	2.29527516264434	0.0	5.17603019855415	10.6647449901556	6.2638228588803	4.87253058782833	1.17686213036177	5.66975458563262	3.3605744333362	2.38111281092351	1.34477595762239	0.0	1.06668835079799	0.0	0.0	4.70591048281234	1.77632718228526	1.20962051705418	5.26251732184657	0.0	5.88649521130757	1.22314979010881	1.45316478381483	5.2697860938495	7.2014738811179	5.70222689141351	4.02999815604247	4.63766050605169	5.14998861301153	1.06532171583461	1.36333491163812	2.39003042385294	1.55808211917822	1.87341655349537	2.06972843455845	1.37657928102697	2.12185386043009	1.56528894503506	1.31091895941086	1.31374398590569	1.02451238964691	5.5366717258507	2.24197733486347	5.99405468491107	1.72332363567309	1.94181637953062	2.25055451284978	2.23908766853436	1.56453469636804	5.07121796753752	5.78246629053458	2.18897607981598	3.67523690731479	15.3488931685058	2.81745624330858	1.60011628166127	10.3424068672803	2.47292488029473	4.26188946326937	7.2176292655919	1.4022377975286	2.71732643307189	2.75125657508042	2.77084052957406	4.53631265433099	1.02181093791016	2.18487296388102	4.57217030074191	4.31604871677406	0.0	1.08870556940256	0.0	1.10717374739367	3.20126173918907	2.63587232521361	0.0	1.12576529611512	5.0743629098095	1.43515813807396	1.65040879866289	5.46786378013351	2.13705670838442	3.24727743912441	6.81032072533962	1.19964863681052	5.0833166563156	6.39658510946802	4.21068774060029	7.01335594002347	6.15073562319397	6.6817746184754	5.8810555228902	0.0	4.36731026882082	1.50458420467706	1.32122700798761	2.79954925794853	5.77548241606183	0.0	4.26235148389486	2.21023403190303	1.3985259496367	2.52953314673593	1.52379905301097	1.40489420601917	4.84785312441933	2.0945603849705	0.0	2.98885258852555	1.03276042740328	2.56998444912564	1.40930709829343	3.34138909667005	6.82085165817601	2.14100271241837	3.9511690924753	6.39391867427126	4.11130076843594	2.01167702811915	1.11852902525226	3.15334313986437	2.80470373729586	1.68592843545901	1.36572509885766	1.30309588947863	0.0	1.080843140659	1.62422804714911	1.55017412899891	1.52528829392003	4.55174008388609	1.19722364911058	3.51162816313075	0.0	0.0	1.30417727458334	0.0	1.05536275927008	1.02800622360525	1.16025948102362	0.0	1.02786350595786	0.0	1.28109026325925	2.6528400417237	1.09114074744423	0.0	0.0	0.0	0.0	0.0	0.0	1.24399980822878	1.07848705934102	1.07037499591002	1.30640079149745	2.50648976782474	3.21351158693036	1.67110963653237	2.36192341685636	3.44850626687857	2.58440942018462	4.02688117401302	2.82304192571072	0.0	1.11051923444467	5.33389654538991	1.6608186260705	1.28834258547527	6.86919996086465	8.40586818014901	6.04756172412469	4.32382625417408	3.36961295692875	1.88200627887049	2.23030611553399	5.39160920075532	3.20747479530145	9.33252841669574	2.2077031728673	3.66729455674001	4.56773486623648	3.91973860203512	7.0724484682895	6.50778910497536	11.889963216703	7.01201730837469	2.01031287531665	1.31442533104801	1.21872783222553	1.09849400447793	1.40046404913614	1.08931616540209	1.35566868232019	0.0	1.64260485793092	1.0190583063545	1.14416479950096	0.0	1.04889985645829	1.76905013571739	1.10353077835323	2.4369478117197	1.408716403481	0.0	0.0	2.79105682751318	3.51852736276044	2.96231626747764	1.88987488785208	2.36724095645862	3.3878571574663	3.56885666628078	3.40547368452302	4.4923090966379	4.79264536615394	4.06211997368473	1.79514873988582	2.52671311582233	1.04266675735908	1.66287094432618	1.41640244093179	2.48179020136995	3.57021377126842	1.06328613932274	2.32376629666663	1.15380887278723	3.97759424354572	0.0	1.02556057149374	1.33264580550856	3.27536309523269	0.0	2.53155216345047	4.03282468646986	2.04177167597129	1.02989545690057	2.44207450909507	2.37537794873329	2.53559230762477	9.4714396014595	5.02972822996467	10.2386479630045	3.75991833962749	0.0	0.0	4.32901851915002	15.7191267918679	3.67666525970125	3.51339532443872	2.9832231168049	3.58665487396229	2.66300786508937	1.05468891683747	1.38661845389454	1.23195507750404	6.67951326178022	6.89020679069291	1.32542621384722	1.89083481321551	1.01761645144324	2.97092961026011	1.33459950960607	1.17369173828543	1.15309944961427	1.44481994796848	6.76369556438523	1.20973698169644	2.40672375556639	1.29735572639141	1.97828357800627	4.47508810915542	3.77403573658076	1.29159388474729	4.0814758876554	1.3643507948345	3.56204479139694	2.62610839435457	1.52662236171646	1.055311053813	3.4226773887109	1.12877801582635	6.26635512762103	6.80136027586162	2.85292407692709	6.49980757133258	1.09758056482627	5.07905935542511	1.2408160471371	1.01430978071338	18.9235728892782	1.05609098426284	2.81552044779796	2.02124123903621	3.00292697767128	3.885838057514	4.2734744135297	3.03419447217605	4.24605379498784	4.3100246145516	5.17389563100621	1.07495496447344	3.68376703276646	5.23816658957604	0.0	2.03441668824957	1.89908155674916	0.0	1.52384157253152	2.95870363520356	1.23143741590244	4.23840752786391	0.0	2.01737262593496	1.52366109883489	2.42407029904999	3.36353148721595	4.6081989915262	9.74124005229264	3.39075983818134	2.17942690219707	3.83904057612732	1.4212013407144	2.93961097064273	1.83641163680119	3.11718135451293	2.24916341016398	3.2254857375862	3.55480185664727	1.02125251566242	0.0	1.0832427110398	1.07535224646558	1.78807242019008	1.82651583950317	1.08552428963223	0.0	0.0	0.0	1.28546561267505	1.11560651337622	1.2266650200662	1.00404459507355	2.18884560127199	1.06704148422947	0.0	0.0	1.46679686617369	0.0	4.71686089909978	1.52776307694895	1.28145503955099	0.0	2.06994967862406	0.0	0.0	1.20708387948627	1.00302368987649	1.55087933519549	5.46157129557349	1.80569564673908	4.73149603504897	1.38775525741291	0.0	6.63014923139272	1.20702164445132	1.13434955236587	0.0	9.81798522387304	2.42699939574812	2.66539674986663	3.43372180650451	2.6322989277267	2.13212956522758	0.0	0.0	0.0	1.01598574754047	1.393741299641	3.38169053625158	1.07162270977235	1.16780513572438	1.19318305842306	0.0	1.3497422648088	1.49756873525999	0.0	2.53759533620372	2.96378442217355	7.07023684530365	1.96350190591665	5.01548450741135	5.28410668315582	1.13714316280053	1.00254641067648	3.35871111440748	1.02892149745819	0.0	1.71397730089023	1.75765294834262	1.85205769828791	3.66422922029105	2.02142604745106	1.12769836991783	0.0	1.36650474841131	1.15792199394294	11.1228261666071	2.63211724100185	1.54917433916182	3.59026207811902	1.29471701919748	1.29664178016406	1.42123872206075	1.06334223023405	1.64888537683658	1.56976746309998	5.44167353713189	1.55223902829586	1.1136775238258	2.0730653149242	2.19458694482091	0.0	1.44274311875519	1.63164532911332	1.72354903004988	3.45582262543104	11.6470963024604	5.37450183730815	5.51057743327935	5.87864847308283	10.0985263005534	6.03346439820031	7.64473466269211	8.49725163414321	5.514303378089	3.92315668486603	2.6473696195404	3.49518403065586	2.37022010991887	1.04357897604423	0.0	4.69184500079665	4.19688014044122	1.91553335049598	1.46813638808729	1.74680069718821	3.88987514760122	6.97808655408775	4.24904378385072	5.12348874904653	1.02423461548378	0.0	0.0	2.52518572892064	5.11967547313011	1.12138249920185	1.70147097528878	1.01610608902047	1.00284122521141	1.22225072806906	2.16188160716625	2.36910735621937	1.05210643499075	2.13016747827389	3.87035422477976	13.0430739738593	5.54644317126361	4.95295933290422	6.71138735054766	2.85679929161658	3.27874089317714	0.0	1.04179371935984	1.65505842191221	0.0	2.04179763315426	1.90584479244358	2.44961128960816	2.28106562432853	0.0	5.48574748418087	1.72168153994131	1.28842744927318	1.18181233555495	1.11990161214399	0.0	0.0	1.31667355067792	0.0	1.96497544724503	1.75545941431695	1.41280655032356	3.41780987007959	0.0	1.0178329775166	1.05114843811574	1.53207342991856	2.57739459484546	1.50378206730139	0.0	7.7699999995617	3.45195691982306	4.51493643637588	3.44763415304165	3.03508329222221	1.90139308860017	0.0	1.07851546010669	1.0496800710636	1.20850608050742	1.60131067430081	2.07609988964591	3.75564429862498	1.65419246899721	1.80101802865752	3.09782221720291	0.0	2.24262723281994	1.45505377292726	2.20794401145356	4.5885341744802	0.0	0.0	1.42789882265917	0.0	0.0	0.0	4.19793921245382	2.16817113073602	2.2822218168156	1.41092892519092	1.15810437550875	3.07864449319673	4.70313014443484	1.71796509951262	8.56575633792198	2.27316092483743	5.46266517167757	4.51589340173497	7.09764550985929	5.20111774723583	1.84341043521952	5.59079589660518	1.2642556843937	4.55602801137025	7.48403025403328	4.72364433623758	1.99670014616923	0.0	6.21901444573411	1.00587702469618	1.7676488870807	5.93626008569577	0.0	1.65550114846982	0.0	0.0	0.0	0.0	1.18642504272904	5.12690988630576	1.57702541127744	2.68517397876659	1.19691026320827	1.71172233086477	1.65588210555283	1.86875375560465	0.0	1.71147309932627	1.044072008207	0.0	2.27937662434496	4.9971362306214	5.89699130347885	1.13691010260853	1.27419600818115	0.0	0.0	1.05902626566664	0.0	1.20995640648147	1.07576237922705	1.41614358343808	1.06305984881933	1.02372871709668	0.0	1.12609996531441	1.14611749009042	2.09027401301224	4.73500089126257	0.0	2.21238168040756	3.57401458027546	1.76354240735124	3.2650122676331	1.1921037487504	1.91239239390566	2.49569652446867	0.0	1.13935298967565	0.0	0.0	1.2208149238945	2.05730388260844	1.02780342145765	5.42715063146992	2.52574039058825	1.7383615840296	1.20606073452355	2.24994055157112	7.38894967536953	4.0506256438454	1.33405300167533	2.02587251204932	1.40089685803178	1.8285153596671	1.97552113679032	3.34908527964712	4.70013398833798	4.61967652041988	2.32965351911534	2.31288551322085	2.61836265324436	2.32729062091565	5.2598411085943	4.26313216205884	2.97215859762088	1.05226861228139	1.4400174973659	5.56432200869926	1.89140821919053	1.66435059805978	4.17247954322172	1.40386523081958	7.69287947942969	1.42179302769569	1.65421505604988	1.00063413149695	0.0	1.06971276345149	5.7592117257277	1.4228741004423	1.26588827249532	4.66513566926222	2.21221406372352	2.07104420114475	4.09845827507159	13.2585965037134	1.08507858297224	3.85276012414622	1.60550304772438	1.45459915440519	1.10019456680389	3.30755633781377	1.20876153287972	0.0	2.97810026041461	6.63937167417025	5.27223865227766	0.0	1.16415471903729	6.0437160330191	3.68503471753988	3.07307740732517	4.51756962889623	1.0628208373586	1.20307972296404	1.20690096865506	2.31312068070466	4.58023984295578	6.8242349845617	3.07739451706528	2.26457039167285	1.3445885350031	2.37486981501333	4.48056284419124	1.10023211180004	4.72986283192489	2.44601146627729	1.84618416938064	1.15669107591319	0.0	0.0	0.0	0.0	0.0	6.13327729173187	2.94060261173254	1.11248151280755	1.0648613923016	4.40417811400403	2.3704508086636	2.10110406558273	1.7446254486416	1.3904161631938	0.0	1.82976745088277	1.54332824776412	4.1063216238484	5.48909453720903	2.0386280269825	2.08229647500398	2.22388677311148	3.69059417504089	0.0	0.0	3.45126877466813	1.729876399166	1.23099743939702	1.96548194619417	1.68296737808129	6.00081135031048	5.54088928394363	6.78309042080251	4.68895020750611	6.76733626341836	3.02597622159556	4.54344960948462	4.84600631633861	15.7073244546305	3.90356765927471	2.00153141465547	6.00659317722421	1.99383383752199	7.28688996858205	4.12707714962254	8.30345603132156	3.46514602511997	3.93020764954389	1.72757106191079	1.62839599250918	4.19200952202046	2.13474616115588	5.0230071626193	3.18679250430066	1.1256766661186	1.30418993852212	1.08883798133268	5.65995129713635	2.02049507875965	1.02185984796991	5.56019256471354	2.67518825464407	7.1291896508369	0.0	2.22627020849786	6.9201152025346	6.53399243244397	6.22352329980631	2.36226010850327	2.01989073102615	1.58038376081783	0.0	0.0	3.32318449366133	6.21345627480556	1.45328285452543	1.00658279751352	1.86595986556564	1.07932207533233	0.0	1.54966525933614	1.6320483095527	1.09024698556792	5.13093889435812	0.0	5.1284481706936	2.49946876494588	2.94814951613671	0.0	1.46321675385372	4.51356225770797	1.18000730121915	2.62802513429388	3.4476983690753	1.34744985207775	1.74646753081774	3.43576451275396	2.86111170157086	2.80477729373511	3.76141639858708	2.18238987118644	1.32744421942897	0.0	0.0	1.16752801621323	0.0	1.31449840629039	1.11787178335954	1.28160242714508	4.66172769254496	2.90031508360673	2.01290644965887	3.22604275146524	3.49292320045972	1.56496359445406	15.7157845945808	1.17127352722151	1.34480070144291	1.24129909242258	0.0	6.06956228144001	1.64550448248935	1.49610903761587	1.46604314733461	4.48453984724281	2.81718931197679	2.07734154533564	2.46001244827688	4.81142444937959	1.47915606787161	1.41879865458077	7.87419959371117	3.46149995931481	0.0	0.0	3.56806845012664	1.32889264397936	2.05022363369097	0.0	4.44988807433095	2.0043669124138	4.11403528495535	3.14028099505576	2.60984880403919	4.6881699392076	3.95502695383383	5.06324983687319	3.43199232929573	4.10145396186644	4.31992779770775	1.63521319534462	3.94062291818641	2.6313890059493	3.07687946606378	1.47974323384666	1.9019096022631	0.0	0.0	0.0	0.0	0.0	1.00058241939126	1.92996284889579	6.17417591012212	1.23127376074412	2.70512075387278	3.87024695256883	0.0	0.0	1.62545516584286	2.35482469921181	0.0	1.11055120821031	1.0934043150414	1.15878338420398	1.43695291508694	5.2873391788616	3.00196821607736	15.8067476554303	5.80014093103373	3.67729458618647	4.91947542074779	2.1116283534098	0.0	1.64270730407702	9.19947279758838	3.78429396950221	3.78110064972388	0.0	5.79712367906283	0.0	5.46370772641503	4.0979385192632	3.12144844880583	2.5267790631468	1.29278326032647	3.7341659715483	1.00363748492088	1.19003665303986	3.35186098302031	2.78311128518287	4.56632620919416	2.24035889015502	1.59732527273415	7.1925714491316	4.81860963117042	1.22311066853099	1.82475266570521	3.15186779228946	4.59733797011279	1.1466472203439	1.89391858127071	1.39035755767276	3.52327162964417	2.40655230402699	6.85116996325735	2.0983561063156	3.05776989827246	4.84527077436353	3.73776591946447	2.97072014090921	1.60922985835046	1.42733836871025	1.48669536283281	1.80706909992085	3.21143418605549	6.0355084720337	2.28858602605336	3.7423717168398	3.34562416942196	4.33781881263578	1.13576683561721	2.73768448486935	6.69865419664294	3.86095526564242	1.75508055997054	0.0	1.87333212828572	4.58019178504256	8.02120965163404	5.06407529866089	9.02715903240098	6.32161186474227	5.5031218323911	7.84172131620846	6.75579875882321	6.74498726685988	6.44657742403962	6.00106634339176	21.3595195629259	6.05597382862988	7.80135641976417	5.00516293564807	8.78311766702561	4.57368138840282	6.32949577246702	4.19588564237825	13.8723853000317	6.94662603506373	6.16343514150531	5.07194900806191	5.55019650275501	6.08483236531328	6.22285455579438	5.61670549543209	4.26939527397006	8.76553547779502	3.51279599152399	3.49031833221166	5.86441225858022	6.36573692230468	8.66545869227269	8.30974279260473	6.8858608570251	6.26513561932004	6.6446003603745	4.58658424478482	4.41083483272511	4.93618712912001	3.43504487505498	3.21223323867292	0.0	4.6754428250764	10.6604273043067	6.39016334916067	10.8915842915782	5.36948766785283	5.37171393487442	10.7218602229245	7.63666584054949	4.31591401437615	6.90588010599436	6.16208958531488	6.58758264263384	6.5688741192667	8.83897034220058	3.05239667832153	5.41027352118054	4.60858074332088	7.07109186366721	5.48861984907286	4.78942741069673	3.28659346915599	2.7866281980736	3.32815969074792	5.86632036413943	11.9662313927025	11.3503796901118	12.1669379934705	14.971822904454	12.7710729186015	10.7491009380716	16.1684085188517	41.6534963505704	63.0386707665165	38.108431175103	35.3659611751245	76.0565126092346	41.1197319386592	31.9064077395541	1.27695013703957	1.98829495953229	37.2052425027553	17.9044330786731	46.6359134533619	52.0514465093736	31.1421994931511	43.5201076073053	26.8526364346208	2.18054947241984	14.7844788330483	6.0993206713948	2.00112701614657	1.46854933383329	2.8963393206369	4.20785401701696	3.53123955170392	2.32212032292674	2.2911854435769	4.19023724814308	7.90486851647532	1.7102061573274	2.37080322360912	4.27984618568444	1.27479697939562	1.58703081187718	0.0	0.0	2.64771337091681	5.08398967002018	1.8541568668321	3.03531651672637	3.59426844313315	1.78261497021523	4.0820968559961	7.75304552642885	1.54050177123571	1.51477181637817	1.19975965447085	1.02100573546394	0.0	0.0	1.68536833196173	0.0	0.0	1.12391482818492	1.21308966758913	2.42796309473053	1.18233421101548	1.20594898734104	0.0	1.37391651601277	1.81788707801636	3.21826367947825	1.75341163706299	2.26337506957688	0.0	0.0	1.27255243507099	0.0	0.0	0.0	1.99307466210519	2.09692958701107	1.20077619400707	0.0	1.11167388921244	1.06234252374252	1.0938375528748	1.15461218404556	1.46837807332519	1.49512612746222	8.67118644164978	0.0	3.68508501289309	2.45010934506403	1.42405023848297	1.57180422018958	2.61938818416638	1.0081726502767	0.0	0.0	1.03944172577737	3.22073740541696	1.18817519652042	1.3512971332654	5.87514363149085	3.06492275042126	5.15278219242136	14.7059662319355	1.21117750908489	3.79468772277521	2.07606628700638	4.79706015687952	4.75611229260084	5.98481971344075	4.68872423176719	5.51989495712778	3.091959670579	2.41388577025669	4.94490442430103	5.1415990513764	1.44936849863043	12.2083214212587	3.49213375411208	5.13756791930845	7.49884495681603	2.55587657736148	4.52505802612695	1.47644290695942	2.31390629210363	1.01989098010234	3.91922591585457	1.46993584346024	1.42459214610668	1.1590874664376	0.0	0.0	1.45991831464372	0.0	0.0	0.0	0.0	3.31109124317977	2.00099617394152	1.29118422987383	1.11770485872696	0.0	1.95933811543093	1.45278520592656	1.05963485611671	3.879729117529	1.12436003527174	1.20485116008979	1.27585525044231	1.04157060816702	1.00340838878989	2.01709194410631	1.22618632436835	0.0	5.18495911865639	4.93902231108706	0.0	5.49030753432732	8.54837389843643	4.08614560215718	0.0	3.0781145700787	1.42015400727745	1.91610081819006	5.41460452484658	1.16267352902421	2.75242118518377	4.60269305233416	5.83768129778071	1.57944013520787	1.60982605134185	2.63390621881576	5.19723083004861	2.13618804392958	4.61533985750286	2.87853803308194	1.00181087688704	0.0	2.23841280933705	0.0	0.0	2.49278513480901	1.01850759274599	2.6262063562964	5.60381977356841	6.21163418498989	0.0	2.61823942981069	1.21148774976969	5.15453422132273	2.66099290780142	0.0	1.81603391715818	4.84114348228751	0.0	1.20565219541309	1.43110503000523	2.75272775050949	2.55620626123286	1.51324937882744	1.02478483655745	3.48595479555659	1.21361901702144	2.9904123069624	1.3867969127638	4.98340077792278	6.37942273189226	16.1997906393399	3.96623408015418	1.38543409445737	0.0	0.0	0.0	0.0	0.0	0.0	1.88808478754863	0.0	5.0272673911759	4.94063681855513	4.85880146778437	5.27712185059246	1.15674678455143	1.75461474649137	3.05594461972196	1.75317906496293	1.7339930530637	2.57997284732271	1.17807849680667	4.83290644014834	5.29081652356879	3.64210860449032	0.0	1.04350815607054	2.85007688931157	1.16436373599806	3.28569765859719	1.78462667024267	1.09100371211804	1.07320839619443	5.90406541650108	1.76731225150017	1.99764308016987	1.19046821284503	4.82354408985816	5.75983500602838	1.14747959377279	3.7469575051559	6.42246706491346	5.29193766168072	3.66944954345836	2.0317550763466	1.13237231407303	0.0	1.02860614819166	0.0	2.15248437036344	1.35144077708028	3.13633125755234	2.74930388032278	3.22633243742394	2.92425041983939	0.0	0.0	0.0	1.42409626547175	0.0	1.67567785648321	2.08050817047536	0.0	1.18059194583002	0.0	1.0002779986229	1.83073219719224	13.8380263514242	1.22979832555987	0.0	0.0	1.11380790289508	1.02596517539059	1.0616541359875	0.0	5.84291186852277	5.36154662534933	5.62547975314904	3.6317453474233	5.70745275145015	5.14163333658563	5.07589531076896	4.22399648817318	1.39379053771519	1.84925660874464	1.74907909813653	3.88485607447632	1.44649240312662	1.33249649717659	8.76015102064574	1.19899062828852	15.2982111643428	6.62514421911156	10.7477363478234	0.0	5.67463767958504	4.95767740832654	5.06539977513992	3.91763423565023	1.35242760201958	2.21312407164754	7.55411256318853	1.37525136355441	3.80521517508553	4.71422718955471	6.49412664348973	1.40474340596954	3.77345297621515	0.0	0.0	12.8627070569126	11.6490384059411	1.94174525414805	3.74585000971537	3.56967394318818	3.99357922520505	1.92617542856343	6.70190518827325	1.80852215307425	0.0	0.0	1.28986360180934	0.0	0.0	0.0	1.44982588331178	0.0	4.46913360205446	2.70191637722449	1.6619151925097	2.98451536065442	0.0	1.45298048277299	0.0	0.0	1.03402117482469	0.0	3.51958414380944	2.80041102266243	0.0	1.58094173956783	1.29230023528068	6.69684065400303	3.36800025372187	2.7186749436706	7.85491793877175	2.94825577021887	2.70237183494842	6.01898758160599	4.1440327674142	4.16293054653754	3.55234267407675	7.46950994913668	1.00074430225327	1.56272335472352	5.45618737729588	2.03604499413981	2.26006228205919	3.21800467815521	1.86640722224546	4.35317935573126	4.87796713866538	2.10215301819562	1.38687459305019	3.84716021154103	3.05704498863259	1.06380088459326	2.24408084067061	5.2800845593468	1.04301572970068	3.81535861712918	4.52198796082091	2.89989021266995	1.00345704258108	0.0	0.0	0.0	6.70936592654228	5.93947932162413	1.52962960440095	1.06565500392934	1.91614609739905	5.03039367460932	3.42805258996139	1.29199611512915	1.94525999554976	1.61370769896818	2.12909971628623	1.9728571515791	1.04186383543334	1.15136402633762	5.51187940232729	8.64578406740274	7.92968632106448	8.46113824186935	1.16183936602333	5.73212735120617	3.73561054496026	4.76692555718626	6.82077662711792	4.4110579096082	1.68422275091286	7.77330113395687	5.36675509409007	5.35564599243587	1.79224662599332	1.20813126042152	1.35269867053762	1.50938779345891	1.70410155319011	1.30021895124296	1.66034219331657	1.3559578373297	2.01594879316698	1.07742796304176	2.54694528767915	6.67752508575318	1.39070635112945	1.5313214184974	0.0	1.08456292323488	0.0	0.0	3.50097548030425	1.03163556772707	1.05965610917464	1.16974622049454	1.19729106267373	1.32592642410925	0.0	1.57344974026936	1.0031651408521	4.6220162311739	4.15034568453114	1.17244433948486	1.11663253069007	3.29760677548666	11.3268289853017	1.60022488830351	1.36418679465225	3.71812055038124	3.42689249629848	1.32663408106349	1.06032281576959	5.81587677306492	3.70781284999508	1.10480058811267	2.08060565575596	4.43133458289004	1.35150348831034	1.18651248126384	1.76089923034912	1.8009025251147	2.26938257975416	1.06946903601669	1.51579965925132	1.21643479102005	1.43095306216186	4.96297782798531	1.0961997442989	6.00584402789928	8.56822210367094	9.38734212155147	1.45872286157992	2.06236168812134	6.90090936255525	4.55748221004617	4.43030400365245	2.45401251506921	0.0	1.07557008269269	1.95140537589932	3.88283636442153	4.69630041737486	10.2761801398989	2.31784861194236	1.06276869887629	1.74164629090351	2.8090456744935	3.53060524920432	2.45171825191631	3.39861313745564	3.17305254599116	1.3972263332699	3.14150274152326	1.30140956388392	8.30279961543156	5.02637527257881	4.65592905684407	6.2778009425311	0.0	1.01627253332544	1.46109565444977	0.0	1.24811874742769	0.0	4.34273880140305	0.0	1.0230353510504	1.22119437970842	0.0	1.26571806177263	1.65058152746479	0.0	1.19144968051277	0.0	1.396792254116	0.0	1.01913503927986	1.89982731296284	1.2560753256946	9.43627503068781	2.39036809160406	3.66477062573136	0.0	0.0	0.0	1.08031977014104	0.0	0.0	0.0	0.0	2.57093198266682	3.00434960286974	1.16001958781645	3.08646619551103	3.17223114854381	3.01485101552542	1.13547532727718	1.33584851280213	0.0	0.0	1.8636114476404	0.0	1.16535028920367	1.8552946666404	0.0	0.0	0.0	0.0	1.61245189905927	3.18757299860618	3.20780201585965	3.83806997519523	2.08415017364145	4.94750180388174	1.72730991110213	0.0	2.61376330922847	0.0	0.0	1.17501597074795	5.00225341501845	2.91095257457583	1.26496066612319	0.0	0.0	0.0	0.0	1.0504784563777	0.0	1.15090547488236	1.41239657968094	1.22709564147081	1.56478126169964	3.29094746070976	1.21759143496575	0.0	4.77979217997208	0.0	4.38122681122678	1.89939835976564	1.0360532916571	1.19733002513933	1.18692062863798	0.0	1.8851994344698	2.29605605089465	1.77683684706073	0.0	1.04648446511277	1.16358884206065	1.8397249730818	0.0	0.0	0.0	1.74476206255225	0.0	1.30306995726735	1.05884524419714	1.05133251803461	3.05085842272203	1.06126336765383	0.0	0.0	0.0	1.78088611286786	1.97559984810618	3.24955826206271	0.0	0.0	0.0	0.0	0.0	0.0	0.0	1.54838217651986	1.40039761247922	6.83024422765243	0.0	0.0	0.0	0.0	3.96400676358692	2.23387683339115	1.09397492032735	2.15750441256932	0.0	0.0	0.0	3.16333958837989	1.43326672056558	1.12172315255815	8.86161110882276	3.59624764783077	3.68255873174115	0.0	1.1206071554048	4.61915996401323	1.61941786692482	1.5450226114832	1.93686045467253	2.15616052361249	1.69630197635653	0.0	2.33416883705759	4.1404191593111	1.11831529656371	1.95834102142143	3.68392588466813	2.0923002404291	0.0	3.13837791773534	1.00489718846462	1.05930943935612	1.7792499848052	1.44148502255329	1.10385547112179	0.0	1.33028037785414	7.1275751576902	1.96507752722658	1.18041862250571	0.0	1.25172931733432	0.0	1.04427294464921	0.0	0.0	1.14333304497914	3.7804219521848	0.0	0.0	0.0	1.12709891831883	1.34161253880251	0.0	0.0	1.01567381398886	2.09618735484108	2.09273444108568	1.02939711801233	0.0	1.33951677645864	1.11210540320899	0.0	1.2589172221955	0.0	0.0	1.39377142291265	1.24173575672165	0.0	1.55421497014569	1.32309382759403	0.0	0.0	1.17319374823723	3.4274271422068	5.19969176976944	5.52011007091936	3.41837347906931	0.0	1.14131719165531	0.0	5.63849522237194	4.6173304143486	0.0	0.0	0.0	0.0	1.17254826566633	1.14658838928888	1.11749319905731	5.8455880634157	0.0	1.08620710193416	3.83896513693733	4.21957949885301	3.60979863765277	5.02251720768338	0.0	0.0	1.13826945986155	0.0	1.33899857484613	1.24621319387402	5.04963624005085	1.00522938561773	2.70683492024942	1.54179690380546	0.0	1.1784886278036	0.0	1.61963819194326	1.28167928939004	0.0	0.0	0.0	0.0	0.0	1.14493300760159	0.0	1.79434326210341	4.45831266420854	2.2893188144824	0.0	1.12638939122224	0.0	1.73462240210838	1.72070497928892	1.02291195960598	3.37315102835487	1.36940493770244	2.80431187584865	2.59071710661063	4.86272899007567	1.27899490909622	1.19292008272603	1.12123647264277	4.58197091429503	2.21721651607815	1.05219205695576	1.5213586919443	2.64345936992471	2.4655801015169	1.88410340384648	1.28754573586776	2.2873237581769	3.18564921127803	1.70752437673418	0.0	1.412574022885	0.0	3.36239493430119	1.21076863822803	0.0	0.0	4.23632021319391	1.02967564652868	1.53556453360988	2.27209964000058	1.1527334908196	1.02854211746419	3.54614048475994	1.0024888732892	1.50871337033903	1.19744012151865	3.48084894169999	2.42720030330313	0.0	3.03915501812187	2.14567269729143	0.0	3.15588327741512	0.0	1.35069725767812	1.10317676148946	0.0	1.79700699560199	2.22060154828114	1.63024091184601	2.04853766473638	1.76133218763776	2.65391189501123	0.0	3.35707890781593	2.18143365127807	1.38884984706522	1.19962760257952	3.96631997796918	1.60498363102248	1.05664983861035	0.0	1.34531909622107	1.18170857151511	1.0113358054418	2.00571229297513	4.86322019065172	0.0	1.22825697963371	1.32341568260672	1.72946309477945	2.4104081745107	1.85568639482053	2.35720870906592	3.32163384316399	0.0	1.10832271902698	0.0	1.85785051349012	4.13211533165669	0.0	1.7091560340938	1.07701692115922	1.29528898074597	1.07976790372916	0.0	3.32294346445532	0.0	1.05655616251877	2.15893626341006	4.79177626557205	1.18587003283722	0.0	2.07175752438104	1.8549984915116	1.55353746142623	1.83210380469933	1.39584017791065	2.87184148636097	1.29865059565507	1.30530037328578	1.48946278523555	3.57370782009216	2.39912532297305	1.52069389037522	1.50664058946602	1.99273906173608	0.0	1.48122852277098	0.0	0.0	0.0	1.49793923038193	1.00360125563223	1.33185168403159	3.8811140212818	0.0	0.0	3.49297139352885	1.00985316566609	0.0	0.0	1.1855097686717	1.01486018916994	1.07040269890026	0.0	2.10863547755503	1.05888900705636	1.5967125545796	3.45085116989999	1.01955816914135	1.78751760783759	1.06667450300876	0.0	1.13403392304409	1.6582350867288	3.48898296326618	1.0097085671668	1.19727108583754	0.0	1.21074488914422	3.60468305952585	1.49030771883113	1.37433937198098	0.0	0.0	1.57355353986202	1.42120568871372	0.0	3.95569462142331	1.02505133022334	0.0	0.0	1.05247579451133	0.0	1.39657117088085	2.61913247637146	1.00930292711792	1.17983041024017	0.0	2.16946273444385	0.0	0.0	0.0	2.74998413106328	0.0	1.82854877401726	0.0	0.0	0.0	0.0	1.22850430030881	1.46609750877209	1.78367957474066	0.0	0.0	0.0	0.0	2.86475866196697	1.81754992931917	2.09480830110687	1.09800198187953	1.1057414414808	1.01819594447137	3.59080818465851	4.59794493609303	1.00717558504372	0.0	0.0	0.0	1.4919959191484	0.0	1.03301582877192	1.84975150048921	1.02376015023149	0.0	0.0	3.02341166287912	2.0029803461326	1.66974552918034	1.17176107152098	1.99751923880094	2.03552029641355	1.73761252205268	1.22139579825127	1.57263368512178	1.03757873435527	2.74616653578507	1.15678508323398	1.83309252803857	0.0	1.12645317448704	1.13149665728338	1.04106568592538	12.2474835788765	2.65092011419418	0.0	1.34223365092768	1.18739901032544	0.0	1.87213485149344	0.0	1.05824898488655	0.0	6.96650058241296	0.0	2.6257175678664	3.8378699542191	0.0	0.0	0.0	0.0	1.07942168083219	1.13778719944468	0.0	1.40542239742583	1.13944613302494	1.49948671885808	3.62027932749983	2.08624423657566	3.44895609379035	2.14381440445783	6.58210208633012	1.50253476601271	1.03597989680263	1.38369455878177	1.1573612726565	1.18144789414545	0.0	0.0	0.0	0.0	1.42638268383025	3.95422475561035	5.87956112309286	3.39601208609955	5.59731288098559	1.51988195481569	1.77639182635449	3.13959490206328	0.0	1.19884157158178	1.62705466250553	0.0	1.0611597066643	1.02940189359186	0.0	1.63923738174571	0.0	2.80120978311386	1.55529368158264	1.09258407995463	2.24090542951528	3.23808030601527	1.14108184181019	0.0	1.10677232241005	0.0	1.08564561096284	1.0978893773351	3.82657310602107	3.61915679191715	1.43757714377772	1.25173726700577	2.03805253093136	0.0	0.0	1.50791532386352	1.387391711982	2.554278907817	3.76117685175275	1.1562503545757	0.0	2.83762455455732	2.96484537132556	1.0819578650453	1.40378474197739	2.56073449823325	1.10038274289292	2.53794176295884	1.05908934847287	2.25002968864957	0.0	3.03030235941832	1.43153421529993	2.3132871935522	0.0	0.0	1.19591103324817	2.90241561610688	3.19036136619895	1.0375962565272	1.45447092247533	1.12049696204794	0.0	4.68390941119653	1.46128395576976	0.0	0.0	3.11659741814222	3.93809388691953	3.62685288208049	1.77954560939242	0.0	3.511121158848	0.0	1.01209327940513	1.00022990718468	1.11056712867102	5.7025541916337	0.0	0.0	0.0	0.0	1.10323836703605	1.96103034031668	1.16218666010314	0.0	0.0	0.0	1.00256425772886	1.25552983379763	0.0	1.88555211790878	0.0	1.25655831796036	0.0	0.0	1.85808828409455	1.97380909332756	5.16613487197376	1.20935466544073	1.36391344620221	0.0	0.0	2.80781072840845	2.54908261980559	1.42533141405307	2.08409371171721	1.04157438065026	0.0	1.0967365596858	0.0	2.18174430422387	1.10729790852995	1.0862981783557	1.18625039188934	2.62152599078362	0.0	2.18436889349911	2.40897176405886	2.9021038006701	1.04581147057432	1.67675395212937	3.34520970803697	1.13208831550096	0.0	2.04676580985117	0.0	0.0	0.0	0.0	0.0	0.0	0.0	0.0	0.0	1.45778736582441	2.02834227831761	0.0	1.06789098627466	0.0	1.01586998571016	0.0	1.74150905898329	1.86237327397551	3.32377234992581	3.25150606306332	1.13758506160909	1.86220228764763	1.01001444745738	8.75455123793442	4.97131942603627	1.16366195630672	1.33236083012302	2.24225284445757	1.18774301363102	1.04662685422407	1.49486070245968	1.41311777205238	0.0	0.0	1.44467920092179	1.02929290856962	1.08226450351971	0.0	0.0	1.12157695148156	1.95134787846961	0.0	0.0	4.02055032719119	4.37705166760691	1.03407978669795	0.0	0.0	0.0	0.0	0.0	0.0	0.0	0.0	0.0	0.0	0.0	0.0	1.22136920673494	1.40019301025337	1.01556690613037	4.07071372926487	1.2949500879922	0.0	0.0	0.0	1.04504855371075	1.6564334024755	1.35933277793873	1.44300022042969	6.08343247227914	1.02428392764671	0.0	1.07631094678827	0.0	0.0	0.0	0.0	2.33605427941923	1.13763340607169	2.015104722813	1.55751251325115	1.94458969251234	0.0	1.29205412038025	4.70727241582447	1.58581252413102	1.01950737601077	1.57925910012731	2.06609865449967	0.0	0.0	1.01155859302292	0.0	1.78022214092598	2.30622123342972	3.0174946058495	1.0573948272809	1.38407054880876	3.89115255388599	1.83634511518733	3.10231336115645	5.08813489181397	0.0	1.4453091284171	1.08683721709297	0.0	0.0	0.0	1.06931129534814	1.32264833848761	1.5934045639327	0.0	0.0	1.16063555935477	1.00825121987557	1.93369246769267	1.29078450921474	0.0	0.0	0.0	1.92450269977423	1.34158642765106	0.0	1.00610289867018	1.00817708044438	1.72211390645898	1.58439764379853	4.11489661849347	0.0	1.01416620874997	1.12101292878946	1.11105793189492	1.33077121090134	1.06624219414535	0.0	0.0	0.0	0.0	1.51250338827767	0.0	0.0	0.0	2.63907624660212	3.38838394929667	1.05183150142834	2.53714232953556	1.04477657226831	1.6597302795677	0.0	2.55686890456324	0.0	1.01922832834138	2.49639022720472	1.10102932075726	1.19917893717146	4.1757336583189	0.0	0.0	0.0	0.0	1.25721134680504	1.15447870758434	0.0	1.21197381061855	0.0	0.0	7.60762061073395	1.67094325175938	1.13248864162663	3.17408154453498	1.87337589139176	0.0	3.76058023790092	0.0	1.21758194566658	0.0	0.0	5.66145077661851	4.38393044219188	1.34591202233872	3.79012960425814	1.28699403859067	1.19639314712217	4.53163750387012	0.0	2.37471795930155	0.0	2.84934310067636	1.49285798712036	0.0	0.0	0.0	0.0	0.0	4.41832126128317	0.0	1.13216633284577	1.50195978498864	0.0	1.88960532973064	4.2299420784416	5.50178883107721	0.0	6.76437569795105	3.09070135411001	0.0	1.92696504124886	5.57064776423015	2.42123323742191	1.60530708829267	1.99864696533883	1.72618358853618	0.0	1.02783552933038	1.50619877556722	1.10809983227738	0.0	2.48485841628421	1.01791721905782	1.01190804604425	0.0	0.0	2.03991986011917	0.0	3.21550004438586	1.18747539442491	1.2941809621715	1.05796370231022	1.474807323375	1.20801455193776	5.33902992770357	0.0	1.03993937423553	0.0	1.655760540531	3.93309911519891	0.0	0.0	1.08254369223295	0.0	2.25938396846732	0.0	3.79020745704682	1.02853735957784	1.11268980715721	1.36124216376915	0.0	0.0	1.17517355685162	2.11213066242081	3.72549233439365	1.16504907592923	0.0	4.09073210233201	1.32630392748195	1.25810250270716	0.0	0.0	1.45939201630944	0.0	2.5940228869701	4.05978340798504	5.17796669682169	1.4438899032362	2.47721457232453	1.98325846019583	5.23105006744808	3.16395299871605	1.72824965607742	1.20827236725563	0.0	1.01995393948593	0.0	0.0	0.0	0.0	0.0	3.23941612361554	0.0	1.03939566217052	1.96040829394607	1.51799451693216	1.33145738528428	1.00978405131652	1.64757452872863	4.22639547390989	1.08624190984444	1.12784749284449	0.0	1.02543508078854	1.10306686692406	1.09985280590568	0.0	4.76679212382766	1.31575647166055	0.0	1.26406899226008	3.34098748359171	0.0	0.0	3.2445963932441	0.0	1.13686077306936	0.0	1.01761144260789	2.14160795831458	2.23812305160887	4.13319041130823	0.0	1.03546329394861	1.01884679619029	1.02095709511972	0.0	0.0	1.15822894353461	4.43074378664328	1.46349693093991	3.81414020269197	10.4243153654761	0.0	0.0	0.0	0.0	0.0	0.0	2.95249333793947	0.0	0.0	0.0	0.0	1.61570353239722	0.0	0.0	1.09129386002197	0.0	1.31077664410387	1.25749215438805	3.68664542704576	1.3570210859321	2.77781479031651	0.0	1.59047424919971	0.0	1.79633295748669	1.07367953776052	1.01565442116717	0.0	1.02902367191359	3.28227537369319	1.22703022794102	5.59097657345398	3.8611018963141	1.64150771664677	2.33722346246212	3.17908469842935	1.97792875229301	0.0	1.05377396392004	1.05453998964432	0.0	0.0	1.0771310011981	3.98574201288185	0.0	2.86109868368703	1.21872424834558	1.30423699038519	2.70130652310112	0.0	1.22425621317898	1.61981731138003	0.0	1.01946398197158	3.32696719335445	3.65811247767657	0.0	1.57526012623509	2.40908974331927	2.70731798634718	0.0	1.5205855418998	1.93053795248367	1.14980504133581	1.18060461996311	2.35349251465239	2.10519813252129	1.11915670503296	0.0	3.09189341102835	2.18527891987776	1.50606712960068	1.14227400873635	0.0	1.053549169614	0.0	0.0	1.77945882096966	1.46970735278862	1.09085263035586	1.16789705219118	4.07255761504315	1.97082387407895	1.752052871379	3.92318892114428	0.0	0.0	1.08880041271266	2.8905518518849	1.24002176573913	1.17588819940618	4.13604269425986	1.09401091833372	1.41506596366399	1.0349620484071	0.0	1.07739112337656	1.27474388621015	1.10868155085981	1.54198704697046	2.24226603103147	1.33749116718855	11.2914787310446	1.85876371038869	0.0	1.31065574596398	0.0	0.0	0.0	1.7765927713571	0.0	0.0	1.09683283983746	1.13697957788266	0.0	1.7060054090549	2.24594388783175	5.61515088511872	1.8451598455308	0.0	3.72494724227234	2.67457931675948	1.40144674417392	1.28377163030252	1.91300487565415	1.40174216183303	1.0076454865466	1.52709398978012	1.75472429002545	2.23809281053906	3.02685203356138	1.01151234148673	1.03132125535248	3.5067603465858	0.0	1.06563900127638	0.0	0.0	1.00401364056932	0.0	0.0	0.0	0.0	0.0	1.02974019546952	0.0	1.00513858890642	1.6511911369803	1.90953820981306	1.22314335131744	1.45461217286821	0.0	2.21234379002452	0.0	0.0	1.10493412576775	3.76727150423825	1.1638354122615	0.0	1.3286983052401	1.62904860229481	1.57199686514016	0.0	1.26118952824047	0.0	1.63581507764963	2.64255376861387	1.27705778690556	1.02426100722721	5.95700101431034	0.0	2.10100184308708	1.01672543316063	0.0	0.0	1.01080259248614	1.03623528745568	1.69258991321978	1.05515340111057	1.0565300661836	3.1867882902405	0.0	1.1552476550309	0.0	4.55091893932158	1.21082645566982	2.62556418129819	1.03333804491691	1.96988376751408	0.0	6.99871645755181	0.0	0.0	1.33990773893657	1.30861395478111	1.06081319586016	0.0	2.88348504810955	1.91442442387053	1.61023508016076	1.54994445895872	1.14537123737405	1.06098602701963	1.12606768064686	1.14246818490357	2.03942830736052	1.06771746828825	1.12578818019188	1.38607485147948	1.13185571978458	1.23207197300207	2.95582515476285	0.0	1.23715234292381	0.0	0.0	3.56430625699234	0.0	3.28523756606454	1.99056627184129	1.22946820193797	0.0	2.84298892260415	1.14019532709365	6.26305111598788	0.0	1.02109455987089	0.0	4.51321328393031	2.33615912118272	0.0	0.0	1.43973978710154	0.0	0.0	0.0	3.66050113336324	2.81252285413624	2.41948711549421	1.05572807369054	0.0	1.08912268275315	1.59367040614135	0.0	1.01963168769984	1.86091425595458	1.14071347049479	0.0	1.60601235603285	0.0	2.35817541716986	0.0	0.0	1.2610743330106	1.01539009398964	1.26608104145391	2.43252067008455	2.14526658050772	1.00809588151367	1.32092826117577	4.76423369985687	1.62746683972425	0.0	0.0	0.0	1.14657259298136	2.98653872252358	1.5468468772146	4.04901165220229	1.13755527928956	0.0	1.08387259728187	4.91986967584464	2.82729836723753	3.31539798729941	2.53590216898118	0.0	0.0	0.0	4.40166747809745	1.02056621769815	1.02912211573825	0.0	1.07794844711889	1.19712487980118	1.75607756680042	1.80887512814748	2.00119691262396	1.26879891735121	0.0	0.0	1.6882465761771	3.59925121380078	0.0	0.0	3.72752957626701	2.44605528532677	1.0117400116207	1.00821939638037	1.02834847188532	0.0	1.62754246875247	1.27066315834318	2.92795193788178	4.86072338190576	1.03765919844902	1.37370337934461	1.12817395607206	0.0	3.93237592670384	1.15134387039429	3.68013687738926	2.32704970959816	1.33128681960194	3.40603620373693	3.84012455787518	0.0	2.21777099555717	1.35454815895264	2.73576772479374	1.06509648539627	0.0	1.05845658083439	1.85527109303668	1.05725651362431	0.0	1.75162503060039	1.23047253392116	3.15986556221045	1.10441550380553	4.54570595465639	1.90798097407646	1.38498163226125	0.0	0.0	3.13637256764222	1.41925979231203	1.02766898306803	1.858928349958	1.20562687514806	3.95738038784106	1.07948101870002	4.64165978980744	1.41718303849179	1.06185687380049	1.00526741388899	1.95113398938466	0.0	1.11589384023105	0.0	0.0	0.0	0.0	3.35150846044657	0.0	2.24854349881395	0.0	0.0	0.0	1.63778206649115	4.07829774233101	1.85899747729064	0.0	2.19466981506384	1.21567000276665	1.05752006555571	2.3597044964998	3.07375095241995	1.17969020244439	2.75659807499425	0.0	0.0	1.51710717204385	0.0	0.0	1.14901488620518	1.8138296772229	1.00662556931209	0.0	7.89686328373543	1.76879162855833	0.0	1.40084227648297	2.45159432815373	1.40250258745576	2.79452520425658	1.31677851887532	0.0	3.33015844734039	5.62365115762399	11.8240716958129	2.79158240854912	0.0	1.70285093261892	0.0	0.0	1.46238994609661	4.24968516405758	4.8150267330476	5.48945442489353	3.46212300702124	1.07479754328938	1.08119254447193	0.0	4.84058388361413	0.0	1.58623092390626	2.66204280475031	2.4137858772241	2.19290930071544	4.51340598566329	1.5338231604996	3.28259721749834	4.23444479234408	1.69701761401612	1.16359906578079	7.7060813724305	1.09374237848761	3.80333529869938	1.04300452343405	0.0	1.67957424292822	2.94703182008009	1.80777741618415	1.01774717313293	1.9564657883348	1.70349760086313	1.75794868597342	1.03072311699982	1.83814584590363	0.0	0.0	0.0	1.19097747524559	2.04240919521904	1.4640201170718	1.15096758996323	0.0	1.86940968855553	1.74455118385271	1.52949354594082	0.0	1.35555497284284	1.24982992227683	6.67651167593012	2.02312749864515	2.04308881495035	1.34375713049201	3.1425626750762	0.0	3.89927005418302	1.01108128888901	1.03157188421504	5.71825718340368	4.05269728545228	1.24268663134739	1.36096192725213	1.28085769966642	1.36495985458957	1.31729788544985	4.22618040039624	1.38283880689689	3.55096746816973
T3:,10,min,after,stress	0.0	1.11648376425008	3.52393645578439	1.2277728423072	3.77040056798663	1.64538639893454	0.0	1.46506627050616	1.3739232889405	0.0	1.4694102415347	1.31899134700556	0.0	5.59015299032456	14.883513393477	3.77006004513784	9.18557187529357	4.18866764487546	19.7053847925391	3.55227965997843	2.41981962155206	13.1274548877672	3.03347166421573	3.19497958855998	3.45898346898187	1.18697065266794	7.77007194770333	1.16090132617394	1.20992362497582	2.21827912500584	1.06231517991637	0.0	0.0	1.1997170268688	1.49168986298408	0.0	1.32991663114486	1.84872365426806	1.3932768870307	1.40416289565047	0.0	1.14527910827071	0.0	2.00918762262978	2.37075735907142	1.86631380036736	1.05571984512942	0.0	1.56795381159924	1.23403631723457	1.7084055714251	1.08404802338925	1.28756349930067	0.0	1.04390943832932	0.0	1.01924943925051	0.0	1.33618246220675	5.48550659444317	1.3429729907833	1.16740637126354	1.01067942897376	1.48899252992393	14.333773171205	1.57725209698923	1.34826164021666	1.31347113101841	0.0	1.30017522328881	2.36674622906245	2.97400983358498	3.53017058048114	4.82361114633095	3.76140077572767	3.47173825443204	3.14413898881257	3.269457368623	1.14014039717422	0.0	1.02733314844082	1.40715487493485	0.0	1.17301194716793	2.59078676740533	0.0	2.59941710211358	4.75920589494585	0.0	0.0	1.56736379990324	1.19186821904474	0.0	0.0	1.04198451190338	1.24432706735518	2.02532529356531	2.38201740923914	1.23999330959664	4.25418688049162	3.36575186555706	1.26050262499937	0.0	3.43067518214899	2.80398225954265	0.0	1.22918237684064	1.10120564528608	4.71882969219499	2.18080786685765	1.2420460515137	0.0	1.29000544360045	2.1589643548838	1.04741400856463	1.19201740649449	3.58046700288693	1.73184732216856	1.26257300553706	0.0	3.14756590242406	1.02131644211288	0.0	0.0	1.04373590851351	4.39622021031829	1.00132228328413	1.21597674135498	1.47074819627885	1.11774281836625	1.18689520855046	1.06544716921907	5.62055371715877	1.21422670648072	1.40168717600283	6.14232514825365	3.69563656281708	1.1718637008575	2.44277523134984	0.0	1.7170191866041	1.13126876405933	0.0	1.00383592197349	1.6023203357859	3.60399975176072	1.03675933654162	1.34844895511356	1.11009401972707	4.02007723438861	1.45015282516989	5.81958800496145	7.65028012902499	0.0	4.26450333721193	0.0	2.58888211611214	2.88418614471075	3.14804355449815	1.75389456935235	0.0	0.0	1.4710849129488	2.17652635587497	1.02365218112142	1.02854476109794	0.0	0.0	4.18543454564467	2.19965816616323	1.56988080517293	1.56694288168944	2.0112622280523	5.71779919783223	1.34054193943408	5.04795590519077	4.95351385985095	2.49009967726607	1.99871994627317	0.0	0.0	1.35693527450238	1.64337524371053	3.43830003158278	1.07650284209415	0.0	1.53700511157294	0.0	1.82154161736816	1.65662326780756	1.97411315678125	2.40094663706116	0.0	1.22262730829723	0.0	1.75656676641893	5.70128256349465	1.35065233359702	4.35689345321348	1.70544827395135	1.87930617442393	1.36314945877721	1.39694937750302	1.64827191822856	4.13630746899747	4.56800833724558	2.59848809173385	3.11043144250131	2.36239994380915	0.0	3.88454415244315	1.03582661825922	1.29911360939936	1.04612784182548	0.0	1.06332694003836	0.0	0.0	0.0	0.0	0.0	0.0	4.63850107832748	6.65590201275938	2.82381855315435	1.87161748625994	4.93112566643918	6.36083444116001	2.10191771620487	5.54745885205722	4.57282881910664	1.23530432210765	1.30728081133701	2.38864639425638	1.53101869095329	2.58980445721743	3.34166892435245	8.53569692600508	4.01572998560659	1.46396732143232	1.95706106837094	0.0	3.40422480920528	1.36793380266717	1.21026989649041	3.82835497924534	1.19313137031056	1.17899758765703	1.52279500108063	1.2530530955977	3.72364640342814	0.0	0.0	2.14364519441512	3.00026322139538	3.63653876256614	1.1258785032087	1.02913330197426	1.05694858603401	1.10077781565969	3.10771662110472	4.48347505017344	4.43052714312697	9.22649249082898	4.71517072076276	5.37828629400828	1.0882030949169	0.0	1.14884798761374	1.0773466583986	1.5681820560733	4.4497764895581	2.1804132792413	5.33514803270393	5.65264670391672	4.30920340557197	1.91884150943479	1.7005497274386	8.1559970988933	1.31672088515464	3.46606376588426	1.13968314742611	2.92653852805955	1.41596599078463	3.45999664379424	4.41518524077506	1.72495670428606	2.91731452741082	1.31358103498723	1.31965678660015	4.72651432551172	1.1591309189898	0.0	2.48701616947256	1.73172026293075	0.0	1.18977368224752	0.0	1.32521375641772	0.0	1.28024059594519	1.01589044206988	2.14722493258909	0.0	1.07545829895322	1.13075395667198	0.0	1.58383803362724	1.70252670852599	4.6364103916872	1.51657560927289	1.92189903672854	0.0	1.4970017862302	2.09400410441457	1.12009845968665	3.89837505185768	1.30274475184712	0.0	1.0402678261607	1.91525054918663	5.44035819434226	1.04343245219729	1.88202457715061	1.3674433477738	0.0	3.14203144548909	1.35884735853439	1.20743975362694	2.19986214150757	1.85614117616037	1.99862612673128	1.13606065748719	2.72049798258716	2.45350235997485	1.49343692938526	1.2969750333453	0.0	1.19043518302101	8.04057509599975	1.12296974168492	6.63596764211574	3.73344027873406	1.5268032549983	1.35579866465717	1.47143659343509	1.18175638829189	1.53260237431408	2.03400691695596	3.57694612052945	2.15655358263849	5.57014347383344	1.05613463424124	1.237407085384	2.93771555965181	1.39313358464828	1.53359067435985	1.07627579539557	1.16827073240654	3.31320222557454	2.57881027133712	7.13440816560473	2.36912369660054	0.0	0.0	0.0	1.32752768075101	1.16899738157554	1.68416873751813	2.35878604912579	1.23739918378213	1.77801934280284	5.21844372830558	11.2474664880439	5.51787661868801	5.80557338532477	4.42344918563906	1.98816755372739	4.45761353811382	1.0128801763653	2.45916124700945	4.94880629955319	2.52438800743515	1.0656786854991	1.38488463657669	4.04099273217912	1.94067535702805	1.18226255525679	2.65223128775672	2.93108388770552	1.84392320531956	2.86009448513206	5.49111042341805	2.9076667921083	1.35120400061589	1.0474124611217	1.04028567243468	2.86049667495835	4.96185812187239	7.11174721430193	5.23838136195365	1.07372829149631	3.05906141787242	1.04282938452903	0.0	1.52442643125008	3.36835642080791	3.75969377455862	1.31190851573614	1.49064754556175	1.01402820385513	7.98694186067102	7.52053896951192	1.55206736486896	0.0	2.10412060951679	3.93814832443781	3.29739227563519	4.63863274199722	1.33275597938584	1.78270937945808	1.54031265515201	1.00708998258146	0.0	2.07130605525062	5.06525931121637	4.19040914465444	1.71702301938563	1.19847390385932	0.0	4.62269699323445	2.83679528111209	0.0	1.86282524767524	2.77512481055	1.90501207372066	1.37807720642715	1.05588217211126	0.0	0.0	3.43761057934685	27.0341468777435	2.12873649067841	1.73544603673929	1.88843507404587	4.17759371596696	3.03427175880798	2.39305543284464	1.02466885348461	1.68207818625164	2.37329744146921	4.15125244664095	7.47319136870125	1.16722643406392	4.11057058328884	3.32240381022877	4.04538397958657	3.31023442155094	2.92086516086058	1.24653450570478	4.54074904356957	2.94258414431551	2.79340553951587	3.39103918789544	1.05611006939529	1.50491166171073	2.05337657615793	1.35462920346871	1.58241068444998	2.17832011119954	1.00207934469877	1.23564514448428	3.4383105271131	1.48574012393247	2.38677662000904	4.91122819911844	6.9744274419935	11.1916684087376	1.40383769657138	1.18718443130524	1.4680758767647	3.47873908315378	1.26317883028326	2.70211644161795	2.68701062763338	3.24180668072442	2.97988152921363	1.75457982173606	1.016551543984	1.86199912449862	3.97892859165103	1.00010994032795	1.04108271439649	2.4212421457646	5.46106027884068	2.53961773180489	1.86282157820258	4.90633573453194	1.03061310352933	3.60078173754274	0.0	3.59332582165145	3.32358891723611	3.43778429600416	5.58628863736771	4.45958346632621	6.51199420566182	3.59019338603302	3.18778857204229	3.01308288613549	3.41132314277618	1.49086882479945	5.34679106428529	1.22614959360533	2.52370443506422	1.23189364908781	0.0	0.0	6.60188622299233	0.0	0.0	1.05796152502162	1.15099653453515	5.79970119669284	3.01387099995953	1.78214820477716	3.73453525154068	1.3656308670748	1.13507680191463	2.85915178307585	1.08667163283165	0.0	1.01214486694818	6.3664584539479	1.83624861789703	2.80925502922161	1.50925017704743	1.07396264928101	7.15967137579184	1.00364477878115	2.03263112237484	2.71989932782044	1.41301447440602	2.22058091949916	1.78059397803216	5.57152735980052	1.20709950837046	0.0	0.0	3.84867974784328	0.0	1.11565232265293	1.56608173644514	1.43836403308469	1.97364486648448	1.86626111677232	0.0	3.67510282064821	1.63137472848788	0.0	1.09579221496704	1.20976483411619	1.01926618601196	0.0	2.11899279735811	2.52223666908844	2.35067854762203	1.08961666719154	2.71429610823028	3.2889892452832	3.99361098557382	0.0	1.00248073054247	2.45693903894334	1.13753181965056	1.58888885343219	1.2150015202627	1.53875949426434	2.01834237437592	2.85205171047384	0.0	1.18388007836649	1.48537110971304	1.55621281316289	2.22882197960001	1.63054225741468	0.0	1.13308720026816	1.36540241341143	2.18268666778865	1.34369693142699	1.30303128035235	4.55630409476442	1.62525852727751	5.36867465197652	3.37353823591673	4.7162256616003	7.30370134088632	5.75341706107399	5.64978965492611	12.5394560138496	1.63551171208031	2.12148427756123	1.09489409955723	1.06842642164303	1.18718248557351	1.9194522823073	1.13871250224509	1.6129569756763	1.74641074927908	1.13874985222912	1.04069077506513	3.09354199913414	2.58423571239543	1.18638884695731	3.25029252821542	2.17606327578608	4.06900250089201	1.7003079445579	0.0	1.36513363674686	1.46975612591968	3.40201603297122	2.222906973706	0.0	1.10379020665558	1.41842414767733	1.53955141399719	3.66900115745404	1.46432357490562	3.60646254479249	1.61942891542447	2.32398395670189	1.01477700706362	2.48170608300449	1.74446165480628	1.08053458197511	0.0	0.0	1.58939452379753	1.0322738303263	7.66678827628925	0.0	0.0	0.0	0.0	1.40759089892549	1.11990341582379	4.592428054709	1.27080306922463	1.23223898503029	1.45827188087098	2.04956937224857	1.78962266401973	1.47815413193802	1.01252876064267	3.87145305875012	1.06159975191668	0.0	0.0	1.02609114058714	1.09594817655342	1.61000261245495	1.30665046420091	1.22323396947568	1.10331892083815	0.0	0.0	9.3196953966042	1.15599662610657	6.0837278544079	3.8817060818728	2.54805717432902	2.51635588812531	0.0	2.15176476197485	0.0	4.99958909834188	3.5851599296678	1.14426930177636	2.18824643710056	1.03586668681831	1.01203399444159	3.7797924492342	1.49723887302598	1.32201966134658	1.42132155462852	0.0	0.0	1.20502045913365	1.22867656219446	3.9842051869797	1.12262119204641	1.49743301136943	0.0	1.09437582851343	4.71211074807565	0.0	1.27181848753738	2.74173220002155	1.06519885327022	1.29594471243693	1.04715863002271	1.28425155708703	0.0	9.52854355666439	5.11770680189332	1.00803105176283	0.0	1.7305103828063	1.31438833030436	0.0	2.1105204255447	2.08031630213112	5.11573669644853	0.0	3.61512418883322	3.41485988203721	1.61102863761278	3.2335879115562	2.22200122911232	1.39415092987922	7.45032929531311	6.56491492673819	5.40619230740863	4.03855253317721	4.70936376406196	8.75511063626847	2.43151129008367	5.55635524832169	0.0	1.09131362275344	0.0	1.23080932299203	0.0	1.03836372508924	2.00552865842598	1.26890313509338	4.12703374534586	1.09324660017456	1.17843353539391	1.92081959555727	2.92787069910087	1.19172170215066	5.71844556097476	0.0	1.56896898061356	1.21633209940811	1.31156114485042	0.0	1.00663318910647	1.3540989712751	1.02828181530589	2.8171776489255	4.15834521126819	0.0	5.66230790901183	1.30693345809565	1.04282854475988	0.0	1.02320496846502	1.19558417513933	1.03847951227093	1.24263333492532	1.95968132244555	1.10685175724714	1.83298612437817	8.01085173229034	5.15813585393896	2.2915510466084	1.5889484133142	0.0	1.32197944756528	0.0	1.9380244359844	1.20455646284217	4.10929120776009	4.1268588148006	3.63325112893177	2.20190597724934	2.97844377454578	1.50800661564377	1.21522591318888	1.09850720062197	0.0	6.39337170741818	6.73108124606761	3.0557655207303	1.2650198076586	9.57346226229618	2.37204972829881	1.24895175718124	2.58065416128042	1.9519052710009	1.56056172891213	1.46265134737001	1.33941913971416	4.13467494197379	1.02804785521571	11.983664924732	1.35535469566271	0.0	1.06713710842696	1.92414835897529	1.31331897656824	1.20720598762986	2.49681165696698	5.19199197756513	3.27529065165956	5.04762420581116	2.66477214452278	1.05709612665231	1.04961902979192	1.09317951365108	1.38860077981317	2.66563903418454	4.41553191562396	0.0	1.00376790269863	0.0	4.39449659861615	6.45570714414224	3.70976536629389	3.87016093386879	0.0	1.17784206219414	4.5676878022714	5.69698682599994	1.75922614921415	8.93185148731822	8.82394991600185	4.20319313429494	1.33917887721135	0.0	1.5333063103766	0.0	0.0	1.65315675829722	1.14157701378439	1.35918365035471	1.40276184686229	1.02841877017918	1.11769494626761	1.25769851520195	0.0	0.0	5.9248350824743	2.27534610169909	3.67619796584072	1.35570870142167	3.04677494020825	21.9472583953179	3.13328767218823	2.53187821960268	1.45537670098512	1.05080185777035	1.74239433004331	1.83886551566837	1.19673033619157	6.59876751476097	1.125440965777	1.35835685259888	1.39692664927865	0.0	14.2513395108027	2.30708353942067	2.97972496565049	4.87440751236761	4.67135122066715	1.23855403714523	1.98488361640317	3.43436432535575	1.01537903192436	0.0	0.0	1.1033096645529	1.14370289451971	11.5251233165602	1.43673307135693	12.8485313574511	20.6331897600513	1.28952417954863	1.38042589901925	1.2823692080557	4.14849995625801	0.0	0.0	1.05623847019062	1.03606267751224	0.0	0.0	1.05708776676157	1.13638949794199	1.43429133426842	1.89843147200574	1.11664771068465	1.27008518282156	1.29084387147881	3.89063732290989	4.13495554753047	2.45109385604361	5.26521081354412	3.97121058557605	1.90346679107247	2.16531237268136	5.50229145147684	2.36000065456976	1.9548570420456	3.50720767905641	1.5290619524629	1.89872913744201	3.99988754359761	3.9598644792303	1.40239005631284	3.8741994851578	1.23559103145371	2.70593760880906	0.0	1.30738841845189	1.6886256816586	2.89922251088432	1.15216025687572	1.35708334916965	5.94365390996866	4.4636110596598	3.14759581454893	4.94734430520251	0.0	0.0	1.44991491082021	1.15817395343624	0.0	0.0	1.30091672761136	3.36099183956375	0.0	0.0	1.86569701942034	1.1486473839204	2.30592067654552	3.41531497815579	1.02557384636471	0.0	1.73460832271995	4.44101502339878	10.5192207243541	0.0	1.37666746814814	1.70490401502753	1.18914050603769	3.12235056786092	1.52916650507757	2.65864110967791	1.04001117960948	1.05167998365389	5.37557695471025	6.1736066670133	5.15844328110358	1.07475030702807	2.69697489468644	7.32440272333505	1.66009277655484	1.22516829302018	4.41611634498567	3.55084008084616	1.61287853647779	1.33288473323901	4.5143585665323	3.01395241331934	0.0	0.0	0.0	1.71333463057557	1.10689769181807	8.37697509359893	2.30100193190617	1.88092177611904	0.0	1.40120654335621	10.6943725353723	1.81144317966417	0.0	2.09648013365635	1.33526349127918	5.79327669779294	1.22405631117324	4.33325447564891	2.00917822333757	1.64784202564419	1.3903402992936	1.94660285791654	1.20464510967185	3.10169249167816	2.7491299277531	4.8479670147153	3.32823261371477	3.87232756482287	11.5364792046928	1.10165336054796	0.0	4.23852914112114	2.53170400149671	1.48528561480146	1.12751525164128	4.97462890250244	0.0	1.45568880980468	3.8192821606496	7.14440685795784	1.71325391062924	2.73656216287297	0.0	2.53270140251052	0.0	2.92492511284087	6.14048119412915	10.8689468764405	1.30617568190104	1.13157165373809	1.08103508591641	4.55110376514997	1.39543772188614	3.32909627275134	2.1607294277319	1.66169957617414	3.3822855841174	1.20443089563048	2.08999828850534	1.64663561618815	2.51377401535345	2.89907505172681	1.56192226606844	8.94591718315181	1.13072465391287	2.20887277226124	3.48570814136312	4.72911003333154	1.71162492874642	1.05020206106796	1.68069774954334	3.62253421060966	6.05524010319424	5.8814103110801	5.18421198948125	4.40004563340311	2.69138727851699	2.93520327577462	1.00012330759169	0.0	1.04082787520028	0.0	0.0	5.21250068662501	3.03197913787012	1.14671257740163	4.00546830436199	1.14861116312492	8.79318995370875	8.78296298645046	7.69817491470805	5.09238360757765	1.25926015306667	2.25901924223957	4.198638938079	1.35880139251901	3.69185522839768	1.90296166115084	1.72898024327979	1.7138362615371	1.12427938018612	3.18293559396746	1.20648157993424	0.0	11.508505294092	1.56568112840782	3.64893118202024	4.4248354425	1.48076131224947	1.60275966385571	1.31561315151359	1.15467161437799	10.2502755347702	2.07716955819628	3.37365775998386	9.7428956779944	19.8564220307924	4.64843013367041	0.0	5.57110563557095	2.74704993964355	3.67712917148836	1.56646624301257	5.30825439578636	1.04010632314105	3.08439556660091	1.52113272657837	1.07882913621111	1.58285635741085	1.06637404779816	1.10691152270327	0.0	0.0	0.0	0.0	1.01394834225728	0.0	0.0	0.0	2.45915720289282	0.0	0.0	2.56985311954746	2.53896270056927	2.42763007225185	3.31137720980694	3.49229431602255	2.17405441302262	3.54036356906325	1.54738664485213	1.07089536818266	1.2116203317544	1.60519152340625	2.73153420860219	2.19461188529534	3.02796436323793	2.38743422750053	1.04908797187273	1.59602624673753	1.6762733545825	1.01173037583523	8.80487536607145	1.02090141233814	16.0698524989564	2.85075090070233	1.04955535406648	2.36009236696882	1.3101205732993	3.59491013762089	1.38419495286253	4.33618827463782	6.40998677938977	3.60000780423954	4.78062094764324	5.04857017685336	2.71563184388789	2.16029978284463	5.30581841861988	1.00210960694279	1.87346438417555	1.94463538759206	4.10816430985876	2.59298414384296	2.64332382654358	8.09991785812026	3.02151166537191	18.8194659989259	3.21405472840986	7.66520825870315	4.08587445813964	15.983607270853	15.4606271718263	3.51050280192279	2.99260229706191	2.77344896313118	2.363406536211	2.29543556461969	2.81561179285323	1.68622240790128	2.97252444525809	2.13280908967164	1.15097370177041	2.49362548079001	2.53669487409827	2.53857515934564	1.14600346546517	2.04137149665942	3.97794902592174	1.17697409082797	1.51404291810526	1.93762646141013	2.36151450638858	2.26792603920742	2.42945160497344	1.6350891521526	2.285394853175	3.64251757255506	0.0	1.95043465125776	1.95269431686457	1.15990634687897	1.14815361527623	1.63159800735547	0.0	0.0	1.12947848487238	3.17131472382234	2.71265631144912	1.23333814453101	1.31606164067496	1.57143357780248	5.88370362389581	9.02309948135061	1.27326510919067	5.76147601617593	4.2478185445944	1.41062057329813	2.0440620909973	4.50748889559089	6.35108678814627	0.0	1.29667946291641	2.0355971823622	0.0	2.18416468907652	3.63949118270658	6.060614130803	2.48855556198973	6.00123825842576	3.92805197268481	1.08826150827861	0.0	16.593723693351	19.5024131861923	1.15771499259348	1.12416092009777	3.46777471756971	8.33251052148003	0.0	0.0	1.05783018372198	1.09682820089156	1.40745386756001	0.0	2.7417984555705	3.70293701228386	1.92085898623918	4.45457723131329	3.57507265278005	14.2884291524899	1.8489316215803	1.13391391411522	0.0	1.01399683514918	1.00266697561488	1.29551199740009	1.22874787626861	1.180944975217	4.28723002924879	2.72117578005479	1.89415538741285	1.2935474841772	0.0	0.0	1.016237015396	0.0	1.06733977908238	1.73348159776053	1.35435245621307	0.0	0.0	1.2919680430919	0.0	1.22927939089621	1.64108397361606	3.21350736825638	1.13774641096083	1.1657541274913	1.47589845480854	1.11163300994776	1.26707059848733	1.07710099931654	6.64535163958142	1.43484436819098	1.37923770952334	4.0262712053751	8.42513514732701	23.2350122236165	20.4186198509835	1.0939465644282	0.0	1.20651180666732	0.0	1.19276350476464	0.0	1.15417795701625	4.18243284578035	3.81247809732112	5.39720943460427	5.27203612831271	4.76827887619766	5.81543728231877	0.0	0.0	2.69494287424582	1.2261382603695	3.12332143835954	1.45065428417963	1.50887876886964	1.03690595700241	1.79685039471093	3.20107243155373	1.49362303889888	1.41252699008565	5.50663076038424	1.14423808577464	2.9526066380784	7.21320038813785	11.8709379673446	3.96560561996836	3.46027357372267	6.87763015642651	2.79693661819666	2.92198411288429	4.54682213652101	3.57433288323525	4.676587835336	5.9598178805949	7.7257547931555	4.41231801112393	5.67192664783734	3.98201658258953	2.571479335282	5.96038760884603	2.84212759151297	3.2945830598156	3.83538126703026	5.11840752441171	5.52575429006239	5.59497610437501	5.51538617425753	6.52129278777362	4.9860640609595	5.21096336506977	5.70763044002072	3.07323494471275	3.41359702826795	3.50218850577257	1.63519122487162	6.37346055954309	2.43248223348687	3.10801717995814	3.07340045410674	2.64947397080397	2.91955653199877	2.55831848113371	7.26089860917701	6.87363767851823	7.55589650878061	5.50903933521854	15.3219081735659	6.18333465764859	19.2164271893968	12.3507953840599	8.21267472063247	5.54182700944892	6.959761083768	4.13706993363837	3.18784044196	1.64429904240663	0.0	1.00395300141604	2.88086161795237	4.27008223494612	7.51283730160073	1.02664569830301	1.52031433460485	1.78151392243935	4.97259293394169	4.84847859199445	2.68766049074555	2.70019464783481	3.15692009078181	1.5113695615464	7.4239944032882	1.78616112548695	1.00991044373983	1.34611084367699	2.210481019322	1.47634942880622	1.78864057490125	0.0	1.8729207302715	5.00220971929291	3.73325336284703	7.15907071635051	6.49949480016006	4.42988181961927	1.6804910881681	4.29632028983158	2.51184880188058	2.4650728616693	4.68739626826862	1.7245672224662	2.72726558372528	3.99480895858178	1.43183614673329	1.09031846627128	2.66542562960857	3.46952386571878	8.68414378683446	0.0	0.0	5.0916198438086	0.0	1.65543778096027	3.19202839779399	1.11003777752873	0.0	1.02356751888498	1.22640130160071	1.6396202383083	1.25053783742028	0.0	2.56515115561638	1.96268650069694	4.48289649937518	1.86059694022988	1.59544878836894	1.81894180739604	7.73415222061402	1.13794847181503	1.08961110905825	2.11074339858452	6.76626981133293	1.14956640013676	4.5998341085712	1.03900600611441	1.14184466660794	6.34611765402173	1.19566280603813	1.37008596798743	2.76077632800866	4.92095087724788	5.83951580599036	4.52101290322517	1.20227908621076	5.68785983055672	2.96681747247911	3.74727290429235	3.4264455491555	1.08834523019604	3.0476520052686	6.78228229779514	0.0	1.65799392069259	2.58210836212978	5.47593051105606	1.15184992782995	3.31557781755059	5.76946442124555	1.64310383038452	2.15188048996566	1.02983388392942	1.50146070902151	0.0	7.19526947618057	6.27565963021199	5.35351721539393	4.63857253820949	1.18267353229355	4.6868690025783	2.94993883124393	1.33979691671884	1.26175521748295	0.0	1.20261120674197	0.0	0.0	3.59997527708443	1.58080374464709	0.0	6.48847182185477	1.00447205816134	6.2070882519754	1.07297615309404	1.52737354854295	1.68555718253898	3.93160563840982	1.45425559110066	1.29414959027209	3.38270150125455	1.14382306041502	0.0	1.10558032702743	1.64792041680988	1.32831542327436	2.74762628981064	1.70738133788551	1.03060044183802	1.10576942192102	0.0	1.00775730301359	1.80377011042675	1.1691392080452	12.6356918355436	3.27439382772486	11.1564703189088	1.90353034857697	1.2813031709666	1.2028277419262	2.52301346131723	1.76996030515121	7.33160778288646	5.61468410915479	2.19997635525284	1.49992256394254	11.7542701205249	2.09065089473431	1.29014419800953	16.3042716007896	1.83094748819366	4.85573520031304	6.8096680841285	0.0	1.57671547329668	4.07772896003127	2.88509458412566	1.43686775912651	0.0	3.75450912606465	4.63671654025069	3.40735437678232	0.0	1.07064437612715	0.0	0.0	4.02568691503774	4.69688820563528	1.11911937173691	1.21655605438206	4.88965285850421	1.518101463158	1.08905429756381	3.62606700501402	1.32571570899505	1.15556658913892	5.29197068660192	1.23163757060776	3.79217278349624	5.16585036044392	3.47494476861521	4.97366811619499	5.08706216678085	4.89563435620563	4.27180752686242	0.0	4.14300386902931	1.33758021077992	3.70150816402842	1.53584325480896	5.87794690683777	1.21695649060604	2.35779543433181	1.96469134509969	1.24208470228759	4.48928235216354	0.0	1.08884653229904	2.62549223877145	1.25068109584339	1.01586108218377	1.37004997997752	1.90789805267667	3.33590182303881	1.09917209311281	1.3985817805846	7.29259162646829	1.79103063370295	4.48827383071058	5.07816078400077	5.68860657653829	3.67836744997939	1.4584019121904	6.31908693152471	4.08355721227853	1.67076583801959	1.34627090284633	1.26443314295458	0.0	1.05335231950793	4.01461861101487	1.51588711881102	0.0	5.15655730301093	1.46887410068585	3.675799231451	0.0	0.0	1.40289929318722	0.0	1.08184204217712	1.14838694263168	1.09752184749212	0.0	0.0	0.0	0.0	1.41082906864344	2.37132758100787	1.57780844340129	0.0	0.0	0.0	0.0	0.0	1.62062416684329	1.4162333596416	1.10978633808727	0.0	2.81625004362613	2.97570966245759	1.20515387927698	1.94799937263452	3.14836848276547	1.57697457719931	2.58281729252667	1.4510332887068	0.0	1.17816095834862	4.64488820367967	4.68894329119568	3.69613668247445	7.96762404640115	4.69697641476032	16.8359752710848	1.94486772430922	1.29578019474933	3.95348043458997	5.4000302856811	5.5380457283119	9.78929680519855	17.8168188606053	2.30502774738159	6.86666946684276	3.36517110179924	3.04376981394468	6.76419780902329	5.73907017815297	8.49665241252457	5.61721300503052	0.0	0.0	1.10907245160492	0.0	1.29002314428408	1.39047241336551	1.35458546150863	1.19080866714919	1.30217851570822	1.18152891692135	1.16644952144858	1.14127309453045	1.11735370075032	1.87585129508958	1.21326464478143	2.02223189208434	1.3887291580692	0.0	0.0	2.80879721242222	3.73801326320298	3.03874835806421	1.76637348249509	3.10162887125672	4.23286428599523	3.0475663305942	3.39048149212861	7.56340129288911	5.19989783933806	4.50248577031045	2.35917060389855	2.6242409219989	1.10354883414323	1.62914235120352	1.46592708193186	1.50581619243458	2.69775757588505	1.01407338744478	4.15669435138327	4.37670505743248	4.30826657923895	0.0	1.61608243231225	1.83359884827906	1.83554853031995	0.0	2.97777555589408	4.36076032657354	7.22677420107056	1.05666731886133	2.90249945248766	2.68364689739358	2.64097825487233	6.66410460863182	4.17736564756926	12.577337446816	6.12894946474388	1.10737810455173	0.0	8.70388394889505	15.0699673489513	3.21196634318172	2.92185314081884	1.24022293690661	2.8185872386585	1.5099089933111	1.09730647549844	1.27249406017177	2.84302364262683	7.64504323871866	12.2075111557046	2.0248190712577	1.96339641176715	1.17623802880195	2.32382202446757	0.0	5.62900711487172	3.71039519095609	0.0	16.6727624789877	1.07709679857189	3.03196199383676	0.0	1.36499956760978	3.68786077735494	1.57023528061998	1.08872073675978	3.62434322094637	2.06433654147217	2.18298235910135	1.17817867778406	2.22679029310034	0.0	5.62143789465052	1.35100440859142	6.73076245817926	6.21931449956771	4.06293947367672	6.75795974681802	1.14756712130103	3.64136526856539	1.23809595145753	1.60525545358309	18.5247114504162	0.0	3.58177999885356	1.82416363907086	3.1406323022989	5.42763375915159	4.44973405025911	2.91107056518559	3.0418705066684	2.41246860029802	1.34030328257291	0.0	2.83158640023118	3.858116130333	0.0	2.38011695784135	2.24640887165359	1.15520901987203	2.50856790502087	2.13860439029645	2.14614826364893	4.8010700953921	0.0	1.09689294804798	1.40689473367339	1.4363197534704	3.22559485349027	5.77808824140396	9.45926029716686	2.02079433466922	2.09230256584858	2.92178145738767	1.23857338191033	3.69582120441674	1.48326442551241	2.23328395061728	2.51180375412557	3.8210377639211	6.67494280878114	1.12559282365941	0.0	1.34610032700202	1.31070247197882	2.72014637932167	1.52360128112667	1.1151138948896	1.19458680324342	0.0	1.05351995252896	1.42720965616267	1.3554537596404	1.02703955600432	1.02466063705915	2.6528146119409	1.20155705740178	1.18237578623654	1.03360927582138	3.78192115433184	0.0	5.38211675124839	2.42246561615448	1.85961575126528	0.0	3.34121829286629	1.01359438425082	1.17652880102999	1.05546528233946	0.0	1.78557941023612	2.3722309006686	1.37840162293612	5.2964510332073	1.74847779453908	0.0	4.57420901518067	1.46881539519605	2.09002779941952	0.0	12.2994949407407	2.14505646796504	4.26938586516318	4.41753598068944	1.40382570737131	2.8650803038988	0.0	0.0	1.03025881607387	0.0	1.96048211886333	4.74458636481889	1.38296795020867	2.2276046781478	1.24386489325602	0.0	2.03123269945534	2.32625439212677	1.04281810888787	1.62048035963997	5.05438830675319	13.933735733313	2.48350079916381	3.98043753258369	1.20486405647596	1.45202107015882	1.31245891249338	5.23838746356806	1.53624867655807	1.33041504745673	1.12320309040568	3.66245608952109	1.40001899030667	4.73358282296851	3.62036143605131	1.0382081538612	0.0	5.21250471774789	3.36590424165805	11.2310351655571	2.14411031934689	1.58937022808184	3.25651520079427	1.34408726054834	1.11440156717507	1.42470681079405	1.17116314783422	2.2116146092414	0.0	6.45652343490919	1.20820501608947	1.27040323414102	2.7397698812569	2.24950707235357	0.0	1.01538092926801	1.36888725377222	1.70820290445022	2.99450071078479	12.6334830115741	1.3884375950457	1.58395057883126	3.19201664147385	1.73932674074638	1.49065144385741	1.6855499741014	7.54076935653699	4.20344688262325	1.1203410708547	1.06821742159438	1.09102529229688	1.22756731844253	0.0	0.0	4.44320691865854	3.5587170089156	1.79565432385494	1.5403292202451	3.30002131289411	3.86179554251027	8.02882058363462	4.99684603246604	1.58031592220331	1.10343619281828	0.0	1.22566934340766	3.83287795520226	6.40556631512563	1.24257358973756	3.11629730728054	1.09812389943281	1.19524944264112	1.13600012234776	1.02003479454291	1.38665058491119	1.04013885293593	1.02229383528891	1.21183126668558	6.00214659586231	1.16439536672922	1.91540334177754	3.8789470751718	1.07602239139189	4.01892973993704	0.0	1.56945617634167	2.40275349011989	1.02781166742068	2.68646009004189	2.9856794921648	3.23911173864296	2.55101389711053	1.14112143277828	6.18585766444187	1.11907395058014	1.31855670250332	1.03236247338225	1.01951685979264	0.0	0.0	1.00765520651277	0.0	2.13886862875939	2.94258027168839	1.5019606034739	3.86936347706537	1.00072424924185	1.01335165405347	0.0	2.31360212921203	2.2374128777972	2.0359292544924	0.0	6.52839086557551	3.74528236778416	4.71538311620868	3.40933029991479	4.15174689352034	1.15710037649715	1.02895909811092	1.95233125886054	1.41767163087736	1.60620721463075	1.42999463162167	1.38859764891983	3.83837599615108	1.74040952624795	1.78961487991122	1.70550294223027	0.0	1.65371168864085	1.58641087929784	3.17468610831097	3.14433690360516	0.0	0.0	1.51146286062752	0.0	0.0	0.0	3.76046124843876	0.0	1.52113360536814	2.14314711344487	0.0	2.92259117444076	3.93430444596881	1.04485788749915	11.9352490367158	1.7665341080637	6.14662505191442	9.26237909772547	3.36344348323659	6.91196121600145	1.26278910142127	5.9302543524341	1.29124614060408	6.79755255992113	10.3082301207502	6.19000425897813	5.23855778477905	1.03088145454749	6.27556710104211	2.4995039706733	3.59299467194579	4.59053514790984	0.0	1.69687719650567	1.11954679159305	0.0	0.0	1.17925202189133	1.19002215509712	3.92519459281416	2.18429722531622	3.22209644416757	1.21584325545671	1.41360828122046	2.10898534194348	2.13490449314315	0.0	1.1233390404176	1.00561201314408	0.0	1.99424249391155	3.65962507752772	9.74547408495965	1.66160025117643	1.64971366211251	0.0	0.0	1.03978062969941	1.00432238336224	1.22693500005554	1.08199872086134	1.05368648137198	1.0966326021515	1.072460358179	1.06536782848671	1.30053505987199	1.10204096830531	3.1443147037521	8.52252286845011	0.0	2.99456117446046	14.4055678908172	1.51224511435945	4.1073512957755	0.0	3.80009759068412	2.73041765187068	0.0	1.03221496400356	0.0	0.0	1.31975087547407	1.43089691655591	1.0828142469803	2.87108749360133	2.18500641441483	1.57611365891314	1.86615241007247	3.45088183220983	7.99113916053857	2.57268167126479	1.30862276099543	4.21217092090966	1.0352102234345	1.13256667921623	2.24899030391952	1.67354498404302	3.2408531994092	3.17178682295244	2.11123832104694	1.13479047713755	2.40518428439483	2.00608070069094	1.9249396588297	1.75042259616508	2.14034986243293	2.51936346867887	0.0	1.67475836265645	1.22297288417689	1.31134323151618	2.20744451779775	1.47144018253964	6.51243569954472	2.08811819721262	2.96338080157313	1.24710621023642	1.049928770916	1.42183579183389	5.14063849502147	1.61168509654116	1.34921778091781	4.65209795008159	1.23421408930804	3.48142665215087	2.99098979016826	15.483383803602	1.84515063880911	1.58067039607687	1.63351096232041	1.7988986725862	1.01145677152228	1.81109463992782	1.46689615941495	0.0	2.44265684778384	7.45067682084483	3.38139851406771	1.08987538072359	1.0885896402325	4.77591515706904	4.38586148272226	1.5695403087458	7.44235654130977	2.08031384946471	0.0	1.1802510040078	1.37486864384811	4.42984772848476	6.92465966018878	4.03909279861331	2.57391776255221	1.46315663244063	3.00099387183088	4.18909094971927	0.0	5.29165105600724	2.77905510036336	1.44383230914234	1.00260109442858	0.0	0.0	1.06044222777618	0.0	0.0	4.68410535502038	2.69364183313876	2.90091659489829	1.7851038306389	9.48107725573928	5.3687035932447	3.81399265219183	4.28263290527165	2.61403078299978	0.0	1.28441545177425	1.24224368306602	2.28712908822938	7.99154169892193	2.21861178717032	2.39075352531045	2.93736041920252	3.4777135446086	1.01237366319863	1.020562808444	1.55076553409718	1.65828066588774	1.07588564535403	1.12541729114499	1.6391052447358	2.95278499648308	5.26675353806458	6.40438063213804	2.69318317566153	6.43202203542553	1.99519978199077	1.62448958057645	4.78161929624904	11.7697745149057	2.73866698683971	1.05001594409548	2.81536730417193	1.04658602536259	2.08172866042952	3.2132688407484	6.09983482509934	4.70362544075083	3.0261356209971	1.11919459060388	3.63756941782075	2.80350906931764	1.42646006535949	5.6933957763997	2.6679292927998	0.0	1.15578370241181	0.0	5.84820387847929	1.85948893729398	0.0	3.24436507294855	1.1437851822137	3.50125402049625	0.0	1.96600609163179	3.85286805339295	4.35743913006578	5.13811211063178	1.29723829730429	3.35894461570315	2.11731862072811	1.07513887328457	1.16314872752288	1.41396112525785	6.70041930474264	1.06807213083862	1.16986511416688	1.46911292308579	0.0	0.0	1.27703564553013	1.59460231928217	0.0	16.9137409210803	1.13573394415768	3.23937273902342	1.59338840913227	1.8644247119995	0.0	1.46731202022655	4.8723645837877	1.27026589308296	1.11830461075108	2.38835825669243	1.1212334398034	0.0	2.43865517837959	1.64744513323669	1.62954648635832	3.29236678818686	1.1257749696658	2.32332488021109	0.0	1.01806717617452	1.81015079214047	1.38308262287466	1.53622350455848	1.1946046379603	2.18477978658132	4.6411796894916	2.43831000419528	1.25277555490423	1.87884460179718	2.61620585245362	1.49592659872694	12.8468464864605	1.50654778077309	1.88817172456877	1.59554258391819	1.08580734784058	4.85360624368607	1.78069988328117	1.09709507608069	1.08678313000383	3.95316251272648	3.13534027006962	2.50028746130363	0.0	4.75372065568976	1.50827587475257	0.0	7.11216914885922	3.91896102005721	0.0	1.06742066252524	4.38552807100822	3.34816209593408	3.84523543459667	1.07203845990261	4.39056588602176	1.97204629318758	1.90652887487861	2.24427445022271	3.79448405079575	3.0166421800212	3.17047926874053	5.17036655208623	2.32791090489702	2.44150348564837	3.20849126921436	1.35347661094851	2.95362652770101	2.21433314983104	2.2487106100537	1.43703540959091	1.78373662430462	0.0	1.01204579995501	0.0	0.0	1.01760308280942	1.08521510225965	3.47220579900546	3.3294497256726	0.0	1.17449191623646	3.05817136222387	0.0	0.0	2.53414904267547	4.01108011238967	1.09709496816586	1.24857112007976	2.14882370665705	1.2602676897911	1.29779731158298	4.45190320736927	3.77949099186859	12.7108973805072	4.68281437419613	3.68294657639577	1.79656790336031	1.11873947301587	0.0	1.36954491103774	7.13657010065929	4.66748488826558	4.38787206834127	0.0	6.03805825520874	0.0	4.45079644113073	2.38717092453262	3.29853863976922	2.77622820378356	1.10698043099653	8.35560276640852	1.00992458566915	1.02974651730097	1.98326090049267	2.38587490431816	3.06237044279284	1.21205893275275	2.37556559155474	7.75853827153318	4.39331550706052	1.20538099722225	1.55486986836662	3.05440343525037	4.67539473893774	0.0	2.24261092334792	1.84698778599189	3.29716384485188	2.52244040160924	6.72537317061363	1.89268748844855	1.29321672490923	5.17252948764106	4.00694598283513	2.484085010596	1.25292094697934	1.21610416797303	1.68530604237365	2.31066295563752	2.02271970394085	5.54650979381663	3.46946300588296	2.88538406661058	5.17119261851918	6.67735386008461	2.48588094736442	3.33839741029344	7.05542079106821	3.81912083512773	2.23408130705807	1.0426825484575	1.66032258068979	5.3928805450512	9.65957932481465	5.24240321191528	8.9980564110811	5.66373605093226	5.47327295097054	4.91146627892511	7.43386708937167	13.0636278491492	7.3588704892767	6.37370691746143	19.0201718226619	5.56302032893018	6.89352857701896	3.68727876699362	8.89871043587616	2.7788479794098	5.36184934907036	3.83328902976257	15.9536764449641	8.30224406618943	6.21410450868253	5.8458877203769	4.20201764960201	5.49367008532246	7.61684665199228	7.95021854721682	3.57259446820467	6.36480334785377	3.23401328578234	2.1493457736857	5.09763648387362	5.4823341249312	5.9985053360256	5.69333403090459	6.00283480720426	7.36411452979418	6.57721767258324	7.15262677302048	2.75915578410325	5.36627184937334	3.59805081600596	2.03964231858923	0.0	3.28394871042784	14.6381687714955	6.38932127860207	18.1281635507671	5.42111897497688	4.89275025916847	14.6017719645765	9.13763314699536	4.74839343079966	6.60984459080317	6.18117202722087	6.56058761282954	5.66475825251248	7.6091530894499	2.44716588626047	4.1089737037865	4.50549004509391	6.15663720581319	5.35872883957807	4.0988838731504	2.27311216068641	2.57249847036541	4.00984975393102	6.08879374402768	14.3075361722912	13.192442303056	15.2737753925034	21.5561923526079	21.9582392929085	13.0229934300118	15.7285390220079	19.5127908061497	31.5471938800948	39.0439578620498	37.3620886450351	29.5876534631854	24.4299224833038	25.8223438301401	1.46292353779562	2.05086854261548	40.5626916053363	36.8436546674121	30.9860453421876	33.9111667848348	27.482975444168	25.2869715572772	17.3988496793327	3.73411833261123	21.9318054254929	5.57933307212431	1.12278825893757	1.37442460776744	2.47858786936054	3.50463582898468	1.53329940081304	1.46496390590632	2.15556097670227	3.91834860099878	7.95810084529593	1.15796420000689	2.00781284479666	6.27282500837424	1.20157188765244	1.55936584507052	0.0	0.0	2.6876692740136	6.59465465766469	2.27326275766943	1.25406717633263	4.06495825117215	2.231173042007	3.55778175900045	5.11919507493577	0.0	1.03042547728306	0.0	1.21932647141982	1.20232113603415	1.06455471379894	1.95205348504555	1.43998300803382	0.0	1.16448504178924	1.27079969040409	2.92316029100417	1.20453292164564	1.27993214174113	1.00252447116682	1.76453802881944	2.04220811759757	5.42822612955866	1.33631014683998	4.8098105194947	0.0	0.0	2.00309807056502	1.22399846737634	1.77331810464609	1.5511064638512	3.60565886614725	2.90695895057239	1.00252149997146	1.01726762260332	1.50862992643465	1.14894432855148	0.0	0.0	1.31392395102531	1.28769335952698	2.3976784397285	1.01701183577632	3.53998862531292	2.01975797453896	1.50848449644457	1.64762069736687	6.49527086110347	0.0	0.0	0.0	1.08043384286778	5.42306146075815	0.0	1.10642223942773	2.61111256029054	1.26260294638851	4.09527864455357	12.0285611785537	1.59758397550527	7.81503525106532	2.20798957983614	1.84219626091502	3.7121715542017	5.85580219474805	5.10689613285518	3.80274666328072	2.93578711300487	2.24157743649472	4.7760309073534	5.86320381399349	1.04706941613071	12.8342162164186	4.68137601284462	7.32527386672431	6.52145300520772	2.82074554563168	1.92144815877087	1.07632171031798	2.24787926755864	1.17113118851434	2.69799233054397	1.18177318829185	1.14171826961233	2.37974119000077	1.01583169779068	0.0	1.41268823081524	0.0	0.0	1.03730721854155	0.0	3.64113978071171	2.17307301548048	2.72195726517493	1.10936753171044	1.0670385486328	2.17524774695898	1.37321665660507	1.03920924878379	5.58950961146001	1.2194062868664	1.73400901320062	1.24862659115067	1.16151570535588	1.14036087375182	1.80787801119635	1.82867971947997	1.86672352879238	6.19353268582143	5.64451426797337	0.0	7.35043210748846	15.4649885718216	3.9610755452934	0.0	2.06960205180382	1.79451022159971	3.02261990373886	5.48597855676537	3.57661822765495	2.86439251296761	5.61018342331826	6.38126653548564	3.19263436379709	2.0182104129257	2.87118047902764	3.42076583267723	2.6617193129333	4.91699924217397	2.63910822329886	1.32272899024428	1.02457940887352	1.06320701285109	1.00041870424521	1.07928861734662	1.25121690934893	0.0	3.43738909548799	2.68116459219508	5.09582397827601	0.0	4.56832215709288	1.37566021623796	1.5428654677578	1.82102949061381	1.41856006262322	1.44242156494169	4.87846650188206	1.22942624141563	1.28518512028249	1.1149570220463	2.17460380453475	1.90497207465608	1.55360850411278	1.01609367868876	4.92877017654553	1.84129902365718	1.19625433241532	1.47265887580027	5.9992125360921	5.65252962112136	43.6889385775129	4.57207868544293	1.4950325907283	0.0	1.08400001839462	1.01343917637559	0.0	0.0	0.0	1.00203358109581	0.0	1.93212132877595	4.61095142196798	3.12624940063057	4.42328058644792	2.68633419746175	2.56200670634044	3.91136325498626	2.31279706730709	1.61375549368267	2.95831917865473	2.7173235989458	1.83558643072363	7.87264942808807	2.57024656525211	0.0	1.30660258736278	4.00943094869732	0.0	4.11620988112004	1.60710494951509	1.4013650852758	1.11286320371005	7.71031938142781	2.74383311700731	1.97022653736929	1.26581617042217	1.02935200143495	5.10377980984219	1.05368045884947	4.14903332149901	5.81575609608334	8.2278079576258	3.03660755257274	3.1479800491503	1.00283368787141	1.01294367639084	1.10162757605594	0.0	1.63023350054039	1.70400195434929	2.1082544515021	1.93947633243468	2.35055913225668	1.05679397091925	1.13311292044067	0.0	1.00600557648545	1.2358970157369	1.11103961043261	2.53870857816274	3.29826447558848	0.0	1.46053478260691	1.01858256319124	1.09939123990474	1.82128665082276	14.6594105842881	1.42234637409319	0.0	1.31466061322104	1.10534557774828	1.08280720023157	1.53518144101218	1.45758346485475	4.97650501975033	4.57651896290569	3.14283120933592	3.24823352144384	1.23124576541687	1.25830573220006	3.03897237986901	1.28765663954679	1.03900424579117	1.45344965712711	1.48419790144218	2.65314947608514	0.0	0.0	3.75941891296769	1.13491305760537	2.68070717472991	1.71446392791301	1.73828096545121	0.0	5.09931985156913	3.98448416397483	2.96481825854167	3.05158280596671	1.91290881276961	1.29692609056293	9.77914686614433	1.350992370893	1.52156487018241	4.30441028617033	12.632139239909	1.30625578009603	4.18513777343442	1.1572717858725	0.0	11.714543016871	13.1272095019422	1.59425590641363	4.22314486426559	2.87888063914715	4.23536896713215	2.21531033871577	5.19282767979108	1.16177224058542	0.0	0.0	1.17030267912461	1.06174510181593	1.27432867440117	0.0	2.21625811147457	0.0	5.2225843916604	1.80192722015773	1.80285710704237	2.53903435979291	0.0	1.23648606678091	0.0	0.0	1.11202086335121	1.00717858563027	3.15785486610607	2.51244267621819	1.00303344710015	1.35724392598564	1.18118615548314	5.48894506124283	1.24062434201469	4.97459055697356	5.94084358562031	2.18310224916145	1.00016837561325	4.22030696235115	1.90300800519275	1.97199693025332	0.0	1.27730062040265	0.0	1.18165169213448	4.89832222411342	2.31014387211946	1.94426900049401	1.50051451852857	1.60872051242689	3.08084964112207	7.05268234089301	2.75822187024231	3.25840791119273	2.0936969239816	1.64952407634155	1.25177357875633	2.09328715459509	12.4846367332225	1.01319137026391	3.30702450066016	3.83077528673972	2.92563968521647	0.0	0.0	1.33243109229846	0.0	12.967090418462	6.02014605759656	1.41995353280163	1.37759244307472	2.58007123311184	3.81959149335734	1.88762213957909	1.52478339713883	2.16412018636234	1.14143916575184	1.27069233769634	1.04124318027866	0.0	1.20161105672317	2.29352442897636	5.34754089080883	5.71898810567163	4.72965039488376	1.11829607908843	15.7950171254872	2.00352721667302	4.48244429611896	7.23821251614295	4.77613526799545	2.50558828499099	13.4449764178324	3.57647067790069	2.3160451444517	1.48727033350239	1.00379889366271	1.70662438972583	1.37229776489482	3.75459684836891	0.0	1.28506448118737	1.8919170122456	3.01912423167455	1.01053498447564	2.69589706532588	5.07432223598371	1.36584169354126	1.28674262018735	0.0	1.17318165576793	0.0	0.0	4.86728135112676	1.2566115487969	1.24338824130221	1.37682254104395	1.54897545481332	1.56398021636085	0.0	2.4456871555744	1.17365927639626	4.8293410539392	3.84917532466069	1.63222267085985	1.64653916451692	3.7697550083878	8.37535625745575	0.0	1.32014541292778	4.17174577907201	4.65384064632433	2.79608306238613	1.44612530973756	10.3220807039052	3.43136321149116	1.23100960204102	5.08624918824662	1.7027119174985	1.3376823780215	1.42932203419968	1.53469342033843	1.86882542201397	2.20764672472753	1.37629732144389	1.16978371235757	1.25329673659404	4.24168998472498	6.8029278077713	1.45712926093639	13.8335443586262	8.53058828816407	6.6862178919653	3.44190226938975	5.2645115191783	6.03492870109538	2.85510292644447	2.83718056611662	2.89745299681739	0.0	1.07231268504765	1.58485760126204	3.81952413809006	4.72642724812231	1.31711933990358	2.66627339602707	1.0480760152882	1.85522250398139	0.0	4.26054456613173	2.47007337488902	3.28071596920775	2.92057673137774	1.42692163807729	3.02530086457388	1.19171777867118	6.55376938011935	3.33562121513484	3.45316575461617	4.3254532652954	0.0	0.0	1.65913479166209	0.0	0.0	0.0	2.95502634815081	0.0	1.08592120222592	1.07902546938111	1.10767574090733	0.0	1.12979193412151	0.0	2.8484849760816	0.0	1.22368871512435	0.0	0.0	1.89957942209176	1.12515564038767	10.5388594792653	1.53173289447246	1.65586664140215	0.0	1.05602629820833	1.64861704100631	1.84807405618497	1.64287099439293	1.14852793997293	1.00561127761616	0.0	1.2674524206524	3.55179263829498	1.68657710484518	1.34033394327659	2.07229811651516	3.63326781255355	2.22382791202552	3.97450973879874	1.19314987683295	1.0897540373119	1.88643169489403	1.30087058444214	1.01057864877757	1.97329858294562	0.0	0.0	0.0	0.0	1.28616238724902	5.63930757827375	4.78285410316171	2.61866906711892	2.48966951371809	4.33299725027353	1.80852992342766	1.16693407428997	3.16155443614761	0.0	1.02424865032689	1.13340295131521	4.71738969837117	2.36388100000916	1.43083889522849	1.59259187220384	1.86682987191766	1.16645600377296	0.0	1.11785750937327	0.0	0.0	1.74270803194793	0.0	3.42565109202101	4.01036727141342	1.10083086061715	1.16786665913012	4.98868695223573	1.11448520441456	4.70533738517197	2.36870262077926	1.27235350790948	1.21378911547829	1.19814842726221	1.0212628472016	1.78509487193136	4.21377009647172	2.59869769199344	1.0069268891012	1.31039462983999	1.22375232148937	1.61991854316973	1.09066512765403	0.0	0.0	2.32153452860275	0.0	1.31781523950576	1.03194538718719	1.04593266092708	2.75708938562238	1.19665138936943	1.25445044699619	0.0	0.0	1.78637369296465	2.2312460290848	2.61870517985039	1.09805109910177	1.05487945808683	0.0	0.0	1.08035624203433	1.03717297796318	1.08880921884867	2.33581996932053	2.20569920578638	5.74911511542759	0.0	0.0	0.0	1.10076863954097	2.11455200594281	2.07432594611327	1.07060671484532	2.16914038854973	1.33223054056391	1.05742348149172	1.01527428664842	3.07416639896471	2.00276438928443	1.13015607931703	20.2616220424461	7.79854873981375	1.47693221167371	1.16794419681698	1.51183124241904	6.28150692419977	2.42016896789005	1.32791024685249	1.91312992813053	1.97557360821813	1.40515803125341	1.05445368766461	2.21386726869385	3.93070594719798	1.16720544322831	2.16150292943892	3.65044495743178	3.89013014762433	0.0	5.31095728409623	1.10425853504376	1.21722173696649	2.11564454436406	1.59810063624535	1.74094009520733	0.0	1.56402312551385	18.8441570914954	2.35179143749955	1.18355667300858	0.0	1.31188290817585	1.32021314237235	1.08537947632706	1.05697062213323	0.0	1.09548334075359	3.79328625381745	1.19812444951039	1.06804848830468	1.08669928327594	1.71483371925351	4.28332493494498	0.0	1.63464104950209	1.44377112433823	1.94524244045759	2.22864330902994	0.0	1.99017781939936	1.29419749265366	1.17981472747805	1.73627870517042	1.84592918000074	0.0	1.16165916014637	1.15963616867629	1.88613304200797	0.0	3.17372564376922	2.48903764824984	0.0	1.0136126550199	2.12324357422803	4.85018696315937	5.34837430718146	5.89145956620664	6.32431538454702	0.0	1.68498557770721	0.0	6.11029362186832	5.65552464323565	1.00404278148234	0.0	0.0	0.0	2.24468149485533	1.13758882346858	0.0	6.07424335058035	0.0	1.00418255506506	5.96579977733972	5.46853852402718	5.04813457217673	6.00018802937111	0.0	1.04793906890892	1.20044433190667	1.28246405959344	1.50872411009622	1.93306188644845	4.39170789001949	1.11041189402444	1.97882074023669	1.53049528722368	1.04013758757479	1.41211913535601	0.0	1.54291163135012	1.54488548966277	1.20274802381135	0.0	1.02757339887786	1.00028531312107	0.0	0.0	1.15880608309961	2.41608020625032	6.10912472598527	2.47011100485868	1.20227513149932	2.14986369290374	0.0	1.29301721046617	0.0	1.03599712252508	3.82022367560377	1.65801704842425	2.51313913198824	1.47626668087065	4.69973560321118	1.32792966084291	1.66424913514966	1.21124133441622	5.22976699407315	3.09414597117413	1.15850390449872	4.21107339599508	2.94500293522051	1.95125011502515	3.0451706857017	2.0090987471605	1.07045148069577	1.7130244570368	3.7503955344415	1.10047427748789	1.38712265657858	1.20458473255145	5.6602144439387	1.04186821605096	1.06382859891493	1.15736763924219	1.72953734384102	1.26757042504253	1.48382017140123	2.44818050597154	1.23400249655222	1.11080021230151	2.8576921285094	0.0	1.06006923057149	0.0	2.09030256962217	1.92401904075556	0.0	3.30750027075704	3.04830558307828	0.0	1.83071831433286	0.0	1.44824916537302	1.46672024735532	0.0	1.55229336863848	1.79482114816584	1.78699028815639	1.24523796374882	1.5866862156906	2.03287673909168	1.12881248196275	3.36800334927135	3.32685484122999	0.0	1.35147797983526	5.24947268604913	3.23518507005416	0.0	1.09458733176046	1.01174779155852	1.1170147938143	1.17427581288466	3.31474838057036	5.92803311599703	0.0	1.04929497416365	2.00522138857257	1.96433638169238	4.21496877403567	2.65306958593323	3.65473151315068	4.60989870222208	1.03566875555489	1.03849647399979	1.04730257401111	7.83391269519176	4.68856829400721	0.0	1.98851051855897	2.60748981447323	0.0	1.54108712096444	1.04024907603467	3.07728981134863	0.0	1.12655532812847	2.59273877371173	4.59274500236743	1.07829947560825	0.0	4.19214523676079	1.24072387744708	2.14627818050154	1.9410326704804	2.22993103033159	3.93124707982107	1.20693717445	2.0032598923772	1.46223538752435	2.94103335346186	0.0	2.11703012976784	1.30400379107873	4.69954046856425	1.33051280240639	1.19824401117435	0.0	0.0	0.0	1.79566197266396	0.0	1.13192963029378	3.86988094934631	1.05625758029505	0.0	9.27984238885367	1.45919195652035	0.0	1.81345984069912	1.52773628860032	1.19842191459946	1.26310244573731	1.00318875757695	3.06473393953175	1.408254657349	1.81965169508137	3.75920196292822	1.36153658093568	2.03915876974231	1.05589228057847	0.0	1.1062288661562	2.12021582096604	1.06540079726637	0.0	1.45896188570013	1.02095012492471	1.38309138604494	5.59052432660495	1.0220930963912	1.25804214367434	1.1810721682094	1.13201585669677	2.52285430131764	1.34792646209351	0.0	1.58469392751682	1.02073467804774	0.0	0.0	1.04034775468144	0.0	1.54725036741545	2.25214480226197	0.0	1.17178943557739	0.0	1.62406170224454	0.0	1.01637760559499	1.14749937516231	2.23463498713188	0.0	1.53833139247395	0.0	1.04318057166491	0.0	0.0	1.00235700722655	1.94694094187027	4.30392863777184	1.33342999223011	1.02523866544868	1.90157449962198	1.14531098515553	3.78762238380237	2.56368795625717	2.71413268463116	1.2291851604796	1.27513264125381	1.09752345466447	3.13634799338993	5.68217742411561	1.39132629967353	0.0	0.0	0.0	1.55816618190217	0.0	1.0238450152555	1.68924007691373	1.38665787827139	1.04342653318322	1.0026210658726	3.83497810818232	1.73530951885007	1.33979006283296	1.55762314403605	1.10726708269761	1.2608516373553	1.7164698347061	1.58033794130526	1.56793269379398	1.05523979730631	1.85914677771125	1.28291799762154	1.32631477613291	0.0	1.51887141080313	1.17646518140482	1.46592708482685	12.5142238949735	2.14078503318003	0.0	1.41301071278712	2.12258914094311	1.18358733926313	3.17811392636014	1.41662126213903	1.30533323164248	0.0	6.44425144725925	1.02518231743632	1.64426519799834	1.43127789519797	1.46809574032285	1.056213388368	0.0	0.0	1.41985049586826	4.28673770289266	1.24231813747805	2.96539428918653	1.80222687993401	3.2566003203672	2.84842430242702	3.18534128432807	1.87264808421272	4.07341908693577	7.84930029449157	1.99593428673267	1.22071211107427	1.80660595655642	1.01034176061286	1.11493728195532	1.02423559627675	0.0	0.0	0.0	1.78635347411378	5.85176575294597	6.39748956846298	1.44780494356042	4.00524241230512	1.19384225034193	1.15070739785575	2.23622841380111	0.0	1.51910034295116	2.78674267720138	1.34187139334395	1.20399481076427	1.1653854116231	1.03673454986924	1.17852253967497	0.0	2.48051282895711	3.11048169727369	1.29977019859318	2.5003751563307	2.01926334397272	1.27213586801102	0.0	1.02033951822599	0.0	1.26472357598295	1.43658118616844	4.00628240095539	3.38814826389553	2.73720093762277	1.12550666551125	1.85578055796725	1.12775484629755	1.18635517789343	1.61583674389407	1.71993847774808	3.0633273265874	1.28709988965577	1.00353159402813	0.0	2.854685330711	2.54671347514192	1.07468335811285	1.48854733450024	3.64268183563059	1.67977930514893	2.74396197854021	0.0	3.78691466797194	0.0	3.98827623028724	1.53003440412158	5.20334265340315	1.09393239200698	1.16157539566485	1.2201346402473	1.56338797884974	1.64845049682483	1.07986503781394	1.15409038222218	1.15292458118338	1.2428030097138	2.36255278095788	1.21760113162019	0.0	1.42837302223219	3.40674803400967	4.27979245487909	4.51889053330658	2.5981276077986	0.0	1.52098499437328	0.0	1.09002130536624	1.02799058746213	1.20109053405409	7.70337414483966	0.0	1.04422286593965	0.0	1.09921928769561	0.0	2.25491352394921	1.29838946482561	0.0	0.0	0.0	1.01287788651253	1.60837615539734	0.0	3.59999744355059	0.0	1.41893009902842	0.0	1.02194374414427	3.15735756260639	1.81105103552397	4.64578853336684	0.0	1.33800477261989	1.39585759806615	0.0	1.08715674844067	3.32574694106457	0.0	3.30938315619874	0.0	0.0	1.05428279855408	0.0	1.91445655419492	1.0413590734472	1.11311785880022	1.20873677549768	1.65345811560901	0.0	1.24331159832917	2.00029180727541	3.47898159058901	1.04662230914651	1.31060699108305	3.8653079172268	1.32482290121481	0.0	1.50335188757058	1.01462899621083	1.03877215430448	1.02249758878288	0.0	0.0	1.07377540107242	0.0	0.0	1.1416908287499	1.49940289131304	2.80267643978433	0.0	1.42471986506773	0.0	1.03840693226887	0.0	1.43755141999283	2.15721809712274	3.29508712070599	2.86460560033551	2.02441330498997	0.0	1.42713782835162	13.7975995271249	5.08856257593405	1.15595542183701	2.2340563281023	3.14391375095231	3.02492337084072	1.21600378386833	1.04986111132862	3.33645241756024	0.0	0.0	1.35494425411917	1.10395385135177	1.2479812529669	1.32184783124844	0.0	1.45674788963941	2.69935776164283	1.10306238110448	0.0	3.38708385114542	2.09074260626451	0.0	1.14569017901316	1.85881989304478	1.02598300352829	0.0	0.0	0.0	0.0	1.07627616665037	1.13666928194296	2.13400911478829	0.0	1.0928064943571	2.3896011135672	1.25858136827638	1.0224490292817	2.72923694716969	1.61897786725119	1.11893134197946	0.0	1.22700732950748	1.48565102040899	1.73147758718217	1.75702604838014	2.49189383931788	8.90141518670172	1.39581794848465	1.04300396089875	1.8828266047143	1.16825649636832	1.91939163962402	1.53112602493691	1.61501674671326	4.7015719751736	1.13646994489641	1.42593889447279	1.51319305827794	1.66534352512806	1.15636979945953	1.24938467036359	4.8824601283251	2.6302589919728	1.08617621800055	4.32931165999468	3.6038408104571	0.0	0.0	1.02340140414673	0.0	3.18218808871042	1.95013766662317	2.91012128990895	1.5371536712088	1.08224063810151	1.73490665852251	2.12150801624938	2.83663491237625	2.77130780544494	0.0	3.65035434096665	1.43191020108733	1.06690866875389	0.0	0.0	1.32772484140992	2.16154697013891	1.19899403523374	1.0754442509255	0.0	1.28728835187601	1.2407606160646	1.2837666368885	1.89606573641996	1.10920961280045	0.0	0.0	3.77894889372455	1.90525175887805	0.0	1.13384104242508	0.0	4.03295232763437	1.3144910267169	4.30408936435875	1.00111667988834	1.01694410351821	1.16193898646189	1.09156236967796	1.2339622897307	1.18728233372947	0.0	1.06816860342211	0.0	0.0	1.99867290139894	1.03091963907961	0.0	0.0	3.34354634269542	6.77253197068082	1.19226133328876	0.0	0.0	1.6686962012767	0.0	3.81631017963101	0.0	1.18171716491603	3.40159017035928	1.27615235527535	1.83172015151072	4.64448575910844	0.0	1.009824229034	1.0951856560865	0.0	1.22537816611359	1.00868022788611	0.0	1.11129430075411	0.0	1.23020195203616	7.49984855313195	1.83130864143764	1.23783310068914	2.55527585783743	2.56625019809975	0.0	6.45090472422708	1.01711018777488	1.14705190166892	1.554926377273	1.06617268552069	6.27248040376384	5.87750104656419	1.27137073638672	1.95542469654049	1.79491643565554	1.50631405771702	3.9546955352506	1.08736822993533	1.3061674761114	1.0184471051461	3.75812316466834	1.89779855871221	0.0	0.0	1.03539616072414	0.0	0.0	4.46762199054614	0.0	1.27379305604884	2.33245553320037	0.0	1.38583640060613	3.76861423988663	6.62454470303883	0.0	6.09547229526289	1.6417615833297	0.0	1.32198642463097	5.40359140683116	0.0	1.33351778655022	4.11328914219047	3.994182975933	0.0	1.13934806981267	1.50908810562726	1.07936252391562	0.0	2.83374667698893	1.0590156494408	1.03535702607712	0.0	0.0	3.12846117621758	0.0	3.43074001446256	1.71806327772545	3.11753250483192	1.13569886663438	1.40819521711239	2.63159062121499	5.28939155330717	1.04478884103922	1.08382862250667	1.09278003274439	2.86756287569572	4.26160430404224	0.0	1.03930893453182	1.22295122741696	0.0	2.04462324941955	0.0	4.48018568869876	1.24712873524201	1.79170287612677	1.64836607066815	0.0	1.51230741543422	3.19304443590562	2.01683109597421	3.86066057870898	1.8336650055751	0.0	9.62981715378325	1.16518880742117	1.11009046651003	1.01953740111077	1.00996382750591	1.14916337881908	0.0	3.53923363199383	10.5743111858605	5.33391714908675	1.22877151324659	1.97778820127748	1.6802883093919	5.58368421885728	3.81145356210896	2.18335992261136	0.0	0.0	1.06408799980819	0.0	0.0	1.35074831431604	1.03741519971377	1.29866751228883	4.89850650295921	1.0034954983521	1.0384619060164	1.12704282710771	1.97979489406719	4.26945889294496	1.01194440940765	1.77929766004367	2.31237087671874	1.19359909026968	1.60536803763886	1.00252579672337	2.03200418207978	1.06061982304655	1.20861799960174	1.25783350621123	6.08030721365552	1.59743317927123	0.0	1.12383853739896	4.55657145226979	0.0	0.0	3.97096521161195	0.0	1.21137422794731	1.8728006905381	1.90479773152334	1.93142949506455	3.86526521625892	3.63890050657141	1.05123430643619	0.0	0.0	3.1473153797486	0.0	0.0	1.32126607236254	7.25016739587932	3.27868961770342	6.53301273591516	7.77450433973181	0.0	0.0	0.0	0.0	1.01117573812054	0.0	3.11486236557542	0.0	0.0	0.0	1.57892050459936	1.27708444588684	0.0	1.05100177924407	1.49347295452329	1.10356233203393	1.46273075137049	1.09302908290587	1.50091762623767	3.54967678702741	2.58757202774599	0.0	3.79847142799171	1.04167335116893	1.69354628818309	0.0	1.01553852294616	0.0	1.8756498903611	3.34060639453868	1.4169676758246	4.29744039690024	1.38840725338184	2.11066746397368	2.49624552604697	3.00970287768712	2.01162309103891	0.0	1.15152736702613	1.00818270426981	1.01469554069345	0.0	1.2121526319503	5.74173032782023	1.07938736925102	1.3260694517627	1.18913586534889	1.37609582264653	2.89405664319165	1.20108988065572	2.08127244132286	1.45200976771	0.0	1.33500072181221	2.09488069360988	2.06727163042484	1.11116610860734	1.8439894527434	1.65459125809362	1.24445932395043	0.0	1.8395741140047	1.69417762309599	1.06545247059583	1.09236122510164	2.77224047262801	4.97401967133453	0.0	0.0	2.86743314275754	1.94702012557528	1.50393584477714	0.0	0.0	1.01755028696356	1.01798505198183	0.0	1.78448009031693	1.24132414137077	1.1228707931179	1.25443508013303	11.3758702482162	2.6467726345207	1.11138646740651	6.95131707352912	0.0	0.0	1.01093242470768	3.51384548446539	1.30459989707378	1.79445873545343	7.04598636252548	1.9286403154485	2.32429453501625	1.00378263024722	0.0	1.16637605351156	1.40788142560044	2.02774841685316	1.08432600331027	1.11793015877409	1.14967929903739	11.8264040994008	1.71946152187473	1.05159785984354	1.27856537414721	1.01111028429808	0.0	0.0	2.27498335557489	0.0	0.0	1.12174292999408	1.22071229888726	1.22644093026871	1.48139215204273	1.97221486606261	5.46858555193166	1.82145600672253	0.0	3.58590421921221	4.59277121516251	1.33199535611803	2.65779748913388	3.28484983696708	1.90520896736336	1.23551016247112	2.25413235186336	2.25796643950877	1.45322868215151	3.11256883321977	1.22921767956169	1.8183866645516	6.0760412479858	1.01556139295889	1.07610532423705	0.0	1.04292067456333	1.04692602385689	1.13621082593374	0.0	0.0	1.31914599403718	1.51124044926286	1.26175564562858	1.1323418156465	0.0	1.90780772843397	3.29170815885605	2.18914484401915	2.20801609021649	0.0	2.9636748397538	1.13186477370898	0.0	0.0	2.26055895764626	2.28456899301909	1.12278043779585	2.48227587110664	3.23890768042119	2.11564524685309	0.0	1.8852664188593	0.0	2.33735491367506	3.10076301521186	2.05866732806483	1.08618054790301	10.8184589235909	0.0	2.20810699537074	1.00006273668681	0.0	1.09012109445344	1.0924646515448	0.0	1.31067940063414	1.32604231372145	1.27272536863545	3.97545646033631	1.3092195519405	1.00301780410227	1.24314075297866	4.49708868568267	1.10792194366583	2.8596656747301	0.0	2.04923826993454	0.0	14.176083913592	0.0	0.0	1.33492820953276	1.20434614574228	1.03832827760083	0.0	5.12411473462718	18.7890328263831	2.11779267093877	2.2642413663169	1.6202058911741	1.10322531006724	1.05116254582819	1.28963754474485	1.79710504766651	1.20032306973778	1.36311574367994	1.33312699796533	2.07956396343915	1.92553189095785	5.02183969417102	0.0	1.67147521531306	0.0	0.0	5.0093424810172	1.00763308731777	4.23519170854775	2.14250517983636	1.46012853764126	1.12662245859204	3.66518322680319	2.50881370969625	4.76797886672934	0.0	1.00076901626851	0.0	1.13096287553357	1.52636678391299	0.0	1.29175060937866	0.0	0.0	0.0	0.0	2.43901369479018	7.1203124582242	4.74095305275562	1.14847279059274	1.05415581528734	1.27032503175011	1.7240272854544	1.02891166790587	1.23973284069916	2.01167478911592	1.31135880732742	1.01746516888788	4.57244761450667	1.18624715595244	4.32171099349666	1.33238278266348	1.00726681576681	1.79206994694365	1.16458010837606	1.50060764496206	2.03473527259011	3.37185270521473	0.0	2.4467484902335	5.29176786930542	1.93164024653575	0.0	0.0	1.05020711089815	1.56841960810826	3.27175244656677	1.19122225927733	4.1750780329968	1.23547271143638	0.0	1.95947937692995	4.0186058773128	1.90700409648874	3.25549921154893	3.19145327858707	0.0	0.0	0.0	5.34363658788197	1.28279663449369	1.03495522208576	0.0	0.0	1.16506850576444	1.49343470867619	4.40880999367842	3.19696467033764	1.0752498732964	0.0	0.0	3.60870196892045	4.5097314532637	1.00154811707682	1.06511768050183	4.99889818144968	2.58943795693921	0.0	0.0	0.0	1.01114713821637	2.12598771767732	0.0	1.57458525074336	8.31940943531247	1.36377402573493	1.44301801968421	1.09464413856265	1.15966969286882	4.9607654297327	1.14894656388858	3.23500375209781	3.98862894269097	0.0	3.23026862664512	2.40815140447198	0.0	2.7927318855877	1.46079951264113	3.83293308052781	1.20827569082331	1.39385773734198	1.21393142496485	3.26921741110144	1.05507971160048	1.0580915137241	4.63324759332444	1.24023388946684	2.54382489043242	1.06134419618454	4.51411180948741	1.89444164928276	2.37723253565296	0.0	1.56782570338623	4.05257303186041	1.53876938710824	1.29999621508469	3.56900815849895	1.2024222213991	4.85193661009594	1.38395457024904	4.73170157808681	2.51277197059229	1.49575950067809	1.39495979288216	3.18073138922347	0.0	1.13846298578794	1.1464834821374	2.59981474967601	0.0	0.0	3.37202408501444	0.0	2.22971562445079	0.0	0.0	1.00496921851305	2.68668646586504	4.20066665931566	2.10199975962335	0.0	1.89705101350291	1.20769144984116	1.19931418751654	1.92065953901442	4.44771901402396	1.27692388458532	2.11798982001426	1.06497744637044	1.08246657881803	1.05531892717292	0.0	0.0	1.31243826442993	2.53433929276225	1.02128889160939	0.0	3.2284588495396	1.18643329303388	0.0	1.03701305495429	1.4090760536983	1.80255559607713	4.91850311069194	2.08825376431197	1.02149931754158	4.72422319146626	5.05254163171288	9.89404771913191	2.00956997998352	0.0	1.30932994010877	0.0	1.05800173050867	1.40788371583573	4.68359797423384	4.98382058449649	5.46692446938941	5.26735024748372	1.23451647907889	1.53429201500512	1.16304063320671	5.02599460101475	0.0	1.52853798544964	2.89278154069086	1.37310310828957	2.05129610063378	4.13828726710593	2.37734609957349	2.40236496718063	8.07801797873352	2.2390619328434	1.2447703564737	12.2662449643872	1.01790102295508	4.86969602879711	1.0087088182812	0.0	1.55638338322157	4.56309517601421	2.09016354717327	1.00114508242012	2.98809167923259	1.5127850268145	1.43220003063276	1.10735336619724	2.89170087366262	0.0	1.09165527859352	1.25812666758903	1.21602690485325	2.76337560167835	2.28601395702524	1.5796460783652	0.0	3.24445576460467	2.23022229958045	1.83029339824238	0.0	1.6652996162901	1.00119770052838	10.491571669809	3.7073015361284	2.3695583564622	1.3126915924113	2.4618984525853	0.0	4.8632097800829	1.08645771389618	1.21984778730314	10.6264035681341	4.0044775581875	1.36202224207186	1.64463246107913	1.36238446174713	1.64963225306925	1.98399778551749	4.84634050213043	1.33463451931912	3.33114498570388
T4:,20,min,after,stress	1.59437104773533	1.63880127531178	3.47871394045335	1.48405650827765	4.27207950947659	2.34409843740263	1.23488409784125	1.53799629490894	1.66380351388645	1.07112623747458	1.68661740725904	1.24224550842865	1.02519690702498	5.34540742140605	12.5887234326079	4.03690610930319	9.74790124868903	4.81359762757722	22.6252568769487	3.96294258950112	3.42287322745631	13.6304975524154	3.53076069566281	3.30762497741872	2.82041994777596	1.49275699600855	6.76215575272452	1.55295169774922	1.25742843329375	2.5916929942198	1.38146147566779	1.15218630316281	1.43012958880914	1.51828576488237	1.88780350797568	1.02885075764748	1.96867066729819	2.04606484317373	2.06615937608114	1.54999709375545	0.0	1.42456385263748	1.14915300930684	3.2462184841778	5.22302179302068	1.98075309743849	1.56644430277029	0.0	1.44506207230488	1.85088094967036	1.26157901013346	1.4429235998496	1.60488848391136	1.29828130029917	1.49523019057314	1.20307909040345	1.34822566791352	1.50945725223039	1.79838752108526	5.63666323041705	1.90682748281379	1.39556738683768	1.52339735448451	2.00659514129075	19.0914424104775	2.01735994229925	2.36614484895792	1.75782960519516	0.0	1.65770132587629	3.03736097034215	2.76667796140477	4.53207975791588	3.70626376500816	3.31420522324668	3.42471494259974	2.75215083402649	3.18595667593939	1.24182838493516	1.31774362776242	1.63568462356404	2.08115432345956	1.00338084183793	2.37756873278616	2.79201436586515	1.15139418683959	2.42078545239436	4.80962484958412	1.30472067893882	1.07405997242174	2.25697298010596	1.73612953247757	1.42934170883875	1.30569633826181	1.23462443622559	1.65811584260356	2.68575990618269	3.25042926350647	1.78041256192754	3.11937025838379	3.60102658350608	1.59845480413476	1.23897725542312	3.40892064125845	2.43968665616652	1.13103782820022	1.45268634917595	1.19068807899705	5.0155233449104	2.27453533624357	1.56712522313819	1.22047232176101	1.51803833819248	2.68230875935638	1.50006958215472	1.40222626045824	3.81820304626663	2.19362077393578	1.72267507804958	1.00701420335753	2.84285344187456	1.19779295399136	1.04463648597629	1.17702783418431	1.57689495703272	5.30682164043697	1.40415469977781	1.42855528126059	1.44820973878279	1.57238261720288	1.5725320745283	1.34440357797561	6.2748852603477	1.42302907465132	1.67560852661636	4.89664485371071	4.39991055752667	1.35594914207566	3.25978840480534	1.16428470883618	1.94468827433789	1.45854200926222	1.04691077060598	1.18144728329997	2.37206246776751	2.33291884937309	1.45260979977472	2.09244407017557	1.44153897657505	2.0090167526806	1.4657761665045	4.83495067885029	6.05532871447929	0.0	2.03854247389334	0.0	1.26750765494172	1.62116733046895	1.6961981284889	3.16245922970115	1.3661754851245	1.32894369867545	1.4830065778074	2.0015085385615	1.57327791924782	1.42753862639582	1.42556357637156	0.0	4.31027703669065	2.44240382961391	1.9743710902868	2.25813633828703	2.55632316793458	5.15124381708492	1.57360942872385	5.87551149819031	4.70795537899146	3.03424413639875	2.18797579082295	0.0	1.2310909928786	1.95051323242913	1.69769172152069	5.7930849744593	1.20836725511234	1.05435177891219	2.25033143356978	1.17874902006907	2.20841602000498	2.16876202078997	2.45287753467229	3.3481038373019	1.38808672335602	1.9066059090345	1.22494524513493	2.0735569151867	4.90931526184141	1.76429296965468	5.28154479108304	1.93313868410124	1.7063110433892	1.5811069414246	1.67776004462238	1.88661706347969	4.56900470256119	4.96277323357174	2.34814727149342	2.40849082190323	2.187747196278	1.11084673238942	3.55114430593258	1.65720632582793	1.32711197878008	1.43324067247494	1.12148300805815	1.83369634061238	1.21499144065241	1.42192003064247	1.05148724757155	1.37617336887241	1.17943639577082	1.14567114599709	5.74088941576788	8.77502473935172	3.22966509767176	2.36664122524947	5.62165956829587	5.59221756680786	2.64991926057173	6.05186225678919	4.71900795535869	1.62248052585097	1.28860904556976	2.9003052169893	2.0002575881257	2.67768244571873	3.51862762662372	9.43028363377421	3.32481104563193	1.86198120141649	1.59579615451132	1.11146866923151	4.75117360648455	1.82066776802017	1.6154440975335	4.37700335417354	1.2907743840312	1.75266869994913	1.90058822446667	1.82375006402147	5.7743436712206	1.27395314836285	1.29598029626312	2.02796723159702	2.84178624221769	3.83674655077834	1.44229597064242	1.06279182063457	1.57000782279036	1.68409728353848	3.30373037684142	3.31421715282876	4.89400408856782	14.492197932867	5.36711680124137	5.54403492854021	1.67178878816361	1.24307923081833	1.29023639388845	1.34065981888925	2.0249603576678	5.12682162404987	3.72218510860726	5.70530016335167	6.01326579840447	5.68960708298663	2.77916976780662	1.98169862922181	8.55196865230876	1.44635044062467	3.49163884343288	1.65207385273411	1.99890136569644	1.00289013933472	4.47349685223476	4.94323661645865	1.31911873108008	3.09395484071926	1.64950048154949	1.63901614871177	4.23539831996544	1.4716221998407	1.39132863615535	3.44602411945639	2.48894003795644	1.2026774706418	1.44773081850615	0.0	1.37142744543876	0.0	2.18998033748421	1.42522020850771	3.32216466303264	1.12507372702798	1.78412738112516	1.41338673794416	1.02383986513329	1.88311778550038	1.39972882804163	3.18617048875308	1.8191839763037	1.91596707243273	1.35420880742198	1.91321061545545	3.069056605686	1.82120296740256	4.44515076348808	1.37222982776374	1.10942054142287	1.3522486199855	3.24250191092014	5.23050294102576	1.17961891791396	1.96464192308082	1.42156527622337	1.2059629580879	3.74209664411734	1.5616901206351	1.40450928102423	3.12444446838655	2.12667607436548	2.28041526826716	1.42959960619001	2.47992638815605	2.49796031514219	2.28447964736617	1.69081805663852	0.0	1.51432302018198	8.73997454843795	1.53373441173984	6.50870514208234	4.22779036838963	1.87335479130141	1.64951264892061	1.82868200347816	1.3220366695108	2.1444835730704	3.63669688965326	3.80316638705349	3.03639434058361	4.28640695253251	1.2855442461473	1.81743678380203	2.67104821803341	1.21626229129311	2.02669135308492	1.67932402126942	1.76997950559146	3.51173037241001	3.78702205985115	6.65188424481049	2.85550863751103	1.11593867769728	1.48440600121801	1.18042452986059	1.51942732119672	1.75867255862167	1.86216631279103	2.11991793549744	1.70824742993899	2.41337659759824	5.91553361427702	7.72746577078601	5.36616826048856	4.55615784207465	5.38487383432129	2.37602224366293	5.30990566648675	1.46480620171826	2.99738885527672	7.39096146690406	4.03989118732143	1.59012033621421	1.10102880981357	3.89057148958771	2.08819725663043	1.6963935523904	2.93388166177369	3.07435394544335	1.7463148067453	2.90971982877694	4.04324162805381	2.94034763652969	1.84465742685463	1.23098675071604	1.21323868815943	3.51644493765729	5.50051473277838	8.29432438371429	4.91282362654616	1.52680140653262	3.4779666761916	1.19733600398833	1.34984757936731	1.77372317806897	4.42200216101197	5.5302783615094	1.5621453771964	2.07985475437878	1.1068935209487	9.57714915669292	5.93225743702074	1.86492670022296	1.47703739865671	1.49148563463648	2.70180047277996	2.77177141118433	5.14286222350229	1.77626865382124	2.44030057378839	1.80373380119662	1.42275173298377	1.06527743416248	2.88862890027086	5.98213055322244	5.74792736529823	2.20695253367807	1.98416606942108	1.28780879982352	4.35514870331137	4.22279289213132	1.147006827549	1.79164947126926	2.8700472317309	2.12145455179279	1.71969489235179	1.63368248287649	1.01056666831855	1.11452016128361	3.69650587411841	21.7561453275854	1.23107446915226	1.65917230226188	1.99888950287929	4.52288488836509	3.07307985450603	3.68372229575034	1.54966947488755	2.6817380753106	3.2870082571188	4.62974522933409	7.34163146395859	1.36802416698844	4.08214989776941	3.62433255637331	3.38781068985341	3.68503724219359	3.59908256519221	1.58689290980751	4.86382935382958	3.2213017616759	2.86092367879596	4.83040204072787	1.25134273092994	2.43954148029495	2.54617424572143	1.87426700484364	1.96967700162158	2.74798930347229	1.21546243333966	1.72241480355477	3.31780986992727	1.53714656770026	2.25876951842211	2.8750285723179	4.43869148365224	9.31779667669034	1.87378005170166	1.6579389192802	2.51300480861939	3.46701241890329	1.79685610518123	3.87954120350311	4.24466093279507	4.55959884838095	3.11054985488872	1.81770920098493	1.29055622973502	3.88740293483113	4.2408579044965	1.25076447347632	1.0327631451868	3.42338939295806	6.99539179934021	2.59149002294548	2.94868091438935	5.21573269606895	1.52598523644345	4.99659717062143	1.19615592306849	3.62519683824906	3.05939009906122	3.44129645087975	5.83441956411397	4.51994130568707	5.52561373128712	3.20324812856642	3.46812392920641	3.36884262177439	3.91622895807742	1.74644299530904	4.56733905275405	1.38236032625864	2.87721980339903	1.45229846458042	1.22498668450001	1.06968940281935	5.80157913085312	1.34007914715708	1.24744593752067	1.48750246912617	1.29566074074115	4.11516284140433	3.64624247409935	1.94122218853183	2.58290158804227	1.58207796917013	1.2443765946712	2.30398397463033	1.47147906822271	1.35781032624462	1.16753919940458	6.5820035429663	2.06201282394438	2.53573253271332	1.76468017767879	1.98599397567331	5.32372012963153	1.29783543947581	2.87535880715846	3.19577021259004	2.2047163361338	2.76538082658564	1.85495360511142	5.69621148220768	1.35075896682896	1.25522455624039	1.19950814471223	4.10910610188413	0.0	1.2729153676751	1.44008682368322	1.56616460148845	2.28114053544282	1.84055031238992	0.0	3.6161549244593	1.9922282631975	1.33985713782387	1.86922405218377	1.77065876622258	1.47253718156383	1.30497451020894	2.24147196822906	3.5371251492016	2.9713745644622	1.36684374225144	4.25665535019255	4.2776123220322	4.74488275614885	0.0	1.23562663166123	4.46095771868814	1.23418725600919	1.8454070507938	1.4568282128627	1.57740404454195	2.41258865041619	3.03875357107423	1.13107613955675	1.57295315740195	1.78162340693924	1.64441615312977	2.54697671290263	1.89718148246194	1.13858436311036	1.4417855546491	2.08875318840759	2.80502779785643	1.69218778091345	1.08731019253443	5.20787587511004	2.2666818605039	5.91384543435698	4.12208889287592	3.86070812953565	6.82895687030534	5.65631710584884	5.47810455863017	17.2476970462861	2.07212383737493	2.31025254229076	2.22825884832688	1.38408866903748	1.31317824836282	2.32831165655046	1.42407906203485	1.89793364227103	2.12120230718124	1.48106604433446	1.72215070078239	6.19448776111196	3.03517419674893	1.26110984683882	4.58076153412334	2.27509006504105	5.44426782212275	1.86627613784855	1.03320438998307	1.57203319288494	1.54876883393457	4.50862439475694	2.5623151738377	1.30419293700156	1.50962863283631	1.82014097141445	2.11569979606733	3.39359204197783	1.6551101528917	3.55599823937015	2.2526965769786	2.24174613134168	1.31394965260437	2.46311284690173	1.867131020754	1.56442228261162	1.1135628858056	0.0	1.72726762221713	1.23498040841506	8.80460878570633	1.24553864404382	1.39820104321955	1.54051631116004	1.25366667468009	1.74295229506074	1.38444444624847	4.17148215748829	1.75322177010582	1.7078908422342	1.8265142357023	2.58304958351218	1.74986455088878	2.01236152895066	0.0	4.57602177501037	1.46633150253766	0.0	1.02758556265025	1.21557673523414	1.5506436934001	1.8584726281366	1.48976647951035	1.56343462555022	1.13094158301342	0.0	1.1318348142457	11.6239681690355	1.82766935477423	12.4948042976147	5.29478963043711	4.13235668746553	4.21004072021608	1.10203852759213	3.94900570083776	1.01751404836251	6.26851174036643	4.3585357337598	1.54309475841221	1.25148189890549	1.37242133947526	1.30166845333238	3.96366767089232	1.66333679833537	1.92718341911881	1.46128012091802	1.33029285189317	1.32280544882877	1.86051874534445	1.71516992677951	3.29260787839789	1.27801957237535	1.83541425250069	1.279846538185	1.41556000682982	4.39887920146082	1.30907667412022	1.9075066798864	4.5297375491784	1.39822163521441	1.64507384638009	1.45307513286669	1.44564867832189	1.40962022040515	8.87790203981028	5.92318430778431	1.53338020615129	1.32497043182094	2.00437324327851	1.66201520590981	1.34845405318326	2.5447768506939	2.81340502249939	4.33403414940317	0.0	4.87548063845555	3.76128272391051	1.66513917951543	3.68659875110422	3.37368768482505	1.54779652418722	5.62928800149347	6.37945802134695	6.18803301106278	4.92281019510152	4.72665449112719	6.27777148428471	2.78331053046338	4.88768792912046	1.32204039463993	1.89702722249824	1.09473963495979	1.55764079331106	1.35472813242007	1.39839582170133	2.34127033606588	1.76815099278876	4.8813386746717	1.40185514758049	1.47533684756384	2.01735155348355	4.44551915779401	1.68430478446486	5.2372128636072	1.29935319182155	1.98787022845125	1.53180694974538	1.7964182362896	1.09432348692371	1.32432782078705	1.88199098624109	1.53274611741568	3.41665257648318	5.19706709508134	1.00431042230635	5.43475919174055	1.64765630294603	1.22178697663488	1.6574236599207	1.55333528947255	1.89638761539389	1.87832939165318	2.10442295412917	3.76926554377178	1.8788452805323	3.12352276065795	6.73103175047325	5.7618024248514	4.29548893255132	2.44119715299857	1.11772653612415	2.4879437600386	0.0	3.79212018993296	2.17314802584478	3.74063102724342	4.51675638876089	4.39351667055888	2.86834373362001	5.5520242015317	3.35387970593342	1.70903274162808	1.91512278817087	1.31927570788694	7.93738966591441	6.84047605257852	4.91119353425785	1.62970329816101	9.68053771364256	2.11077894136491	1.23828566704875	2.32353502297032	2.31205545674955	2.0575053668324	1.96966453091724	1.9587160964138	4.01359988553614	1.17409231912938	6.42498520713132	2.04336742405893	1.05021341665543	1.43623289502845	2.40036964934275	1.36631379024097	1.64866706843638	4.49645422464166	4.92579404964918	3.03870836993563	5.44120957454791	2.50838035655391	1.27796278619828	1.25649030568783	1.25104493200388	1.25522215031649	4.04075921366024	4.21836616620615	1.10070663098462	1.47216568090565	1.05676474953722	3.08697625526637	4.75837431371664	2.94480429469321	2.65960071763605	1.33607748254652	1.49562407946718	4.48796892820361	5.53270931229281	2.22479447235102	5.71849794240925	5.72978108246871	2.67617381749809	1.31651435420253	1.21607638417036	2.05741437935399	1.22206194987726	1.33649809754833	1.6612923018843	1.24540663804352	1.08552338511694	1.51786673252747	1.27730884658889	1.42590569178505	1.28412190549246	1.29674799351253	0.0	3.59291617160598	1.78406415502194	2.43120151856064	1.46236772324754	2.71101431458431	9.93371716046587	3.33459907399619	2.77676403350679	1.85486715143602	1.27363004549998	2.87947558359024	2.01368570132937	1.87866320892428	7.07088440323836	1.23015917056251	2.33202703892788	1.74486372060215	1.37751424132431	10.1885623486032	2.4338934006311	6.87250270377291	5.06472325748362	5.95456671668935	1.61730993378225	2.63704834448014	3.87071824941966	1.69414945507496	1.523042268506	1.66291957503228	1.75829754183403	1.53094504861262	14.9670374682208	2.33368086264329	7.82593087766994	17.4066670964177	1.66648340834973	1.8599736559657	1.53506153457002	4.71234359697377	1.04745323384399	1.31516810716254	1.18508708358464	1.29982307858948	1.21812121163316	1.1326812357004	1.70235741380061	1.31429091044877	1.58789620283445	2.18018375652899	1.4388148902832	1.60675285278005	1.01386761415123	5.36480507597854	5.35314645195701	2.2656982738258	4.44138024929828	4.06308945055766	1.92667540470865	2.9849574878633	4.96174650994666	3.07115575770881	2.15446728924617	4.27687333667711	1.9090649169784	2.0597676877152	4.62328595870733	4.5086066882821	1.81529179670674	4.35346997210294	1.58226522986635	2.68673580511557	1.06077547012563	1.91231650277365	2.05663475191419	2.77825202747471	1.77091305448619	1.61902609831586	5.49739214577734	4.94883747240169	2.4932436834288	5.63960701978303	1.14607154546439	1.77274887790413	2.15460603990735	1.91605819315171	1.15068578345338	0.0	1.74457854469736	4.64355207353866	1.02646108795583	1.21534680491917	2.30155233259564	1.11426581282883	2.62664933557307	3.49604540653428	1.40486723002154	1.10490020575735	2.47620730582455	4.89039804491141	7.63725320769696	1.13176178110591	1.63571772233653	2.75516700098979	1.65066498330865	4.11598118373316	1.88194021183688	3.43447125920992	1.40119830744653	1.45710877564575	5.30369195117853	6.40003256194232	5.65860466093238	1.60886091425442	3.02149657557713	5.70982506869769	1.78361766747079	1.96270978175644	6.95416591164134	3.26030426660709	1.5206554053841	1.6907780597158	4.39619385578635	3.13399265423705	1.21856545348409	1.20279582647901	1.52246614935322	1.80936972388664	1.06504435650911	10.3647902621857	2.66095354135208	2.34829786921059	1.15927307189402	2.02870461936662	13.9994730326571	1.46752704404404	1.36454904635502	2.93496257908651	1.89817164300132	5.68133468888397	1.53365392665149	4.44570549304624	2.61326998949954	2.31303439456466	1.93331073013252	2.79874194428364	1.51116134716939	3.79738736262611	3.38816168456087	4.66127195166764	4.10693733536756	4.35716358861474	4.32886327476948	1.23398360588257	1.02963981233772	4.12240690662354	3.97898987201189	2.67633564582403	1.59048929807139	5.16852026049844	1.12989063357798	1.85937472663972	3.81704932746973	6.11170661087443	1.79878408087767	1.45059193470406	0.0	1.45569972179218	0.0	4.03862597522213	6.46992565200236	13.3545476211305	1.43618894082622	1.42891276897281	1.57675159457364	4.68324046279062	1.5310420976685	3.57364686862344	2.30973775684037	1.99438753726499	3.25350182925404	1.33694399356506	2.28833452195584	2.13104835481903	2.51497116933833	3.62005504751607	1.54912976448718	7.03547331153469	1.43456548245182	2.66919528263316	4.0119326982383	4.73243600923933	2.11075238056316	1.29112676472369	1.82156083907935	3.88667739745998	6.08606873464415	5.71216210303316	4.91994021099223	5.37418655377187	4.06139777694188	2.95409755277819	1.3831251966539	1.54774181499557	1.44050895179053	1.28528731038846	1.29573341663278	5.19941778491219	3.7007906086241	1.69041987010948	3.01668284914948	1.02873405003099	4.08171741300364	3.57514543072477	4.06741977148837	3.10599369795414	2.3388670147321	2.39302433500028	5.05180242400028	1.47845296187489	4.47397940178115	1.80143660016257	1.20848314915845	2.35445075739384	2.21469712617192	3.02826304920565	1.64024349326329	1.40427563462712	11.196827085927	1.84245165447741	4.03622584486343	4.39329206700686	1.94202355795938	2.28138038133952	1.53533248616542	1.27412279748256	4.47200573157281	2.25653079491197	2.90062642467246	5.25855927820156	15.239946048984	4.49884450177308	0.0	5.73502868788101	2.99808720767918	3.61719021144983	2.32921972217359	5.18155951776112	1.58320045983346	4.04213559256676	1.73612649370554	1.46339411482571	1.77902183180169	1.57335612450815	1.31387388183287	1.10303031229527	1.45120382667604	1.1507784747827	1.30036205391476	1.37186036841809	1.20840478501973	1.29955250971595	1.05371279486843	2.22559608801032	1.09051299228563	1.25249390240496	3.87458087750497	3.15519835108299	2.5819713531645	3.87898688823238	3.30829515712194	2.11966038327732	4.75159571691702	2.05750232003702	1.32650756915908	1.68395039896756	2.03410680233342	3.04619359082153	2.77882823402055	4.04617735359293	2.8404330252745	1.4299117325905	2.00539668444505	2.07407017860184	1.45324890287846	8.73341202036707	1.65841035574233	16.3247546963328	3.26282240671839	1.35942597563202	2.76848175822162	2.15870795028631	5.4645744536264	1.60739526646681	4.88606226291498	9.36974036941583	3.16623016521755	4.98614316366099	5.18351679434535	3.16158944613075	3.67918249820887	3.67230095246287	1.26449649600748	2.21356285659375	2.12522181954318	4.66519724937266	2.33759298558914	2.7023307552779	5.16248574671043	4.28877593946483	19.8754226925274	3.71693335813564	6.36057354065585	5.06403262599781	13.3740439409606	8.86261469157539	4.34814346022764	3.8258462818183	2.6943982516353	1.77211540750855	2.44326584083585	4.26360406030252	2.14834804395205	3.55279756707741	2.40435302118444	1.70793597314641	4.08204229763438	2.99209955457805	2.81028726990427	1.57436139008227	2.07805183744143	4.52492992137975	1.02470564447913	1.99437966715555	2.09372119684928	2.72579859527413	1.64945650915696	3.33486789482096	2.42735601386201	3.36387233982277	4.22200873113839	1.34446819099634	2.24083883976588	2.2925176200972	1.74365942773834	1.84518181800494	2.34275965103266	1.04484112057154	0.0	1.471118749461	2.52676455338341	2.43523852384693	1.75957974424431	1.75288111010936	2.22295926428025	6.01255454382254	10.4704283744883	1.27645632839977	7.2972530249521	4.22112313989665	1.90245800110869	2.63879418750284	4.95696639376631	6.52861053416975	1.24772063056539	1.71408710036742	2.62710172165611	0.0	2.00735371018306	2.79439260738741	6.18543670330583	3.26392718989704	6.01687666085745	3.84453827367499	1.37990626663839	1.20283410405776	15.4571060403495	11.8564854083937	1.37146073529687	1.47185177266778	3.42017096701508	7.44252888644486	1.14915653997764	1.539232507343	1.91705561265075	1.68156919475869	2.00763062091312	1.70495596680732	3.85497223187345	4.09380682319445	3.07320944466638	4.56411633798915	3.98233010070167	14.7544109715937	1.95364182130591	1.16652560588778	1.16770820870109	1.57820175416978	1.23663538041616	1.94476199006727	1.59104093318214	1.9144066646335	5.02301074749209	2.94431200684405	1.86000944499599	1.51676877681282	1.29319953986275	1.3300431456633	1.58008939676051	1.31932100668275	1.42737211370608	2.16979499404367	1.82976718894644	1.33618195593735	1.37575112166524	1.93365552062833	1.16672057166427	2.19918769711906	2.11345291853761	4.35308164446895	1.49702339125328	1.62053423980489	1.92376736129087	1.52746402433982	1.70233126585137	1.24594573673414	8.54976935558212	2.15361570568751	1.72549774218398	4.01909511578795	6.64118671207132	14.0580173921573	18.543811102956	1.45861826905881	1.20462180970553	1.65201516248764	1.11947121155394	1.56789966387498	1.19143237024286	1.61465287984401	5.55251565463583	3.85886996163171	4.88401141323517	5.4628607895736	4.20032858912697	5.09207016609614	1.14431273731531	1.07187805539822	3.34498116830259	2.12976180506424	3.35889912086755	2.24586750269623	1.94055939147317	1.26447822706055	1.67341811492107	1.28368497189055	1.92958356049717	2.39055255464085	5.89852580807752	1.41145638139801	3.61005302304477	7.73000912008508	10.486327544488	4.48080516324451	4.53869650224828	7.72633844516563	4.39296333610729	4.14113950392189	5.46730912964941	3.42028366037609	5.36622853042935	6.79176983532078	10.4563470003538	5.29091975772336	6.89934490062647	4.66113202691097	3.57407109375131	5.34880761512393	3.5431114189683	4.24529218003609	3.97980886738174	6.8607990429107	6.73164934052619	6.25940307960796	6.86264671741484	7.11083985438325	6.26899610174714	6.63203957315133	6.35747520636686	3.37568487106002	3.58517698504141	4.25164203929677	2.23430793271309	5.70291181160958	3.04317209334806	3.56957637198017	3.27675287336596	3.07304721489355	3.79162608251023	2.85176330421135	6.44502451692808	6.41986423668547	7.16799621257914	5.77103637411374	9.60245141618915	6.1563467357469	21.257684385077	8.95781598813932	5.91208863055247	5.67822785124127	7.14010714706591	4.70449204728399	3.76237231768153	2.14957039296983	1.02296265009318	1.04230159186864	3.00911249176645	4.35867889005448	6.57425315692767	1.40614161566013	2.06596523107475	2.04127130205625	4.91443670349484	6.11457701110323	3.16053009695404	3.45330528588542	3.28899830634804	1.93411419676604	6.65544811412388	1.40908703274307	1.22423622464687	1.86788998815129	2.06983883346124	2.01862086770862	1.98429911775293	0.0	2.50307783776973	6.43392854096453	3.97022846010671	6.36895281250149	7.32963312805241	4.91086091183555	2.43332279653309	4.17842806033467	2.50122651997613	3.9010744067752	4.88511617614883	2.42749548374756	3.20730309953311	3.59487510589164	1.04052460886381	1.23364825521831	2.93527828042034	4.65284335721726	5.31875486423259	1.04885632133896	1.25119490168081	4.80945068739481	1.1477093874051	2.13635013149313	3.27544357326769	1.48316512871483	1.28010566109894	1.25369554846123	1.4954809045352	2.17494260068076	2.17810380447058	1.25526638998022	2.88208868163011	2.07558193808219	4.78589873563943	2.34326901462919	2.16981006560886	2.14400333514779	5.19873905004236	1.91572529213735	1.40002972795492	2.21337823881622	6.60335032569106	1.34488155792129	4.34080514102468	1.71532104472794	1.3944587744801	6.47714006954057	1.74172211330991	1.52511311217174	2.33613169577309	5.61118703127052	6.2749932760953	5.80356114178893	1.68365261775252	4.63274806369582	2.75704457099806	3.39274640461351	2.79749621458475	1.68898544276483	3.83255398930726	7.07546299389451	1.21446632518483	2.62681862640068	4.21084676622538	5.36292142041269	1.39643073328224	3.69288842909968	5.62957044025896	2.39474426098028	3.22186099165685	1.25533609921765	1.41943080600997	1.24869629035316	2.63390284560264	3.5136640408346	6.23761448614306	2.63453830450647	1.0124746504815	2.97845942227721	1.72042945922079	1.1109557712206	1.27803339076798	1.18760116487902	1.44111365953206	1.10647189768758	1.08897876476524	4.0106632001208	2.6042325352228	1.38670849671452	6.48308944578877	1.34819906824048	6.22723167222731	1.42566660574007	1.82393109118633	1.83988810105948	4.44348693186082	2.12717583700849	1.42413234802844	3.69271547705101	1.92817461484562	1.43364549370165	1.67773319583087	2.2732072917458	1.83147489655595	3.24947550470894	1.91330922468013	1.61633041820572	1.42494391600215	1.39200235417664	1.25878977106099	3.08305924355893	1.82910471879077	9.44035769373231	3.32612023252392	4.58464271724367	2.85071200126324	1.92078386932464	1.98311709697049	2.57112989028775	1.94368662956261	5.21148390729638	6.02257746565339	2.32685048394321	2.03839840427925	14.1644558372379	2.93757465343313	1.85794486695962	12.9467113045334	2.07995240550435	5.25810360369549	8.9949839384618	1.32124735606756	2.10845750319571	3.92023445851478	3.13563053741867	1.44928161032636	1.08870104935146	4.07166308468541	4.98385522242138	3.33137711803458	1.12523452028452	1.33875963738467	1.25688387095681	1.37324236949086	4.28249962755579	4.21085662294341	1.38191871809201	1.74512419290867	5.43090055095928	1.82965636543781	1.44916100984968	4.22324793652225	1.3920055318323	1.79316339345906	4.22847419677119	1.81103481341068	4.65066242217938	4.78700114463326	4.58107419193991	4.00307392322953	3.94912000933818	4.67630053557439	3.90875960671383	1.75503926622003	4.86360569699629	1.70003256927694	2.48221270673274	1.71516356775816	6.36253232774311	1.47960661237665	2.28894560008102	3.32475548818793	2.39007098785638	8.32071571972117	1.14330750019863	1.83956393176155	3.75548960522721	1.88262059273933	1.31350977516964	2.08991429259267	3.63779093972326	3.87014350420699	1.55934402837305	2.16534554930319	5.45994711562143	1.86093661650619	3.56759821057415	5.26328171811922	6.52857154754947	4.30627844330861	1.76330534809707	6.82183478171022	4.39697158099703	2.05277247274596	1.6766563249334	1.7397612313024	1.10292833158898	1.18504257651677	5.56648506715309	1.6433101529774	1.247845510926	4.7071026740589	1.75643913457761	3.33846289808579	1.2295609711868	1.26309479732904	2.00102533984374	1.61676241063354	1.82893486079398	1.60059232676301	1.57281409247805	1.26040008586689	1.49632836508672	1.26831906406853	1.28711525373421	1.65485566118783	2.48947913637347	1.30167397422965	1.38505737113033	1.47195897920767	1.3547577089831	1.44099309381696	1.10455397557968	2.42220034864841	1.60918593996515	1.58486775644597	1.28831346739032	3.62483144404604	3.58916422948458	1.79662791791589	2.53718791000684	5.20988816445542	1.97074614179565	2.64773817799486	1.99438053174569	0.0	1.5006556164209	3.26143122526581	5.46377208082817	3.87409077610297	7.43879226456308	3.65617510947959	25.4942801257723	2.8564234989915	1.61643297932389	3.65155376388572	5.29796574260011	7.16886340734497	10.86074433381	20.5705453246834	2.41622365911722	8.20913589712814	2.02731966895788	2.04687736389543	6.15530771809422	5.75946304905435	8.72920654125726	5.8332379558179	1.54564333385798	0.0	1.1124559615989	1.00842002151975	1.66515331970573	1.60392776412972	1.61645339485223	1.72287056108745	2.14510653793481	1.54191589295236	1.49405465642025	1.58699749689583	1.44013769970684	2.02521177545114	1.63340113420261	2.91175098482889	1.88213367569321	0.0	1.09854367724886	2.55346057160279	3.75654608905506	3.32711803347261	1.59753767024512	2.97203419182713	4.41174982127299	3.77401862649738	4.02126279483556	6.22241178638682	4.97012212806315	4.77706886725738	2.94558927869053	2.66935345976003	1.27997344434858	1.95805952610028	2.1132050320636	2.10290033032123	2.63550698395209	1.28805303173249	4.24901396193311	4.36120462453614	5.38323677121166	1.45719862604722	1.99844161067492	2.28454432607093	2.00500390127334	1.26826111846672	3.65211245713398	4.55481530885626	5.24238969715585	1.21681577105043	2.95358607718029	2.78032324316479	3.39592962304711	10.5166504905255	5.20422337406731	13.3785442316609	6.69560133978862	1.37962085547143	1.00030197367006	6.29657528170633	14.6728169978264	2.7693843645128	3.37708917483666	1.8180534487596	3.57661505501801	2.60736502277606	1.68381503366093	1.54352200419237	2.30374783746447	6.46010553988736	7.73624776393245	2.49314845821405	2.32326914352313	1.38421864879777	3.80262242816695	1.20567705829843	5.50085685253244	3.40973599892083	1.37458567597725	7.75244814855635	1.39874598069886	3.2855997369264	1.11845298519862	2.07460956570474	3.98407002010115	2.27676051790085	1.40946350723861	3.65765375574475	1.85552341279889	2.31304383699976	1.41325994702143	3.13814321998057	1.61574244109524	5.4947375825598	1.77975829208868	5.91489720855503	5.55267881202003	4.35704424583507	5.89092598331879	1.56366931599074	4.43262055822339	1.74152335541953	1.74524575680587	15.7336208793672	1.33941181216728	4.61491101584585	2.12733196201225	3.43340624209621	5.30229331503558	4.2452105715678	2.79340208026427	3.84455262212282	3.37634069431295	2.00865597440523	0.0	3.93801783012219	4.26908529562088	1.14675642173802	2.77280111480716	3.10866817322747	1.42005451603347	3.18848857176477	2.79487035271315	1.73687341036873	5.48545865674249	1.182275507551	1.0787725329425	1.52471996417871	1.39272762304489	4.05936227433487	6.70027539555273	12.5592697243834	2.60125441401701	2.16451674218432	3.46953836335049	1.71700543676567	2.84927873408657	2.01588402107812	2.71134179893911	3.10999653853823	3.58323083422999	4.51210804431181	1.66789685621411	1.0414221332877	1.90058045696601	2.03818246864351	4.29354116606248	2.19848772413184	1.31755855505602	2.07311002313978	1.10412091468386	1.3125152098462	1.95878502334639	1.78526044918825	1.34266974761059	1.46679662024984	3.53476264803799	1.60246043074177	1.61611216173762	1.5323714756209	4.09188029096954	1.46697222960335	5.24043201359747	2.58268712355474	2.42312516190073	1.01451348423788	3.12506829743608	1.61191241125403	1.35497630803797	1.31886393061017	1.26679416149102	2.3309744199082	2.24095563284748	1.70932037107327	4.76288030311592	2.00468177067172	1.3642478865939	7.05413127356222	1.92852332533905	2.17257650440607	1.27953876193217	15.4409584515308	1.91269689234237	4.42713195176767	4.95295732391963	1.79420399313803	4.04896485130383	1.18624064329033	1.13611377320426	1.61354630288658	1.80027626181375	2.57157695700653	4.83551949024435	1.57412922027514	2.41530308571013	1.50004027520429	1.06886608997852	2.40679450043856	2.67253193537532	1.43335229222613	1.7708270976869	4.94724655022791	11.8769650936022	3.23985064377132	4.15887573613171	1.27197978742105	2.43792502097546	1.95725704890918	5.56735842322608	2.19335833008098	2.20748248448444	1.59793298698518	3.02591904618277	1.7314000088682	5.81787999446245	5.07016379347081	1.63042714548598	1.2736491622271	5.44511506307313	3.64221895816806	11.6057743151763	2.37943998328185	1.66224618051368	3.53616803335694	2.05155463861711	2.06105924928395	2.32513875402913	1.60782316854681	2.48372559136253	1.23688252001871	5.58460207193214	1.8986836890765	1.38090884272973	2.96779645138443	2.68342346888587	1.01230251681523	1.41964591134883	1.55050046642204	2.2468230113838	3.00501823608055	12.2373967186595	2.31888904185295	2.6861137075079	3.39338966843095	3.10298546708478	1.95353268613926	2.08384172619321	7.51072516623032	4.57275479561797	1.48758279891198	1.42524896750501	1.665754604559	1.6727576982119	1.17677411096139	1.45130622236639	3.69225714441108	4.55871714603797	1.74100527365114	1.79604134520467	3.35529829676779	4.67423642081355	7.48293431658097	5.42989830318793	1.38568221504191	1.30182619918151	0.0	1.45326580910163	5.84842963503727	6.68970473337257	1.17168595648094	3.15656104477802	1.22391931126929	1.29838481104549	1.45040109361592	1.1885826443404	1.7096807761526	1.57653968951652	1.17316883390114	1.50915397644132	6.56965779394982	1.37306736788673	2.44091519113172	3.73671406327784	1.20562255781559	3.84916514265721	1.02361321951347	1.47542792064884	2.91839843947063	1.21343493438601	5.28467796249235	5.17010396243719	4.27342810958089	4.10191890241019	1.71107130813062	6.31123191342148	1.38585543584741	1.39130758349214	1.31376408540245	1.31473699882597	1.07511978870625	1.40084149645476	1.5652062539617	1.47857320546209	2.71292594828566	3.53883973103795	1.91933024932286	4.02305320034775	1.09203136667848	1.30655657063122	1.44276671511997	3.73274378494068	2.65861223788067	2.27584723958623	0.0	6.76707919557637	3.77824889169689	4.04014862200676	3.19278787633865	3.77898767519186	1.45662875386073	1.05434875419032	3.46160251060389	2.35433409683163	2.38757106013437	2.16178436110534	1.51807881211441	3.60734742793678	2.19107186465623	2.26042061864423	2.52025764544138	1.30340447255086	2.0111665228329	1.80617355363262	2.67339044956306	3.09904716044867	1.10630452685175	1.26495116977713	1.71424008053401	1.36925619278846	1.11262162432272	0.0	2.87209103124758	1.55472998398275	2.36469890227085	2.49577455804497	1.21361213710793	4.74434631680695	4.73058046339123	1.55857455815036	10.3807473520629	2.22894313894041	6.31815132915569	5.44525577911036	3.53566787778811	5.63014746111985	1.7816993821748	5.98669266909836	1.7301708214986	6.18546697681424	8.34397525627212	4.78872287471351	7.79804036084434	1.35653387577147	6.21546709878483	3.23524523190638	3.58725500342225	5.01995407163859	1.26421913811896	2.5702176030174	1.59566146414352	1.00386121636971	1.13132919810471	1.33275199398096	1.2922232025926	4.49131623328416	2.31774867878207	3.50217221101113	1.54074933229006	1.69655414835761	3.61716565979386	2.16860216581795	1.14829098408537	1.66309412295124	1.13928378419357	0.0	1.78030753479569	3.28936860707959	5.94860440187296	1.71302559309692	1.84652105089912	1.47597767901163	1.61237064300895	1.22122333341589	1.63080099531433	2.54564807385217	1.4491339276305	1.80877966789908	1.78332020878785	1.95320623916811	1.83483391150758	1.8723846665219	1.77956603064815	3.80989315683767	7.07804271833081	1.54399177769676	3.18465283792854	6.0793500370739	1.33623836131663	3.61445804998407	1.38451462068826	3.81304556027353	3.71497174611757	1.64490660962945	1.63689560715557	1.01426349585864	1.07799716579531	1.62135378878123	1.7393411314739	1.81283555203327	2.36397347319704	2.21750091225121	2.01477942239854	3.95862035941252	3.91646324761122	8.8445106045372	2.78247698796797	2.59449452363855	5.00266179845331	1.16922830769741	1.36044462849268	2.18254898141706	1.89478498517055	4.11351616216147	2.77415925800974	2.54262236393241	1.60916998934623	3.22108860833313	2.20022003034737	2.89723736554217	2.41446089676937	2.53578962964388	3.48136456140787	1.08846026667254	2.2939031610042	1.74359250862229	1.47017508248488	5.09744013275368	1.47646528983248	5.76730723518367	2.1586313969427	2.66070731248814	1.67610668077476	1.71177132286054	1.59077198652103	5.64606555285076	1.57377792776439	1.47982113468251	4.98043312869057	2.03397003856757	4.0022342029192	3.85498014825444	15.9017539911228	2.42142536085582	1.93482981217831	2.24472212107995	2.78145017750458	1.30850672917428	1.89812489447503	1.68384828991621	0.0	3.37066727829798	7.17755345063873	4.35315314991518	1.70005922084691	1.48310177356837	4.67598976153269	4.21625506419073	2.56122466113791	5.83389917977145	2.82022331666346	1.35566209343395	1.44879737378537	2.11490901304944	5.14569849026386	7.43823654500797	3.40936693963986	2.17368426948868	1.26985613607589	3.15517856143788	4.55298574848239	1.21305741352281	5.42478806412869	3.29315203684083	2.45043768618444	1.61583405429603	1.33703421159501	1.32626204983953	1.76836221367772	1.78488464131722	1.64363921112256	4.85266099969885	3.06002572560045	2.75435595288233	2.16853514929912	7.73723638783789	6.11299131339521	4.28893299037628	4.27552315660742	2.81745502326031	1.13205998576139	1.85683353612491	1.62885691509002	2.89216956066406	6.59572667825645	2.81094160448477	2.76213205860684	2.57499571472688	5.52471607318912	1.29096666849844	1.34067693750391	1.9778200385854	1.98120756445903	1.25299716263561	1.65901301256948	2.85413762004775	3.11216600806357	5.3179171216072	6.47871961263274	3.19599837784472	6.6758522099817	2.34923916095014	2.25855297881278	5.08222615996447	14.9596594838187	2.7933152688886	1.35301085490262	3.83760331077713	1.39578362267798	3.50080075343183	3.1611070200342	6.96432747687438	5.14940376718424	2.84523694181471	1.44690286869858	4.02923167523396	2.72474597273854	1.49620552326819	4.41359049872646	2.9044941562209	1.00817663322683	1.566902086529	1.30506558926367	5.37927148879448	2.92465688356485	1.01975659505535	1.98270688155309	1.2373198799035	3.14813945429719	1.53676397798336	2.75679591986702	3.55137034423494	5.50691336740143	2.47814858207293	1.36977740331056	4.06532684727947	2.41086809243559	1.43627410602759	1.42807745649126	1.62405035850311	6.94074247935573	1.16330328093985	1.33333814890883	1.9567750560339	1.32548129008928	0.0	1.26365034208536	1.98017733134078	1.27816826627149	17.6738508711121	1.28734887978964	4.49169226820225	1.81369400957448	1.90912566752713	0.0	1.4979378579296	5.15570475655983	1.55496570019869	1.75815007189631	2.95479930781755	1.58738355472894	1.39361425059905	3.426468831153	1.66695833217283	1.99025473039391	3.14726200041559	2.11276260143555	3.07794306753249	1.19299521047692	1.24433100839453	2.72231705537109	1.94770928103419	1.55065502233525	1.3300832383167	2.10548016146149	4.66809500730872	2.92779210635511	1.42669988568387	2.29489849554317	2.8899422179804	2.08624916873181	12.3141131362705	1.67904613617308	2.31255191050629	2.09896580625914	1.40422139543872	5.94772536486621	2.11785802805231	1.27746838775385	1.64287106032213	4.24571256794831	3.79554408131237	2.46083612661834	1.76115154430989	4.85627064869075	2.10281333607983	1.32487891232382	7.69278389763336	3.53410864300057	1.01630204858855	1.75402852629949	4.88148447222056	4.41706262470843	4.8271340056129	1.32597292370344	4.88871997986202	2.35720655330079	3.28670297129442	2.39518352026241	3.27134868645977	2.60753739840108	2.9430992759002	3.54962985766206	2.312491808746	2.33264914393396	2.97628570610087	1.94056952943447	4.74520854677921	3.04979597584695	2.78221692958162	1.41934445475374	2.01226209297868	1.20102442187956	1.43196869665371	1.28261792431021	1.42623734622917	1.47898851063619	1.38776245700577	4.03799981386424	4.71300800999556	1.08098432836572	1.84815063621875	3.40045498086992	1.0308227638821	0.0	2.70950668569806	4.52279280268425	1.02360536396527	1.41396491591107	1.84848245389463	1.72659278263294	1.64102191994343	4.42720945964069	5.09312532516032	15.4949951328504	4.531792579537	3.83580463567686	2.12220505543899	1.61868586065129	1.64360139601309	2.45919157895037	10.5192582677267	4.0682938177952	4.44892536435455	0.0	5.37659753325814	1.17335709195333	4.35347644539608	3.31807823356799	4.1908119445236	2.98116864793594	1.67371570090519	8.9575959658024	1.31160502852677	1.42879421759698	2.29026072041997	2.83948316081357	3.72462932426638	1.96871321214294	3.10274907478338	8.25303255100299	4.3060156567472	1.62330152934291	1.51575585035285	3.23890857213242	4.78781325747451	1.39579901952755	2.35335152482852	2.57283052908978	3.71066103756629	2.62294515461315	6.58888660038613	2.29314376085107	2.17653526070534	5.19626284574493	3.69637957886487	3.05736792900199	1.76920891931002	1.36917550947908	1.92845504905286	3.21029877264002	2.07135797181171	4.6296894641864	4.225215443285	3.85523292162308	5.95868553897543	4.92984351271349	1.79808550397136	3.51334389273649	7.07600382900914	2.54955166742994	2.10972339472422	1.01237137965212	1.9842917911255	5.11352968196543	8.71931985323577	5.40817144821758	8.75090304650575	6.00034043833536	5.38361595642766	3.25767472165483	6.88838165706584	6.18475376267188	6.89327857568022	6.00411127942657	22.6242399721717	5.70578491471129	7.49075725637721	3.91688651413492	9.47679142996867	2.51476203848066	6.21932420348878	3.52984900575047	18.838132033831	7.69248294015742	6.39557279004678	5.6336477689754	4.2423695581598	5.65434343514548	7.3830058550726	6.52944218134552	2.95371170993639	6.8494634008432	3.25343863943231	2.32810617894292	5.38969279893328	5.67537412774259	6.18639192694855	6.37181590930471	6.92102958560028	7.3543484980149	6.90268198188322	7.13319903529368	3.33909982901207	6.02572043744007	3.66354228448142	2.02933619129521	1.06755904330382	2.94390356534807	10.5357951608701	6.10733874982126	10.7759462361725	5.05337679217553	3.75749299901349	13.4550919476136	7.77768573174863	4.26511892995052	6.41385448398098	6.00107702783418	6.12455763641582	6.37595069019333	7.66385216094945	1.90508482465787	4.31258149810527	4.45809759398123	5.92571032414674	5.49249495373916	3.88045963526256	1.61193562925282	2.6856004468992	3.22818725728159	5.4868045725451	10.0006408399206	9.66011387017481	9.11159976981127	12.9257906139282	12.8272960440362	8.12713549641852	10.6015851944265	21.8294531778341	41.8408449566989	35.4582013936987	36.1966911178694	49.2943268192401	68.4221264432061	28.4742432569552	1.72158481824065	2.9475308752476	42.0557734886802	47.3315009125888	57.9334012170769	38.3394524803368	23.1556364810788	57.6209050598993	39.5861285553216	2.9725144499224	30.6071416788292	7.03942829296098	1.73732076091709	1.66673309169522	2.56608175264062	3.443533892067	2.09889146398517	1.88163038273255	2.35133414207062	4.13283911256369	7.98610844132893	1.54955711584976	2.35024000902606	6.65918046813842	1.70332152554913	1.80727460634336	1.19799821536827	1.12616665967594	3.3547247027929	9.85783552803179	2.70896028656231	1.96714925384945	3.40871740959968	1.66290934684542	3.77107193894037	5.94768623917767	1.16885785266025	1.30473162357034	1.30367836676646	1.69469856274792	1.37864618466237	1.22404565541889	1.79740478317372	1.73276704662366	1.06130586221916	1.55404256426058	1.36970093126493	2.40041183898317	1.61480911483864	1.52431126006126	1.46840421405719	2.02951202517893	2.13662354980082	5.81118344499144	1.70947652085669	4.53060603530101	1.10602023578913	1.19853641538553	1.11443870287042	1.45721997602163	1.86364220722631	2.00851945495546	3.72410220658585	3.45861377553467	1.13323625738786	1.34674386397544	1.73973323558278	1.41741602469411	1.08044157527083	1.04969919285097	1.90676469371498	1.75074967589544	5.15823336861935	1.15511900346714	4.02939836454486	2.36592038720254	1.44206207334106	2.25853806605744	6.13513210854862	1.12472549714877	1.45016120486502	1.15289018012588	1.2179031834263	5.50524277101086	1.1404739387998	1.28757297298965	2.21619857172285	1.33655469346753	3.30190586284404	8.55974690420089	1.95595699997099	5.01183563233719	1.82889121365351	2.89374500404643	4.79656022228973	4.63234371368653	5.14005606902698	4.50209429430506	1.68368220714532	2.04278639033325	4.67435031331457	5.9936154348605	1.48698361224506	12.6073319178835	4.80521219817067	10.45450890708	6.57583900877773	2.30191335400169	2.2342675530863	1.2692893103852	1.77302491789301	1.00894065261024	1.67609090427402	1.5581943320418	1.6089734970454	2.01467194351138	1.54978675762114	1.05975254438666	1.20936792816774	1.03552344441834	1.04934460451343	1.49676081123579	1.2191116523494	4.66987074170184	3.77394674705285	2.84683657364354	2.11388648902624	1.31792931135596	2.28720717077969	1.15705025497137	1.39601112540887	4.45629367486511	1.61829221889492	2.06104409215976	1.46949413641847	1.63159868272196	1.33083953930873	2.38067339663211	1.40098758914422	1.63365443642869	6.22848388929263	5.18045905261661	1.03354067001305	9.7176148182831	10.2506948655427	3.83624293999456	1.01711897109984	2.03410403156805	1.88273356980434	3.43969864800291	5.16215253822826	3.283010497765	4.49307406920637	5.75450959732821	6.47816179114994	3.09011993505609	2.51403394956693	2.9960326946323	4.47077617849762	2.04270122518086	5.44101267261126	2.33390826354025	1.33435083487898	1.02844922674339	1.73077089586085	1.39807397738538	1.38738129084708	1.62001143146073	1.15111386934326	3.25467312383819	2.37373270098571	4.62857121846272	1.16888611150513	4.68764214727827	1.1226289608032	2.07482219479989	1.87502089531143	2.23543857651841	1.79382863710399	4.22483186314337	0.0	1.55111811858874	1.57954394666741	2.72326504324525	1.67736254780555	1.72107428982132	1.11830816607028	7.33532048042032	2.55372923233546	1.48764509129342	1.98006904051751	6.12716645361126	6.19891277410635	29.3124028769917	4.26830353661614	1.73036962659036	1.20583056561187	1.29293457625018	1.4190927885134	1.15304006444113	1.21945643660327	1.05009850786434	1.38887495107828	1.02595276917975	2.64285192726544	5.03365258064625	3.44252825556793	4.19707449339027	2.9887564488521	3.61570292507132	7.94210474846507	3.12304536369056	2.44949592167526	4.05735510189604	2.22914018701841	1.4662357491005	9.12883848096047	2.68540040568926	1.07517553020791	1.72623391803525	4.68457032985773	1.07350317897394	4.36075338842485	1.86287593178063	1.77925143065243	1.80156917906178	8.63182640764415	4.04339011665721	2.42895105890289	1.76545850835327	1.42425535257534	3.50750770104852	1.51632268855055	4.26820556761728	6.03678303991969	4.35860560874856	3.14954122717344	4.65831855336166	1.29401705105666	1.52222031421807	1.50087442195908	1.25456391603606	1.72385999056797	1.5605971210484	2.5437167106591	2.36455233848752	3.15029802630629	1.4861830042949	1.58678635263585	1.39972715829456	1.41177421776643	1.83234175527194	1.59195324515863	3.15825749411745	3.98504744411203	0.0	2.56964619651692	1.12798470433841	1.37832072915715	2.09795953550526	16.6311778612766	1.9441807238736	1.26380710469593	1.61215550336304	1.75826776602643	1.38606575437131	1.88659233864101	1.39891913506749	5.19774442362962	3.83034345614423	4.25806882050633	3.78409521313289	2.06118596597186	1.91624994456241	3.48978150066878	2.15885383398896	1.47607322584984	1.91573098724512	1.8429355802291	2.91116310532529	1.43658112657141	1.28775796729077	4.14228024912334	1.50288945803686	3.75582605816667	1.97180637621788	2.11827197964562	1.0504681765454	5.26846383149112	2.33105106669613	2.12636466254204	2.06252906461528	1.62309931024292	1.84491679095608	7.34446263470927	1.58809657222441	2.00641805867531	5.66855607488576	8.29556054620136	1.67596110216971	4.46571140186154	1.5630590369732	1.14625886019554	14.3004271131272	15.737935926779	2.4461065287292	4.13736286183523	3.11251883383257	5.00826649565265	3.14133859195834	5.79790221633074	1.307842917237	1.34552595836254	1.01238318661072	1.59958864396763	1.09216201788153	1.38480478932952	1.4028719061745	3.0032634553572	1.32161377666293	5.38177818075154	1.71432100232136	1.80862593631627	2.28024878302268	1.2321269063642	2.15085505541452	1.50072092157688	1.41870241755908	1.53317329044475	1.24392873887135	2.21477018325332	3.10221157188115	1.0825127126558	1.70398990871892	1.50559902235333	5.95887043948618	1.85151614856398	4.17046338643651	5.90467110353595	2.50560501997179	1.49571798772646	3.52822963008662	2.33612314822907	2.195607889988	1.15490603395781	1.86402352571642	0.0	1.60722062844507	5.24964439104425	1.61669753784679	2.19233841360372	1.82560837829081	1.8817366238971	3.66138451167617	5.24178900920843	2.14822894326693	2.75372260757224	2.19031326175397	2.88445743210466	1.57346462258453	3.5991306654837	8.00377527890467	1.4299459786999	2.22670694827196	3.66182298386522	2.86726544478054	1.19241979659174	1.09416548169534	1.09940540374533	1.33459305180345	6.64129211827244	5.76908697790946	1.81224849216704	1.6747096477615	1.95651645478553	4.2018580430563	2.74353240692964	1.42958252003531	2.00858139516378	1.23305601079327	1.67302755796135	1.55647767583753	1.18644141504148	1.46057743532021	2.63613892980145	3.18655050173688	3.26839151535356	3.10873684551213	1.14775731991661	9.81390371316297	2.37308586195272	4.95893753793457	9.31139688179413	4.18445735508614	2.69301441955963	11.8855520440756	4.48900193180168	3.26676056454937	1.6143743065564	1.27979620647579	1.9108353987617	1.59010933350319	3.862234214372	1.00531788394461	1.72017370788633	2.16138273398422	3.89554571406573	1.76592096492751	3.46239653847688	5.50350175665079	1.6064170634879	1.40795356540191	1.06474020478127	1.93736280257598	1.10623277070891	1.00378145167138	5.31810372231748	1.61984979525882	1.56630777461729	1.7350092404952	2.27210372258634	2.00142809971636	1.10325719899306	2.66068422296346	1.39631884978948	5.28729284230549	3.31289257593721	1.92931666321194	2.23290717497461	3.96603825503242	7.54803851300193	1.20322216200573	1.69587665002315	4.36616867698519	3.86699091487378	3.3622575508819	2.34226355248618	10.0047998067228	4.41837530731834	1.45613247376306	5.91092561269812	3.179825764123	2.21033413647487	2.15064699756903	1.85589608061743	2.86360295477238	2.44999944322477	1.68701833794171	1.4760403697843	1.95582878591581	7.09584264160414	8.75367659012269	1.79635966876202	6.80529896364108	4.1284623205317	4.17044129593395	2.33509207878752	3.59071022097478	3.7970811315639	1.83237057751626	2.04499730327715	3.05009997709366	1.2490703573787	1.25101254989289	1.72230849310199	3.73405980509061	3.82815830943613	2.68489430371845	2.7060621176972	1.47462291797862	1.92808461975356	0.0	3.70750643384011	3.02122905069274	3.50707698372042	2.34370931880561	1.3332807143255	2.84969632518481	1.1419200782699	6.42841222742475	2.72869005388115	4.10754738287859	3.45658996123626	1.17181248394937	1.46370658903977	1.48217043290527	1.11905605253068	1.11948156945109	0.0	2.94791370774179	1.16488628019562	1.89659104836171	1.39724496393899	1.27720659851019	1.3325125828546	1.72500322925359	1.0846029674978	4.96703690740978	0.0	2.19981238273921	1.3866617016063	1.30301293073486	3.03494487383418	1.51990813265473	11.1921320559328	1.72555941773859	2.04944068802479	1.28368173571886	1.47602063700253	1.71608391290846	2.85646672015882	1.91183233901307	1.52722469018115	1.51792974460316	1.19868245822753	1.77211064213062	3.88157020373102	2.03472799597873	2.05220169342205	2.11670166296268	3.12267833493598	2.92065525410725	6.30233063474894	1.54945267648521	1.10007134858401	1.52843580996011	1.43460984275697	1.11191319322496	2.07608291661035	1.09670558411687	1.17472440446932	1.56958298043865	1.09593926139149	1.36729175294778	11.0479259398711	5.56955394030222	2.78358006813423	3.00707903405581	4.72071409623013	2.19713980949492	1.34692762196226	4.23747132879833	1.0522936343222	1.32014315805426	1.74966003521259	4.63213119372067	3.24633426306667	1.80174365455907	2.46881478804851	2.34421462946367	1.36994292915948	0.0	1.59115214903193	1.05046018228898	1.19080656575255	1.92826036821214	1.21696467640998	3.43673072237591	3.93082208503315	1.38298261979673	1.6574449866248	5.01819963483419	1.24845424020422	5.09749243766023	2.44570938606907	2.32110068277606	1.62600262731261	1.54345947918037	1.21495486760063	2.17862784043819	3.36891694731827	2.64888528486516	1.09835864546216	1.82832383884493	1.44241788049389	1.85018789447336	1.5382878114193	1.51381793857614	1.25553140214759	3.03154958530001	1.36991234064623	2.36136111617104	1.71677298822206	1.74097614170689	2.19632694213519	1.27652477177651	1.18647793029715	0.0	0.0	2.13181776106252	2.62885233175176	2.46309646174342	1.33735748911367	1.40303036304256	1.13142718075519	1.24111641519966	1.96925256801395	1.38057247189985	1.30398385487062	2.59549999913292	2.55560518222014	6.29739965492379	1.03881485577581	1.0312259238262	1.25256829220107	1.73539521915997	2.19653897642145	3.02533416940223	1.26658893114526	2.54531136585113	1.9873008469676	1.26326352127576	1.37048255793367	2.79432414761412	2.43778544274948	1.45417418441602	9.96502909842728	5.03255972456655	1.96410776504156	1.357811977851	2.05999077915437	7.05872750146468	2.91924909990106	1.40328861548481	2.41124252213133	2.22341099300352	1.84799135199187	1.23248388414049	2.96984978610045	4.50294285815457	2.05409963052334	2.53353310077978	3.84218132186114	2.80362310720864	1.09961066875256	5.81119271466378	1.30528107779259	1.46202045045172	2.61555629886528	2.35222447609509	1.5662896700407	1.06284423490688	2.27599977193683	8.17943398372531	2.53133887101571	1.72917210219942	1.38499966037349	2.1486910571519	1.15222382661119	1.44445429750232	1.60791969961423	1.76006061546079	1.84596368064307	3.5289981507231	1.4407229852852	1.12305874597703	1.28209522045795	1.88930416101688	2.85168416233221	0.0	2.03229519710853	1.58219240091686	2.64870532142709	2.40884108390559	1.21325645940436	2.21711444327772	1.69935381597159	1.54777762198542	2.48529853798989	1.88305842740987	1.15082299415318	1.85031839580288	2.01287235601979	1.65212535462007	1.02376167958362	4.02641611030847	2.55796306082903	1.02008223328351	1.08422362031806	3.59654059851963	3.77328321247326	5.3043022383099	5.76593665232505	6.26388306031444	1.28468013269004	1.70611615241171	1.0106799675145	5.44607708796481	5.43952914225529	1.29524152036058	1.01875519616427	1.03248396598998	1.03685670093236	3.19193021871905	1.23155940223413	1.64227321981608	5.76840552419347	1.03278785191157	1.32320788511621	7.86970034666988	5.11239970493158	4.97877633735003	5.58190515210164	1.07790677435307	1.43154742972222	1.75051507189799	1.93694084382706	1.83804680199384	2.78012788510842	4.18066255708259	1.24484342139948	3.90114349913133	2.59708601141945	1.21939680733528	1.52477807419007	1.03019540136615	1.83276276643945	1.86678323234225	1.51298455011818	1.35201478763966	1.19375953379037	1.16087464511752	1.16299788074646	1.7998006501821	1.19325469358889	2.63203218136998	6.796354348341	4.54685771725985	1.37481343891318	2.81291803523396	1.37227543866803	1.76473474948865	1.44551338296792	1.51889003426518	4.82954841368593	1.76238300077369	3.40603622612686	2.31675835146433	4.86693540033168	2.04255187616501	1.83186345465813	1.60777006266496	5.07306682859631	5.12472458589397	1.6036132516602	4.1645142574654	2.69720223643912	2.13312779158766	4.29191220209739	2.45762334522438	1.52558629343823	1.72254060828614	3.85887128382717	2.11904547176686	1.74934110493536	1.3928833186188	6.3595722916647	1.36615415702562	1.48006431116157	1.57217631525309	2.26011102024173	1.84144437230581	1.41779521304914	3.42355973729538	1.57912206132095	1.25792215758154	3.48660321544402	1.07074147295793	1.32619873687166	1.25985320972538	2.87328658363368	2.10411160346227	0.0	3.14487541305996	4.36669651051318	1.29703639644325	2.22566248844669	1.07946768327984	2.10003948126204	1.81583548445863	0.0	1.77926051634902	2.29452382101208	1.98779677250439	1.23258733264159	2.06566832727311	2.28555691469742	1.60277752079586	3.80736000016012	3.41808823176992	1.08838083971999	1.68554069590763	4.79137992580785	3.2043097100396	1.11781079198906	1.40773087310538	1.49473588540676	1.41764057113684	1.47479523283953	4.29674546162826	6.71343930131521	1.09871240648911	1.6398391301027	2.17100125226953	2.36760078370837	5.16845771370751	3.52454674401601	5.06322252876021	2.63352058347298	1.14939087390481	0.0	1.26962181405603	7.20989603536458	4.2898017486604	0.0	2.25918067173499	2.44129858426028	1.17415797073176	1.64344441954431	1.44961142282586	3.82979101131385	1.14332592350302	1.25764939002273	2.8760711758941	4.92719609500443	1.61355755032688	1.39228439579746	4.49191334161335	1.31616751627041	1.8707184932614	2.18078635876825	1.9196375719487	4.73751024685333	1.82963188388864	1.96765486003722	1.64258154880647	3.14097842360267	1.01536960928224	1.87468493257773	1.78985394651269	4.77442003285742	1.60243106579552	1.0872263903356	1.22753609606636	1.04607813273583	1.29212455731707	2.23894288977091	1.06051047640719	1.55333653222122	3.71597744187789	1.41874886534369	0.0	10.1833859066344	1.86896762044827	0.0	1.93711510952165	1.5495423826239	1.17567902067696	1.58633586060508	1.15732614730001	3.58940237899792	1.41171390010576	2.50421851502576	4.53206318100456	1.66555790497624	2.79536137176682	1.44799194904296	1.11015175220196	1.34033408933487	2.9707876182199	1.37952608302994	1.03783628481519	1.62725908669028	1.34991218749015	1.43409906203222	5.88837552487643	1.25560801744829	1.18887964612462	1.43007313688104	1.68418745660543	3.81052019646452	1.68829770099821	1.11303418005508	2.03937833817976	1.48049334598869	1.243730969111	1.11951981547785	1.60248782300357	1.1670811155182	1.50737581536694	2.38251847126442	1.5604093495389	1.40096200294609	1.00585333232322	1.92915661878555	1.19793696897755	1.12988534503596	1.47802629956732	2.61540692116228	1.16722119559424	1.90963529006491	1.88720191223197	1.3397899202889	1.14526847302251	0.0	1.29580519101589	3.0717551548531	8.51879196786403	1.76549653689672	1.12041303829881	2.98083519219843	1.15798815707755	3.91798760841065	3.13148800466389	3.17743750232853	1.33782172555712	1.52759615625202	1.40160384911024	3.61657389950526	4.66523646343114	2.08017258716273	1.11658191550476	1.43842331107188	1.08319773813766	1.87180384874889	1.08157333923252	1.21203163005305	2.03586064473025	1.97088018825665	1.24429988536484	1.41529432920883	2.67918966236486	2.3569862952937	1.55564388225238	2.16628723235029	1.58599814145848	1.77897878583312	1.69776788886464	1.4799756286933	2.02027465527142	1.10257830259885	2.65247174299303	1.70069760307144	2.03855856597674	1.24993647161029	1.65519465329952	1.64507960231396	1.6144560777997	14.0603273170681	3.49704670438403	1.353312062458	1.59009353947042	2.67860595701237	1.36731808570349	3.10968353844349	1.78574156400824	1.63431807613364	1.40127315449477	8.92200085500429	1.41048381027927	1.72074629225831	1.75917425268509	1.67118222805056	1.51363958890904	0.0	0.0	2.01798971338701	3.73912788033386	1.54210527107061	3.53680777165828	2.07267076260497	3.06009617013329	3.29959142025284	2.92928726272787	1.54856123518977	4.97622748093357	9.09038481442319	2.47798008060561	1.30591857238633	2.6988138388164	1.48947141184449	2.05728334040216	1.1298255084722	1.17201078805159	1.25419370147809	1.08758187435786	1.85125411627901	6.47641233653831	5.5245507160344	1.86841876498677	3.42860724645705	1.95198956777859	2.24269961956546	2.19737445830881	1.05313945035133	1.75864540739743	4.51918224916051	1.56274075506906	1.2739658323542	1.36728901585586	1.32760418942336	1.67828417762912	1.14031019158235	3.40501706393221	4.82700250878785	1.47592265837046	2.59673448881499	2.58193340679891	1.37719623483266	1.03330634784252	1.24505532751642	1.20019354441061	1.4694281500636	1.68128819248681	4.05130428432372	3.40090490718427	2.96025313782479	1.26601255277314	2.14281781672544	1.198852499491	1.06928484156579	1.82971623182585	1.75567640705957	4.14653574907056	1.41382407935637	1.02823195235311	1.07117127566873	2.75714031982865	2.82381527301474	1.29444191487045	1.73308933289929	3.4251233307836	2.3863061302305	3.03078752044881	0.0	5.46336180127537	1.17917528268104	3.58984778679485	1.50119257810765	5.54533319974219	1.59970612666338	1.66076198620113	1.87863525753513	2.64735807541713	3.73602164985112	1.46040873382411	1.18722732284229	1.76872753759359	1.59740849330973	2.45533586805251	1.58871497327952	1.1150498281765	1.58018192485488	3.89423905527993	5.23129191217297	4.93301105095147	3.09073984438973	1.02791549448326	2.08838461447285	1.19034340175555	1.33831006635945	1.74635196640022	1.90911339108734	6.84192615071193	1.1170901567566	1.25600819388226	1.01242024138711	1.83255824123136	1.23888964138405	2.37644829621346	1.50218643235229	0.0	0.0	0.0	1.07933912603822	1.76506807497444	1.32760925861126	2.66683065818596	1.35728941601042	2.01400806962021	1.21502258456811	1.3720221561252	3.31611972175064	1.84008165396514	4.59307328931203	1.39063745680213	1.96622340184645	1.46038377203614	1.33763449277082	1.43600870859945	3.24108861603549	1.37184299793204	3.29470062004856	1.20048494363624	1.04378045096464	1.13299690497309	1.14909392801701	2.27237490511456	1.12343206260683	1.51183386058589	1.2263169233551	1.86969024744691	1.33663354078227	1.67569545247779	1.65124169531795	2.98496164183126	1.27207161327909	1.41623870259916	4.47074523321312	1.78107227960815	1.14006930699449	1.86186022356601	1.10343598533057	1.41924490717549	1.76765655343179	1.26415033328991	1.33171181773173	1.63102773015836	1.30438860370926	1.15736207240267	1.61194488799695	1.88934558076428	2.77662488488887	1.02799404369135	3.27741729241423	0.0	0.0	1.00351750816012	1.68735606673355	2.48188678721558	3.05291745446607	3.5682577855945	1.90488758995838	1.28143148559154	1.96706354615773	14.8022416491178	5.20552636001159	1.62415323392266	3.0362298288352	2.87905937209478	2.94689612143042	1.70949243513933	1.3560054693757	4.15000783198943	1.40615452684796	1.18366905506997	1.3506920502872	1.35473027331264	1.88877566438985	2.278473290628	1.08415762281401	1.52592446041236	4.73279098029584	1.45013504363188	0.0	2.87638280801618	1.56389124953224	0.0	1.28181517081774	2.1670227197302	1.58764023837135	1.46580570320202	1.35311445770092	1.08080830480354	0.0	1.38007350921922	1.27559601854437	1.81431068682438	0.0	1.33805718181878	2.14061412191192	1.48531487764368	1.09935120563351	3.52605380362092	1.89594370289601	1.23350643898872	1.23592854409015	1.60820048170376	1.37687833608932	1.52900019799098	2.18966601933075	2.36966497775837	12.4979025983869	1.51737357063579	1.04302506487154	2.533301398042	1.33290185312356	2.19119279160139	2.22131175655467	1.60014113869523	5.02228444662809	1.25078555542825	1.90201958082085	1.65831564719696	1.8863830738698	1.25746173694283	1.42272989396346	4.97945366535905	2.89430389264286	1.2758037557707	5.98247040604495	6.05200233061572	1.39696090472748	1.27965642040194	1.11335287803269	1.02115411792786	4.41520934540215	3.56284527264294	3.56833068623287	1.74769354532605	1.49666424545588	2.11664468209991	2.41921269305566	2.99159798785654	4.30482093457601	0.0	3.20180494381723	1.35725351676272	1.69865704116373	1.19289733205552	0.0	1.50682250255335	2.28507463314663	1.17316124355273	1.3930955546661	1.15193724908712	1.60420277970889	1.38143953139499	1.67992677794341	2.10985200423006	1.25492994229004	1.01341237757205	1.14995579648247	6.91020205862865	2.44678013162486	1.59171887533505	1.98903197359911	1.08629345859554	4.37925003169045	1.58141029751972	4.66048559987413	1.58266250718196	1.16682368185534	1.58846196989045	1.73991768986219	1.73931628450873	1.69445228817229	1.32529783803171	1.37703488349295	0.0	1.27361159381547	3.37897072228959	1.66773071868351	1.33290181309502	1.03404772253946	3.58752702742533	5.36841948628319	1.63575602693576	1.41526410771326	1.35665987680882	1.95917134022646	1.0215503023956	3.74844861422183	0.0	1.6605406571848	4.2317049091404	1.49507675986497	2.2912356164496	5.0968799706484	1.01713858060389	1.32866196968311	1.65711666204563	1.10195317299767	1.61600546199387	1.39375583032659	1.39546953645994	1.55611724944755	1.33074571447978	1.66405588086998	8.53985669493473	2.28482186207186	1.61303067614897	3.51125453064746	2.59994779956394	1.08302341389587	5.69700413160199	1.20285036663525	1.74211478542172	1.88746882030095	1.65765985019285	6.21007968611427	5.6344062747197	1.45404413374313	3.35494781011008	3.6460291278925	2.44634567445408	4.42632108313124	1.41445724280614	1.65945170959665	1.03554713425805	3.93375039910222	1.9008756162501	1.41468040409178	1.37097235364631	1.29473376681157	1.28482255441566	1.20848579133103	4.40854642089299	1.42129699898761	2.09389043862162	3.61861245227028	1.33730701176888	1.92768739550013	4.03969588363433	5.32266298520315	1.48716421477558	6.40780358010147	2.06409791733156	0.0	1.71245343229613	5.95002876237161	1.46235384706716	1.67441827991823	4.71632279711948	4.85208960016586	0.0	1.71889290953443	1.69614854629668	1.52330004354058	1.22256596896108	3.47907057442817	1.4314623978622	1.35905448008636	1.19173974405302	0.0	3.62495719486262	1.04011689555236	2.36912242256864	1.88941951654311	2.4745115723926	1.61861540110905	2.12672995931325	3.20988278528938	4.63302207523965	1.40048150761695	1.31491823054155	1.66992741854904	2.80021851476822	4.26193606988893	1.30972254423039	1.34368412625203	1.7159886174511	1.20543991768217	2.03227454441031	0.0	4.35324154089192	2.05123336172082	2.28681688664453	1.75288680724299	0.0	2.10631912475166	4.40543191868193	3.30907936961669	3.66529060883713	2.35029628489303	1.02865000261583	4.83197483111002	1.53140037293508	1.47701555134989	1.04785497665264	1.48020723579812	1.70589217648892	1.10368517043154	3.29522632240914	10.4862929847538	5.17398245216425	1.50767361394774	2.60788187224431	2.60739934608069	5.50236258379662	4.04044268272143	2.26951679529258	1.17435180983125	0.0	2.00502776383679	1.23772944336319	1.53029801681159	2.38040452509798	1.74226678013469	2.03997283254644	4.37165266299478	1.17157697030814	1.40564046494558	1.81960835418012	2.45227803925335	4.82531220114396	1.09907613804853	2.10361314455621	2.69600764647134	1.4934658203717	1.50089852280833	1.39450634253744	1.73271658402099	1.70856860564087	2.04646069534764	1.48488339538379	6.37911128480581	2.03032140924946	1.04143367770051	1.41239402479549	5.83650738797119	1.09637966388944	1.19465541176777	4.60512842012641	1.02495307827928	1.21320285223476	2.22314945632009	2.72739202601905	1.91197054519018	5.71213111241853	4.19513020527759	1.30645794029431	1.12536995088558	1.3138918795489	3.07463085511637	1.09646211415432	1.12641589466435	1.52282380607683	6.0690940410634	3.172075435455	12.1241656126051	11.488644887092	1.29685292826275	0.0	1.229750323184	1.4788801049773	1.77417561447637	0.0	6.20052386918178	1.01856089568171	1.41766233417657	1.56172942684851	1.52041841254373	1.62213332846635	0.0	1.39657076527694	1.83671653590044	1.07398028765249	1.76517341930689	1.56080442468583	1.85110377801203	4.11347514803461	2.89564669824254	1.20918104332699	4.17403439516961	1.35597305921784	2.23733152253024	1.11750853881983	1.43106501300562	1.13267914701256	2.42222602272713	4.53032545231828	1.9662302305213	3.82140042792301	1.7302026637053	2.41558393330455	2.16815926735997	3.29077859519666	2.16836914143843	1.02792647196398	1.50257636941769	1.63617992150767	1.13630043541242	1.27643127524564	1.48813243182178	5.3178848153783	1.08264957361508	1.70976011031282	1.34895719771782	1.95461158142431	3.61800967378028	1.45470853202944	2.33215237029424	1.71287665239208	1.15906177674269	1.50186553569091	2.4258237883203	2.68818632125396	1.42850581843496	1.77174444638037	1.8930165699284	1.91766921127444	0.0	1.80670284010136	2.23064157245826	1.54516097812932	1.1570058395397	2.57230119524244	4.14264839828178	1.09090628920278	0.0	3.61606273022073	1.83285601521098	1.85423842300079	1.21969322884346	0.0	1.46439862343918	1.56981899677428	1.06677454045195	2.0142972607435	1.60494969210128	1.6670030877733	1.36497134078858	5.80851742793701	2.80576507276417	1.73523110562312	4.9372040172856	0.0	1.01358645960811	1.34134887003349	3.92448782911643	1.45056392825502	1.77509290971008	7.24797765729628	3.00884889692906	2.45885374619581	1.17760142821528	1.09158302792661	1.59689420048416	1.27395870512515	2.15649082517942	1.32157532202221	1.51048990325997	1.19094584128824	15.9555420679875	1.71119382271874	1.31031384292841	1.99241066797238	1.43387225946793	1.15974721384906	0.0	3.4790809461396	1.00497545447278	1.19007995402024	1.61451906503726	1.51956800557271	1.64917811503494	2.42397704658834	4.67468641069442	4.73363284678703	2.06810810336113	1.0133883204223	3.20570249923958	5.17106121079084	1.83341270896966	3.46355038708132	3.9150487326025	2.42510300641748	1.93845994834914	2.58866444402406	3.25958620803645	1.86086779937328	3.48831702052807	1.30475650672265	2.54323743687126	5.60712928360675	1.41196557646316	1.44688530948892	1.44311892443689	1.29983793283917	1.32071001395068	1.24360623385107	0.0	0.0	2.08982546836774	2.13695605520383	1.64502303430759	1.42290349286951	1.22361821690556	2.27645836511302	3.11417155774267	2.28727923734983	2.25459879908226	1.00696955452769	3.86220461956669	1.60886646427836	1.45444173477312	0.0	2.54954820694805	2.45907870246882	1.53225132034333	2.74567421017529	3.74115796514429	3.54581984577039	1.23216160129234	2.27069786377717	1.05253481279404	2.82286742796465	3.42490253719267	2.76580259521914	1.16235487674598	8.03617539462179	1.03571591834518	2.52453769591538	1.2935999516228	1.26889488387747	1.12730578530307	1.72386900850597	1.57708103620968	1.78372414401452	1.57435462901275	1.64826635371634	3.7183486486928	1.44429138383933	1.2173122629881	2.01426609094649	4.75723647972168	1.42400379801437	3.07725024397877	1.21973075242267	2.67460483392096	1.21758682025364	15.0414811083166	1.03912967839336	0.0	1.83350609702813	1.85783914801459	1.8982972987296	1.22509559511356	5.07159929374656	13.9543227596598	2.71543654358502	2.53022991570513	1.43221068898236	1.42570331113802	1.46406881918288	1.96832352935679	3.75962583884532	1.55850847205429	1.64775420734299	2.50750240168044	2.64484617357016	2.56978592333089	5.55664608225651	1.01552675060335	1.97336660056531	0.0	0.0	4.65954578103722	1.09106730760948	4.50179491345326	2.33846687017247	1.92432527391391	1.51683049254354	3.80816801982886	2.17180578690851	5.2052419603793	1.25773918366901	1.1153775990523	0.0	1.25553177452873	2.16952996430547	1.10836551296616	1.48354500759973	1.0396489275501	0.0	0.0	1.03680836664251	1.92046413946155	5.19883822779488	4.04383007283076	1.5765242311547	1.45255453561532	1.88085563257485	2.95517924205925	1.48640644360547	1.86162874939335	2.90647045107733	1.33223086360427	1.24147879822575	5.03026956941094	1.85137870013791	4.06538787875257	2.20822049183858	1.19036482410739	1.89943370178997	1.34157684473481	1.39077182232966	2.18876753574271	3.7944867149647	1.4144066167073	2.75440856604938	5.63335773908595	2.53323287715694	1.00089196630847	0.0	1.43734209829212	2.15026430058826	3.9052371584926	1.32249551404418	4.45681802081074	1.91675081260729	0.0	2.46932670576553	3.2491788020823	2.15711521823285	3.73095070402816	3.39917155935426	0.0	1.00796648807533	1.16136287350119	4.90628707208694	1.43454636722088	1.33699896267599	1.21689923053654	1.16660500399064	1.54060745821534	2.13400132156737	3.63497353996281	4.35585956277327	1.64775734389073	0.0	0.0	4.12384054082834	3.81955647970877	1.15596868473741	1.28762754010008	5.68323383920977	3.15021951939762	1.33952013760721	1.07925850112176	1.36267399904339	1.30286689881335	1.64740708918478	1.06391723846546	1.74251889164389	5.88172959613303	1.81047600107043	1.54554521582992	1.46678537229467	1.49735848971671	4.98752759787153	1.38329320347538	4.05293779868608	4.15054793357751	1.17257681367263	2.77458796559438	1.51963734853293	0.0	3.15065948404302	2.51533933188032	4.67861850405103	1.30263397434466	2.04167747554941	1.40872784146228	3.93340524806911	1.57937948214421	1.23510185565998	5.53369431318255	1.92165260389106	3.69566659546471	1.207304534477	4.8237759269422	3.32318600784757	2.07239044789485	1.58467349409514	1.84427000912815	3.99894108420626	2.04372602933235	1.3833440714819	3.55882824665678	1.55639358357568	5.46994766388336	1.78285302991056	4.49574438497196	2.6492358371265	2.22605264134869	1.79332851338136	4.002369530449	1.16996523542113	1.80696547127161	1.56126489047183	4.03103805633468	1.06539751763106	0.0	2.51758587440949	1.09165008030633	3.76138529107422	1.49124129207401	1.24959576486276	1.73365772615262	3.16999681949589	3.67692712560004	2.23284307801993	1.32700479909715	2.0991770042779	1.53192517262948	1.50405929339875	2.49681962311917	3.27278531995305	1.56069685819712	2.68430353162255	1.33932992000772	1.06781668380124	1.53739912558667	0.0	0.0	1.41657702257154	3.19946124288208	1.57103199234819	1.1307501133352	2.8379037623666	1.28735439286436	1.02135651019108	1.4120492353587	1.78068353384857	1.91032810679178	6.11318798986471	2.49510945901226	1.28702717372915	5.07053301971442	4.87983709506941	14.681435481155	2.09117166223316	0.0	1.6129594038086	1.02330118349662	1.43530594098173	1.84125525684276	5.03142944361296	5.29215931180469	6.06308774787072	5.93102025697635	2.1144283810629	2.323084032982	1.82908025443547	6.14695514227509	0.0	2.08207156194295	3.55289844659523	2.04799162071534	2.13258653485866	4.30234679281212	3.2500843565089	3.25567139243856	5.98589739784601	2.36973776280321	1.42346899619714	8.54413837924003	1.36353609068994	4.85491187739955	1.23325237429497	1.09389466097456	2.34505629417936	4.57345059661215	3.13392733322711	1.06478727424378	3.79404745871507	1.52215981492427	1.56267924850203	1.29622352257561	4.36905701493822	0.0	1.30273400527448	1.72744060560181	1.61897905064474	2.50494103398055	2.62942426743706	2.13539692966199	1.11071855330543	3.87718004525755	2.5567973538422	2.0384554114406	1.3338838344917	1.63992016986517	1.16901862329353	5.99769271873995	2.91707326243885	2.61423741946386	1.86057333232252	2.91167585683715	1.00181667873131	5.14857924349539	1.38251734198237	1.77172604231715	12.5257084839501	4.17236793287017	1.69600394394929	2.0961616236473	1.97595832122934	2.3308766380551	2.0286822491156	4.9135105536326	1.82872859664314	3.84500258610254
T5:,30,min,after,stress	1.15830480233171	1.28192968645044	3.33680714873048	1.50603758465436	4.15362940654094	2.10469463994297	0.0	2.10677151228261	1.44780741257083	1.05236445919607	1.5057070577685	1.36243273918753	0.0	5.45580258027431	6.78763261950087	4.20005115231322	5.67513209392108	4.96010411936856	9.37775149782052	4.23422262860849	2.97368231069705	6.51063337327516	3.50682243663434	2.98334888081433	2.93838389078303	1.47712243947159	5.97682315757679	1.13648694776086	1.05482580186762	2.50719630212506	1.14346253901426	1.04973823568959	1.04692002062866	1.417577495403	1.73151819423441	0.0	1.33573595627772	1.60932668250646	1.78209828445145	1.51458498567853	0.0	1.09087472867097	1.06140685593777	2.66742708005778	3.55056897867883	2.42302979415342	1.19161062818888	0.0	1.30094519794908	1.50780219465498	1.33120806825868	1.27160162694176	1.32597750645873	1.02144150261076	1.29373479014372	1.08562648907308	1.13510656871275	1.10010731691933	1.58561938775303	6.3771096433979	1.75837050839113	1.10621521623029	1.08268445933301	1.70354660567828	16.095145833222	1.57720332484621	2.19289639590878	1.46411558458502	0.0	1.60155578607103	2.85513983043613	2.69569574936897	4.75675985201597	3.48347755616183	3.29883786607298	3.8388368220574	2.30133331133344	2.68296207079	1.02670596227147	1.13282640088924	1.21416468370458	1.51984131611596	0.0	1.65123499926342	2.37825420808565	0.0	2.12959253343497	5.310754849926	1.07000511060923	1.05369402211283	1.35636049023282	1.55103566513682	1.16976431442423	0.0	0.0	1.19608025040973	2.27114571285768	2.52676898044269	1.41881632883073	2.38728578165589	3.70980452878285	1.46719121958691	0.0	3.07462338341095	2.09945982299382	0.0	1.21957309505584	1.05257595092656	4.5844688566124	2.04837010528099	1.30704393967453	1.03507613373254	1.50218180478456	2.9586455971417	1.34275154212929	1.25998779841052	2.71882114668822	1.83728117978479	1.32585192794212	0.0	2.83804537120474	0.0	0.0	0.0	1.15903161795219	3.32372707764759	1.01181403666287	1.38544963111135	1.13302522976058	1.1489399257204	1.30634213594897	1.15828772200987	5.3791294182164	1.25691284806571	1.37745686986986	4.72311751801376	4.14938240759441	1.05750345223045	2.55450427353986	0.0	1.54263896615267	1.21224563558455	1.00093455795848	1.01727616580881	1.79671942165377	1.70058457298811	1.04785711009151	1.45380751259175	1.14059144300685	2.41623531508103	1.42011501191767	4.08522593619167	5.95634115035419	0.0	2.32806808752011	0.0	1.50181487142962	1.64978668820086	1.85652032692316	3.26719652586529	1.08898574359779	1.12416709919571	1.0580040280039	1.67930348045962	1.10170733366736	1.19984323198914	1.06649685707654	0.0	5.0417474461419	2.01473962689363	1.86629418508149	1.75456372178772	2.40911108944077	4.74262190516295	1.4129925457007	4.77962508170605	4.47424719996861	2.64499633151625	1.90364869321909	0.0	0.0	1.44158038629441	1.75638804812878	5.4721789628099	1.03547652412464	0.0	1.73816598220735	1.11572135119388	1.87589434400845	1.63719588484566	1.8345637099086	3.10628293634339	0.0	1.23999254819116	1.08776987129904	1.64247079975176	3.86071760277063	1.48382996320845	4.63454518078152	1.34319399812786	1.57768122395924	1.7936686614974	1.76503477223937	1.69434893491692	4.40695655065274	4.49561249850015	2.31091368684722	2.61657545353486	2.16197936474603	0.0	2.73679956441946	1.21243377710697	1.41102653976608	1.17207865222234	0.0	1.13656613928583	0.0	0.0	0.0	0.0	0.0	0.0	4.34045367334776	6.06408650039541	3.11756131020704	1.97672194185408	4.68300984761388	6.76988618376622	2.21250829874247	5.71245386837	4.43048270397456	1.40736198461214	1.1542018519712	2.46959064591291	1.77075560405488	3.54455756573848	3.2039965057345	9.05591657829564	3.57602463318961	1.89570094253632	1.29926543679696	0.0	4.25867755889279	1.85000726475397	1.26192462690013	4.11881882134352	1.40144823316428	1.12999117779395	1.76365328512973	1.28173230850049	4.35872595766615	0.0	0.0	1.8853987455588	2.84608018044733	2.72970230427228	1.22905179157954	1.08126673599849	1.43216185927137	1.4959860978536	3.42373704016831	3.76838641282742	5.35388137157979	12.1098990985173	5.26493630149964	5.38987733608981	1.08507068149917	0.0	1.1980919050425	1.36340388664202	2.06983750418225	4.11614667378201	4.31806195697553	5.18643593786937	5.7159150819571	5.39181891311724	2.78603107222285	1.99731730272616	6.95335653811709	1.31980131936274	3.71686318779984	1.28363206533475	2.35696098344603	0.0	3.41804392627681	4.55512547864129	1.15518930558048	2.54859923772071	1.48506703424844	1.34938420420657	4.31863334008157	1.27842589520815	1.00774880284259	2.83537832094193	2.30867136508323	1.01877320434292	1.04014651342462	0.0	1.90801926754819	0.0	1.56824192187189	1.13797766164996	2.34331125713883	0.0	1.33783609530779	1.11811567538544	0.0	1.53227170086731	1.18981535446036	2.35179884015441	1.5206236816968	1.57673137719123	1.32293722938418	1.82593186828372	2.65801762413025	1.61543425071581	4.14309866245939	1.1713981422714	0.0	1.19167700975778	2.4128157146488	4.85589628838575	1.04777541225593	1.57720008647556	1.32722469888013	1.01621397942654	3.46781818417934	1.28282551535122	1.43369704930899	2.91658552898407	2.01549460723139	2.071847877635	1.1291281542663	2.08332628635226	2.3914826839409	1.60668049666735	1.30735797114707	0.0	1.28428583387569	5.04224600038486	1.23573674891929	5.73207016453705	3.74944417461834	1.86623138528459	1.36020220579707	1.57681887916826	1.31471287477555	2.08696554810873	3.00173846053389	2.93375225070375	2.75633481691024	3.87463437639821	1.02748676146468	1.33253387246336	1.99296017333143	1.23601191677236	2.06357795905984	1.14633059556076	1.14874263348134	2.77083957927347	3.18261930730125	4.91134257152082	2.40862503263097	0.0	1.02546266864271	0.0	1.4614403500686	1.48540771450954	2.30713625298407	2.3315826348534	1.52258681683951	2.14832032374053	5.08576993294915	5.91799347270827	4.2452860655272	4.66679154771215	4.63839123674824	2.4970054448342	5.46869423150835	1.24280948556251	2.83154947598387	5.5668998572445	3.39659166614006	1.14836526082998	1.51349447903357	3.70542531281754	1.70990204478026	1.42991230411057	2.41659547959829	3.44345757771226	1.82417461644764	2.6781214966657	4.04271205414903	2.26648317093626	1.47817615719206	1.03211729857602	1.02844856083888	2.50863886993139	4.99094160407994	4.42307322022479	5.04395146734723	1.17752216019038	3.4881186913878	1.1734022664025	1.04787290472393	1.56482529531859	3.86696871017531	3.84376604341104	1.22657878342525	1.65037326687269	1.01176739335308	7.01750654935887	5.16629852641955	1.62654002608069	1.10015881320894	1.12161047211888	2.73980821299959	2.54729413769205	5.04003254677487	1.26889686327354	1.81172731505675	1.34846442731205	1.17721999714137	1.01728897259291	2.79872477326113	5.27685627299417	5.50182859088307	2.24259624009986	1.55733487490799	1.09361657264022	4.34964999801754	2.77242334079395	1.15656854760626	1.98341959207345	2.81249527919679	1.97563970997184	1.62859032339129	1.70108745321947	0.0	1.02425026954519	3.85389157181375	7.6199749037763	1.0730400206721	1.49285542794058	1.4824465251441	3.94243970651384	2.77944984302473	4.25088781704544	1.22530252123834	1.79011238897938	2.65462692093453	4.46633559616587	5.05283607284304	1.28175997249119	3.99380747848729	2.93911593859705	3.92997317970798	3.57594340870587	2.54318325833188	1.31161468520364	3.79079728843684	3.47765593030791	2.71892070112536	4.32070461723236	1.03550642932557	1.89779652835677	2.5534795331365	1.46010765318987	1.69251162769868	1.9446405718502	1.003672053808	1.21376566293436	2.82052758835419	1.35780471272757	1.84268136190405	2.41619881602671	3.41077590437057	7.44806342332786	2.04958765988266	1.38226079322962	2.4824338639609	3.23988046801977	1.2867657366884	4.38695718547971	3.7942706990697	4.80650951045468	3.22607856519931	1.70130976635753	1.13058212408585	3.69981072511011	4.62423920567836	1.00527323441717	0.0	3.97181566182136	6.47110167036365	2.61628032032031	2.5032264492633	4.5980640993718	1.36623300533024	4.72412033136123	1.00776619473593	3.20834778888258	3.21589446531787	3.4962617224991	6.06593113115252	4.06852627267216	4.6797912327736	2.60335928666421	3.04143628870639	3.75931461727514	3.81810429780299	1.69538633761173	4.42319386857094	1.32454462099964	2.98889836016961	1.13425522979111	1.021468340732	0.0	4.98310043238219	0.0	1.02606106204295	1.13183056147018	1.08861413107051	4.10825206021527	3.12724091562086	1.62000283372444	2.24298881531508	1.64178753325771	1.35308752169866	3.24271718607096	1.13395795283911	1.01833032618115	1.02155147165095	6.03757013753109	1.87161626473152	2.35944174668564	1.5400760271967	1.36022907029543	5.19936970718778	1.12131223560951	2.97690132793509	3.10800119125402	1.43046954966685	2.31976076020053	1.57316367637192	5.79007941722227	1.06632875141084	1.07351793191376	0.0	4.23503433134183	0.0	1.16134628555422	1.30841944800526	1.85462669892165	2.2242196950683	1.8450746431511	1.09864770601708	3.09045804641626	1.56332704168405	0.0	1.21803391712229	1.28058476049947	1.02233597060588	0.0	2.25998471120468	2.11815802218014	2.41335753240329	1.16401896519137	3.81269750846557	3.22289159452753	3.25884130246731	0.0	1.14394403555279	2.86327837693047	1.07388724745134	1.45943172157501	1.03720258454082	1.66854630668063	2.24301575073665	2.49657475827525	0.0	1.44608463454628	1.6219871766685	1.48656259669087	2.17218795998044	1.75333640421806	0.0	1.30383294650977	1.55793852515361	1.98577208948867	1.19408997479921	1.24794809338138	5.15017243255841	1.7161379667366	4.71358865624201	3.3406892257344	2.67761507246478	7.62858621953982	5.52135198793747	5.74481272425107	11.4560496602433	1.61568481448578	2.24447770196299	2.03409446635099	1.19411621971152	1.11002032953737	1.86427644878912	1.23703718438982	1.62213867129421	1.54457209338649	1.10343908914328	1.10045342125769	4.55354474412867	2.58271220050699	1.25122681492207	3.7249583499704	2.19129900851103	4.31721213482185	1.66826547661656	0.0	1.42766640116245	1.53737205288406	3.56957124421451	2.40068996118543	0.0	1.11071260372792	1.55915758500585	1.34968580866646	3.35247626618738	1.43899273835466	3.26533470209851	2.23516021524993	1.94976698821083	1.12893260201693	2.23091305764238	1.71567092956671	1.38469133906213	1.04565130463861	0.0	1.3748115664984	1.03741366182053	8.97082041001574	1.06992039542609	1.21365523296606	1.16027562178732	0.0	1.53632842121186	1.64559527111769	3.33600996071065	1.31214958646299	1.43003227612254	1.61793878981133	2.48632237900724	1.48590025456401	1.9228720903084	1.14393527861043	3.85091221225655	1.1958662761316	0.0	0.0	1.23684099226349	1.14864463344882	1.65178221012709	1.60940276397363	1.32854484775893	1.2349393283124	0.0	1.12116786058273	6.78743929111911	1.16208128552466	6.54227229731065	4.68684878600544	3.81857984258205	3.009696331073	0.0	2.23485919930305	0.0	4.53565577418992	3.46145443208005	1.15399075170552	3.11877619433883	1.13560850446753	1.15343986001717	3.08921780681594	1.47677853772115	1.38770679207642	1.19721640814294	1.11550798293575	1.0091058779259	1.44487416030418	1.27058874844819	2.80547055758962	1.31968057284702	1.74495269922842	1.06151030246889	1.07588605068822	4.15321939127394	1.14535449159402	1.39030603507269	3.11822695143846	1.16550565663183	1.25433360436973	1.22496396977101	1.24823276213198	1.00677583679173	5.91790324244852	5.02050939201948	1.15743937951701	1.01874716861943	1.4130084415418	1.53963179041448	1.02263335759482	2.52585402943016	2.7648068112349	3.91079760162756	0.0	4.02585774189995	3.48371525658522	1.50022151567409	3.36174989948813	2.65974452284817	1.54259339963671	5.8422737467033	6.16750024277504	5.98597208880345	4.81864296697957	5.26951321041629	5.48006783962305	2.2264897981665	5.17360032381259	0.0	1.07263253064184	0.0	1.35211651479883	0.0	1.177639340756	2.22875574974571	1.41881368450978	4.2184654425896	1.22779749272986	1.32043372467361	2.23873752693559	2.95192830924358	1.31343260578565	4.26286307222493	1.04591500063484	1.82571106346175	1.33431174043462	1.60245319636744	0.0	1.08184102575561	1.40711480701784	1.08141688230343	2.93573084427048	4.19446333841217	0.0	5.39092489648786	1.37182402308882	1.07791520417907	1.14527487334506	1.00392357383091	1.32657836322835	1.09341180052834	1.37127179933266	2.35888418594402	1.60975454979442	2.63780090545777	6.15107885943089	5.59934872596223	2.26537479480833	1.62248398475366	1.02203733001998	1.47346584547071	0.0	2.6251970414552	1.47250637800129	3.48161285778995	4.19333431752713	3.44185394352483	2.49299419899763	2.90826220725405	2.74683126698809	1.34672760399297	1.44921291564429	1.02045203786571	3.86218815736283	6.46130034841175	3.90364311504304	1.28476614451347	4.80884984628378	2.03434423194088	1.21370905361186	2.0146530056066	2.17935155509053	1.84689551923061	1.63509014126173	1.60256856189371	3.46766062524654	1.03559702922991	6.02389344502802	1.483058895333	0.0	1.13605872017034	1.67073114112219	0.0	1.26292177679302	3.78396571840353	4.80589111172608	3.01065131235449	3.63781615970705	2.28475181059037	0.0	0.0	1.03052092856222	1.12012418190434	3.11233290035852	3.96770694236354	0.0	1.06597547506444	0.0	2.64449102857319	3.79325723819328	2.64477349276967	2.25087852054135	1.07537275561248	1.04882565146314	4.52563323203502	4.33812011896508	2.13272330483858	3.28619323278771	5.52935075317079	1.50684324515079	1.25203792233701	0.0	1.39878124540109	0.0	0.0	1.79680260487336	1.03943076891837	1.00657923870589	1.20740013943615	1.03119890794632	1.04901819779089	1.08637970822667	0.0	0.0	2.01514624447135	1.23218907989464	1.8237972161985	1.24105845263025	1.77935395073795	5.55228889911921	3.44962705506039	2.17702680298489	1.75488376758827	1.03384081428131	2.05861679883999	1.70883767401211	1.48935239471237	7.51151466474791	1.15185655961351	1.59306226697402	1.43733775953687	1.04980791670707	7.30200098174871	1.91824900450139	3.93140343615795	5.08672154548922	5.41271147642132	1.54522288249799	2.00443267249192	3.33599709523581	1.04065172264785	1.03745694972168	1.02968733483911	1.16491128267605	1.06428626205792	7.44731386385859	1.77827941517635	5.38207963876686	10.1836805300913	1.38134496324542	1.7327409018463	1.32704864756827	4.35359652290804	0.0	0.0	1.17395277046015	1.0502389613105	1.04305205295954	0.0	1.20046940257804	1.19062052587324	1.42500485351995	1.77578971353142	1.10530262781394	1.73817734034147	1.0044905643151	3.67510724320185	5.86767630316788	1.92976622233562	4.05926929692252	4.11654458391023	1.68059471545267	2.92480501138576	3.96293031429004	2.43263667003565	2.05482472572065	3.61324546782483	1.7357201965612	1.9331084097005	4.3337065955204	4.15019645750456	1.51304871892909	2.30663885019368	1.18259691742396	2.57503923917641	1.00303819584073	1.30778410502428	1.95174728828797	2.68866207764395	1.38208479349822	1.23891738716142	5.91621311820502	4.93877397636734	1.93763856356886	5.75908911899627	1.06032942155511	1.16010657363168	1.94645442319444	1.67848693390862	0.0	0.0	1.49934563749519	3.61556713887125	1.0455262984554	1.0316094210906	2.33772239890521	1.00092074454331	2.41941023440519	3.90047322593057	1.15392674496039	0.0	2.29827296356449	5.53415336623467	4.90947570612713	0.0	1.47587395104724	2.04980280363974	1.3935190305405	3.74549461370719	1.98095183787496	3.10080064587418	1.02227836914068	1.13020840526654	5.58386535127565	4.80706359885747	4.90014818387561	1.23731183941956	2.7430110545056	5.77879335978733	1.77328717115897	1.36254541788662	5.88866532581797	3.28950686675567	1.28487959279331	1.40318611367933	4.08595291111916	3.30833545391193	1.00192550379924	0.0	1.08469467837999	2.11778624415335	1.40845466065457	6.00156212667317	1.95277202155838	1.87051459183701	1.04386418358844	1.69512628851487	14.9875320773721	1.30931559997719	1.10399931882414	2.40852927486663	1.379073565616	3.94852547034772	1.15299754925407	4.34537226608342	2.63495497410308	1.8786113158805	1.56018574185975	2.07415187098195	1.33737523727252	3.0505493140024	3.55166355845795	4.92663761988727	4.30796695505273	3.9078811398202	3.81528697950244	1.02649340002281	0.0	4.2495674722828	3.31516906501389	1.92949262036821	1.09936571330406	4.19906158795581	0.0	1.37542214332789	4.03624051333794	5.94219830982629	2.05251963380694	1.66455864399922	0.0	1.6416974269478	0.0	2.93339631666458	4.95929853809115	5.09977877393098	1.21304430925411	1.09771562465577	1.14392803535165	5.02949243622813	1.39644558783538	2.92914693477052	2.18121566057861	1.5484562810348	2.45837224805759	1.40958650677495	1.66884501109159	1.73076421089825	2.21375468295549	3.37803817685572	1.29228024557239	4.59800318559055	1.01357289333244	2.78822141556947	3.6334131933919	4.6904297164097	1.75338176745576	1.13966117963476	1.728822124678	3.82473108716433	5.55857571261192	6.00542263219619	4.61031297198793	5.42210251544366	3.44905730108809	3.15385683893815	1.18806844068821	1.15517401312208	1.33796557436468	0.0	1.03866077320414	4.9400445236172	3.0819702563295	1.32217724722782	2.95705392256808	1.05816548450951	3.79524860037195	4.0600802422406	4.43673406391508	3.56934644034298	1.92175669044017	2.21429884977548	4.19745466058775	1.31034082868918	4.66739762387481	1.97152007182729	1.1633285930211	2.00127756803459	1.29881014345928	2.49945716554143	1.16370792344723	1.01664598264589	6.36864809811599	1.61195029464115	3.98633051162772	4.68121912704217	1.76027948081372	1.95365071207398	1.24562627404294	1.07929623585862	4.05552968177497	2.26351415262077	2.87189343668617	6.10506735023699	9.70998562969668	5.12849722182257	0.0	5.62542893931299	3.17703707116572	3.64679741258111	2.02666417001357	5.00402214272739	1.09392366378479	2.72665394265284	1.40297133359185	1.22841004822084	1.71583560364914	1.14268238628763	1.06768353437227	1.0818055291007	0.0	1.03251348387464	0.0	1.00388979222185	1.00270345905474	1.05756173191459	0.0	2.3378773283602	0.0	0.0	3.34190905293102	2.78944094972113	2.19949328496382	3.65478277911052	3.07031925593166	2.21655897948586	3.07600401589982	1.65940874765534	1.12218694082573	1.27054516153537	2.01902413710339	2.73155648412789	2.23795379946085	3.31030698609039	2.24030079684703	1.03323895896985	1.79856512755154	1.64335624718938	1.10909575198958	5.81991776838027	1.16782555922626	18.5018456721985	2.74129488024598	1.09745292311107	2.31844269030684	1.96641078727787	5.31011451995306	1.47653620307304	4.96606550863791	4.44852891439104	2.87820817677472	5.52503226966754	5.43986857837417	2.53008031513966	3.63932516686404	3.6425954418661	1.07064504120409	1.71105428607494	1.58493803014601	3.96152529207348	2.17144047267434	2.56108520619234	4.84266477846925	4.18127086287866	23.6203546908235	3.04147825203991	5.40324324739359	4.30526336378631	9.22561582944996	7.04837072163131	4.07041291464424	4.33219706559112	3.09147791022568	1.77578635020097	1.96248248405505	2.71376672142867	1.9547355891121	3.69512812942937	2.39710605858463	1.24271140473975	2.22324199528598	2.89675922080127	2.62118760185293	1.31339855812266	1.96689564539378	3.68893770134971	1.26273636821051	1.67309067174264	2.09154996227586	2.60565724661134	1.81093761747361	3.56759259852567	2.30713451967685	2.70120200392426	3.82982179491622	0.0	2.18014608834732	2.00458327031265	1.2375710287555	1.34556537123363	1.71091620354367	0.0	0.0	1.34045921984798	2.62123204642453	2.45731768409398	1.36217416785175	1.46644105513744	2.19659530578502	6.15831299230136	7.70318423367729	1.28919829131312	6.89736218180848	3.29524146973781	1.63850901753261	2.0951887098295	5.58808705468654	6.74171635801877	0.0	1.43564845072721	1.75389043284908	0.0	1.73208516856535	2.56402561795415	6.06510894754213	2.71455624822133	5.95135411481153	3.59673501355741	1.10088483266722	0.0	5.67622428391953	7.39370855082511	1.27502137443926	1.3198095162818	2.97535904469401	5.20121425740593	0.0	1.07241231009272	1.18640550830523	1.12346599736881	1.58083342522131	1.19549388835993	3.25713855124687	4.44329695807607	2.47995858947605	3.95878888549087	3.74107877530167	9.38276215662844	1.72993006222675	1.0792336108587	0.0	1.11883164457263	1.11992534368481	1.3306512209482	1.22616412068986	1.20751060605721	4.08191637752215	2.4007192526097	1.67578883742492	1.18435943388506	1.17172449240404	1.09875327319207	1.09124673717023	1.06479660218492	1.153444578355	1.54279836049176	1.54250428647491	1.08401340058308	1.03654782534025	1.50540492341175	0.0	1.8420647559478	1.47924363757642	3.90655410251552	1.0549997820639	1.03064654142178	1.52768739415863	1.12646545255117	1.30006282087693	1.2462808594219	5.66881591323122	1.45504658527989	1.55632574601562	4.46205468503767	4.8117910557143	8.85882909607083	8.37560702208275	1.2892753894785	1.15776773005766	1.30885508596319	1.0417348220368	1.33994592762398	0.0	1.05677661049751	3.75023036169139	3.86232984685089	5.37818554789728	5.22607110682388	4.35131299693758	4.83108164747583	1.01827266043936	0.0	2.67323786469031	1.53920254793194	2.86736666879961	1.70215047329686	1.48228616700967	1.0679165582958	1.39112304907566	1.40774036843164	1.73915168222953	1.71519719285675	4.93840357483851	1.29092408282528	3.51467204530245	6.11836566484348	9.22811107805177	4.33208527338851	3.92865619587551	5.13916445276219	4.11977935551693	3.64384726985929	4.50903816607431	2.12114317591492	4.79669601504476	4.99029849654256	8.64606820229352	4.88803179748664	6.24759410148475	4.89051759858059	4.28238187000881	3.46983056691115	4.64680313096508	4.48553615630291	3.10063139453891	6.56855693071972	4.64522833618892	5.72970601961559	5.89153070282632	5.50219309875247	6.00771655460362	5.56813349553992	5.05714422578015	3.32360383696306	3.84299334397843	3.70644068711849	1.6494734208194	3.68059131052134	2.81443526983191	3.11768390151545	3.27586263890649	3.05456325562177	3.1480519325942	2.17842968471378	7.12503980283507	5.73087085741933	6.97681741368568	6.06599565266089	6.77015784904672	6.3310619151442	8.37564864313221	7.34355601782907	6.40645585223504	5.80254891860436	5.85586063326951	4.15512444217312	3.22238761407506	1.83037263323879	0.0	1.02204984975108	2.79713669168558	3.64299575425205	3.65885093195742	1.2086636661471	1.68934884643048	1.72887073825634	4.73034804445869	5.21394297486587	3.03049209611498	3.13732048130618	2.94111404199493	1.55091719234362	5.43035088342234	2.13729481075551	1.10889476126033	2.05184381394965	2.11512362535822	1.46687705601693	1.93830208370982	0.0	2.11197552123491	5.74004049683829	3.65618030929594	5.21057057888698	6.45758033196394	5.08292224686828	2.16378127309195	4.13459903292769	1.9418301965329	3.17208279045225	4.89210928169837	2.42342511405752	2.66390677817554	3.19904701060024	1.09688234320885	0.0	3.61630676164792	4.19210630289656	5.59407606132328	0.0	0.0	4.87275128407338	1.08374245217023	1.64403124248513	3.22611734070992	1.26161835798801	1.00363946820701	1.11269955983013	1.18278481726948	1.88946794826564	1.57096407120715	1.00266693691604	2.95430279108417	2.11164142193477	5.00247370773236	1.87918736495873	1.75236315742537	2.03689042002191	4.21048896721288	1.32934687679377	1.08755175622761	1.99188613567277	6.66845389147088	1.225657439735	3.47061759801275	1.13886618441362	1.20948095541302	6.22096311446306	1.66529984939411	1.88875572256741	2.04698777341457	4.66085765919433	6.49449461312859	3.56224141411747	1.41596927966102	3.54576355900726	2.99516199999297	3.16684813107524	3.01266239361745	1.11483690257225	3.30179666093356	7.15236542588099	1.04102775810986	2.04240738990337	3.61304402734265	4.77386622678373	1.20800618804973	2.12778749981805	3.9426452348534	2.04435111388592	3.08034237139456	1.15804714432997	1.21427941259361	1.227433499468	2.06496209064257	2.23700886560717	5.43545068809082	2.2876666723992	1.05139924408978	2.33564374138372	1.65486105798797	1.00169728857954	1.15346173853393	0.0	1.47077579424552	0.0	1.05848585363345	3.8872218393354	2.27207775646978	0.0	5.1084502019648	1.00236568985471	6.93085541008036	1.13585074423936	1.58239846600388	1.69281906894524	3.47571320356621	1.52314004681147	1.02025551458034	3.31045891047745	1.28831712794338	1.00614101763397	1.27232411157135	1.98446826159183	1.57825707200436	2.651377585822	1.80392083151283	1.19252053099711	1.21975151490689	1.13065269734615	1.02695561272783	2.14648219165734	1.13886969598707	6.0540145602184	3.11010280874327	4.76025556835821	2.15979801362505	1.67641620122592	1.40457235303978	2.43904226019653	1.67095200122925	5.0479900549961	5.20462425671505	1.97922371737066	1.7695500139518	10.8708393615197	2.18396718953502	1.42334763892134	9.28782458846389	1.67078348256406	4.88467380063187	5.98910664172544	1.0073696641453	2.01248191629136	3.5793339723312	3.07987052452591	1.41903782096386	0.0	3.74289690833234	4.56997083133711	3.7404495815483	0.0	1.06626016983489	0.0	1.00083227890456	3.59362348515588	3.3756864736473	1.29246402082344	1.61184488039926	5.11263885224591	1.68563723313361	1.16897748472598	3.51770328276513	1.28942870007239	1.74791314732654	4.27543252722641	1.36302670986968	4.24901475479141	4.27930336619249	3.73490873268683	4.4929017216711	4.67480214134947	4.93865479492416	4.47541328779666	1.13334250148625	4.72294110602768	1.20658919649178	1.82566049047207	1.67892244612371	5.53945879833592	1.32526824815835	2.09597337759047	1.84009618133102	1.88991031463841	4.81535715957541	1.00258308449926	1.53034247083168	3.23061966747234	1.25622149443219	1.02206039808678	1.74055175613677	2.39500875143725	3.2750069490033	1.14876406145417	1.53320682357702	3.48846842530345	1.68186822896135	2.76202729766557	4.39656708793827	6.61017293781323	4.70988734890522	1.70589408781692	6.18918872069802	4.55800756807412	2.01777611527253	1.47456025363534	1.528652470084	1.02101303306851	1.01317892076343	5.66320827655501	1.79445410617392	1.1537944267685	5.29435788684308	2.05558646425882	2.97229603806433	0.0	0.0	1.60167356429039	1.03501364142606	1.14383053152705	1.32001868128376	1.18936446099401	0.0	1.01976898347743	1.01955614046152	0.0	1.53853074455427	2.30897710691604	0.0	1.05167894532101	1.13108809960061	1.09587026048854	0.0	0.0	2.00266776263625	1.44327395069218	1.30545428662021	1.05222882873408	3.373424792431	3.31789903170856	1.23463604653767	2.07034597917716	4.52449415866942	1.6776310289806	2.35278015343508	1.38697308613137	0.0	1.16463961843476	3.37940544652267	4.76977362104497	3.31928185809509	5.06108428804167	3.06250715346012	14.9155923785026	2.51007913532579	1.53391157870594	3.43380708853948	4.25454534296624	6.14813060782099	6.39133103553667	12.1496954821526	2.14004401714352	7.01970279777374	1.97491741489882	1.74861085296232	6.03135800418408	5.90003367824808	8.24446992142074	5.77367145977241	0.0	0.0	1.06771897358645	0.0	1.52872565558725	1.25721221237777	1.34721579094622	1.47249812041504	1.37553480347118	1.13609763851826	1.15882826402584	1.12852593903476	1.09019064854742	2.0301004574508	1.34406017261259	1.83512085321036	1.66245858579196	1.02737074467808	1.14815063100374	2.14249082165925	3.51057248635773	2.6849532917107	1.47492496057922	2.93492820921899	4.02419879318291	3.03284613695207	3.93774220559125	4.71059269720835	5.46825848835869	4.36071388629298	2.3473734609057	2.34005779507119	1.26990927169308	1.57634107608376	2.00083306979422	1.56809646146318	2.36354655359683	1.0152802515212	3.79350228318576	3.60460543929908	3.79896259667135	0.0	1.55906448426715	2.15561704537924	2.01917716001968	1.05048242906801	3.5440892175497	3.44336075845187	4.5557999136745	1.18375334752455	2.46181323249306	2.37201584343239	3.22961582959195	9.44584648341216	5.32344962852745	9.44409722694234	5.04802789767616	1.12705055682184	0.0	3.9180984989939	13.6003781169547	2.21710425738516	3.11923266876348	1.30412209876828	3.47559525966191	1.82039021179611	1.13791310108855	1.35727268885045	2.47932245716646	5.11895201572946	6.74065050873587	2.25473475974099	2.1516907672229	1.61579724395503	3.82085159557751	0.0	4.71732157346213	3.52991536314773	1.03126676591821	5.32565706217712	1.12025458793681	2.31534974610652	0.0	1.68419769273347	4.08619237574057	1.68827942380395	1.08919402060987	3.22313150476174	1.63842045782643	2.03830856087974	1.10915341673214	3.33780832035304	1.04380128316991	5.10626383184645	1.529864806947	5.63285264695401	6.60028273241709	4.8753877946908	5.08497428279419	1.12332399618961	4.09590045347761	1.44287452261282	1.57695623059686	12.1051262689303	0.0	3.63951456330789	2.05266920852968	2.9428540680155	3.6813769659991	5.16456499528767	2.40816325751655	2.51362000823082	2.42514839466485	1.85186711965535	0.0	3.88394838724336	3.97133579696768	0.0	2.68773778760949	2.43624622553202	1.08517053413169	2.64809607529858	2.35770709120208	1.48201930094778	4.89976357306799	1.00308970390494	0.0	1.62995275559647	1.24780763380006	4.32232955782313	3.20878263741737	4.96736444462981	1.98836238228713	2.00326851226177	3.34148349149796	1.48961359883688	2.92038632920786	1.91212183977893	2.21309323327285	2.59302463119995	3.50890428947535	4.3377178875569	1.33037493069231	1.02710993872758	1.28873352484896	1.27426174115394	3.95436233504995	2.04577080592472	1.33097202155399	1.50159393353317	0.0	1.09249910140436	1.66782480570718	1.52631481453415	1.16134005596796	1.14040322887503	2.66142274484877	1.42573764145615	1.21735304144709	1.09481454322453	3.68262318299532	1.11774546049684	4.61523966211948	2.81284698258533	2.30056651168761	0.0	3.25499977094881	1.25960295698193	1.22359136530943	1.11518541287405	0.0	1.9122633944447	1.85461654413944	1.42726322088893	4.2766109502216	1.92348026719946	0.0	3.81134825831608	1.52062628173285	1.8072302592546	1.0828529887782	8.13592995743705	1.72763220112971	4.30219606503371	4.68604091698367	1.57875042664438	3.23514050429875	0.0	0.0	1.04135046946028	1.29106562392802	2.02931532685823	4.34174353393752	1.27014675152396	2.41606161788494	1.26860715379305	0.0	1.96420332730562	2.20373057401381	1.10790530044548	1.67917327282924	4.49659386309959	5.23760227365945	2.73398223502836	3.9959913357995	1.17870909818013	1.82066012244405	1.46636920617144	4.19733852606995	1.65700492223079	1.26227535521609	1.18904558429083	2.28007801547139	1.4651300669436	5.43397690706997	5.19836958438661	1.22015202887455	1.15452938835818	4.97661167976834	3.38314120850315	8.87779564737396	1.77175161147064	1.67188061678538	4.2202159326463	1.3734437880006	1.2401082733129	1.55436512334553	1.1135587900663	1.94223054601311	1.0203534073536	4.57487193799298	1.53274240477045	1.1624381158351	2.54274851823885	1.84357511321001	0.0	1.31796548962281	1.76245695023577	2.30789267896305	3.39948792329319	7.30207481395556	1.84442804904322	1.96788176834707	3.90283377935832	2.33637054317803	1.68390909451474	1.71897133758508	4.99741929749894	4.54261181917043	1.2131571471707	1.10558009484632	1.27623427039031	1.45925413776031	0.0	0.0	3.33090576119016	3.54627831867621	1.69458118119	1.58005275258853	3.58945714098461	3.37787026931812	6.77437345836118	5.20189679934076	1.22871823748277	1.17310506182651	0.0	1.16975108459801	3.6872837157929	5.49449447769216	1.49756507249338	2.81506432456468	1.2553164842614	1.30108474320921	1.16973544635816	1.10486006440158	1.48130653424799	1.06189422701203	1.12265055441168	1.26932286882067	5.11984818026337	1.26223344680857	2.22186291023042	3.89059499995152	1.1243125906351	3.67078655493904	0.0	1.48076409882621	2.38193429057167	1.15055538724316	4.45664434018496	5.4272601900565	4.62910014857953	3.44220036836228	1.40009024299624	6.6292659738866	1.16192739773593	1.45917441639541	1.43916075233467	1.26394805406286	1.09630834364243	1.13449266361767	1.24328958380393	1.09130735028267	2.37027564844942	3.07876671736235	1.60479259825084	3.96295058504292	1.02160469056714	1.1533230941674	1.08522747208173	3.48097243788453	2.09140116609985	2.09633952923532	0.0	6.70377543356748	3.1323092347907	3.68702919294564	3.16399883259766	3.75864975099798	1.02182747372055	0.0	2.8965599086913	1.44307723809993	1.9169373611745	1.92294529221241	1.58185791462517	3.76984852349467	2.36511562973023	1.56284183335716	1.71483654623855	1.11187841714707	1.69584108282563	1.55908359757181	2.76628534774478	2.89583360763754	0.0	1.01428696896723	1.40655205175779	1.10619675149981	1.05640523224235	0.0	2.06020476862775	1.20271990169218	2.08274597177009	2.38531138289255	1.07869425016822	4.32523899196831	4.21440914701007	1.18898085565303	7.12431066271709	1.78704316026992	7.28494294428795	5.8953416206324	2.77665104358276	4.63954234919129	1.41662580154256	6.37146884676258	1.70084421522137	4.14849369305463	4.84118779700075	4.26981487667467	5.05653175486654	1.00720195302755	5.10236221088673	2.90788459133827	3.59345273197875	4.3356597886463	0.0	2.16952899010186	1.25837490451141	0.0	0.0	1.32535667412436	1.11104391065364	4.59753286014179	2.34384709541796	3.40252269003759	1.21011623103766	1.26601592148107	2.657924527152	2.42606607782202	0.0	1.32717927383414	1.04554563449421	0.0	1.97904403361924	3.70542446921353	4.98993758307357	1.36819271503212	1.47519300130577	1.03412730541849	1.04696984369043	1.10423774639275	1.05460955161445	1.778214007343	1.05637735257318	1.37114915097691	1.25606380296197	1.24583068458381	1.00202664716569	1.19248922564065	1.08925323827697	3.45561865107473	5.52736035691699	0.0	2.64475216421302	6.43472296772201	1.20993106374924	3.2144944972368	1.17533355520822	2.92069894841893	2.99240386440312	1.1924955594397	1.23615825754504	0.0	0.0	1.50286643199193	1.49224518043747	1.35946376228219	2.09236728569454	1.86572553963566	1.83964149490062	3.10110888726973	3.35550265324102	4.98177545930804	2.64427360323138	2.04998847329799	4.3038906859928	1.06402328818909	1.20689103571693	2.28619206926953	1.80136456677905	3.21257254315653	2.35489719632142	2.3477290387346	1.21402638617519	2.38438917705713	2.0367835083289	2.65294542312704	1.99112257765855	2.53255588046938	3.1488325070275	1.09451846417527	1.79436144686205	1.23207368192345	1.33603964900818	4.16054000794372	1.25746358768518	6.4097528156938	1.82514578061393	1.96997732784657	1.19874073357545	1.04527123680621	1.5573113109794	5.44020373834585	1.46766448002654	1.1858917378198	3.91039046634627	1.55752529114214	3.66731120110693	3.49631209973086	5.98876673596111	2.14528004669153	1.68704468803246	1.91000063448144	2.14021591586105	1.04173916921251	1.94428072225448	1.39495369977062	0.0	2.73003331340224	8.59295566437696	3.58918351595905	1.30394916812007	1.07005379210362	4.64631016404454	3.96674561547042	1.98099352000813	4.1234180899484	2.62772043700803	1.09111995472623	1.17221307821918	1.61423180210572	4.12576057499296	5.87479535477773	2.66496102912143	2.96688184158269	1.45968790321293	3.52926308953345	4.48545065925711	1.01633047537653	4.95929846619018	3.72160500206194	2.10063046247102	1.24200619745533	0.0	0.0	1.43681168900429	0.0	1.01212957921473	4.52040804630926	2.39904444734825	2.79204944543396	2.40156309838147	6.47542777197164	4.03692468041824	4.56996479374945	4.41367650534952	2.2291927277161	0.0	1.17876424504343	1.22929772340295	2.6498323045004	5.06521184277225	2.40942498673264	2.27650885440321	2.08685457347831	6.1030183806005	1.22095789646359	1.09642277318973	1.80682684262257	1.44683576479728	1.07965252389502	1.41242483420828	2.15554800912677	2.47031603596295	5.25354675880518	6.59281542528101	2.95303107012017	5.83586906458575	2.52959728793495	2.10055127978606	5.03088755657565	8.35628947681664	3.0082973131292	1.08408322038643	3.30025410208544	1.08429640554323	2.65664141734626	2.67225611445075	6.92598752323618	5.59935238616498	2.70542326368016	1.46461320966036	3.86255736300751	2.57109560434376	1.44432922557025	4.29438721087916	2.87186957190611	1.07902420232637	1.20300459182798	0.0	4.29271445934103	2.08030807794407	0.0	1.3940629890916	1.09225083400475	2.86585033143236	1.00377300594888	2.0856241632048	2.86629848764255	3.65136521017149	2.0251913057341	1.05118544749244	3.02804863626367	2.01349258360893	1.14956071975001	1.31491287600781	1.31127142007936	6.35369683702276	1.08369713888365	1.18089165595238	1.67658902912385	1.38281545567623	0.0	1.27349892792818	1.54113171351705	1.03449228276318	7.64108653864144	1.26923456714648	3.40466001457311	1.8625495872453	2.25160210135608	0.0	1.35945157229193	4.92827231342671	1.31147973503363	1.31867400455913	2.40305374405084	1.25770164364912	1.14128783757773	3.32094149663683	1.53109979019243	1.40513829838055	3.46997514967862	1.29298738584394	2.57483116638516	1.31533293507482	1.13582806109407	2.77429513378812	1.76516588916694	1.77624117806396	1.34668474550344	2.08779304751417	4.15064667264835	2.55943397609053	1.24739303178266	2.10519797241091	2.24216497765394	1.30327999033879	12.5326591849719	1.62694781990785	1.93953493742637	1.50405246783916	1.09317577495286	4.03487318489084	1.98510106780711	1.14927719546939	1.03104469963226	4.10406021072232	3.85070679623295	1.86555932717257	1.06014191451184	4.20438194434292	2.02029534861519	0.0	4.59398118875973	2.89202116684184	0.0	1.11269066505725	4.33448959999666	4.20685632078868	4.07010643957486	1.28080117313175	5.42490720998536	1.85954867804187	2.25633702328033	2.36999071642606	2.92928193373698	2.74760364933841	3.06925943478015	3.02424149518849	2.24339607108034	2.12453527730062	3.07358949297453	1.47322518285614	3.43856220560518	1.79960030635152	2.5296871905785	1.19081020685573	1.79767124562418	0.0	1.0382781480222	0.0	0.0	1.07715013017805	1.11621432870168	3.08677372235942	3.84331888018107	1.00325825888528	1.29283396069902	3.34924573570573	1.06494976539812	1.09103032389203	2.87876977280789	3.29203437953952	1.13227683730973	1.09128317232964	1.59530267613597	1.23301162437916	1.32315529539822	4.51143591912605	3.61316455566901	15.0852867739873	4.14046636201589	3.13587857473196	1.778602915535	1.2446360148388	0.0	1.52487067373186	7.18912950939638	4.68791126937748	4.470530448875	0.0	5.27935513229714	1.01802516597773	3.50651278606334	3.39547403216917	4.41785600407606	2.69738690499951	1.22571273999566	4.42792258256023	1.08715911477116	1.43338625787591	1.96939730001823	2.60345019331688	3.20454549397485	1.59813147845063	3.3570962636979	7.65300021533345	4.30791291358191	1.33281924274882	1.57570794479139	2.98678222173815	5.03883459886589	1.1209505619574	1.99904097077177	2.31670335121913	3.05663695146517	3.35215424272069	5.91788265961654	2.21638066424751	1.49735398548915	3.89459761204835	3.60581543337116	2.09194972454201	1.31113632707365	1.33088991284913	2.01772213208648	3.52223552906426	1.75679587967566	4.91597720512242	4.58287263292263	7.02274132625518	5.31884857468026	3.24872178171253	1.96431086995594	3.39837840503937	5.72302164238923	2.4807885982575	1.72093414263239	0.0	1.83915519994519	4.56236811777185	8.78574487317356	5.21049049040299	6.22338349060432	6.17391326442142	5.79281459512065	3.13175919642348	6.04155239088326	7.0243128125518	6.21600325810146	6.75228959686765	6.96352854476776	5.64028810260618	6.2663543248108	4.3955347082702	8.27603935778541	2.41667106351451	6.01220015538957	4.03843524042834	7.67563779559621	7.28549174062825	6.22150764209844	4.55169593873359	4.65877534353633	5.50248315223984	5.63503276636588	4.98950443220252	3.12875851875498	4.42634783272697	3.27244747601731	2.0124017874447	5.16599552423927	5.12853788279434	6.31879032538477	5.42045848756767	6.3610514097878	6.65615598519015	6.55654369090732	7.38641893424684	2.98406187269755	5.76544834532298	3.10753930333931	2.08640837552552	0.0	2.93290092613985	11.5067995109174	6.04378502796194	5.90660466174768	4.61920592782602	3.62995074099952	6.50150622686263	7.99027730040707	4.49430168462585	6.0160024127177	5.57434513084291	6.60373390219988	6.67239443546799	9.37932593572058	1.85920742549367	4.03292001997657	4.76508849503421	5.28381517344034	5.92753220261748	4.06584501250731	1.59331260809218	2.39684066739941	2.62615689939344	4.73543529556448	10.955127609873	10.9396012986813	10.563801446723	10.6451909539101	13.0304055326399	10.4539225394799	10.9184797802257	21.5270586361089	37.9596930410505	50.3269795271381	59.7532850333205	38.1956837153659	40.2337726701489	44.5309718463991	1.43427284120662	2.70665218980794	30.399412093913	31.2570782392687	11.3629538422924	32.7010415676002	13.9086188299108	44.2006898203922	29.50422083331	2.17508900626229	14.7143452553005	4.22077380544225	1.64250245229847	1.38303764097112	2.43736939425044	2.86462075188987	1.88297391854938	1.57318434320756	1.99058974811837	4.22057143849419	7.26223111075575	1.26097888937496	2.05504026992871	5.43997011173283	1.34343393098492	1.54315538931176	1.00313317338798	0.0	2.99368833816486	6.84395671491862	2.67496857728707	1.41843708284922	3.23776869641905	1.84882215773413	3.82867567041914	5.3135841789698	0.0	1.07388843147794	1.06781760474091	1.35655917614368	1.10258210418358	1.01957739020758	1.24551886729722	1.31539122992337	0.0	1.30429010656905	1.59118755515898	3.27331869034289	1.44296496192494	1.47633710283422	1.059301504119	1.61311083571279	2.24564899369796	5.71569018354399	1.62150694834523	3.7175816135432	1.03401489010406	1.06662756925447	1.04188464420279	1.26816355742737	1.4905596510217	1.83005907600592	2.76659613167365	3.08004962703343	1.00169365524544	1.02152571491199	1.41878079946402	1.20816095238881	0.0	1.01220293383888	1.67895133469664	1.47921871496352	4.15159076310077	1.11272747504136	3.36055154324476	1.82903458802939	1.29014355885221	1.46894965760235	4.84145137604927	0.0	1.01465580813465	1.02887523515534	1.12289860657187	5.01914285601506	0.0	1.06094331072263	2.03144159445469	1.20179943756779	3.92792209038794	7.15924141090477	1.60128880434307	4.40461974898524	1.54719083709242	2.01496092938987	3.45437314182695	5.07398935744408	5.15118787267503	3.49358417997874	2.22893442774425	1.99706204189864	5.76125459430832	4.5146132082188	1.14049357555088	8.39562725423042	4.02600565529147	6.50989235098042	5.50460904829561	2.26444785944193	1.85285035534934	1.319975680957	1.57002189647083	0.0	1.76603745834686	1.21675907684775	1.23038071377355	1.7201724976785	1.02626292304285	0.0	1.90783918801931	0.0	0.0	1.09032216726456	0.0	4.01815341448857	3.35449991491463	2.36901637046906	1.29670869779559	0.0	2.07220187552853	1.71564936520231	1.30415574361795	3.65647317383465	1.33984897642616	1.78103129164153	1.47287220607003	1.36646752350071	1.1195538782935	2.09071814616522	1.3468761804801	1.29569364737565	5.46199844664409	4.65142275244009	0.0	6.25822952605477	7.93835743036642	3.82932935178006	0.0	1.66123724791304	1.84904411143875	3.05908374772752	5.12613923942879	3.11650607066126	2.61058193466548	6.41879057498541	5.86855975217231	2.69717080034824	2.39874697146613	3.30768680684415	3.43057822436427	1.95207483616713	5.40175615020285	2.11529885194354	1.29717675548391	1.00337584651853	1.35626801490157	1.06753929490699	1.00943065528195	1.38467404453534	1.0150441837809	2.57127653390999	1.58958088703435	3.68927694734918	0.0	3.66073474145644	1.15728172218294	1.65479875519167	1.57141609033943	1.84057846017933	1.92803695024153	3.05553103521088	0.0	1.29162421391999	1.22716138009776	2.12979671601662	2.56812905076769	1.64081565914362	1.02832499101947	4.63356060480528	1.86565055551458	1.29127945008815	1.54073238832317	3.88921544942492	6.49917492635082	32.8968549510322	4.5291094621194	1.57849820707682	1.01467531810387	1.12995404891571	0.0	0.0	0.0	0.0	1.0230635278717	0.0	2.15239773655896	5.47725355005764	2.61227648649679	3.78946521443182	2.32743640316251	2.72895728401272	5.26914981623395	2.61332494132148	2.30302201709062	3.83554651151927	2.16218473496249	1.53247077077626	5.75608385714378	2.3755564454476	0.0	1.59006483699002	3.26646404460686	0.0	4.70863539939245	1.67454715085238	1.65886196916236	1.68042918331484	5.46629171570843	3.74852358097419	1.93860294313082	1.28617152373315	0.0	2.28525006828105	1.13580778446791	3.5812385786172	6.56970214008895	4.21724846438796	2.64105004178094	3.15791822380783	1.14836944616562	1.01544264028711	1.12027980052458	1.00466963144778	1.40146720807728	1.31520346150183	2.0736515715076	2.52703408900495	3.25594089947	1.69565856856053	1.40924160202692	0.0	1.17922864597997	1.65109897637346	1.19788009020155	2.67650680827563	2.80187142863631	0.0	2.2099385048153	1.10249250759326	1.10054359200604	1.92911828077377	8.1054036859918	1.76744309027061	1.04713566132481	1.35110369867353	1.41749157992718	1.1724851920969	1.82628479858334	1.49982760738557	5.83447072687121	4.09096894680686	4.04496480651482	3.57417311238619	1.86315203444358	1.54115456014485	3.21460783540486	1.54466087890083	1.10657209516721	1.66904447155154	1.32718119087098	2.8854156967298	1.00712085300828	0.0	4.27410220674429	1.21289441543095	2.73156794937485	1.72311700032925	1.84552556182735	0.0	5.13457798936412	2.29909870967996	1.96278990783111	2.25635840470301	1.67134260257785	1.3974527964442	5.60121729029869	1.35190564857359	1.69520630181361	4.84203246929446	5.9708106450765	1.29231950882515	4.11310121005966	1.03330568164984	0.0	8.55233200447819	8.28889049919604	2.40133705127913	3.8106217107599	3.26210549106818	5.30437578042914	2.83082053699163	5.59452835056849	1.40384998005737	0.0	0.0	1.31775097239405	1.01302123969795	1.28314561410592	1.11466877800097	2.22669086703876	1.0459920941738	5.51975461251925	1.54974819255271	1.23262852977885	2.56165230715788	1.0063645151083	1.80230770557464	1.09062663909466	1.00165651873235	1.29734915943594	1.09735878512392	1.87702453949513	3.16705319484286	1.04991088615221	1.33165389421669	1.17490155642781	6.18493511923027	1.24048789895561	3.73810876220551	5.11474058541534	2.16660071957869	1.09089313602478	2.65392262891197	1.73941590375786	1.92354653988852	0.0	1.29449285647684	0.0	1.2106138034667	5.78480012556465	1.60763451790086	1.88158081184031	1.79222444676541	1.66552794723543	3.20926455279447	5.4847941439093	2.13361396720763	2.52461397904949	2.29048875098345	2.38439362861616	1.28492102854987	3.00436756256855	4.75433384935079	1.12015844445811	1.96075990768685	3.45143431788258	2.3891990976002	1.0098345346536	0.0	0.0	0.0	6.19545110954974	5.18700610111152	1.89324759959944	1.22626045375008	1.76951316888561	4.24430954923174	2.7259996700015	1.31959412570919	2.09553379930462	1.16968444385785	1.25942540751017	1.1715158174322	1.04769323689096	1.22427944261468	2.44436659404475	2.5202933582587	2.86950506188411	3.05851539641132	1.7111285541282	6.58873449889129	1.93198146014567	4.78237255202257	5.65237320800885	4.25604846349401	2.45124216967798	7.1751576767471	3.5192390735959	2.50247847511014	1.34872432892315	1.09156833272847	1.45872174823891	1.88535083672284	3.54637216135422	1.02931496368834	1.58664805464978	2.02258367719825	2.56992168804732	1.02672554038733	2.7635164118201	5.5132039961619	1.33966959068275	1.49648120035219	0.0	1.61414146703132	1.04620795848602	0.0	5.3379131245936	1.22844266365944	1.16357659630619	1.43455276591838	1.45145986223405	1.59782828903081	1.03435399453201	2.39004394681151	1.20526916437991	5.26480711566332	2.78352136400943	1.84784609062007	2.02839937454599	3.46136186084077	5.91694082931019	0.0	1.34213419003132	4.48761695971307	3.65512220006647	2.72137578006393	1.88491073535417	6.55304652685135	3.65081558768503	1.36653573357743	4.27672675135234	2.26360035188357	1.99116593953677	2.1994421823391	1.65132788763006	2.26447691723123	2.26843044266663	1.36408092823098	1.61877134100599	1.51712645258896	5.52623044014661	7.41591242359143	1.51576374319761	5.99638196972658	5.36510396643783	5.2518040005035	1.93002205113499	2.79142405286333	5.6271245717364	1.98069194219207	1.91635745123097	3.15364962152694	0.0	1.04318436694202	1.3448361373507	3.5894915630032	3.17188607447455	2.21664215059592	2.98503940621411	1.1971756867948	1.88115445333477	0.0	3.66623456127695	2.81487318983566	3.1272881185695	2.30840337993558	1.24523280215087	2.6678608553319	1.05874634487239	5.78694036183752	2.72668276014629	3.58820795731179	2.70273948782764	0.0	1.00574932708492	1.20130506739786	0.0	1.07437197634991	0.0	2.83511572912749	1.12482752717189	1.1048427097045	1.15601022726252	1.0793792231908	1.09180125207596	1.13270770090486	0.0	3.95123865910618	0.0	1.3514953799832	0.0	1.06319501356919	2.17295991250843	1.23674360675887	5.45601133820306	1.56268343410223	2.24430186214154	1.05886239137293	1.11223636541788	1.34503583640715	2.30958340375571	1.28136685248818	1.12303984666908	1.07260382661027	0.0	1.62287565421672	3.67861125655922	1.65167559121088	1.78612638591088	1.99262923124483	3.05284229489635	2.59885086967466	4.78895726786297	1.13412681539942	1.08332135745373	2.09115510144177	1.16662900043505	1.04949808037518	1.97256150119321	0.0	0.0	1.2534915412001	0.0	1.24789668824538	6.09374992357133	3.56684480017968	2.79731631464664	2.72977543805469	5.06565837187567	1.9507986845473	1.10232833241878	3.19523767536804	1.04964272459976	1.05079466194628	1.29526221864026	5.17649531039162	2.57488123511981	1.57000533814252	2.37915674624314	2.26912577532601	1.25084332134119	0.0	1.09339256685116	1.05798738230126	1.11110251162996	1.70750291577123	0.0	3.05938924478866	3.04134217801494	1.23328880319459	1.35353541245416	5.03949139764718	1.09305409471873	4.52572549547054	2.69627930055686	1.79899539813121	1.78502624983504	1.57268552927535	1.32217253263968	2.03200645508338	3.486363216414	2.80509610186716	1.14366595865326	1.45755219832452	1.46374007931272	1.6301962830279	1.04789041874292	1.09426429735347	1.0071281345692	2.88133620882044	0.0	1.36192838997293	1.21585087131613	1.07506786837155	1.9827677507522	1.09848630123929	1.1612346150203	0.0	0.0	1.89963176257596	2.59966932367132	2.53461777657798	1.08330641477349	1.18754205597948	1.06889191019227	0.0	1.32851310483871	1.14656861639742	1.12610220526405	2.18021448701792	1.85753963484535	5.33927897149966	1.01827575641617	0.0	0.0	1.42583184234611	2.17218815883554	2.21345854852137	1.19958077170039	1.82355829998545	1.91187202511081	1.19554828390275	1.42121829807795	2.79126500452963	2.08095525757279	1.17266129295894	9.00650522795891	4.13542387438161	1.64098662271362	1.15388200459414	1.68252902259692	4.9443034419949	2.4015840702658	1.36105661567406	1.65818906540121	2.08719628317308	1.52773807163245	1.16013785560813	2.47516351204043	3.25874698085009	1.3250300469373	2.16355673917062	3.95576066454368	2.43312020876315	1.00108542404756	5.92082299679402	1.13241526624256	1.44807942860738	2.23716040718001	1.38469250530937	1.72664510318136	1.04659194053496	1.76344152837029	7.68598082617281	2.4530228189651	1.20756926531287	0.0	1.81107424935404	1.00309411048065	1.06325409641585	1.02249591039933	1.03176381316164	1.17572959538438	3.83446721572645	1.22620447480589	1.10950896297883	1.07140093688569	1.42104560091858	3.1310401348935	1.00231040908853	1.94191891321502	1.34490861073891	1.8914692152793	2.33150421542397	1.0312493515598	1.88701587093893	1.46530390392911	1.38402690998668	1.82828254692993	1.96545196477862	1.03220106315736	1.64795988089577	1.70933586351696	1.46443488541896	0.0	4.57513742972029	2.1347335928384	0.0	1.02751268678159	2.9213129130264	4.09595203666591	6.04349615273891	5.89620751410069	6.4380166881623	1.26663644579568	1.81534060921165	1.03596693494697	5.60863414860562	4.66379043592523	1.12024393095611	0.0	0.0	0.0	3.05561433843813	1.16007321937818	1.41064657406824	5.73863084989767	0.0	1.16338904057443	4.0082756787714	4.6306938138215	4.00235460196156	5.33097343493142	0.0	1.08960896541634	1.38148574479178	1.63867306207067	1.41813615182095	2.32645270363011	4.62268254146343	1.30045541415686	2.79807682011415	2.81814803783914	1.30828757784038	1.66014387245537	1.08839293509355	1.48305376727511	1.70452387016635	1.44743554236658	1.12394831161388	1.19685523566372	0.0	1.06633979069537	1.16617081866113	1.06554255811334	2.2361603937462	3.88312455015688	3.52115137797809	1.39392822747247	2.10940012309571	1.03893671335014	1.38679035139436	1.02090226061988	1.11007601844635	4.44818560478313	1.52904150739484	2.63197303017475	1.66570203451056	4.38932071914856	1.50653720129735	1.85038334697139	1.20056893609494	4.41112672166993	3.46134798559987	1.15577956951156	3.08004763592759	2.86603760480857	1.96432540863936	3.38541906984772	2.11926261422226	1.27668372284103	1.63877450448433	4.13898048261567	1.94797266251313	1.94839014363304	1.08092176661411	4.51600248838907	1.06196715237038	1.04414316563595	1.14878745396807	2.09334483478162	1.8799429043383	1.5400361391992	4.30464125998195	1.54707038815342	1.0743205497581	3.99703959807863	1.03535011016325	1.07852757669445	0.0	2.49888614851899	1.69691154630192	0.0	3.20116767338285	5.2740348026684	1.21418938921788	1.85178017782988	0.0	1.78733597071885	1.39340513140625	1.03951556374837	1.68795088396246	1.95863957468698	1.94008441567805	1.15397479499748	1.86378120909256	2.17792001440753	1.18192048343631	3.44257123392055	3.46010510733301	1.05858240576046	1.64677169837401	3.65948315484881	2.72166609166262	1.0675567905376	1.19376622127579	1.333250208032	1.26822373073873	1.30676198707164	4.25099450681345	7.21518625283253	1.00581021324032	1.45864967916058	2.07435738616644	2.24757809423022	4.72384763325367	3.41640099852272	3.5673881874019	2.10162757071138	1.04902760809815	1.01926236636442	1.14632212282403	6.36702373897647	4.5054524703493	0.0	2.08605560661679	2.10105143386832	1.0968469057998	1.40880448065984	1.04829992276353	3.49579883672403	0.0	1.18957465195442	2.6816622016114	5.47753745115923	1.60177486779772	1.50281305654233	4.25356769169438	1.3186288882195	1.95957970013392	2.07527461264164	1.93717646458239	3.98276209574075	1.48770855178905	1.7687036564518	1.62826391209127	2.75659897315552	1.07440503565099	1.72208691334112	1.48406139217027	4.31575615615894	1.50109473811103	1.56195276181187	0.0	0.0	1.03643475009594	1.94431829415315	0.0	1.33115981916739	4.10151307701628	1.10744077622299	0.0	6.70655993605875	1.82994212230431	0.0	1.3035332377325	1.43910910462708	1.11991421937083	1.6495910428149	1.14737436420721	3.3125442243325	1.08842146431604	1.97613313973151	3.75647626332234	1.47855471254767	2.56050225148114	1.19636938848249	1.08273157950867	1.25491671262099	2.28199696827788	1.16436720272011	1.08496226287383	1.52497451746312	1.16277384801207	1.70560865719609	4.73317416730237	1.07126065194813	1.0289696310411	1.20171046787793	1.48025394076189	4.08354070833433	1.38206489209863	0.0	1.76596545380563	1.08194010381806	1.01548419863578	0.0	1.35989383151131	0.0	1.48609961011319	2.52096249251556	1.45409068884034	1.16851848688881	1.00044462940729	1.92452892693846	1.07823704400711	1.17396135598735	1.19207980594802	2.67932496258182	1.00139949936065	1.7252773604734	1.70045134441115	1.09938910348324	0.0	0.0	1.13126720326895	2.56939730264388	5.22048154177744	1.82549284686673	1.08936590188879	3.0480853004552	1.22431757747889	3.95623085013776	1.95722967717389	2.70107686645048	1.1418600354594	1.4571932275609	1.11659847391726	3.783126988958	4.61185563575128	1.99351493553525	0.0	1.50638585983801	0.0	1.83193185272332	1.00528173144917	1.15747339547606	1.88124176563228	1.89884562222835	1.22277050074831	1.10237781371628	2.18769718614	2.20431445570547	1.3108267993054	1.74644735156986	1.30824051502098	1.5397370762943	1.6124829694538	1.36575956014285	1.85778908095286	0.0	2.44379465605281	1.42886100217493	1.70649501531333	1.08936251601954	1.37763170971157	1.09245384201532	1.48166121052049	8.33742923665621	3.32329902879302	1.00284594229081	1.31406269621393	2.78265865995257	1.14768206331701	2.80976403344469	1.78301958158683	1.43591504182485	1.07793888456387	6.68804261757192	1.22598606383455	1.87931001857143	1.55764704526733	1.54048215888838	1.36300635115029	0.0	0.0	1.76795453621326	3.66991830631615	1.18666284184145	2.73530166600311	1.66843903829278	2.25064758058966	2.77373992007033	2.95497361407362	1.56610667535456	4.13133705629067	5.2646530060425	2.65973711190682	1.19969807752553	2.02401992493686	1.69655256243842	1.39635529139045	1.16942541645027	0.0	0.0	1.04731408915317	1.69736539659889	4.55936583119727	4.59866344047159	1.57594402858767	3.20318361390519	1.52100162309811	1.61065962686524	2.10858678237927	0.0	1.45991658594043	3.6710669116008	1.51058044224837	1.2274109182922	1.18993681531358	1.02739811028642	1.35488000433702	1.04399842274582	2.99184330850384	2.75519790319421	1.30266680551437	2.66270772158336	2.00101957765358	1.41600714816492	1.00314221206718	1.11956868385396	0.0	1.52703470822476	1.80038357087274	3.81010749095699	3.26270141111909	3.28579689354665	1.15801143761733	1.91809649542811	1.09332043387913	1.14693113897555	1.71438130897541	1.51450703909909	3.77084447030332	1.46999968110739	1.08176062166331	0.0	2.77029280450413	2.54827607191152	1.171271557711	1.53555144132764	3.54675958418412	2.27879726732783	3.4524240006067	0.0	4.95025299133603	0.0	3.0907263847349	1.59609637190523	3.42344838969447	1.24924671318943	1.45962271328519	1.7071454653064	3.02076845818206	3.32703012098874	1.1337624464057	1.1883466877982	1.38315450276893	1.36113109876322	1.90770613104718	1.20512780670791	0.0	1.18873535151048	3.74576380585289	4.50719865425607	3.65979970120054	2.67459673518862	0.0	2.0393002708452	1.1850542676156	1.11679599645877	1.16731756864436	1.59750670183527	4.14697740785517	0.0	1.07220280241436	0.0	1.12413238399748	1.01259975085122	1.96025648001512	1.32977276758168	1.21492243701952	0.0	0.0	1.02489987585467	1.81094769484827	1.00077354710008	2.45681555523117	0.0	1.59078277506561	0.0	1.14160017797325	2.44116520917237	1.49968955169499	3.39369844986004	1.03208937685547	1.7367480750567	1.01648951544564	1.06347244625521	1.10789620091741	3.14228393205296	1.01263424655102	3.47100411228901	0.0	0.0	1.03321714606358	0.0	1.90121894050601	1.14426318105081	1.27574274496436	1.58797918122812	1.98213571902513	0.0	1.41698238886265	2.04159683862026	2.14239827250411	1.14949787716826	1.22754368032468	4.70533853312275	1.31491730322708	0.0	1.73436861463016	1.01691925681259	1.14536056736753	1.03619403157293	1.0187868423207	1.05979086550154	1.18479386572424	1.04074938052548	0.0	1.13426964467912	1.49612904927024	2.5882267514437	1.02072971900348	2.54071927449602	0.0	1.23472991393585	1.03141486042727	1.29996922918666	2.30613269896657	3.22961491346546	3.076865892242	1.76633932409949	0.0	1.60479766523116	8.20700523305692	5.39945271349893	1.21412805067428	3.1259810836952	2.65971140535121	2.74070126716258	1.26078205509224	1.11940046940716	3.47222385352307	1.08585206210027	1.02206639202332	1.38362602730009	1.18673109960527	1.47602974371594	1.69043408364396	1.04969044127095	1.39764694917422	4.05254744725953	1.43038743799623	0.0	2.8285214586592	1.8064145910726	0.0	1.16173512127938	2.18868107619416	1.07560018925655	1.00919915094235	0.0	0.0	0.0	1.12597999076406	1.16242514990606	1.54487505693392	0.0	1.2889269719013	2.11426672489895	1.33500203087878	1.08156262736576	2.88815320330637	1.67227635118593	1.05968219645853	1.01389442775661	1.66780848153497	1.37050309935919	1.55820564981794	1.73576004258436	2.09110334848211	9.3734186816756	1.58815571681573	0.0	1.94582862081279	1.16687819514805	1.78676164656877	1.8445406223515	1.44907800989586	4.42468744069424	0.0	1.62808547429008	1.93461238675462	2.52998359338699	1.15714134033323	1.44333836470686	4.62982690009597	2.47894822857374	1.02416207307813	4.24181689999941	4.196239178856	1.03747815205307	0.0	0.0	0.0	3.67068655160715	2.93165156957583	3.11293441333238	1.48370210043564	1.143228519395	2.15789588361118	1.47054443626807	3.5512686307782	4.64305448232017	1.05703188613094	3.15137793131199	1.20352603942758	1.5214784325172	0.0	0.0	1.32873912439931	2.04491867772165	1.17543174089986	1.20179661819759	1.07286087024633	1.39530090799718	1.21572078466466	1.34666579333048	1.85611652954437	1.10345568947548	1.01370397659125	1.1367485940042	6.20639093580979	2.01608026057611	1.04675848013057	1.26377487616368	1.01670242950121	3.56597091794762	1.37596612609441	4.48078385871034	1.10279616212816	0.0	1.16388937738305	1.1799141207657	1.28097439491066	1.3795748173667	0.0	1.06837778237722	0.0	0.0	2.29312347617406	1.0996773056422	0.0	0.0	3.14629489402202	4.58469299562345	1.2075074811858	1.09725947509853	1.15976540951556	1.91292595474836	0.0	3.73188259761299	0.0	1.40484656920848	3.03130811114916	1.92284041469861	3.07568872532573	5.16691420503766	1.07786848104079	1.07815174260041	1.04797677832737	1.00154105805874	1.41643603156838	1.28077762980825	1.04366388055396	1.21688373665576	1.07155262755242	1.31870762505488	7.26159806444348	2.22919922136822	1.36500459286954	2.74757039667998	2.17946617052727	0.0	4.72299903688112	0.0	1.50550792663833	1.76994305433592	1.13619999776764	5.05552151583016	4.82794121722189	1.20628682134055	2.64614429307694	3.32784714873753	2.07374993580954	4.35878540022426	1.19591805227966	1.20123384515512	1.02290705996892	4.29054145380338	1.78672520019262	1.02884445809713	0.0	1.26686000610269	1.04415583706109	1.15752968685759	4.92386361878676	1.12101887450726	1.79327876362193	3.04290914866109	1.10179377884555	1.5700368008533	3.54790675656015	5.10717421910262	1.06857152824774	6.18425364841695	1.79361637215729	0.0	1.3366867130325	6.14346124537418	1.03108606904099	1.32570316912873	5.14489232521713	3.95152749451428	0.0	1.12147979348821	1.71457506924026	1.34060024751289	0.0	2.83840538759868	1.23883330193326	1.17045894521321	0.0	0.0	4.17144848357518	0.0	2.22524967161025	1.50010669690965	2.38229414999697	1.22414614668587	1.72255286686844	2.95200178831987	4.66180671186882	1.25978585860122	1.03302220249833	1.04552619746287	3.0770722214343	4.6975593478246	0.0	1.095750454723	1.31538851696079	1.1030641617326	1.60191648403382	0.0	4.49801946674756	1.54533692921108	2.21963658318828	1.71257661466823	0.0	2.03904021579652	3.50859437766788	2.31864106680685	3.81457268892274	2.02698169844709	1.02990413980125	5.44439670901341	1.2666893670142	1.11145257393064	1.02078267403827	1.18441420284987	1.37924535729953	1.04765780796143	4.01693536014151	8.70292957189928	4.80552487027025	1.43229498865934	2.25318902516394	1.88981750943516	4.83780234086982	3.54212483781871	1.85172476292538	0.0	0.0	1.10549917045804	0.0	1.10012172019268	1.8555063778161	1.1859712377778	1.58264882870415	4.57211958551657	1.07248864966382	1.12799974443072	1.3156819438467	2.05212514172411	4.67200489853266	1.14690362337565	2.2672739950299	1.9671449406144	1.29909402325144	1.34742484012024	1.06960400487774	1.63735141351298	1.84597291551131	1.43581573346107	1.19865418205366	4.70428352376248	1.9166208887659	1.01712686555821	1.09106461721089	4.94773585105205	1.16048505599328	0.0	4.02220953426808	1.01553877544071	1.14415857310178	1.76285778798176	2.58303157486309	1.70000602139537	3.44333084238979	2.82190073087049	1.01777224356844	0.0	1.27620117819677	3.030074267545	0.0	0.0	1.27740717411786	3.76929685484596	3.51698376434055	7.66318013850815	9.36582299028292	0.0	0.0	1.15135448615945	1.07563731517446	1.12419982933965	0.0	3.63791477023688	0.0	1.05965313116937	1.05395930736183	1.47053847733261	1.20471991716331	0.0	1.13502951804615	1.3908009034884	1.03816090160706	1.46877220811824	1.14237924471327	1.46824274622583	3.0031467454807	2.56371755993898	1.00903766820709	3.02232644455441	1.07414577319532	2.29556111918719	1.03520108756197	1.00362020412835	0.0	2.20077416359985	4.97874203422679	1.80118378030255	3.96148913984632	1.70274446439488	2.23382251820408	2.32941425083219	3.10991178740765	2.1628370022592	0.0	1.34737280739687	1.31436631843198	1.12391314129206	0.0	1.23546155871919	4.46714872526188	1.01634192953295	1.70115243447915	1.26478394114007	1.61226308994486	3.20372418794797	1.18576120490661	1.96701978516854	1.12899765578922	0.0	1.24897639988309	2.13663576731366	2.49227821028998	1.13353939899503	1.55080227001334	1.49747518606183	1.34414714208754	0.0	1.6350943293882	1.89610723932381	1.07719108326841	1.02299878354819	2.23494214234458	3.15920251144804	1.17447784778574	0.0	3.00774986541493	1.47280730707778	1.68092077265165	1.10521930712259	0.0	1.13453909124006	1.28271386555164	0.0	2.08529201353919	1.59739293125355	1.4262438695522	1.60618590910756	5.06825144859801	2.3909650125477	1.41921494226286	4.03248864608701	0.0	0.0	1.53155180046846	3.32675503611813	1.28212835515111	1.69212376112131	8.33928632995904	2.285331274342	2.11327020377433	0.0	0.0	1.23024789095814	1.38916990472167	2.19145400468069	1.07211290940747	1.15770186087696	1.07077785813941	9.28834862415839	1.32377531806592	1.05572006037949	1.13608052667924	0.0	0.0	1.1653778126039	2.99866144703541	0.0	1.21389283749902	1.24593318008628	1.21843936996935	1.23601980446949	2.02092249852757	3.02014872439948	3.66703288481343	1.8891682843825	0.0	1.69309500535286	5.27902650194101	1.45831267391072	3.34160836607238	3.88155738448744	2.18707166532369	1.53060306247455	2.18506267489395	2.80030024462557	1.75581595225702	3.73889119855033	1.28189039289474	2.46229244573951	5.18775196671537	1.08200295288524	1.05265366436624	1.09822648701522	1.06644805342602	1.23990498913233	1.10323887701982	0.0	0.0	1.84485309990488	2.0908142723191	1.38482131300985	1.33860313029141	1.08656578470411	2.07030842776949	3.06716483715251	2.1620159649206	2.38961163936014	0.0	3.75224766631777	1.48186342891406	1.00149910312867	0.0	2.45819890067015	2.2369400241548	1.29028414425461	1.9923755219753	3.50035931700249	2.56072741771615	0.0	1.98086068050833	0.0	2.94512289270696	3.02115926218498	2.33170906733207	1.08659206265469	6.23902208131451	0.0	1.94153609920424	1.10638002720423	1.09512996033335	1.13323921824833	1.13465496336878	1.2177350091577	1.74577456778381	1.4928533265535	1.44890375723211	3.62835176598746	1.22068295889747	1.1034647417491	1.69847422062763	4.29368230079645	1.13777201700783	2.94648536728147	1.12675554467674	2.51970690619971	1.00139866209476	8.3072918068041	1.014609565188	1.01955932458177	1.68495746961209	1.27438534464419	1.19950459016646	0.0	4.96736953340363	7.39133575415642	2.27145934151443	2.20601341292799	1.06941057732834	1.20246321296595	1.06712086290007	1.54625298350062	3.15846424916255	1.40764943078547	1.80661078125131	1.98797022825714	2.17961804150863	2.43970812076322	5.23552034325488	1.04406255757906	1.85277986517566	0.0	1.11126160677013	4.40442383138493	0.0	4.32206428827327	2.42873465867807	1.56530441636311	1.15161378370439	4.04174572848863	1.42885891665499	3.09381025750952	1.02434222104893	1.15107326289956	0.0	1.14922784457708	1.72936161292301	0.0	1.40544098091114	0.0	0.0	0.0	0.0	1.68894124554477	3.13586945287422	3.83023053318622	1.20003356155666	1.01204170185306	1.63326899271028	1.79440390169598	1.04630368500487	1.47363363789905	1.94137604156116	1.35478268324318	1.04851336445761	5.34058672113002	1.88183073923846	3.16523840924925	2.02975261112279	1.06776177873638	2.03752858745693	1.32648128788359	1.55672758822936	1.9190985304165	3.50140285468891	1.35822868473232	2.40194593711608	4.71276731913897	2.43456167565143	0.0	0.0	1.17548734804914	1.88131747070746	3.68498682947621	1.69711361582242	5.02879539447938	1.81001502454776	0.0	2.40284216086763	3.23282364113977	2.1174977233145	3.54004569191884	3.07230584375845	0.0	1.03264326005678	0.0	5.21498775376554	1.43423849139239	1.30906162987612	1.03661811103408	0.0	1.23625216206425	2.1071600818593	2.82225646679827	3.26412613645065	1.36578621663308	0.0	0.0	4.16616338370498	4.35669666097775	1.00880478590466	1.21246104997019	4.98916701563791	2.59704213722541	0.0	0.0	1.04088274408137	1.10620651030678	1.2040593068836	1.03148863253189	1.56450977233564	6.16770027705045	1.87430057956501	1.29303793395966	1.34999918778777	1.16016225662954	5.84335064779143	1.48572806543473	3.87051800889628	4.19072158635765	1.07691596390265	2.8617071992343	1.58991038502236	0.0	3.30047922881492	2.48103422134732	3.88239123492686	1.18366185533732	2.02241680888664	1.15555815931477	4.16219091475123	1.02424675247112	1.07551177190708	4.11111917588804	1.27399014930286	2.99245737450548	1.21450904602819	5.21619960313191	2.7147639166852	1.61670021666641	0.0	1.63626104680931	3.77037434313696	1.57866834076288	1.14234634338907	3.1099625194221	1.20692093421007	3.96136226125739	1.55375126553841	4.03607402246488	2.47027772417097	1.60034660042155	1.354034040631	3.33073918718636	1.01139618494049	1.40890724182176	1.13666490306537	3.90148131527477	1.08827603689989	0.0	2.4333538784031	0.0	3.46485092639274	0.0	0.0	1.22749584782486	2.42985586516407	3.79319377838411	2.26021257040324	1.17938927504877	1.99034820816666	1.1897664676713	1.37326811121763	2.685880901336	3.10449167967278	1.4293103457688	2.4132808604933	1.26168546992878	1.00828773707017	1.35646570310707	0.0	0.0	1.31885196739228	2.35188165307945	1.27763758210936	0.0	2.56995173002804	1.10597372204922	0.0	1.09841899799018	1.59104907017487	1.77229473221445	5.96756401391194	2.07659947802673	1.06161521756439	4.11570476630373	5.70207472960125	9.05792237257943	1.80399674428256	0.0	1.5233922979324	0.0	1.05702613169565	1.4476889596631	4.4879207066012	5.38394159557399	6.87111056278924	5.27479103728454	1.74417962017338	1.76018945586307	1.15151520422872	6.03315951025735	0.0	1.74978581539603	3.12234450648118	1.52381420833267	1.79634514208047	3.70012663959753	3.02497118064463	2.42756088617888	5.26700432019648	2.24917139501611	1.19947018792244	6.03846278365314	1.03133921452081	4.85924506873966	1.19632103545294	0.0	1.75052050113763	3.79901023187257	2.9141614558988	1.16374772309945	3.24262068911991	1.86319338405684	1.5887789132431	1.25447720086018	3.54820444547408	0.0	1.10051734398963	1.50683460581303	1.27937451842251	2.23430582828591	2.11170953473857	1.86221510416103	1.00449425723137	3.74688883545951	1.88463149999202	1.51070321547469	1.05281290241098	1.41522438410163	1.17075861587661	6.80687665541145	3.44888890628735	2.89844144494902	1.46128558561164	2.49105033057626	0.0	5.93827895345223	1.17158435427299	1.18676715794616	9.08911154479757	3.83934167156638	1.3715748136454	1.61907739253038	1.37612347610336	1.64986859974913	1.7062641724342	5.60211683309454	1.52041326014256	3.68899235986116
[truncated: 198,682 more chars]
