# Supplementary material for: Pleione: A tool for statistical and multi-objective calibration of Rule-based models
Source: Sci Rep. 2019 Oct 22;9:15104. doi: 10.1038/s41598-019-51546-6 (PMC6805871; doi:10.1038/s41598-019-51546-6)
Supplement: Supplementary file 1 — File S1 [file 41598_2019_51546_MOESM1_ESM.zip › File S2/model-sigma/strategy2/exp-data/lactose_shift_1.txt]

T\ID	aaeA	aaeB	aaeR	aaeX	aas	aat	abgA	abgB	abgR	abgT	abpA	abpB	abrB	accA	accB	accC	accD	aceA	aceB	aceE	aceF	aceK	ackA	acnA	acnB	acpH	acpP	acpS	acpT	acrA	acrB	acrD	acrE	acrF	acrR	acrZ	acs	actP	ada	add	adeD	adeP	adeQ	adhE	adhP	adiA	adiC	adiY	adk	aegA	aer	aes	agaA	agaB	agaC	agaD	agaI	agaR	agaS	agaV	agaW	agp	ahpC	ahpF	ahr	aidB	ais	alaA	alaC	alaE	alaS	alaT	alaU	alaV	alaW	alaX	aldA	aldB	alkA	alkB	allA	allB	allC	allD	allE	allR	allS	alpA	alr	alsA	alsB	alsC	alsE	alsK	alx	amiA	amiB	amiC	amiD	amn	ampC	ampD	ampE	ampG	ampH	amtB	amyA	anmK	ansA	ansB	ansP	apaG	apaH	apbE	aphA	appA	appB	appC	appY	apt	aqpZ	araA	araB	araC	araD	araE	araF	araG	araH	araJ	arcA	arcB	arcZ	arfA	arfB	argA	argB	argC	argD	argE	argF	argG	argH	argI	argK	argO	argP	argQ	argR	argS	argT	argU	argV	argW	argX	argY	argZ	ariR	arnA	arnB	arnC	arnD	arnE	arnF	arnT	aroA	aroB	aroC	aroD	aroE	aroF	aroG	aroH	aroK	aroL	aroM	aroP	arpA	arsB	arsC	arsR	artI	artJ	artM	artP	artQ	ascB	ascF	ascG	asd	aslA	aslB	asmA	asnA	asnB	asnC	asnS	asnT	asnU	asnV	asnW	aspA	aspC	aspS	aspT	aspU	aspV	asr	astA	astB	astC	astD	astE	atl	atoA	atoB	atoC	atoD	atoE	atoS	atpA	atpB	atpC	atpD	atpE	atpF	atpG	atpH	atpI	avtA	azoR	bacA	baeR	baeS	bamA	bamB	bamC	bamD	bamE	barA	basR	basS	bax	bcp	bcr	bcsA	bcsB	bcsC	bcsE	bcsF	bcsG	bcsQ	bcsZ	bdcA	bdcR	bdm	bepA	betA	betB	betI	betT	bfd	bfr	bglA	bglB	bglF	bglG	bglH	bglJ	bglX	bhsA	bioA	bioB	bioC	bioD	bioF	bioH	birA	bisC	blc	blr	bluF	bluR	bolA	borD	brnQ	bsmA	bssR	bssS	btuB	btuC	btuD	btuE	btuF	btuR	cadA	cadB	cadC	caiA	caiB	caiC	caiD	caiE	caiF	caiT	can	carA	carB	cas1	cas2	cas3	casA	casB	casC	casD	casE	cbeA	cbl	cbpA	cbpM	cbrA	cbrB	cbrC	cbtA	cca	ccmA	ccmB	ccmC	ccmD	ccmE	ccmF	ccmG	ccmH	cdaR	cdd	cdgI	cdh	cdsA	cedA	cfa	chaA	chaB	chaC	chbA	chbB	chbC	chbF	chbG	chbR	cheA	cheB	cheR	cheW	cheY	cheZ	chiA	chiP	cho	chpB	chpS	cirA	citC	citD	citE	citF	citG	citT	citX	clcA	clcB	clpA	clpB	clpP	clpS	clpX	clsA	clsB	clsC	cmk	cmoA	cmoB	cmtA	cmtB	cnu	coaA	coaD	coaE	cobB	cobC	cobS	cobT	cobU	codA	codB	cof	comR	copA	corA	cpdA	cpdB	cpoB	cpsB	cpsG	cptA	cpxA	cpxP	cpxR	cra	crcB	creA	creB	creC	creD	crfC	crl	crp	crr	csdA	csdE	csgA	csgB	csgC	csgD	csgE	csgF	csgG	csiD	csiE	csiR	cspA	cspB	cspC	cspD	cspE	cspF	cspG	cspH	cspI	csrA	csrB	csrC	csrD	cstA	cueO	cueR	curA	cusA	cusB	cusC	cusF	cusR	cusS	cutA	cutC	cvpA	cvrA	cyaA	cyaR	cyaY	cybB	cybC	cycA	cydA	cydB	cydC	cydD	cydX	cynR	cynS	cynT	cynX	cyoA	cyoB	cyoC	cyoD	cyoE	cysA	cysB	cysC	cysD	cysE	cysG	cysH	cysI	cysJ	cysK	cysM	cysN	cysP	cysQ	cysS	cysT	cysU	cysW	cysZ	cytR	dacA	dacB	dacC	dacD	dadA	dadX	dam	damX	dapA	dapB	dapD	dapE	dapF	dauA	dbpA	dcd	dcm	dcp	dcrB	dctA	dctR	dcuA	dcuB	dcuC	dcuD	dcuR	dcuS	dcyD	ddlA	ddlB	ddpA	ddpB	ddpC	ddpD	ddpF	ddpX	deaD	dedA	dedD	def	degP	degQ	degS	deoA	deoB	deoC	deoD	deoR	der	dfp	dgcC	dgcE	dgcF	dgcI	dgcJ	dgcM	dgcN	dgcP	dgcQ	dgcT	dgcZ	dgkA	dgoA	dgoD	dgoK	dgoR	dgoT	dgt	dhaK	dhaL	dhaM	dhaR	diaA	dicA	dicB	dicC	dicF	dinB	dinD	dinF	dinG	dinI	dinJ	djlA	djlB	djlC	dkgA	dkgB	dksA	dld	dmlA	dmlR	dmsA	dmsB	dmsC	dmsD	dnaA	dnaB	dnaC	dnaE	dnaG	dnaJ	dnaK	dnaN	dnaQ	dnaT	dnaX	dosC	dosP	dpiA	dpiB	dppA	dppB	dppC	dppD	dppF	dps	dsbA	dsbB	dsbC	dsbD	dsbG	dsdA	dsdC	dsdX	dsrA	dsrB	dtd	dtpA	dtpB	dtpC	dtpD	dusA	dusB	dusC	dut	dxr	dxs	eaeH	eamA	eamB	ebgA	ebgC	ebgR	ecnA	ecnB	eco	ecpA	ecpB	ecpC	ecpD	ecpE	ecpR	eda	edd	efeB	efeO	efp	elaA	elaB	elaD	elbB	elfA	elfC	elfD	elfG	elyC	emrA	emrB	emrD	emrE	emrK	emrY	emtA	endA	eno	entA	entB	entC	entD	entE	entF	entH	entS	envC	envR	envY	envZ	epd	epmA	epmB	epmC	eptA	eptB	eptC	era	erpA	essD	essQ	etk	etp	ettA	eutA	eutB	eutC	eutD	eutE	eutG	eutH	eutJ	eutK	eutL	eutM	eutN	eutP	eutQ	eutR	eutS	eutT	evgA	evgS	exbB	exbD	exoX	exuR	exuT	fabA	fabB	fabD	fabF	fabG	fabH	fabI	fabR	fabZ	fadA	fadB	fadD	fadE	fadH	fadI	fadJ	fadK	fadL	fadM	fadR	fau	fbaA	fbaB	fbp	fcl	fdhD	fdhE	fdhF	fdnG	fdnH	fdnI	fdoG	fdoH	fdoI	fdrA	fdx	feaB	feaR	fecA	fecB	fecC	fecD	fecE	fecI	fecR	feoA	feoB	feoC	fepA	fepB	fepC	fepD	fepE	fepG	fes	fetA	fetB	ffh	ffs	fhlA	fhuA	fhuB	fhuC	fhuD	fhuE	fhuF	fic	fieF	fimA	fimB	fimC	fimD	fimE	fimF	fimG	fimH	fimI	fimZ	fis	fiu	fixA	fixB	fixC	fixX	fklB	fkpA	fkpB	fldA	fldB	flgA	flgB	flgC	flgD	flgE	flgF	flgG	flgH	flgI	flgJ	flgK	flgL	flgM	flgN	flhA	flhB	flhC	flhD	flhE	fliA	fliC	fliD	fliE	fliF	fliG	fliH	fliI	fliJ	fliK	fliL	fliM	fliN	fliO	fliP	fliQ	fliR	fliS	fliT	fliZ	flk	flu	flxA	fmt	fnr	focA	focB	folA	folB	folC	folD	folE	folK	folM	folP	folX	fpr	frc	frdA	frdB	frdC	frdD	fre	frlA	frlB	frlC	frlD	frlR	frmA	frmB	frmR	frr	frsA	fruA	fruB	fruK	frvA	frvB	frvR	frvX	frwB	frwC	frwD	fryA	fryB	fryC	fsaA	fsaB	fsr	ftnA	ftnB	ftsA	ftsB	ftsE	ftsH	ftsI	ftsK	ftsL	ftsN	ftsP	ftsQ	ftsW	ftsX	ftsY	ftsZ	fucA	fucI	fucK	fucO	fucP	fucR	fucU	fumA	fumB	fumC	fur	fusA	fxsA	gabD	gabP	gabT	gadA	gadB	gadC	gadE	gadW	gadX	gadY	galE	galF	galK	galM	galP	galR	galS	galT	galU	gapA	garD	garK	garL	garP	garR	gatA	gatB	gatC	gatD	gatY	gatZ	gcd	gcl	gcvA	gcvB	gcvH	gcvP	gcvR	gcvT	gdhA	gfcA	gfcB	gfcC	gfcD	gfcE	ggt	ghoS	ghoT	ghrA	ghrB	ghxP	ghxQ	glcA	glcB	glcC	glcD	glcE	glcF	glcG	gldA	glf	glgA	glgB	glgC	glgP	glgS	glgX	glk	glmM	glmS	glmU	glmY	glmZ	glnA	glnB	glnD	glnE	glnG	glnH	glnK	glnL	glnP	glnQ	glnS	glnU	glnV	glnW	glnX	gloA	gloB	gloC	glpA	glpB	glpC	glpD	glpE	glpF	glpG	glpK	glpQ	glpR	glpT	glpX	glrK	glrR	gltA	gltB	gltD	gltF	gltI	gltJ	gltK	gltL	gltP	gltS	gltT	gltU	gltV	gltW	gltX	gluQ	glvB	glvC	glvG	glxK	glxR	glyA	glyQ	glyS	glyT	glyU	glyV	glyW	glyX	glyY	gmd	gmhB	gmk	gmm	gnd	gnsA	gnsB	gntK	gntP	gntR	gntT	gntU	gntX	gor	gph	gpmA	gpmM	gpp	gpsA	gpt	grcA	greA	greB	groL	groS	grpE	grxA	grxB	grxC	grxD	gshA	gshB	gsiA	gsiB	gsiC	gsiD	gsk	gspA	gspB	gspC	gspD	gspE	gspF	gspG	gspH	gspI	gspJ	gspK	gspL	gspM	gspO	gss	gstA	gstB	guaA	guaB	guaC	guaD	gudD	gudP	gudX	gutM	gutQ	gyrA	gyrB	hcaB	hcaC	hcaD	hcaE	hcaF	hcaR	hcaT	hchA	hcp	hcr	hda	hdeA	hdeB	hdeD	hdfR	hdhA	helD	hemA	hemB	hemC	hemD	hemE	hemF	hemG	hemH	hemL	hemN	hemX	hemY	hepA	hflC	hflD	hflK	hflX	hfq	hha	hicA	hicB	higA	higB	hinT	hipA	hipB	hisA	hisB	hisC	hisD	hisF	hisG	hisH	hisI	hisJ	hisL	hisM	hisP	hisQ	hisR	hisS	hlyE	hmp	hns	hofB	hofC	hofM	hofN	hofO	hofP	hofQ	hokA	hokB	hokC	hokD	hokE	holA	holB	holC	holD	holE	hpf	hpt	hrpA	hrpB	hscA	hscB	hscC	hsdM	hsdR	hsdS	hslJ	hslO	hslR	hslU	hslV	hspQ	hsrA	htgA	htpG	htpX	htrE	htrL	hupA	hupB	hyaA	hyaB	hyaC	hyaD	hyaE	hyaF	hybA	hybB	hybC	hybD	hybE	hybF	hybG	hybO	hycA	hycB	hycC	hycD	hycE	hycF	hycG	hycH	hycI	hydN	hyfA	hyfB	hyfC	hyfD	hyfE	hyfF	hyfG	hyfH	hyfI	hyfJ	hyfR	hyi	hypA	hypB	hypC	hypD	hypE	hypF	hypT	hyuA	iaaA	iadA	iap	ibaG	ibpA	ibpB	icd	iclR	idi	idnD	idnK	idnO	idnR	idnT	ihfA	ihfB	ileS	ileT	ileU	ileV	ileX	ileY	ilvA	ilvB	ilvC	ilvD	ilvE	ilvH	ilvI	ilvL	ilvM	ilvN	ilvY	inaA	infA	infB	infC	insA-1	insA-2	insA-3	insA-4	insA-5	insA-6	insA-7	insB-1	insB-2	insB-3	insB-4	insB-5	insB-6	insC-1	insC-2	insC-3	insC-4	insC-5	insC-6	insD	insD-1	insD-2	insD-3	insD-4	insD-5	insD-6	insE-1	insE-2	insE-3	insE-4	insE-5	insF-1	insF-2	insF-3	insF-4	insF-5	insG	insH-1	insH-10	insH-11	insH-2	insH-3	insH-4	insH-5	insH-6	insH-7	insH-8	insH-9	insI-1	insI-2	insI-3	insJ	insK	insL-1	insL-2	insL-3	insM	insN-1	insN-2	insO-1	insO-2	intA	intB	intD	intE	intF	intG	intQ	intR	intS	intZ	iraD	iraM	iraP	iscA	iscR	iscS	iscU	iscX	ispA	ispB	ispD	ispE	ispF	ispG	ispH	ispU	isrB	isrC	ivbL	ivy	katE	katG	kbaY	kbaZ	kbl	kch	kdgK	kdgR	kdgT	kdpA	kdpB	kdpC	kdpD	kdpE	kdpF	kdsA	kdsB	kdsC	kdsD	kduD	kduI	kefB	kefC	kefF	kefG	kgtP	kilR	kptA	kup	lacA	lacI	lacY	lacZ	lamB	lapA	lapB	ldcA	ldcC	ldhA	ldrA	ldrB	ldrC	ldrD	ldtA	ldtB	ldtC	ldtD	ldtE	lepA	lepB	leuA	leuB	leuC	leuD	leuE	leuL	leuO	leuP	leuQ	leuS	leuT	leuU	leuV	leuW	leuZ	lexA	lfhA	lgoD	lgoR	lgoT	lgt	lhgO	lhr	ligA	ligB	lipA	lipB	lit	livF	livG	livH	livJ	livK	livM	lldD	lldP	lldR	lnt	loiP	lolA	lolB	lolC	lolD	lolE	lomR_1	lomR_2	lon	lpcA	lpd	lplA	lplT	lpoA	lpoB	lpp	lptA	lptB	lptC	lptD	lptE	lptF	lptG	lpxA	lpxB	lpxC	lpxD	lpxH	lpxK	lpxL	lpxM	lpxP	lpxT	lrhA	lrp	lspA	lsrA	lsrB	lsrC	lsrD	lsrF	lsrG	lsrK	lsrR	ltaE	luxS	lysA	lysC	lysO	lysP	lysQ	lysR	lysS	lysT	lysU	lysV	lysW	lysY	lysZ	lyxK	maa	macA	macB	maeA	maeB	mak	malE	malF	malG	malI	malK	malM	malP	malQ	malS	malT	malX	malY	malZ	manA	manX	manY	manZ	map	marA	marB	marC	marR	matP	mazE	mazF	mazG	mcaS	mcbA	mcbR	mcrA	mcrB	mcrC	mdaB	mdfA	mdh	mdlA	mdlB	mdtA	mdtB	mdtC	mdtD	mdtE	mdtF	mdtG	mdtH	mdtI	mdtJ	mdtK	mdtL	mdtM	mdtN	mdtO	mdtP	mdtQ	melA	melB	melR	menA	menB	menC	menD	menE	menF	menH	menI	mepA	mepH	mepM	mepS	metA	metB	metC	metE	metF	metG	metH	metI	metJ	metK	metL	metN	metQ	metR	metT	metU	metV	metW	metY	metZ	mfd	mglA	mglB	mglC	mgrB	mgsA	mgtA	mhpA	mhpB	mhpC	mhpD	mhpE	mhpF	mhpR	mhpT	miaA	miaB	micC	micF	minC	minD	minE	mioC	mipA	mlaA	mlaB	mlaC	mlaD	mlaE	mlaF	mlc	mliC	mlrA	mltA	mltB	mltC	mltD	mltF	mmuM	mnaT	mngA	mngB	mngR	mnmA	mnmC	mnmE	mnmG	mntH	mntP	mntR	moaA	moaB	moaC	moaD	moaE	mobA	mobB	mocA	modA	modB	modC	modE	modF	moeA	moeB	mog	mokB	mokC	motA	motB	mpaA	mpl	mppA	mprA	mqo	mqsA	mqsR	mraY	mraZ	mrcA	mrcB	mrdA	mrdB	mreB	mreC	mreD	mrp	mrr	msbA	mscK	mscL	mscM	mscS	msrA	msrB	msrC	msyB	mtfA	mtgA	mtlA	mtlD	mtlR	mtn	mtr	mug	mukB	mukE	mukF	murA	murB	murC	murD	murE	murF	murG	murI	murJ	murP	murQ	murR	mutH	mutL	mutM	mutS	mutT	mutY	mzrA	nac	nadA	nadB	nadC	nadD	nadE	nadK	nadR	nagA	nagB	nagC	nagE	nagK	nagZ	nanA	nanC	nanE	nanK	nanM	nanR	nanS	nanT	napA	napB	napC	napD	napF	napG	napH	narG	narH	narI	narJ	narK	narL	narP	narQ	narU	narV	narW	narX	narY	narZ	ndh	ndk	nei	nemA	nemR	nepI	nfi	nfo	nfrA	nfrB	nfsA	nfsB	nfuA	nhaA	nhaB	nhaR	nhoA	nikA	nikB	nikC	nikD	nikE	nikR	nimR	nimT	ninE	nirB	nirC	nirD	nlpA	nlpC	nlpD	nlpE	nlpI	nmpC	nohA	nohB	norR	norV	norW	npr	nrdA	nrdB	nrdD	nrdE	nrdF	nrdG	nrdH	nrdI	nrdR	nrfA	nrfB	nrfC	nrfD	nrfE	nrfF	nrfG	nsrR	nth	nudB	nudC	nudE	nudF	nudG	nudI	nudJ	nudK	nudL	nuoA	nuoB	nuoC	nuoE	nuoF	nuoG	nuoH	nuoI	nuoJ	nuoK	nuoL	nuoM	nuoN	nupC	nupG	nupX	nusA	nusB	nusG	obgE	ogrK	ogt	ompA	ompC	ompF	ompG	ompL	ompN	ompR	ompT	ompW	ompX	omrA	omrB	opgB	opgC	opgD	opgE	opgG	opgH	oppA	oppB	oppC	oppD	oppF	orn	ortT	osmB	osmC	osmE	osmF	osmY	otsA	otsB	oxc	oxyR	oxyS	paaA	paaB	paaC	paaD	paaE	paaF	paaG	paaH	paaI	paaJ	paaK	paaX	paaY	paaZ	pabA	pabB	pabC	pagP	pal	panB	panC	panD	panE	panF	panZ	paoA	paoB	paoC	paoD	parC	parE	patA	patD	patZ	pbl	pbpC	pbpG	pck	pcm	pcnB	pdeA	pdeB	pdeC	pdeD	pdeF	pdeG	pdeH	pdeI	pdeK	pdeL	pdeN	pdeR	pdhR	pdxA	pdxB	pdxH	pdxJ	pdxK	pdxY	pepA	pepB	pepD	pepE	pepN	pepP	pepQ	pepT	pfkA	pfkB	pflA	pflB	pflC	pflD	pgaA	pgaB	pgaC	pgaD	pgi	pgk	pgl	pgm	pgpA	pgpB	pgpC	pgrR	pgsA	pheA	pheL	pheM	pheP	pheS	pheT	pheU	pheV	phnC	phnD	phnE_1	phnE_2	phnF	phnG	phnH	phnI	phnJ	phnK	phnL	phnM	phnN	phnO	phnP	phoA	phoB	phoE	phoH	phoP	phoQ	phoR	phoU	php	phr	pinE	pinH	pinQ	pinR	pitA	pitB	plaP	pldA	pldB	pliG	plsB	plsC	plsX	pmbA	pmrD	pncA	pncB	pncC	pnp	pntA	pntB	pnuC	polA	polB	potA	potB	potC	potD	potE	potF	potG	potH	potI	poxB	ppa	ppc	ppdA	ppdB	ppdC	ppdD	pphA	pphB	ppiA	ppiB	ppiC	ppiD	ppk	pppA	ppsA	ppsR	pptA	ppx	pqiA	pqiB	pqqL	prc	preA	preT	prfA	prfB	prfC	prfH	priA	priB	priC	prkB	prlC	prlF	prmA	prmB	prmC	proA	proB	proC	proK	proL	proM	proP	proQ	proS	proV	proW	proX	proY	prpB	prpC	prpD	prpE	prpR	prs	psd	psiE	psiF	pspA	pspB	pspC	pspD	pspE	pspF	pspG	psrO	pssA	pstA	pstB	pstC	pstS	psuG	psuK	psuT	pta	pth	ptrA	ptrB	ptsA	ptsG	ptsH	ptsI	ptsN	ptsP	purA	purB	purC	purD	purE	purF	purH	purK	purL	purM	purN	purR	purT	purU	putA	putP	puuA	puuB	puuC	puuD	puuE	puuP	puuR	pykA	pykF	pyrB	pyrC	pyrD	pyrE	pyrF	pyrG	pyrH	pyrI	pyrL	qmcA	qor	qseB	qseC	queA	queC	queD	queE	queF	queG	racC	racR	radA	radD	raiA	ralR	rapZ	rarA	rarD	ratA	ratB	ravA	rayT	rbbA	rbfA	rbn	rbsA	rbsB	rbsC	rbsD	rbsK	rbsR	rcdA	rclA	rclB	rclC	rclR	rcnA	rcnB	rcnR	rcsA	rcsB	rcsC	rcsD	rcsF	rdgB	rdgC	rdlA	rdlB	rdlC	rdlD	rdoA	recA	recB	recC	recD	recE	recF	recG	recJ	recN	recO	recQ	recR	recT	recX	relA	relB	relE	rem	renD	rep	rfaD	rfaE	rfaH	rfbA	rfbB	rfbC	rfbD	rfbX	rfe	rffA	rffC	rffG	rffH	rffM	rffT	rhaA	rhaB	rhaD	rhaM	rhaR	rhaS	rhaT	rhlB	rhlE	rho	rhoL	rhsA	rhsB	rhsC	rhsD	rhsE	rhtA	rhtB	rhtC	ribA	ribB	ribC	ribD	ribE	ribF	ridA	rihA	rihB	rihC	rimI	rimJ	rimK	rimL	rimM	rimO	rimP	rlmA	rlmB	rlmC	rlmD	rlmE	rlmF	rlmG	rlmH	rlmI	rlmJ	rlmL	rlmM	rlmN	rlpA	rluA	rluB	rluC	rluD	rluE	rluF	rmf	rmuC	rna	rnb	rnc	rnd	rne	rng	rnhA	rnhB	rnk	rnlA	rnlB	rnpA	rnpB	rnr	rnt	rob	rodZ	rof	roxA	rpe	rph	rpiA	rpiB	rpiR	rplA	rplB	rplC	rplD	rplE	rplF	rplI	rplJ	rplK	rplL	rplM	rplN	rplO	rplP	rplQ	rplR	rplS	rplT	rplU	rplV	rplW	rplX	rplY	rpmA	rpmB	rpmC	rpmD	rpmE	rpmF	rpmG	rpmH	rpmI	rpmJ	rpoA	rpoB	rpoC	rpoD	rpoE	rpoH	rpoN	rpoS	rpoZ	rppH	rprA	rpsA	rpsB	rpsC	rpsD	rpsE	rpsF	rpsG	rpsH	rpsI	rpsJ	rpsK	rpsL	rpsM	rpsN	rpsO	rpsP	rpsQ	rpsR	rpsS	rpsT	rpsU	rraA	rraB	rrfA	rrfB	rrfC	rrfD	rrfE	rrfF	rrfG	rrfH	rrlA	rrlB	rrlC	rrlD	rrlE	rrlG	rrlH	rrrD	rrrQ	rrsA	rrsB	rrsC	rrsD	rrsE	rrsG	rrsH	rsd	rseA	rseB	rseC	rseP	rsfS	rsgA	rsmA	rsmB	rsmC	rsmD	rsmE	rsmF	rsmG	rsmH	rsmI	rsmJ	rspA	rspB	rssA	rssB	rstA	rstB	rsuA	rsxA	rsxB	rsxC	rsxD	rsxE	rsxG	rtcA	rtcB	rtcR	rttR	rusA	rutA	rutB	rutC	rutD	rutE	rutF	rutG	rutR	ruvA	ruvB	ruvC	rybA	rybB	rydB	ryeA	ryfA	ryhB	ryjA	rzoD	rzoR	rzpD	rzpR	sad	sanA	sapA	sapB	sapC	sapD	sapF	satP	sbcB	sbcC	sbcD	sbmA	sbmC	sbp	scpA	scpB	scpC	sdaA	sdaB	sdaC	sdhA	sdhB	sdhC	sdhD	sdhE	sdiA	sdsR	secA	secB	secD	secE	secF	secG	secM	secY	selA	selB	selC	selD	seqA	serA	serB	serC	serS	serT	serU	serV	serW	serX	setA	setB	setC	sfmA	sfmC	sfmD	sfmF	sfmH	sfsA	sfsB	sgbE	sgbH	sgbU	sgcA	sgcB	sgcC	sgcE	sgcQ	sgcR	sgcX	sgrR	sgrS	shiA	sibA	sibB	sibC	sibD	sieB	sixA	skp	slmA	slp	slt	slyA	slyB	slyD	slyX	smf	smg	smpB	smrA	smrB	smtA	sodA	sodB	sodC	sohB	sokB	sokC	solA	soxR	soxS	speA	speB	speC	speD	speE	speF	speG	spf	spoT	sppA	spy	sra	sraB	sraF	srlA	srlB	srlD	srlE	srlR	srmB	ssb	sseA	sseB	ssnA	sspA	sspB	ssrA	ssrS	sstT	ssuA	ssuB	ssuC	ssuD	ssuE	stfE	stfR	sthA	stpA	sucA	sucB	sucC	sucD	sufA	sufB	sufC	sufD	sufE	sufS	sugE	suhB	sulA	surA	sutR	sxy	syd	symE	tabA	tadA	tag	talA	talB	tam	tamA	tamB	tap	tar	tas	tatA	tatB	tatC	tatD	tatE	tauA	tauB	tauC	tauD	tbpA	tcdA	tcyJ	tcyL	tcyN	tcyP	tdcA	tdcB	tdcC	tdcD	tdcE	tdcF	tdcG	tdcR	tdh	tdk	tehA	tehB	tesA	tesB	tfaD	tfaE	tfaQ	tfaR	tfaS	tfaX	tff	tgt	thiC	thiD	thiE	thiF	thiG	thiH	thiI	thiK	thiL	thiM	thiP	thiQ	thiS	thpR	thrA	thrB	thrC	thrL	thrS	thrT	thrU	thrV	thrW	thyA	tig	tilS	tktA	tktB	tldD	tmcA	tmk	tnaA	tnaB	tnaC	tolA	tolB	tolC	tolQ	tolR	tomB	tonB	topA	topB	torA	torC	torD	torI	torR	torS	torT	torY	torZ	tpiA	tpr	tpx	tqsA	treA	treB	treC	treF	treR	trg	trkA	trkG	trkH	trmA	trmD	trmH	trmI	trmJ	trmL	trmO	trpA	trpB	trpC	trpD	trpE	trpL	trpR	trpS	trpT	truA	truB	truC	truD	trxA	trxB	trxC	tsaB	tsaC	tsaD	tsaE	tsf	tsgA	tsr	tsx	ttcA	ttdA	ttdB	ttdR	ttdT	tufA	tufB	tus	tusA	tusB	tusC	tusD	tusE	tynA	typA	tyrA	tyrB	tyrP	tyrR	tyrS	tyrT	tyrU	tyrV	uacT	ubiA	ubiB	ubiC	ubiD	ubiE	ubiF	ubiG	ubiH	ubiI	ubiJ	ubiX	ucpA	udk	udp	ugd	ugpA	ugpB	ugpC	ugpE	ugpQ	uhpA	uhpB	uhpC	uhpT	uidA	uidB	uidC	uidR	ulaA	ulaB	ulaC	ulaD	ulaE	ulaF	ulaG	ulaR	umpG	umpH	umuC	umuD	ung	upp	uraA	usg	ushA	uspA	uspB	uspC	uspD	uspE	uspF	uspG	uup	uvrA	uvrB	uvrC	uvrD	uvrY	uxaA	uxaB	uxaC	uxuA	uxuB	uxuR	valS	valT	valU	valV	valW	valX	valY	valZ	ves	viaA	vsr	waaA	waaB	waaC	waaF	waaG	waaH	waaJ	waaL	waaO	waaP	waaQ	waaS	waaU	waaY	waaZ	wbbH	wbbI	wbbJ	wbbK	wcaA	wcaB	wcaC	wcaD	wcaE	wcaF	wcaI	wcaJ	wcaK	wcaL	wcaM	wecB	wecC	wecH	wrbA	wza	wzb	wzc	wzxC	wzxE	wzyE	wzzB	wzzE	xanP	xanQ	xapA	xapB	xapR	xdhA	xdhB	xdhC	xdhD	xerC	xerD	xisE	xseA	xseB	xthA	xylA	xylB	xylE	xylF	xylG	xylH	xylR	yaaA	yaaI	yaaJ	yaaU	yaaW	yaaX	yaaY	yabI	yabP	yabQ	yacC	yacG	yacH	yacL	yadC	yadD	yadE	yadG	yadH	yadI	yadK	yadL	yadM	yadN	yadS	yadV	yaeF	yaeH	yaeI	yaeP	yaeQ	yaeR	yafC	yafD	yafE	yafJ	yafK	yafL	yafN	yafO	yafP	yafQ	yafS	yafT	yafU	yafV	yafW	yafX	yafY	yafZ	yagB	yagF	yagG	yagH	yagI	yagP	yagU	yahB	yahC	yahD	yahE	yahF	yahG	yahH	yahI	yahJ	yahK	yahL	yahM	yahN	yahO	yaiA	yaiE	yaiI	yaiL	yaiO	yaiP	yaiS	yaiV	yaiW	yaiY	yaiZ	yajC	yajD	yajG	yajI	yajL	yajO	yajQ	yajR	ybaA	ybaB	ybaE	ybaK	ybaL	ybaM	ybaN	ybaO	ybaP	ybaQ	ybaS	ybaT	ybaV	ybaY	ybbA	ybbB	ybbC	ybbD	ybbJ	ybbN	ybbO	ybbP	ybbW	ybbY	ybcC	ybcD	ybcF	ybcH	ybcI	ybcJ	ybcK	ybcL	ybcM	ybcN	ybcO	ybcQ	ybcV	ybcW	ybcY	ybdD	ybdF	ybdG	ybdH	ybdJ	ybdK	ybdL	ybdM	ybdN	ybdO	ybdR	ybdZ	ybeD	ybeF	ybeL	ybeQ	ybeR	ybeT	ybeU	ybeX	ybeY	ybeZ	ybfA	ybfB	ybfC	ybfD	ybfE	ybfF	ybfG	ybfH	ybfL	ybfN	ybfO	ybfP	ybgA	ybgC	ybgD	ybgE	ybgI	ybgJ	ybgK	ybgL	ybgO	ybgP	ybgQ	ybgS	ybhA	ybhB	ybhC	ybhD	ybhF	ybhG	ybhH	ybhI	ybhJ	ybhK	ybhL	ybhM	ybhN	ybhP	ybhQ	ybhR	ybhS	ybiA	ybiB	ybiC	ybiH	ybiI	ybiJ	ybiO	ybiR	ybiT	ybiU	ybiV	ybiW	ybiX	ybiY	ybjC	ybjD	ybjG	ybjH	ybjI	ybjJ	ybjL	ybjM	ybjN	ybjO	ybjP	ybjQ	ybjS	ybjT	ybjX	ycaC	ycaD	ycaI	ycaK	ycaL	ycaM	ycaN	ycaO	ycaP	ycaQ	ycaR	ycbF	ycbJ	ycbK	ycbU	ycbV	ycbX	ycbZ	yccA	yccE	yccF	yccJ	yccM	yccS	yccT	yccU	yccX	ycdU	ycdX	ycdY	ycdZ	yceA	yceB	yceD	yceF	yceG	yceH	yceI	yceJ	yceK	yceM	yceO	yceQ	ycfH	ycfJ	ycfK	ycfL	ycfP	ycfT	ycfZ	ycgB	ycgI	ycgJ	ycgL	ycgM	ycgN	ycgR	ycgV	ycgX	ycgY	ycgZ	ychA	ychE	ychF	ychH	ychJ	ychN	ychO	ychQ	ychS	yciA	yciB	yciC	yciE	yciF	yciG	yciH	yciI	yciK	yciN	yciO	yciQ	yciT	yciU	yciV	yciW	yciX	ycjD	ycjF	ycjG	ycjM	ycjN	ycjO	ycjP	ycjQ	ycjR	ycjS	ycjT	ycjU	ycjW	ycjX	ycjY	ydaC	ydaE	ydaF	ydaG	ydaN	ydaQ	ydaS	ydaT	ydaU	ydaV	ydaW	ydaY	ydbC	ydbD	ydbH	ydbJ	ydbK	ydbL	ydcA	ydcC	ydcD	ydcF	ydcH	ydcI	ydcJ	ydcK	ydcL	ydcM	ydcO	ydcP	ydcR	ydcS	ydcT	ydcU	ydcV	ydcY	ydcZ	yddA	yddB	yddE	yddG	yddH	yddJ	yddK	yddL	yddM	yddW	ydeA	ydeE	ydeI	ydeJ	ydeK	ydeM	ydeN	ydeO	ydeP	ydeQ	ydeR	ydeS	ydeT	ydeU	ydfA	ydfB	ydfC	ydfD	ydfE	ydfG	ydfH	ydfI	ydfJ	ydfK	ydfN	ydfO	ydfP	ydfR	ydfT	ydfU	ydfV	ydfW	ydfX	ydfZ	ydgA	ydgC	ydgD	ydgH	ydgI	ydgJ	ydgK	ydhB	ydhC	ydhF	ydhI	ydhJ	ydhK	ydhL	ydhP	ydhQ	ydhR	ydhS	ydhT	ydhU	ydhV	ydhW	ydhX	ydhY	ydhZ	ydiB	ydiE	ydiF	ydiH	ydiJ	ydiK	ydiL	ydiM	ydiN	ydiO	ydiP	ydiQ	ydiR	ydiS	ydiT	ydiU	ydiV	ydiY	ydiZ	ydjA	ydjE	ydjF	ydjG	ydjH	ydjI	ydjJ	ydjK	ydjL	ydjM	ydjO	ydjX	ydjY	ydjZ	yeaC	yeaD	yeaE	yeaG	yeaH	yeaK	yeaL	yeaO	yeaQ	yeaR	yeaV	yeaW	yeaX	yeaY	yebB	yebC	yebE	yebF	yebG	yebK	yebO	yebQ	yebS	yebT	yebV	yebW	yebY	yebZ	yecA	yecD	yecE	yecF	yecH	yecJ	yecM	yecN	yecR	yecT	yedA	yedD	yedE	yedF	yedI	yedJ	yedK	yedL	yedM	yedP	yedR	yedV	yedW	yedX	yedY	yedZ	yeeA	yeeD	yeeE	yeeJ	yeeN	yeeO	yeeP	yeeR	yeeS	yeeT	yeeW	yeeX	yeeY	yeeZ	yefM	yegD	yegH	yegI	yegJ	yegK	yegL	yegP	yegQ	yegR	yegS	yegT	yegU	yegV	yegW	yegX	yehA	yehB	yehC	yehD	yehE	yehI	yehK	yehL	yehM	yehP	yehQ	yehR	yehS	yehT	yehU	yehW	yehX	yehY	yeiB	yeiE	yeiG	yeiH	yeiI	yeiL	yeiP	yeiQ	yeiR	yeiS	yeiW	yejA	yejB	yejE	yejF	yejG	yejK	yejL	yejM	yejO	yfaA	yfaD	yfaE	yfaH	yfaL	yfaP	yfaQ	yfaT	yfaU	yfaV	yfaW	yfaX	yfaY	yfaZ	yfbK	yfbL	yfbM	yfbN	yfbO	yfbP	yfbR	yfbS	yfbT	yfbU	yfbV	yfcA	yfcC	yfcD	yfcE	yfcF	yfcG	yfcH	yfcI	yfcJ	yfcL	yfcO	yfcP	yfcQ	yfcR	yfcS	yfcT	yfcU	yfcV	yfcZ	yfdC	yfdE	yfdF	yfdG	yfdH	yfdI	yfdK	yfdL	yfdM	yfdN	yfdO	yfdP	yfdQ	yfdR	yfdS	yfdT	yfdV	yfdX	yfdY	yfeC	yfeD	yfeH	yfeK	yfeN	yfeO	yfeR	yfeS	yfeW	yfeX	yfeY	yfeZ	yffB	yffL	yffM	yffN	yffO	yffP	yffQ	yffR	yffS	yfgD	yfgG	yfgH	yfgI	yfgJ	yfgM	yfgO	yfhG	yfhH	yfhL	yfhM	yfhR	yfiB	yfiC	yfiE	yfiF	yfiH	yfiL	yfiM	yfiP	yfiR	yfjD	yfjH	yfjI	yfjJ	yfjM	yfjP	yfjQ	yfjR	yfjS	yfjT	yfjU	yfjW	yfjX	yfjY	yfjZ	ygaC	ygaH	ygaM	ygaP	ygaQ_1	ygaQ_2	ygaQ_3	ygaQ_4	ygaU	ygaV	ygaX	ygaY	ygaZ	ygbA	ygbE	ygbI	ygbJ	ygbK	ygbL	ygbM	ygbN	ygcE	ygcG	ygcN	ygcO	ygcP	ygcQ	ygcR	ygcS	ygcU	ygcW	ygdB	ygdD	ygdG	ygdH	ygdI	ygdQ	ygdR	ygeA	ygeF	ygeG	ygeH	ygeI	ygeK	ygeL	ygeM	ygeN	ygeO	ygeP	ygeQ	ygeR	ygeV	ygeW	ygeX	ygeY	ygfB	ygfF	ygfI	ygfK	ygfM	ygfS	ygfT	ygfZ	yggC	yggD	yggE	yggF	yggI	yggL	yggM	yggN	yggP	yggR	yggS	yggT	yggU	yggW	yggX	yghA	yghB	yghD	yghE	yghF	yghG	yghJ	yghO	yghQ	yghR	yghS	yghT	yghU	yghW	yghX_1	yghX_2	yghZ	ygiA	ygiB	ygiC	ygiD	ygiF	ygiH	ygiL	ygiM	ygiN	ygiQ	ygiS	ygiV	ygiW	ygiZ	ygjH	ygjI	ygjJ	ygjK	ygjP	ygjQ	ygjR	ygjV	yhaB	yhaC	yhaH	yhaI	yhaJ	yhaK	yhaL	yhaM	yhaO	yhaV	yhbE	yhbO	yhbP	yhbQ	yhbS	yhbT	yhbU	yhbV	yhbW	yhbX	yhbY	yhcA	yhcB	yhcC	yhcD	yhcF	yhcG	yhcH	yhcN	yhcO	yhdE	yhdH	yhdJ	yhdN	yhdP	yhdT	yhdU	yhdV	yhdW	yhdX	yhdY	yhdZ	yheO	yheS	yheT	yheU	yheV	yhfA	yhfG	yhfK	yhfL	yhfS	yhfT	yhfU	yhfW	yhfX	yhfY	yhfZ	yhgA	yhgE	yhgF	yhgN	yhhA	yhhH	yhhI	yhhJ	yhhL	yhhM	yhhN	yhhQ	yhhS	yhhT	yhhW	yhhX	yhhY	yhhZ	yhiD	yhiI	yhiJ	yhiK	yhiL	yhiM	yhiN	yhiS_1	yhjA	yhjB	yhjC	yhjD	yhjE	yhjG	yhjJ	yhjR	yhjV	yhjX	yhjY	yiaA	yiaB	yiaC	yiaD	yiaF	yiaG	yiaJ	yiaK	yiaL	yiaM	yiaN	yiaO	yiaT	yiaU	yiaV	yiaW	yiaY	yibA	yibF	yibG	yibH	yibI	yibJ	yibL	yibN	yibQ	yibT	yicC	yicG	yicH	yicI	yicJ	yicL	yicN	yicR	yicS	yidA	yidB	yidC	yidD	yidE	yidF	yidG	yidH	yidI	yidJ	yidK	yidL	yidP	yidQ	yidR	yidX	yidZ	yieE	yieF	yieH	yieK	yieL	yieP	yifB	yifE	yifK	yifL	yifN	yifO	yigA	yigB	yigE	yigF	yigG	yigI	yigL	yigM	yigZ	yihA	yihD	yihF	yihG	yihI	yihL	yihM	yihN	yihO	yihP	yihQ	yihR	yihS	yihT	yihU	yihV	yihW	yihX	yihY	yiiD	yiiE	yiiF	yiiG	yiiM	yiiQ	yiiR	yiiS	yiiX	yijD	yijE	yijF	yijO	yjaA	yjaB	yjaG	yjaH	yjaZ	yjbB	yjbD	yjbE	yjbF	yjbG	yjbH	yjbI	yjbJ	yjbL	yjbM	yjbQ	yjbR	yjcB	yjcE	yjcF	yjcH	yjcO	yjcS	yjcZ	yjdC	yjdF	yjdI	yjdJ	yjdM	yjdN	yjdP	yjeF	yjeH	yjeI	yjeJ	yjeM	yjeN	yjeO	yjeT	yjfC	yjfF	yjfI	yjfJ	yjfK	yjfL	yjfM	yjfN	yjfP	yjfY	yjfZ	yjgA	yjgH	yjgL	yjgM	yjgN	yjgR	yjgW	yjgZ	yjhB	yjhC	yjhD	yjhE	yjhF	yjhG	yjhH	yjhI	yjhP	yjhQ	yjhR	yjhU	yjhV	yjhX	yjiA	yjiC	yjiG	yjiH	yjiJ	yjiK	yjiL	yjiM	yjiN	yjiP	yjiQ	yjiR	yjiS	yjiT	yjiV	yjiX	yjiY	yjjA	yjjB	yjjG	yjjI	yjjJ	yjjP	yjjQ	yjjU	yjjV	yjjW	yjjX	yjjY	yjjZ	yjtD	ykfA	ykfB	ykfC	ykfF	ykfG	ykfH	ykfJ	ykgA	ykgE	ykgF	ykgG	ykgH	ykgJ	ykgL	ykgM	ykgN	ykgO	ykiA	ykiB	ylaC	ylbF	ylbG	ylbH	ylcG	yliI	yliL	ymbA	ymcE	ymdA	ymdB	ymdE	ymdF	ymfA	ymfD	ymfE	ymfH	ymfI	ymfJ	ymfK	ymfL	ymfM	ymfN	ymfO	ymfP	ymfQ	ymfR	ymfS	ymfT	ymgA	ymgC	ymgD	ymgE	ymgF	ymgG	ymgH	ymiA	ymjA	ynaA	ynaE	ynaI	ynaJ	ynaK	ynbA	ynbB	ynbC	ynbD	ynbE	yncD	yncE	yncG	yncH	yncI	yncJ	yncM	yneE	yneG	yneH	yneJ	yneK	yneL	ynfA	ynfB	ynfC	ynfD	ynfE	ynfF	ynfG	ynfH	ynfK	ynfL	ynfM	ynfN	ynfO	yniA	yniB	yniC	yniD	ynjA	ynjB	ynjC	ynjD	ynjE	ynjF	ynjH	ynjI	yoaA	yoaB	yoaC	yoaE	yoaF	yoaG	yoaH	yoaI	yobA	yobB	yobD	yobF	yobH	yodB	yodC	yodD	yoeB	yoeF	yohC	yohD	yohF	yohH	yohJ	yohK	yohO	yojI	ypdA	ypdB	ypdC	ypdE	ypdF	ypdI	ypeA	ypeB	ypeC	ypfG	ypfH	ypfJ	ypfN	yphA	yphB	yphC	yphD	yphE	yphF	yphG	yphH	ypjA	ypjB	ypjC	ypjD	ypjF	ypjJ	ypjK	ypjM_1	ypjM_2	ypjM_3	yqaA	yqaB	yqaE	yqcA	yqcC	yqcE	yqeA	yqeB	yqeC	yqeF	yqeG	yqeH	yqeI	yqeJ	yqeK	yqfA	yqfB	yqfE	yqgA	yqgB	yqgC	yqgD	yqgE	yqgF	yqhA	yqhC	yqhD	yqhG	yqhH	yqiA	yqiB	yqiC	yqiG	yqiH	yqiI	yqiJ	yqiK	yqjA	yqjC	yqjD	yqjE	yqjF	yqjG	yqjH	yqjI	yqjK	yraH	yraI	yraJ	yraK	yraN	yraP	yraQ	yraR	yrbG	yrbL	yrdA	yrdB	yrdD	yrfF	yrfG	yrhA	yrhB	ysaA	ysaB	ysgA	ytfA	ytfB	ytfE	ytfF	ytfG	ytfH	ytfI	ytfJ	ytfK	ytfL	ytfP	ytfQ	ytfR	ytfT	ytjA	ytjB	ytjC	yzcX	yzfA	yzgL	zapA	zapB	zapC	zapD	zapE	zinT	zipA	zitB	zntA	zntR	znuA	znuB	znuC	zraP	zraR	zraS	zupT	zur	zwf
T2:,OD,0.6	1.75038601238688	1.51317016196889	3.41331755673087	1.60216453659328	5.52283342801277	1.85062781360867	1.12010360564035	3.12171361242946	1.70443553672204	1.25273929857181	2.48505164592655	2.10967774595052	1.09145190632384	7.2446329040778	20.1172435839971	5.52548386745678	9.00679360571182	4.96398744823483	35.4231240325825	8.23582461921098	7.5468309063412	18.7572377554052	5.91012507154018	4.07731386102576	6.83462046768093	1.40757569296981	8.4534858132401	1.35642720667327	1.66152229179206	3.32033444352302	1.51980423192298	1.28065666450433	1.48431562571282	1.60577929977036	1.64347677628633	1.07825285096395	2.93894628975302	2.35250535057239	1.53073601924833	2.60911798311331	0.0	2.11641635894977	1.25312283994187	11.0155559639336	2.05378555721131	3.60320957727872	1.88865903307086	1.10876895767956	2.23753143029481	1.70808299760595	2.13004007040456	1.40806989905428	1.48976825493304	1.25388644514994	1.23882153551362	1.46261643854974	1.5358626337778	5.83770920783879	1.82015698366889	1.3036164391449	1.35929737600495	5.28961591052278	17.8968955981887	1.28023060422258	1.33825326924324	1.078699550191	0.0	2.37542174978983	2.84828982044664	0.0	7.39295568598324	3.54072625440974	3.0402166507449	2.59978087814887	2.44513611593529	2.63641424292633	3.13118780934339	1.26378413131381	1.04139320142694	1.35134292194772	0.0	1.10726304548026	1.87870031194893	1.13846034867534	1.40857805257714	5.27730193929762	1.20525673748595	1.26577140203788	3.46350514208074	1.3882020201566	1.37284707282307	1.30186108053282	1.13742611563881	1.46651083614613	3.77830651878742	2.94175043182827	1.81771333875284	2.76917338126705	3.31207457762196	1.84089636014199	1.34631753201141	2.97210419692847	2.28519284208783	1.17356181173534	1.47609000558229	1.29741717550364	4.77001202703375	2.51276165948915	3.761239192232	1.22424004779736	1.67071492319903	2.60301715749751	1.90666324110721	1.15164663997737	1.61739676432635	2.08229115211011	1.60285096781731	1.0075239893509	2.35041538873273	1.16987516951023	0.0	1.04224749627874	1.10094843104504	2.70260119854346	1.30683802547849	1.48304922895817	1.06706452969052	1.20161811367643	1.12364400111464	1.10870777599002	3.53043889274904	2.27006721429244	1.86918281241531	4.33796274150704	2.94756738370223	2.80025055413436	6.81217695473995	2.55401861586013	6.13208454618375	1.32365928893105	0.0	1.41384088667768	3.57587332196652	3.02590372221208	1.22110498868574	1.76305163054961	1.27272030416203	3.62779234063112	1.32120382333907	6.68801364576149	7.8175989061535	0.0	4.08150279126961	0.0	2.9470321502811	3.54913147358445	4.36025809789473	0.0	1.6243568057306	1.76027766145995	1.85403257090608	3.40370366513544	1.18865962224951	1.08980549061302	1.22580888267171	1.805705116997	4.74858815246935	2.5740687323564	1.77180378667176	3.12985358315819	3.79514744120867	9.32369722673724	1.79525200113496	7.71633592397618	6.34218762610754	2.76598092602575	3.60518494707899	1.08358482364343	1.1558834939808	1.47609377227167	2.59049642770509	7.68998691880427	4.14195916444253	1.39987707150575	2.15970802808439	1.43840804995315	1.55997885234007	1.61218364573938	2.28279419957759	15.1318127247168	1.19884985415361	1.47595211099871	1.29797025146483	2.23740726773642	4.35573322481488	1.56826276602776	5.86471932999914	1.36652039032625	1.57480179675418	1.47417027680137	1.68693301281373	2.24671887886371	5.02792169594242	6.49737147149184	2.72039008376753	2.36211418980725	1.96490949346764	0.0	3.43955943721068	1.56589728393015	1.20104729465607	1.40933773307772	1.24298810375964	1.23638860526496	0.0	1.21764600989082	1.3995737942157	1.18090898562109	1.11348860003623	1.13168860346276	9.3309536162941	16.9955255658621	4.97578749679241	3.89998013622305	6.63034436056563	12.1562511901044	4.70175125080479	16.3180861975525	5.85302422452034	2.93386285014517	1.63708795773188	2.65713076655229	2.6247337924674	2.49363353546081	7.16253475803312	9.17043821794062	4.8552618390034	2.8528556433565	2.00997225052286	1.63200099783448	4.26769980217615	2.55867913016787	2.10626460968093	4.25840007745608	1.75698396704799	1.23772917878574	2.31317840524212	1.72464726299778	7.12816186765555	1.94959346521777	1.25794920656991	1.64743070169994	2.83744146911482	2.16147847411261	1.2731079338943	1.14797009553544	1.91326734021323	1.60873515880187	2.49325391876597	2.09163900249327	2.75560035787563	2.347128764997	4.06211629072434	6.19160493728832	1.38231142184666	1.30949473081617	1.97279038767647	1.1002341875855	2.30685279904828	4.93010787524901	1.29490283231129	5.83048632753917	7.54663670429687	6.72616210575995	2.53542305421355	1.99303548899919	9.26167406353782	1.57723461101192	3.29837813932914	1.19232540195387	5.72536162242787	1.02541860653875	5.85686739706981	2.8293840874595	2.26662229958294	2.69401959945053	1.13825766534283	1.88675324215064	1.2253633754563	2.28057441952542	1.13883242451384	4.17062004469539	2.413015206153	1.55393562516053	3.00999873959592	1.1506462632992	2.74138998416346	1.38670953839152	1.50470589617919	1.31305332120385	5.36840451564205	0.0	1.12036180269211	1.38018764649681	0.0	1.72662681526831	9.84739690085232	9.15284002701904	1.36836713333714	1.49767293586849	1.51209196668211	1.5499197783765	1.73083561034836	1.81109754674774	3.86454154959045	1.05884497049463	1.18512177345557	1.80445181511296	3.96152525369518	7.05355896129587	0.0	1.84820596545514	1.06163527463682	1.1885316879527	5.39512154948211	1.37149535687967	1.87742329381195	3.20379861463589	2.41122783864106	2.67376699638423	1.59452572406314	4.00377936219245	3.86146536683554	2.86269912964027	1.11399513696278	1.00884144489834	1.41151770626043	8.58733435007554	1.19101395731274	6.05894959980417	4.25829965362167	1.22940296604081	1.20154364972298	1.54421070445535	1.14449840124628	2.09126270351753	2.05630115334465	3.32749437661443	1.65715902916038	9.89295314456389	4.15749554810259	5.80512853891465	6.71846468116654	6.60351352981985	7.55244312181486	1.24693886049387	1.41382560203978	4.62266671706233	2.17691502131982	3.57019140266173	1.22263958031544	1.0031428969266	1.2740410716515	1.1602164754484	1.88476871923101	2.14775506969297	4.29036593066126	3.26017532098543	1.12423332054739	2.78335267083321	4.82930471146246	3.53298184647742	3.1030305536597	6.32204064417461	4.24041604431465	2.04688581014989	6.13654553064987	1.62201216112997	2.90493316410964	7.90977387736829	3.53450861116157	1.61002775394362	2.93932426114264	2.68409410030366	3.78967229776211	1.37499678911034	2.38690527716762	4.16971452416603	2.88521776581835	1.65937254056486	5.05699141541238	1.74058414482944	4.97928425168671	4.04692327034787	1.07526508756764	4.02927080765833	3.85214290978426	4.97188282829615	6.13641635784659	1.40603162079834	5.0769646808797	1.43842187178774	1.09049507246558	2.07520462070328	6.52425101226691	2.11185271162163	1.32511490450355	3.19592813118048	1.11718659195954	6.92857320850973	7.56145098027619	1.62277400701996	1.40973136688502	1.53810530755979	4.46620635827936	2.70249668589979	5.14173355033309	1.30573902352071	2.32893974756714	1.6038343434546	0.0	1.1483093514541	1.4643739145675	4.61251875916506	3.94030963424485	1.92981318270089	1.25117429658192	1.01546690780551	3.15407155937152	3.46928934199709	1.23179825255405	3.80982224778797	1.88042397281821	2.7978269754757	2.39503056969532	1.88340194429739	1.07883141507913	1.03857663366619	3.50160274480741	22.6243847833008	1.46203051870514	1.46194395069969	1.5899424284671	4.33450315205616	2.78651118614606	2.68764061969168	2.51369979456024	3.77683917837533	5.6019836936946	5.45828699676247	6.82337788786135	1.75979181905806	4.53581335492909	2.87023871601314	4.53586139445581	4.98586558560999	5.34456081699387	0.0	1.38208586812062	4.44636976572164	2.77845048449441	3.75719397114864	5.51360395079667	1.4147096436923	3.85460005428252	2.98135196444686	2.3489814659697	1.60346395424683	2.06178305186228	1.16286007787075	1.40996519211636	4.751713235145	6.06090080578308	7.40243721125908	8.17581113896265	10.5515250957009	10.0388940064321	2.47396319031374	3.8733368787173	4.96782168372287	4.09415559142555	1.57235601140819	18.056497028803	5.92282372222384	10.4589245225284	11.334511394184	3.78772151271745	2.93769313334813	5.25928773366448	2.64184090811682	1.22729704623189	0.0	5.39616919003713	8.76204058938759	2.68999965243883	3.94096767859712	9.47812602131857	1.67683503297005	2.68974910031515	0.0	1.5006771787887	1.8335552723862	4.85526281804082	7.10981437447947	5.44481891736986	11.0823783694014	3.74948829437834	3.08133511504767	4.79903983256107	4.85197010492755	2.83880143574488	4.52649918210977	1.53745217425645	5.51225440050268	1.43923336106331	1.17931835991243	1.19146420600825	7.1821998301567	1.26817478505724	1.00911625048921	1.17312329155123	1.60081488448981	6.17398039481246	4.26543068451609	1.48354553817747	2.39347201958929	4.21690691232443	2.70696122852098	6.88551186104066	1.43824159925907	1.17776691290357	1.09592101208693	6.39638311432618	2.59857923613346	3.30222214906547	1.92491954496517	1.97629818174741	6.54289694335778	1.33300944631631	4.10028557791959	4.62835257440123	2.50640082656499	6.91504426220314	1.55878644121572	5.09483580533068	1.26424668425798	1.23954900268694	1.36965372991905	4.12769760971225	1.37495815378997	1.48250763409985	1.24436831239798	2.1084013834597	3.43486271948554	1.86513465194103	1.0119013807102	1.81744009881913	1.91103453290595	1.20454329783443	1.69579005325334	1.62010920209749	1.30471206642953	1.09115897907869	3.9691143999559	4.58992808487276	2.75955431397104	2.78501632654061	2.18439064072702	6.78568557760407	3.72207305565559	1.21736586179729	1.02268843592262	1.64618848319325	5.29080003760953	1.5072052265011	2.50029779738309	1.45238248751715	2.68849910096555	2.35209588943081	2.77057916279513	0.0	1.25041782225747	1.77285668289817	1.53394685847213	1.72606568751548	2.84526162225095	0.0	1.48987251147648	3.66720504599275	4.8795213208433	1.64368343176789	1.84665965105468	6.8111817055021	3.24928022873726	7.04612793781896	5.99664669538098	14.34975191529	6.74974126435872	7.25207613593052	5.45318639821704	13.816785489281	1.88792340722007	2.92131624660709	3.12471686347252	2.7709292072685	1.05087453807312	1.64562633098998	4.53032994466593	10.432279341989	5.48469874710718	9.15227042667462	2.98438598031613	2.54024234417155	2.75432822367345	1.7479773135638	4.462480451614	2.28303048073671	5.45797128805277	2.14198146737851	0.0	1.57514745895073	0.0	1.51122494965059	3.56019697743489	1.56638847595446	1.06204739604992	1.89257158107009	4.01121992530323	3.42356367828821	5.38872870275704	1.90851423735343	5.06791387137152	1.90532300767977	3.17345554818143	1.58067556300325	2.77951077240591	1.33114848874235	1.43790171785201	1.38212576714939	0.0	1.85186239014759	1.33612300232144	2.03107962798554	0.0	1.19584853490108	1.75270507349322	1.2802739703894	1.9609844775329	1.00835699826039	5.22316648599099	1.99627898114255	1.96961619306568	1.40149769564595	3.33663468362437	1.35952393262018	1.27445335800444	1.90259789991162	4.19077441710399	1.00955907977658	0.0	1.02441535180391	1.54448229586043	1.22515239953166	2.36382474271286	2.91081585171227	1.1849035771381	1.25316240832345	1.08844077777245	1.28653817291539	8.41448555631997	1.29106009864215	14.302356066646	2.73945188415127	1.62749114596711	1.48092622373963	1.14804921128286	1.40392567773936	1.25561552738013	3.30892872837976	1.49156546253364	2.89011797197337	5.02061219109599	1.02432447195534	1.78330001491104	4.07927718117785	1.6315971901594	1.49401474803197	4.51745017482599	1.61123442003306	1.67153874194063	3.17812298035104	2.42302195736041	2.10521109277707	1.67136884259429	2.24635509309844	1.15690971158363	1.3004395572975	6.5636354025998	1.1292649804371	1.61977112148017	4.51151618982969	1.2052228886225	1.5302890672558	1.46316181645645	1.16706189801436	1.2353645947921	7.72523106012415	5.56917212984594	1.44108464574176	1.20066783085064	1.68060390009346	1.38814798447696	1.21120387516188	3.00930890435755	1.65237857825705	10.0357322040553	1.2822507547639	2.39996374852775	2.19866444182004	1.83700388105833	2.64686536345494	1.97638121575519	1.57482492103726	5.91367431153562	7.09442553007067	6.0504401611644	5.45779532265292	4.77385466829011	6.96621098715021	2.06708339353482	6.57304879051485	1.32955969609583	2.21772400704089	0.0	1.74134811867626	1.17085864286105	1.61706536399555	3.89283238017023	1.61439505441061	5.23789232916779	1.07476614823797	1.67629557758439	4.00119324278837	12.996016393421	1.16144083106581	5.71698650734517	1.19661345967696	1.59650905728382	1.39250484822479	1.62464850245024	1.08276401887566	1.08380381137101	1.5033578909356	2.28659083894014	3.35412736491298	4.27251864933038	0.0	6.41696603905112	1.4417505015173	1.55557386712841	1.44811961603042	1.65459804961467	2.19527524648098	1.55108659717538	1.73244838827936	1.45599521657206	1.61624151492901	1.64040083708152	6.58646304290342	5.97417074136125	0.0	1.33530577663347	1.08832764206079	1.95847814987719	0.0	1.45270494207321	1.10858543472651	4.17326433858217	3.90461779392193	5.78029569760451	1.79557457711515	5.11765419639952	1.18208397732328	1.88381465100504	1.52543540087498	1.26653044636185	3.26917454383704	4.42391660807333	1.80858365693976	1.52436456736681	10.7154088000572	2.19542242382232	1.31548134201396	1.97201358741873	1.9995072056762	1.39819739085672	1.55142595980352	1.7311454974247	3.71424058576573	1.11894354376516	11.4687623247134	0.0	1.15534253476456	1.16369384907245	3.25053041084499	1.25866111695309	1.56577055438386	3.86902536740288	6.15452194571908	5.43516558604041	7.46870301947639	5.55766650377482	7.94225068005597	5.47930300538548	6.98444334910026	7.63650197305388	19.2760502227963	14.0949391227339	6.03486471875463	3.07483755555792	3.35895343968029	6.66075349617842	11.5616612113055	11.7483309277985	5.1114491985574	1.89801005698835	6.46445773026436	7.1552751070479	10.0254083390225	3.75103148913807	13.6936902959319	10.6348983929906	10.8257713103054	4.33325984994465	3.73880186232687	10.6634836316839	2.84664292011171	2.44031166051665	5.83665600842523	4.84399965816036	3.91697714788693	5.1063627408533	3.10732040299752	4.31186644112643	3.71815422581374	1.56103953884854	1.03583987457298	10.8927275712581	3.98830434701281	5.46544923218432	2.01979175462974	4.88227721923599	16.4245919047101	4.2264271707776	3.1756371187827	2.5555888926142	0.0	1.79968218746533	2.58587131265386	2.29195404170588	11.5777177687123	1.67575237132775	9.3051566421146	1.37541582977217	2.15540575247592	8.74521638550978	2.27879347040049	3.17709342207365	3.90755322964305	6.27670458222523	1.19817575740733	1.73181899252575	2.97384699682525	1.3468708987785	1.22454646749539	1.18357289805718	1.37394630326391	1.29314947686517	10.6332453166637	2.05223283701234	6.80781484392213	18.5258680231984	2.12203937877426	1.57510934859252	2.18321991666192	6.03763705444906	1.05669673767002	1.00891466991811	1.41203170453463	1.15550814490021	1.29639113705243	1.28325626573822	1.37975948551763	1.2420291586838	0.0	1.60469973710281	1.68989471708067	1.34585504316815	1.82772006064907	1.5250814421644	2.59321665386928	4.70525525610343	3.92631106977635	3.98244961336686	4.05529929952458	1.56218591496622	3.83602265102857	6.28110994790424	3.49324374305176	2.39927891593114	2.80549484317718	2.5552187576934	1.78500634100812	4.58922663601043	4.58125494956941	1.40267522225456	2.26644285855212	1.40837018392118	2.33093060951757	1.15979769066715	1.81699056712145	1.93544065819562	3.00434523645255	1.48370482260302	2.85114068988166	7.40537776257761	7.05361120510613	1.87826513848697	3.89442294327318	1.54059810165411	1.91143638193775	3.52387238093895	4.16583356577357	1.11444856472035	1.5005982617776	1.35843610998308	2.35190051786824	0.0	1.35132647590436	1.67712388421719	1.05977225549705	2.68941221688257	4.61042279101826	1.28057238550767	1.0216525658319	5.10812153142452	5.75372354155492	20.3473349044984	1.01326284640124	1.38854703645393	2.26623522547602	2.08813160271307	3.47359485086295	6.41267231300754	10.6129186082726	3.17403181473684	2.68541335191072	7.30719394177298	9.77504078309606	6.45453988887477	1.12271608209282	2.19017279257534	1.65424105978093	3.98001900318086	6.78654606108002	6.70849546352811	6.1543982950948	4.04579591593766	1.18950291679817	3.65473159214647	2.20373597096967	1.16745150121258	1.07100188818346	1.37506859684403	1.57420760349445	2.03677844489736	6.40932114148099	2.96007416691343	3.33924647439097	1.23927599727418	3.9795818541527	10.8722478455005	1.56657087087576	1.51475918182824	4.17111950209217	2.45722722162338	4.39855839169197	1.67957309529731	5.22078695772526	3.47867065567597	6.89852542369762	3.5017070734863	5.30736036810331	1.12461143093022	6.57482103812506	3.05736417082576	4.87641559566719	5.60790545518969	6.15952694275001	5.75703307973157	1.29244264703289	3.69800267004014	5.37265502575307	5.99277634517298	4.36946093854381	1.54981271188356	3.33454187471802	1.0603814565618	2.58774326329141	5.76784152034332	8.49201917628959	2.69466713996597	3.42512215564508	1.06108761112133	3.13355338342357	1.01615762278149	4.01632787950152	6.70652959200257	18.5880823712908	2.36870038726477	2.69192384881148	2.21646653286658	5.3374915320695	1.44453607028812	4.54355622456649	1.91629638638547	6.12322819030277	3.93329286732683	1.35938083523971	3.37073380526914	3.38344862717279	1.87785086633985	5.59288012155315	5.23026410783882	12.7470627289213	3.51774944927955	7.44826780199452	4.31167266745855	6.05382015051255	2.50583216431064	1.29097606650197	1.38124062955238	1.76254112684749	5.51399831762339	5.53797025987079	4.3013623432005	4.49368179091011	4.56442561904338	5.17676942276845	1.90103751033062	1.49533443900782	1.91162448706172	0.0	0.0	8.34034413315083	4.07462988562742	2.61436534601127	4.3539637324182	0.0	7.91222833155409	7.70200242098858	10.3134207538433	5.1054586372528	1.8523581954314	2.88174971654882	5.31843223755341	1.89183228545653	5.62888234389791	1.19166189106358	1.58765837136517	1.79796599208173	1.67778432043947	2.02488603189461	1.79828025781141	1.24049254375231	10.3468345369799	1.93959502761175	6.31065417325006	4.83861378607032	1.64384900153006	3.18650564816777	2.58021402578837	1.54856883230963	11.9041327081658	2.4925142243968	2.53723849857324	6.23932838845796	23.305468098316	4.75771738203887	1.13264289598863	8.14069564428131	3.39485434641199	4.18708372438465	2.61204886968664	5.59126365633519	1.85613799724924	7.9212963087561	3.52645734585088	2.66540739118799	2.87152803854397	1.10315584111686	1.15835533640658	1.47370367523757	1.32794988091902	1.10145695232319	1.42232565635445	1.31408738070622	1.28003190358514	1.30390053425877	1.40393109938092	1.15795756774401	3.16959883333934	1.00602669189072	1.13434481904767	3.93886499238032	2.18266412865164	2.57511138553567	5.91396725248127	5.6692063375839	2.30261091429763	6.48713415885086	1.77865514278916	1.23255115606657	1.375759907832	3.04642518316199	3.60644781397174	3.74306978665949	4.67994214633739	2.70079489495945	1.41860827390444	1.97297389343192	2.07711260656145	1.20673565240664	7.49241156154303	1.55944620614204	9.28810125754075	3.05983765479923	1.07951639421556	2.55990933588368	5.07931986381211	6.24711685261684	1.59784258931398	4.61697509711868	4.49421366881048	4.06378274380631	6.06727070031583	6.84908538650572	4.25995786980362	6.58401344115984	7.48394330464365	1.3793132564802	2.06207407782204	1.69471320598422	3.5056537954659	3.14233957694672	5.62207442700369	11.3344754763505	2.27465880021245	22.3901051006932	5.91177926201893	11.0254194468633	5.58657242746432	11.6105314326824	14.2668353066851	3.23035893725581	4.05744179916003	3.22685689213654	1.90013063078245	1.43556344248131	2.88439824802785	1.4561757149314	6.42766486759181	4.25035097374596	3.79396989186098	10.8038724936677	6.74911511023256	4.98620432668104	3.6981909700418	4.8302490121928	7.16819475841497	1.16657842931485	6.70042031303747	3.46838594777196	4.53370662554257	2.76248117305533	5.68179488310415	1.2531450978653	2.2681325687977	2.29396515205416	0.0	1.66740876295008	2.25645486384078	1.82532055780301	1.99449219681814	3.04346701850271	1.0267589346863	0.0	1.3997426424296	1.81783800462667	1.0409175950168	1.27788252492601	3.22341895731055	2.1176935099793	5.34996839196218	10.4467950298032	1.1111624832466	11.770795980934	3.54248144719151	2.0754626352928	2.62728334378727	7.32045080490274	7.51006212551556	1.16151625083663	2.50163719327278	7.01049494056117	3.23874964644299	1.368980003178	1.58832648521998	4.53803240911887	3.73386607801852	5.81724913129782	2.13581406628237	1.75020527122794	1.2934729005377	11.6952462824089	11.0416490198745	1.09089979976796	1.76181356375811	4.14043320465745	10.8886036123774	1.25380079611211	1.31923634114332	1.72816361885946	1.43535710146964	1.88935530980031	1.71103128854984	10.4705259299144	5.41757943237971	3.34626458793054	6.52044022308309	4.29840638407467	18.148694841201	2.70665051464564	1.69745620925309	1.13079041153094	1.3998963081258	1.17575896318829	1.58809190564568	1.59534397131138	1.51216101802932	3.53438263412775	1.72325697451856	1.75364624986779	1.72790980035054	1.31162466560259	1.45602883311285	1.61188273024671	1.0179072814549	1.40656793297545	1.9143495205331	2.26156574629323	1.24670425353913	1.1984236503052	1.74959443677518	1.04162573427568	1.26185841692599	1.68571819878036	8.16584407719387	1.52789439891496	1.19184286898487	1.89656235246319	1.41486819738287	1.56229038355997	1.87371340623633	7.59069545493689	2.63180883773786	1.51531443632808	4.7847317752209	3.31486151239419	6.04940890228307	25.1169603318121	1.74319847078169	1.33987823628458	1.61216655204993	1.14132661747706	1.08819863186616	1.45893658989262	1.27395319494068	5.24531860620816	4.67990508977528	5.52505014210184	4.62159178040964	3.94403972588417	5.58292574527003	1.22445691767518	1.10408626936493	4.32970222177534	7.16618205770728	10.562084638039	4.09904240041159	2.61967307782424	2.25676066898924	5.78543762411632	2.00408798717375	1.8943566671496	9.37987517272041	4.41335153574984	1.07535340281659	3.50108382356324	8.79305612552294	20.5797872573044	3.3282910982054	2.10610116469338	4.85247961803485	1.83857416925521	2.56202002791755	3.98844904443605	3.04364086100214	3.3313095335139	4.08820340624831	4.58200060765698	3.46465063424563	4.40373559164868	3.51187233359765	2.21538914825198	5.95913392238412	2.15662764884149	2.20925796240658	3.52659598857108	2.94230009866299	4.52531946992557	5.39865170143338	5.26314147828372	5.10085992242565	3.83781529876204	3.81571006318537	4.95947848218012	3.07398705414663	3.46107030119713	3.51732701610699	2.14048730555941	4.97769849558383	3.47086802689497	3.63242659507527	3.24872196772722	4.13219641202685	4.95007109658309	3.07733305177077	9.99487480927635	7.14165532831945	11.8335420103514	6.81736596966186	16.1395192585085	7.09767209456667	23.8239742748969	16.8526571707742	6.90505431832016	7.48762324399461	7.86270349535592	3.17710959420053	2.6765787740995	1.37913618370819	1.01443909717949	1.103162512348	3.54269210706714	4.5238220370419	6.58134075609877	1.23057436131765	1.43285018700286	1.63899832929498	1.32874830184194	2.00390646606804	2.93994670996665	2.20454590680861	3.20033123472695	1.4855354598615	1.24186709035418	3.5037512479032	1.56732143540433	1.46287346816708	2.91989465216065	3.98042083173779	1.74208148549287	0.0	1.27697222743889	5.86791860585378	2.10066816323046	6.14349030226867	5.80809952393995	5.40910236925315	2.68323628962086	5.22873813099497	5.00544928145239	4.84121731850243	7.49515525903227	3.03850237345064	3.99471413211091	5.84586561905677	1.04235052039375	0.0	1.09999980856357	1.71212167430019	5.40626985364776	6.58245238922002	1.02839638584985	1.17729718738002	2.07325319316389	1.20959086353875	1.66732949594243	1.94926540310643	1.71493099233051	1.10967498863526	1.17312871263185	1.24307843931953	1.66428370829354	1.76661880050292	1.25966606993407	2.7374034715018	2.97215615138847	6.19401755229405	3.01479450726908	1.33363766146512	1.93268251781757	3.75424111089912	1.45826039970813	1.45261770109244	1.59411670606439	7.87232345026082	1.03974634595829	3.43605322807452	1.65506236705405	1.48060511929835	7.08015714551447	2.19206200850757	4.14336260351382	7.3800160390982	4.81693365813918	5.54191227952149	4.82191283681644	1.50853081354218	3.329118179734	1.6958236462664	2.04332907014763	1.85906292396704	1.17144450064374	3.2461249386283	7.25161390780967	1.04834677414965	1.54396831791508	2.11325458912403	6.28032547064742	1.80825038560519	11.6862879743474	13.8153779758312	5.80429032212127	5.78954157901488	1.02292030205515	2.54849331196806	1.04636732642436	10.913606562531	14.246761438707	8.10254970114524	5.07612970324609	1.12282488190797	5.67011194155367	2.6304473341936	1.36498105050326	1.71839926613118	1.0658453439378	1.50804387540236	1.36519462645414	1.03016147919283	6.04684189452962	2.40856862799551	1.90870159457313	4.50338009995326	1.11749663395991	6.41326275382043	2.2267972442704	1.32396412429323	6.96114318102828	8.98724097162772	5.2015745225071	4.12195512630185	4.61884466729474	6.43929391527419	1.17214360462519	1.92107991702431	3.27077513632354	2.32820570335633	2.24487956181082	2.0927766525049	1.44247954216019	1.83169603161695	1.50230799257595	1.21620973440171	1.82736463652113	1.72458484924737	7.5580194615934	3.69028065481861	6.290915711176	2.10952876542575	2.27224987074884	3.97165435308557	2.45498894816806	1.19221590079349	8.62420698423983	7.08652680940439	2.17859700427011	4.39689690251195	20.77231668185	3.03668780866276	1.65416852181083	20.7001325703836	3.11268443554193	4.81109939261691	12.243801613725	1.6132586713515	2.65055518410273	2.978371301583	3.5386772131303	2.31162278215548	1.23263244404034	3.15986841581001	5.88786912405912	5.43966789110161	0.0	1.20555496397303	1.07953844224813	1.25770002035542	5.11211259471986	3.42986431367954	1.3111214803738	1.07430812886315	5.53353569732674	1.85824430468748	2.40303442450369	7.34259818487468	2.82498909994639	3.19214186137103	7.6071295273965	1.47624446932667	5.47638738214077	5.89176265759258	4.97998451472804	7.71671080990942	6.29268707574833	8.12876204647478	5.84564438468801	1.5840016384392	4.45828086588055	1.71984756051778	1.95499364820587	2.30866575939985	7.34586793399583	1.12124574115229	5.82780702436224	1.58009533251264	1.97564409659834	3.18794653414391	1.47273768552086	1.42617540591025	5.48150614574238	1.69947928206201	1.09540346203413	3.65527976116911	1.73715847628213	2.83236090387664	1.7127476998962	5.93722589786433	12.7131743462242	3.34983698065374	5.7572993987116	6.66282087728642	4.85128742548876	3.68938287169163	1.57844177766434	4.44919884726225	3.31481483576879	1.80414867261973	1.54085248510368	1.60512203713489	1.34835464109199	1.06139399907183	2.35718525906798	1.46668805993845	2.46954849929808	0.0	6.31396815041163	1.83116004454762	3.89895837487308	1.08457176694275	1.09926104669383	1.68117563648376	1.3468548189319	1.45731909804018	1.85855645035173	3.31253769890944	1.40952246341027	1.30335856354196	1.14390504883032	1.17946375800483	2.01745828517026	1.04583472369275	1.17378764904259	1.09544178274079	1.40149225067247	1.55963404489945	1.32745902935044	0.0	1.80744110894498	1.89486087234962	1.86731525338411	1.60257547669948	3.49205974618708	4.65468374072825	2.52522470912893	2.74267564664287	5.03340238580139	4.1160936347362	4.00436207705638	3.14178409080227	1.06671112046606	1.48568047046715	5.5464706531581	2.34142623374943	2.00632281337328	7.61974687796991	11.5727614648304	10.2447944188968	4.27345080246276	3.51148088665785	2.03922513050034	2.77449005962239	7.30498828524427	3.95623001555852	12.9378472601716	1.8162275624591	6.96141020355213	5.2007483069283	4.16615940640631	7.20498650209198	6.22793581331382	13.5927962758153	6.26895445835169	2.58450968105781	1.60965580272145	2.16533167500846	1.38908380772567	1.16281488922879	1.36984388910613	1.93851948953403	1.35560976770206	1.7529447004303	1.38808168160003	1.7946373846995	1.29359244046485	1.44550965245539	2.18514812022259	1.77992211770074	3.89374713369486	1.40562190744526	1.26160299764659	1.30120282490298	3.61062026965591	4.37439004139152	4.91429692616742	1.47789369025552	3.75143646020897	4.00747934014791	3.8429070980114	4.2246533447579	6.74148013139357	5.23877533370119	5.79699846329358	3.22102836989488	2.18166779662339	1.23633695812308	2.39247806257921	1.83817128134708	3.30741128266212	4.01708776333786	1.160939647497	0.0	4.9645833041478	1.109798911051	1.4705242939368	1.38695663450262	3.56727194891219	1.11742515894161	3.97521918133658	5.48458962517322	3.05728669113135	1.73290675774632	2.51813358315737	2.1947979127954	3.47800033045274	13.8701304850041	6.66398201729377	15.8357196628175	5.32051052385184	1.2316617618356	1.30805894233735	6.64602398601595	19.4890633171872	5.86324927274693	3.46244652097143	3.18395816368354	4.53520520433951	3.7712582500722	1.46927153370827	1.58073401192903	1.92931351043952	12.4933710616069	13.6338324904835	1.86184581735426	2.43541088745754	1.38917347034812	3.17162066277757	1.18720878405659	1.64778660760859	1.20727560591477	1.45337768256527	14.5557808688357	1.34370392474097	3.04329388035116	1.49459505186563	2.45881441519825	6.76272347305798	4.18165419304252	1.47256002186746	4.76248573756354	1.34957540653819	4.5945361352465	2.27189583535352	1.3660962302765	1.34751540907881	5.19490647404114	1.53050084994996	7.08355334586412	5.94541716374294	3.89246835974096	6.92040621202093	1.61812394122202	6.77132792288885	1.40707350427204	1.20955577432954	18.8059090935609	1.42629481790592	3.54905083310669	2.15852248907304	4.18255544873058	6.74053792978537	5.45430465743051	3.87918473582096	4.99352129081085	4.59934200844275	6.10133233460013	1.36156276563253	6.89836106253003	5.90944295486078	1.00695686507007	3.29874245033956	3.30959285621895	1.21156191871127	2.37184295217628	4.47812201657307	1.3809408009187	4.86488957506969	1.25225819663846	2.28536510959743	1.51452718729967	1.23145925677249	4.69604839436691	6.42735013320361	15.409328555695	4.21184547113184	3.22774500945465	5.42468289377731	1.64840676920638	4.15435461924689	1.93202603467434	3.41035608794244	2.45666512778	3.43987994006381	8.79099992717591	1.69956899109467	1.15599170715137	1.65276698696659	1.48978023540967	3.1068833190318	2.2787884596952	2.0187646371233	1.38838677868258	0.0	1.17967976517979	1.72988650742448	1.93685503230297	1.45849804718347	1.48421535213003	4.63294122207795	1.91397063241993	1.25001553571945	1.41238349998294	2.26798788324548	1.15328155948918	5.39206793431416	2.72694414321945	2.21863303838401	0.0	3.23055995192637	1.42450560802318	0.0	1.8646997873663	1.51656184288357	1.78826131709726	5.79260676004693	1.59391272784088	6.44872417198511	1.77614311572403	1.21708434339997	9.32952158581143	1.93539099781236	1.45398338034061	1.37210173976558	15.873349917878	2.85822449520605	2.67128209534288	3.84599924761231	2.82957764465809	2.94436067042031	1.04781228652297	1.19463343692763	1.90939728206496	1.97869199802621	4.07106989156336	5.42043892068107	1.60761528720054	1.29541772283862	1.39905004787987	1.04967123771021	3.24369807444939	2.35970740647043	1.24865428942763	3.11805773609671	4.75899242338051	15.1498516794245	2.08721098329386	5.87632898840605	13.3583360572539	1.48529231236574	1.36998327312748	4.37086381131159	1.77608611986233	1.60892798126782	2.11477647843845	2.04458220180805	2.75940841512938	5.66684249672097	1.17822885720086	0.0	1.06474712015701	1.11704526364402	1.07000140719299	14.0663230199841	2.95188996767753	1.71164135109264	4.16928807360065	2.0615573134036	2.24595991253741	1.57096529601511	1.41444775198023	1.99980276512227	1.57428122721553	8.08863058932884	1.95136902265018	1.37022642042046	3.29767491899974	1.74026206349418	1.03819624487099	1.61434271761233	1.70595843294548	2.26683888736752	3.65583521149435	13.105664257274	11.0786420890477	11.2470724193457	7.56819988051127	13.4036397594381	8.77829184414079	11.470661389391	15.5055222761239	7.83109786798142	4.0888273148141	3.21083472491437	4.17169944286121	3.31902504827151	1.38514722191853	1.17121995817387	6.69711618980748	5.67734036080298	1.84391227914833	2.06787438727444	2.57598624878746	3.46876339917067	9.45490517101925	5.46960801483907	4.65632061743442	1.30701935976937	0.0	1.0362044072723	3.89013097102307	6.69423636535673	2.98576612564511	1.72566887154786	1.28327617264443	1.19620386697198	1.89081675625004	2.26403924702103	1.81359911493598	1.2313752821102	2.57195365675766	4.11780067481349	21.6870298088208	8.44055580763502	5.7610813646682	7.74934265640356	3.37179102495182	3.05526376059495	1.17594321297219	1.30111129711833	2.09121687414059	1.28025481543916	2.41572997841371	1.51485334635565	3.31338707549116	2.31467866948191	1.19379138436135	7.30289192456036	1.56994237706034	3.55078114350593	2.0595882509254	2.04458671925357	1.35286700212116	1.46639396593914	1.70436028405888	1.34145560857475	2.71853514009586	2.83454621138346	1.89303686329064	3.39429985861672	1.05468855112454	1.1344275070405	1.15852786434293	1.96121352235196	4.19723638432774	1.67279602751071	0.0	7.70054199377643	4.50943385956314	6.27355267391192	4.5210460264626	3.4028594810846	2.7444862157826	1.03547645476184	1.41368106549995	1.45636991874165	1.74866333377115	1.52411281124679	3.29696477143255	6.20835739241919	2.22251502767563	2.39351227036706	4.04502589899673	0.0	1.47678810745516	3.55641257774706	1.38793702897266	2.29890112357681	5.13543981821495	1.09264267323074	1.09543943744212	2.35571981952919	1.46242636937462	1.2095806772539	0.0	4.20269236654381	2.5457877025544	2.79464953886832	2.04574433948775	1.5625062672809	3.45612623182108	5.55901088117653	1.90403183293743	13.9464677430033	4.17236746119682	6.68206724468037	6.27147079159502	12.8499217383627	7.48925165628239	1.65247680880971	7.38052356747996	2.44258788454784	6.41263151539703	12.69571820509	7.56749450452573	3.07602915060496	7.02110567643841	1.19061546272171	2.4759977752146	7.84447421277855	1.11067610553151	2.78539194953122	1.22894602412675	1.05095662140563	0.0	1.02945365775774	1.31613237946862	4.87370976697991	2.44479692261578	3.53694431351964	1.46500659509714	1.567637354354	2.28963054323735	2.8189974695389	1.1687381108584	1.86025615060668	1.53099320356689	0.0	2.63163422687715	5.21931852092975	12.5723608707643	1.53396707684265	1.52660141820292	1.9684974974478	1.62086226582141	1.20218931080433	1.78082880816676	2.10261426050993	1.45385977629331	1.41634975925406	1.71530711077956	1.94184207274247	1.38395445465199	1.90957123919376	1.8379101570446	2.70162544452896	7.86251091340476	1.33744338534881	2.38650413199597	3.32256973476076	0.0	1.79241761406234	2.58286335488998	1.47656895021199	2.92168273447573	2.74727068279108	1.19734543029959	1.45831436444855	0.0	0.0	1.28578928879257	1.77223142662129	3.26094422109819	1.31902120194581	7.20879590031951	2.64162134110976	1.65622780079443	1.50146120158058	4.07138173279851	9.44111575569491	4.27162947598496	1.29982517274185	2.93438136686594	1.53960236984488	1.86616852419915	3.0375183156972	2.87062780998966	4.91362984367219	4.48446668821443	2.78429132957106	2.32184770476616	3.43066533986481	3.00598304193238	7.73009539750011	6.32101327880051	4.62322869495661	1.44988197300548	1.86518331680333	5.78027586958634	2.13708359615139	2.22496483026203	6.26515929487515	1.73935388173033	7.48179609559846	1.97968177637316	2.20044926756978	1.40360554581963	1.22869334732334	1.88288129016407	1.05313202385101	6.15870274615713	1.29870754758828	1.2823523839667	4.92342023951831	2.54849941887823	3.38529921213603	4.66039650591134	15.4385459913354	1.30033236437873	6.13925418461042	2.04638848255172	2.23064067957914	1.27309889917803	3.22405769653458	1.62264732098643	0.0	3.1461791270047	10.6166472207995	5.19867107169848	1.40132654985032	1.51169320255465	9.32384003761199	5.54696662634566	4.25640979129799	5.10741942023663	1.16538197303118	1.29071452679227	1.67997455842668	2.51810531304024	5.2523391221583	9.21279753190595	3.5325659456561	0.0	1.72862060959878	1.70962119513184	2.05268487018327	5.18046425026389	1.44589379080362	4.38825506159316	2.14642251828519	1.43590091235338	1.42538076759916	1.76944430444551	1.59950453679628	2.03435527064009	1.40138497044756	1.0989253688001	7.71432572905737	2.68084569539927	1.4482937382031	1.23191538911894	7.28155513211356	3.44491975739985	2.71741635698528	2.3667740627185	1.73249768909907	1.05647496779471	2.45236952945595	1.53188648462852	4.70332725498974	8.31946051004962	2.14836759505108	2.97745262531976	2.02916706380894	1.7358644495214	1.02631869229026	1.22774247008387	4.25493314029334	2.19826100067038	1.34255121257507	1.78725106440016	2.33756117788291	6.5992334252809	8.20879104218757	8.23935772212529	5.29297586870543	8.22650217024902	3.84814757750577	4.57274711916043	5.54822013108453	23.8390128770883	4.55692153159666	2.29383557244411	9.84748789442095	2.43434958016406	9.52216898253788	5.14190962440465	8.09158061153543	4.42010838140072	9.47763332535916	1.90125417680666	2.29434301014964	3.94431472521682	1.5885740441006	8.55726465743435	3.34541445895006	1.07436650481485	1.41353632981837	1.11002224805314	7.49719268174482	3.27123395968195	1.03351672207534	6.41964186383683	3.42811438901844	10.1017485187513	1.47521628877261	2.2738830073469	8.19496146483544	9.78202118154057	10.135900960008	2.3231519242309	2.92115163256073	1.65426406968808	1.22737781876944	1.45644513084398	4.1466808736262	9.21103375746354	1.43474140009742	1.28424596455352	1.87783778994896	1.24365786639867	0.0	1.50953437254208	1.75982973624651	1.34093480594091	11.2718478840212	1.12879143463832	7.47167468731456	3.4620696477102	2.95077031246849	0.0	1.38524725028453	5.99505308726403	1.1513857318079	6.02097334015638	4.26902959965765	1.49100520298137	4.05691305328663	6.11881027840304	6.28337031915795	4.76270084486029	6.3926036454395	2.38083964237109	2.0618593302213	1.00921351623589	1.07940769538823	1.485732195384	1.24780518366624	1.18646288764799	1.3966572612955	1.39894387399691	5.10630794223691	3.06873773247045	1.988039167811	4.92282778419741	3.45967690033274	1.83854975703348	17.7564172710826	1.26467236909302	1.5725140777912	1.35198726867587	1.07467416734807	6.87702860197727	1.70238413081923	2.22344896006666	2.03242041198502	5.40514902392023	4.00834402998928	2.16826362102585	3.75906027276755	7.83117043400747	2.00905032865409	1.84244753264499	13.0246891647732	5.42629253044947	0.0	1.39888212725839	5.37800556991384	2.54105133597379	2.91411812872155	1.2627827542799	5.15250055651606	2.28108826272446	5.5972981747692	5.41591002319267	2.78356561022832	4.82976030297664	4.4777705120051	6.88050922981034	3.55754513377899	6.15019551422185	5.00932480565153	1.85691331600988	4.13041153425316	4.56195025830379	3.54415814196348	1.49129116645303	2.92242740292587	1.05064823191195	1.13382567862681	1.08849917096326	1.46426658542084	1.20502675240508	1.38182525701631	2.3544858174433	6.67678757658133	1.39485292466638	3.06233955752367	4.41841474185189	1.36217346639905	1.12045402948986	1.71862304245598	2.9895687820207	1.07657415510693	1.25953721226634	1.59772292228805	1.61507086702841	1.67448229965953	6.62367953827513	3.05119255952139	16.2710312058065	4.7365587379158	4.10045467156117	6.03791012576948	2.62507087398512	1.24832035975707	2.19710053879081	5.40977174525813	4.80524734675707	5.17495257513498	0.0	10.016005408119	1.08387224316379	6.32018535818585	7.12292944295418	4.20953712385411	2.72228902121182	1.51426116560716	3.57289134247211	1.35320523314394	2.35485181885167	3.77864966297702	4.54179067674411	5.8191214240421	3.05257278123062	1.82036285078613	11.5379282982458	5.52442988900358	1.59747789142975	1.61609707252055	3.98460110699362	5.28072355792848	1.092999423715	3.62998429802861	1.91415815170328	3.05006455202077	3.45192489589193	11.5431654205413	2.3060862701355	3.01462203199904	13.5266403758652	5.21976952755404	2.78618820624703	2.17905966246517	1.55521480546561	3.23401557688825	2.77554123466747	4.4602800879298	4.43940567065913	3.01181039954198	4.39223301715114	3.31316861984161	5.62396523967526	1.44080067306467	2.66396577661864	8.97851414743029	5.15523231204651	2.04153771623741	0.0	2.61037152781372	5.75895435873724	15.458618536723	7.36935427317316	13.3337425861431	10.7915654451799	6.5813231914307	9.05914016447491	10.8310188142653	19.2967098779066	13.4868749880635	7.7367110940313	15.09306044623	5.91329990338331	7.64102096746463	5.62561384278284	12.320535770304	4.04766239114165	6.52503520207151	5.05961903176766	18.9162134998947	13.3921341362375	5.98272207920229	9.05776899733874	5.95190076348682	6.16796554667307	8.13965923167827	8.00011058161114	2.7451846005542	11.8048445905251	5.11523980993605	4.26423672562276	5.70663514627218	7.19388710922116	16.0539942264992	11.0851411769126	10.2101128109745	9.32031399329102	6.62057258566069	5.51896222625919	5.36715169009531	4.9780423669536	3.03508066383678	4.09323097656838	1.0154647261096	6.2983333030721	30.0029592283785	8.80239611297136	28.3187162757513	6.25267986679109	6.59329544279258	18.9927316359187	13.1152876868745	4.08786250886712	9.21948326507904	8.96454419263093	9.37450077401049	7.76499541139188	11.8295113808859	2.86058935621917	5.75936598817224	6.18551483469565	10.889608944195	6.7187821826998	6.23846488069403	4.61540751910242	4.16040927245594	2.99539034056684	10.7079302678036	10.1745690873097	9.16543604792229	11.1001928901905	13.6715161460973	14.3169907795948	8.30203417100833	15.5139718538707	32.0474762157155	44.065885192602	50.3663383047121	25.681339702097	29.6460527373024	53.1860739294416	53.769284002452	1.86226505010508	2.45247544716954	37.866894154718	23.9437212436572	49.5979665950848	35.6215408817448	19.3906312617543	50.9302492681461	13.6988162198594	2.33150567941982	17.1074897671933	7.49830291535227	2.13710411355841	1.55469038408511	3.08883294502473	4.62893514323839	3.7650193250073	3.47623793073469	2.6806445204586	4.99585136903241	10.0536780313729	1.75432739005761	3.09430860406882	5.17704486683835	1.98812014440802	1.83707533507463	1.16412292203011	1.05171461056388	2.66213085304635	7.6274506939893	2.1390275392657	4.6280159127094	4.33833998398651	2.0847391507288	4.04685530523822	10.0844343755295	1.61866717805817	1.40064371284312	1.17763358219055	1.29897634677808	1.00681083686001	1.10473571582874	1.74579894511951	1.2376129158155	1.01749016371459	1.14071449945462	1.43010298330599	2.48847148479576	1.50837568066863	1.53629221144876	1.2565610429841	1.78476195859914	1.82485492995439	4.52374478896642	1.92422622036444	2.57282737238594	1.14355033730296	1.25124078581545	1.85133295294048	1.23674691568505	1.29925108088066	1.29668628813503	3.66666115948254	3.45604171824423	1.2024083025334	1.49075518433637	1.38290493422695	1.29256315082836	1.19516026386699	1.20829037832546	1.69916651930678	1.89300282850824	12.5556823973156	1.22533274720436	5.43046990736454	2.86388053540202	1.70825395844361	1.72341506423417	4.74696165514558	1.11271415401601	1.36204608489454	1.16280222246546	1.56484717733497	4.09131005534982	1.56590218004314	1.82342256392708	7.26115550397459	3.09724040542613	5.5754494877143	14.0114692820591	1.63710615886344	3.08753372332185	1.50691898428664	5.00459270270199	4.28686410791118	9.80241809309467	5.99777832385101	5.41859098533129	2.48914098919836	2.57973818832865	5.87946750926655	7.84523546031157	1.97820801587936	3.66500856092879	4.20993596250856	9.07468501986554	10.0977966960388	3.32377117245943	10.9243964269441	1.62748022142495	1.80779014279746	0.0	3.01701257639447	1.52535300254191	1.57038133205237	1.67825478311939	1.49717030479558	1.18822019403542	2.39453114383038	1.10115703369358	1.01027014306296	1.27391882775859	1.08800611292289	4.08637503567679	2.41873122465289	1.45693386829703	1.94313287862832	1.33962069280379	2.83984209414453	2.54957349327531	1.79580348372553	6.38451085918338	1.85665126776849	1.90563491512954	2.1307888971442	1.33197476227211	1.23232961742875	2.30873440258946	1.36535200775906	1.19742615565496	6.97353947515804	4.52652909597118	1.02835339712236	6.1839084677602	15.3171492170835	4.75599242560511	1.34130928414307	3.66426869723712	2.04380923619928	2.0177815268787	5.61283672508254	1.74180406948738	4.10516597677976	5.54092867477029	7.58353743226453	2.18522775609418	2.4152650247527	2.77079322975291	2.15511073466762	2.96034211667051	5.13036158342	3.99810610578184	1.14269971198919	1.07581134837453	2.5489138389884	1.11886561864115	1.2326808530053	4.14164374006693	1.29633522361901	3.06412723119151	4.04892484185365	7.91421066387706	1.16937074875284	3.42731674690965	1.03212152757666	5.26343437220923	3.36565506012531	1.10921729626914	1.60222053408409	4.34711200329869	0.0	1.81180050211857	2.26735898720738	3.67121364734446	4.66799256038599	2.51581225130626	1.02324348043259	4.32095557452569	1.6110590021371	3.86765811430043	2.11847369907655	4.27591599105851	6.40483591670947	36.834383068419	5.24437411655375	1.64814514233262	1.02770713906987	1.02977809863887	1.36907644896148	1.02273809690483	1.08210648246173	0.0	0.0	2.99432405934938	1.53143455875867	8.50244998392021	9.01697886917072	7.96561080693792	6.48078475630541	1.16374696960138	1.43926327561501	1.8470996732374	1.25509277415798	1.79740436798693	2.78208026446924	1.67570066289549	4.29798402755466	8.49235396077699	4.18961868753375	1.00206183894073	1.23042104369178	3.39339879372193	0.0	3.78744746939684	2.69489770370153	1.38692370666208	1.05013566815483	12.0172915314059	1.91394358780245	2.65546863405413	1.5831545938757	6.15378378861631	11.586172950982	1.52926169838416	4.34225371200514	8.31563778979604	11.3051322813451	4.44949263847784	4.07852016282715	1.28847150054634	1.25744113666032	1.55362395901184	1.20006791565188	2.19692680243553	1.62328151851273	3.45785650691422	3.63035143119956	4.54292448831209	2.78812050025749	1.19860652928336	1.21452772906126	1.29078665263777	1.98293618003275	1.15531019279792	3.16519449624728	3.36557889674173	0.0	1.59433989385003	1.01855638269412	1.13851028385243	1.38256980477085	16.9464981447845	1.54987807218859	0.0	1.22606374228883	1.75591312885356	1.42439800259013	1.16919744803936	1.3244212057097	6.01259164748876	6.17430587893018	6.08170064434473	3.72790792511749	6.42539014690519	6.44531888760131	5.51665984660593	4.41270902180758	1.20066711553218	2.67762437278288	2.13155620945601	3.52138188482191	1.87424777852612	1.66875985247665	9.28267775869777	1.52118016105766	17.2253504755025	15.0542424608939	13.1462589563034	0.0	5.64605997334451	4.72949859038259	3.65033930164514	2.52790551839465	1.14154420670918	2.53496163057462	10.0695918420619	1.8160038779738	4.17186371215775	5.39459039870493	12.5962743964192	1.91798898451951	5.4307446817457	2.01160815900553	1.14606745852803	0.0	22.0555670931996	18.7231109682199	2.9169274676954	5.20213078927625	4.40244876681897	3.63538773074419	2.12097829256063	6.83319606478181	2.89544479637906	1.206597529262	1.1554487906913	2.03128189058547	1.0056197991162	1.21596934669035	1.4399653217531	2.63868935172421	0.0	5.48081400363124	2.63768469946786	1.56084185333848	3.56724539880449	1.18490954577011	2.23929017504146	1.75264208853219	1.44878557927057	1.25601564826355	1.20197262370292	3.37604395246022	4.44404061475452	1.48147699821036	1.85925996253444	1.55050729329847	13.5490083845374	4.29556168835313	4.15708965267198	7.56232395012058	2.91236974536364	3.04682156824845	9.23415526572497	4.62021677472441	6.86680248971136	4.91791262073806	9.10708446666941	1.08164747957459	1.79661870418769	5.79249780513351	2.08878261273363	3.07811859635479	4.46183219529265	3.05278287746432	5.83522484046631	9.11389561491287	4.2284321428917	1.61338838721238	5.11264497305462	2.7884929691591	1.08843372187558	2.4532551187673	10.4513394182172	1.34220888512262	4.13527898602432	7.65985710649233	4.26139482496638	1.15424266523498	0.0	1.3732032063001	1.16746005278321	10.3939452111074	9.13145824721345	2.30433868818261	1.459526773158	2.23990396468345	5.73608343033504	4.33228341307641	1.77262807040006	3.75402112183774	1.36074696267266	2.54906678207077	1.8475036401359	1.31534990430413	1.50482753501745	6.39030538716248	6.35147394805137	8.92684832859911	7.89024468245098	2.19623804525828	10.371558430086	3.98304205768349	5.70101659363528	7.13270971665477	6.73250738950248	1.96098756573261	14.1355357651706	8.15367944472755	7.36462723397572	1.92669032165443	1.40852757085942	1.60471458365463	2.47554131165481	3.43892483463189	1.30066213881514	1.9922955150383	1.67917214917012	4.22520305084238	1.64161086289216	2.82969943748012	8.98162902415392	1.93121690406376	1.68487106203153	1.08930388714709	1.68128226423271	1.42260812215861	1.32189340230469	4.6001192179314	1.66096268935189	1.7615592766435	1.8179910355097	2.11229003443816	1.44831749441828	1.13337892868215	2.00764920422841	1.23684647775892	6.64678734369013	4.29691121272094	1.36475287146749	1.39577291197301	4.06076160523298	11.8698608268855	1.88518673409107	1.83453761845124	5.04220451527772	3.45224174742721	1.79186361885052	1.3129666201794	7.76582540983564	4.63060534251679	1.34211617920713	2.90700968211944	5.69037826584042	1.70197531061739	1.43184192608322	1.77943565382319	2.13502095728633	2.00766106590498	1.36661049082984	2.03153541352948	1.40153570441615	1.43583644541679	5.88352622687786	1.73607110944894	7.87283407501951	5.52531760945953	6.36934409436608	1.52678728623437	1.77714223212915	5.18679404686812	3.04922741958373	3.38343151025849	2.58463612356401	1.07417941697944	1.25059103058428	2.52346915211925	3.79119297822355	6.92540988449691	12.7339556790543	2.95042631884063	1.37898979776761	2.14448774413725	2.61629153008978	4.27017965543443	2.08590102935834	3.67080411604099	2.9789703058739	1.46622944444292	3.47029961737961	1.42329828253634	8.10126642604651	4.75499466024233	4.50669088069575	7.06139364063606	1.11755902942719	1.27846741060572	1.66477625804836	1.17123647836041	1.06364556055614	0.0	3.10957782697311	1.23059874215602	1.52903773109051	1.12078549531929	1.11488462124842	1.50335654989422	1.93142622395697	1.03204782979615	1.54587702942475	0.0	1.28492445496959	1.21746378601969	1.20433830039483	2.14550489446327	1.46300777663316	14.2546308437891	2.22372427318662	4.70582491794554	1.29732967468633	1.05358417249301	1.2209666845087	1.34711155791428	1.18172758282132	1.21634513039608	1.30319613238312	1.07935069081969	2.68552119999514	3.12430617964159	1.81681054839751	2.93271726588084	3.60419215206901	3.08337874220003	1.77481138837704	2.00992792277541	1.0955925727454	1.44406156363335	3.28086799775253	1.87826192492008	1.34428017943698	2.17459317018892	0.0	1.24758563031806	1.36797428210103	0.0	1.79683793401973	3.74975117624661	2.83914565113608	3.90310875868588	2.08079973652865	5.13548978886392	2.31356803028902	1.11600821916588	3.44006438149517	0.0	1.26013147182487	1.13753327212459	5.65967964924297	3.5771817588215	1.77595426369054	1.2423927065723	1.27953123446313	1.06802040840371	1.00327565851926	1.42695191339111	1.10830181624976	1.34499165164212	1.47312841367411	1.34085731961222	2.22650283745259	3.42374054391362	1.43332510617234	1.229118792429	5.05227078448977	1.21917846460079	5.50376266419505	2.69427408008113	1.45730918506948	1.91595120049694	1.43331759152037	1.47906971358485	1.76738140326498	3.67086601101131	2.22168487992312	1.14780967536886	1.39684687128146	0.0	1.09657642004332	1.02032172048201	0.0	0.0	0.0	0.0	0.0	0.0	1.80042956478827	3.26176467928487	1.0913808542067	1.19237133088611	1.02575072312264	1.22199363384244	1.6828065870213	1.15805116052595	1.15756183501787	2.0250985350485	1.75819753551798	7.09299244761841	1.15039060222999	1.07509523740558	1.14363938817641	0.0	4.09530480982215	1.95911705364392	1.28762357083291	2.26986262408691	1.51096005344402	1.43051751857222	1.31639496892527	0.0	3.04939250054466	1.36849305352926	1.4249416288194	14.9536189686697	5.47682492970846	3.36128458929216	1.09399602181149	1.36660902061343	7.62112343268617	2.68362922245361	1.77049546946437	1.93467140575655	3.17705091533152	2.69964945921295	1.02275166125734	2.90947888978637	4.62019260651167	1.44990838535417	2.77886051579245	3.59282336865929	2.90082338363088	1.12364104416912	5.86922132736872	1.23890199697342	1.35016467343152	1.92141641906368	1.79166484315858	1.54308223040716	0.0	1.80135914405551	23.3735496073606	2.03279732481721	2.23628420112114	1.12983448635665	1.84119335594295	1.13498025760283	1.34445650434355	1.34366888505683	1.28815284416259	1.41574525986999	4.97551429850201	0.0	1.25835407089479	1.00391477882172	1.04153009635448	1.2582220728769	1.31202383935357	0.0	1.00694578035142	1.35294026551017	2.78625117693005	2.31346147746811	1.12127952356627	1.34527305858359	1.84237780804364	1.92979635793871	1.37575264092629	1.56083549173006	1.0745749522763	0.0	1.38231926980076	1.49876391491949	1.68187029017588	1.07784936020384	2.30389004034961	1.7220564684152	1.0624643068666	1.02034728636677	1.57635022541434	4.55508863423118	5.43329994824985	7.08264174633547	3.76009096952316	1.1174348283402	1.29639802974902	1.09055963552225	7.76630681697473	6.8149107331717	1.40294636313005	1.03521333883115	1.04401675491813	0.0	1.32618698457013	1.47385062666258	1.22971744017138	7.67098900473643	1.03975709913609	1.30165045579477	5.04453039532226	6.86917771610959	4.29271829590511	6.24771031757478	1.05869718893134	1.31689861541844	1.61480842723403	1.14795179745689	1.48338860508154	1.85848264638488	6.51093278291072	1.92095932844652	3.08333311030831	1.83883525931735	1.79539671570811	2.02367337139029	1.28516738878561	1.99538442260732	1.60349715304306	1.23016709577998	1.90995105485113	1.28884307069933	1.20568862271868	1.39880513285608	1.52073860494901	1.12244294693475	2.30513761706983	7.05513379297989	3.96310421946389	1.16268172598588	1.24039114229085	0.0	1.65409676871546	2.08542603442712	1.31788158007831	3.22968184034048	1.66096292366557	1.66067882038248	2.30054332113028	5.64707092144133	1.598907137906	1.76585386405125	1.25519367451983	5.11670771720687	2.61634808907843	1.35310632377321	2.05761474996619	2.73172664794561	3.49717939955412	2.16805885194516	1.69711469846372	4.05169329487578	3.94504249364741	2.5431736222617	1.08255738195423	1.72764272794685	1.0435019663915	5.05491798116898	1.33728755114022	1.23167801654305	1.08168652283502	4.70101491289589	1.15022198565933	1.95715211919108	2.56964327100886	1.40259761990417	1.3736797849325	3.71353554400237	1.17799646294254	1.1874136824715	1.32731408354231	4.64895036231018	3.05809916470764	0.0	3.84206564695608	2.15189091744272	1.11392131303249	3.35549396435384	0.0	1.34592313860959	1.24048039953373	0.0	2.19369890105166	3.05013593092777	2.48579456909455	2.4002131393674	2.03198582431287	2.69761757586265	1.193089837024	3.25825629850735	2.52286083849777	1.4319369591053	1.43656617987809	6.38933694794728	1.78831434585672	1.3234621017403	0.0	1.62947888857677	1.02708477156743	1.28536140918294	3.20983499414724	6.4297355603966	1.08292569448358	1.02336938712226	1.4669294823219	1.73968755910801	1.30011677114906	2.86658773513835	1.99921961490467	3.78181926142868	4.41726385596782	1.22512110280051	0.0	1.27919866134362	3.37981388656466	5.20009662156155	0.0	2.16912999605203	1.48361200828992	1.45719553232531	1.64192437792968	1.07743229730431	3.82348256486813	1.00394551695247	1.5651445436323	3.47553669619863	5.54545255895456	1.42299631724643	1.03990796206999	2.97270684548214	2.41735321919876	1.52739732650831	2.76972919051837	2.07019071791167	2.87768650073334	1.38309581358725	1.6294076198957	1.977355781339	3.85405390456988	3.38292339708431	2.81087404094076	2.04956128967748	2.7271164275939	1.34819698119179	1.85493606716644	1.0546829944527	1.15075601522834	1.24037041360899	2.21508411581779	1.25636413309369	1.93218607193884	4.81894435193432	1.07155787260003	1.05965329724895	6.45649543673539	1.33047732024687	0.0	1.23266841838512	1.65943860133971	1.11920887676904	1.34708780408191	1.08001199784468	2.45988829651099	1.02920543670286	2.20121847005416	3.84053479821292	1.3929524819596	2.63028934019783	1.45878156387456	0.0	1.6068502704558	3.15883111654432	2.75396077355433	1.27673398340242	1.49509434312323	1.24906745442817	1.65737380766803	6.28631460370938	1.37341221714481	1.3533370149571	1.15100604427794	0.0	1.73863436365213	1.73617092772409	1.07990550686945	4.11543208201797	1.5132525508342	1.01281380628956	1.03488039830224	1.50692631289	1.09288567724153	1.73571130150874	3.86227445359027	1.00630306625155	1.37892644544934	1.0607365167645	2.80305879106741	1.0722463048928	1.03575296855822	0.0	1.00092074776056	0.0	4.50051116332055	1.34606714222995	2.29258035785779	0.0	0.0	0.0	0.0	1.68984984168548	2.11499961477271	3.12801750539195	1.37518534155899	1.08350672533359	1.18803654188686	0.0	3.66507195040494	5.07464777884697	5.48119600743309	1.86402158108752	2.35876712233713	1.80411723124545	3.40823226503977	5.94526651131866	1.2654931044187	0.0	0.0	1.09343744518696	0.0	1.52637329793205	1.27504971433244	1.15286762778635	3.19598270016436	1.20538249382175	1.22861027891433	1.08105526251568	5.4460892061755	2.15535829922898	1.72774920356655	1.5842370331244	2.43433202860381	1.84409281808347	2.72907135715306	1.7235127576403	2.01016818461336	1.27325455264808	2.98277160836511	1.26451096749783	2.46287599477747	1.49960861482263	1.16848213285744	1.39007989428098	1.29464657936812	16.6216308738023	3.53577379169955	1.3409812911833	1.67924420288776	1.82119296233224	1.22233874103381	2.92535111406185	1.55993720469297	1.30334529612366	1.00466891131278	3.5246891284671	1.22591754843097	3.22798687432888	5.51325792932026	1.16914527909064	1.45010881796069	1.1900028432547	0.0	1.44770299007168	1.42570596723427	1.15680637232098	2.31077568300433	1.43599206984751	1.98276947398278	3.33139107871227	2.4844043985828	3.40240002728054	3.10798914715681	8.26927310620319	0.0	2.00424842572096	1.46371804372526	2.16126937871927	1.7170090490365	1.73909662622217	1.39236300533405	1.32144359559547	1.13136830223841	0.0	1.13423098363257	2.66370023682686	7.41419443597364	6.49723817768919	3.30091428003693	7.22109691267526	1.64036275544929	1.79218688137473	3.13229791268147	1.09004326801171	1.56137984456884	1.4063249588941	0.0	1.27721017589061	1.13035007902414	1.02838959837029	1.52297646129437	1.03032716625786	3.97579962607251	2.26169339283892	1.39635516520963	2.11398142503788	4.08750684813339	1.39132745653518	1.11780241478318	1.05359485350657	1.08433785236567	2.2092093559276	1.69746705611004	4.35151663706235	4.46402336111586	1.67959936623235	1.41791617585202	2.74156992980308	0.0	1.41392640444222	2.58614904919782	1.5651564338289	3.38264935427966	6.39301512922217	1.2751465743658	1.03162429075238	2.96197544889683	4.20209250035977	1.37398487957131	1.2819953697203	2.61989682958693	1.75006800650722	3.1492521275654	1.13618950822911	2.44976344238946	1.00602347349531	4.45596357291034	1.40323954691722	3.13206316010274	1.03581612724162	1.19188299558947	2.03277218366223	4.20606992164787	4.92089482025946	1.19610282900927	1.62478292320963	1.41284373404697	1.25895617775708	5.1308147605488	1.45694397974024	1.13130546646164	1.26660506126608	4.52978181344824	5.07631643295734	5.00847895186599	1.9895201147	0.0	4.61440091308367	0.0	1.01061937224181	1.14312656542288	1.50851165998555	1.71542980869115	4.33963903747431	0.0	1.12934568811416	0.0	1.41001028659933	1.41538438726925	2.68725571307215	1.52832855468956	1.56379317107043	1.22472163457214	1.06005202488369	1.02500783935406	1.39819354539454	1.17416227480777	2.70970247126474	1.0811339216707	1.45886819374117	1.03614885972313	1.19026980476232	2.26376269749306	1.84637253383319	9.69036662390394	1.50051291288433	1.7295269596008	1.17260028459858	1.11713586246474	2.54758581504218	2.77667164957992	1.47786018400177	2.689603652499	1.37381086758649	0.0	1.49497559832724	1.16784782811564	2.95306521332213	1.24875415827651	1.27015049855719	2.45839436020574	3.24735960293469	1.2248242252936	3.14923603249792	2.76116741632765	4.1243803656682	1.10955756635573	1.8512198306505	4.46582788373753	1.3681087119908	1.20329595325645	2.75946760140977	1.06206172858837	1.36374085966625	1.59548956251738	1.24844966403263	1.18235761308536	1.57863109393527	1.42034046338904	0.0	1.53879001305596	1.76351530989404	1.95092866750322	1.2157759432317	0.0	1.41395293278724	1.06623996933043	1.56285046761202	0.0	2.0529887555107	1.9118792531841	3.41734380814257	3.26367087157495	1.2573055627464	2.0549144262061	1.61801270450235	14.354623318355	5.80077878163952	1.35068079963961	1.8875689217121	2.64637130200439	1.33680637531177	1.59928906570992	1.70218489561166	2.03764892605305	1.31492798718009	1.16045366113761	2.37266309754411	1.57920403465566	1.72174202469958	1.37503926894274	1.02607201674718	1.07216094017541	1.78930231875981	1.97422129459212	0.0	3.65808057676723	4.39458095314651	0.0	1.00121474840917	1.19214165639783	1.06499874246244	1.07524073135066	1.03416815169096	1.02458398003633	0.0	1.06746211718575	1.02304937824075	1.06025494976332	0.0	1.02288873615575	1.60770810708174	1.56843222015201	1.0218257833192	4.80404324287745	1.61143699625125	1.1789385497798	1.07332862505052	1.46716471952873	1.36137958886474	1.61156853711483	1.62601970267211	1.55787217157047	4.90520957811908	1.17672351274564	0.0	1.30820111708906	0.0	1.0224087174919	1.00904028515068	1.41465627725869	3.2394807638661	1.14429989515501	2.41008747518772	2.13935904145926	2.9688216472425	1.33553045097687	1.392216075695	5.5701754833625	2.13407981999181	1.21092615273828	2.79873233803644	2.54494976119357	1.10995974263721	1.28952308695373	1.01901294053595	0.0	2.06917761063621	2.46832935961048	3.38589539407176	1.37290796618644	1.60574140007625	4.30420202655445	1.40686205431515	3.53897411277131	5.3289171787407	1.84568117880564	1.05227574072782	3.13936027714098	1.17061624161125	1.28881961659466	1.04128678037683	0.0	1.30488285641342	1.44243851978	1.33064902889294	1.12942276599536	1.07265951407953	1.37540998906443	1.07738502244552	2.23886999750061	1.30920441366355	1.06970527692995	0.0	1.219589927844	1.01999592652515	1.02122761880256	1.93195861104119	1.61176665291521	1.33982924749211	1.59025432949815	1.14127856151179	3.23073165367724	2.0074377167276	5.09904371489185	1.45212452326888	1.18121614345973	1.58768444311999	1.8676012240419	1.53681435650836	1.94637171104387	1.08339270086662	1.33580832298646	1.14234232723219	0.0	1.16908351416044	2.02289823921458	1.2507886824591	1.44688563734285	1.00251072183474	3.2222058550778	4.1952167009196	1.28014792423573	2.13902226536431	1.00805692892431	2.09849747441883	1.08449851891117	2.5457546268221	0.0	0.0	0.0	0.0	0.0	0.0	0.0	1.33619956340507	3.11364993312323	1.16796258923598	1.91523996002295	4.85951181133761	0.0	1.31988576152494	1.36957311724784	0.0	1.1152605607357	1.55376223153359	1.63643164093767	1.22910449073884	1.94082115503708	1.32357159876162	1.16906471887069	7.9563666999528	2.50991714301957	1.23561512268539	3.33752085613353	2.09088420920664	1.02927596120134	5.13490060271524	1.15740261858925	1.29576710833087	1.23299023588217	1.36239651165024	7.33801930183668	6.36647734644182	1.62378607079083	4.86847094276782	1.37409148719639	1.64283222390897	4.42701643274429	1.18981622984984	1.59992546263337	1.02961470081115	5.3294721403935	2.82617555917347	1.36788926653766	1.10940065871445	1.25014812089419	1.04757411274482	1.09416314953958	5.032804518315	1.53484026959616	1.41544555249174	1.86643342052585	1.21742252331408	2.87525476708292	6.75591994957545	8.6331630100865	1.11839526532552	7.96243192458537	3.42442274929029	1.09267540111382	2.11630511793019	6.56175238602319	2.93870743366133	3.0903740963861	2.87506156323861	2.5499517669609	1.15890239895588	1.59037516865943	2.30275898197766	1.9525387602314	1.46405937172839	5.17733249902574	1.34003151705699	1.33695911088517	1.26030089985032	0.0	0.0	2.29902843399023	1.07873587941311	3.00265289590765	1.3585748965834	1.69039818262677	1.41150636891123	2.29922566609947	1.86906295463401	5.96434750304236	1.07469053523031	1.31434300021751	1.36583350576239	2.39341037214858	4.39575903971378	1.12412720872186	1.47297612783034	1.54116024332261	1.12523759974749	1.90798012398105	0.0	4.46062978311975	1.57864349462557	1.25864559838366	1.94712619368157	1.02904234182986	1.20808945327121	1.35183992537618	2.5932013957061	3.07436219298117	1.49225666593096	1.91809307043369	7.87627986667185	1.60243435947999	1.2976437546698	1.38843474699159	1.4939207777246	1.47814485118428	1.33413007520214	4.39677090542148	5.92125464834472	6.17293599452055	2.10432312116819	3.37727450958973	2.83715399426343	6.66973058311685	3.49284753730338	1.58221903794761	1.5136893465263	1.16766373256734	2.02754533489561	1.00112224063882	1.13846433011191	1.19994509939105	0.0	1.31772555776223	4.43262885483076	1.1160171777364	1.28151908641353	2.62235646147478	1.96310664705869	1.58424486229212	1.35371126822062	2.00998996843422	5.74883018166957	1.56645395096926	1.46690529215519	1.4551784751949	1.39085209739086	1.38479913045109	1.75193568790104	1.24227792727431	6.90699634803736	1.97797125951153	1.26286133235914	2.48929034228108	5.01561193640689	0.0	1.31718018522523	0.0	1.09335812713402	5.24808878402899	1.3085157314529	1.13019619557361	1.16379155509111	1.34957424359002	1.31128431069418	2.5945532180643	2.45376279535013	8.5966631181104	1.300984143318	1.41564144255438	1.34062951332808	1.36142191324862	1.15603834476893	1.52743625919581	1.53628328292382	5.61362220109878	1.94728611154884	5.0167105865838	13.2302382850223	1.06853659225719	1.26328854809242	1.74317630426605	1.50854751706194	1.50860859855436	0.0	2.28852331483853	1.02617446394893	1.33558094790092	1.43992879113427	1.45842208137563	1.95491730618241	0.0	1.45296199544004	2.20379174558847	1.03661481882412	1.46835276698212	1.95718342761864	4.8018827974755	1.92409004887721	3.37174830424903	1.18890432517205	2.4226625570739	1.3235421789959	3.15999402650301	1.21672868072217	1.31000248159129	1.09525732766538	1.43328947668591	4.45168677957293	2.20141692301306	13.6575492882023	3.45521457880626	1.93328582964801	3.35904495892919	3.27941702701605	2.69746515859536	1.03013678007683	1.30358946794487	1.58380140435757	1.36619642707819	1.23378505546914	1.26122779432033	6.69725096387727	1.05632935557563	3.48630315657761	1.67484934585309	1.74059059822138	3.50455270332836	1.18938430010155	1.89735884580805	1.79178937736822	1.01507729901095	1.24111386843732	4.07432027084854	4.68199913144181	1.08834476208897	1.4755613250401	2.65919727110701	2.96240598764174	1.09659190900917	0.0	1.15700258719369	2.15272174226998	2.26618972181	1.33629455893574	1.67332290138944	2.46516111435593	3.65951650633636	1.60814327652711	1.10776319786718	3.97084321354288	3.97797991999799	4.11859915951335	2.42177187715073	1.02082460590189	1.66441698410253	1.25187684636717	1.15326788006747	3.19687692682952	2.52327291127083	1.64721299285897	1.56527246762085	7.47354524616079	1.80182619459181	2.14635999252677	7.21173536377956	0.0	0.0	1.65214626004016	5.08664373384427	2.12962244265477	1.76391144417638	6.49757225220976	1.22564724458423	1.69202584338552	1.13195336252585	1.09053907453989	1.31139297412858	1.86044278880385	1.9517626437839	1.60843408498478	2.76700025823536	1.68541019390505	15.9901911844395	1.73699073441522	1.11756569916614	1.45046689520677	1.26371630642054	0.0	0.0	2.04066847566089	0.0	1.14764312476922	1.39143923741948	1.48508220268659	1.48976479413573	2.00561150663659	1.36636283198607	8.38047925078235	2.96268218823595	1.00128870380722	4.5334546157585	2.63091417325171	2.10485352079803	1.71364765470126	2.09317587814034	1.90746725311162	1.57284517171723	1.97266942130643	1.82868899430073	2.70958893763406	3.10796209434851	1.40773169519357	1.34931400547572	4.23241501182213	1.19333609646942	1.68546826433628	1.12376893855036	1.16199275319003	1.29922325167669	1.02641777614924	0.0	0.0	1.4326706074593	1.33287216424806	1.39002676891251	1.03758913842452	1.80364524296624	1.54599131264724	2.34175874687232	1.56024550008643	2.21284756820841	1.16941997936011	2.12341498111017	1.36354888913457	1.21899700498204	1.26396168082315	5.28780281114771	1.65861598625912	1.22559203418092	2.16493788707069	2.63240541694454	2.27624193617392	1.01983428564346	1.96646340850993	1.4009939924749	2.78813959886385	2.86218486294577	1.65240142316172	1.24685167468718	9.12677159981208	1.05514346895502	2.23551886178245	1.44259550807184	1.01561630475169	1.30968190714038	1.58254739310922	1.37010547439479	1.94236363204094	1.30845576883597	1.55653689599748	3.41797701980654	1.63334889953404	1.55193437484429	1.23011778583219	5.22915440096637	2.50215616786635	3.12797862100663	1.73991674363533	2.29754304036847	1.13095582960138	11.1790725624413	1.42432372154256	1.36604491624431	1.65623473911329	1.72331467905897	1.92745819437376	1.14602374445596	2.61106325225356	2.49798666549359	2.05663448175892	0.0	0.0	0.0	0.0	0.0	1.30861165987696	1.82120989243885	1.37679882807787	1.50683480499819	1.74978029572756	3.73398619631112	1.19031386981897	3.11987304474288	0.0	1.34837784447938	1.37939497308745	1.09012207794797	3.77952207912002	0.0	3.73354879228754	1.69701476553022	1.25669490071752	3.00727129222147	1.57792329074021	2.24571123437317	1.08483075661843	1.10878031404549	0.0	4.66572713649391	2.9480497914625	1.09462547262406	1.2246223971669	1.83852672928588	1.00184999625282	1.086246592768	0.0	3.86359273427398	3.93953345828887	4.16031299329655	1.32036606308593	1.03485655259883	1.45097433179415	2.02786362923543	1.36405682436845	1.51064223845536	2.06892483493517	1.16513919430315	0.0	3.86918809810364	0.0	2.99919503336116	1.56338872966527	0.0	1.47668710711344	1.3059634227157	2.14186999725561	2.73152270266075	3.7647148897086	0.0	2.35873757232037	7.37994385839975	2.54846838586177	1.03657835227254	0.0	1.20879052912173	1.94378796206222	3.9334483530647	2.7856080423167	3.70639001863991	1.63958919060333	1.31608691127709	0.0	1.25982480192842	0.0	8.91670475748797	3.75311756539203	4.41403316968721	3.32604757345402	1.06882215718984	1.00301254450711	1.06929439699991	4.61267690526117	1.42122304369125	1.11063968356816	1.425360447534	1.97041114968844	3.26206041864646	3.33951891644811	2.80396063749603	2.64131338885625	1.49808864440243	0.0	0.0	2.19930692114083	4.93520469817662	1.01140704132395	1.43066555623215	4.55536066231714	3.62282942710838	1.13004366173135	1.1629175831133	1.32811593589006	1.26126178451338	1.85575971071261	1.36094142190069	2.87645724763685	5.15385539026903	1.12757731329643	1.90671712563878	1.2077973494804	1.05429333470105	4.86867159212281	1.21272818207453	4.25008394221234	3.7776821988894	1.56237994340453	3.52007021804032	2.66752364706108	0.0	2.76109506559436	0.0	3.84592947671335	1.48631064235131	0.0	1.18010433088455	1.92841675746725	1.29462301743988	1.13261882199743	2.1102704035061	1.48853677370624	2.11983876858479	1.03482823468852	4.56613978310861	2.88553090834087	2.27709881895306	1.32353401254504	1.22043099503939	2.97241307942005	1.55121353884428	1.03923039874975	2.20825593583826	1.33058070167383	7.43978236239895	1.71172749099885	2.56158241170527	2.14348703350787	1.93299739605075	1.19386460028673	2.63309116883177	1.07714877488814	1.88630573551635	1.25532043937609	1.25889562699555	0.0	0.0	2.67611802646376	0.0	1.88518264286142	1.46754942267732	1.01694428394089	1.15878332951417	1.77138810229624	5.27799701053925	2.41225478717558	0.0	2.79464952602751	1.38351009505666	2.43045690388886	4.07611663215513	5.96925516080024	1.81947820531595	3.85161076154714	1.63780315596482	1.0914541989449	2.05422497400033	0.0	0.0	1.17528238925999	2.47707212460161	1.20174143773195	1.06473589128581	11.1046503428238	1.65256650112536	1.35627442530641	1.9864516607972	3.51454845142202	2.39671681564124	4.16170037238226	2.09308304297932	1.28040774276643	5.05875869066647	6.08475532839147	10.830390561786	2.16087152588688	0.0	2.64578221412357	1.00315908686013	0.0	1.1548869465308	1.87094800424171	4.04293021256656	5.09730234446118	6.09926785584622	4.81644158051058	1.38156686442036	1.34464414833178	1.53384076186507	5.54281988241864	0.0	0.0	2.60195167387553	1.59094386809573	2.97958186465488	2.27882344849721	5.34460728605092	1.96806376196241	3.65937719978737	5.58072910561951	2.02712614407163	1.26225835144173	13.8752074032557	1.26001280214131	6.66262163189667	1.54189516423656	0.0	2.69795091403598	2.41147639192343	1.90791553432684	1.52136896547832	2.77202780684452	2.77905868770364	2.99389945662474	1.51592573738836	2.83516482078317	0.0	1.00779878213742	1.04807131077578	1.39219854783564	3.41436017222384	2.70457801845497	1.61225129337554	1.16681679457679	1.62941758022671	2.68506828723446	2.46137607294931	1.18208382652603	1.67061186177206	1.47011027167979	10.4753092357625	2.26583118438677	1.81147732634919	1.48029708654206	3.72662505019458	1.18872914564073	4.70339727540425	1.35922920235416	1.43234475083198	4.73639847310884	5.76179282612477	1.4458510971111	1.92649868676053	1.13179743481172	2.41015459322215	1.73012571232158	4.5466466747595	1.58935978470653	4.52498520307025
T3:,OD,0.7	5.17837994033415	3.6321149955861	4.4334086567764	4.37104350413914	4.34313485492168	3.91060862308358	5.15847084482834	1.26021956045104	3.86471380310418	3.57377747445814	6.07879920637111	2.92294639795947	1.20346571774641	6.16908263585094	11.3493472918626	4.68432256485568	9.61971026138512	5.58206169955246	24.2902070358098	6.78425936539397	6.30109151905804	15.3640365250592	5.57151114685163	6.10477474546754	5.97765331191019	4.48071071394758	7.83375959711942	6.25626514290069	3.5241160437882	3.80401544026821	4.70913779822192	4.11347135189373	4.66576579058988	6.18092888515196	4.20482888690282	3.56233760766411	13.6783401908116	4.37243285592005	4.98541935207783	6.42638725355361	4.64312556454686	6.59802455408796	7.76455277294943	13.657604052148	7.89602073072028	4.33540904057156	7.90678116256067	3.36088242719154	4.33941599174045	2.83105408693786	4.31676851648297	3.89160916944434	3.94629623973991	3.74411989361024	3.7927834406994	7.00987764887666	4.51653090275277	5.93879427403705	4.57399855383511	5.22463342425992	4.66601957796209	8.67537059282241	19.3801828022648	3.60931944408154	4.89411144496384	3.5623230340395	3.58143288930566	3.33165982045326	5.40770626858864	4.97207796745212	10.8216402256129	5.23771449412151	4.71296243521161	3.94711962853932	4.53974507055269	5.61126703575207	6.68098837885238	4.87116802312241	6.6881592244079	4.90723067497412	3.63653254288927	3.01197576794724	4.23379081360318	4.61531370957914	7.94930792130125	5.0322636448738	4.06318364100672	2.98019735371002	6.56937134509992	4.14185327978904	4.76225157899911	5.28441552377181	3.25137714336992	2.53105307401954	4.25718052614847	4.29048164755617	3.91593012712693	9.20923924475081	4.93102460154669	3.20827527486475	4.05381969483649	5.67694154647368	3.98309922137073	1.25396767159141	3.46570761124537	3.03579414948005	4.00603579086189	5.8858309512225	2.98656324830769	3.8289702135185	4.35653717791277	3.55797704903342	5.24168101325291	3.4807025204819	9.45312867831207	4.7028198572556	4.07625340371778	3.1855980657941	3.05595947621231	3.23721093954936	2.82983071429901	3.24320168074028	4.66780627583424	12.1217555964691	5.63892815253677	4.40433026207694	3.64864495523767	3.39657663579143	3.21418924338755	3.99461122549153	5.89950491653498	4.3761133935956	5.55824738484164	5.98044444275188	4.67953134160535	5.38107292281927	6.91604017660458	6.57492673296173	6.50104203262795	3.33554225192568	0.0	4.54105747504247	5.72182597778924	4.64201251783707	4.6118736639036	6.11267346117111	3.848131096017	5.03584302116868	3.21042553630733	5.31604352560977	10.2499701861322	2.78042603805664	4.38460286449507	1.61950394886167	5.17662688022157	3.60722843489862	4.13587865637399	1.21448551494935	4.14052168426518	3.78693755935475	7.19556848106262	5.37363207222444	4.29949932184076	3.90288638788926	3.75493665315184	1.82087785126038	4.40803352288719	4.34053083265981	3.93659185554224	6.12319859107031	5.129191405112	8.45128541096868	3.24207671677559	7.50000519379276	5.87147909470195	3.53685753612627	4.55745710466131	4.58904564631223	4.23382346195174	5.36017288674341	4.76110805765344	9.11113403415134	6.41901374604738	3.17134679365453	4.72125475495528	3.79235703364283	5.83276552461901	8.39455524731305	8.69453804947253	9.48389826072263	6.80063059291036	4.12360625137452	3.91078214794458	3.91662229117955	5.14677637881377	3.32915798433926	4.19058242145993	4.94165386613245	5.75822334712902	4.63161991172512	4.47369582608301	3.83978312404108	5.2083501732841	4.8600095415691	3.86969448015208	3.97765514995467	3.18400413296488	4.66967130320983	7.32221507895189	4.0050954371302	3.74003998785527	1.08883794379395	5.30266367440287	4.34893323019119	3.30585946909199	3.99212703250906	4.58761649309643	3.50829392099984	4.41504798934932	5.13011458900248	12.6880552678162	10.3521639461625	6.28634694382021	4.67438589366611	6.15034762764526	8.34069145875586	6.30269676601863	6.97521296511989	5.3263270075392	5.76856247333097	4.20763291529925	5.94720571144639	4.22408065112468	4.83541470190066	6.44422530138085	10.8161198210037	4.00215890028824	3.95016331135286	3.19894521558905	3.03867273138076	4.63671460243581	6.20103260720525	5.72139711275079	3.97771960527847	3.87808920587072	6.89205883504542	4.28240927241432	5.96480688790474	5.1651778991379	4.30139993136587	4.62310739814588	4.40294567543914	4.10019722240401	4.68035778824629	4.09170724446667	2.95312223468478	4.47906302861597	6.98514719416261	3.83382068203472	4.90750499050133	7.00916989210051	8.99528243590097	5.42525955842225	7.11493621065832	4.61079415630908	4.68029341342621	5.61289408214328	4.05673942734863	5.66360190210086	5.50924785191368	6.6731615205982	5.03392796136396	5.36212741327714	6.91434885126803	3.31998121122791	3.77891290745508	10.615690375231	3.45758604531674	4.07305647821764	4.39818040573617	4.01154835343076	2.50661719134959	7.92960985941205	5.47684376669005	3.95976340118878	5.13367512842701	4.28117438899882	3.75155722395899	3.26118475351745	3.39348534787743	6.81837651694199	7.09295998057955	4.71343494853096	4.55237800564244	5.71309484327825	1.9646817718157	3.96321302817471	2.37046996860124	7.36342100525721	3.42210905612351	5.41871127280477	3.73267402692731	3.68677194113772	2.97127554491027	3.39475632373836	6.63052753128057	7.06564834395364	7.94305353374728	4.03799625858353	3.36329621965219	4.08482282659031	4.22249440786379	3.21505007975187	3.03156459783766	4.03989386407618	4.29653968967705	3.03241747210746	3.75376636018973	4.25720718073352	5.75064345968049	4.61784082143038	3.76774961479079	3.07958001821525	1.59500989432024	4.24095535628696	3.45139698101908	3.47936290390984	10.6144821072454	5.17479631840426	5.79649631870242	3.2254985982136	7.85482517513898	4.77665370369417	8.54699699998695	6.55352812717737	7.14480312898618	5.16058492722382	10.1898016241067	3.62828811076151	5.9418590152647	3.38625614260607	3.41611466667637	3.8138582406052	3.79035386923653	3.82413928406377	5.97781714985791	4.06729691157528	5.64996137617041	4.93868758855173	6.67497374440033	3.18059633405041	2.79928976383193	5.33750916707624	5.14439436458522	8.25726032654978	7.92843942001418	6.01849066578384	5.04426000255369	5.76120078734188	7.10160849098544	3.79338384327498	4.23307036717758	5.30539270301167	3.51927588771608	3.78453918493585	4.60401389817226	3.80282801901032	5.23817658915601	4.80554097173423	7.3064822262657	5.6335457229023	6.9708334356135	3.81013261031268	5.03099827189444	5.39683217386791	3.07610542982825	5.39224030501792	3.85407056033592	3.18135359442113	4.67398890987863	5.44642187023235	5.11564738813102	3.54362067574064	3.5665007936397	4.96300217464404	4.19284983096186	2.89556555327573	4.82992350250487	3.44005589842397	3.59910540330358	4.27288053779563	4.87096782041469	4.80204665451917	4.08988491742834	3.06236580366055	9.92863995441744	3.98052208717149	8.70684985287718	6.72436289128296	4.61010755322758	3.59103046861271	4.96010499529421	3.0858886251422	3.60704088411479	5.96129545357206	3.51196977483687	3.14766714825586	5.26851679190531	3.27438881399553	8.97553700760261	5.83069341230684	3.73710694321424	7.08065585568472	4.41364249989714	5.34015508885952	5.41445477999502	5.2881505087227	4.25808225724312	4.71709783398919	3.98224671986697	4.07741511258141	3.91681735265366	2.87813614981934	4.2357643045226	3.67550884244883	7.10766834873656	5.17889567613863	3.69832752024698	5.13717480833934	6.73108941310497	2.31658274291487	7.95256892938337	11.392336779109	6.52834428504597	4.83055458234576	3.30603889880106	3.77854537133557	3.8400567517491	5.41192415665593	14.7034943618474	5.03027800234114	5.3741828858619	4.59313176077168	4.29728002999089	4.75246057098479	4.62494388300288	8.15433497104876	4.75801032992308	5.55122780737869	4.10152173723683	7.39828132567432	5.2310211470293	4.38920953932881	5.77633170659768	4.17437777950808	3.55203475902531	4.58880303186815	3.09137776809846	4.22147102511499	6.78860207312447	6.16577648096491	5.12862556952906	4.42436657481336	4.45877859382822	5.57363710521218	8.14670487259241	7.67467690216624	5.09212562382751	7.59769488418124	4.06231435490462	6.44232987300754	6.53691729642599	7.19983663008747	6.6324049414506	5.62269374400947	8.07652914146432	12.181989781542	3.9591088010282	5.72367877769455	4.50062245091962	5.18377345917859	4.35485954509644	9.08684893791888	5.29694418487087	6.87763529222757	7.53768435594879	3.98819253482539	5.30725518504744	4.17617019867694	5.85489768189601	5.29376515405823	1.4010742484761	5.72407459426139	9.04299046821923	3.08488571890229	9.46844242935408	7.84298845276417	7.20917463826815	3.45739083175185	4.26833951641799	4.10562291792406	3.93882048558863	6.40880979942109	6.46240952282959	5.05673656088306	11.4364385649157	8.37213260066504	5.44126555108195	4.79688441964961	3.97052840114908	3.48396809595351	5.08405210005592	3.51111466838807	4.71024787628272	4.54739396782362	3.59924217725019	2.77682714400363	7.08644115695184	4.12616239198691	4.26115336648663	3.58857327707336	4.89129474982416	7.91356340336949	4.09453465660615	3.29113059009304	4.20219012812043	9.95530228985315	5.88473965686271	5.77379559244363	5.41733870346381	4.16228019488274	2.8973102391682	5.55903600235339	4.47121788862266	4.0309532879577	3.75544257953094	4.76266477090046	7.84527629828496	4.27239906649307	4.08051914411332	5.19403349609734	7.90355960231602	11.1610126577709	2.95282764996808	3.35231407136234	4.10555816604793	4.40749930701397	3.60106320372807	4.43443667315395	2.6282033524134	1.92747167434809	2.8247773250513	3.5252028024041	3.4491410253031	3.00681101554123	2.65278045954818	4.07713402958986	4.96744324997336	4.72118446397352	4.14459581172079	3.88777488996168	5.07165263517536	4.22915666001204	4.24862225351247	8.4982005637377	4.13483742878266	4.19915917350042	2.99103858032684	12.1131268079036	7.36384597600916	2.07477947298378	4.44976693858705	3.55936485150813	7.80770901335277	4.93719656346884	4.26645956170043	4.25317237336944	2.37959503125729	5.80400711758146	5.97948683320468	4.27886535684315	4.34978232038786	4.93824937533136	4.1073470537998	3.24214394632847	4.63922163166745	3.71836744848016	4.02745925371542	3.9236094871408	6.22147652449594	5.07334338482364	2.86171982574122	5.82577704943473	3.09037486007736	7.18751480107357	6.11891109111313	7.60216697854208	5.5655441552757	6.26313032707267	7.08025408383244	14.5033006653597	5.96736047896435	5.11972836876964	3.12801647219504	4.15933331183284	4.5625910181308	3.83059448352318	4.42904112810961	8.28558602741925	5.11162798940848	7.75622664305402	4.10435188354569	8.05282373036577	3.64579007330059	3.63686763076736	1.30373650947384	4.43359167693743	3.51621363401504	4.38478969301916	2.90553587899822	3.44944197843961	1.61480885600196	4.65523863515682	4.65739634684986	3.12368855938829	4.17777930565475	4.23514031473139	4.23851909838574	10.9419669066086	3.10150711613105	2.59692238753616	5.19095302140962	3.75040018426111	3.95898511132409	6.02602782082084	3.81627600820149	3.88889756834486	4.27259521039385	3.26138025773703	4.07845509312167	5.75307095396664	3.27841010886601	9.81214144382298	5.62702045642591	5.35549826726965	8.07836982183983	4.48744847494042	5.39103464289313	3.27947131519062	7.40737421837335	4.5266972413915	4.34094686691872	3.88531310299351	3.88092145106359	3.6752096844191	3.87297944307363	4.29101164180265	4.23585691771987	4.19989738493322	2.94908438626013	4.80869645550749	6.70994981668485	4.44247416799708	6.42701563052825	4.01033884065785	4.10638861648333	3.41335091581044	3.22060900749811	5.08335894941037	4.31530547028925	7.17924341571772	9.85157623854393	5.50897411185266	3.76213300829568	4.72462016051541	2.72549639886503	5.43216987152525	3.20470166893609	5.71309104733916	6.21136959293777	4.0805051371692	3.32028797658941	3.52509444954857	3.4808288841961	6.88839022863248	4.53859756402321	3.40800004194636	3.5558990152445	5.55772301857803	4.16935672926347	8.14597320081092	5.10604732866559	8.2956280267383	3.7626162298656	4.09508842746099	4.56254524317221	3.22574385849935	5.27476219315943	3.85333083822619	1.63338107088555	5.23815067113538	3.92322246268534	4.03438303035049	4.29537176755083	4.761841370799	4.38933708717816	7.44757366203507	6.54561323895596	4.53770119080897	4.43740203324436	7.88842236841005	3.78657722334094	3.84477510417517	8.16773151000943	7.04474638867347	5.92883560622199	2.60320809377308	5.61579758000648	4.7693245698091	3.03644421668497	4.39347232992577	4.48308055351906	4.52945993105028	8.04784333368342	8.31209189442091	3.87162075232109	4.36568462460588	4.99949335585687	8.28624977326482	5.79182645538504	5.06459276168039	6.45139418669898	13.9248106637756	4.18742338691162	5.76805353161911	4.8568808103338	5.39615479549984	7.3434255483026	7.03694690229107	6.24792231784888	3.57536834549118	4.64231449628468	4.58082059964916	12.4537264340087	3.75722954050731	6.08726177139613	3.3224548271926	4.05780523920137	4.16129647425055	3.30080105376766	3.6195553659521	3.99448363356701	4.53532998254161	5.50500589098081	4.73005024481502	8.52079390808682	3.78261435781075	6.39434857816229	5.01893207733843	7.30202878582718	5.32057468132714	4.90809808610845	4.49185625592358	5.26443087684912	9.41648679048625	6.52391709172444	3.50461560995128	3.36325177570532	6.3783192052163	5.46903871088889	2.17526640770114	4.39475655372042	3.28490757782104	10.6839118117797	3.35311980687283	4.83973557544221	4.44330743503744	5.90912256329056	4.33693706173997	5.31739460711562	5.55452043541965	6.26688505703519	3.61514796344421	3.2102119059178	6.79240906189643	3.34318803465185	6.84955081361887	4.97277330907428	7.63973058852984	3.89601803716318	16.58746019578	3.72940043659948	2.68369587550811	2.7630845429834	3.7609578600873	5.50130092705477	1.30554986471228	5.47218804777406	4.55962571763069	2.94605644364783	8.09915455353888	3.41122778844218	3.62530356105329	3.7721551106987	4.12993586294131	2.59923895696358	4.38073888195688	7.75156076952132	5.02958235706218	3.9587229444653	7.97423354056309	4.87651430681571	10.0340196132184	5.22797710665478	6.18933681877593	5.99351861189815	14.8686231129698	5.72938049742604	4.11458669549272	5.3508724343854	2.7609544168012	5.52574674461283	8.65850109924869	12.3392116397376	6.23542429405403	3.6831604071274	5.17478740723889	5.15425807112798	5.59223665519981	4.89372533149385	15.5806140606797	8.5833839067565	12.4432648613639	3.76838569584674	4.53754052187521	13.0316065561655	3.53882216866737	3.04129308377547	4.54665292026958	4.69368003384519	3.72827722697326	4.57776627002859	4.14052629966216	2.56916705602708	3.669044529598	3.38706686738612	3.06794647081304	11.1622792922803	3.65590332344498	6.63691043334563	4.86049517378196	5.75364999421615	15.0422525833883	4.22430764923366	7.55939118341567	3.56403309154904	3.44722207866254	10.1564841355253	5.63928098359781	6.17675309093143	6.97309795311175	4.49318045958742	7.67885129805602	3.2109838829162	5.38326975771062	10.0236523441692	4.80347666657561	10.607531050972	7.18776741332324	6.51739574324866	4.37265907279872	5.40659730226444	5.37724340711784	11.3326867007027	6.54889935151934	3.81457369025434	5.28810708856162	3.39491136655674	14.4604293798768	7.35251883552109	10.9554935534527	20.3817492663669	3.74087929065488	4.93820916166928	2.66354965767972	5.29214944503403	3.53946159917038	4.72218387498754	3.159691990186	4.41816134106307	4.18782422571945	3.28200382306284	5.162377170002	5.49998073730238	2.35570229308893	5.45902811122639	4.42993235437986	4.471142023996	4.27964362817567	2.26181511984045	4.70083707833538	3.79573562576602	5.35885016458243	8.03923844508923	4.18302072522407	7.31067855084904	3.95579496235835	6.18540561250261	8.53170690444337	4.24706917715167	5.53713424835664	5.14021066910112	4.42943384819818	4.28466315700301	4.06043557822887	5.91039719233505	5.04524347306185	7.23597270990271	6.08661379700262	4.66388700309169	9.1777665348174	4.10461468584349	5.29150821513144	4.93255005958369	8.71120397500763	6.41013171770326	5.90714623767376	9.65978657437807	6.15914240620917	4.38507619336393	3.84828126989568	6.41378119596089	5.74034009690639	5.00241170725828	3.07354217390911	4.38246772748359	3.27663142204046	4.82904967320587	5.70768283809808	3.95085186673566	2.58558738766188	3.77102319772353	6.04749006855747	4.95709779996714	4.30181421145088	6.63164688675867	5.11118756751145	15.7912204517286	3.59286956267242	6.15419987147602	8.15131333105422	5.93724454305969	3.38395280499626	7.78341641918898	18.7475662804573	6.91655375812279	6.11849420746274	7.09250359385629	14.3593912405708	6.99598030747541	3.80544277971622	4.02797015063327	5.5075962496464	3.79790399411593	7.77802702679679	7.25053262336819	6.42101129348912	4.00721986886458	3.61744233057097	4.22506581036116	4.28854762144224	5.10026647883502	4.1562334038827	4.56783020942751	3.75917544471254	4.20190316946141	10.0338278943517	4.24745724993551	4.3123379465042	5.5998459731333	6.35666463925805	17.2603436324267	6.03543345880897	4.26053935385613	4.68128999553981	4.88442446391424	10.3891180213284	5.01374714674711	4.51681775940171	4.62988982860077	5.97663929482555	1.55688434005275	5.62547062773757	7.82385053162678	8.37726357615031	5.72998261370091	4.54465646962012	5.33408390394018	6.5169788537433	11.8531351963074	3.84831889436511	2.87516659474697	4.661660625967	10.7190721563023	5.6065306475565	7.05330459149915	7.16322958587719	3.54521786616391	4.56807558350955	5.39558946710396	10.2748067649179	4.14493719135819	3.9894043903895	2.06440482502928	3.95972381280865	2.00392304646255	10.0624100436961	4.70829437478464	11.9466861594446	5.05063707517482	4.85328282124481	6.76876389775637	6.32563434397227	3.66629495893698	5.48144901814319	6.54905360457336	6.7989270451163	7.45352243723973	2.82406417910667	5.45755050006101	5.80771398186431	3.64078973106498	6.20362853460113	7.17654866605667	10.2499907596502	5.34886867879891	9.18341485512792	5.07888475489037	5.36027008197949	4.6916122149078	3.33991762799717	3.90690059548438	4.12801539422771	8.79111666311482	6.06436666053116	5.661177192226	5.69655046349053	7.91710856787116	4.79948217294337	4.51157051360143	5.25492147493415	4.76918417329408	4.18335776004905	3.87997348289441	6.83549055903021	6.012499307901	4.51084131168092	3.09296638923629	1.93937633569474	14.4697156398878	12.0354395520284	14.1289430274539	5.61933687629585	8.35498126439778	5.0254853620718	4.54930135926214	4.35906505066726	4.03555549014668	3.51931316330678	2.48951237790608	4.00732482094473	10.4419344134028	4.83266471256251	5.05948266003494	4.25781553831467	11.0817792860701	4.08718058776045	4.98696097661947	4.53616700619714	3.46975400076842	3.90659147511201	5.0531058564107	3.21598668792907	15.4213658251988	8.02493264571013	4.40305091990734	7.73059473731541	21.0327032702256	4.22009512881432	2.48703877297249	5.79272966904341	4.3382773036769	4.69617956539517	4.46278772368592	5.60371712865668	4.5510341140552	6.02353727825918	3.97544898430205	5.4593275053129	3.38650693870137	3.85134684284993	3.91046465146715	2.6379368476064	6.03968401964963	2.70079930154149	2.98820460817529	5.24795638917797	2.79285578664922	4.04510024289926	3.81061305037272	3.35033803091878	3.75079240327229	4.32502119398931	3.98470477465869	6.24421158700088	3.5022174574054	4.31927919364724	4.35290324560552	5.54731814977952	3.44195565299761	8.20339718950302	4.15188397829563	3.36482789484975	4.40986196000435	4.04080643040606	5.65345577099599	4.07655843790866	4.97936316075282	8.51785772841623	6.45252537465063	4.19673292682521	8.40342860453409	4.24288689090515	13.0420437363144	9.03357835890407	6.87985620740281	4.41464391191337	3.51337896341797	3.71777698500691	8.0462265320618	5.72903036919188	3.87962148371067	4.75697929792201	8.79005637789366	4.71280169803612	4.99274596841489	6.11448750476172	5.07882615158362	11.514668191001	6.13554403795188	4.36437608804217	7.72156074407855	10.4152963680408	5.17398466218433	5.05486444018061	4.9916653093497	7.76720859602889	4.31176746809636	12.5984215518929	4.51622250292333	8.10235543701599	5.84474430342243	15.1061886658782	10.1275200995503	3.79358714922567	2.80595300427863	4.49006117825985	3.01338860650094	5.31569045083422	7.83800913506933	3.47315458381289	2.913967220002	7.45089817288048	4.1623159378345	15.4871717768593	4.5504304668005	6.43199706604406	4.55420962118982	4.8037958294412	5.78024258289734	3.04040684334136	5.93608685871666	4.19485940393328	4.54078854948327	5.63126760226521	6.86442115287311	3.6128501107609	5.10181447437167	3.02680318085532	3.78743674086479	3.62520969653874	5.50471126335195	6.39542461621143	3.59945710549746	4.36578646485368	3.38415373983267	2.65788597594319	4.36976246355689	6.12305076490132	4.64996150474123	8.42751632019626	3.94182409336716	4.51860334981114	4.83259859819677	6.43682873182716	2.41006624565466	17.233040225158	7.61167459822362	5.84979240567724	4.46416789285616	8.30429760074218	5.97708708751791	4.34865722906411	3.97676621450492	9.21412888609271	2.26709501911117	3.60328675050468	4.40116967986083	5.09456794325773	3.31710043020079	5.9141750379433	5.00570375155005	3.99879285498724	4.14521243513381	15.3472807561764	16.6269924006518	6.56461575605966	5.70165527769436	4.58949582482398	10.6466073964027	4.45207511216098	6.41918870148273	5.92087421238208	4.1383988951583	5.32628796763721	6.2268290005988	12.8375410666593	5.01161060398561	6.92902446303608	6.18261195276999	3.77955103770003	11.880939853097	4.14359334670977	4.4602181808576	4.19735026704557	5.64674861803997	3.93663002005761	4.38269356564231	3.68990799630409	1.66019713848753	4.94080386414499	3.09035996119772	4.12766575337949	5.3855439569053	4.51220782257669	4.23960732676527	8.16930818345149	3.97453906249047	3.89538056152796	5.25696424516969	3.64347883101841	3.93376574329115	7.40820209541838	5.10328444000803	3.641313755903	7.24781935271507	4.08199095863657	8.04581634488789	4.54961166839298	4.13588206592581	3.86014335337134	4.21696220802919	6.72656739370999	4.11645393891893	14.1367090142986	9.67905655924791	4.60862150766648	4.35045538778003	6.01205476551781	13.8770135491781	12.7815177114085	4.83106436516852	2.4450441703959	8.27032824817936	6.95548340511604	3.06214006869362	4.39868184476091	8.5719596373237	11.7737711540695	4.90995315799254	5.50033747401692	6.86243428403858	5.01403611751053	7.60851737830664	4.72883733294666	2.50431882664918	4.58392109921144	11.3617272605899	7.62333669626917	5.00742020350575	3.93321077087029	6.16186148633541	9.39072170032722	5.99372257421426	3.50240618209903	9.89594598528052	5.18356610618795	4.00652272005874	4.01284991803076	6.82650644583615	13.8821467069525	6.24467892311279	7.54743523107126	18.223756177554	6.97068157317463	5.83818558919806	6.81827598127507	8.55298370958189	6.27367871853109	7.91867809920379	15.3785575859772	6.91293732703558	10.0606503767441	5.88155649524614	5.27620720293115	14.7315205359646	4.21426675274547	6.01025391869269	5.9886521699545	9.9974518755579	6.21601970370652	6.97180578536065	7.14913527166418	8.577997316329	6.00782867406855	5.4100972599946	6.93201305516096	4.87296541368694	5.18669153409196	5.5580584326705	4.9536577819137	11.3393392572985	5.39141678556565	5.50143359742477	5.2111200098431	6.53331542313889	8.49273846836151	7.45097975345194	8.67463562574468	7.60133607203254	7.7619091210977	6.33899661086188	24.2187249285653	7.89286621988539	19.9345439845997	13.1544682215927	7.55522734110693	5.74228224729617	8.55783246415871	4.2670602925392	4.52211636989828	3.53464895703295	3.44474177343773	3.743620375011	5.29916810448048	5.48160028944562	10.0060078908811	4.9639134863307	3.92635206640739	10.0988724474465	1.01483598968233	3.54604450224193	3.73472696729238	4.123470410389	3.8618905915137	3.56804665653566	0.0	3.74284266685821	3.5956240131473	3.28217146281927	3.83054026527203	3.65163363325784	4.57510481396704	2.44281278487539	4.45675095856954	5.30812785249927	6.26023530703552	6.54874633718658	7.33669496231106	9.49481189165583	5.15707803781198	3.81816467435433	5.877750404518	6.03267597271404	4.77142049651553	3.76593038674994	6.32612346013348	3.54606808357076	2.4595954505364	1.98694842040689	4.86197163061124	4.29381320832062	4.36827377306609	7.28720596525271	2.7585403351394	4.80937966709937	5.71263457956543	5.50368933025552	6.09613709206128	3.94929820696501	3.75052547671449	3.02007740367469	4.24200292692211	4.02612284596757	4.82513893094029	12.3856770290515	4.0132895240879	4.29244108739172	4.52887369829875	4.43120422529904	4.378487750509	4.87325075295137	4.12694939512838	8.25401366893424	4.33396510248416	4.16489576508131	4.64355721871854	7.69384495837806	2.7186391172239	6.51351005784519	9.83565426469339	4.08900862238071	7.92409735827932	3.99596045351677	8.0136823783086	7.77424089500106	5.62177499291694	8.77397824925439	8.13088125030809	4.77699519108955	4.96603608493296	6.36248752784976	6.52443304667897	6.52334696329662	3.90010192567003	3.4394387790592	4.69034786689451	3.26997385441143	3.31765751027655	2.73074856971416	5.92177682592973	4.04390728644757	11.1096689787596	14.1958126216679	5.21339015809724	6.19320965248565	3.03605492305572	3.65931137586733	2.65429989850146	5.05565449952761	5.64471776753483	6.19148858228388	3.48818912406614	2.6542523136373	3.93244398307386	3.52196816468178	1.75556058874356	4.7045901880942	4.8908525156815	6.69047095286025	4.61032106706319	3.2659390277321	6.29425922936599	6.09170872380395	6.60126538066585	5.54333216269136	4.78744333473308	7.14365797178461	6.79453821179396	1.2449249113877	6.23484969704645	7.25683670558562	4.92645180986377	5.21329117505219	4.82020366304321	5.91562332605422	4.48667929931846	5.0440305577965	5.75425595628842	6.96465392425882	1.74962321945522	3.88803398204303	5.53060253634042	3.5020614798786	5.50908573216032	2.72055163967398	7.74961178950205	4.59866393125347	9.39064523754414	3.79623913854259	8.07936776008839	4.68783110071471	4.03087037916608	4.7022461571972	4.98090137593134	2.17333794875169	5.57171450208359	6.76903621886363	4.41193403780873	4.15826357524445	12.1432489518469	8.8070252576648	6.12604087737833	10.6136510723114	4.38712675130097	5.25107167301065	8.60493997599766	3.68591205420312	3.35159478317205	4.86928230513764	3.84102752181498	4.55902794047267	2.53221102427924	5.33742464600034	4.95654968802487	4.64273998233092	4.25574589584302	2.64030076247297	5.27246655760362	4.53174339119719	4.64688973787777	5.34966435178168	4.11599446137991	4.43317324810511	4.21420004045771	3.85696852660488	3.91310642091719	6.07996952294371	4.55630603765141	5.56063851338665	6.00199922776054	3.16715536185412	6.27876399378446	5.80309986376515	6.14058973162977	5.14990133285152	4.78819229291483	5.16275204921342	4.47986548570501	10.5025386345975	4.46789969682839	4.07902228905013	5.3616135287183	3.86544526058223	6.65272004620183	3.75236342293709	6.17160990275679	5.41872539048604	4.81171113647036	11.5837988226274	4.43141835514286	6.49377263623687	5.21022162533867	6.03169644567748	4.36398726410307	6.22527315931895	8.03652254735351	8.11499869713736	6.16611123109197	7.62525367180516	16.7172412810018	5.08888147131842	14.4834706985889	5.86341165833794	5.16381817677357	5.66737656205388	5.28230541794031	5.64898949769201	3.48777318195655	3.1971442903994	3.32397900379347	4.83375843967452	3.94500063139446	4.37417890735674	3.40603953129779	1.96018557892267	4.59068206840782	2.5494081502834	5.09720457122965	4.12480174727673	5.64679635649923	1.69545057050054	3.75295174986793	4.60532410023039	5.11435759654731	4.76211703010172	5.7106842324252	4.62899295640222	6.07592915232592	3.59771636025699	3.90591433072937	3.13583809237337	2.64030320099155	3.65997631690553	3.86352646441013	3.55243226564174	4.9051311723319	3.69053008105384	4.53960761479062	3.7589174412603	4.25862991742752	4.26331051615646	6.79919118461015	3.62896619817316	4.06044459828385	6.65165349873293	5.79948668516141	9.41924269312498	5.60233238001463	3.24998007461238	4.51021229662159	5.2003753164762	3.06880215041154	6.78935471278183	4.88891788557678	4.55627056997595	4.53668987613193	7.94712338120501	9.95104126389799	6.03843628709547	5.40762729648055	3.72145862244853	4.74750696170998	4.0563691610625	5.53978494599323	7.86611586605148	13.0276627893245	4.68560378842038	4.26461559798085	5.36364926811149	2.28813401034878	6.77949865647079	6.18660569989118	14.1396232298129	6.65037311945957	3.43441187410591	8.08962264661128	5.37260949722386	6.0859300337485	3.21706856326495	4.38870172069126	5.14406558668764	7.20201709596705	12.181340217334	4.23038848893571	3.55413189747884	4.39865630604061	2.31162845815143	5.19259089758791	3.93120598879881	7.99915985229063	4.02289293105694	3.9699363795472	3.93395497509335	5.22289472951377	1.4609758288252	10.1299370177649	3.62618718664914	3.60315526743749	3.85312007902179	3.48132025987486	5.74169729942669	6.45518679237748	4.99897686155821	4.881587112781	3.64643487844033	3.6779771503577	4.15162396275046	6.66096326213397	4.16858618443746	6.75427862285954	4.1957842790136	4.05058539161319	1.07090559713383	7.68049669143852	4.85893098834949	2.86948600905388	3.46189827361202	5.68450351333298	4.23996381432975	5.44121990865305	5.22122847034398	8.87659919232279	3.19632184870127	4.21286167812748	5.55576851346018	3.69915782879022	10.2232684364377	5.15120505650216	11.8915208468828	11.5556092593659	5.90465918100912	4.98944513636682	9.59753213023779	17.1877373948026	5.1947357495611	3.5329025222623	3.12351254305329	5.24489653028383	8.1163201162393	3.64874143026038	6.55299335848386	5.82328138253424	5.86117236702953	11.7226215948146	4.32499339517358	4.33113729123357	3.53254930199735	4.04012342403781	3.14490542099819	5.53651235154734	2.00566331602623	5.19749330501549	12.9254481304018	3.8036819181544	3.8891887648577	3.60542215809144	4.03699173650307	4.38551845498315	5.55738671265095	4.24713339237188	4.91747184552234	4.9922005131818	2.98140392342689	4.32067162829408	2.60835235976358	6.48134650946145	4.90000774390274	4.59072278558409	7.8508217616442	6.0086480630317	4.25068629170026	8.9997992322606	5.82436234111171	8.43960956137792	3.98288756704145	3.54346363421525	17.0094944687331	4.299013030586	7.595526816249	3.58175210543143	4.07851132939944	6.82654633464506	4.09744386115764	3.70102941487681	11.4406256061505	5.74067478007742	9.51521495197292	3.47509105376775	7.8524969862861	5.15771739057428	2.87555269082128	5.69673041341232	10.8488322760067	5.3647320076993	6.74527084876278	4.42765467650763	4.90274410680139	4.75810040115319	1.09485113037491	4.66172243365286	3.64102611875346	3.00394640005315	4.99242514327921	10.1482949966387	14.4406218146021	6.90166600240247	4.07024696587671	4.89104554360898	4.46987254979084	6.29654134569293	4.4926648682413	5.57996077834051	5.69032262552506	4.91411675944483	6.0144417929681	8.42315518410034	3.89499130545936	4.33077555080644	7.41231645814481	4.02121848974225	3.82244673642056	8.11196649011655	4.48905488416148	3.7562075992062	4.24641818572613	4.66165159530344	3.78011765416787	5.13081451316831	4.34467204223315	6.42483184213305	2.92752820563451	3.13965994762369	6.1254091975871	4.37059732903682	4.36859836274151	5.70552518493144	2.67847684803072	4.25421346461134	3.35896895225333	4.90581198680122	8.06977034639318	3.53213239075924	4.92630405399748	3.2553874483713	3.56551649850662	6.4260440146379	3.88623267229436	5.18305105300248	3.67718684816327	4.76093630576328	11.4147903279318	4.03064280449345	4.19527540609475	3.75909776456009	12.6348302037932	4.88814557895007	5.0120946570074	4.33252899286142	4.03765822404483	4.72891898976924	4.1449616268913	3.78610763822823	6.76260617769981	5.86004159745654	4.48349026265757	6.00284002036084	5.20532009523989	4.03313032701884	6.37197681251792	2.99998238850456	3.248857710224	4.41489280310055	6.39885939401568	5.57912910952654	4.64457982315426	17.4755334093747	7.82626702853225	4.34058700199444	11.0122558200668	6.27934098545439	3.70391310860918	5.78300966542255	4.42740046264931	7.72950438038771	4.55279312405033	4.88412420083164	4.53027965708262	4.84120582253515	3.51744547706909	2.93576657751928	4.02287228643839	4.53624244291987	3.37514045786767	13.2431552831362	4.9078742874791	4.27636654260447	4.90907733487648	3.96268724053273	9.41595434966017	7.82731179975895	6.5470724033051	4.50637920541195	3.86659966110527	6.53929244780392	5.09719047235586	3.64982821683341	3.9948102961266	9.43656762193348	3.08075637088477	3.30737183163187	4.01325263195639	3.24156569670702	3.74989085349841	13.1914203311289	13.888900092976	7.6104693802352	7.93482348959615	13.0235026845789	6.32026955626941	12.9635686776566	13.2923292625258	6.50294977567936	5.36822348926541	4.23774869568393	6.13368390965158	3.84963591343537	3.46040105736466	7.23288995684722	7.63613588688635	4.98297959817724	3.45280584302977	4.80724934056991	3.97288765233566	7.40633355112764	13.2178066477024	5.1765363673047	6.24022758695166	4.57576308151635	2.90017159767647	3.83419932411568	10.7660127094215	7.23978556689315	3.95968619970845	4.58857197079032	4.05714737877182	3.61303715506603	4.79059182787285	4.0507427783601	3.84596244426752	4.4530540420802	3.45485059021611	4.34091610165904	23.9480826810006	5.97166331156352	5.32432730143729	8.53974649552824	4.7274486930581	4.87385164673424	3.56647210862335	3.71711966059586	5.02131196678613	3.36163852609215	7.72686922236119	5.94673529307073	3.4691126309465	5.61712203728431	4.80906997833178	6.27282212438236	3.79462755727241	6.23622742883228	4.58758978904329	6.08778376882423	3.41498977972668	5.8537705603718	4.36055806346572	6.02502135636896	4.76812027007681	4.46476397370755	4.27282686966287	4.77319038548706	3.46768908832004	3.34702624018703	4.82403956316726	3.57444399293865	3.83285350663442	3.01445792605916	1.84249842623249	7.11071907896945	4.91916964957177	6.100522679455	4.68590170086068	4.31068686503367	3.6178846756547	2.93158861066091	3.95329987053368	4.1544214122581	5.75282958301911	4.71586102104949	5.43572764237587	7.43472025146201	3.55580385319903	3.92697050623963	8.94735145724119	2.16875288971669	5.62049303927691	1.97844520923022	6.22535467038739	5.49028969013207	3.35129793908263	3.54930455101814	3.43394443179144	4.41385440861915	5.03289191369574	3.7289963590685	2.63478736060452	5.57326091114104	5.76711830886125	4.49505809286181	3.98300702564424	4.27349504986823	4.85589884847093	4.40861328391007	4.6638782250088	10.5035536307503	6.32299017655263	4.9382639320349	10.4883752269044	10.0677964563811	4.99312605755066	5.57384002726371	5.70814579628973	4.46320443379564	9.00144418805157	13.8308715111638	8.75394448558446	7.55757300790667	6.95389817725795	3.52762585467321	5.17521125454178	7.56438230741694	4.0546336505776	4.21305650902437	4.19613980879466	3.4619118364533	2.95725449565278	3.20444447433921	3.52512205031114	5.04934505284816	4.01410766990947	1.46783525799912	3.93038874016243	5.55734985167489	5.10709397981573	2.91055759532876	3.94611356092742	3.04935893067696	2.22814754401999	2.12573304452866	3.72673174955694	4.3708700691235	8.97512617612794	8.1130516199777	6.02906194701165	7.02173359163755	5.24974168465935	5.30162690219469	5.93116883925635	5.76748919201522	4.65859321719865	4.88452961350494	4.44523405468821	7.15698907756531	4.44242919902438	4.95105869001417	5.66575915243928	5.31543164612713	8.03190167068415	5.74047868951236	4.75275608548197	5.25628042333683	1.12199334744609	4.23738080335517	3.77415947668392	3.35906197900205	5.45919692832179	4.33020078305788	4.19442534504348	4.64079061064004	2.80516111236621	3.51637657036878	7.44457806627018	4.35041840631265	3.69966907061243	4.66119760590983	4.18618327705427	4.61359898969121	4.33692776760075	3.59653577258513	8.28014414948113	6.95357223043459	3.36701251974574	3.60488629466504	3.6841131336258	3.85602751983813	2.66645597381048	4.08618240455858	3.33685240735441	4.65825756342572	6.86402109330173	4.14971503216875	6.79031698844732	6.77543376071508	3.87003979043736	5.53914980075957	3.19913544194558	3.72044686107986	4.2488134526186	4.31403422672849	6.20413133273864	7.45083387679301	4.07486757662499	6.98496457806864	3.7602198305879	5.77679701547877	4.3774239447223	3.94786701912251	3.54931945128623	4.34116679304983	6.55200866703307	2.78111381488633	5.7455191031911	4.96176493039535	9.17637911386202	5.93046909699801	11.2420560254544	4.18692892287471	5.54379153241358	14.5337523848852	5.28243820950032	6.93093448587661	3.45571113625126	8.03793862561366	3.68837121220602	3.87319343801368	4.67631648900936	2.77654714534465	3.17927919587043	6.41670286155245	3.87576785834578	6.05078990741608	6.44281310003135	6.50180937716058	1.81246195614313	5.05800783022031	7.43021804413594	4.46032422078605	3.88181076212367	3.96445160570809	5.54158145462966	5.05733933013326	8.40382066273827	7.50615980665903	1.13095855790134	4.02356632668415	3.21088624502214	3.07134618450994	4.87543144328497	3.2698236040716	5.41949689882955	4.72317208722794	2.99322187505965	4.72876116854259	4.37516648628009	4.59587687792292	7.8237891905391	7.65889223304133	4.80092146204608	5.14791149297781	3.6382468115702	4.26795613354458	5.87764910811807	5.4622093051905	5.37442218560615	4.43014551700693	5.04710630598419	7.53125055317928	4.64929848559332	8.16301966803204	7.04139304277854	4.8500094927883	10.8935424925531	3.94467112647061	4.43354461835967	4.24272614008581	4.16170816682391	3.40814873317544	4.96178666142782	3.60550816228263	4.75068160064588	3.7989195359666	3.82271905457224	6.94960283791995	6.34956815026092	7.13535339518602	8.09930918394369	4.31282000931896	2.26937424113942	4.86529144763085	3.78564305963793	4.07040633701543	19.2062171821826	4.37909426840022	3.5796040327486	6.29929103934637	4.02466227383905	8.71931201571551	4.6693602249446	3.74250238539998	6.96056752353472	7.27136861314749	2.65063174021953	3.6001857908863	7.33664305274238	4.42135950038519	9.61562813174183	4.79224310139089	3.03369065325187	7.95913120620197	4.58682606975211	6.52154755996378	10.2388809362759	3.62021382777087	6.40905380685263	2.92203692034117	4.26299697524444	5.82648836398769	6.31915042556775	6.57814170231898	6.59137808169474	7.25040784650836	6.76428666472845	6.52674690201877	2.56948238966911	4.52615120034212	4.98823483875217	5.69582042847912	7.99523467201482	4.65357948500432	6.04952798598884	6.72886196294487	5.0190005934995	2.85828986749035	2.55767920211134	4.08257497589093	3.71105926564451	22.6725119569081	4.01367469491846	5.59171471495495	3.5571960317981	7.39138623089172	3.21738613619082	3.87449449484495	4.81820160332744	2.78233405599047	7.53042699694192	4.79588628806101	6.30341357719624	4.42792297009577	10.6557677528427	4.97757786720888	5.97836017252361	7.47174525840123	10.1891758101813	6.58008665767041	4.17925028414098	4.10177740271325	8.14164698697333	4.63001315451198	3.49977102433026	2.91378778124826	4.60963599715233	3.90842280080171	3.49951429406101	2.96004180245213	4.49378940821785	9.79781900352356	5.05351779428882	16.4659866441551	3.85601762550458	8.38549725830561	8.02456457640566	4.40582480463153	5.34001672886815	3.98826629754059	3.73751677557751	4.80739973386251	4.98476601843147	4.56268335463369	6.00867207087935	8.90031267997226	8.3506950677376	3.30839666709547	4.53760784582422	8.70443487251527	7.61332640582674	3.24571130844855	8.75035799067795	5.53496761182639	3.58343650598679	3.52126133153236	2.83107914488929	3.73406993625168	4.06028764106481	6.09973164956918	5.42746764208885	1.99745238428596	5.72860274427649	3.56832594780777	6.18177033395194	4.58433420216627	2.98543559473831	4.10396774870368	4.96623523745937	5.63875007423874	9.79725959304021	4.08964872741702	3.78146854797405	3.52354777359163	4.11580468931452	4.13767560715346	3.50748212591488	7.32777656563644	7.43943192192561	4.23747546596647	4.04956996385523	5.80425176781931	2.66273702994999	5.65808558702634	4.55190656849125	3.64159697685123	2.37186606598517	3.62371799975816	6.62811517260829	3.15641735791018	5.18661785674575	7.10556143576718	3.99238472107303	3.97643215900035	5.42567754478138	9.59006840315004	10.2063522419268	4.65165429620523	6.56009170637105	5.49197145115577	5.50836570581031	5.92184587866892	12.056295211596	9.69148790067844	4.39586954476572	5.06389371214389	2.18474891875535	6.64628996965554	3.83882076196104	6.19536068159527	3.7847575107034	4.11025470700844	4.39437861731399	4.231283252504	7.34904236763466	4.60203770986131	4.72662516264863	5.43822030774549	4.19802687679671	5.4593498634291	4.54309313494209	4.0000717568449	6.61533415083229	5.05066423748804	5.10645843813259	3.51250392342483	3.76873074712967	5.33876368933938	5.6673771563103	6.62083527219302	5.5866720212448	4.99226114205486	3.61758872425171	6.73894176615929	3.72756277759727	6.18528395161511	8.80854022143331	4.90006767750947	4.74350777299829	4.80474764690549	3.3436406022638	3.94555502019528	4.19696795449499	5.34137337937086	7.12768603518421	4.40890792780212	7.28288626553064	6.53349319572965	10.4046605449098	3.51177312252602	4.70455429074585	8.93075328829573	2.32359901304869	4.3812628561413	2.90203225333782	7.06978123784663	5.79056960430782	12.095458057306	5.23450483548773	8.8212212666591	7.14545461286731	5.56516644921742	10.7056548596928	7.31580580488373	7.80838355647238	8.26977964486696	6.4706272824187	16.4807016634773	5.89444248319734	7.95613228853419	6.03190781542335	9.9359899421918	4.95213282524784	3.9164488573641	4.21321795420773	19.0240727122993	8.31139771865856	6.66132371103338	7.09497008360654	3.94256443023648	6.05930640042539	8.77541832770558	9.33370652434525	5.97946994367738	12.2485305074923	3.15548715772308	4.55893213723789	5.36890287645556	7.3414610826284	6.29178527172563	7.33684348740125	7.25375679857293	7.94269349135152	7.71243174421927	6.50520659835866	4.94401906693075	5.51420695372872	4.24692990582677	3.96126527900875	2.22746958007058	4.94201046257986	15.5399347560814	7.04726237461561	17.5371164186759	6.68093317414575	6.10251434386202	14.5547853855307	9.31685961582305	6.06856400870789	5.51856493872308	7.13669411491068	6.68256190780564	7.80822260803953	6.33225785531762	4.46393751854521	4.95730401611038	5.74220930529296	7.02025481781708	6.60815803744056	4.7556838468786	3.6615526019853	2.07648978467659	5.85008578099394	16.7616018560271	6.09622916881092	37.173565259165	27.1450300463142	20.6541169866603	21.4719108354275	36.5062922030682	20.2235793000682	38.8503807360865	21.1434201189799	25.8417373822354	33.6796593643468	29.7240940705358	24.5234001964123	42.8027451480033	9.11522546348755	8.18571232295894	50.3005679812286	41.7763693814981	23.650229424102	18.5176434850203	2.57094433575646	33.0377741293004	47.3835106320814	9.15918840058468	26.4979638635236	9.44518340364648	3.63633681045711	4.45624847202049	3.77990889790378	6.00240730650054	4.16214010529507	6.48698636606538	4.57311892041475	4.28663257993162	7.44940758898491	3.47440546818858	6.17895442629998	5.0559665981915	4.82469247673957	3.8394390300309	3.61522948883964	4.99301347349366	3.6081710756907	5.14555665541386	5.25836634714584	5.00031695461249	6.65757965624214	4.10050634581632	3.75373121740485	5.43605568644161	3.93100675459264	4.35897656231371	3.52875769048369	4.21728977777235	2.15033405407592	2.47311731797794	11.3732228802482	4.48519134846875	4.06808110139226	6.14945144077195	3.23851595932513	4.54820437153215	9.99678940727419	3.92434837984359	4.54745161647236	8.56435931899642	3.31002210288375	7.26262069201245	4.06675991396273	5.99634368548382	3.5449935858625	7.81633196660593	5.28525510097862	3.89044866861455	3.94308444246847	5.74699515880701	9.82441268751661	5.49233733274807	2.96204627753442	4.46114289291431	3.93452676343036	5.67322406023033	4.17987811642877	2.12681902750541	3.81185973238031	3.5614248769189	8.31635849766115	3.49327102650634	5.19119765348064	4.93700606951585	4.17582526401335	6.94747896193983	8.95335612709469	4.87330603312499	1.2951360875055	3.11034539917371	4.8367750454267	5.73444966131224	3.38354332422982	3.04423081994021	8.59653626239316	4.86346980861606	5.45883950288605	24.8711933454462	5.88104054849099	4.12189980279557	8.54973939601996	4.28140225370619	7.34368029091716	4.70969529290809	5.58368093717754	4.33822979320014	2.84747162877247	4.0903014294715	5.73305323823477	8.15295983714521	4.65580703005769	7.23189154659419	5.11661304177426	7.85165085368663	5.49650133284287	4.04530278495323	5.41714037249095	4.14354489001386	3.27171597679083	1.26905808386278	3.6767535285716	6.10850796368231	5.59520133912896	6.30828384906446	6.12651339500022	4.04257034930266	3.80258504977188	2.8022054171063	3.33496384082112	6.40689965009764	5.49790745375664	8.1037405528439	3.78828626259779	4.26417097181966	5.30755227556062	5.83558047171119	6.03772544871146	4.04035430945747	5.19326842164828	6.48060188233526	3.68388854764237	6.12796822511562	4.30968355917088	3.70883693830053	3.77405363610811	4.19176496091484	4.48830084223982	4.80733699819792	1.26113006425612	4.74881209000207	3.2797015024318	9.07901747460948	11.1626599298573	4.52902717348081	5.50402560128382	5.58428240757449	3.41208675897619	4.94421815719893	5.48147033796112	5.54295999972117	7.16284411482741	8.25692077914965	7.19225131143768	4.69288537860028	7.35643071393008	4.28889394953322	7.38322974338588	7.55854495174203	5.16272997247948	6.1327781510397	3.89661925701985	1.67992198843385	4.41217957924159	6.60564390740328	6.0936143799584	4.42728709874517	3.88010714759735	4.23247604345931	3.5995246877151	6.58872922474291	4.45595011570218	4.76629332737144	6.00514797121204	4.89255108635809	3.67650570735259	4.54282421789766	3.64553896775964	3.97247822973587	1.64338260230001	4.7441657699746	8.41148311839915	4.98292819637969	11.3715619479527	7.45699640465676	1.96927043192882	10.408542112691	9.29317718218266	5.10608445062898	4.19558356799388	9.20366499576007	6.39875876514978	13.6916658573193	6.3436678064704	5.15466974488229	4.14912206130674	3.58098262283769	4.78773042600526	3.46241955947229	4.16979898319644	1.95699298460638	2.43401793555931	6.19799011486287	5.3313075298577	6.99289299427834	6.49968233909324	8.85558188765047	6.74740162730003	5.02083886532561	5.22057169002643	4.06968098574092	3.78324495610739	1.24837405770219	3.92678450537904	4.1228997968981	3.27024402138131	10.747853835594	4.88751302809161	2.85221093977489	3.25851836545872	4.64543794566459	2.8803820619258	4.17177766553623	6.41065810020521	4.1076214627769	2.05819841496054	11.1233730350917	4.90006272497759	6.67172168521808	5.67938458493889	5.59645261115374	7.53394391427032	5.04800205749187	4.35780582393737	7.26443098730155	6.23802576359707	4.1015964699762	10.3129553813851	3.2221360237408	3.8787209043566	4.05362546396061	5.56180619571595	3.97568618866686	4.37324130004574	4.48360593109595	2.787491255036	2.82848096851369	2.88976224117257	4.54210575169135	7.2525660022497	4.97251543468062	5.67460990509033	3.11784874821099	5.44550969267559	6.72659380493908	1.84676236665658	5.2267353384315	2.12067614618023	3.53620174524927	3.42265298202374	17.5835712604712	3.82822582102405	1.88971017090922	3.40346507478951	11.4409180142192	3.31397098703563	5.21543171595681	5.60332355799695	5.72485072877932	5.05997800091063	5.05528234202758	6.73170340046716	4.68264790672517	5.18055434318777	5.28447984144059	4.32498643277362	3.3486425181306	4.06884172032719	6.86265261496002	4.95678022462812	3.71618130519793	2.98751153243766	8.07272527319253	4.08325598482793	12.8966931474844	13.2364021019343	11.322397578004	1.40536996408763	5.91190216993466	3.02914762669947	3.2008429980227	3.87420575949246	2.66914993528056	5.94800578755444	7.71710556089071	3.80860583116764	4.34906774241757	5.43460721657508	9.04433379794471	3.96599148955786	4.85989596656346	12.5258423905698	4.92032964182763	1.91794334441393	9.54917053602244	12.7645429539951	6.45163201797356	5.20058025383527	2.98422673015779	2.61598581052521	5.17162660868615	8.27331953022689	3.66573245940583	4.51327992491037	3.10571928793198	4.07259371073667	3.48172140770422	4.08647728940246	6.09777038602315	8.06856761577751	3.99604635500639	4.97479971523672	4.08756878333657	1.26985859786746	4.60626978588467	3.60258271878179	7.64916815836275	8.12494483750427	4.23022829004241	5.841680886613	4.93169094566975	5.11621711572699	3.63662172859464	3.19200285961441	3.20910705490171	5.25380725570883	6.9839905373404	4.71432519019487	6.93254686225599	9.65426483160199	7.20165617469033	2.28616860139904	7.35910826077905	5.38716619762343	5.01223546670708	6.36447165195684	12.075149027196	2.2238430892843	4.23985119183841	4.97018212166016	5.14162038293773	4.34399398612674	4.58478603431689	6.22876994304402	5.07020038049853	6.57289524037772	4.57012073246489	4.25309788051077	4.90173023926847	3.01832077327023	2.69590705169001	3.85639125820341	12.6432874466441	4.57328833288813	4.97568686190695	7.76959505634498	4.37523297505119	3.85204688032165	3.18795160694526	3.06267249710795	4.40946672784533	17.4073944934354	7.65813912591326	4.58931337094582	3.92599565079191	3.5168404132115	4.96192135974541	3.78978007322419	1.08458958781602	7.066970012719	2.90174734836787	6.90364253225901	6.89004347896121	3.2878244060776	4.39847807110554	7.25930681283313	4.92089383562619	5.93508004539657	5.42158097319844	3.53930371077423	19.9320620193393	3.70503923707505	5.51664258679854	12.3355163166616	5.34951322149067	3.99146234476311	10.7595444764321	9.2464035735312	5.48710822442706	4.85837202880553	3.75764951834521	7.66230007319927	3.62718442412088	4.50446943766174	3.28293725860807	6.7910902591302	3.43503292178629	9.52076315023253	5.65597441432216	4.01485514187408	14.4083076730822	5.0263201249099	4.43334859725332	3.61163526674974	5.18019018142512	3.64456190251646	3.54198906174019	4.77658219299083	6.33025652718173	7.73505500309532	3.94636594412306	6.15098497371249	6.41141485807573	3.64671736522007	4.03037355197354	4.39302956852996	5.65921820089793	5.56731250387904	3.4007191169279	4.25773328164037	5.03396174159006	13.6679674689858	4.16409010887334	5.34763476455875	4.15461977700455	5.16134270651633	4.10656461680906	2.60071482598652	11.9456722393277	6.51263607921501	5.68830127910657	4.4120809677776	4.93816602181471	5.98961648269717	4.05870811483039	4.17468934952488	3.74767524604179	4.31704003083237	3.93325455446905	4.63701952312995	4.5758993661222	5.11138370088769	5.31296476069135	5.6828853013917	9.63040252414234	7.37362210141879	6.830211054897	3.60366756746185	3.83598139958483	5.85369757625906	4.00784134877084	3.73450394821264	4.436076528394	4.0917308597587	2.55369183952794	5.86131056781296	5.03834051290038	4.29439826231666	13.1633283574364	4.17220420661573	6.7285621907638	3.26807692688023	2.48705089036808	5.23847026079375	3.38159055399936	3.78494148139005	3.7498420477891	1.71121512778339	3.20924955884236	2.52220548511633	6.50728050679904	3.56827268572761	3.87702572683387	3.50901892972775	5.92834133834751	5.25753030934714	4.2428593017984	3.28238697902349	3.1676168273166	2.3863604130177	4.8885112890424	3.68645697745988	6.91407378854443	6.8199118514754	2.08676381241023	4.27021749083576	4.48970952963649	3.80028776510564	5.87004750375452	2.06976673244194	4.56803480701177	3.93357651679035	3.35833606645943	9.56105188905907	3.89640803426783	6.49058680491475	4.70484572748146	4.6903952604051	4.42228510478714	5.1356252865811	5.68774974231621	3.40226453742503	3.77343580598592	4.18373265529693	3.95362206105434	3.81614514568179	4.74987951997598	4.42172884804007	3.61061408363536	5.63094578024316	4.96591555036495	5.44880201510676	4.10124514301292	5.90240155833743	5.78345803111228	5.10174158556544	4.62696531593084	3.71101551071449	3.61678761684804	3.28468673020903	3.47930521016405	4.18245353960774	6.92388004378635	3.83083877653526	1.69084791375853	11.9870003351052	9.85780726474711	4.24894474936512	3.16753653905716	4.20095036731558	5.20862044975984	3.40488708753794	9.90479108869587	3.58895334860649	3.63809238294578	4.22392377257538	4.53510901283552	6.88598165266172	5.20045613427271	3.34404782376526	6.57209935436314	2.94281255439451	4.50247559632271	4.67251161890359	5.00397381754593	3.57090964420568	5.16303921154899	3.40091804546301	10.2540141332261	6.82012585499366	4.12996977468336	3.7182486417702	5.43442472851331	3.78164012661533	4.61184654897265	1.81278170601013	10.5426891724399	6.96450700069739	3.28875585944956	4.13375378611535	4.68569718634112	5.15099748301243	3.78171649395648	4.23982812042486	4.53868321568462	1.25330772200474	2.9068374349002	2.98091381892616	2.34483173762811	0.0	1.10490860627504	1.01015142171273	1.00989224470479	1.02020553557744	4.56730609144103	4.05436519122573	5.01063633149838	4.41658488519304	4.13073992669037	6.58427926879391	1.35291390393204	2.78886063991622	4.01307154655436	4.80153085107189	3.64254942947749	6.98268737985813	3.23831245665457	3.72973142842545	4.51375397296028	2.52470385982988	3.85780149252376	4.05206298383295	4.05883794487757	7.15836057527657	3.95076952619132	3.30229762885346	3.55889548674573	2.2575575929534	5.20353063465698	7.75977600832488	4.10707106178952	17.661203167855	8.55298299994204	6.37693778372198	3.41578477029913	4.76025606848474	9.57695420127849	7.76568651508649	4.00138060662586	4.18949279537285	6.8998379976038	5.92078810367745	6.32894247018188	3.65424026950892	2.96568787308775	5.46465738182632	5.14156060525008	4.15447458923461	3.98575507038302	3.35023237775208	5.39459060117546	4.3212946367385	3.8497463717865	3.94925170716556	7.18633152445853	2.36565663306629	2.02792096699543	5.83022971685322	18.8987413768002	4.12911674825735	8.9933717402735	5.0242191197815	9.19776357509773	3.29705524624059	5.9312719981213	5.1465932046038	9.09732406141775	4.75243560034065	6.16811315457419	1.8374859270571	5.74551162475902	3.02069801440685	3.68116392995374	5.87420524019918	6.59636540932122	2.22512420303559	2.69477307153803	6.27722540555595	14.7352275322588	4.67407130887537	4.13792129748353	4.74582037783768	4.28557162235404	4.45188776175457	5.24545501219056	3.82375182713216	3.13560976510471	2.94140951259071	4.13586290419979	4.67865771396902	3.51746517140883	3.61308515090167	4.44548964351382	7.7167582656169	4.45997144815615	3.58057354108913	4.15227361587776	5.72364713692323	5.1947673623887	5.85855037195043	5.65106888021614	3.46857568811036	3.71421095150879	3.27438099556645	4.25647614664116	5.39153900158926	5.72194529984367	4.66739918903939	2.37339511064836	3.42378198210747	2.7367036962664	3.72728453180217	6.5362820261296	8.68189060735403	3.3131381674486	3.65557280489561	8.4065538062577	5.9193912411284	6.24637532657277	6.84862804579161	3.42285965499113	6.49771041209716	8.04369925591769	2.85640725029859	4.04872082844534	5.97438257309888	4.44884670459383	2.90162494360919	7.73536331599688	4.86537222218613	4.47213556386268	3.56380514356669	3.22759346829363	3.71845949535193	7.5406242149254	3.46993146120834	5.64251814022404	3.09791527014084	5.24581203343801	4.06484542765575	9.77514822741144	3.17985571904869	5.22800986326206	8.21767439594852	6.11074787803714	4.0912408260257	6.49125125406847	3.78886768249574	1.33774297184342	5.02355676420011	3.9661164244722	3.76102967812787	3.19067920398003	3.83154301536808	10.1296104873855	4.61548271325255	4.54504423513066	4.78624420771191	8.64797286930663	4.1756879169797	7.20195757185415	5.91859296962463	6.44603790247607	3.45765971608071	4.41871124976327	6.80086366763607	5.04400650540092	4.4117219922673	4.16647085868542	5.69762728438234	4.36938239676211	6.19335564149729	4.93020903180476	5.08950966630875	4.64904433773544	6.47846963328001	4.2862924272093	8.61048282529178	4.11313488235454	3.52278165091883	4.83141100811248	3.64598522361837	3.89009657073596	3.97580390681202	2.85719850244775	3.75661776723685	4.72203107686444	5.56951671947691	5.15732669242656	2.66025565675526	5.40112497848918	3.19407613993007	4.29210194079434	4.8397444536436	4.00988093033146	8.35272631610899	4.48762028117819	3.73008233233797	4.19365489335729	5.15944458240212	5.31433875544186	5.33809477981931	4.27432440042152	3.73224769104249	5.86244753554554	3.73144586392144	3.9108124967934	4.28345947180284	3.65700847680297	9.13002512543689	6.13277765517879	2.45301917459415	3.10002167700457	3.70881495739268	2.62581014264716	3.90153157600595	3.59041885622476	6.16548565792065	3.3313157536821	3.08337668566202	4.5812258108939	5.22518089341742	5.59556483039201	3.83766042715829	3.63639825044425	5.17736983797464	5.23820863866448	5.05959988575912	2.30820133679556	3.72339631504562	5.97729464742534	4.60800148798322	3.64262543808007	3.51228693288601	12.1139060110599	3.79056629186759	7.88322794886184	4.32307229802655	4.45960966544875	4.82167856182011	3.37144134107872	4.11177961985235	4.75224024034382	3.72571902856942	2.60113204980777	5.01021238441634	2.69527703803072	3.77967547227977	4.98029592750982	3.9648522836041	4.38340395663653	3.19810213286951	5.51620187742889	4.55272783370829	6.34796903135482	3.2230263522971	3.73424779031787	3.94650553712029	3.84798077992762	3.93032793885271	4.28990272965495	6.90678752210884	3.54146157474629	4.84015555052181	4.86599159280557	2.59349893031256	4.46762554341758	1.13943826364784	4.85326196994639	3.64459300065559	8.61514971220217	3.9191936607455	1.79983335495528	4.64981155043659	4.19689739856571	2.84699568013209	5.94292078446796	3.29753648844647	3.71941094394159	1.75969080920193	4.08940765271766	4.83171000512642	4.32546019590677	4.50054227831178	4.0860140497261	2.18787680322802	2.82173713584677	4.62434030217842	2.46638355996197	5.81155199313438	3.62608726994797	6.18428302557524	2.65339391530434	5.72916436163038	2.30211893122517	4.19032096282279	5.79936921437436	3.76557093451855	3.24922558797473	5.95787119501196	3.96475450275288	4.14761960177519	3.8115986008466	5.49822884220645	2.85587737285543	4.44669761724113	4.2065419926742	3.07965296709415	6.01663880089813	3.58932487550493	5.95226177613641	3.0840359341247	3.60434884999158	3.32044334714152	2.62587951413228	2.09559536043981	3.56927806303345	2.36760134553181	4.32728375849785	5.43305843063998	4.00172181648725	4.67555877928716	2.63955410701058	2.83215634232993	3.27796950272278	6.26799698006694	5.70258370428139	8.02417405401712	4.11020774326048	4.4057123947846	4.80700186519763	5.53737941163008	4.10075615094887	6.82259303330284	6.1147250977387	3.79134022309517	6.10681354312553	1.98205361413497	3.89181091961095	6.07275028662479	3.58412220739932	3.73286091264124	3.58411838543192	2.66968071158919	1.84693352727823	3.62794852978514	2.38062000842627	3.07330166138754	4.19227657979988	3.95129667987004	4.13015197500635	3.0172994918097	10.3693653767631	5.04806365106652	3.60696506788899	7.1848807567928	4.30406359209567	6.95858596537319	3.24544882962026	5.71202311125607	4.91229653503642	4.21807195904887	6.32510174029821	6.84817409256059	4.83780481358952	3.38885137318286	4.14638642538563	5.95472591354966	3.33792941447823	21.6174868094156	4.06964721927668	4.24471995091554	5.45553809872413	3.02626132483613	3.71734017660576	4.48401537665481	3.70503559309562	4.35518310369122	4.18226480574882	5.61178991660193	6.8790863582889	3.51155499160642	6.21955760029828	4.63451472819233	6.73098743750088	6.31897665119771	2.86921776372969	4.03482940280567	2.07445309491592	2.20109968850126	4.53954052001492	4.1616112256256	4.57101515990892	3.34432252896816	4.26349881741764	4.11337489409902	5.8048245207556	7.81205723609325	3.11249238604141	3.56744154628927	3.88038423245734	8.12348969407095	3.17806412135511	5.25102567492656	4.27970034597913	4.67777420026687	5.38878764732335	2.01486833254441	2.75661339379329	3.06889964561115	11.1036864856664	8.88602425707324	4.46541017954069	8.11579679945223	4.54068469580873	6.1998434976282	3.31180031054991	3.61072353727111	4.55562637264825	5.26404467575122	3.95080631344802	3.52997786243828	3.56345165473846	5.4856683054737	4.07328430274398	3.72787898753904	4.04276685393258	9.20069745774875	3.85476604973893	3.55786081772314	5.99023233454254	3.25221673451889	3.64528020262516	3.39990495474457	3.55013528086115	5.85103812688086	3.32946908974799	4.30785499721809	4.97782084900606	4.30771780332875	3.11269332851878	4.12006447462031	4.61169145982829	1.74180343632566	5.15324160803873	4.66381890609842	4.89217429344668	9.74400291316229	3.48227596610332	2.87575200282659	3.33337316745209	4.76669654147413	3.99735981484601	2.86217802375821	3.81174332398407	3.02252995669596	3.39447243170157	1.69749762895912	4.26782332838875	2.66911902190176	5.0081183695865	3.13498409065114	6.8888569392195	3.30482339160747	3.58501907722671	4.0230886356258	5.13106260368818	6.89996902142282	3.93426711984094	3.28520752277281	7.54534751779386	5.02339079736675	7.22380355649967	4.5131704461436	2.81054547454175	3.61213646462822	4.64969678442006	4.45550437772079	5.47368392144397	4.48062233869638	2.44271239545299	5.84031220537264	2.56723877660262	2.88272368131337	3.55745619563703	6.85480377248027	4.13482865454477	6.57861583835495	3.60781111706092	5.63201421027966	2.39017475012426	5.82867857773623	3.66976650749501	3.9889065769451	3.30234076982458	3.00141791781309	2.60622352533422	3.95529821137792	3.52813755413037	4.21787081625031	4.9686361942829	3.55969282418837	4.59507797480143	5.01695404574319	2.92900552774029	3.63514964634898	6.06486791198333	4.60330967395128	7.04949727768962	4.21469248385328	5.95069391234282	1.45390398284305	4.12536516203733	2.92887180726003	4.39784910287875	5.15237754714852	5.38517475315781	1.12331436694682	3.8647107371697	2.68632802149526	4.95606725317215	6.85168637640827	3.32301954754423	3.65923578816912	4.36771975319092	5.10074871488773	4.89437582543699	4.00563269235702	4.24772963312877	4.49914750101351	4.10861908855053	5.53137486657565	3.6180798326831	5.37776064923699	4.17703508797671	3.50542097022229	3.64540128180577	3.45684813326902	11.0404190451475	3.51547415918666	3.85301976735621	7.19489849578755	2.99182827654477	3.48081049999325	5.98593785698192	4.17233540268943	3.45146399637247	3.4370496078731	2.15114694589413	3.09581499415423	3.63491005893279	2.25438469328791	2.71482801570153	3.80686818644675	4.04676082253371	7.8039362577339	5.55603160469903	5.29070974311833	4.12107655721177	4.71881167930263	13.4665690061101	5.14207184831378	7.38323949596489	3.81010927695243	3.76487967942267	3.4933146890765	6.28790099993966	6.47805169369674	5.61220996297656	3.36110642653781	4.1740019994662	5.05046605300903	4.30823583374726	4.14674309825706	7.12417067786422	3.77907260837649	3.28825717431671	6.71688169299168	5.4957928775372	2.82149783714635	3.05662769623286	3.62271320427539	1.89084582968644	2.54980476379281	6.5754778135779	5.68901949453539	4.58203278558865	3.54493424054492	4.85011419332001	2.42071115657355	4.80292708930613	3.43324858739963	3.60199692783833	2.87215440096073	2.02567121435034	6.20366375355708	3.97221550365446	3.28001615161577	7.79419738420161	3.71652239112922	6.82969356609943	4.35874874040298	5.13492879669887	4.05093619612269	3.36212597311658	5.0034009635614	5.26147509305361	10.9471176554645	2.63834610837201	2.65308373900139	5.51387278423707	3.46033915653938	3.47535569469095	4.15369023947368	3.80720242756181	3.69620403884041	4.99936442380916	4.65188428537002	3.36076405587993	5.3062824472001	2.86076735387042	3.31812427798634	6.61020351960196	4.63600115410807	3.83235781664647	4.82894118088221	3.85066709548785	3.968586860518	5.88558661871309	3.29240811710374	3.89493186097542	4.86569503297188	4.58605516094342	5.27026471933021	6.76400174919134	4.04266589725186	3.8935678464321	6.1412764205872	3.95375124702942	4.37068093172755	4.4522890947096	2.31329161855876	5.1643010107486	4.38763945665045	10.5035026252137	4.93202229230735	2.42841293924598	3.99609569548446	2.85937310483411	3.4033383764088	1.85495568845018	4.50932883869954	4.60997883382383	6.7826945743512	3.95979088381067	4.65758531825487	4.65035847688438	2.23486917532925	3.98433415085311	3.69541914418919	2.56707679025646	7.53054943468188	7.10241970103038	6.88370369018754	11.1237030291762	3.75140020589237	10.4159874344799	5.22768083921256	5.24900477743015	7.87327365039781	3.24014144400306	3.55762456811589	7.11953805731928	7.53033332937834	3.76771287573074	3.0389084207695	4.42426494656782	3.71549108909302	3.17681253729956	3.46846832726875	5.50197852693175	4.3054495909798	5.81654050896766	3.25699645948944	4.17104609131782	8.05545231079296	6.67998424465035	7.86466867380643	2.81817697326077	4.51142508277304	4.0414573272452	2.94323610065835	2.06214435496248	2.12630860852845	1.77292409939845	1.68428763903188	3.14498870398317	2.61812765286869	2.59345959067144	2.53651274297566	5.55713563477313	1.7641404838218	6.27538792178222	5.19570202820881	2.97466647711177	4.58781634127739	6.31343695079921	2.13029037392038	2.87630771852356	3.82851863609739	4.70943582275578	4.36471431601843	5.51072019153477	6.69910648494815	3.44652479230948	7.87465348384928	3.90022124549678	3.25664067196524	6.84285297499996	5.64541314571804	3.55302258047936	10.0462295109281	4.03486825932558	3.18151252344789	3.84836367450458	5.33743471334696	6.23724053630628	3.84858988742574	4.67918153909645	13.2136016068387	3.17582747153545	4.43299438940981	4.87162458321921	3.80402476497481	4.68541687864344	3.35205424963291	4.04958529018027	7.95198901109847	4.36329754514727	4.46078133797257	3.91398566573522	3.41119269887289	3.66786167067648	6.05583091285145	5.66111650899451	3.16327894595587	12.0786705501557	4.97799048012393	6.15882865489017	6.12614581823837	6.7533180225552	4.36981177704165	7.35138561397084	2.98981682487261	4.12246152885394	4.37828707174431	5.54250985412334	4.74387308302928	5.87292520801757	4.35136667690616	4.51835386187843	2.8918111213205	9.52632118712622	4.95367395645964	10.33402042152	5.63306925504724	4.28740273106104	3.97358796860026	3.62575967975635	3.90795784549846	3.3138890908021	2.8359832131956	4.40313891597923	3.45376547969566	5.6381394949565	4.20058221471884	6.70737547454271	3.89148461273109	10.9784214332344	4.34305028149747	4.49672821524466	3.95573028288235	4.39943209096955	6.81590962786328	4.5028564592392	4.71235987749141	5.01163130685743	3.95777147151715	5.03764743642537	5.2217976597566	5.63130260153189	4.36399019949754	5.275173862	7.72181048637706	4.23620824351959	7.34327497155703	3.68925010122375	3.18802192032279	5.83993840768385	3.25263831083469	4.54721897709939	6.99745736498862	3.97778999730205	5.77032027906406	4.94261598415977	4.15348119049744	2.42705451087409	7.31755067144257	4.90321598372285	4.95059584048555	3.79436591816712	9.4218726814299	4.70804143855719	3.19934693011656	3.78554081497948	4.70284090957988	7.42203567575354	5.7987639016508	4.2677495465807	4.52906963362627	2.79426693569421	6.10452665818246	5.71306417087657	6.20781215457859	3.81809886336039	6.16317353514739	8.64926712008903	4.99768900565874	2.68047751732385	4.17787284369524	5.68733295930653	5.29126823262228	3.60964500091219	4.10260511204804	4.76373325581778	6.69066665747567	4.36767521629233	3.72290650726459	5.90247053450493	4.49663213938782	4.00218180686012	8.49670845190612	5.19666979152971	6.87422137548273	6.21781768356039	3.07329126464052	5.62241006299077	6.74190283185298	1.43942358841033	3.28114290899857	1.68771718002939	5.67842438981281	4.9453377824875	3.04951903742855	4.76113319148884	3.96691696340408	6.11668214769521	5.29249604986663	3.70385620539235	12.2756957927091	10.8075335270369	4.32001898150002	3.53557764930181	7.63018986472196	4.95180128810028	4.04824048886569	4.81475588365575	5.62964500196251	6.72976787718423	3.81679962482827	10.7539119544878	9.49451055073427	4.48709162380989	3.44628252210751	3.81428381871066	4.62356896836135	11.8206866934586	3.10549027242502	5.21510391628225	4.92728925508665	9.51072780921186	5.03180697358676	4.50651023674403	5.45081077357668	1.37510001744959	4.32641617061667	2.19937091861924	1.8144738083761	4.38718546648903	6.11053441434725	5.94248635110409	4.9835239811323	4.66263684480865	3.51851849021935	7.97048206950449	4.24390576021705	8.8068550594583	4.24308044628253	6.56917789426992	4.29139373357503	4.21603229855774	4.45236042772972	8.22246350731196	4.79038256683548	2.95939255606496	4.71288362544435	4.88115509699326	4.24952725742739	3.71545274945684	5.29982716993119	4.96047732902882	5.00842540321705	2.99031362409387	4.48278652045402	5.26160736084813	7.00762816528894	4.52621715562199	4.4026901783469	4.58763187636498	9.88889720093491	4.31543730567999	5.40961494315511	5.3393579673643	7.91995743721697	3.81963051499763	5.57344116578952	4.79811559391392	5.63864360916125	7.12728466670001	3.91768125057622	5.886621550676	4.44294311910232	3.67803835653279	2.24532209463219	3.55154168330316	4.79054458533683	6.61080842883752	4.27773668195925	3.83414201668632	3.80965475001284	6.11024702706494	3.68275619015023	3.57025862549083	1.31934153533312	11.5301696171973	8.30933645664525	4.94065784928113	3.30538408410445	4.6166525572419	4.05344108012836	3.84686089630701	5.60484724464628	4.09124202088104	8.3346995829552	3.24811306657717	11.6640825610461	5.93813018574081	5.35567119585118	8.62322424582755	4.24937945226655	2.86365660578436	3.71966851497966	6.45737739560438	2.90794400836988	3.77507770038957	5.80960392906407	3.6441180507588	4.66642558930505	3.36641898840761	3.07041143771656	4.30977991141447	4.04569774976606	3.66136041407093	4.6564296308628	4.32619257590233	3.48862791564505	16.6188872419054	3.08363699829806	2.971115133089	5.85669547058534	3.75826132223429	3.31945806622023	3.07869014449362	3.49241809455905	1.81575071539831	4.83942872794022	4.94793049233279	8.69978870245758	5.61061459902945	9.13122813243877	2.62562424737379	8.71311356856446	8.19734820504369	2.9388620142367	10.4823213502114	1.46546666861739	4.33144513497298	5.34773402528727	4.7655361804587	3.81097866985556	6.66507050874388	5.57708499674267	4.02875678682316	3.83345396725833	4.66825856506202	3.55971737132763	4.12607525174491	6.48077330056962	3.81033212641993	8.23481796203093	4.06930378928742	4.06312766128918	5.43881785354534	3.62720401378594	2.72308713191093	2.55389278184314	5.40179659570259	4.76775993556177	5.34439702666105	2.77794744972216	3.88796357912925	3.40582660559332	4.23172668230045	3.14945944090512	4.29729142651033	7.28354502169141	8.16521125093198	2.75363233359184	6.83760610285347	3.86115723195004	5.50064371744061	4.05817923247378	4.06222913981581	7.11330847699063	4.7818997271391	10.3076404434035	3.93526019027472	4.17789188001991	3.88441176218373	4.10043560269114	4.29882950511156	10.6742248071619	3.59295403181046	11.480469777163	4.09858998217444	5.63950872232143	4.02017374712216	3.96959515784236	4.9153083764188	4.94299701768606	3.48717312288921	4.49332094387487	3.8214109989145	3.78279205687998	5.96767714492723	4.64767325016541	4.8980734955992	4.1505713226476	4.96703626032827	4.39626523080662	4.55751015660298	4.14636696947005	4.25969161485164	3.20871772867053	9.28665095334126	3.76616841279027	4.55810017157823	6.29151198827321	7.18519777902621	5.24508894805679	5.21726063600551	5.89674024705911	6.38160963655503	4.11354498968707	1.0987533278597	1.00669687746578	1.02259505116318	1.03053023160393	3.09934494940799	4.14111029030012	5.72406089225846	5.33901875657042	3.90920926470632	3.68844209506483	5.27228753366141	4.30997517260371	6.22530149982142	2.91632023095299	5.77091973718602	4.69247395931647	3.91535990013467	4.6939413494408	1.37912064778974	7.74576870591171	4.62767442702958	5.09988020128562	4.04756108246044	6.99314541479259	6.86628968344926	3.46406656375929	2.73109222022013	2.48830002275423	4.69239793720969	6.04270340661316	3.35805324765976	3.90779854711716	2.4549141713367	4.39508716565736	2.96586151926401	2.5921735267801	4.17202955852633	9.63158138449134	5.22756058999074	2.77230751178514	3.23851723848296	3.92698595188383	6.40422346312976	4.68603175647555	5.48900422077005	4.57954026845638	3.24594041145731	2.32491643566726	4.09140861409872	1.27334471008372	7.92603571272521	4.54727282921008	4.16994543401087	3.74562888358999	3.28558907835191	3.70992941276798	4.3938055538542	3.98527930673144	2.85264147473327	6.24636061230244	6.64638020778431	4.94579226729853	3.62338316744678	3.80395254472093	3.59364326896678	4.00417958917697	3.68061516791503	5.80455311352279	3.79143462267467	3.92126695400882	2.86185590335371	1.50508164242425	3.74913343083668	1.53703093720998	5.62830532243162	3.72191194672213	5.08716693872579	6.42052219848021	2.95682539712507	3.46696760173515	3.83834932683707	4.06216861334904	3.28507843796468	5.00887898548385	4.91122575774578	3.33676163842671	4.87355390223169	7.72591648841949	7.05428727280737	4.71325301090708	8.23567832078433	4.14099204291024	3.64168341279308	4.59074454903276	3.50158873931684	3.94821688216723	5.0886185550667	4.62508582837155	4.55848575495609	5.33441621298338	3.31324785047978	3.70783337866305	4.06681606076345	7.90912912859032	3.42230774811651	4.22204192610872	9.08624607604361	2.14046913701074	4.66302928487155	3.04444124745493	3.89984777746352	4.85947146505823	5.26389085019276	3.58363223925879	4.00507503051897	5.34201047089761	5.18351084502299	4.1641548302323	3.13857251093646	4.14943165132392	3.37811529308819	4.00755623088566	2.30522072832062	3.95048423762715	4.89472459290834	4.2796046854925	8.42985843407543	3.34135692140222	7.2522274694032	10.5714211773561	4.08857621097442	3.35637712756026	4.39838151659067	4.60568254874997	6.6922336824847	6.45955888637966	4.44965065134241	4.35431404900739	4.18600504242229	3.55183560298613	4.13604863751085	4.03010101971289	11.7136296842942	4.51743727412058	5.63772729415947	3.75990092633952	7.01038244339943	3.72486567016642	4.21119779836954	5.23737338582231	7.32418094339783	5.45021552288271	3.33666667138557	4.78674815746277	2.5120785237592	3.62002209515555	3.30011871505604	6.98338256861761	4.84776165832071	5.20268211509677	7.7993764754675	5.47470513390879	5.09299872007103	4.1123583029654	4.42932199278162	6.63651489434362	3.3038061102755	5.50630880636992	4.41234171359609	10.0441573871984	4.94403672598027	4.40192455192845	4.45920258409959	3.29406697354065	2.79111638503926	2.9171093837752	3.12815928368259	3.73080817330236	5.90431533331915	4.82774577826981	5.04763634057672	6.65423642374216	3.62155969233265	3.68085169078913	6.40607367889526	5.14868467123499	5.43257727985895	4.11043707117525	4.43730190437447	7.88977584195956	5.40816762330753	4.96486320577297	13.3573943259375	5.06485848487913	3.24288950647261	6.58025443960437	6.43289157599068	3.317368005321	5.06031413107403	4.67408980944342	4.43068376466277	5.38580845875358	6.41804926261549	6.13100600488662	7.02851432142179	3.88711246431318	6.25748451565832	6.29330421703126	2.96869552827514	3.26909454345168	4.43151039504358	3.71207990301803	4.62284289323916	3.13748795895821	4.88677559428515	5.19823351059497	8.05339731598231	7.27759827469299	3.44411613086932	3.1314429801102	7.82272889677746	3.53917097508211	4.81273562010163	3.34144819654166	4.05885483130833	7.41393237526015	8.88036578646759	4.44708933929137	3.31751548506422	8.82973057729861	4.1644615921212	4.32305321007638	3.43402814305222	4.35965455046389	2.79999691199488	3.96294842591804	4.44025211057203	3.44807452354101	4.58661556476591	1.38332773096911	5.49607556426375	4.28235952085276	4.40955629766825	10.4944362361489	4.96546604412093	4.56561331227063	3.44989755785416	4.4806574762207	5.90390404939822	4.44232578908957	3.89793357598427	4.96664599623832	7.3404850174643	3.82719215154868	5.64285275271313	3.464201189409	6.36683958698237	8.07051516040045	4.14890139608696	3.52360703021688	7.97067681381537	4.6261990256253	6.98878076513417	4.03398397314787	4.39950955849856	4.20171378067562	5.12571898469998
T4:,10,min,after,growth,lag	5.04177944449218	3.30304012453559	4.41259897927448	3.5612191323693	3.68384428265753	3.95867194654594	3.50409045840164	3.51960085804397	2.89722129486572	2.78231281611031	4.38217357488084	2.39608811490514	3.08068200137004	5.6501290652457	9.00321727190303	3.47596729865313	7.02323822341592	4.55815146052816	23.6604839541623	4.47726211484176	4.55100132775327	10.054356203778	4.35457510814652	6.59217125687003	4.63734171431653	3.98561470295261	6.66694074435997	7.42509179398138	3.11155028396031	3.31195671736331	3.09548540901478	4.02762407302666	4.26193300059589	5.409136802215	3.60918301482854	3.02781101732617	14.4570355411293	5.16218757308791	3.97215139644977	3.3204929492075	3.95798895136591	3.75069282062254	6.3861499799773	11.4544325062824	5.88888083311701	4.26489408614431	5.12441508734289	2.49756871339388	3.39692955141345	2.77977492489388	3.78970010834065	3.36102918361853	3.30899186669763	3.00322102517384	3.16234376069811	5.65129148871619	3.84973156561243	5.7240569218325	4.36178137849265	4.7045754428108	3.623770022622	8.82246690700935	11.7002318749863	3.73695003919394	3.82410644027027	3.12935548915043	2.50387584038156	3.31326193831336	4.16931956600849	3.07578376725354	6.53208820495186	4.31607231996682	4.04568773609704	3.56020273100239	4.50392038749119	5.45200982879967	5.37950491176517	4.60119993237087	6.26537889236312	4.23095368029333	3.26836092093516	3.34604445297782	3.74494838971065	4.09493372076724	6.31239270412286	4.67052273856473	1.60141937131203	2.67079047306024	4.28644873116651	4.02435216898044	4.46194869868609	4.51146656273269	2.77984529691948	4.52578443704952	3.47224932151096	4.0138380539805	2.99870496545686	6.91990043859637	4.60312570220448	2.86358653593123	3.52683637955622	4.17693693449772	3.76608040675428	3.03564042818064	3.45636345311326	2.9592894054411	4.3670157537275	4.28275852346364	2.84016838144426	3.34972816024001	3.40670769945974	3.5887777136539	4.44043425223909	2.89093426077301	6.54509945469238	3.70556357190821	3.69570933373359	3.13504582127976	2.71831442118227	2.64553673704033	2.76254445974793	3.34365514488116	4.26984085076193	10.0422407241418	4.50753357113103	3.55277995067802	4.09428846811521	3.70778129103925	3.78032745363643	3.73068504208999	5.81542957540461	4.052637727716	4.94075758364835	4.05520072970839	3.47389419194904	4.04123724213623	4.07842592323762	5.09149530774208	4.2169817410061	2.45978796880071	0.0	3.07625382947159	4.08724614048112	4.48112055754643	3.62390979100532	4.1240849045262	3.66710128951989	4.30270796156851	3.00859275211131	3.4802057262592	8.8941422250358	2.44515364913531	3.86125127095087	1.32327462073016	4.64488089343676	2.88436735457637	2.9081605740868	1.2559892162035	3.3689965084039	3.82756848676995	6.80214305371417	3.50974807793776	3.40510815990815	3.30220836643078	3.6262170229703	1.43998906544041	4.47494431897337	4.43768156420649	3.52610544943441	3.73030440743978	3.67318326585372	4.41682491039396	3.07239418273248	5.23179114142624	5.28796074190927	3.04837773955528	3.80901978821664	3.18281597053733	3.88262507277702	4.06482676873279	3.86072365791597	8.6512313072016	4.2653193073876	2.79092740885302	3.94160330826913	3.29236531124054	5.22687588821088	7.28482828076581	7.29843930185996	6.14255581385449	4.76523810686907	4.14288977856112	3.70497292975955	3.67950122025495	3.82615822942943	3.19842621150833	3.36697923016708	4.04287415159061	5.08422101838502	3.78260565503504	5.03279947946026	3.97880228741878	3.7784203822965	4.34868202930685	3.34651174400632	3.41990758086674	3.00701618291903	3.93634708176907	8.54213377247891	4.84260581411513	4.44891386524572	5.93589466365531	4.2958238051845	3.83598526395034	2.91554103566557	4.35160030284594	3.96490117248828	3.19259838503577	3.49150603480645	3.80254019054388	6.88037226867431	6.69671726038462	4.1330170393599	3.68388315179919	5.69474718113382	5.61566004426885	4.54570672320835	6.55543436264503	4.6142817975554	3.73391598691998	2.79366262719705	4.21480247789837	4.14863771268567	4.9621616057861	5.82771218246598	9.043075496491	3.09907903060719	3.35781625998052	2.38705927460403	2.90989219115236	4.32342804396065	5.07393881099729	5.23047004413492	3.9322870050262	3.28783151226737	5.29095196823413	3.84849219082211	4.69661869760877	5.6306282990981	3.52320410020518	3.82458701635973	4.04615585252972	3.40218692449163	3.51554853457862	3.2729622470595	2.42834378081336	3.68212171601081	4.98951561190454	3.81125685372709	4.3234205368338	5.35614293669719	7.98347178082224	5.68725578502535	5.72826315344985	3.71331852027557	3.70127760537918	4.57033279210645	3.33391685588466	4.45231613140166	5.40351916844503	4.73636690878035	4.51204627332754	5.32342305549122	4.94590961084761	2.72208072678627	3.38539667556334	8.3278190864935	3.27312581699091	4.10959844348025	4.01280241879524	2.5749443756535	1.96476538759496	7.90911228408545	5.68780821116096	2.84652944742972	3.91526060917082	1.99814446455707	3.20647893370035	4.10943179688033	3.34900207868361	3.32284600357357	6.15100572426314	4.58419170607168	3.89192673896513	4.15593163363732	1.93091028099247	3.10249380073714	1.8841382266097	5.19750081110185	3.32693842445384	4.68071222804981	3.63465252743877	3.59086305838671	2.88374826402222	3.30067015280146	5.88976783742135	4.70402156580884	4.58062824744451	3.49254476399342	3.34154192844459	3.44286164103697	3.32329566034009	2.62648443481287	2.39792134983257	3.87327430866482	3.52628088577671	2.72100033680966	3.36707525101225	4.80419234436113	6.52803389147109	3.67019957108331	3.72599037712178	2.58481525826895	2.60435794400434	4.33045182297364	3.18279961272701	3.00155750733253	6.38995896070443	4.13244688200878	4.71850497292906	2.95549981122674	4.94939384406371	3.53332796416174	5.44834908652561	2.79313305041312	6.07078589389246	4.69010681653912	7.26694417179041	3.87831499306814	5.67319019985992	2.7840699076868	3.49875095675514	3.15524679682356	3.5366405250638	3.22062293001752	5.31224440701035	3.53478010047902	3.16988520289423	3.74720095159147	6.5826878870643	3.55232044662529	4.36867869142876	4.54568575807058	4.39933693623642	6.13218436640274	7.71092650670564	4.86651589025325	3.72436759502757	4.83590787590471	5.79645623804563	3.19167030057837	3.50717612614811	4.36116826378003	3.22164827950269	3.01520770269973	3.86274506602495	3.53251230768654	4.61825747102179	3.74442310804126	6.26722948049052	5.18471953974835	6.35528764546978	4.16172994129324	3.94415629575486	4.31450193122339	2.68463034102627	5.74501381095273	3.59885496811514	3.12929659789585	4.8305833049627	6.24557598576663	3.95551905325561	3.3416039599356	3.37000406241497	4.15618797823808	3.69592829319808	3.23842421060175	3.96419860000579	2.69725026105117	3.18027116321	3.58988807953315	3.4373221791737	3.63877287489852	3.82778241950224	2.43656336118489	7.44358522082572	3.62179962235894	6.24549280618031	5.50523931253464	4.45408703049527	3.10726815252992	4.11798241831446	2.87060631676869	3.0878132427325	5.13276057481685	3.46747275389117	2.85926375949257	4.77958814818947	2.77743682967931	8.08643912055898	4.87869053720744	3.57608369988703	5.37273756295279	3.66386431014852	3.47872031275726	3.86156313902973	4.56819550957145	4.44877377888082	2.64405376567524	3.23119153186314	4.04348622841137	2.78336286168519	2.74856479395254	3.53352148269926	3.40134003526637	6.00819177658925	6.2326688058486	3.23911059361624	4.59401063847819	5.83832605965954	2.02188803675424	5.06031036661953	13.1566635259906	5.22272560636948	4.48136989059653	2.88808736959168	3.57382041524909	3.26744283292333	4.3893699439566	19.0547037524543	4.45626693574524	4.2884112970832	4.42998186792585	4.35300952757577	4.89928132475406	4.52438899634073	5.81949644391125	3.34688635248814	4.28219056721742	3.03462519814384	6.2392215276284	4.83978075064115	3.81914778518951	4.26047458830607	3.11181688996182	3.39477970777845	3.79584027265291	3.04317154402096	3.48461911349894	4.96287886204416	5.96117451859931	4.96594385054215	4.11013412433786	3.00811092704058	4.40839174134808	7.75567232933506	5.99915527244779	3.61858254410252	4.72985573569234	3.30600438030853	4.30466311948181	4.0791349204879	4.15861952790387	4.44533734776814	4.28241966099604	6.60657237352095	5.38558148761714	3.42020630215033	3.74367944170092	2.97374670440166	3.98856565861393	3.59405565933297	6.22009265939379	3.78117253218749	4.76468314944651	3.74255746523288	3.14947267262535	3.30708646319127	3.99381595687145	4.99242294930453	4.0833986313713	1.29178655429557	5.20839489718674	5.01540046889189	2.6903893279189	7.90873007335562	5.9499018467357	4.66608502887093	4.76855381652129	3.9815663484277	3.95805405352135	3.80957740225331	5.32590224908127	1.28318401857015	4.73380833694553	6.49346993256357	4.96366835806008	4.80144553416917	3.90594344917488	3.35882487257636	3.29556340775377	4.45080701818687	2.94112159647651	3.09016145345338	3.86861376727052	3.05359716263612	2.54540661845651	6.49284961432197	3.63643408474628	3.26204386897332	3.53293978830892	4.03966319900381	5.51409112971005	4.20535905069043	2.93777426669212	3.28676069012611	9.59955745945647	4.27330613098013	4.97165216560961	3.55690675074078	3.82039915133762	2.55617603319589	4.73383360059038	3.51921821939653	3.85278610701198	3.76962407361862	3.91214344065012	5.97304050650956	3.90690194941259	4.4707459083458	4.67245924629051	5.29295207455491	9.04405257475917	2.92746095837312	3.70871788220827	3.61806808327929	3.80339723764859	3.35028460598506	4.19319596099442	2.36310379789867	1.70371213184757	2.67869324220304	3.27135417853818	3.11578715631637	2.87352017067804	2.2998069583909	2.98084155401521	3.87579660322973	4.05100086980183	3.56868871823631	3.30586794555599	4.16213552756132	4.14593925849064	4.20712395277394	4.5634543792117	3.31493998027116	3.16694632285213	2.82162517851805	7.14984100580471	5.31255356932493	1.59299685818538	3.68245623445326	3.38064670063662	5.52579271602313	3.47223408845521	3.81959733003373	3.68974986951623	2.46415049872965	4.09660215146156	4.53979801960396	3.49329759646587	3.21643727574677	4.08150201442892	3.74381475830608	3.40212183601324	3.86994300188656	3.492454723166	3.45554910509723	3.63212610021576	5.00650465353146	4.60189632363462	2.92481931367458	4.53637822016182	2.77358887679861	5.39035268719369	4.16117979924322	5.3188044025902	4.99235169826561	5.50303050968923	5.73540507716948	11.3498236873013	4.17193042725696	3.81564955929512	4.75646663735986	3.79566833479228	4.0116287810625	3.64680894796937	4.09526453930988	5.20185679248954	2.54463714322283	6.10357968812367	3.90635253690503	7.73227916785977	2.8620939928143	2.95071916810578	3.58751067180312	3.98593663955755	3.25754571306172	3.67191002226622	2.73273734875296	3.17272625697371	1.5070287106977	3.8748500164137	4.38403976450791	2.73823822998825	3.76899944060482	3.71531954792511	3.74375012334464	8.84857319651812	2.8360186846546	2.20817715723083	4.25133186003992	3.56551199165672	2.98052917440521	4.86754456162822	2.2003322455806	3.83634983106839	3.96684369362826	2.56146198466328	3.4040403486025	4.58117070079442	2.81701223324987	9.48586249885641	4.49517974817451	4.46882494760844	7.53767436643272	3.00976218516861	4.65521310961798	2.34751985675627	4.97137732718889	4.64081124749816	3.60519406228955	3.805404125412	3.01597921476877	3.269986618946	3.68122209611224	3.64921764896006	4.59375651517425	3.82206882871234	2.58764926619455	4.56957557537045	5.8809203849558	3.34815900742526	4.70073196244092	3.63525330574477	3.95095404861272	2.95552347457608	2.69176282597849	4.12590772397792	4.1898363855556	6.66809588061105	9.04535131684458	4.16909780985085	3.06465839889617	4.05636911962036	2.11585051600499	4.42498172794552	2.81570198017629	4.33905862142735	4.17001349910147	3.15358409737943	2.83059159792894	3.19852795044508	3.34164036392584	5.66637701275598	4.17009345288144	3.26394872033041	2.80013053928455	3.99100036255551	3.09255052237772	6.89283107545185	4.47917400479033	6.16893532060627	3.13470110437128	3.57408303369455	3.96674751322327	3.03877600690347	4.98160712316232	4.08646957985145	3.57809387345446	4.94354829454287	3.64649677647714	3.30843765863569	3.65885117516155	4.16717084665125	4.25244134986345	5.67680576723218	5.88953973051312	4.62289382539157	4.14226904221376	4.87608595314857	3.36332004844942	3.89700450608739	6.62164017287053	5.90904679924656	5.63234041769609	2.28190780153505	4.39580641226806	3.79604646425802	2.72401317136223	3.30757198114025	3.78030977564385	3.30529488133269	5.89427374407213	5.93154305956125	3.04140704500545	3.37757307376307	4.40504046869019	5.1546011033211	4.07718885054255	4.30117344482225	4.82723264911727	11.0281095410879	3.42495972138535	5.52331661682572	3.84790429411788	4.62216035445886	5.78637433725771	7.11778800051656	5.96015148655679	3.2492696705066	3.00567309876224	3.71883057797921	6.4530734585966	3.69391398601922	5.42079005094659	2.57391409753399	3.96688479815297	3.97364552982174	3.06192980844439	2.68586201364747	3.26930405539405	3.55934316945123	5.29316377746669	4.59086613854205	6.16323325064683	2.87512122489629	5.6734389115792	3.67773373698233	4.85977174017717	4.2603364007608	4.30765641970362	3.81414433654162	5.1316232980312	8.74431517189844	4.37057444428774	3.13201277931182	3.26276805268799	3.99708406540501	4.81085749364369	1.80157108537345	4.03671335920532	2.66594985927614	8.33958441023487	3.14799671420626	3.54456194059526	3.25241408625377	4.49080107890891	4.13879403023413	4.27791957430693	5.08929740839134	5.72642256933312	3.86399594779259	2.92545834731709	5.49939334632644	3.40737882568082	5.51146640787409	3.52044423412219	7.89701609203022	3.53268159624275	10.4190438854829	2.98912956928742	2.67734375939086	2.34893946187728	3.61249172720551	4.93513051019606	2.71960376719907	5.05175000375054	3.82877574858553	2.32979228942047	5.89859313988304	2.64563773649633	3.04007271863917	2.98806156885082	3.60866768879668	2.67482075719715	3.37094235517794	6.67986563818528	4.85238906502058	3.50721185908556	7.00225850479685	3.78817467238952	6.58857102652425	3.96858655758173	4.53219821799177	4.64974865314444	11.5138783263841	6.02061328092116	2.96158146583163	4.50582224459087	2.27123598477073	4.62035612480725	7.35950745945984	9.65352789960888	5.06248141557967	3.01959187052262	3.37508927668108	4.9308820990314	4.78708748299761	3.74233519438019	13.2407352304185	7.86688454131239	10.7077114930199	3.35268961420744	4.08538412707243	7.90853267990976	2.85533654013801	2.72537057360373	3.8086243246849	3.51369336851371	3.59340616259558	3.65124313330195	3.11656056624849	3.57847676426191	3.64965728336548	3.1930363914418	2.17702657224114	10.2166705409563	4.20666127718101	5.17338472558212	3.6998622122078	4.13137519034338	12.7181553084141	4.61918251977629	5.41818518915891	3.28049854619105	2.90905305060443	10.1908601236843	4.45208825880754	6.01187821871497	5.92912019799819	3.65653146906322	5.61549085081285	3.03989276604785	4.36511785387013	7.05750881159357	4.04923373301386	7.83039729676978	6.20116805762788	6.21409713620098	4.15301408443494	4.46633084967771	4.47203462070531	9.44189021809857	5.74376705099385	3.47285432084464	5.54507947591219	3.58211735027765	12.1968072939067	7.2032153701883	6.827472511499	15.4092827790484	3.09768708867808	4.14942009280997	2.04898262308574	4.82044930497971	2.77391834692736	4.01101804456117	2.63961989263542	4.12633432178288	3.77074882386874	2.9267305899249	4.89281721601317	4.74225126644625	2.26466384119806	4.43908969974217	3.59555793889203	3.59507405023238	3.78089895015835	1.6080615220864	4.59428210767273	3.63613739124278	4.73835683135762	5.91513481540327	4.86910997277234	4.83372762841985	4.05582690094715	5.27375275695107	9.20349255038581	4.04717069358682	5.06549603476522	4.47802767253677	3.2743709585927	4.24160225190761	4.31446030389749	3.88568206772411	4.2103164862465	5.95651748496771	4.8813524234895	4.2146273078418	5.56684984716887	3.5530212720585	4.33944006222155	4.23968503375919	7.23319441286606	4.92776072582021	4.87421166413086	7.44769525961911	6.8133237418116	4.7581630030563	4.90238397202764	5.43263663472167	5.52336615046172	5.019204764719	2.98008021776922	3.69874978142811	3.13221072732094	4.02887136386029	5.3459567916422	3.38680526051736	3.28724024189729	4.26136823318845	5.56350336003474	4.31107586299064	3.61911692308741	9.34305667931096	4.77061488001221	10.7419121396059	3.36250501379511	4.29630699134885	5.52019063845187	4.72394196734024	4.51228421357606	6.7798472267493	7.90496534878168	5.42809837924097	5.23322146100553	6.51692997048396	9.28967292377845	2.06836130821443	3.57266050565264	3.82689941248709	4.08103802326624	2.92434578369836	4.38562603583234	7.29783892099356	3.41034687155115	2.69179803386764	3.1417558165729	4.14438285650195	3.80177486958717	3.65767184629105	3.3103872721815	3.94378263718857	3.20555151796567	4.03883765861753	6.19093579600081	4.09618163681751	4.2662010907077	4.68614212222558	6.80334185646547	17.4180234863441	5.6450260073863	4.12092072954648	5.96418006562275	5.44162821405229	11.0338958827111	4.36069030433377	3.79242884427471	4.47176699228758	4.83007285741833	5.01969390039259	4.9743134723864	6.25512988523412	7.16922035985828	4.55065914393941	3.77599388854175	4.75517068003866	5.78987796015834	5.35177905381014	1.23794430550273	1.95589560508263	4.26288615645614	10.9926809343247	4.47189793815048	5.21789332322362	6.25347071855106	2.99666098012627	3.48337982215047	5.05898964325755	8.85910165933513	2.91579467098246	3.97715522843802	1.74136990693741	3.32356492617422	1.91053062954192	8.8904938012303	4.31059043376952	9.26928107151851	5.9514747499423	5.35672233656491	6.40566138143759	5.60477766651265	3.6400511924036	5.3300960563744	5.75217126126701	5.92780926846418	6.47091464570688	2.2541318051223	4.74073253413931	6.16315229703672	3.08778937774615	5.9249755698597	4.8219584073085	6.57714893685735	4.12269970637942	5.58013050683208	4.38331965002959	5.20388069498453	4.42345399613353	3.42444970393682	3.63304029533487	3.97069659276295	6.39893190697103	2.68290766233419	5.43797805953995	5.309251857733	6.46036759163001	4.48292296225021	4.53134007507736	3.7700212696829	4.55522052347504	3.48432403160068	3.50571139937806	5.57315942739175	5.07787999896557	3.53175222951066	2.78603517779072	1.55658443596259	10.0372463597747	11.192942303689	13.1131621942631	5.78691705668348	6.20450113546887	3.75314354311437	4.28296341958946	3.29615130860094	3.78838140068001	3.22784638711919	2.41727274287515	4.20004498057979	7.40861624758291	4.05607317456472	4.90774543918184	3.48028429534252	10.8571553842101	3.55583701382482	3.6462807962704	4.53425899980565	3.60826189284414	3.57344505770658	3.25554913391298	3.55115840169972	8.89728383751016	7.27011469589709	4.37495224216554	5.41326769064194	16.559002255263	4.19910246475333	2.05443321850343	5.57217098181617	3.8038436068116	3.54438855878007	1.49249903705711	5.06613198429147	4.60553513943755	5.30277400884257	3.46671657145595	4.55282164272436	2.97574359754308	3.39363412159165	3.71100779606398	2.446644284657	4.51713466540862	2.68048869963669	2.96161289617062	4.06241100201855	2.4867247246786	3.39565575086387	3.71211174347619	2.91971427286112	3.60845714168833	3.75460081138942	3.68853692994933	4.67420913532545	3.84643168946834	3.92503877581126	3.26221512463476	3.82019035213715	2.93871283821487	6.6366898669915	3.85333273446902	2.89566811582627	3.63724943196213	3.82631021336577	4.62262458850785	2.87098597977259	3.75729703076669	6.03261060965097	4.54371749070213	3.26203840592433	5.60210855057238	3.77373144174988	8.48330537943849	7.36752105207256	12.0972271398054	4.29965293912659	3.62363203812043	3.07025074142214	7.98310125551749	5.38798782645723	3.58381448234243	3.75904781041375	7.76468429875983	3.92161019194692	4.46300353574997	4.32456792781036	4.52765134484844	11.427632299158	4.62621110599668	4.36195558386944	7.54988147039835	9.06158175471247	4.72288484752674	4.00064930456064	4.48927116780547	4.59018477006337	3.93071402749539	10.4075594911063	3.09183721927246	6.51037326855693	5.53708132304662	11.7537038717371	10.4339552869331	3.4360203534607	2.61568871229532	3.59604799877589	2.80035084402687	3.19712203919361	5.37134060529181	3.09364427730101	6.27579124617098	6.3756040639677	5.01041682567101	10.0389036612346	6.66347795843443	5.90771053762228	5.13540383460522	5.06654048794074	4.94743061290319	2.38077859375191	4.43622362823484	3.51041285394352	4.10819478525115	3.84935318084745	5.29033208418075	3.11092183401577	4.42545812145415	2.99045720186692	3.14797013642437	3.43744834891142	5.2781649972585	4.99415999188581	3.41730615640636	3.78889221747883	3.2800845352183	2.18046414072375	4.32777739677114	5.31039024689402	3.91360274305788	5.9239157194832	3.57393497272427	3.43569234175639	4.06305846470041	5.35313569016915	1.90776206807293	15.0918980135025	5.97430225511612	4.86440887348092	3.54567599766056	8.2646202984215	5.57794156914512	3.22475534571364	3.32153097071638	5.48864678118685	2.08166928830958	2.86681294602799	3.38350352414472	4.70406254544287	3.91063595669077	5.45571898694947	4.60352241142656	3.7259823342548	3.47808456577078	10.6156746980875	9.7050219932487	5.41024984358099	4.58026947470949	3.94357796951291	6.61142746822124	3.70954719503121	5.18139819576058	4.80744030508785	4.14490088015339	4.26064121229047	5.0664145329516	10.3446704846355	4.35768386019779	5.57064427647145	4.5063004214104	3.05098016669883	10.6115434035265	3.49299409162118	3.68154088457889	3.19708432920695	4.11716437382821	3.48188916026422	4.03221370033113	2.75751550344758	4.76134335552564	4.77416621664097	2.51529720842028	2.98820006881588	4.38741566603633	3.57675460222873	3.32621953076309	6.09316493153313	3.08807596847419	3.19078296334654	4.55837064173426	3.34743354030336	4.1788944219485	5.54835971673687	4.60676399371506	3.09492871286021	5.03429601270861	3.66572103471746	7.85135991163522	3.85029678911191	3.55663795241835	1.42345171970388	4.31330983142903	4.76237488873832	3.444837838545	9.33574096465111	7.96472588156042	3.29239598910186	4.10308117102321	4.5035803866459	6.77473114674525	13.8851234927421	4.13735095153319	2.13217112405109	7.72252629058524	4.25401535643166	3.45719645702716	3.53353184992684	8.62347525352155	10.9666197343545	4.42629394468688	4.3101122378327	5.26604723931542	4.20658727106141	5.95581344449859	3.62370672584645	2.21296454275058	3.77712320129295	8.15682711919985	5.26883857470904	3.71993027627956	3.75901909355504	5.51357777668433	4.94396263377222	4.30405780018167	2.97731846476313	6.81063747611789	5.78583679077275	3.29464364233487	3.25136713172602	5.51172449264511	9.44977125276967	5.88560757953068	6.61883722766012	14.4487406823126	5.69804764779719	5.31195023962971	5.87409224261424	6.28404043117565	5.82649167366681	7.27008469133088	15.9921195376851	6.62786260688562	7.40834512367892	6.22345053347229	3.71694497233569	10.1191909396114	3.89545020614573	4.5664872357382	5.29590442161455	7.4305023477673	5.81346035804867	6.89398010833427	5.90812266133911	7.12033432424152	5.40356015626359	5.63427419506009	6.70530956958199	4.82071697117591	4.69035105290396	5.06204196553619	4.71463402182201	7.73746893280881	5.47296256160373	4.34347759871579	4.32445987561133	5.57062202180975	6.98354330251752	5.07941978369299	7.38078882254143	7.63612245810659	7.28106832446095	5.59624359499478	14.0270510932191	6.366778913352	16.0270617010544	8.86395589674182	6.56479541415829	6.5864691217076	7.35349033198231	3.85031142289354	4.17345755698695	3.02666134737796	3.09940214676675	3.08373629538949	4.1646682927742	4.59638582247134	6.90254212824249	4.41082320133447	3.66661757549875	7.25949394584654	1.07017983903814	3.24047704217066	3.31589543748989	3.84832179300452	3.505166667671	2.98924743379569	0.0	3.24754925671338	2.94715455015345	2.80720871131585	3.49717366058744	3.89992187625772	3.5095358064549	1.89486622028269	3.71599026158853	5.43405303564254	4.89730073311114	7.67287438408677	7.35372239622075	7.06754514659415	1.40465008758497	3.74431096556485	4.61257607832155	4.45200175824736	4.32582436582009	3.36694167658005	5.32004537479421	4.76911220726817	2.28605555786494	2.088403344544	4.10509916063396	3.46147115389148	4.13861677187685	5.75107412831676	2.34387769607773	3.35167560913102	4.47990079771182	4.62338795467244	4.74843830781371	3.68796718095595	3.30518356159956	2.47593097648491	3.76620813096107	3.7006924455065	4.50636229485203	11.0748466724949	3.92305937297899	3.48560473644247	3.82723547034152	4.30298571036763	3.81822005787027	3.98803646190417	3.96680105989503	6.19773184880986	3.81673090482252	3.75511421029788	3.88457358757963	7.57164815817391	2.45504897454135	5.02841325589265	9.07423696474862	4.89726971598909	6.76717696791411	4.5059812093826	7.19146311764825	8.13611344687235	5.08410883682618	7.2114713575755	6.62606676770918	4.76308535282176	4.25861817693136	5.59584819561645	6.15056059152748	5.51303617201619	2.17298067017547	3.60119295787024	4.81223058225697	2.70071969179409	3.81240873675935	5.341213926442	4.32699763656882	3.21082629976608	5.07772430903314	6.81151628059405	4.20308666071283	4.37171416369691	2.39019462716203	3.07511913805827	2.59492215209794	3.57507967995715	6.13030370524538	4.71033401116554	3.68605023239286	2.41977085650391	4.01532859241018	1.15065643246282	1.8231936284173	3.82977721589586	4.231837824014	4.60327541500061	3.47883910781808	3.14127125979168	5.91708220388816	7.70492096072802	5.65178833590315	5.20534395048518	3.98973132334995	6.26234544493222	5.02724388865469	1.20584927722043	5.10626881233459	6.13915918060947	4.38349955932512	1.483666933755	4.02020814129786	4.88831980178042	4.48544286935544	4.49169803782156	5.23091900677985	5.01628871052807	4.25284035335086	2.86966603793222	4.54425958426724	3.15729925390581	4.89813491156408	2.25513434394408	6.86358850850577	4.87087613238288	6.40845895939371	2.78380142232585	5.97778986914364	3.4211414157564	3.16485633872284	4.17602623257139	4.81688616982327	2.05954161667192	4.99603811800141	5.8948605309032	3.64758888887906	4.2553342620592	8.88511075525958	7.39062194566746	4.5775616686091	10.1355481298529	3.9917184637887	4.7422038865059	6.55953439440642	3.60370855611366	3.35191591156603	4.41267174267284	3.9808840788751	3.83241570461321	2.08952777959962	3.79548306560644	3.29715149684436	4.21742352457896	4.55786990642403	4.95120091753784	4.19172932937159	3.71805823563553	7.0086862451579	6.93547484205027	4.10349290925355	4.14683057746551	4.53129977904933	3.48578035167419	3.4143767042523	5.02708925107224	4.30226709980589	4.56048260797052	4.6814585998276	2.78904482942234	4.99172016132986	4.45224546157277	3.72368512421831	4.36078646885913	4.31447786705168	5.1392020329432	3.96950505998415	7.78057791067573	4.25913146734562	3.77068340649826	4.90211748497549	3.14857464459471	5.65878760100296	3.32150921810181	7.20973752375767	6.32786248066339	4.6775184531241	8.00180962863925	5.36151427647677	11.0763817986787	5.01770966497328	6.00365075607188	3.8866455448621	5.46176458352323	5.37985619802498	5.80749519078664	4.65800036170374	4.12822761330139	9.23181222190449	4.09100942150109	6.86914385957252	4.09797444128084	2.99971045416711	5.23480940843689	3.95894013556406	4.4107241452597	2.76304977087919	2.80453813313097	2.62308546253653	4.44737899422217	3.18779752320413	3.92274043607641	3.55774539395016	1.62696977838486	3.37264869511864	1.97554976121201	4.544051212854	3.66419823967524	4.09339494486291	3.61263278568002	3.353171158249	3.53739927494912	4.37770169766679	4.09562446082511	4.59784496942418	4.11855547767694	4.11564315821995	3.99121274401392	3.43636653342183	2.73022715146399	2.49891685545355	2.93615079668422	3.85271840061795	3.03709923779489	4.46386742900352	3.70309746688662	3.68863475102232	2.98409905806921	5.50678540598148	4.59365987294303	5.16033479945708	2.89792589036071	3.9455357673122	4.81165907437061	4.35155159442786	6.62102474804661	5.83907047409222	2.9386193214125	3.21861028508523	3.6870261500785	2.43372667813237	4.92092470026324	4.15778180505341	4.24372751539537	3.90512874678434	4.88865586617337	4.52123747170612	6.18508473710367	4.50157651026124	3.2164284522263	3.37152425398096	4.14501665413079	4.80282038674634	7.40702053758129	13.5771164819115	4.21267385626963	4.08344485104042	4.12585183500706	1.1249833204163	6.35853164069973	5.80893514685647	8.05804028536934	5.22058444528593	3.17874263867421	8.33663281120974	5.88041179672019	5.25792545448598	2.94916823287615	3.52867873100603	4.354167540768	4.86144622072952	8.54145693194401	3.58088563809036	3.26411487671992	4.25780928970271	2.63517958098219	4.71297685928362	3.78838263317903	5.4625693412117	3.4965518230093	2.9954338623178	3.62510561555845	3.92598718561721	3.69660978517778	6.76120754376022	3.12469587908015	2.69498176178584	3.35188328474314	3.08012762230417	4.1158985927303	5.9785732264833	4.47170917845874	4.12715680490612	3.22910985693463	3.46229504900223	3.98707409482246	4.55944535597725	3.31774639487703	4.14790540900186	3.44217977454087	4.20143140505088	1.04973207037286	5.74832466212377	4.04862961901314	2.22936577962993	3.32827681850064	4.67914830371429	3.62673535211142	4.27239914598767	4.5707085685571	6.66110516640549	2.88897818832589	3.86546523472901	4.92510346493304	3.71122338267684	10.3633143335842	5.35975900096529	11.1509614043348	9.14663315414576	4.25215135128441	4.59917886087396	7.12892037067218	19.5322327587594	4.45059455077487	3.37584739292613	2.91058370184956	4.04540673423047	3.96906038622657	4.32636789183727	5.16011941323404	4.55317561096726	5.40822314542472	8.93000722701409	3.65472239523045	3.19709893876879	3.34406476728017	3.42431249626447	2.9084944356694	4.88325481638273	1.92051449206208	5.44052258962401	8.07080698575786	3.52430258667558	3.48674870220431	2.90584698142004	3.63896129200253	4.26755033596748	4.50060774060715	3.85229522612556	3.76605329684329	4.15483740343603	2.98762010456758	3.28831626390497	3.07360799061013	6.09771779045752	3.80144947910978	3.99898026006944	6.78492581250905	5.46759349553137	4.94674080606051	7.9960830310169	4.76529998179935	7.0511224759519	3.75464886553489	2.79293207601246	14.7414609147164	1.16159875776974	6.45565118608959	3.03682229499246	3.61401212575072	4.78952067030796	3.55489996676827	3.46006063705784	7.68518029471019	4.05707444697539	7.6668860893674	2.74876707478759	6.41178822372442	4.28960012990824	2.3955641410731	4.37940743607993	10.1199153964901	3.95474148060444	4.83061899027661	4.12826140302481	4.0548396418494	3.8763697578715	3.75935691289315	3.23888208089132	3.36643589680621	3.29163000092931	4.45231548616695	6.85016602375725	11.3908291320569	5.62738949599527	3.68289268949685	3.95871257843382	3.50524390590171	3.34446213559798	3.96580983116461	4.23211663659228	4.10854045248779	3.82030660957985	3.76371180568632	5.80620876788533	3.41253321873267	4.05984810226856	7.43805221820203	3.5173684148218	2.8190285890826	4.70711698169626	3.83002950601449	3.60168559390221	3.78886774194955	4.13054456178274	4.08002414295548	3.75989836819681	3.98221381124235	5.17473947810113	2.47058011484929	3.0825299272429	5.47790170560355	3.78867005286247	3.61996936709039	4.94555792216371	2.75429083028965	3.55992675793957	2.9038467005097	3.76654015074556	5.80441477843226	2.47959425802887	3.89772034786433	2.62614125724728	3.14831325745151	5.29597438260711	3.40978674418402	3.52634763802843	3.17864213645258	4.22807517818181	10.2072169189585	3.66498473481525	3.60811894739379	3.38411286581518	8.3130248932565	3.82807175261165	4.17594206796464	4.16731103197519	3.36214261568191	3.69465188365847	3.49915514529617	3.2637508882436	5.64843944029151	4.70116855561247	4.31897840302856	4.76259581455279	4.67045311291496	3.56868733313636	5.05879437516684	2.64810942731304	3.85142836324883	3.90609726705541	7.13906409385699	4.99983027175916	4.14906094725239	14.7444293834932	6.69507375772519	3.87431643724101	6.13929583983658	6.23156631864695	5.03326498807261	5.20571419606721	4.03009673724783	4.57062566116137	1.25826235554409	4.16182662182396	3.808949061122	5.24106239454537	3.01692730941766	2.15783614307684	3.2839202918979	4.10159538357894	2.82419422896691	10.7627686386064	3.62202795775757	3.08642956239547	4.60132665830681	3.95846199835595	7.50124372773144	6.45504785679747	4.49843086867929	3.91034402573411	3.27336632087886	5.3107546931807	4.74206186861869	3.60128370011298	3.55911823101266	8.82182734730426	2.60927909833221	2.93141108019491	2.85959890155914	3.03326639490054	3.53868828682506	12.7664927216449	7.49990174417789	6.77581406147646	6.5064645040763	8.77158976342687	5.27534830103916	10.0957131850808	9.89462511158294	5.94385235595672	3.63557704224916	3.16570186267081	4.93594343637049	3.46307381130915	3.46527443450043	5.88212821913989	6.06630678340488	4.14728957727594	3.30414812895818	2.4349678505675	3.7397098060946	5.55875472696246	8.22474127666235	4.50916922024367	5.30175064828092	3.87702524244551	2.71462692394483	2.90293431637896	8.5099354341872	5.89271521692444	3.24969498648031	3.85603354984471	3.26919048278607	2.89053775634179	4.4379115059748	3.42771216699846	3.03878281499135	4.1348320269421	2.97429789593734	3.51353346423272	17.2007829024539	3.80074904596342	4.65179952792815	6.97296425899133	3.37610261232725	4.47364408993014	2.10688089561179	3.58158217191509	4.7605937585014	3.35963572441413	8.69005016911011	5.07054571633397	3.82479748131972	4.23731885270673	3.58821117516507	1.95366591061184	3.77288198684786	3.96769208325247	3.84616425882385	4.09829081711615	3.11417229215796	3.25792432449032	4.08944425198944	4.3058361046404	3.74865729428568	3.49560194624004	3.62488189046443	4.77631526876152	3.01513339337068	3.27556233918503	3.46242659230104	4.00876203806929	4.10073349713185	2.26272157654068	1.83504099011362	5.63107890630965	1.1198372283788	4.81404168939002	4.33048899698424	3.702128401165	3.33099240656091	3.29259539524739	3.82578783502989	3.78316557980282	5.12337188444298	4.23380080813683	3.69208911207582	5.61495016777223	4.03546838212432	5.68299039828239	5.6743247817617	1.70674292042349	3.88402538811452	3.4323667221052	4.51861061954249	4.42129187454524	3.44363860211304	2.8570039264168	2.67891227534845	3.70833105486361	3.41101900985149	3.10535128697944	2.08174929974225	5.09300204674775	4.36739839092935	3.65888280755176	3.10722214218744	3.50244489600456	5.72644369706688	3.80919241690072	4.8808351847665	9.03169217967283	3.7442780924627	1.58765796172208	7.01149893662984	5.85038187606069	4.67791029120865	4.49631863459379	5.37610070710809	3.77795609997119	5.61322520404554	7.94623756742961	5.23411782603489	8.6369027083385	6.24715266358436	3.02501424261671	4.69838950463488	5.99569540865368	3.72438896554381	3.39868125974203	3.237782232175	2.82634834053861	2.94953375563764	2.53723217565421	3.19740547690727	4.82542415644863	3.44253085389451	4.03540565938492	3.69149897006326	2.88818812893505	4.48785563668782	2.50535335266144	3.02567162101225	2.79131762728112	2.1408317543127	1.89730027781663	2.9276183206215	3.56473470038626	4.70301980375904	6.39218571648425	5.21494310070464	4.17136857278054	4.07571110068681	4.97124568026403	3.6948739688936	5.24883980785275	3.9173354121186	4.18067374791327	4.55222931872841	6.12064577204531	3.95620412387146	4.24554019611858	4.71341012473471	4.40070739878488	6.87270004239013	5.00305501799135	3.95021962467416	4.07154810882229	1.01588213643306	4.4237982042373	3.65842457528049	2.8625674817333	5.37505959970674	4.02804724081891	3.73295754176433	5.28713299711532	1.8252799921597	2.83905121556084	4.53364835827431	4.02059377038555	3.75217044098207	3.92780987686127	3.79315520445318	4.27814588056592	3.59351260451872	2.48503169469113	4.87784418226865	5.46293515426508	3.59351824997576	2.85757913724293	3.22005528280512	3.5845512884747	2.51329101882473	3.69360931311811	2.57715210353062	4.14747823747526	4.64122134902436	2.84398462844007	3.81778702662983	5.02881885040002	3.81816434834004	4.61268024255745	2.32809294914544	3.29817278101233	3.36050968151155	4.54091748180487	5.45274932214975	6.70287959260699	3.17458839431543	6.5905161456044	3.4231637923157	5.94310824742486	4.49155129989844	3.39407266872174	3.35444235863823	3.72701278066854	4.57416021880329	1.97029961141037	5.9297565933071	4.49080229953419	6.22224464413676	4.01487355262869	8.24018189088333	4.10104303948902	4.52257413631321	10.9416097808202	4.19322287049318	5.48906400531473	3.20432398005475	6.58782926516043	3.50322281332306	3.30202380072933	1.54193806538952	2.83282599711349	2.68474764348874	5.36109622614743	3.23768672465158	4.53613462246161	4.3267938943654	5.15037924521802	4.64641244885013	4.46481593693533	7.40774404799765	3.42487568950955	3.39898848459977	3.67344007000515	4.90773364586409	3.32076507131673	5.44086093773192	5.37111584186163	1.11638286597118	3.40637105631829	2.98380422588851	2.92813567812703	4.2449916430777	2.8728674623142	4.30755302749765	3.33810338474154	3.02975783764051	4.56108824676169	3.60603115153702	4.3461423628635	6.1644248405314	5.48750736274163	4.80988936890032	4.42919102277848	3.22914829018244	3.44943721940886	5.17573860886781	4.05630101131642	4.03732056585214	3.63990702255447	4.52414997064807	7.05203661815017	3.50949598713501	6.3662679125491	6.26289075073675	5.37978820894419	8.25273686917059	3.09783726741811	2.46682967014052	4.00433425432129	4.37593462550767	2.97636734109835	3.10814109099483	2.89061928732443	3.63340005951411	3.0562481681224	3.46458105715015	6.72487227079143	5.17491025828968	5.97991606926118	6.60526994418058	3.55904534476728	6.32362463619917	3.97025071486076	3.36587478062088	3.1614320535521	8.57519644625159	3.61343251748293	3.02508107153384	4.2817194877274	2.95426297362644	6.03339410076338	3.81045356522821	2.2877887739457	5.6659977998157	3.65047960556759	2.19651260988496	3.34541728166137	4.80793624716128	3.98889888016857	5.66042860646855	4.50564491797741	2.90959300504576	5.89870917423507	3.72599330012919	7.77179017979705	6.96396458985029	3.00900040794015	4.2457224835412	2.44250171199568	3.39718175539745	4.24287314325973	5.83675243826216	5.39811037967214	4.13275265485363	4.59905193726169	4.89387445440924	5.12968475936762	4.07111447179882	3.9398138626388	3.97612056037586	4.49648359227814	7.50486521655979	3.68053855526343	4.98492191987647	6.13588322959287	4.12471694131281	2.23274584996739	2.13455691691559	3.68536832021665	3.6355876045661	19.9503889470164	3.50357747156053	6.26069039674543	3.39027902777086	5.25210035473568	2.8224759359821	2.91855580821094	4.8134030877268	2.62231879403779	6.5148361071922	4.08265560974699	4.53192693173087	4.82288590355649	7.76899225128649	4.24021819222952	5.12317506489722	7.23336494962178	8.00512119532318	5.23791148448385	3.77189289312973	3.58845262543401	7.92416126489903	3.83530089993261	3.44072243000199	2.96850040038657	4.11058366864236	3.30110537403712	3.25820601480775	2.26711847610386	3.50361619612661	6.43771947320387	4.2849349164959	11.83599005207	3.49374821346466	6.30585662659154	6.24238700301038	3.91189142199147	3.97162256505037	3.0388371168678	2.78720230444106	3.89431124329794	4.21108202461408	3.38747508606412	4.51751317896246	7.45529239439	6.21698535986107	3.27089263757164	3.40571584181931	7.2648285406578	5.33979815053286	2.49085562421409	6.2557522808542	4.17571759558413	2.49684139711912	3.0993506837672	2.56120261489927	4.50907533003733	3.3126474239088	4.58912244453346	4.0733515453084	4.94880852063531	4.29254096246294	2.68084600819306	3.84302006174152	3.22835068388735	1.80225150296057	3.61773129212699	3.93730453998422	5.05316284375695	6.08541269622156	3.83311221105271	2.99975663671946	3.19569395077387	3.82478358959631	3.67106628085019	2.72708255061322	6.76033188158217	6.42889477110638	4.03299813564398	3.56427609413625	5.57599391028795	2.30941957604686	3.96974632827833	3.77525270667792	2.91568036061133	1.96333637661987	3.42692622439922	4.72560716827468	2.62810814140181	4.1162529937505	4.05976138385768	3.67548479749666	3.26952889275978	4.15269500391796	8.01408096147915	12.5826807877461	4.50143622738984	4.31617417591695	4.37444411396097	4.68417408520181	5.80104987354006	9.61816036864425	10.7652900806696	4.42034859469232	3.93979170931387	1.73532134030465	4.9538750595955	3.53652055779484	4.26865738389563	3.13488222479765	3.87072044978068	4.29575919327762	4.42119258446213	5.49354635508068	3.52035948111635	4.75681793217545	5.01796623229598	3.75255662930461	4.22527430820439	3.66088682624657	3.7164705496705	5.9035890651625	4.3604818331549	3.24739881211554	3.71618108207838	3.82304230853156	4.3181656967953	4.57303103350289	6.37267629818581	5.96066090091123	2.17618175898847	3.73601837905083	5.34261498892649	3.67471921362729	4.75985404479327	6.19186752246071	4.09586058788301	3.87406765885011	4.21741595816778	3.19148702065571	3.56399747314687	3.51698375205721	4.18824297583452	7.16561893369125	4.11577109720797	5.81853879335203	5.46454604368708	7.34118917085619	3.01178768702474	3.70186750269131	4.76362551748052	3.26584823777806	3.85926284653536	2.62968770947515	6.1833623397201	4.37509594437141	6.10430166001765	4.04096508419921	6.53058075297376	4.69933611762145	4.76723804675665	5.37827177214717	4.76096777781308	4.54289965095603	5.6804636055916	4.29516609004546	14.0348340839341	5.58850608444868	5.14112644346587	4.34849482406555	8.09267194067135	2.94485176817293	3.5929361539446	3.88574035729683	10.1945573738074	5.50556277868776	4.5077730615732	4.26996914816529	3.0483477034307	5.51566427090726	5.08916185475446	6.65999070685598	4.41011609833054	6.03472868363506	2.30095510077028	3.83827244626482	4.39016575360352	5.27017350904166	5.09661369946319	4.89234858445271	1.2942043462259	7.53982283164417	6.80430101412931	5.87765661437935	4.73934610134213	5.26498847274466	3.91324475651934	3.07014001737773	1.83458541783548	4.18277420947584	9.2904726133787	3.59118838348368	8.80797219683525	5.33064135332559	4.37234219365942	8.25699476218628	5.87677452756624	4.52521644672398	3.29807100643305	4.49316211376345	5.65986644126574	5.19439513840873	5.81810717590427	3.44970518163306	4.22099640439137	3.42099962744306	5.03337071210584	4.56854929375268	4.50736581031812	3.09885637806207	4.07219391993297	4.73767768224739	17.8847837140662	10.9782099790572	36.8355201661443	24.7442980989054	40.4372850823151	30.8413791213033	38.6964463971642	30.7421129628894	24.2362539583201	46.682282824868	57.6870241511897	22.963189259473	22.8703661597439	40.3562966368427	43.5947439311349	7.6872990833294	6.22332925250682	44.8195445488056	52.1215219569022	43.2054761430275	73.4092188180919	31.4563474033865	48.1681949393257	31.2722121788662	7.32910768753841	22.7161535428411	7.41082162709849	3.11914417258113	4.01879195960598	3.16101044573886	4.20695112740874	3.79414720661435	4.3188685066633	3.91318686385561	4.15427141432837	8.24887527538549	3.58167758456004	4.3068663983915	5.26840460894942	4.06917653208947	3.33663697596438	3.14658038749157	3.48365342749266	3.89125929607586	5.69052978662693	4.40262639825526	4.11154645972436	4.7222172995118	3.24627399748267	3.34552419871376	4.57253571252716	3.50483699936171	3.28496936486118	3.27955385555033	4.27627383772461	2.17783370089659	2.53024058972305	5.88257902367254	4.31495743670308	3.46825039043639	5.11705106057437	2.90120109121278	4.07327816808438	8.51592546823091	2.86078221025343	4.08525647309108	5.36838648950375	3.14722834755918	5.12888060480188	3.20908578931867	4.6977798747084	2.97801086739289	4.52252218469536	3.84024349195931	3.25676309332567	3.43541784857451	5.45086630028684	8.12934228056441	5.62088596857368	3.00637118780794	3.29444444202753	3.15997213099588	4.13076735649562	3.29305918811738	1.0386024533729	3.23461462893423	3.33534886060298	8.30990367167142	3.18273351440215	4.4673514229265	4.12185263461969	3.02749286021017	5.66399011687092	6.48638905563955	3.79357352585696	1.14788571577464	2.42245865607351	3.7888777782839	4.64719439569891	2.91941360795066	2.75217986569627	6.8761862589815	4.29154971044679	5.22283308514092	15.8804574774715	4.66699056039418	4.2012129483909	6.16709628576518	3.16016651588625	5.07574154634542	3.93003878292012	4.96947290956566	3.52900395970829	2.54860468028897	3.8457893891331	2.35226280404332	6.30989466087084	4.0537171860679	7.63873022338663	3.80203961410903	6.29168734255439	5.13155781110316	3.49000794674521	4.16913005769506	2.70315985211886	2.00777641806931	1.2929193488204	2.93366030985834	6.30570115639796	4.34326349672399	4.47219175311155	3.86441601323874	3.31091401565972	3.35034011104559	3.09594546439097	2.96178307055244	4.41845189440185	4.02535596743078	7.18499613523083	3.53030793744161	3.36521910646022	4.92301715297138	4.35765344137905	5.09517049353872	3.99735074289729	4.32144938427689	6.04647378824428	3.75276046716332	4.68850998245771	5.20196778433832	2.79064395480383	3.17287158035397	3.46944791758619	2.87044337404912	3.90515361046412	5.12196986171987	4.54148198563106	2.91197756640214	7.34508578753685	8.21823018979544	3.66682755836534	4.20882801200904	5.25879914178599	2.78423641422499	4.19972213111352	5.24821843210129	4.59597581568612	6.7967889682144	5.97881901119434	5.02617082321066	3.75581600459125	5.14153413286059	3.50692814976847	5.2659930121764	6.42101403994594	5.42653182569868	5.68000669534021	3.22950232789519	1.74567610608588	3.75456771274913	5.4086296119507	4.06831925244056	3.82721544615318	3.11324455267648	3.51853952501635	2.90572872342309	5.46899089602756	3.98320161886556	3.8613737591931	4.29287137600742	4.15704342328507	2.9181554124104	3.61789445163262	4.60657670011677	2.80274446812393	1.09303832912914	4.67471162017687	5.58347879719642	5.04378463008517	13.8014452550292	6.00027234990459	1.76279966315943	8.61892535725745	7.83491315579364	3.843624241612	3.17661504751315	7.47076808962443	5.42232534174182	20.686834781727	7.04046874363172	4.73013482456158	3.5261244114944	3.08520642683933	3.71701683525014	3.38176011154933	3.55746268982532	1.70328829616863	2.10478991896174	4.35828586411839	3.99624645399472	6.32820410620373	6.23984770569147	8.2195197087466	6.07926332719952	3.59268314949912	4.99458663105758	5.41273940602866	3.55192015925723	3.12805126458814	3.78981613478709	3.71423937033753	2.7010682832678	5.52941890570462	1.86292958773636	2.585874267585	3.08144354575052	4.23096556692862	2.82509511488661	3.6334453781648	6.14203350513705	3.74273813221672	2.0161928338362	7.85759199615516	4.45729481171309	5.14378584170073	4.38948723672152	5.3228569310679	7.71100076693523	3.95341437372699	4.00697152625488	6.5139222186238	4.33941489680766	4.16599625099244	7.16701267832962	2.99707062895311	3.53202938453246	3.93887617206517	3.9987188453777	4.02097418304949	3.93003161761882	4.11034452842321	2.43464184992599	2.72586621754342	2.58776725899793	3.73003749723149	6.05473334240628	4.01479916156925	4.25566915364869	3.11709328957724	4.70752089774104	5.03560342827722	1.24327999611815	4.84890749283313	1.6368495607128	3.0023612966026	2.76345959635769	10.7588291219119	3.4524760606359	3.25130241226512	3.09131457582819	8.25875049577701	3.07609264721761	4.35220506027095	4.12624660234053	4.37184421146172	3.89494722115369	5.66611718373781	6.31894491799676	4.2394293806528	3.81301642312538	4.52090287814435	3.20788074975491	2.97351928445966	3.65770330170777	5.22379360845595	3.4163896737153	3.39191739432446	4.0265094273443	6.33382324175478	3.47611781185779	9.13077184172989	6.18807357863517	9.02064863898664	1.3061847604836	5.48942892205922	2.0401223294009	2.55254990927916	2.88245242610284	2.01606091410443	4.70565178051017	4.81117958815197	3.93822286121214	3.77107795966406	5.93730671329527	6.34083802848547	3.63019300823463	4.2122411134418	8.48541672692872	3.86983563340713	1.67697889038761	7.49623478193214	14.970704398429	5.39065063537413	3.72920503954449	2.90913738834762	3.22373730067448	4.50383376857371	5.77588419518737	3.32442153827747	3.39310149046788	2.95660886726037	3.66705181277877	2.904158401647	3.31764525354971	4.80475565682861	6.55786753736967	3.52404148649244	4.56979732913351	3.69449586830475	5.54211054284354	3.91499043854411	2.97738682880999	8.77153830936697	6.79563993172927	3.59218167673673	4.86476536925938	3.80159152358774	4.4559321219654	3.93102336919392	2.68624006198734	2.94977987925983	4.95757959218889	6.03589422482287	1.32981866721328	4.83883498903055	8.46462662456613	4.9475829853998	3.28086661960181	5.08016831099895	4.68830884302417	4.35728549482623	3.84062782996194	8.19219408907269	1.85298894002313	3.91163700271109	4.03774663317209	4.09740904676899	3.41423101273703	3.73891580182926	5.44289980609552	3.65587411836447	5.01343452968566	3.64451910516506	3.19149439321307	4.16285187991506	3.07715934760582	2.75680099870805	3.72882630191433	4.3086456762896	1.81673793497705	4.05739359545499	5.72076934543311	3.68746474358557	3.44540170797957	2.52207369657962	2.60297203368558	4.30425570144679	9.21741389321771	5.89114530603882	4.27180935303354	3.50868817911878	3.32356151976725	4.51959670108343	3.36930984331648	2.65617617305266	4.65665847977046	2.39051828242357	4.89473463943801	4.72449034532177	2.82158156011332	4.31493995231838	5.38447701887349	4.94169839283807	6.34420669279739	5.73169721692697	3.11483688047698	7.26967629794089	3.3063516195002	4.85060089018754	8.16589272252317	4.74121362514022	3.38350284509748	8.37416203415357	7.65653065791061	4.57375558052104	4.13266940449343	3.06165076848743	4.95638886669866	2.79966569243704	4.11488904860052	3.07833292308071	7.18888004755588	4.32878558870819	5.00641963640645	5.29288345363726	4.22220275636534	16.5562981566028	3.62626040188194	3.51086993548733	3.15942557560584	4.45055545254565	2.9481009106112	2.67429248101876	4.3530516795323	6.14982274506698	4.97626587862082	2.83681140784881	4.99277527411483	4.80256714658867	2.97770785290028	3.80781849445053	3.43384449640908	5.35540004960013	4.44559533420363	3.25344495026913	3.65731790532137	4.14959257555148	6.01487194959827	3.48667728420749	3.64898576056231	3.91763424276864	5.24525110804294	4.5631166156273	2.18276999222163	7.4471038916152	6.16045943349178	4.85822928074014	4.20568950561799	3.79385227285756	5.55314787198544	3.60639097773613	3.32104596349889	3.73552435707912	3.43219420992728	3.76770462231207	3.7496160960082	4.07175791565959	4.70121874343669	3.39489681873928	5.04650759779862	4.96074877519279	7.70960190283371	6.64595912231091	2.84811228004097	2.95780370688677	5.93366451892115	3.04880634304279	3.05403428586523	4.07298599138694	3.59680265652066	2.71624651269068	3.99751930610982	4.50245626120035	4.81096010389028	10.4273319047686	3.54320997104336	6.21047992344404	3.24229263401046	2.15333691075529	3.70288142189222	3.27825882702403	3.13936115370027	3.11541058096263	1.4860663365806	2.6332920688904	1.88605265407021	4.27444868168056	2.21569474986027	3.23279250710616	1.77058228168047	4.72578652646531	4.76836449601022	3.25631165130248	2.97835065742051	3.12573941630691	2.04664445114719	4.38786953609032	3.12300937951764	5.4217758796	6.29036789288856	2.39234251804668	3.63927047218917	4.6904438663751	3.46636796874405	5.88495515815477	2.12631033665249	4.25337553010803	3.45082074295308	3.34357825607482	8.03161225669019	3.8140979102534	5.98452978150836	4.37793349915861	4.17718661152805	3.64940012261246	4.39706134372638	4.69252123421326	2.93180317210816	3.51355953208487	3.83631198301418	3.57728778090473	3.42662484784986	4.12390249222883	3.80123657441735	3.33478997886449	3.4661524868004	4.01847797463386	4.12662589564372	3.97654036893485	4.68859639810977	4.36633167055719	4.56339697394112	3.760535829119	2.85962843738876	3.22205235134035	2.46088203141109	3.26260152616117	3.85717779170749	5.10617098184431	3.22169114521413	2.7817898247547	10.27107370623	9.27604731757224	3.44878921626866	3.270962270323	4.3435182013693	4.65960367597524	3.20571300502322	7.58881386696547	2.78392513508241	3.65748365996771	4.03158663742828	4.46334481432058	4.86864131429215	4.03753145223799	3.31515206984683	6.29348175301983	1.84586740989945	3.3080620116043	4.11084749141947	3.69708741440337	3.42011519699179	3.99011143336813	3.03441569502739	7.5040831178534	5.42302077896013	3.68206727476565	3.4935010868036	5.10135944190442	3.41900368842629	3.86397726348879	3.07842742779296	8.74997772559156	6.44113657060028	3.19018353919013	3.40358433626144	3.40716040667999	4.16079499049749	3.68866406599857	3.54844429928057	4.15141918516899	1.07651784312958	2.7638274521947	2.53374635670372	1.95089543690565	0.0	0.0	0.0	0.0	0.0	3.76203851094669	2.77224721579632	4.4417403732878	4.12597575738473	3.2988494720388	4.82979762478313	4.02131819799633	2.36884517894667	3.07442877707286	4.51671926105802	3.32071498241959	6.3748066365761	2.73441673451914	3.58448538051669	3.88118427522667	2.49239606541724	3.22258647629738	3.47781297118855	3.29785951411253	6.24882423526179	3.56736986464232	2.94784642547581	3.08836843449533	1.70727170279428	4.26203060592753	7.07619936482594	1.43510059525044	9.11779391285851	3.98119516996944	5.47431544960628	2.78322825549434	4.60574461468796	9.00123606059226	6.48010324487934	3.2428499319754	3.4285834073406	5.40543139675978	5.45140178565717	5.28444013880818	3.90376178730093	2.80205721136598	5.3114727620848	4.53449925417206	3.94560090882679	2.82362126231461	2.65802709415618	5.73737970122474	3.92968743949276	3.62990484446921	3.62889308987245	4.72959751504057	2.02485583667092	1.78945927995288	5.01598280406909	9.61440551555958	3.99645433809343	8.80387211429932	4.17579134797479	8.82511772947112	2.89982174616875	4.58014622059551	4.34224757299561	6.421856178813	4.86677804750005	4.79255831472694	1.45229759632825	4.30828377502962	2.72397232441245	3.30319316575172	4.54258848934891	5.45537404813748	1.751210388409	1.52581121410547	5.16426337548116	10.3381163779837	3.92759459526544	3.46577075935819	4.18124701772854	3.67985979694145	4.15676809161057	4.39917013933717	3.46756244974837	2.83308794928145	2.7882792816278	3.9549267551386	4.22493563804815	2.99860015612717	2.86520601029347	4.66696263500268	5.72750793464475	3.42849989582447	3.33318941436668	2.95149297082953	4.41720981760133	5.05813739402093	5.79802524964614	5.00205877776487	2.56409344920874	3.12744709380201	3.20224305969782	4.84849863332668	4.41091649850854	4.53897773981334	3.46364440070519	2.35271945721694	3.26472613657987	2.31742111081354	3.41824927209543	6.79632609505325	6.92288985986217	3.21627055207213	2.99669325744002	6.10950026263371	5.58584126528008	4.33206198249322	5.58630619448237	2.84250744197345	5.80175873113222	7.54346564261066	2.76865507925546	3.13863962726528	4.54956622180416	3.3285763873093	2.12719886645008	6.34475550937148	4.93202917919793	3.94577632712291	3.0386658065011	2.35904098104782	3.45231274535386	6.78339107291979	1.78140904512193	4.63961216873108	3.16832754739952	3.4646818258098	3.46079172557134	7.7958603302909	2.46146131003906	4.19178688307381	4.63936158638274	5.8401996518497	3.49303788874828	7.01540480051098	1.21548119987518	3.6034443284838	3.52924460799651	3.43099140716979	2.88667994905302	3.54648177894738	3.89665353126186	10.3020427145285	3.89506124445574	3.87101164676797	4.16993733571951	7.93778884055944	3.15925870791207	5.56178385079291	5.43811701068406	5.93454834036418	3.2569426717217	4.27202793828876	6.33488349495562	4.47095543724692	4.00023740254247	3.44868597594398	4.91795416972578	4.2589622918681	5.26636075128953	4.38890699960681	3.14159418850239	3.63848092848734	5.50177510376944	4.03269573603914	7.93665839366144	3.65615063667169	3.02678397641558	4.02862006462229	3.059405551537	3.47861821548199	3.7165074796751	2.72589319937831	2.69736669448276	3.49009981364732	5.12752391073326	4.24050824848326	1.89124833731784	4.01420122237612	4.23702578197443	3.70887788757996	3.78572993306458	2.98946396573239	7.38857129918552	4.58175429113141	3.17282730553122	3.10076829111858	4.85062104628696	4.53760757079156	3.57562936241619	3.81307667409118	3.17588253240981	4.49219370956537	3.21472258912479	3.8384111138096	3.5554180137248	3.32202966518949	7.78419553967746	5.71049820765607	2.61389743965891	2.97172212224323	3.34911856866888	2.05716780319399	3.52058293451653	3.01126207496593	5.52641307368959	2.90021477228138	2.61496875077072	4.75326797404727	4.74234359475402	4.44756521966896	3.72648367170248	3.23313584749566	3.83546096999739	5.28450359879022	4.13714094323699	2.09157177457887	3.14771358899226	5.54086309605542	4.34053367372193	3.31925384203757	3.26638825318664	8.64956176999182	2.86614941884008	5.87329862163735	3.59187576060018	3.23445396021089	3.89856103155538	3.30715505741728	3.74017886729166	4.44676929174808	3.10276828224896	2.35217620826577	3.27740047358092	2.42603258569785	3.37119100383732	3.99090847589916	3.055078812099	3.71981719115325	2.67266203690541	3.74071363587165	3.67545460026663	4.77100132438973	2.59146437386474	3.60338811164809	3.71571369924482	3.36024528532418	3.68019602741099	3.8614892776321	4.26916298575273	3.16246607032159	4.39841144210638	3.68792353843549	2.06589597845868	4.14902027063865	2.98055342338317	4.1307503136547	2.82881825017293	6.53998707575726	3.18407098269561	1.5793146579959	3.03864749683458	3.37303587467808	2.12831052980138	5.31626685828341	2.6821971250713	3.18524405919249	1.61279157495633	3.85069067401522	3.72333365849282	3.64647674185213	3.39904017740209	3.65807783883423	2.11800715189098	2.4084827767358	3.74604308122497	2.63051704164023	4.60567216660215	2.97852811779711	4.83044897861767	2.10591527909525	3.92791893921144	2.22968899246022	3.61810467259419	5.23734609946992	3.1606703920456	3.39125720283317	3.85873985083752	3.41780688508776	3.76274909180067	3.57584739479826	5.09584045285249	3.18823198510045	3.92379268688356	3.79604365341504	2.65673934712375	5.54940138864822	2.99526819870742	4.55288507034308	2.57367777172346	2.86374468321879	2.80488885331186	2.60500821361094	1.49348525154097	3.10214052874167	2.52003217226654	3.26373801519861	4.1307031956013	3.51263822258551	3.90842715226177	2.33187216910316	1.98980471124785	2.18445212136437	5.08340924087703	3.93355139141303	6.10801234445587	3.13029559451403	3.30108091064555	3.69857275342064	3.92565090353342	3.71748361711855	4.18924743341557	4.65392320395067	3.30969539985429	5.45958207769763	1.55896444848657	3.36653818659674	4.96852036387298	3.28320339892598	2.66983323574341	2.86005679005712	1.93959891885927	1.71986149735638	3.0599978699405	1.967818959935	2.51864495274473	3.21678810192907	3.56473214610501	3.77104604050782	2.93638188368724	6.38278273650029	4.96385085591832	3.47353478559269	5.0505868983504	3.64471930964661	5.14094552791473	3.33410003372937	4.21927378530823	3.75166789965874	3.18658737477915	5.45208789493099	6.64037839473854	3.62204590255775	2.62160774564271	3.63313569938234	4.41090826641193	1.17308993326468	13.792762739954	4.41625365517064	3.68268463185848	4.52425431316154	2.98796528454496	2.9210570078866	3.78511235313288	2.74879635961805	3.76318950406302	3.44020943368971	4.44456835941513	7.00590252906219	3.02680162533158	4.21784378858232	4.19905484613404	5.2188584993413	3.8916339472979	2.41276818466402	3.74790682318725	2.31442056677945	1.87033551802609	3.83105429961456	3.45722166512933	3.42662153374031	3.10703008862813	3.93558998942064	3.60522484879312	5.34553489358999	5.52866303184203	2.39768295304619	2.80607519586561	2.86666931791419	5.56592277036702	2.65740070177932	3.83342122945851	2.7645938455745	3.52322886283937	3.55655188751371	1.55281765549913	2.50226940768539	2.52981834874642	8.9325342335677	8.20345744487012	3.46317612571094	4.69376360784804	6.49579681779049	10.7403672213313	2.48581725764175	3.02328977729243	3.58329730824322	4.64184578877398	3.3694930306449	3.53962984394112	2.66852085019265	4.06139055086003	3.62612499512692	3.56457869185593	3.84403103257731	7.95562748782186	3.61349607779509	3.10467066351183	4.67231667710318	2.8678080697928	2.87179332025886	2.87509679438203	3.19989252217119	3.24023622268744	3.29347202523074	4.20803893269814	3.8854795306869	3.59591115428896	2.61900346365741	3.46151214614336	3.93822311630531	1.72687327425453	5.0735633862681	3.71958002592483	4.27138309003368	5.22227212772226	2.94338381664101	2.52668806584579	2.78081551258373	3.73356222779891	3.10512662777863	3.1158932588722	3.15695128200367	3.16762850561432	3.6424898066992	1.51467385372344	5.08873197651899	2.581798319402	4.31595981003262	2.50117096331446	4.97361617440125	2.89714662594208	3.52721552298554	3.5441626586588	3.95562127719091	4.36566648901594	3.37425529157957	3.37382450822143	6.63248334001208	3.96048283763473	4.70987332270488	3.4686882817972	2.88283722107089	3.48339698016958	3.48534304386928	4.10102358317012	4.4266350847915	3.55701834947557	1.58071044638036	4.656002363144	2.0649599929278	2.43257090889895	3.32206562484998	5.83837530673247	2.95960324408952	5.72118467737323	3.13996136118024	5.39091970932908	2.28461358263903	4.76503528445593	3.38606023725567	3.49243343468044	2.9729529839773	2.43727522753576	1.95536029271912	3.41033411967449	2.62740821728569	3.75114196287057	4.50100251728625	3.34639675436797	3.62584628872621	4.13672523557269	2.81902372638443	3.30623743801359	4.39923488598353	4.3814649990253	5.12618877118715	3.67279586427444	5.72005044495336	1.04875811962738	3.88714793967973	2.94095961333555	3.4433934722127	3.57148604284709	4.45894609851286	2.83617463528299	3.35610516490914	2.03932695015858	4.1770436844614	5.07958158323139	2.97419949986358	3.21359695595405	3.66656989906709	3.9162404515803	3.89945420107633	3.46283590154588	3.88327683878157	3.61254671994262	3.94526197060643	3.72247803791605	3.48109886530762	4.20097114525266	3.25905836599492	3.03386037516476	2.37083474578987	2.47413767921736	7.75669766487384	3.09312702029836	3.7444083238703	5.78709292782516	2.43456504782485	2.8496429984981	4.27562611455022	4.04010315760025	3.31618733473839	3.35775998739519	1.77111132934842	2.57499589376274	3.01674182273153	1.69624674475829	2.03789093874004	3.49123060864661	3.66592991418806	5.9125701882167	5.07778771617368	4.23974849565797	3.47764596392924	3.49969738937955	10.4727594177743	4.28083057032439	4.11619565063688	3.69027603629136	3.61503394427346	3.10164843552146	5.86411155825229	4.78126370862931	4.85154862874119	3.20792045545199	3.39971181280298	3.74326682689952	3.79818506434456	3.99597335924361	5.5131912464146	3.85209870131264	3.12856245971873	8.08060488264509	4.95778323462481	2.24421304163951	2.33408619718549	2.42469763970894	1.66110997336799	2.34340976771215	5.21953033569224	3.98470252822748	3.57936613802308	2.92593019297672	4.08633897935385	2.10076401760018	3.66869994377609	3.24277838576409	3.18146333020318	2.10725445524722	2.49157326718478	4.83822429107705	3.66221089799172	2.67914327701796	5.31314766640322	3.60924393999748	5.45945152891664	3.60489784013398	3.99321915771895	3.58416780357881	3.01838647389218	4.28779942469113	4.26042427345448	10.0222803850333	2.31168427429299	2.30862869892212	4.19657379095571	2.94317843075959	2.9089552710339	4.14760795418281	3.22320256225029	1.34372273684926	4.26451046416941	4.6064906490885	2.68935668888358	4.12186349778874	2.56230644492081	2.62584518749503	4.48742212608273	3.9937515890511	3.37028353065601	3.78147765980685	3.17151741847024	3.52008774893658	5.20348645271562	2.84278418315355	2.90404436244852	5.1660226594366	4.55465938409771	3.82282914091155	6.1919575405512	3.71382864149749	3.33969830385017	5.15076928138582	3.94689377994042	4.37574509685012	3.33836408002261	1.74125595554846	4.2246660603314	3.93358319223914	7.44159763025725	4.12658051416124	2.22269136285648	3.2226795098171	2.17523036049626	3.21372145707522	3.75165314646239	4.50928783018081	4.49960654304211	4.3393523486867	3.953779170052	5.2812942397392	3.31693917492269	2.06465238991716	1.59038841225148	2.80335941423466	2.23344058533721	8.36180784299858	5.47991288029964	6.37648894503468	8.44647360209343	2.69275412219748	7.76159729944335	4.09533577300829	4.39372689121282	7.22647163296803	2.99168234643682	3.39566087393459	4.56392023318796	6.40744207814987	3.36840197483998	2.74460002610951	3.61265877240199	3.2683963166554	3.04554607373634	3.27413319316781	5.33144562208899	4.34972297591611	4.40519338226767	3.16688397161609	4.13884841384301	6.30344882133091	4.38631492952083	6.46291504896513	2.77162620370732	4.07662299361857	3.27168427027929	2.98452661900121	1.76791878931135	1.66070751028952	1.48312085180797	1.48693044763995	2.30561320226006	2.02935243206481	2.02466493400601	1.88279611166916	4.60655533355943	1.49456284157239	5.17770464169218	4.07636813432314	2.98633009370501	3.84584767057063	4.77547562337434	1.9379956690923	2.23933149397212	3.58855572639656	4.21075113814851	3.76200959895511	4.49292308639333	4.47275492322257	3.17246806194593	6.59883880714478	3.22414036094541	2.94338296086325	6.83590935127462	5.18012320022475	2.98918777639011	8.40493063300762	3.94046557431813	2.65636072268522	3.44990421361683	4.50348774655096	4.97917029255117	3.259906685953	4.33081836859415	10.2922702411928	2.3083473328391	4.32722161306939	4.5336200728898	3.12386091973521	3.97233079290647	2.95155425547482	4.11313471224108	4.38977356520754	3.39366385511906	3.8758774275178	3.13340999324876	2.90325382451652	3.0131948873208	5.60778906221038	4.37179487691309	3.48757307579751	11.9248719437389	4.09147255471169	4.52848858202449	4.79726928499878	6.22845225634868	3.4770182826935	5.7632405890216	3.20448162527524	2.94630472152924	4.0045124407653	5.20675661711662	4.29330927110721	3.80311986490762	4.33052384034211	4.50036620412109	2.25958606604607	9.35151599360569	4.36577319345993	8.66902265909585	4.22657947805606	3.76040294166299	3.81264273682963	3.50671963370164	3.7057960103069	2.42464809969761	2.2439023568357	4.59398818542806	2.70386035363981	5.20294429354552	3.30203729876065	6.46455097157365	3.93838156817412	8.71736576987609	2.5246181526237	3.71746149730927	4.11907712778838	3.52372612746551	4.77888984484294	4.18434820514641	4.4540997466482	4.16424024424734	3.03015455485687	4.44249275269676	3.83831051076863	4.74719994154271	3.15575476205609	3.88998148162836	6.60186920488469	3.94744185237405	5.8053024177856	2.97986194447229	2.90824655354459	4.69928205589104	3.85678824333769	4.08697466639682	5.80271267678027	4.03143420599983	4.39837304293536	3.81793238230906	3.51724697315537	1.93539224499741	7.1908464439956	5.54947884088251	3.45656135721483	4.67093134790709	8.05349638264822	4.33216971492602	2.82123280005	3.72833448183623	4.12339286171375	5.92467516666395	5.96680389214794	4.36696046374916	3.62869399643253	2.72880649939051	4.6137741476442	5.01329934142096	5.0447525063366	3.32410121190396	4.99816591565392	7.42981462570547	4.26416094609043	2.44158459840307	3.91291320167576	4.43806347011504	4.68706369860476	4.03165009730656	3.39329085295349	4.31786755180355	4.73315495696449	3.39665543184885	3.23775615578399	4.23537475305407	3.67925670604512	3.5024704098087	7.28006787959157	4.15043629054454	5.77779719148092	5.36151100219841	2.52410158663175	4.77006511498826	5.25958896272471	1.297048922937	2.87869162090327	1.31067239857226	4.44416585774836	4.20299772571731	2.17369520744768	3.61736019618047	3.05877744476997	5.4008883604727	3.88229300977201	2.90377125927129	11.0465015592738	7.71810716524959	2.98545699337009	3.38272164247633	6.39100323563869	4.93322803807701	2.96819599409	3.82224759013451	4.91471892945164	5.61090067598192	3.79864735300391	10.0456615507815	8.1782426690005	4.34032760340025	3.59908237830724	3.25226993780844	4.25523155469885	10.4490774418534	2.25031204770627	6.21736771682132	4.38033832875986	5.71353414533095	4.65879342332819	3.28053960892882	4.63815697009897	1.1577238125048	4.09842556223679	4.01826449001139	1.82160974109736	3.69136028905587	4.05235554074567	4.31469761059145	4.80687852618404	4.11135595501728	3.5855742374034	5.99568302595258	3.34280478316171	6.81828025105557	3.58730667825528	5.33278461892834	4.00827611306233	2.93426180441998	5.06659926265367	5.7793813469704	4.04281543229182	2.99422128710877	4.18085889779898	4.33582758007478	3.95028094530847	3.03661642951609	3.51322433747831	3.94974741818521	4.01072488701158	2.33362136871489	3.8077541578028	3.9337786150995	4.97184660367864	3.46905789951476	4.08148646148537	3.96238757742919	7.90489894304995	4.60132072573622	4.85741274008337	3.77967719846679	4.79245982386344	3.79114854087505	3.82417147980491	4.15898843673157	5.32023717889746	4.52323874562395	3.43470756069724	4.53773483157272	4.0807943292777	3.16266206743238	1.92106063221771	2.64539066929427	4.03201627048666	5.0750539200239	4.12140264508302	3.01709502712455	3.2357087678262	4.40680976550798	3.71895046507259	2.88568653754646	4.31170100738864	5.07423402994359	4.87035199349701	3.62321785338194	2.80387850844794	4.05732774409085	4.2631310423937	3.65268468826943	4.66023805102852	3.83475437638011	5.39243366170708	3.1016337295958	4.39063313724276	5.25922592854073	3.86186425366348	4.8114314028558	3.6726210144876	2.35972757260807	3.34285401532163	5.90664940560943	2.5164074377702	3.46198028435899	6.12196842120168	3.69760920557645	3.75367021426879	3.66483634736295	2.98179715293126	4.26821568488166	3.57984301829853	3.55408039405501	3.61613641886856	4.26852914032098	2.68044093304652	15.5944501238501	2.16839964337239	2.613906473442	4.05738581212663	3.49317236844372	2.62754915761157	2.59192983205846	2.98242061018668	1.44237271730987	4.40541900511004	4.30651957639254	6.44906240623495	5.07909277645225	7.08435037725653	2.24098354308068	9.23673806314825	6.35079226519756	2.31249817018446	8.35562488050842	4.23120597991527	4.4396658628827	4.05231139008791	4.65277560707293	3.05093365172939	5.71470789771976	4.47289464409944	3.79727191258053	3.43168976547702	4.16349798046685	3.07042498109189	3.92706824127614	4.63706181501289	3.82006401236479	5.82821385686823	3.26224721217445	4.27389155200841	4.19472703194076	3.03085650618959	2.61104634196358	2.10751155618824	4.30429271496593	5.04964499825102	4.12988406153247	2.54009411980731	3.14624096932231	3.17996510918278	3.73866299682218	2.60938916785288	3.61271684919633	5.3815339409976	7.53936646038846	2.31620724222789	5.19112304112393	2.66529035174186	4.9563103731055	3.87162310091449	3.85910015975097	5.12661621471776	4.45871122477624	9.31582411334933	3.19210421715274	3.5907937301659	2.45748978017756	3.52168121456886	3.45882613468602	8.31460364914082	3.67613460025224	6.30217200464268	3.38567269560519	4.82738285483947	3.23152672444091	3.53080061445925	4.01432926527071	4.67496480077946	3.00712290470849	4.42643304678795	3.42810163118632	3.10276327783066	4.23584936495676	4.06805297559357	3.73322772099807	3.94072083663736	4.13354809696658	3.10855495049087	3.69746257615018	3.07713437355246	3.23439518209397	2.97161693671277	9.75933595987081	3.3350006686107	3.5708839989523	4.30140480625953	6.18393441030437	4.29653156185135	4.74287708446904	6.26230281823186	5.53809038558378	4.12518587136973	1.03666870214688	0.0	0.0	1.06329857482681	2.57571144782139	3.5087237142399	4.68045754955621	4.55849635336221	3.51891257433201	3.08402223249665	3.83234053913274	3.32320223072553	4.69353988968758	1.96909923195777	4.09959047287385	3.46093342276725	3.38004920155334	4.18147370464755	1.30685929114087	6.29300741202833	1.40882591932047	4.40212056796457	3.4158968837339	4.53516874306298	6.34509058418857	2.98314038344746	2.34002540204818	2.02167916074638	3.31517399863313	4.24486999205432	2.84179908730756	3.08186036968341	2.28968350099369	3.27302499129773	2.49749309698459	2.44935114992261	3.3117503225763	4.95226284408159	3.90326039427875	2.18119405207698	2.6810951470542	3.18174964617624	4.57362838343384	3.86824297387457	4.17087120806007	4.31576908137924	2.80891394467071	1.79879954301701	3.30985368201668	1.082253985023	6.59810852592088	4.35132795377983	3.33341114589816	3.24850327849074	2.91917118710913	3.96935891271477	3.14905983806324	3.80386679699278	2.91720429814425	4.50212156245844	4.66138590704147	4.3909466906132	2.46229831129474	2.48948663598458	2.91634274880002	3.28190042307676	3.11654863189649	4.14491862770113	3.11081714614787	3.7559749534808	1.73576225408402	1.31285116878254	3.28453404613465	1.37448674643996	4.56082331703668	3.45628957859509	3.88796167988934	4.72830699596875	2.34017245176615	3.20626685734275	4.08472950499906	3.88812874952972	3.31484714339387	3.87206647774565	3.44843449651236	2.29181844242485	3.70451181377907	6.94731665245705	6.33584574523368	3.9389189042906	6.73509321490939	3.59812646129171	2.93519670235956	5.37422811062794	3.1133809677271	3.02349084061025	3.44182142670254	4.23743294441868	4.51931774592723	4.27517413271234	3.31983859815885	3.33928406179627	3.30174657226801	6.76539388467304	2.70822913050076	3.59054018705248	6.81341457415535	2.11789558029764	3.60086403327761	3.43056965825384	3.04031385460083	4.97546368131876	3.71985355626192	3.10560945723676	3.76026962819963	4.01726362999907	4.51854742290901	3.44259181165235	2.94804354545525	3.53937529425203	3.32724837833011	3.16166264023593	2.66105342562053	3.84749086036286	4.02305111298469	4.17746080263017	8.71516075455337	3.18805883536795	4.79145516276917	8.40766371985134	3.53815992144906	3.32480843798269	4.25040232055539	3.86390273346251	4.79445310985911	4.38039456640773	3.62477836694071	3.85400532607238	2.48905063538314	3.28338674487059	3.49304451101511	3.52328802247727	7.20032881423972	3.48711661535108	6.04906309348097	3.7409073808827	6.08451198005392	3.31401986779089	4.02846486904644	4.393417841988	5.88877233901388	4.43496828332569	3.26645472737396	3.42067146202594	2.02947712586783	3.71099594702988	2.39224414329015	4.81495722139241	3.62299078006448	3.89455616863717	7.2439689107575	3.60727322110264	4.07953019783507	3.4704236751731	3.42154744746455	6.03584775412399	3.3523252314704	4.46595794443147	4.24151582530631	8.40425043359696	4.97844194506048	4.1614870830332	3.80702904290104	2.98071838157881	2.25730222261944	2.45575197589881	2.49897742992523	3.2591415528069	4.39880614380993	4.51725622431967	3.91037557439545	5.15980025248373	2.92724186554115	3.73743310906304	4.47760606614729	4.23971241045024	4.3602667684973	3.72506345940447	4.22204295936446	5.38320861094822	5.05049681181672	4.12299385311801	9.58406984046336	4.03200982206969	3.27432542405493	4.71425093776643	5.01463128669017	2.74139958223988	3.54377315161058	4.02074906249068	4.50478287900695	5.37192406169211	6.91889928239135	5.076754739811	6.06950447674034	3.22752776940271	4.88019880394052	7.03546678232851	2.54848594251706	2.46554003096564	3.9033145279562	3.5293592859125	4.46864633532773	2.81889999080331	5.21300695288835	4.5844263981863	6.71123808227405	5.63323767397351	3.20503193998279	2.80667045930008	8.63337186308881	3.22620666154319	4.33766540040052	2.65894376446435	3.47693626776368	4.6432964808258	6.13280824974657	4.00531378020113	2.85338515435294	7.1954333407152	3.44690996441596	3.7143115634349	3.04055588661892	3.92112926659553	2.42737489094584	3.91173265155128	3.27510030722282	3.05914369687089	3.50475096363957	9.14009054103515	5.99508825936672	5.18556880864445	4.20117298747734	8.26872796281949	3.98411168238064	4.06701623867346	3.30259192554963	3.54967659809357	4.70785524258291	3.74137507742583	3.03970978879896	4.71536481051649	6.39305814969387	2.63636044627704	5.12070732941069	3.18116742566942	4.28050164621631	6.73213179952389	4.1107828659191	3.12592092913601	5.32651063971581	4.68779450195351	5.88661070593092	3.68270205426765	4.15188557286013	3.64182556370503	5.01841126069979
T5:,20,min,after,growth,lag	0.0	0.0	2.28737331499296	1.03806724271161	4.66281971423738	1.16651499164715	0.0	1.35142279276399	1.41761280281559	0.0	1.67735247585953	1.20035561680525	0.0	5.699508047135	12.1371466847531	4.10716991495013	6.56857383230483	5.36672101614773	23.6100746580669	6.40789600704172	6.22830509491056	11.7181674984597	4.18879479747765	5.92008901541239	6.66418816251818	1.12478732408213	7.31224109383147	1.01795942354208	1.28688084540587	2.22381878149401	0.0	0.0	0.0	0.0	1.01403047245872	0.0	17.8928029817374	5.31914595346568	1.47571165770836	1.02340293728928	0.0	0.0	1.28000253176011	12.4000357838184	3.26215678814517	2.22693484175526	0.0	0.0	1.04769330113482	1.32550668266061	1.91408925653243	1.51418372619677	1.02650173119577	0.0	0.0	0.0	1.0151548556022	5.90112810958433	1.39590717052665	1.01754278865505	1.31322018559272	12.1220782300092	13.5821494263713	1.0710029509361	1.55757693407751	1.46800064364947	0.0	1.52078955404084	1.78942711813252	0.0	4.07760816605213	1.48281114403522	1.4735344583218	1.44572005984051	1.29274037299943	1.34775670697527	4.46904303986586	3.00667576155663	0.0	1.47384975545645	0.0	1.35427309077096	1.55826563371783	0.0	1.07399746798927	4.59022189377997	0.0	0.0	1.49528202497925	2.12822110295681	2.12481397149538	0.0	1.10735550619419	1.75988038181397	2.60022865100712	1.64136732685657	1.27313767099954	1.60327947701667	3.55241256288531	1.27626355300758	0.0	3.06369637725537	2.14677034598813	0.0	1.18776220749748	0.0	5.7189634097502	1.72669603998778	2.09688288366264	0.0	1.02799282786445	2.72351796677281	1.18415798445181	0.0	2.16330946453957	1.3756712473371	1.46811581168248	0.0	2.36745067074592	0.0	0.0	1.75355248437677	1.36794918453084	4.87870000724378	1.15794257351733	1.01754622101161	2.71066984734297	3.05188066247005	2.6884797229873	0.0	5.46376623651795	1.37997855675673	1.573036159472	2.54832221753355	2.49648056244724	0.0	1.96783058303819	0.0	1.9263354779943	0.0	0.0	0.0	1.40885248710975	1.11180108735119	0.0	1.06879976972344	0.0	1.80455363253025	0.0	4.87154287760606	11.5634454114093	0.0	1.7381285983776	0.0	0.0	1.60391922574682	1.72858070346967	1.00603329422583	1.26515520294487	1.52763743360717	1.59128596078699	1.85796349883964	0.0	0.0	1.00971204148503	0.0	3.43836370342545	1.50943743411122	1.20582105562239	2.38995118244589	1.74164598795429	4.98354536160874	1.0449167991174	4.15804768601822	5.42841588832529	3.33779216182032	2.42519258682253	0.0	0.0	1.06215709525657	0.0	5.65854736212559	0.0	0.0	1.66726531245397	0.0	1.25661258971549	1.09395386088077	1.34154502590072	7.60227476253045	0.0	1.34968658886683	0.0	1.00857581094076	2.73757131977028	1.29785605959653	4.4732984346524	1.22030103746901	1.29025945347526	1.47260100723169	1.3456612594338	4.39510134128907	4.80191680272167	5.3731926124856	1.40835514297202	1.40995246612674	1.33331356118236	0.0	11.0579887244563	3.88031092157575	5.74801066178913	7.55228946706286	2.05279305402022	1.01536809747456	0.0	0.0	1.66819206145883	0.0	0.0	1.02658730482696	7.2672265728086	7.93012881472761	3.66175121120085	3.03329425689173	6.56752814573161	9.24534969660814	3.08319806912126	9.64100453753814	4.12066614022659	1.64142688385999	0.0	1.52685812497431	1.34616120106354	1.87053139001439	4.69822731169805	8.11961661281305	1.8486090139055	1.64288087908671	1.22921817458599	1.01432472309174	4.15232233958843	2.36837243160485	1.98337236557386	3.92968492209929	0.0	0.0	1.24431768728416	1.02086574454664	7.95280418818549	1.98892567086762	1.05040003179958	1.47052049989222	1.70897975442999	1.43902373186952	0.0	0.0	1.31591125027043	1.02937247344895	1.66380065433201	1.1626298098162	1.8993354626357	1.82615997485836	5.72998743004286	5.77245206838696	1.18094860700665	0.0	1.33866993796679	0.0	0.0	3.5885287256745	0.0	4.28521611954899	6.22321881313678	3.92528534244111	1.14964510413714	1.10377845805507	4.88643632895272	1.14737113702442	2.53501985920288	1.58958086659095	1.12775265627519	0.0	4.28986897975123	4.98321681831492	0.0	1.5440209951177	2.62605301624912	2.28902926679722	1.98726679369434	1.50378277035221	0.0	2.56015743142245	1.73030040411463	1.00329239084845	1.42034464420914	0.0	0.0	0.0	1.04650634062547	0.0	3.72889119749853	0.0	0.0	0.0	0.0	1.25505278317788	1.23484527024042	1.50153916377982	1.0362614261371	1.13076881049642	2.88494698241895	1.32126409344851	1.70080284166458	1.65224687223011	3.74106838336844	0.0	0.0	1.80730284892798	5.15984146653174	7.01305790651567	0.0	1.06700989333147	0.0	0.0	4.68969706456463	1.10079929241857	0.0	1.69904939823751	1.23099887918451	1.7452130143624	1.09844247990689	2.67138426449067	2.30811280747961	3.34343905027053	0.0	0.0	1.27474671508234	6.08064598078638	0.0	5.90521572924123	1.91699786230235	1.19982149313301	1.05292850894061	1.38246044597315	1.2865480767081	3.07706097570913	1.73921473551263	1.59353684659123	1.3833389012057	6.60367700375876	3.32079365934234	4.51621696040971	6.45490390218362	3.67121675354325	3.68678578761961	1.00176465097068	1.04329077779696	2.16776607595981	2.53219965122848	4.43093371851193	0.0	0.0	0.0	0.0	0.0	1.14848908968183	1.14678719153088	1.12066738554598	0.0	1.42305129659237	4.92130467485633	3.69164427439907	2.65385247992075	2.70450795932046	4.06715445817778	1.28167053846888	6.44814355800273	1.17943759836142	2.21726218543012	5.66919685769312	2.68559809129031	1.04965214242558	0.0	1.95251665745018	2.57880434893732	0.0	1.82440396930542	2.92690156947633	1.6803065108238	1.26571498520768	3.89396737614138	1.21543974553898	1.64285653246529	0.0	0.0	1.88232577864484	2.80554181311114	2.70761568879067	5.99850930162888	1.31691139065922	3.54601316964345	0.0	0.0	1.29843502532045	4.77090285382952	1.70544114736994	1.11338727750335	3.01485054964701	0.0	4.36502977744403	5.08787968040155	1.28068792589521	0.0	1.31254523570086	2.83879029854988	1.39856219027641	4.58290946481648	0.0	1.17765803784094	0.0	0.0	0.0	1.31336874848281	2.92398791514581	3.2076981038544	1.08404706288922	5.7835906340809	1.5907132860909	4.80840324569277	1.86533638840276	1.07200111727744	4.31872523721318	6.19185741398205	3.24715401946142	1.66333996762276	1.01873648348596	0.0	0.0	2.81660185602085	27.5678846609797	1.16375286211752	1.38356559125766	4.19258521341565	2.12286745153644	2.4078562612205	4.3414258145548	0.0	1.46841761252355	1.48735261398977	3.07084432603919	3.70666269696533	0.0	2.97946461191226	1.54842176635388	2.69796530741106	4.3701318375843	3.43781540038653	0.0	1.10472371842473	2.67068471380747	2.25955165044977	4.77617835929032	5.05604454438001	1.12738333484396	1.96622429816545	1.59802769759474	1.57940773402995	1.00443016893598	1.32961457896544	0.0	1.00965393659727	4.07151328408174	4.17817038157547	4.74221029820783	5.35212829920661	7.86372623895707	8.65156072912434	1.366059605318	3.37028682433264	5.36673800161475	3.73697604771319	0.0	11.0130227457873	6.22306200254949	9.93495868466105	5.66437521186238	3.76233122365106	2.96793859701759	5.42342300824933	4.49233331597172	0.0	0.0	5.73731782010625	7.93919306758081	1.591277036887	6.97829195833638	4.01566044334156	1.07119391219905	4.25268275843046	0.0	2.16907101679965	2.97409183452597	2.76741675634358	6.72953085042225	5.06588219459408	5.39900179882736	1.59567585192104	2.49262152341033	4.42707593884509	3.97547313568244	1.69864096573209	2.79349718142457	1.04891480153291	3.03796712420461	0.0	0.0	1.58565070810333	6.64634271662956	1.1499289436576	0.0	0.0	1.30494508990725	3.12812696300352	3.9661654921659	1.07328229509323	1.7666258179349	4.62795083954323	1.23852335129848	2.12320777976995	1.40576734983182	1.09331114486301	1.74221215712912	6.11880439291583	1.52996447224617	3.28335131304382	1.52294609375611	0.0	5.02850166246455	0.0	4.42478920901264	4.11837149183157	2.86902272935195	5.72052947068779	1.13347766772194	4.68547620191283	0.0	0.0	1.06747138681068	3.67457367628396	0.0	1.04518925983468	1.40725808182299	1.32876194367628	2.34728047236065	1.68126129348276	0.0	1.5385291152274	1.0864588908411	1.01775488292585	1.20130523832666	1.3316747482048	0.0	0.0	2.53841404785406	3.75545525171537	2.71466109849968	1.67680624726904	1.70523991504385	5.03606044048645	3.24963531587444	0.0	0.0	1.07719371948343	4.61366151638445	1.15749793675501	1.91545408450326	1.03470309674303	1.1509542377711	1.46890951688959	1.75996460488553	0.0	0.0	2.86191044879917	1.05127436440803	1.66412993905075	1.86631310907432	0.0	2.72210062506151	1.97706037907611	2.29419565067613	0.0	1.00234511741568	5.87205486873582	1.6046048744078	4.55482973311149	3.24151943393692	6.77285420151672	5.99176957364201	5.86779690674409	3.70424717159429	14.3392604245683	1.07466554509453	1.77359277866018	5.97782883367201	5.77206073414661	0.0	1.18608637550113	4.28932098996813	6.34158679253185	4.61549993362444	4.28716576156327	2.73372910478558	5.98961394640379	1.65924908532763	0.0	3.59453138186038	1.11365482456713	4.34069320960481	1.67010372152355	0.0	1.33867244366634	0.0	1.21218015206911	3.44030042350727	1.09946904217982	1.11454097887338	1.10798755745464	1.63001434093424	1.848988576996	4.23588004597256	1.21589053786716	2.43661284283107	1.54271722186573	2.22463389476698	0.0	2.01039224141628	0.0	1.52339537019129	1.09244287398812	0.0	1.13665557453952	0.0	2.26121749059288	0.0	0.0	0.0	0.0	1.09246107859263	0.0	2.03592709505849	1.31059705982079	1.04926108915709	0.0	2.27754524027625	1.05168039036663	1.78359782835441	1.81673577779335	3.82042255880659	0.0	0.0	0.0	0.0	0.0	0.0	0.0	0.0	1.00870769683611	0.0	0.0	4.93580000996194	0.0	13.7645880152816	2.16161216293117	1.24773604258224	0.0	0.0	0.0	0.0	2.25275078484022	0.0	1.51636944908922	0.0	0.0	1.43314550627465	3.38689412581909	1.39279580610457	0.0	2.4767604507975	0.0	1.71793172530842	1.31113004183231	1.42387656739689	2.23536098823414	1.15530484868335	1.38960509849076	0.0	0.0	5.27593833137014	0.0	1.29181572381595	3.68520316374116	1.03510145384457	1.51904893594907	1.16854447416456	1.08682664340157	0.0	7.70363373986739	6.5072987143306	0.0	0.0	1.29870712352274	1.50733762901879	0.0	2.8741486862545	2.38085247494984	6.97272614704445	0.0	2.29806068723699	1.24911483476481	1.16251910511979	2.08695767556607	3.13722821531321	1.18316871631192	3.65241365802651	6.01878224076159	4.87398004118881	4.76101298809298	4.58502246625406	5.39865872186186	1.19619966879854	5.52605589731892	3.48828728903623	8.86762060396355	1.33199141593631	2.93367280918826	1.70589419953454	4.25847351734221	6.1100210649531	1.46043617742359	7.79593379009583	1.20607019090442	1.6724458203637	2.59294953641661	7.59778667177893	1.19974112678791	5.02414523384213	0.0	1.13317290129174	1.28442891131593	1.00271626822522	0.0	0.0	0.0	1.9085148055578	2.90818712739601	4.14925795735518	0.0	7.18210092973403	1.30866813886315	2.94103913696465	0.0	1.12075887445998	1.22925138603399	1.00685166317711	0.0	1.04125756608454	1.00432976042698	1.07651790291979	4.03253327177488	5.27575955654101	0.0	0.0	0.0	1.26032994493195	0.0	1.06942468302148	0.0	2.39427866310347	2.86775073582163	3.5297973644316	1.32233854001529	5.08588187718339	0.0	1.26526786895033	1.04681716090368	0.0	1.58765927659612	4.1444520385436	4.20681653626762	1.02777842053511	7.03514012809232	1.1530100276113	0.0	1.16922835135942	1.6697534586333	0.0	0.0	0.0	2.59395234302917	0.0	6.88505783477143	0.0	0.0	0.0	1.83302168858496	1.06697078582674	1.04040195435718	1.79744270383559	5.50256046140332	3.75751299117998	4.70837123427643	4.24162422538768	2.90176955802345	3.22239736211794	4.98777170334529	5.92945947003104	16.3262138428531	6.84593138864966	2.63743981345207	1.26953677556488	1.31049008184833	3.42263592307585	7.61932654215949	6.57786094999442	3.92074302268511	1.0009807615991	2.79054265563958	6.59147529843405	7.00573270042897	1.78605423454949	6.85651928951626	7.15187403468897	6.08212549171452	2.22015634652854	1.81617667099463	4.50201526414236	1.19736504452626	1.30193084765155	4.68983313639752	1.90128959421035	2.0059926213265	3.29965013520153	1.36163340248023	1.73592747223637	1.61211858020896	0.0	0.0	7.33029491611873	2.59345605912126	3.74657717837123	1.06340219242631	2.86639268698306	9.09651518903027	3.9700595270541	2.5857527365045	2.29725369679631	0.0	1.46595089301628	1.29772633745215	1.12484655038045	4.1411250781939	1.00242711142789	5.62321823401842	1.11564247749145	1.08723422025652	7.35983879282163	1.51268611963875	1.9499590356594	6.93049239055077	7.84244861291693	1.62225322175162	2.54199042697112	2.23374875433254	0.0	0.0	0.0	1.10535768381065	0.0	7.88276400366555	0.0	4.90114108581215	16.8526031338443	1.50855223259162	1.47220520233981	2.98684665707177	6.45618191815306	0.0	0.0	0.0	0.0	0.0	0.0	1.10074000061586	0.0	0.0	1.24906582117606	1.10812676034486	1.29692631845811	0.0	1.04182272212191	6.81716664526922	3.85660340094464	2.12987253300741	2.00600730391482	3.42406811884777	1.21385429641036	2.56126317160413	4.77687349801775	5.179318860716	1.77184508176711	2.80372030798472	1.6437843783231	1.16009807950899	3.81355310367121	4.9406034404914	1.99942323695568	1.92235761095523	1.96742883699636	3.83941496652886	0.0	1.71731989459356	1.36672183989558	4.43431658992585	1.4459352770192	2.72639067740254	5.43809020789698	6.08801316106079	1.45609274423096	6.28351620924887	5.7430836833279	5.59226515888075	4.93631594876171	5.29183608930904	1.23092977065311	1.93096465257213	1.65407407556359	3.56664763390985	0.0	5.6181163355177	1.82394963078093	2.59390365923028	4.65701306223546	6.39923257703254	0.0	3.21568231028583	10.0950391979633	5.43918562878341	7.47272643972859	0.0	1.11550394156412	2.5744452689973	1.18841893010955	4.58652147209192	7.64813110126739	10.759552477104	5.62185940668896	3.73398027743892	7.08859954180596	12.54755356082	6.07391332923557	0.0	1.57361880772651	0.0	1.65871889941184	1.96105036883597	5.6051474576896	2.42293923627883	1.65670490042701	0.0	2.5702334678681	1.38726941434017	0.0	0.0	1.06960811324245	1.02825394389974	0.0	3.94129693280855	1.48089773393344	1.07019188099339	0.0	12.0296506971618	24.3163569994938	2.56670971760417	3.59578483902954	5.92175766987663	5.89059153072994	8.52542862513409	1.33485627857468	4.67330697160793	3.591967664774	5.94047699723306	3.35478323870755	5.69406875157685	1.1175751074992	6.29092986873166	2.78641264501796	4.46699805512765	4.46337680275575	3.76790048281798	2.27176002420685	0.0	1.07741458396389	4.9254398331499	3.53164152296145	3.08733459643287	0.0	4.39072928945641	0.0	1.38302628017947	5.16214077196346	7.97983609832694	1.55468049654114	1.33692654122622	0.0	1.19511098114756	0.0	2.20035801377388	6.54410111218817	9.98090487411985	4.40499143797564	4.41743276398285	5.20050207482401	5.76322882355033	0.0	5.57870049164613	1.08856223012851	6.18383097026441	6.59200385645171	0.0	4.83611051526882	5.42674202117599	1.31389248832681	4.11122186459902	5.05616021155483	8.66540686343549	2.02195967583981	2.37968604182395	4.7375601721798	6.30146937339867	2.08275099757224	1.11884320408905	1.06021614230404	1.13539858406266	3.439191729589	3.0982326350854	3.01678656537797	3.18332905254565	2.14459732043628	4.21987733070893	0.0	0.0	0.0	0.0	0.0	6.74825126259846	2.90007265509227	1.42074085635215	2.89723008063353	0.0	3.15607988238468	3.06616124491802	3.11662089521193	2.51495492903235	1.07761681230847	2.44711078857916	4.21270338911313	1.13641656618971	4.89916581817201	0.0	1.01629145099717	1.38391417603208	1.43534113468446	1.3475600021928	1.73441316134155	0.0	8.18383973791953	1.37874404809013	3.1681743326214	4.79855232369048	1.12081850476039	1.71992021512392	2.17301779195569	0.0	3.88917562295185	1.45367597535891	1.64025348258241	5.86904339066088	14.9180238535051	4.77568768572795	0.0	6.04097119144976	2.73151772880433	2.9670900813694	2.15632570577194	5.16168245931363	1.75156073007433	7.17603876015859	2.95404166922402	2.02151504642272	1.69086714141085	0.0	0.0	0.0	0.0	0.0	0.0	0.0	0.0	0.0	0.0	0.0	1.70771905844764	0.0	0.0	2.14024348663409	1.83522156386333	1.5812816545243	3.2113485145747	1.10843725763005	1.22631665703844	7.38813320000061	1.2159184217276	1.0778454406815	1.11907830029525	4.10701397441605	3.76704767006559	1.54754200728878	3.34514644792583	1.58781573546232	0.0	1.25267767069742	1.33877999803727	1.12509541023631	8.68828355779747	1.13284391345037	21.2993295312084	1.89333959471161	0.0	1.33478813325866	12.1017415009351	7.33081005781553	1.87122455257346	2.90670641140863	4.83808341747364	2.63908795642518	5.69824227699856	5.26745565561115	3.4526654742827	5.2233051915531	3.71864200941022	0.0	1.86883824199561	1.21134488088837	2.44212273266981	1.97553624620626	5.89597503697206	6.13014970091549	2.44272065321293	19.6407115495501	4.0659017262989	6.80570682262822	5.85917279346606	9.02564346393907	7.02815730498995	2.83471498566717	3.75003838019846	1.2544483869399	1.00559924516457	1.35743296404701	1.97778505738891	1.11753103456698	4.7830616028655	2.83104997502556	2.30706813261927	7.35837977952111	3.90299399547976	3.66331699692608	2.06070586680732	2.93221153758453	6.66868690188737	0.0	5.03831124734943	4.05359111539749	4.99231342105804	1.03879550784772	2.71600851761735	2.32315523422133	1.91171982678771	2.50689693445161	0.0	1.25042584136037	1.51941723580278	1.27961208047382	1.25874781996216	2.2785949011643	0.0	0.0	1.81419783894857	1.15503629819938	1.00018321469424	1.0630890758484	2.02820798778772	1.17539256045776	4.7235171437174	5.4019887472497	0.0	11.9382325551882	1.79107697661456	1.4469375817497	1.5488007291522	8.00443021050094	7.15758977078542	0.0	1.17943012995825	6.10833584890064	1.83297264399865	0.0	1.00554842320617	4.20049364663794	2.39165103529323	5.56195952184774	3.65748973157063	1.25286145688541	0.0	11.5142106465943	10.4070569362144	0.0	1.08956209761532	3.63935343863262	9.17493598669319	1.3074227279692	1.16426465277306	1.31906596092201	1.41046207393996	1.68390766444764	1.25390988428369	12.2376722521729	5.20821577881036	3.36999444559748	3.55812464740985	3.42176196077877	13.3361504475382	1.62355401395765	1.45390330681731	0.0	0.0	0.0	1.04979314993341	0.0	0.0	2.73363330563524	1.1752142476796	1.35211452256213	1.08978201742435	1.01303278751563	0.0	0.0	0.0	0.0	1.43580933374383	1.55574171616988	1.09044192580431	0.0	1.4426044047078	0.0	1.12838280550715	1.08676916887944	5.06896051363119	0.0	0.0	1.1815097682833	1.06572485755307	1.12432701900371	0.0	5.86300391881377	1.32502574608279	1.05341652226899	4.2146748515161	2.07039998548015	2.99664332603489	19.2129570073209	0.0	0.0	4.17247576743986	1.02307116207317	2.20429014538119	0.0	1.22917454477675	5.27694557129886	3.22748289988293	4.96971955936932	1.87345290202639	1.7553040485593	1.80673245066465	0.0	0.0	2.54862486833427	4.32226809045589	5.65475696743729	2.10316481606594	1.21271081794805	1.29604476558634	2.50358810107931	1.11510066867317	1.17063571419666	5.72772275576276	4.19819203510665	1.06111276013772	2.47690500935561	6.94485477537095	13.1567808849253	2.19253131874485	1.32478544903773	2.89523715031901	1.28002733304215	1.62705017671051	2.52977411722619	2.18999913954835	2.26041627664302	2.45000651067022	2.82266071260717	2.18481809164393	2.64840499481113	2.08789154925657	1.96941213058058	4.19726661652428	1.94007869310267	1.94535234687484	3.2893964201189	2.60438056196632	2.3950773282228	2.82348322571322	2.72114629431214	2.92453258063047	2.55331552037242	2.39984470434523	3.00126038685833	2.68484857056941	2.7926490040771	3.05465418807958	1.20465522988358	3.511152605552	2.02866923900506	2.3061380031383	2.41502778883693	2.40429610367195	2.44676486882318	1.45610446681587	9.13636879265161	7.40292648139698	7.82724999456803	6.54112767867937	9.61120086788494	6.65570082248622	18.6365292918308	7.97369366714169	6.66776497376278	6.14478904161481	8.2207362932119	1.69359843046164	1.93526199960971	1.0293075328958	0.0	0.0	1.81250799548306	2.48029776268376	3.39740354019062	0.0	1.107672466726	1.05713172995126	1.12068341168531	1.206587444497	1.92326494893262	1.97165158750057	2.79885154034915	1.09862787761655	1.0072426298472	1.26866439534245	1.0050070798277	1.1287072391734	1.32203808017833	2.70759083881693	2.09592877666689	0.0	1.24701027857322	7.11443861567547	3.63046048444397	7.21459763667935	7.52339444386362	6.17107684807118	2.04780281582358	3.52950957600259	2.7609672453709	3.22823619435784	5.7314446209747	2.2824374914225	2.28652948601895	3.67960495941638	0.0	0.0	0.0	1.18043038526677	5.82787448575682	4.90826959121506	0.0	0.0	2.40710683247997	0.0	1.15207273457205	1.89732238361471	0.0	0.0	0.0	0.0	1.04693283029531	1.445799162054	0.0	1.92243260169536	1.28476431058754	5.44446007259836	1.90722595361099	1.19141144340818	1.64311914679174	2.50115508817567	1.03771310472857	1.12885699025871	1.16378782886428	5.63717333680604	1.0362078891308	2.43294626047207	1.03040606336724	5.59141450468754	8.34970077937306	4.80441361002666	8.48539453676465	20.2124044309574	4.60765124161681	4.86156986962081	2.23643054771647	3.25305668925431	2.19403584624995	1.34423984850027	1.59696484868123	1.37108534432608	0.0	3.50431506268041	6.28152259027213	0.0	1.84480818577005	4.0020315852011	5.90061279458409	1.27142397010421	6.0471750519745	11.1467340916998	5.18334661095616	5.42959351388241	0.0	1.72328723048289	0.0	4.75120919727169	8.30179476043547	5.27604222548349	4.43088502522876	0.0	4.84518010868473	1.21612259965274	0.0	1.03895612640352	0.0	0.0	1.13666231888373	0.0	3.60184915922937	7.84822831653637	1.18752327757663	4.38446858068197	0.0	7.1041601490834	0.0	1.19916917438111	4.46214743900625	7.5449781848279	2.93593112389232	3.02522794518934	3.41935241921438	4.49830872279676	1.81483735134224	4.00192509639907	5.70910662958731	1.36921590623624	3.0574532838564	1.51684926691688	1.14795788560932	1.32518713801374	1.11896975540522	0.0	1.13699640534213	0.0	4.45141810270328	2.63022537060214	6.98123025794665	1.41514599042942	1.62831069139688	2.55465792335931	1.63519998271883	1.28567806702489	6.19834806760778	6.95757356248057	2.02652234971856	3.33438512927946	15.7206693411776	2.09079571136289	1.14918635397345	12.0188400141196	1.91428556651749	4.13848410251945	7.95549029220789	0.0	1.75606482680688	2.09065979025393	2.36601138213237	1.96671627335889	0.0	4.26454040868305	4.48918551302815	4.12365812102467	3.70020307786131	5.45392467091987	1.88647801081465	1.85889886067575	6.82815932845787	6.7692422015492	2.06566893805156	2.50980947624218	4.79515390030372	1.2967590478809	1.02488671737645	5.50493335432612	1.3090177962917	1.22648543209676	4.28491352418117	0.0	3.41223373654516	3.50879651807425	4.59877947924407	3.57629769611339	3.34766381250007	3.86985129141906	3.37580857632019	1.03402293221943	3.79440836692951	1.35070727110222	1.16723732313123	1.45293840069763	7.26688133884613	1.14129234077018	10.7986799633639	4.11691161580019	3.41265735058844	3.76648160118128	5.37486698483044	5.37933061918807	7.00770388270455	2.84479620318765	1.50797642545283	4.52441572614554	1.88274495176846	2.28491090475375	1.36822663012069	2.62962954510531	9.28639629391032	3.03721138179129	4.8054340046282	4.21968052525094	3.20119143267339	1.08164265417476	1.06169848488575	2.50518362433213	2.83879325247212	1.62592820727542	1.26623989499422	1.16764314596955	0.0	0.0	3.79326682381687	1.16158075982708	1.34595785719796	0.0	5.21597623411215	1.22399957775079	3.10827442310131	0.0	0.0	1.01929078950403	0.0	0.0	0.0	3.4549056682297	0.0	0.0	0.0	1.00761673827665	1.16652809637062	0.0	0.0	0.0	0.0	0.0	0.0	0.0	6.00846479402203	5.9012026043576	2.80148310553533	1.09074023755751	2.41562237019141	3.4668181144222	1.34365638875512	1.69926390428455	5.23603637891772	2.26775088245024	1.52151669422209	1.67293014174594	0.0	1.26435627019994	5.26855316826718	1.59537347740174	1.25256360646512	5.40200308963769	3.65490774804352	7.0754877146245	2.3984963955022	2.24107229813318	1.36544992371584	2.48780383249354	5.53304230965161	1.91889749794258	6.97713699209788	1.1601485413382	5.49979031932586	1.55107357280961	1.47109865383053	3.91109660078451	4.51649811808201	4.71997926696641	4.49395216237604	1.47869494346617	8.40572978179091	4.45875503505882	3.92076260639274	0.0	1.12222146212935	0.0	1.03890347761628	1.1914661100133	1.03129594684277	1.04346812202586	1.01248539128221	0.0	4.54926514730406	1.09232628278226	2.10303458232399	1.04870978678804	0.0	0.0	2.17269080512909	4.47032432241675	3.4014722583478	1.0072766222357	1.68672687488603	3.36384662595942	2.59227449598597	2.95283384068554	3.13473951915079	4.33111963126269	4.8125699843258	3.0726167470608	1.65297248301887	1.12770621475605	1.45673525839926	1.09381217358072	1.40828019679428	1.71581820684591	0.0	0.0	2.87214206721055	0.0	1.13028603983712	1.21223357055653	1.97444883425583	0.0	2.5949619420047	3.102100568857	3.0660636563853	1.03593355023443	1.94164596069455	1.54672099747391	3.49789131498784	11.3745083426667	6.0625370682899	11.791774544666	3.59878373240576	0.0	1.71461546614149	4.54503460353665	18.2638497968444	4.28663752093235	2.66486293650625	1.99808504191742	3.39551861995241	1.90553794533269	1.02989506055035	1.8989583588241	1.11808348428622	5.53455652456575	8.38214966055549	2.08358618208464	1.59571214840357	1.30922345530728	1.57681476204839	0.0	1.64350272715414	1.04976046845666	1.06935851542836	7.5399833861207	0.0	1.92846772765522	0.0	1.49146372531822	5.89460940847185	2.72133703331616	0.0	3.22150090946065	1.0319225166181	3.07496421025323	1.12154993842205	2.16502396102982	0.0	1.556493877647	1.27020143082558	7.13679418608862	6.17428466851179	4.7120417173268	7.41110260473283	1.01715100061636	6.6534664239566	2.4679202368943	1.10964814997418	16.4841648256951	0.0	3.01453529647964	1.62995506169966	2.79479141683497	3.6317680789248	3.57714576380506	2.17502064704136	3.06187620861071	4.41522408974549	4.92326219855513	1.04961389007805	4.40921471991266	5.84164216797345	0.0	5.44851670931749	5.96194882460534	0.0	1.22664440498507	3.19796063918328	0.0	3.78114212394794	0.0	1.22401779280737	1.02950623558872	1.07471484862781	2.43224845026743	1.75797431586667	8.73979131460498	2.06019695554268	1.46959860316492	3.95203929160829	1.37380827389974	3.44169001244563	2.41288278385167	2.24715064118192	2.63668751644704	2.94534039360183	3.97228551718723	1.19074018162871	0.0	1.48967036734103	1.37387203576937	3.32869188591175	1.38350101182597	1.0103127128946	1.68758297243283	0.0	0.0	1.10157037185676	1.34659259669087	1.0073819477155	1.09101285543982	2.64668737382316	1.20010189676401	0.0	0.0	1.53350946047133	0.0	5.0648733491644	1.65983521524835	1.25139512713817	0.0	2.88156177309428	1.35401139043908	0.0	1.92905092146519	1.51985579571954	1.03893142022788	6.63744478280587	1.02457443821495	4.56877387631313	1.30402688393743	0.0	4.69243835570079	1.22233629577101	1.21322755536845	0.0	8.73018452978059	1.20763298957221	2.55857759309781	4.78974464705918	1.5786590126723	3.41362314151282	0.0	0.0	1.04148441956493	1.04169624158072	1.66640978016284	4.22341895367352	0.0	0.0	0.0	0.0	1.45759237319261	1.18257387756345	0.0	3.24086257859138	4.29594553558746	11.1446364654197	1.45646530292413	4.26893739397714	9.02473307782851	1.03637881546384	1.05149390479284	2.77750269036135	0.0	0.0	1.25568325817432	1.26865149724251	1.47067989472761	6.00901990194769	1.12685997304541	0.0	1.0197971191409	1.13136080991026	0.0	9.46174713590826	1.65894233320244	1.02458390563863	2.48485005612422	1.21042781459504	1.26319452007347	0.0	0.0	1.52184038860977	1.00631656204616	4.99424550497936	1.30365183069522	1.09691804743426	2.8568008750688	1.58009898501228	0.0	1.23395295752622	1.12110499039184	1.79648717566944	4.5879626822083	21.1830057157572	5.45072448147597	7.47037386547386	7.63739446492238	12.371627822257	6.32681105779741	11.6002789294905	12.2824680343801	6.9494009145682	2.84046111915283	2.38930263865235	2.79993476476382	1.97263528131271	1.22769465249573	0.0	3.65980668294348	4.95670286282069	1.19537962987974	1.27930918055547	1.69374681552642	2.13612048874774	7.29079868157614	4.61683208559805	3.01726437421299	0.0	0.0	0.0	5.49553137060621	5.9476898233619	1.91515776161193	1.05703008011841	0.0	0.0	1.27249028538143	1.45689542984826	1.48234945652991	1.07517708816252	2.17914246159127	2.79039034269835	11.5818478961702	5.21926034591721	5.55182026588746	6.71794919939056	2.0758028920303	2.03345409024892	0.0	1.10195272416515	2.65142139725555	0.0	4.41680930883142	1.23855782824759	4.51350122718786	2.56428083903004	0.0	5.96199887922324	0.0	1.03036799511302	1.08721946617333	1.10142665464446	0.0	0.0	1.59694333693728	1.02583875325997	2.40266627437215	2.76740763065645	2.98873269687645	5.43288678307017	1.02799191201968	1.1282026011019	0.0	4.1069722219593	1.97364797879379	1.14969860480698	0.0	6.93823163706695	2.7964401498453	3.56936714782284	3.12252650480859	3.10614284360667	1.35315083497102	0.0	1.71195223900042	1.16385704256947	1.96652022376446	1.16144799909068	1.70985088064196	4.24311772077805	4.45785461489929	5.29747759997987	6.15575599949705	0.0	0.0	2.5354022757243	2.45488338158599	1.57325044358407	2.66105937545923	0.0	0.0	3.11150824719677	0.0	0.0	0.0	2.55063121999716	1.30740528429201	1.87083748343658	1.29143210105067	1.04057988562745	5.355736719185	3.91215913253013	1.32681825749428	8.71781305799774	1.73867730986529	5.02066757429121	3.34330106717977	6.0299942360086	5.67461975288559	1.55289442193898	6.18494003839808	1.28558050599612	5.25365156265298	5.43328905358429	4.55167142165836	4.49959354325771	5.9970358452722	1.05665841784261	1.61503433763081	7.5919035129957	0.0	3.2209615887991	0.0	0.0	0.0	0.0	1.01784309699102	5.01576722843065	1.83485274599626	2.5789679108196	0.0	1.07743585768545	1.76711518730524	2.05886000541042	0.0	1.40172499007398	1.80475535966186	0.0	1.34633757270364	3.52722951685442	6.85178393513524	1.01478590237654	0.0	0.0	0.0	0.0	1.02714527922858	1.38758381184393	1.00557466618913	1.10644344445531	1.12924926459287	1.0553165701052	0.0	1.21545239205429	1.24421130598686	2.58479811342768	5.49512155918148	0.0	2.85421415902995	3.230644994262	0.0	2.30347534378873	1.98769461767128	1.07683933888092	2.18410222867351	2.01787322748355	0.0	1.08996589552335	0.0	0.0	0.0	1.03793817513826	1.79335462174488	1.00540696547354	4.6479055153228	1.32579337940098	1.00049356256306	1.04872981381324	2.95891383214423	5.40633094303156	3.61908074320403	1.03379158789966	3.05301191631104	1.09135704630479	1.00177044996788	1.24915413411074	2.68082008375526	3.11908854138834	2.92256191208307	1.38932005749567	1.78733332254297	2.66317682103507	1.88756667337444	3.3384865091575	2.91046827058173	2.46475363912651	1.98247323202473	2.44956548841608	5.615511176975	1.52053717980377	1.61031009160039	8.00030468488157	1.09909838626169	6.74645392784245	1.45985550565582	1.80133041998703	1.01958677051685	0.0	0.0	0.0	6.79778728116061	0.0	1.0197020466111	4.03263019845202	1.67343034809196	2.27060547231402	4.0890555763003	18.0229525598908	1.00380463493044	2.88861574957035	1.63371313381755	1.25094343796525	0.0	2.08582728814832	4.30386977710127	1.96112568369314	1.92333416809142	6.04303715943576	3.4366291135115	0.0	0.0	5.90996003388934	3.38747502164695	3.0639337537432	5.77128752049515	1.00565250309681	1.09075729035612	0.0	1.46600241439448	3.32567262495895	8.02452135851843	1.92563831119502	0.0	1.01601162175043	0.0	1.33140412491118	4.73099356715841	0.0	2.73639181380486	1.10711951929907	0.0	1.0306189808722	1.06709641989342	0.0	1.37393423302324	1.01327998434152	1.01313103665083	6.91167482290115	1.67907056774901	0.0	1.71412701702708	3.25717691818565	2.11698665701804	1.88966635773403	1.54516196158785	1.61115992130947	0.0	1.42212668325263	0.0	4.75416342380208	6.56536066722524	2.01456465533423	2.73414168253795	2.01718054976814	1.97518410958656	1.03271901762375	1.0638566758157	3.12512073307847	1.2158198544758	0.0	1.83077817828221	5.54714298706953	4.53709775725685	4.42075579361163	6.91832698907548	4.97454339743636	7.67985640415761	2.0194519816002	2.03949214835971	3.2160526673423	8.10730108630587	1.26775096230448	0.0	1.1136110399734	0.0	1.23981666514837	1.17394422827728	2.11245601133482	1.81963627030582	1.23411633713791	1.24231591747987	3.23986407044277	4.26088889498348	2.58815770968328	6.57207264377024	4.27870080288408	1.31868095824239	1.22699374784168	1.16410712759622	6.67876371491176	3.57149698506776	0.0	1.18160501920231	1.08979143282662	3.29384834938803	0.0	1.98374962569048	5.16335049848977	4.56546196831507	1.40786710802077	0.0	3.29682816251251	1.95906802966563	0.0	0.0	1.93410472034688	6.70448682783696	0.0	0.0	1.40872443098961	0.0	0.0	0.0	1.1057637507334	0.0	16.793403544544	0.0	5.90315431247399	2.25805502257999	1.85206225134904	0.0	0.0	5.22186330870139	1.12422965238512	2.69179850921207	2.7254972293463	1.03057499447264	5.14801442631849	7.39262400609397	5.47271234833172	5.35056551385334	7.14024919574784	2.98535914035844	1.73153141473737	0.0	0.0	1.31338057632392	0.0	1.02791126373392	0.0	0.0	2.06653949818055	2.55583568453134	1.12360942988424	2.61630290383882	1.91700888532733	1.07222336117326	10.5601732411345	1.1581436204995	1.06245798989779	1.00367763914643	0.0	3.64850911090456	1.2208182186647	1.16706111341695	1.23682347931704	3.68898370300165	3.36658805838435	1.28396039514113	1.32584132376893	4.70403510897637	1.33747481721258	1.13081177335343	6.52101340060808	3.02358141001232	0.0	0.0	4.18583619971695	2.21025680191967	3.07245182470596	0.0	4.69710216357716	1.2146379109333	4.06250521901728	3.53105695397123	2.12499169065671	2.99636960080584	3.72212988951581	4.71324460022029	1.84692561911485	3.57422340207116	4.29175245160125	1.13329741832556	3.14293927575409	1.75847502047784	1.99216728719241	1.14717353433193	1.658553984845	0.0	0.0	0.0	0.0	1.40762335216756	1.12829288635443	2.3713898402667	5.12904613596264	0.0	2.17961364801185	4.21759591942402	0.0	0.0	1.49615952193754	2.06576495356611	0.0	0.0	1.01268733497787	0.0	1.19539533888199	5.60993196271664	1.98708601443645	14.8137289650755	4.25687679320767	2.3310612071438	1.15939397737434	2.86830779554402	1.34451523155409	3.82156142788319	2.71395841736957	4.06678257229756	3.43603419535156	0.0	7.60100432685988	0.0	4.50682472383319	4.64766587352097	3.3745993547338	1.59125259392403	1.57783598279971	3.38610556249667	0.0	0.0	1.7051153396771	2.20337179861262	2.93157200311298	1.58964952243408	1.28512699421105	10.779143231349	4.27332059701035	1.13246048840085	1.18348908513867	2.27502808059753	4.67720065379563	0.0	1.34968314151641	1.59685078404984	4.02898074187674	2.30111958013953	8.64768032828449	1.75297753671267	3.03494268749281	6.90440564977566	2.8144052891712	1.81892503540717	1.29548191765159	1.3929537982769	1.91985918154648	2.37971861827052	2.1305867876072	3.94792636494578	3.15207886285433	2.10441178570537	4.00428958941168	3.90341509263343	1.17949994847965	1.75506052544452	4.79914111666432	1.53552411955773	1.27920438515002	0.0	4.94659517528051	4.2787359303822	9.51936909891598	6.82373638741651	10.8728194998276	7.21554985929373	5.43516661936164	3.67259190586585	8.27159536235325	6.65292854476737	7.26668096858685	6.0923841479524	18.8705870908565	5.89869497950845	7.77656536950422	3.57317140376619	8.96868444184761	2.78665015366	6.392451199406	4.53088346016764	15.7272512346695	9.19854534142035	6.01866385696444	3.96132158451779	5.36116456599899	4.99955199998046	6.21201083377038	6.27020479797077	1.72601775691362	8.88239150827159	3.34193591918291	2.47004071727588	7.20081425019569	6.45313613592163	10.6118838335759	6.06246374048082	9.46498087040273	8.99440431933386	7.87833912005034	5.56503309632699	4.31136087578173	5.88125719051757	2.05150182915148	3.13989178136185	0.0	4.98364163083469	11.9544832079759	5.54201603143374	13.9785978663628	5.60675899813762	4.85286741290798	12.993984941893	6.829791571904	1.99487518100153	7.64009132062253	7.64829361491176	8.33293223622558	7.77520225928002	7.15927758808635	1.40367774959872	5.69061717429393	4.36939540593991	6.93919720225762	6.3253578018588	3.33781662217927	2.9152952193204	1.93767400627387	2.09522376364522	8.29892476099781	8.5787061526379	7.60705121814617	8.92741152923077	10.7353309571473	8.99852126420221	8.54978685317655	13.6376748107913	61.5954893893653	15.7042186938131	14.8875184481318	16.1315017270641	28.5631273975231	51.9539822611954	42.1703392101141	1.23555771032049	1.80643885343917	37.6981668492213	45.2959004549743	21.5840508277289	40.5846630500065	20.9933178470861	92.4089359204861	17.1884893361935	2.59892512457188	22.0441424030577	6.70031209163173	1.42889276590513	1.18946287974265	1.50424034121763	3.19482654819227	2.6372256737322	1.94353155385769	1.46482328311458	3.7109358329423	7.2651435953085	1.16224374624269	1.50082889143614	4.0094934632609	0.0	1.26595752642967	0.0	0.0	3.33224640901889	10.4880802711051	1.47647928987199	2.49887231775729	2.07020858916548	1.28048485283827	3.71508174997865	4.74321205989701	1.20529525818214	0.0	0.0	1.02029586479455	0.0	0.0	1.04253425870061	0.0	0.0	0.0	1.01243970947985	1.77058016481893	1.00483635467013	1.01528153923194	0.0	1.01111151722467	1.27231864603767	3.2348198946477	1.3621897451835	2.61281312777167	0.0	0.0	1.17797173998677	0.0	0.0	1.09421719248981	2.37491279087273	2.28679656153908	0.0	0.0	1.03233112836255	0.0	0.0	0.0	1.45271933186292	1.40310013418889	9.59943284615791	0.0	3.22220680644975	1.55697409210419	1.05679101665725	1.2549364030037	5.28229135945307	1.16804421596453	0.0	0.0	1.01383496073852	4.10515524472547	0.0	1.04815072954901	7.08838926960556	3.03495156460282	5.31943361280391	17.4311434250582	1.06288082088879	2.93636803559277	1.98144985892343	5.05407256951951	4.04527662325504	6.44126862701917	4.62746932400337	3.98437629894334	1.13228033940825	1.91716370010654	5.44117254984815	5.48199751750188	1.13812354812572	3.19087974698796	3.6028277239202	5.89545912157374	5.91013975722347	1.68219803830608	4.3035029606596	0.0	1.24869399066237	1.01961362819969	1.58809661704308	1.02884686295013	1.03330458309053	1.2890951975836	0.0	0.0	0.0	0.0	0.0	0.0	0.0	7.20363863255722	1.80107170313974	1.12412679217534	1.34561621407413	0.0	5.02854383829323	3.95635033348132	3.75810182704289	7.86210952862159	3.73238211218296	3.73195414208339	4.75692904176349	0.0	0.0	1.71387315745824	1.31274888536163	1.19998785099631	5.45091303480482	3.96639633506138	0.0	8.06949123385317	11.2414872782479	3.42428990522798	1.42301431082116	3.08043579190154	1.2786915463048	1.59192304349715	5.98254612679194	1.14875808454186	3.16752913533	6.47336200088522	5.13821946750349	1.21659323776386	1.39004916741838	1.77605414044866	1.68007561170252	2.17570247556501	6.33101410165628	1.7176502552467	0.0	0.0	1.64587611895561	0.0	0.0	2.25478583164571	0.0	1.42934063309037	1.50882161278853	5.51053684883118	0.0	2.20469721572975	0.0	4.15147490497271	1.68011533097058	0.0	1.78161662777507	3.36150727798313	0.0	4.0998876010802	6.66821606866897	5.63463160894644	9.87814230520792	2.60041730938607	0.0	4.66680749688438	3.08741630244614	2.7659062575981	2.79071263111	3.41580292019115	4.91935425153979	34.7473242195166	4.27124565791135	2.00372933081513	0.0	0.0	1.00936728677654	0.0	0.0	0.0	0.0	2.00761642515431	0.0	6.53810269557901	7.45444479688281	6.93440995473198	7.09662089761291	2.24171393186151	2.49694698622731	4.69109072217043	1.66492258300484	2.86245049736242	3.87669112350972	1.12137003464872	2.85210470871327	6.77487025005688	3.43991674547742	0.0	1.66732863731025	2.1456341938425	0.0	2.84271419490566	1.40054475386024	1.06478608168945	1.53843581428815	6.57150962151704	4.06306037236437	1.87233361603704	1.01451716332299	3.87745781263534	6.01210062948244	0.0	2.80072922075397	7.09739153979913	5.70486605692773	2.5191535534532	2.733380963817	1.95105044127609	1.13427314817943	1.11499783208548	0.0	1.22727863532218	1.12243820426865	3.25798664978398	2.96455149626572	3.79264976906287	1.65104549897576	2.49527980740713	1.22911054674944	1.845370028611	2.75317542935992	1.24061916907359	2.52405624661021	2.53999497657895	0.0	1.1726031928283	0.0	0.0	1.12858008680563	13.8388555831796	1.18903599021625	0.0	0.0	0.0	1.05667898194184	0.0	0.0	5.21391967709131	4.44329011719881	5.56672042556335	2.08200323238489	3.92471254614623	4.98452757318506	5.14478849847811	4.30800473413716	0.0	1.73257047822139	1.14261432915426	2.50316674780845	1.01666183062637	0.0	6.9977503812159	1.03684272733602	8.64413182143604	4.35600283812998	4.99763107237703	0.0	5.3324728552381	2.2253665266285	1.55510017230291	1.44724885255665	0.0	1.29701049714323	6.83262856479405	1.16783542091187	3.94545975304279	5.7720917963744	7.55834238542215	1.20060939034718	3.93403041447846	5.83773814555979	1.23537092942776	1.02455132427326	13.2667611435346	12.072626276296	2.81413104793549	3.24077339440474	2.74669049158049	4.15120395205558	1.39019249592012	5.44024086243066	1.34463077387614	0.0	0.0	0.0	0.0	0.0	0.0	1.98944747411166	0.0	6.68950060995263	1.84285968878781	1.0674058362901	2.36639184698509	0.0	5.4272467117093	1.51190230613691	1.32237222965901	0.0	0.0	4.4156989095574	3.17319673369783	0.0	1.42673179078811	0.0	8.41360636886203	2.27548597982718	2.15874478375394	3.83216077291631	1.37051508460361	1.57771687500457	6.06593044463178	4.45505715347506	4.36777214473338	3.11590680214768	8.06503090841783	0.0	1.60234173504301	5.39955188783568	1.07196131199944	1.55066237112254	2.80973010313033	1.72294227160287	4.04719328947867	6.11406323819636	1.73718904495755	1.49054220762185	2.6134810497018	2.64460976740297	0.0	2.24419993067763	4.97441102069154	0.0	2.37234595652682	5.2683395588725	1.9091868913198	0.0	0.0	0.0	0.0	7.63075359137623	6.62989536714379	1.37800607156081	1.05460209897023	1.41798344647534	4.88519819333822	3.62790482220757	1.09472123689144	1.31143797716284	0.0	1.17038149496642	1.05309326262061	0.0	1.0236360310188	2.53578858999529	3.10538528395583	3.61550423043633	3.80259577244818	0.0	5.93059218486235	2.82044230763966	4.84861552307977	5.54512735535163	4.57852028749172	1.49400309018326	8.40481331831708	4.29370968554492	3.93236912621073	1.34678752821963	1.01940199903872	1.62493088246151	1.16682369507217	2.93035092596534	0.0	5.93088138065116	3.99047143369123	4.75461853415288	1.29735379604153	4.80897568610718	5.80567769402568	1.26953713517978	1.04249587616738	0.0	5.02523164595704	0.0	0.0	4.54786465978653	1.2222881721939	1.7553728356495	1.57096777522061	1.39475747084807	1.2381764344289	0.0	1.55416036266082	0.0	6.08652636761653	2.33111507980328	1.0085990717626	1.26386498267845	2.12910174005711	2.95696272090563	0.0	1.13711666424769	4.50727217894452	3.78932915218495	2.78291913710412	1.46861248487645	7.82204470253641	5.92837599194488	2.06881699837048	4.99662889345596	3.80773873187349	1.22599085035751	1.20060784227925	1.31444183888019	1.36282626603648	1.59172539975385	1.17484155438467	0.0	1.5908898993807	2.09061326435095	5.99598326452585	1.05736082737487	6.06746911442295	3.38581829500324	2.77004540148191	0.0	1.05053884426706	2.82155344882134	1.36948397404305	1.49162779962152	1.76962078526976	0.0	0.0	1.32764468374857	2.67135259777654	5.07467726377694	10.0159772138759	1.75472426990104	0.0	1.39499941335349	1.75487829640862	2.82855812771686	1.25660540370452	3.24917061178775	2.52514389073257	1.11643189199728	2.33743489502446	1.00071798295442	8.12510631069545	3.21649525199287	3.83496179131816	3.83564878028936	0.0	0.0	1.00230527456448	0.0	0.0	0.0	1.76022614040424	0.0	0.0	0.0	0.0	0.0	1.00633794988822	0.0	3.2130811604497	0.0	1.03435034629457	0.0	0.0	1.38510895972998	1.04548063048935	10.0527765533067	1.24517001343466	1.51961008641157	0.0	0.0	1.0018518643075	1.12513555585502	0.0	1.04136336109008	0.0	0.0	1.33909736455625	2.5216732165945	1.19029181549354	1.15686495322423	2.68704276418108	2.06176301223317	1.96150362412713	3.55185000958673	0.0	1.92604922200465	3.19519965029371	1.10094540065815	0.0	1.41812723962375	0.0	0.0	0.0	0.0	0.0	7.26851711168079	4.76349673083677	3.24985940937621	2.12440359476107	4.94816118034817	1.28067943448424	0.0	3.94033207557395	0.0	0.0	0.0	5.24235297354077	2.68927259265602	2.3737972902883	1.08761633978422	0.0	0.0	0.0	1.05274025460838	0.0	0.0	1.55983065584192	1.01183633290895	1.80116503367322	1.98241345807902	1.61137913671206	0.0	5.0240377719075	0.0	4.25923255587231	1.63023247172728	1.00108920833982	1.12731921168353	1.00501564376451	0.0	1.21860170735179	1.94603038443751	1.91103739495743	0.0	1.1717017641825	0.0	1.03816762756362	0.0	0.0	0.0	0.0	0.0	0.0	0.0	1.45446283992726	1.55240549300376	0.0	0.0	0.0	1.15594093807435	0.0	0.0	0.0	1.25522998565453	1.31251997313003	8.21560703235302	0.0	0.0	0.0	1.97811470862775	2.806574713426	1.45722284223942	0.0	1.19420948420177	0.0	0.0	0.0	0.0	2.18859020615151	0.0	1.58167287389151	10.5267812982627	3.71234710838069	2.08814437780036	0.0	1.06688938751166	6.95348994173828	1.22253445109895	0.0	1.0104292830649	1.58960333730395	6.29440315798792	0.0	1.84948397089054	2.81509448150375	1.07486040402979	1.97230684745796	2.20700291639825	1.89028001290303	1.14248227472754	6.6481183245743	0.0	0.0	1.31341424038549	1.16016641337895	1.12740444101315	0.0	2.06309959092061	10.2749697536857	1.37377339133072	1.01210839755379	0.0	1.59423738418136	0.0	0.0	1.02907045482909	0.0	1.03340860336176	3.3035272639233	0.0	0.0	0.0	0.0	0.0	0.0	0.0	0.0	0.0	7.02435477337707	1.62475267411625	0.0	0.0	1.38197986853726	1.75671707732868	0.0	1.27975550034174	0.0	0.0	0.0	0.0	1.10311124980825	0.0	4.69017764377037	1.25055065001175	0.0	0.0	1.49769649690454	3.27171468361589	4.82428157276195	6.21309669655882	1.74941714327143	0.0	1.02703562665899	0.0	5.73896305045463	4.36678577033335	0.0	0.0	0.0	0.0	1.07869212906859	1.03762611397336	1.19550341808115	3.96064671291149	0.0	1.00905123670327	3.33618364212127	4.91964511331315	3.40402953556028	4.13941067841883	0.0	1.22833967914128	0.0	0.0	1.0258924095788	1.31063112016391	5.42180618709858	0.0	3.15632151102124	1.96550596894242	0.0	0.0	0.0	1.37147493851832	1.34961219229212	0.0	1.18241494988462	1.07624076696959	1.00109535853981	0.0	1.11503583933194	0.0	2.0324093130635	3.85604145300106	3.26502922049813	1.69442659942812	1.95947262398072	0.0	1.04390218611308	1.25112472899705	0.0	1.47526812698805	1.42739621197628	1.40947208665184	1.38939079309782	4.74308424881022	1.64028654449043	1.12236841206341	0.0	3.89458210586766	1.71425101871623	0.0	1.53886878935611	1.50069170649024	2.93585520041891	3.58045710972682	1.52820966395613	2.06650470003126	2.31153630271895	1.26266975676684	0.0	1.16899581169809	1.03952428897156	2.76387858378732	1.05052861736368	1.06716341555947	0.0	2.56333251247265	1.59097170421068	0.0	1.54841130428812	1.13865121023533	0.0	3.45027905013733	0.0	0.0	0.0	3.74294310444765	1.79118386288032	0.0	2.58587635047595	4.36272874632695	0.0	1.58903317581375	0.0	1.44682492850983	0.0	0.0	1.33142936724734	1.72050330458715	1.30782127210432	1.07607174302854	1.2257077927731	2.13313599704016	0.0	2.51686695296463	2.16935984722277	0.0	1.21492563188053	4.02014312643275	1.73825771811225	0.0	0.0	1.04362753328576	0.0	0.0	2.72365237449406	6.06278941545145	0.0	0.0	4.38468845005203	1.8829207206798	1.06551489424776	1.99390891956979	1.42215183778339	2.89996715867878	2.32618504805783	0.0	0.0	0.0	3.1845743967814	4.09803905076202	0.0	1.27049352100651	3.8580186630249	0.0	1.59877795809815	0.0	2.63198785159963	0.0	0.0	2.40198324996752	4.9832176476697	1.75454194011956	1.26256005602644	3.71201388178166	1.04742767181546	1.17216640081685	1.7597155261815	0.0	2.70566425048423	1.23936208960463	1.35021471884038	1.04042638222392	2.01754590340359	3.19831123168157	2.17385849375265	1.75836992763789	1.88434335171512	1.15758500002457	1.10343185771268	0.0	0.0	0.0	1.51454526612736	0.0	1.13215771334333	3.15135362212324	0.0	0.0	6.0175243040479	1.43005951545002	0.0	1.04909332109724	1.22699692100689	0.0	1.00394169416978	0.0	2.59004134021885	1.08882178757939	1.6832367849272	3.11331539735282	1.06255732923528	1.61214136345338	1.91712923120398	0.0	1.12999989720455	3.16960415758583	3.42041547540066	0.0	1.07526350725534	0.0	1.01632610922425	3.85658969746629	1.74970619078235	1.92112010967529	2.51946357147489	1.3305280295836	3.33902545454369	1.27351097178683	0.0	1.8136231360201	0.0	3.24202566072781	3.29438266726172	1.63132137030995	1.6971637671828	0.0	1.63779010816515	0.0	0.0	0.0	1.52350888928244	0.0	0.0	0.0	0.0	0.0	1.99469079876984	0.0	1.79069680455945	0.0	1.11326412178366	0.0	0.0	3.8797748550575	1.57869425452824	2.47343832978889	0.0	0.0	0.0	0.0	3.02616504110401	3.447918884828	3.86392283554319	1.01249714339553	1.83515346108837	1.4538165019199	2.59127152642424	4.15152105883615	0.0	0.0	0.0	0.0	0.0	1.17529366083762	0.0	0.0	1.72142090939902	1.23908819292828	0.0	0.0	1.76562914330332	2.64255143879598	1.14366583394529	1.485966709888	1.60530185552812	1.30199480033749	1.25677257799181	0.0	1.15240929983917	1.3312945903048	3.69518079762095	0.0	1.25319487508692	0.0	1.13383555837859	0.0	1.13240785201684	16.9134452062321	5.27322718555054	0.0	1.11126824907048	2.06773186932226	1.05460591479109	2.63434893920367	1.48304302509776	1.2024096202005	0.0	1.48074683544304	0.0	1.4597892059128	1.63527293279761	0.0	2.55295463541493	0.0	0.0	1.15769050824619	1.41222956568623	1.0300234117941	1.98214744020384	1.22351831862948	1.64423688013651	2.96437622981036	1.86212472590145	1.66996371953929	4.24977130001185	6.77889739503237	0.0	2.06133998460558	1.06436692220713	2.10684142374324	2.31114662570539	2.09321533508222	1.26825848819386	1.02307181427749	0.0	0.0	0.0	1.28280825289636	5.48916979981935	6.20446504973468	2.11369369677796	5.58344606138769	4.78207110223471	8.34039392501075	2.21451745503994	0.0	0.0	1.9893760469379	0.0	1.19527169840725	2.06655393782974	0.0	1.06971135406259	0.0	3.01278980205545	2.02691827069747	0.0	2.31516778614217	4.80782102459421	0.0	0.0	0.0	0.0	1.56828092626618	1.67179626104835	2.88114175633156	2.75570042560058	1.26633114566196	1.09048598157854	2.03044800466017	0.0	0.0	1.11633722729956	1.05146260624723	2.7109339383948	2.35904263301695	0.0	0.0	1.68297344722919	3.95816974132275	1.35475319453698	0.0	1.46876632584521	2.67894348608181	3.63203196222066	0.0	6.35337749107265	0.0	2.30024086291758	1.04212344674348	2.24371640455966	1.02422429682282	1.08308458713144	1.37156116951512	2.05463437026285	2.6324621276362	0.0	0.0	1.07042341837471	1.01002026488616	2.49517240895555	1.04106947779213	0.0	0.0	3.30208615370132	4.60392306591311	3.36540310793499	1.49853347047256	0.0	2.74770225688755	0.0	0.0	0.0	1.06421794313543	0.0	3.64187192584854	0.0	0.0	0.0	1.06970639299627	1.00484763683968	1.55219626954199	1.0090103285681	0.0	0.0	0.0	0.0	1.61397258067165	0.0	2.1136443267148	0.0	1.29786459232785	0.0	0.0	1.67549024345517	1.40557482675188	7.06555906650636	1.36875261857349	1.24217245989053	0.0	0.0	1.45898797443724	2.60641445471593	1.05901268652935	1.57952926959018	0.0	0.0	1.0166272611367	1.00168877534132	1.65885541082315	1.04319172613147	0.0	1.03209186471329	1.96513093842807	0.0	1.7400999071315	2.33961522804688	2.30428546022647	0.0	1.05883386641417	4.32208703130962	1.11109435524772	1.02435986320595	1.51191746632068	0.0	0.0	0.0	0.0	0.0	0.0	0.0	0.0	2.61549783164781	1.15667165761466	1.54804966868289	0.0	0.0	1.47653103329252	0.0	0.0	0.0	1.07461071757717	1.73522066975525	2.91829066341716	2.4531254083443	0.0	1.41182484690346	0.0	12.0660315419586	5.04912713259847	0.0	3.65991753473811	3.46248411009878	1.42364505939018	0.0	1.05561204678454	2.43515404931572	0.0	0.0	0.0	0.0	0.0	0.0	0.0	1.01006252524546	3.72706494495812	0.0	0.0	2.33661064626169	1.94736275181621	0.0	0.0	0.0	0.0	0.0	0.0	0.0	0.0	0.0	0.0	0.0	0.0	0.0	1.20557696806256	1.65818776483832	1.01427729682602	3.0017881065356	1.4211183721437	0.0	0.0	1.07228315975639	1.14420502409184	2.13787187295567	1.12359262351484	1.13823348508467	4.08584127842315	1.05516841834729	0.0	1.12464362231452	0.0	0.0	0.0	1.03168797556645	3.32251399867343	1.04594615136856	1.47801725219798	1.34130175337518	1.25597316230958	0.0	1.16353619584346	4.7487182626842	1.28836164067013	0.0	1.2000222700243	1.49639602803265	0.0	0.0	0.0	0.0	1.84107532346165	2.09976506988667	2.51675482128026	1.05994522306831	1.26445432602752	2.19940391522254	1.00632512494844	2.63513818822275	3.02060984225821	0.0	0.0	1.31351283315086	1.01912278893906	1.07072051424328	0.0	0.0	1.03180082372264	1.33462840452768	0.0	0.0	0.0	0.0	0.0	1.23184903113818	2.97379007440467	0.0	0.0	0.0	0.0	0.0	3.40218092212044	1.12795538057392	0.0	1.10466057924936	0.0	1.31985706267784	1.48459145913422	5.36443015719983	1.72223732808294	1.59443367031796	1.88382811945204	2.54995355928879	1.61111359513603	1.48039980944066	0.0	0.0	1.09075470051874	0.0	0.0	1.742036729215	0.0	0.0	1.16187186682393	2.87259461467304	2.70712366243367	0.0	4.59670233833618	0.0	1.42293462339968	0.0	1.73209767834412	1.11549207423331	0.0	0.0	0.0	0.0	0.0	0.0	0.0	1.8583884479671	1.01912744402749	1.09007022836175	3.43855464347607	1.01639464878776	1.13140268595995	0.0	0.0	0.0	1.00378059569906	1.10708534621578	0.0	1.27138714558729	0.0	0.0	7.39700268566704	1.5551364171133	1.04404834985159	3.39989926687631	1.42064387016801	0.0	3.05096041562928	0.0	1.0729665491398	0.0	0.0	3.89945298353672	5.51479350425419	1.00211030890082	2.67179374353338	1.0375319015448	2.38862994107381	3.71247153103807	0.0	1.43442921505301	0.0	3.53512931051755	1.21522656760472	1.03058720887482	0.0	0.0	0.0	0.0	5.5379345149654	1.16129224712096	1.95547357000176	4.06996504799882	1.82208103287183	1.90351356145987	4.83379821984196	7.27857869817209	0.0	7.61035043152201	2.02391406898079	0.0	1.25646117876054	6.13726888797292	1.42798115235036	1.91419806351628	3.02741976851198	2.63207914765259	0.0	1.10522519676486	2.08143268006315	1.02706727218403	0.0	2.90599806348672	0.0	2.03704480281683	0.0	0.0	0.0	3.10762312427174	0.0	1.78024707595595	1.09155864508128	1.68818243255986	1.081110407178	1.33281773835669	1.46589990244	5.47617403320854	0.0	0.0	0.0	1.8573954678295	4.84746291694398	0.0	0.0	0.0	0.0	1.18421384079478	0.0	2.91054940724696	1.13137785473054	1.27628305117466	1.1830478550683	0.0	1.21769018892811	0.0	2.27242148394463	1.86939525991358	1.71556526003129	0.0	4.11616680848161	1.17897335026368	0.0	0.0	0.0	6.13629389123671	1.09022178520173	3.87078837286132	12.9473509901585	5.38912789181582	1.15037735016467	2.21958507389375	1.63857043630943	6.62783900912467	3.08310328722285	2.13138697651474	0.0	0.0	1.34897490997078	0.0	0.0	0.0	0.0	0.0	4.22816292178527	0.0	1.04862864838846	1.34880383109951	0.0	3.00985913908849	1.08144004373309	1.60749733673571	4.09467102280891	0.0	0.0	0.0	0.0	1.13455916130565	1.49753140260227	1.04058822688738	5.81702549487099	1.01500403004738	0.0	3.90250568885726	3.61914769269854	0.0	0.0	0.0	0.0	3.37614252610055	0.0	0.0	1.03155794427796	0.0	1.2878870200917	1.28900316808354	3.19107411345558	4.5170327582993	0.0	0.0	0.0	2.11868128783391	0.0	0.0	1.05624553305788	2.50607039331027	1.72110788166317	8.88872669739934	6.11964013556898	0.0	0.0	0.0	0.0	0.0	0.0	2.38944627792785	0.0	0.0	0.0	1.05998098321848	1.29189341939218	0.0	1.04878954795545	1.73705545762866	0.0	1.01875605938201	1.03118941756141	2.11826606416925	1.91585146536222	1.73911125530939	0.0	1.43337851595411	0.0	1.30961873415569	0.0	0.0	0.0	1.57885738081835	3.56166713799494	1.08932465401012	6.97566788825465	2.40110205138183	2.42591874763149	5.18873109906982	3.0139332504971	1.63078653498905	0.0	1.05981426563512	1.01303391439599	0.0	0.0	1.0915882344833	3.14228716099483	0.0	1.78905540217973	1.23193575932068	0.0	2.46330509239102	0.0	1.22380808478555	1.20436744399755	0.0	0.0	2.21029941538052	3.20836533165778	0.0	1.13365375203803	1.56077333836016	1.75574133291399	0.0	0.0	0.0	1.19072888436208	1.3507126527033	0.0	1.2336564770096	1.64234552013417	1.53466945678159	0.0	0.0	3.42764278996821	2.75600587086752	3.11740592867274	1.61949932786635	0.0	0.0	1.07973483981891	0.0	4.71747695813861	4.58507101136883	1.27218562240667	1.0075654855734	5.19746967348491	2.04147038137244	2.27042716373523	5.3737856419614	0.0	0.0	1.51423184962048	3.3487819888871	1.05075955505401	1.11958952279172	6.2422645207217	0.0	1.39625578650674	0.0	0.0	0.0	0.0	1.55886428578949	1.06624257349464	1.66471207829545	1.04088618904692	12.6552926002014	1.35758031778533	0.0	0.0	0.0	0.0	0.0	2.00027936207861	0.0	0.0	1.0140265909448	1.01038346929536	0.0	1.28699963699187	2.00821986705138	11.2500642766675	1.25297972651302	0.0	3.12273551980346	3.41028496348342	1.17094548745329	2.20334874116085	3.26311432963129	1.16252570948494	1.55620505443378	1.98995101321872	2.15917544653265	1.74724900646571	1.76100733993589	0.0	1.12078882837783	3.34134296883651	0.0	0.0	0.0	2.13487303253874	0.0	0.0	0.0	0.0	0.0	4.19497681681452	1.09213096422644	0.0	0.0	1.41597536323009	2.09616254337807	1.1349353492144	1.28487697459226	0.0	3.01739447299672	0.0	0.0	1.24891962662986	4.86775403648406	1.08320906381424	0.0	1.51781997855536	3.0920602034569	3.24161896040788	1.1772937602717	2.10084307101173	0.0	1.54348542467695	2.05997103489424	1.05003470513287	1.06512628205095	6.07691780683983	0.0	1.03730688902578	0.0	0.0	0.0	1.36970764269652	2.07326539071213	2.38745449138499	1.05419119944172	0.0	1.78245127529925	0.0	1.3245535803726	0.0	4.81599324470916	1.91703522008543	2.41459058404645	0.0	1.68635134971176	0.0	9.80979450179538	0.0	0.0	1.17471973703421	0.0	0.0	0.0	5.14422150744851	1.72367059462676	1.47225433592505	0.0	0.0	0.0	0.0	0.0	1.18285359861501	0.0	1.11038442147719	1.38188922418353	1.82719322491708	3.95828335260233	0.0	1.66537273367779	0.0	0.0	0.0	0.0	4.18875181835319	0.0	2.2789125338518	1.30976797105588	0.0	2.36745149585517	0.0	1.97973536378412	0.0	0.0	0.0	1.84564147141427	1.74536808493556	0.0	0.0	1.47812001785909	0.0	1.20019862960276	0.0	2.29766057606405	2.64072696848396	1.4540522049514	1.09950403382263	0.0	1.14045550049448	1.13283098864028	0.0	1.04164201578977	1.26720756020141	0.0	0.0	3.63570277769049	0.0	1.63791187716048	1.82547123420921	0.0	1.11716104946886	1.03227149574751	1.59315302184738	2.16236442577074	2.76072748958721	0.0	1.13404886056416	4.36140055212177	1.32689658977687	0.0	1.03468269925552	0.0	1.22164208518893	3.09452906722638	0.0	2.90245098032952	1.23440650067013	0.0	0.0	1.04274412592107	0.0	2.82289461628725	2.09921614668014	2.34254396011614	3.32102697840713	0.0	0.0	0.0	4.05175309745137	0.0	0.0	1.01674569185792	1.07769715926083	1.38901164476956	1.45932506530982	2.09434719065901	2.1194957480076	1.08240506150125	0.0	0.0	4.62481462327273	3.6778398286295	0.0	0.0	2.5325339261627	2.0951199286079	0.0	0.0	1.12174516191158	0.0	1.5392146415457	0.0	1.5916903226193	2.28559057001297	1.16981382739423	1.07788000612884	0.0	0.0	2.78499197603369	0.0	3.98379474561096	2.93298446079615	1.03084447149468	4.53898215952312	1.85319691233487	0.0	2.79823575001198	2.07034149357494	3.0469147939626	1.05086516044601	1.57090938887763	1.01819836537187	3.72019626155804	0.0	0.0	1.93762405553301	1.4532858351197	1.65398177972828	1.03482444106744	4.84180652280128	2.96882632004219	1.45256394281831	0.0	0.0	2.34772802808895	1.12755518288537	0.0	1.75623131605318	1.01032299536297	3.38599928762583	1.15618366542974	2.04957526622839	2.00947755333976	1.32533517148119	1.40431803106341	4.38208838454639	1.53728082678348	1.57728762692408	0.0	1.68724944843254	0.0	0.0	1.50622784258364	0.0	1.47370647293195	0.0	0.0	0.0	1.39842521006386	4.0684709585147	1.69863230234505	0.0	1.45433681875739	1.09549650155708	1.22589258983665	2.50802886901101	9.22372937575327	6.63619313308766	4.7365675217753	0.0	0.0	1.30264987940524	0.0	0.0	1.03336201434318	1.51974789853694	1.03405285467607	0.0	7.2083873459955	1.15717354505215	0.0	1.21461754723659	2.07784387222534	1.16752394840422	3.38244973585377	1.86545052021641	0.0	4.09818800942035	5.36945846626155	11.8167757679649	1.38978584820682	0.0	1.67166187343216	0.0	0.0	0.0	1.50302480572178	4.90756756515501	6.24546773545495	7.29039474617927	5.77941135209651	1.70376276062521	0.0	1.06174634384755	6.67625916942544	0.0	0.0	1.40349094638479	1.65614585166107	1.91967426519363	1.71684427727349	2.6207917976854	2.2383348054767	2.23707191726526	4.82924562003883	1.2094326962742	0.0	10.8540497351422	0.0	4.66454015460823	1.05404542042413	0.0	1.17595658615854	3.32944594441165	2.94484679518047	0.0	1.77101853184844	0.0	1.09652171471609	0.0	2.56905190831691	0.0	2.19686699675859	1.31106374668037	1.04293995201767	1.80308147031398	10.9404113960633	7.82863014354199	3.2442787931914	1.88298295612178	1.50509425143377	1.51164427885464	0.0	1.14171841655718	1.05884133450475	5.97957498262504	1.46938353849781	1.50978400241359	1.12215049118	2.16211299413667	0.0	4.05354805085152	1.09774932552432	0.0	3.44552101840547	4.23934349244947	1.02773897282785	1.2106626737272	0.0	1.10798422018087	1.77031758727314	3.99504996144258	1.14375295822161	3.1978806707686
T6:,30,min,after,growth,lag	2.02682395535192	1.55363737498949	1.93433705995636	1.29435700488816	4.32793146554145	1.48767295523581	1.34911182256733	1.61351437843243	1.4493797486545	1.16800628297937	1.59235574468748	1.1823511365601	1.12691398646824	5.54714808030549	19.7992027552676	4.35989009777319	6.19207871513922	4.6308746684385	26.3006159704179	6.73266584339847	5.94284364924289	17.2186198688221	3.24315068092965	5.41672233028217	5.75081553547961	1.25980118206913	8.94568141333258	1.2981832901621	1.32872273361151	2.31427549490037	1.38578818896556	1.15296061549154	1.36971860388615	1.51596996617503	1.47503241726573	1.17846036610919	11.6887207410212	5.31332482913528	1.8056821901122	1.38303252528055	0.0	2.05489009758844	1.67886054719768	8.2306130470917	2.3150228627303	2.41280520968232	1.55048509635365	1.07606315187572	1.68720153593228	1.44098046578169	1.5167272988957	1.78979575825728	1.84084808334908	1.12279108826433	1.30079109124046	1.94597248950512	1.73213849931199	6.67955599170908	1.62531905566289	1.68693578378523	1.8573974937255	10.2427409332959	11.0330436863874	1.54410784207443	1.68576719247215	1.38626060519351	0.0	1.59784274981781	1.77068148058611	1.09151895357536	3.81927480961822	2.50537605286165	2.36194529816923	2.20897739910392	1.89056074517526	2.05679659674301	3.76291023871295	1.9795744655774	1.26735388143202	1.53954666959526	1.30904756941939	1.45574958888073	1.67822126143448	1.31106203164356	1.28325168051419	5.03810201599231	1.55518860729706	0.0	2.03505066505214	1.65048298502313	1.91453845975568	1.73499192032835	1.20973232281562	1.88519184765054	1.93607922663179	1.78460882108709	1.45766986651756	1.67465185475316	2.71356219303075	1.32248212122165	1.32107535538034	3.13333106145001	2.09770903767272	1.24173820356076	1.72933624325042	1.54640326296097	4.22183413790206	2.04026030233611	2.01902097429933	1.44449223518021	1.45478266783561	2.15128316768132	1.6434836095797	1.42340018655452	2.14027337516933	2.06914623995041	1.95959138044515	0.0	2.65094216115238	1.19946249157132	1.00650150888093	1.32312824393454	1.49043292063579	3.42788458043238	1.55731272285254	1.48347905129264	2.5309830299951	1.83543620996527	1.88811313377456	1.42089048170803	4.60263905317146	1.64150107250758	1.58625369025661	4.03581870562269	2.55051270234554	1.82692392766389	3.67221777630062	1.3911862954334	4.1268502936748	1.19898268684608	0.0	1.20106045386516	2.29194147479031	2.08281989178777	1.58045967051516	1.98069990661806	1.58336674140765	2.58696942078048	1.24475404407119	6.59797284968913	9.93388933236133	0.0	2.77403814707425	0.0	1.71741080822232	2.64768018688616	3.24578357207498	1.09580969779853	1.65592499348479	1.42566225449452	1.88748900668396	2.14324595686859	1.61853752666292	1.43115894171151	1.35526123039678	1.19905209745777	3.98186693269718	1.67736481440481	1.47449835325355	2.03489830571433	1.69083880214562	4.44497178920106	1.22437033431356	3.82409490573638	5.65983379394055	2.27781630325589	2.58521875873858	1.06318027699987	1.29661520390886	1.55067260123336	1.53880447092995	4.12800941230489	2.47370844115557	1.58583510952148	1.64805230182512	1.2778904591826	1.60836340972687	1.9688079559956	1.93861230655916	5.60017470154095	1.49244034495763	1.77995135643845	1.53771152083258	1.5417392726956	2.81533692460544	1.18297695023445	4.22798276398027	1.70253508172001	2.10729726344266	1.50877037969325	1.74581776362337	3.69710723510484	5.11265336226843	5.64580418131036	2.25416010700097	2.50196648224815	2.05397719183733	1.05030448552648	9.08947905327331	2.29379699950725	4.26275039629501	4.18831019201909	1.6444192671457	1.96164343620818	1.19128248304404	1.53080766659424	1.54493877931237	1.41979864578022	1.468722845143	1.54865416992622	8.85430555944295	9.78117473930281	3.13713276238012	2.68897808154437	6.224636629801	9.26722963445769	2.37764886983166	8.32244183069078	5.14585679742726	1.98554863224729	1.46431281652213	2.16841165149239	1.89790904889696	2.09274334579848	4.56765820797889	6.71975425300852	2.69251463340304	1.93903232750689	1.6232529213676	1.49226756925864	3.27405165680345	2.03955094749238	2.28177081821448	3.43681450129471	1.50390983456479	1.46458762144327	1.57882619756444	1.98328275359311	5.60040279734835	1.73028410714041	1.45780736137831	1.89855782152008	2.01387978735987	1.63720586032747	1.46755234484854	0.0	1.80591174811856	1.66777326566905	2.0839912893915	1.83650949362143	3.14498921057162	2.00019807220337	5.79342549637347	5.44720249147553	1.54952248095289	1.7487552890512	1.75355778372355	0.0	1.41429538818679	3.51130371308831	1.37211367779396	4.99100993169172	6.57082202598329	4.09050718321254	2.15222899893815	1.51394404061235	4.33976168290492	1.32852648714992	2.92917763135641	1.7352088874763	1.67167187675904	0.0	2.73360799054451	4.1178207275526	1.31908991927932	2.05253716035823	2.02837922946907	2.16170439103521	1.58271107824797	1.6773978882845	1.30818888671924	3.14987698103189	1.90206794611134	1.75369097515814	1.76811857356075	1.06307587710564	1.209760076708	0.0	1.68008743627007	1.27489957381464	3.92026807751795	1.11857555579741	1.5487650654311	1.25097560364408	1.35881789979036	1.63313764285799	4.79406847467359	5.5007127033653	1.60665003519208	1.74756148949307	1.66428065803663	1.38822407844761	1.36975104162328	1.42536696121647	2.80735244018869	1.07000512791416	1.42272361485958	1.68249036498127	3.678580019371	5.5144542326382	1.0548836707308	1.37820762962199	1.05670219209585	1.39754874597404	3.70779464189268	1.56675802193773	1.58018770955334	2.4133532841205	2.29908939466514	2.58361187028713	1.59958552933556	3.80499667187074	3.30021097671498	3.10012079333161	1.32126577261016	0.0	1.31342764096076	5.86050642643259	1.21233614026401	5.27094881562121	3.03941118794232	1.19650283594761	1.21038924862388	1.27557502368285	1.30657250081754	2.79359083034112	1.52447919259894	2.14936260124225	1.23790242848953	7.00770589561858	2.60932044589583	3.92976055390457	5.16482160826087	3.14578761810346	3.51772703762584	1.42503878302886	1.65471262154616	1.93511572241712	1.99058178624946	3.3509836088247	1.243607909818	1.15786854192319	1.55702892583045	1.31863303219875	1.45510017725976	2.08456400568812	1.92597576204885	2.17574285040137	1.4154226007167	1.96817633198417	4.20778588190043	2.611522965641	1.9203211167481	2.52065131318336	3.50259368665529	1.86542923261382	6.35072046839272	1.61911586072142	2.06905456042851	4.69926522976422	2.04779626811206	1.67522117526305	1.30791474705935	1.77831677790055	2.34174311116449	1.57268233816679	1.66674373811462	2.88103858115402	1.74031060262404	1.46229994603106	3.47666007383698	1.71886997676534	2.29972193228324	1.94759924085279	1.29399162349437	2.32599675247654	3.39029002591781	3.82548981311631	4.93904636089143	1.63946602438151	3.78620878901368	1.35060172474213	1.20383256274945	1.89630720850891	5.48025053108727	1.84339920979854	1.23878613531637	2.57975267186506	1.18292236979909	4.05264576081834	5.94248038882094	1.58532055669633	1.72959034951156	1.39461288556137	2.75908858172297	1.78173188016546	4.82359779550694	1.39649709457457	1.95807342446248	1.36350639542787	1.00049844717843	0.0	1.15270906962961	2.38808438471115	2.81706602667226	1.52492747615612	3.29786224150761	1.28132054270797	4.36067843115378	1.60025924230544	1.00000493980843	3.96729814362649	4.14412130600714	3.75862236097106	1.50675253157443	1.25647571455821	0.0	0.0	2.82925191814306	32.2601494497729	1.37163232552877	1.58599551112601	3.14991091990109	2.63190826663429	2.25806958708866	3.10737552033716	1.95490299054039	2.092426313038	2.06445215503231	3.19704590553338	5.10148766371308	1.43669743754545	3.43929246217461	2.05539226878477	4.08931638313246	4.2172228494568	3.62185149785274	0.0	1.21053657405698	3.69209252741845	2.34825548716012	4.85588383690106	4.29468625569007	1.29519942790751	3.55005701585935	2.11374211353351	2.10268528020134	1.67874300458109	1.77185224291044	1.18788906661632	1.34505283224051	3.43615756090948	4.49882006389267	5.90085067281294	6.51380403719896	8.50467431557612	12.0795697792126	1.48346358650832	2.52057633199503	4.65955721442559	3.01830279803799	1.53006286435173	11.4648107565202	5.5692017596115	9.33077570199343	8.47443743755486	3.66543498076931	2.32513935824075	5.26986188139288	3.11713120765345	1.32632578499351	1.07806336417861	5.62971969013012	9.87812710093284	2.32761440404806	6.08893163199977	6.03920911317909	1.60933450246977	3.21775446096795	1.15660256492476	1.73006845824612	2.21967577206276	2.28100725605164	6.92136275000711	4.37775750361949	7.55557070592651	2.58518585934195	2.11721032405227	3.80472910431036	4.12576574181411	1.78968704089687	3.11837446941531	1.12604794895085	3.21274960697893	1.32317420370458	1.41416631739849	1.16935798915021	7.71838359107618	1.6124826054057	1.21440616133615	1.58003586336497	1.83168862692974	3.9416119977508	3.09402961856788	1.27437159519958	1.61697485735651	3.07440350713475	2.09309108999214	2.50862379357734	1.91307655412	1.59534296695461	1.20527996768484	5.13493917395283	1.58944938685032	3.084967279832	1.37453627584983	1.84185330109831	5.96550987259552	1.62279942120629	3.02828634588872	3.43851235406331	2.15744129008434	3.84450953403981	1.34398858285938	4.76442045474844	1.08682134227157	1.45837897854286	1.48925373120054	3.46685262418845	1.15359802077028	1.2102114102537	1.24666446774829	1.50274588316935	2.27669122713914	1.48403717267524	0.0	1.40118548104725	1.83521944128756	1.47185714580272	1.95535221350404	1.83099849725252	1.57666260502377	1.36243397609797	2.41663863542804	2.6896219806322	2.19806660952442	1.49928392155429	1.76022066344154	3.70718609698422	2.19555905828556	1.09521704242175	1.05419706494025	1.34117290725838	4.01065157448285	1.46843432162958	1.82777010018412	1.45455716398419	1.64981081385988	1.79523427252505	2.12141051453137	1.21494052814456	1.36724046127004	2.19583804971675	1.33655823455177	1.22452894573397	1.86119576738868	1.02132921596063	1.9404162146884	1.85671216822279	1.77995428900673	1.87518036113695	1.10105458552021	3.83400834486289	1.59050528930265	3.35376148888597	2.88069869909017	7.11264796787544	6.32712482463259	5.88558053331155	2.9984312558269	12.8677903359494	1.50742087147267	2.09971999767874	3.878138512154	3.26125821915409	1.25596990701057	1.49102439775827	3.66006845671731	5.8998403871412	3.63300780489317	4.30549531665929	2.68807695486644	8.484762351168	3.79175495255809	1.2720361275551	2.95714728565578	1.74490089905915	3.56604159677162	1.32867499810753	1.11119784195755	1.30936074416426	0.0	1.45077646194478	3.26993997831643	1.56106168550885	1.31452110856232	1.57939861690154	2.29129978509294	2.73475267993906	5.1109974263413	1.52572791881168	3.04870712202519	1.51004299173757	2.02441753157621	1.47789304186437	2.30405784173932	1.20299966411182	1.76941316605412	1.32115922846783	1.01906392336942	1.73812302612986	1.34270008510189	1.70947482129355	1.23483646645059	1.41046634210942	1.83580125145214	1.30815768496326	1.69239514765231	0.0	2.34835761352854	1.31588346770085	2.02450692173332	1.67422071886469	2.29933961920736	1.26278289527176	1.30299532660715	1.7526346471585	3.96333925856935	0.0	1.12369686809886	0.0	1.27953398056387	1.35229926368616	1.9202854927816	1.76735766622847	1.34207692472082	1.18296501427087	0.0	0.0	7.96091957174233	1.70234791988111	9.72277320445828	2.54823776975591	1.82884791109827	1.79986040301044	1.12135444110976	1.71166189569451	1.31794274206973	3.13285707940934	1.86441622011953	1.77158575527175	1.55689328003547	1.14397456684739	1.79541888977539	2.66748187442094	1.5634540465207	1.41221793602845	3.37363978606547	1.45680827593733	1.96395055561125	1.98036163165293	1.98920118561701	2.38321428166419	1.21149991719867	1.70192754902919	1.29499743803664	1.58178253639467	4.6743860806631	1.02012441573682	1.6781293123296	2.20053950428491	1.38381375888736	1.69252224703154	1.90070557391097	1.35219737945769	1.46328796231121	6.20475508141181	5.64985663134025	1.83856124546901	1.40827603509587	2.04877375627691	1.42785064589402	1.45616139175511	2.65615659880822	1.72313165604799	7.05638374628756	0.0	2.57552055715763	2.34275817133317	1.54686752046913	2.19831467934917	3.30054658188378	1.62129992689788	3.74974715478972	6.05619938075968	4.69271849448378	4.19781856531656	4.65685066643411	5.77967429903703	1.72834468974928	5.67160128055596	2.04368439790816	4.13355623079309	1.10711636724546	2.33271248803314	1.91562099424336	2.57401791947407	5.32324574076522	1.65094717173745	7.55949536340701	1.38129753635693	1.38096146080912	2.84539725452326	7.98562987574494	1.31917566111778	4.36950990611884	1.20776278017496	1.49779867950228	1.27646094676509	1.50248352881393	1.18883500644102	1.33030919387511	1.71666259783922	1.96982681289251	2.9972152895269	4.09474365973493	1.05204871129376	5.93862453975387	1.71968187693517	1.9386650510353	1.7474491254373	1.99728179147531	2.41454541487812	1.92638921613998	1.91170621697618	1.47834387091295	1.45139347206504	1.38787019463971	6.8333570397954	6.27820813659432	1.12488805563718	1.51162083630513	1.23669661261844	2.61397060601777	0.0	1.5958451633816	1.49682095576427	3.52177038367566	3.76822979984824	3.03938618533672	2.11352706850627	3.51401970825211	1.57973744846678	1.89675115823296	1.82716670548273	1.73028909816526	2.00911397843175	5.46735970153224	3.2695728573229	1.82478274494741	6.45089055714115	1.34358500463186	1.01749012120231	1.29037855689724	1.68057896671935	1.66298734005448	1.77486034021023	2.00408008100094	2.36407848983787	1.13909697766222	12.9012385411356	0.0	1.34145627186528	1.38971063791999	2.95200843083268	1.31095314778553	1.60313788837142	4.24199028891741	5.23367436515331	4.95824058637218	4.41395214678548	4.79878986258334	4.36148172775689	3.41913088047196	4.64287545990825	5.65730761547434	20.0728184146495	7.97198987946998	3.21932352794351	2.40303623791214	2.15514263968495	4.69465299632419	5.4778789039717	7.80175959755665	3.74991237515614	1.93930800641746	4.1249328970577	6.24747399065282	7.56092096459503	3.23038826680903	12.0482394409705	9.5254991673794	3.94041678436786	4.49267112526398	2.31225652298633	7.01356837305569	2.17929419002212	2.09165973833728	5.3670827484321	2.42851863250732	2.6155972868594	3.97945286060569	2.20495327408202	3.0313226907027	2.99303953275088	1.50856700357306	1.03121612530853	5.65934087009193	1.9749934181744	4.74860847559259	1.54368540650459	2.65618064840335	16.1338836900192	2.71872693702301	2.46265364759177	1.64121565413664	1.1498437925825	2.01433482530202	2.56060299806804	1.64820597680491	6.76171030735821	1.09015298953278	6.76194789639674	1.38461781838187	1.49856079033184	7.15101069273391	1.93066157102258	2.27401306467786	4.9733096858209	6.80436532437813	1.49999287790021	2.2945471950952	2.22007639016593	1.73754090249582	1.78291006578125	1.87768203140445	1.78195857083577	1.38318112099033	7.646382381297	1.4841293285293	5.56774272910311	17.9392846574479	1.55900281722944	2.00422341946939	2.36738663861936	5.52287720202011	1.18002963827102	1.30209331211862	0.0	1.3644427123621	1.20022437023134	1.2749550298164	1.84346228680343	1.28097869223721	1.00491377757491	1.39841929238686	1.64733835890884	1.58846060601619	1.4195193213072	1.03080662478203	3.55345784857641	3.42748906765083	2.03949190395633	2.28015570092745	2.99254416402056	1.64045339110012	2.72573133091435	6.20434529870331	3.21455844739723	2.01206721743331	2.59097842667248	2.03094908039492	1.82396393277048	3.90251195212603	4.19457371104373	1.7294800210672	2.42763059465426	1.55991055369353	3.61198602291034	1.04832498722561	2.11035670306659	1.43367101165649	3.48294605062273	1.58561359477555	1.90755741327248	6.95128797687513	6.11452420510537	2.31449367625838	6.21403754512249	3.54548346679131	3.56761441605934	2.76216615625902	3.16392696685786	1.18553754247929	1.40926246772986	1.37665388388519	3.17983488621954	0.0	4.41779393304785	1.51203697587071	1.70785761887875	3.25630251060702	6.11796325563677	1.45558983760741	1.84037377781605	13.0723211252901	5.86300275935554	14.7715881508289	1.21578134032099	1.96658971171491	2.18673186564101	2.13460620635918	3.42182664356252	8.07878533259139	11.4558967829812	4.19446758077463	3.20958308855976	7.06018981227628	9.49122820337146	6.23433310503599	1.58742382480184	1.86849497851112	1.56655453887768	2.5467169757197	5.15589332636232	3.24130611602418	3.93337302421395	1.66270466333052	1.14350479646096	2.43489653063156	1.61013423672193	1.55087969050605	1.14251505573048	1.59263707740864	1.05993048397098	1.0427269465201	2.82246788912465	1.84126754921232	2.46227353486312	1.33001072225875	8.12545010275112	15.9775981731554	2.1786433496392	2.13792041952353	5.01050446415068	3.44320899115663	7.17958100739307	1.75596063018611	5.26618213504186	2.352760866242	4.81307355617364	2.34744312013579	3.21458646274773	1.20517719272982	5.57096776548335	2.46927445592728	4.05824561910336	5.00324124610524	3.41163933334545	3.22268326028272	1.42424796864137	1.66614785823992	5.5764296299478	2.57093682479789	2.8002743643665	1.36930033251746	4.42251082887505	1.18953312278609	1.89493377808421	4.55184981803682	9.52856818173624	1.66167240998565	2.28664460103697	0.0	2.29542220132634	0.0	2.78996544384738	5.91562959146347	14.9665961025552	2.87660327270869	3.12049181266178	3.73615722442013	5.91462248212661	1.55205480199478	4.9171766617965	1.82089417892024	7.47897611309016	6.27963659866718	1.3343492358538	4.97470074833385	2.98997907906755	1.6879469942364	4.83642304333254	4.51896421780189	13.1644031024541	2.55494732935827	3.84429827482294	3.74473975865626	5.2584865978016	2.15148442691828	1.25720619233078	1.54421429376433	2.07694304973244	4.16900300116246	4.4616411935536	3.86669057663845	3.40705056725661	2.39824210012809	3.3507542879461	1.4448089352269	1.87515423062735	1.59073886754404	1.14080630106338	1.18574144278519	8.29901076892389	2.46359498186637	1.83394434941822	3.59186909567643	1.03381747034587	5.72179603675074	4.85291225508109	5.26015803806638	4.51573177300153	1.81128271166845	2.30293392983772	3.61540059954202	1.83509345422359	5.00384637018595	1.10283857513192	1.62901713481686	1.34938202304396	2.70347974244646	1.71372720127403	1.57117646325725	1.32612634492969	8.61732188021843	1.66918731824403	2.9649311962034	5.13884349608445	1.5213052401444	2.32509606473189	1.83954893941844	1.48623595316158	3.16806864478828	1.66130297788559	1.78134727559376	5.90686835831069	20.8910004897073	4.84882986892476	1.00167166022241	7.10170770823135	2.85386985324017	3.0263284430066	2.72634387965322	4.57878951392247	1.57240744203587	7.71648150037206	3.23326116406725	2.37027180032663	1.96719564260704	1.31142274693848	1.16675136540873	1.04128564911242	1.51323150183508	1.2295679660705	1.25806324000298	1.3074170639039	1.43842523258402	1.45467533553931	1.23820800536842	1.07637680380798	1.64700750322739	1.0165951331385	1.34796296774071	2.30756073194311	1.75687859488124	2.44479812692563	4.35767568781821	2.88326263587653	1.43448015443003	3.82434844051026	1.52350099554879	1.53554075226935	1.65523102305012	2.72470944041563	3.48406536381428	1.71977278203957	2.88771596763452	1.97678308143454	1.56032363622531	1.52706150990987	1.6644745099618	1.38511970500937	8.55055787388891	1.94803158463245	15.3799147321621	1.95417558972789	1.28151052772986	2.03917424721814	6.15732151422052	5.69350618288142	1.50315212957981	2.96547410210396	3.91248599829995	2.80391169562391	5.57177265431017	6.09452908796144	3.26872503893659	4.23007709704171	4.41118949626495	1.33942326980058	1.7493015515074	1.74709870434262	2.23167273956168	2.06695140240935	4.15513365483765	12.4050842985043	1.5615904652917	17.8501272554488	3.07113464409232	7.58533428393115	5.25228710017427	8.62645807815742	13.3377750631079	2.93458252972875	2.88469777192233	1.49378079485423	1.11483614485428	1.28077021361673	1.63648316860136	1.15773543475434	4.26383172516894	2.08388223981309	1.80918702466006	3.2670385768889	2.70071196778468	3.14608080224287	1.77100806031473	2.13344088975931	6.55211952230412	1.20311574808233	3.43728318508461	3.27495447485696	3.92508921417319	1.91705184044555	2.7725731007539	1.97461011846791	2.09010416084864	1.82097689816457	1.63404557708678	1.37397578986411	2.1027901969916	1.87028694238858	1.81298761350244	2.21290921495599	1.15513690108655	0.0	3.20511698067486	1.90575131738747	1.24368558095472	1.43140047192743	2.21967031671872	1.95833469004568	3.22596607369473	4.82521220062556	1.0077738864646	6.40950849876783	2.53830972060944	1.58918795842714	2.028371639035	4.13932556983726	7.98237655813688	1.36849007186747	1.8059095458692	5.76636897711625	1.72310493155998	0.0	1.52571746270111	4.12247084490664	2.52260170112567	4.90280934949471	2.35963052366979	1.60679512308005	1.443589373683	7.99515231721836	14.412773993616	0.0	1.33251398961865	3.48725933667839	9.35877098781865	1.54230704206066	1.58519736555816	2.33771539084395	1.8326397674602	2.11187139758778	1.90020144580967	6.32689935115426	5.10848431677861	2.61968940573281	3.12153965789495	2.63570585013521	9.28071083297628	1.78456662951891	1.53022791566575	1.40197686649724	1.51396833026422	1.37141190793366	1.69469301500125	1.50347351919553	1.5734141300586	2.9624813462555	1.32782145204556	1.81270212632993	1.66968264078413	1.24601960868388	1.66851036367818	1.84697308060306	1.27133336497796	1.65726548546653	1.69626551740174	1.56568693352637	1.11875295121216	1.67861180266609	1.96873059597267	1.0377312918779	1.46318816319068	1.66784287381112	3.33104179053921	1.66870688968571	1.27210363020766	1.54884758915349	1.67670725987569	1.78409979027771	1.54206749939311	5.66129254205021	2.1860195702069	1.48722855248513	4.39815980591833	3.58530821464907	8.51172864898255	40.1025792321811	1.57115294351297	1.05825667236022	2.34052464845758	1.38164747088266	1.45117295548473	1.7544037843413	1.50555239228651	4.64734405775286	3.06023359246588	4.46980406310251	3.27452446276132	2.52284574336794	2.98152578517176	1.09954873755806	0.0	2.44523415427601	4.3162650908845	7.95631193650152	1.8683117473036	1.60301262301616	1.57142325464367	2.62726821694402	1.49065566648344	1.6965892570126	4.26037135053021	3.84142771891214	1.18935070192914	2.32734197523955	4.77308980755933	14.2209560716259	3.39184044224335	2.6760094284829	4.81845328435503	2.17819672417131	2.89553343190301	4.12642981593506	3.79256735823189	3.64927485200421	4.08786993261986	4.38535177761424	3.04960274501693	4.18629162012988	3.44435410485995	2.15364985414534	5.52320114875394	2.24117527689682	2.28723657481914	3.53494888128148	2.88551963909984	4.24249654234785	4.54474550891742	4.5464324273636	4.93049124568141	4.03661732577829	3.95331868890476	4.34437632840385	2.46619338355388	2.67818217740501	2.73949760143536	2.04911298068578	3.46053341834424	2.62971009139534	2.74064637930311	2.55417433220628	3.00174787194997	3.1576144228036	1.92140990166925	11.0374136378863	7.43637778512567	8.21206828454025	6.87484172882213	19.3177886199565	7.14018381432514	19.3479539183464	14.3025732666447	5.91802602503294	6.28629641025245	8.48705187821832	1.82149336700513	1.7873120865599	1.35148625586876	0.0	0.0	2.45826886005864	3.43653377110016	4.31371244016418	1.30128102188106	1.57842144006566	1.78114340389337	0.0	1.76837343955077	1.59445466780192	2.1952986090588	2.60384851315023	1.27361539131086	0.0	2.10693597641812	1.33661779135848	1.13946412646427	1.48913363803931	2.57451213331774	1.76340272692125	0.0	1.37986051007062	5.06326754912739	2.55711996284862	6.77401116278774	7.70865158944209	3.37735627698745	1.69373662991328	3.02716401345368	2.54639586834735	2.21370284387823	5.57933932066649	1.69047452148091	2.40816649478067	3.45644964529518	0.0	1.00234965199137	1.03500875748432	1.48830400840037	5.29954579441065	4.91780485373423	1.01634864138065	1.47585810868426	1.94735027876027	1.17319841665137	1.69551787682733	1.70610905906423	1.4665594242426	1.18123854989966	1.34604100661391	1.403497279938	1.44624110258211	1.81625069796776	1.42030037050473	2.04986329782809	1.6952571012156	5.60708511867407	2.08891273335972	1.91803298980087	1.51803202585141	3.12212535757133	1.52552184231338	1.90584808172301	1.30736257938661	8.38002159117305	1.01761122287526	2.47247610168022	1.58852714652017	5.34212595512226	7.26791825645051	5.29838226046355	8.49500667635963	8.85049872690686	4.40821094009334	4.63491851790105	2.97130544484407	2.21163327132585	2.65590393633576	3.12056334449614	3.64211889122035	3.23372050151286	1.42198298003102	2.82948079650363	7.41152959331439	1.13418014084268	1.843733575625	2.52630139732215	5.34283603050027	1.64504558439519	5.70242163138957	9.68611432641907	4.324842148987	5.086759390173	1.17321220663511	1.64379643525985	0.0	13.3383991160339	14.3651403977868	5.65651616157358	5.72686519248096	1.00154593949215	5.72507342829297	1.93241099007877	1.57964174432301	1.4070347818202	1.30297172171411	1.48690291797513	1.34962334612721	1.03095273552246	3.70527277802021	6.43761530611406	1.64818477474542	3.46324549237171	1.26920589704902	7.04276151521953	1.48023114015861	1.20420569945837	4.34159803477712	7.98969212541598	3.0280356382001	2.79950330382048	2.67685046425489	4.02683703805035	2.05947989947868	3.52265579851502	4.4197006949809	2.42499143838274	2.54275212972329	1.63536001324837	1.35751479126799	1.60173412299454	1.39463128369183	1.20409820592931	2.27087228599985	2.27350117256475	5.33754365408421	2.65225755080654	5.3131382074651	1.68368582348872	2.0371337012502	3.05038738501177	2.05246751043245	1.05463352208681	6.64311202406273	5.81809370860888	1.5649857113332	3.10848290714844	11.2841053116839	2.92317092472422	1.88431742220018	12.8320264769901	2.31330595453603	4.12831917812108	6.96859860238132	1.56866433347897	1.96854772898654	2.43956217367489	2.85417630707996	1.14271856471049	1.06466709748145	2.9538777847098	4.13870942056628	3.50139692769278	1.87659175964897	4.51678778914562	1.95068114264472	1.6051597150937	6.85241253732399	5.92061946534559	1.57276931685397	1.51989876097636	4.94886485941032	1.77499415342402	2.18141833348718	6.21978797771283	2.37844767278679	2.27634457155359	5.65771652602177	1.31347745815204	3.28805642412063	4.51480863791715	4.04758374963145	4.54644118352154	5.17055626536279	5.06547619798056	3.96565764584678	2.07082103211641	3.98348268176521	1.56602904510088	1.97803456240373	1.49668456450099	6.55110932602533	1.37242389788719	8.22570861934763	2.74641947779775	2.81426542575774	2.75190355278996	4.25723197890536	2.81788423351937	5.94247104777874	2.47278476385436	1.55636359311627	3.96057615756096	2.14133761607147	2.22199207211096	1.64740620305306	3.41186477958835	12.5730063595794	2.84080807902359	5.72667220807385	4.36020194366846	4.05542987734991	1.53140850087628	1.77983386104288	2.67463518678859	2.76695222774925	1.5623623497646	1.31417262327305	1.32653008899712	1.13928204208016	1.13147387602289	3.26102289105003	1.11167723322562	1.43138060680143	0.0	5.9106215156354	1.5113570611494	3.03831141406832	1.19871590975745	1.35929409619305	1.79627907354449	1.6421215543207	1.92053302064093	1.46066280235674	2.31698983269138	1.52608863311149	1.6302568630477	1.21151715853192	1.2480064607559	1.30036817967782	1.14644010854577	1.31077749453793	1.30574969526441	1.69409160844551	1.77216991125816	1.34744565613647	1.17004277114164	6.13647963274208	6.80076993369166	2.37356348441904	1.42284684343106	2.38036436471427	3.64465940921659	1.931965363056	1.87574016554019	3.75417982811452	2.33288918541305	3.16476342663056	1.92105383770237	1.00926230782174	1.6461581710858	5.57306373638728	1.59761302104499	1.82163487457639	4.58347774160026	6.29303591784724	6.62005952492211	2.12475919836345	1.89167797030688	2.1613895458487	2.20864435035851	6.12872380898608	2.66598811817229	6.78260256002219	1.44208433338067	4.37785386834235	2.94907471027989	2.82207601384379	5.22096409646341	5.25509106899281	8.19751935661342	5.63931449750045	1.70853705907379	5.42360617253136	4.78959195844777	3.24358305551532	0.0	1.67471686041778	1.69802176840692	2.09924768229446	2.07701344111946	1.52337443876388	1.60208791259733	1.43185027937489	1.4684098315983	3.13971023665152	1.85351861739257	2.55711500033823	1.49442233188772	1.15092377998275	0.0	2.31137778362846	4.41969070413112	3.48888585071289	1.35112670508185	1.92469187796642	2.90553267295837	2.11373582965335	3.02207559626866	3.27796097579402	5.01969900318678	4.54124898014791	2.58410071307009	1.76413147486068	1.46208754723336	2.87003911963051	1.78865027931144	1.98578934992063	2.94947268164525	1.30098375600929	0.0	2.82182506199047	1.39186240558459	1.18853985411793	1.65127635689906	2.1380106385133	1.17572240581928	2.63245221003441	3.00102275388431	3.24602008991951	1.25870981671156	1.93909537265699	1.99298034284245	3.51890923988238	14.6533574873314	6.45109890787549	16.9896033955951	2.66635024675256	1.33679049493963	1.2657104296159	4.98233887177094	10.9404180293508	3.24265200375751	2.32776629391875	2.13853984120363	3.23791678978181	2.55053471204635	1.63751892580141	4.90771891226773	1.82546104985266	6.31260882265175	11.0610218914435	1.70787405163031	1.973331631167	1.17225706480681	3.75211936569269	1.48860338550776	1.37925844501949	1.09765817015611	1.62767971192453	15.3406598572152	1.60641696808068	2.11460088051572	1.33052764925062	1.76370347176549	5.62878696433166	3.38677780847008	1.50084652771986	2.77098787684596	1.48523308085615	2.91421201153481	1.56569037087943	2.17389274930889	1.65537698596887	2.84274895297749	1.54182664910624	7.87966164360859	5.54657082914186	5.35784645045584	8.23772173591601	1.78043829734067	10.0431230319868	1.96731586677498	1.39956292231633	14.7959451628024	1.88719348558258	2.94645639083982	1.90735555854745	2.4170566284239	3.19589660596949	3.43926626351777	2.20142885193409	3.24888241247783	3.7394606444605	3.2717053621018	1.31184053285925	4.84264097771533	5.23573301046936	1.11283633545022	2.87238156683341	3.15839055161156	1.24304452290682	2.26713375728206	2.59683841411238	1.31393518746066	2.85038123615444	1.17816388654831	1.60707178622234	1.24795089375161	1.09677586271139	2.58180964052654	2.46911192615104	8.49527406737338	1.99147996157211	1.74243261431928	3.34177732300556	1.49517440415086	2.3811019570782	1.7179586094634	2.5690767654086	2.87452560334395	2.28899936980509	5.09880369080694	1.98938673313107	0.0	1.96053931757581	1.82265366799103	2.59588639550489	1.94624360418158	1.58083778423868	2.07011682260037	1.01730316368972	1.29986611186653	1.62243583645613	1.70207996661953	1.42360494691482	1.45578993399043	2.86664656921548	1.3777602145466	1.15016483696923	1.54778427758269	1.65396255881371	1.54920271152801	4.82674856428128	1.97737711394303	1.93878902155405	1.11939971564508	3.4352955421309	2.14753893445344	1.13928790011702	1.84830085029667	1.59976483877538	1.56477143678273	3.95379280466732	1.385076865128	5.04004498248013	1.27611956905294	1.43267691665533	4.10189434424072	1.48688680127095	1.4631618571194	1.31942110953294	11.7127839377098	1.90317990357903	2.43548378174295	4.44407592492602	2.15952408422487	1.88921014453488	1.24942046242059	1.22841111786779	1.90418886558861	1.99717778181431	1.62876089769957	3.65015510171465	1.49771661266918	1.2007492678784	1.28720566670067	1.08777113961159	1.85044392190716	1.95699244185105	1.58119775510599	3.4247922299256	5.19595172867982	12.2991766556728	1.76621889808555	4.05395427037054	8.29373289203187	1.95159112853576	1.80564792263055	3.03393491420602	1.61270927273539	1.89320911556634	1.63911035762719	1.68183977457644	2.07072293230183	4.70750317033496	1.28930593644246	1.10165005021432	1.38178920823451	1.34749501642833	1.20656099241902	6.26545495515777	1.71181428599095	1.23931667375702	2.31314724744993	2.0279251793555	2.29904601804128	1.75438512880217	1.66268674958577	1.66763549053109	1.51435970290358	5.00806389026833	1.62616524223797	1.33718285254021	1.83981476499774	1.89408257865714	0.0	1.4367869451542	1.60163860827183	1.55787657089281	2.93348672967357	10.4633071063175	5.28855959005956	5.69750067707092	7.41435816486214	6.74544194376412	5.22020874657926	10.7596270300243	13.8812706533775	6.53659160128429	2.5862959820418	2.30506985717328	3.00369816959283	2.39262183015141	1.35318212715986	1.45205066824169	4.10187147156965	4.1258390462204	1.26184457170373	1.62373279689977	1.74188974990322	2.02719335492562	7.73029785352453	4.40533386926863	3.68588161952309	1.3387341384479	0.0	1.18170596014791	3.84334078433248	5.60441439336771	1.83958678709251	1.52738848885364	1.13786046105855	1.22327885657044	1.66988261861663	1.47376119091624	1.35088601265527	1.39854464455465	1.68810185379865	3.23629107826075	17.5230292633364	3.9106320443163	5.52682250800994	7.18388471040001	2.23918404966703	3.44983110449109	1.04677819522141	1.54948882907985	2.69115973860482	1.08975747008044	3.01148879626292	1.59956021810577	3.14703926894391	2.40803052769331	1.14225842920719	6.96605434895633	1.35707033356795	1.79693789774413	1.49346606038261	1.64577560931292	1.41054560631187	1.63626411201876	1.78593525466463	1.61339020900249	2.09136749847347	1.87195033607201	2.05629314678293	4.88765835396505	1.06749358420894	1.20907038795905	1.63348055854147	2.63315128876114	2.2270558409952	1.42378114092015	0.0	7.69581380967723	2.89798534663633	3.69979546645875	3.02005230432889	2.74662593870544	1.90565814590708	1.10380493483606	1.71759938977132	1.69464529274434	1.64402590164627	1.68272421114023	1.74453245758768	3.39272472510725	3.32859648555835	5.11463955336318	6.19810907100091	0.0	1.57577043640522	2.49443272174427	1.50954718063629	1.71254348748593	2.43617981077333	1.02648173065914	1.32235346630407	2.3050444116747	1.44907620577794	1.02440397691421	0.0	2.35249613347415	2.24974870494479	1.68430370752362	1.61562521464117	1.56514331474941	4.03387566127731	4.00745067393907	1.57884168728396	13.0341342965858	2.50836013022623	6.18179888444247	3.02735888274607	5.69395392844764	5.63651581908085	1.84211306486235	6.31099958861207	1.80725349624203	4.39618916289539	4.6639663455924	4.52655467194907	3.17184107639702	6.69327063016577	1.32219823384607	2.23801021640575	7.29130954912052	1.23414431471629	1.7641350612502	1.23550427449765	1.08257156634818	0.0	0.0	1.09247294690102	4.9051839887805	1.95947471334629	2.47145600592321	1.61131117908566	1.46340683204888	1.95135789340445	1.86566845394928	1.41693539048625	1.43263742885315	1.41741971982821	0.0	1.73807408009846	2.93893802077342	11.3694689063538	1.83652846726588	1.78779859808944	1.71693135631953	1.72271751170565	1.1284936352302	1.78923579530445	1.82311325382608	1.42619252060555	1.54467797592874	1.76514188039216	2.18198618083766	1.44400386980204	1.97631511777327	1.99262394418331	2.2966108824697	6.8777115210239	1.53123425593292	2.14817804625333	3.24215987089373	0.0	1.70996902717294	1.89875509459561	1.33597831411233	2.87007882357203	2.43112640222894	1.5934613567518	1.76157090227662	0.0	1.0458313094397	1.10430415114828	1.31927954183808	2.40950399518906	1.73793574713598	7.08029362783676	1.83961929279492	1.40163182729932	2.7538709530661	2.89843361344672	5.78800165189438	3.74677707958233	1.75584494519077	2.176469980456	1.39114300729743	1.31841670397384	2.02155380703725	1.6965105528425	3.69693058111525	3.13787312930968	1.91372893130221	1.84140869646583	2.60899826315412	1.61877459372036	3.66061236684721	3.58807570476512	3.04314961221674	2.31038078074759	1.68917140077665	3.94098676012467	2.14214951863666	2.20752298954491	6.25938132389474	1.24764714475827	6.97743406090044	1.7470115176553	2.04718716573814	1.74599033111655	1.67171096529162	1.05187593451332	1.20637647879781	6.97257208208729	1.28993806637498	1.34476567221681	4.2207689308374	2.01609341632775	2.52919832981813	3.18312256696531	13.5960883066361	1.04934414948639	2.79192052887648	2.15496107567317	2.05095945553675	1.1654796625978	2.08735199855463	2.42145357631284	1.2292261118786	2.10041863005702	9.14769260850682	3.16623238438326	1.92311993906146	1.54881456922071	4.80575712250843	3.52463179860359	2.60693753200582	3.67701365167205	1.45044838520579	1.11302987630239	1.85038531794389	1.82341785559033	3.26609299105178	6.62990868973757	2.07990360822304	0.0	2.04976951310791	1.28403672540078	1.57633419955195	4.93994291678045	1.23659596422217	2.66552796939918	1.62488307189633	1.44807004416867	2.01177644495471	1.65848798965552	2.070688709068	1.86095611024874	1.67850369936256	1.28941966847467	5.83514514948774	1.50739512717856	1.74240558211567	1.92612717150315	4.8096174396605	2.7261877655955	2.15656233291828	1.92089375932004	1.70093518196667	1.13172376852375	1.98909084317141	1.56568459574438	3.16851366032026	8.80388068330802	2.12735013659132	2.47025175132375	1.95169384926321	2.14352679558181	1.26634953654306	1.46410185471368	2.36633069518377	1.50647910813584	1.29244517127841	1.59353180639673	2.89608660456551	6.643421402472	4.98717057618317	7.72043679410798	4.44822562681102	7.54795974489419	2.40089247780067	2.69747530488091	4.56795197547023	14.9480676463789	2.83484110827122	1.41027386782006	3.29831260419331	1.8768969728043	5.26397825807042	3.88134104434346	7.81638460161898	2.57542837186692	5.60597378030986	1.36027333958736	1.97229493402257	4.12135210235966	2.07702473218241	7.62654601032001	2.76107279360037	1.27101919789491	1.62462512022791	1.30337520716198	7.10857794901146	2.4267650286838	0.0	5.88329446568646	1.9374279796965	5.9207952592691	2.00852716130049	1.95745042505734	5.92717204931455	4.95579814115606	7.40702600091341	1.41464659656625	2.71915802756582	1.96887858366297	1.45213975885204	1.48155877439443	2.19573728340134	5.81026341802644	1.26289495346805	1.51232285533078	1.56429022091011	1.24185039310047	0.0	1.07709895536062	1.55023262138982	1.45799838441577	9.54578626510812	1.01766701084826	5.08260089613968	1.90177458364212	1.60809131091233	1.04185937765225	1.39728898319196	5.06400554726886	1.25085981494735	2.92104903228621	2.7189799144597	1.47964731644069	3.28681267009924	8.490000963677	6.71803302538244	5.30615311491167	6.9076174014213	2.3128078263647	2.07416973615096	1.06472722389708	1.06616079591277	1.40326039008165	1.48352168676317	1.38414699194632	1.04034695318278	1.45698004827174	3.14271267295579	2.4457449274915	1.53235966187927	3.7804362782631	2.04931829399627	1.57885971926699	10.8023124992772	1.26705721388626	1.57184392108161	1.47918311615204	1.26413785570003	3.60648641368178	1.43372552290288	1.59344462904913	2.05610172548667	3.73303535830637	2.69421022802285	1.57414847376596	2.71845755475745	3.97546434494477	1.69609208012973	1.65645612186497	10.3963348968519	3.22682063548233	0.0	1.49928170198289	3.47568196552152	1.98395793645822	2.63738521352157	1.38819364311802	4.82475272564924	1.71963164921962	3.25885231413966	2.98299717323973	1.77968809496722	2.77143484011823	3.22203366072677	6.02242833670994	1.68599438020043	3.5780315130493	4.65547465262851	1.68250726082288	3.02380423640089	2.36095178581772	1.58559236706115	1.46115310116112	1.93058402899468	1.38107821249143	1.55578884573089	1.34533803605767	1.70349784379492	1.69442143649969	1.58478776175879	2.20916598331827	4.2758861540918	1.18140116297222	2.04138094506367	3.76792670592683	1.26979514327017	1.12825085813951	1.84715715544961	2.46183397648658	1.00939737724963	1.55649748705579	1.63424077993917	1.70453470686057	1.58535314848785	6.38646117014016	2.11025485429029	11.870900181121	3.96569016756734	2.12732724179301	2.41159858653133	2.41043367420931	1.77467328932832	3.57010833589612	3.15544904919925	3.74734928536857	3.65135106563288	0.0	7.95235115014809	1.05615926384312	3.94729210225834	4.41789133989772	2.43415828821861	1.80762271172775	1.88161979385954	2.32199780907518	1.29410079696887	1.61171534235505	2.50892827411675	2.3015624536884	2.3456571560661	1.93623914970118	1.75793165462426	10.0782174806928	4.29932381968907	1.56744129707293	1.31600408168229	2.64375680474765	3.24195298875267	1.05265292545468	2.03204979958937	1.80912557317629	3.43511719541973	2.38646103054201	8.51844588487856	2.06749417016379	2.12066630021349	10.048042874396	2.54495484702855	1.78452377882086	1.78902147113998	1.47941101525593	1.52611759499128	1.60360604568129	1.70303717484351	5.04814136250725	3.18759975229927	2.30559163302324	3.39013415166703	4.06038600919166	1.33232499741381	2.0686708629665	4.17557794533102	2.33214247306258	1.54710623537305	1.14918700985921	3.35107161361003	4.50695368755446	9.81877241894643	6.02437535806851	9.47584961858734	6.22751084382729	6.06983999612615	2.94045403145502	7.60356868569479	11.6545814650045	8.75822293041738	7.52314911409102	26.557154723949	5.40983364378549	7.61406496668112	2.75501812215486	8.91797672330854	3.1843986720837	6.21200291074916	4.22387330499978	13.6839427123639	7.93783104654728	6.57631061890465	4.53580539746695	4.72847860616603	5.20196756688388	5.47321326753231	7.34096606224216	1.84185192333561	5.56262116846432	3.13899975387283	2.30456476743396	7.45201204553216	6.23467550764388	8.04662859555597	3.47635056240743	7.3312645221582	8.42673701300776	7.997557797324	5.32294817954582	3.18705374733915	4.55749624182643	1.81982601327383	2.43248270957512	1.00793318744923	4.65861316038639	20.2076747826267	5.72358247898416	16.9695862057446	5.21808568859758	4.52888897881917	11.6940601444086	10.5332020471201	2.38380556792644	8.33147964539096	7.62659623024713	6.47836495411363	7.71786891993511	7.39376371835672	2.00252279075379	4.59923478920695	3.61929754621635	8.20252624869474	5.34724974645011	2.7152539522772	2.16467147544907	2.92042575080268	2.5897353426504	6.81180958059437	11.8926099239907	10.155629065298	9.2387624687644	12.166239031273	18.8756185247433	9.22131431710044	12.4649298476864	32.467836095643	15.3358167615074	34.5765265980012	16.9924107506929	67.5318971618779	34.6532351038325	40.8456695753784	1.56319858830953	1.95107635558482	26.6698565037158	33.5107793401475	25.6997447361368	56.7436178562513	53.5912180153492	37.9013826258889	23.1830964951601	2.53269378533593	18.6253136095767	3.94357872675722	1.86497146258016	1.72511135361454	1.97372475003937	2.96035058795286	2.48116865318548	2.08425462735798	2.38189598069627	3.64340956040821	6.01536149024055	1.39275631446361	2.68660617711781	3.44561541713757	1.80702906559036	1.69747610969535	1.50501215947501	0.0	2.2600595717922	5.55187458420041	1.59793095213806	3.03483541321086	2.41208001174054	1.36273193882747	3.37147991389766	4.60925795994232	1.42560411751221	1.41670137808643	1.46448573754381	1.39422960947818	1.03193009161205	1.0343741596079	1.62225453290799	1.48629430731376	1.1390433672098	1.30745756608922	1.42698254785575	2.1177246568054	1.56660088760833	1.32485692839423	1.36184251042813	1.78703767434003	1.3565561845404	3.46217012279361	1.35204970932069	2.69227596549387	1.19023020669893	1.26680743373636	1.66378499405088	1.22853129827073	1.05653860057627	1.54163883051663	3.33670457374153	3.23428445143639	1.23403735427595	1.42992963178585	1.3881926436024	1.2059284986905	1.12325932108084	1.08510525177192	1.73773866802011	1.40084650547607	6.79215347671326	1.27059709989041	3.00145478323551	1.5056228398407	1.44232048040049	1.56911384417701	4.71238962584017	1.71508838940016	1.60929726185135	1.01041117719796	1.50221719902504	3.788047262332	1.36593285072183	1.33516285092056	6.73817939077462	2.87006053958325	6.21607893218936	18.0039082320784	1.77747296386219	2.43817164423858	1.98304912771602	3.84658954998079	3.34984110558991	9.21263752932361	5.30418773964791	4.6121474493703	1.4908742782597	1.83289502063196	5.46290511022984	6.10553490750114	1.79748264667402	4.99070336870521	2.98348391131767	3.94523453319934	5.94453676409056	1.81664726400253	7.65514343002818	1.48348160486069	1.57422124401292	0.0	2.60884090753984	1.74398330640044	1.52546078737464	1.8662275691462	1.48409207528581	1.03028862039955	1.418148054469	1.03981285016977	0.0	1.81276004128267	1.45861400380016	4.68613030914021	1.80281489437709	1.49584801144607	2.42830530262605	1.60328300326695	3.25029634597894	2.31764427918369	2.38685261217847	5.82053334265673	2.85879731167387	2.71167993394813	4.18348395015145	1.20127499389581	1.29345906021765	2.09585129477944	1.70614048886228	1.33311200328201	5.95626592938844	4.1611855069017	0.0	5.72696870512925	8.53753435661526	3.43512330534054	1.46036379250806	4.35593296219171	1.64037199439883	2.03783998103537	5.98839828946963	1.48556907629692	3.0813538563905	5.67848427517754	5.19430535431682	2.031091877771	1.96061225880598	1.68355734790225	2.03269290792477	1.73044920187326	6.3070235534938	2.5056429429057	1.48377697897654	0.0	1.78943160840641	1.24354876464223	1.52984883119549	2.2738706148319	1.41615868953738	1.70292175835989	1.83997617290646	7.38904370694751	1.33597301744662	1.86033706263408	1.10302927609855	2.97436855336514	2.19309762561142	1.18177163755306	1.41161184450362	2.60122398720369	0.0	2.56226463838192	4.50786115400235	5.15049100687513	3.71018722375064	2.11220444797438	0.0	4.54944616649497	2.18552298323501	2.58654806908425	1.81875357840441	2.42329550363361	4.79104339025468	54.5189695565813	4.52878541110507	2.25727019600961	1.2378825266854	1.27331416811646	1.74603183697088	1.25400666425083	1.13533335605557	0.0	1.01416792700172	2.16804299050789	1.20858944878552	7.59016880936356	7.31066216194356	10.013063646802	6.23253682768874	1.85626045466386	1.8166336443659	2.33506796053085	1.41955024716404	1.62904911357567	2.97930075535138	1.97432312580841	3.45527149729166	5.12935198596042	3.52887068954988	1.03596311031505	1.25721278205485	2.2637114802516	1.08732008847363	3.12745228454146	2.09043119870342	1.22852968956323	0.0	7.07403589822552	2.54167642693328	2.31360780662179	1.59655796097477	4.10808117906226	7.27235833951924	1.52071253053522	2.8840447888505	6.61338060494634	9.20259041589448	3.03189994783754	2.52418875925066	1.5034232653795	1.49536777839315	1.76188776643409	1.51386023200602	1.56074707202661	1.49871233943903	3.56119229219853	2.58210476995043	3.90334673259698	2.29128249133439	1.86695544971736	1.89964874737517	1.75128395246557	2.11893160537103	1.31169314727441	3.32693112956139	2.61181362643111	0.0	1.67183236002767	0.0	1.50732839810378	1.03733894467394	13.5737742342	1.67094114464084	0.0	1.25421122184141	1.67248245324539	1.54635355493152	1.40579613793262	1.00440774076323	5.63237494242237	4.43002811153335	4.65410446655185	2.2172634751875	2.88163018253178	3.71244790385259	4.85051372866782	3.39281694994993	1.16685365712476	1.87850865000663	2.22017609810637	2.84032452478113	1.83499520368741	1.65362868401243	7.15568805779319	1.70677122752476	7.15667694213969	5.437416132184	5.37726969977481	0.0	4.98124988632242	3.19675128447822	2.07335109473914	3.2586627479638	1.07828364382087	1.99631217979221	7.09495942528856	1.77549252379298	3.71989701451735	5.8712056177551	8.43211212798531	2.03594250527988	3.59962431981366	6.37657478446565	1.36727784592382	1.0827324793803	15.3736300661047	13.2798262645985	1.99703270128003	4.11254967430731	3.59883205935581	3.41659637628508	2.17062540264017	3.01456404537831	1.62184278065	1.35359583363221	1.3152547860362	1.71348521130048	0.0	1.34840189046107	1.80136839148074	1.98617229149938	1.07235658078069	4.11662452394292	1.97982354418712	1.60733085168338	2.35431510309196	1.21999008865823	3.59251000844892	2.21122097040683	1.86627632099557	1.20256246342693	1.30693687606369	3.14815481743539	3.15623422417849	1.28388247771313	1.73906840001828	1.38911381989628	9.00962303887459	3.06248989547045	3.11847190800439	4.77225355237238	2.23826120590987	1.96024424641197	7.01770213943041	3.30101227157098	2.93915274358746	2.70177395069915	5.48099541089917	0.0	2.04233489941573	4.79432361377737	1.39065709514347	1.82789434954275	2.84638894305473	1.87400093839597	3.9548009516358	7.83295299995248	2.33862337306299	1.44214287687069	3.10056251857524	1.70135210104364	1.20500406531775	2.01686327386229	8.90855006445677	1.37481615857485	2.81618168892083	5.32942788364569	2.02645070928269	1.3321405731645	1.16967769816714	1.39893841955552	1.51655768893727	20.761074472768	6.0723553000896	1.67114790080092	1.57101376343004	1.49766859546638	4.37167688182123	2.58439122227561	1.57874778761062	2.34410588977551	1.33032247236442	1.97207347109116	1.61887756069431	1.25785378038236	1.38659014758726	2.49789989132216	4.46908876983644	5.26732524557941	4.85674444224108	1.30292549390797	12.4082639394514	2.47789586516689	4.66444091688648	3.95350322196001	4.29056385189743	1.87930196785031	12.9800560324821	4.3099718909243	2.94544182556275	1.54841812390571	1.47694529106137	2.03529469254764	1.5143714651846	2.65043403116601	1.14724635540085	3.47896350823045	3.15011327543568	4.62865074404058	1.94962526701988	3.05742083930399	4.45526671054677	1.72419768446004	1.68582384960168	1.23055763842157	3.23541082095231	1.40593211253005	1.19218806685513	4.19986784635554	1.89067077559486	2.11157661646285	1.62948453991966	2.41727035766865	1.56494769039458	1.20887389804037	1.89260440765956	1.48238585094646	5.46571344599775	2.40726634421099	1.21881982921426	1.06983496674614	2.16443552419809	9.61178431595348	1.49648659467057	1.73222886516923	4.37129560893423	3.38060767133729	2.8522061398052	1.27449271100041	7.66460497863933	4.90007938522754	1.56129512733971	3.19449920448424	3.74033131621682	1.46477932032046	1.55994573754924	1.32696048000463	1.73167923317087	1.66967642052558	1.48928122957768	1.30432053739118	1.69728229689302	1.73046488598665	6.2722222038879	1.62088810904422	7.63957814667624	5.79011558428897	4.68454665649278	1.20066595552376	1.44670364617865	4.31496662240626	1.95217542917741	2.08585545100699	1.994232342468	1.33489529734488	1.2385450936426	1.83391608463321	2.08707515891545	5.30162012926273	6.93988952074808	1.42082580599572	1.42803960123804	1.3521414433594	2.14122791445149	2.38787315489302	1.39819652987346	2.67244778615802	1.7580535433904	1.10275994674196	2.10776983940947	0.0	7.66784127316576	3.71072271729402	3.68775028701772	3.8100124967307	1.25615804292912	1.90869196897788	1.35321353866401	1.25360424862492	0.0	0.0	2.06074987210469	1.47803194260988	1.92952632781058	1.29624316551722	1.064876612685	1.56658586182082	1.77665430868339	1.06232876030425	2.53827364146192	1.02603040638764	1.7103152806767	1.4915422480796	1.58767237551763	2.12952395029962	1.52243678500969	12.8848164763869	1.47450774326554	3.39583797539366	1.48285601057596	1.28477197186018	1.44351187984242	1.4081846823211	1.58760379804643	1.56216380545711	1.49669597247282	1.78899164401896	1.53009771467378	1.96024184022926	1.310034082425	1.83989831460992	2.69201093736154	2.01454220694242	1.78190846189539	2.21000988099662	1.40787911916738	1.50534491202275	2.17028848666319	1.89173497549687	1.5399399916282	1.50506032402295	1.02289748062097	1.22277217344237	1.70934192696598	1.21636213511378	1.33751255876997	3.06129334335826	3.90675104334201	3.09461143301461	1.8238961911708	5.11578301189723	1.6026462201494	1.34016470181039	3.47470116916396	0.0	1.53832184346941	1.3679936858765	5.48506217737501	3.1840056071	2.30579115753485	1.18660062143717	1.20964001528897	0.0	0.0	1.54485986220767	0.0	1.15915517465648	1.44264390219016	1.3184364559672	2.12831230692551	2.35366353497356	1.82367948087018	1.38364556555553	5.49075421951915	1.4020621533179	3.69049042644654	1.97530544664657	2.05584026745812	1.44077203405847	1.11028635414415	1.11911377740971	1.24109789615573	2.48341396878	1.55005686715739	1.14181363075998	1.58773008392264	0.0	1.21393922528333	1.17160519082324	0.0	0.0	0.0	0.0	0.0	0.0	1.76917234886745	2.3233729860459	1.13325271875419	1.53677109037689	1.02065215907854	1.59665644253031	1.68374097569671	1.22957530266158	1.14107332919323	1.96662106354156	1.39170106562799	7.29012134809592	1.0545822342055	1.02066474177766	1.43706418357821	2.50435995850103	2.27783691405873	1.48752324618315	1.36403709850639	1.55892399026965	1.33588722768048	1.50629856270102	1.12368994553618	0.0	2.34605457467985	1.72116346214728	1.89076118490382	21.9635010540912	4.17289522297607	2.759669523355	1.03138409519717	1.63191406514216	9.23532545790079	2.14025129043646	1.56836736489878	1.80388057314005	1.73698692237086	4.25698637442658	0.0	2.68798483822383	3.0693263749797	1.95867507994379	2.25274479613326	2.13453982857339	2.02820045593364	1.09033382352624	6.91231306395145	1.59152642790062	1.46208417378312	1.78004668485799	2.1964232542793	1.21145814693295	0.0	1.95178618965399	19.7357799944286	1.56867312782493	1.87715586437134	1.42659186576594	2.37890829191855	1.29853891985592	1.76933131686283	1.82090748642888	1.73366372875335	1.98830508546021	3.23913745208554	0.0	0.0	1.00773963839601	1.1488809246947	1.76165770573395	1.33371230113924	0.0	1.0033504829409	1.06997304599331	5.11596619264229	1.61855186878159	1.32633290926767	1.48444223885731	1.54642775765193	1.61272043412298	1.42918421467473	1.51746727770684	1.21647613681207	0.0	1.1592330428642	1.33574365712813	1.29541674880657	0.0	4.98414704863603	1.48505481519711	0.0	1.04250166075828	1.50438254580331	3.16301012438673	4.66779439660861	6.00539274580421	3.08847781860184	1.1653939030456	1.3138754606458	0.0	6.03131926236488	4.90971088822914	1.14148231904625	1.0397717443744	0.0	0.0	1.19960047215183	1.22476458418383	1.5739510120971	4.61720160389533	0.0	1.2301386623357	2.52661326322738	4.68677637604875	3.35428306232111	3.51524008718223	0.0	1.35080552451394	1.66571163793297	1.21959390061418	1.16269259899594	1.61467455521896	6.55236862096178	0.0	2.5639899526529	1.9449893703679	1.3085712199074	1.24111561928204	1.14842459631164	1.50816768965685	1.64137202776597	1.19334725843635	1.73920152773669	1.35719535758572	1.35434248986303	1.40449680316383	1.93221932802347	1.28893466445952	1.83378333921217	5.05511975018517	2.64776957125571	1.57719621476382	1.67926335211946	1.34546950645087	1.66490617033364	1.63170059574728	1.63701741105223	2.03761829385999	1.82419434650832	1.6902081007289	1.9505741065485	4.33869797204835	1.65441406691786	1.73318323595147	1.16533370086792	3.1777033762549	1.6908183831289	1.37542551929977	2.15298601005864	1.80237264132803	3.01180521248986	2.16944827568468	1.75974700695206	2.04797100678058	2.03179719355495	1.73624682487816	1.75947347137977	1.70132611216911	1.23877998232845	4.70118817707446	1.49328581578701	1.48839606469197	1.15146641019888	2.19395714575602	1.56858570410912	1.17640009979534	2.01695883197449	1.28967549748597	1.44407572806731	2.97617717744723	1.13730921704716	1.14199563521423	1.47669840051149	3.42275998103418	2.11972098678219	0.0	2.66298829464036	4.29172952591783	1.10983853228841	2.25427756436823	1.04185913837368	1.39470249582489	1.66125209014117	0.0	1.44456455587866	1.76705982251806	1.59034845221819	1.78784928524109	1.66566458662377	1.75423184962724	1.48786178977637	2.43784872252197	1.7133821065427	1.29029665902965	1.46084213768529	4.06589308440932	1.70035329009564	1.1956804237269	1.10740232533719	1.2973344323372	1.13006263299754	1.37159116776199	2.23163651258897	5.08801315840383	1.26292442655947	0.0	2.45690097414268	1.82398587782666	1.24837656936781	1.57269697473955	1.47261421307937	2.15756734744842	2.33867006871509	1.10001486758172	0.0	1.17315344186814	2.94237320889997	4.83285690540453	0.0	1.54717933629332	3.5134584266411	1.05251421669676	1.67686419542302	1.18565907932201	1.77250906880138	1.4120926603629	1.22501265327985	2.67628172018344	5.63624924709735	1.74458987112555	1.39238075821825	3.99668539288177	1.51697935282677	1.23123909688713	1.81044565390788	1.23022076631339	1.92252056177872	1.22851048751622	1.44557640066533	1.46782315863646	2.3774387928868	2.59625449266979	1.64260741694833	1.82511564978658	1.92321898795346	1.49697938012118	1.22455004485486	1.13039912568002	1.44033830093202	1.68886013887078	1.90766692704675	1.06591653450201	1.8130592674886	3.18129882590228	1.21129328988601	1.08524612325084	5.25743958868015	1.40487258418654	0.0	1.15503399017497	1.3612063049434	1.13197113015305	1.33004523301008	0.0	1.96436151445419	1.02690477566098	1.62299129917243	2.64767659563752	1.45222546204122	1.85421180236154	1.68534644633014	0.0	1.10114129479828	2.74733498552767	2.24985967891013	1.05441408945239	1.27166865906941	1.15759424509775	1.35858031401936	3.5472264840079	1.35685568241618	1.50306853520137	1.75455292953959	1.20267570642697	2.10514740684501	1.5504565724819	1.18908233124182	1.69398677574904	1.49868593626833	2.21248298103748	1.99111128853728	1.660307542014	1.74110632536067	1.3244260592816	2.28439712651203	1.02314660820974	1.40737749222064	1.19024582592472	1.96849656756178	1.19389898074903	0.0	0.0	1.07236411783301	1.06956612810798	2.41701480350862	1.4403182572304	1.82828744046775	1.38577163930919	0.0	0.0	0.0	2.23026191789256	1.87810180212334	1.88384064960658	0.0	0.0	0.0	0.0	2.76439194001634	3.69388925951499	3.25819926889231	1.27473941836493	1.8543061965842	1.73347499754267	2.75865930979001	4.45638603896213	1.23319358035129	1.0012983711344	0.0	1.2930457930406	0.0	1.45056280749349	1.08360660730657	1.16739365619969	1.91431397278077	1.17819682167066	1.1036922010229	1.11144256771944	1.80249442879628	1.80349713410921	1.57926802879257	1.85123035673242	1.62320962027803	1.67540825195416	1.63817488907184	1.41864294945896	1.58606857386709	1.1563167249174	2.45458645458218	1.26884204579419	1.87428950779587	1.42403807235987	1.15997550010032	1.59456969915862	1.42832648997096	14.3155881272493	4.88243531923369	1.45598676162181	1.64225319508651	1.41430505828441	1.56652400683493	2.7326899785603	1.28892701940065	1.27205237936281	1.16777625294226	1.8066329069777	1.25633147570298	2.17670453341556	2.9150200435791	1.18031913020814	1.94373519088423	1.08160166072117	0.0	1.47504053272716	1.27855054649515	1.22107264856255	1.80195158382162	1.52913210448144	1.66872137020947	3.03507470377908	1.75063550003479	1.9579897875495	4.4659156016016	6.80026990547901	0.0	1.92100846891414	1.1218491012931	1.71850435022337	1.57602599498975	1.76186533598371	1.47887946641349	1.40901617658872	1.21951093682419	0.0	0.0	1.19147164152317	4.39217967476308	6.24032033780001	2.48442190319413	4.42203918607139	3.03760353073693	4.40893581523654	2.24178659219868	1.11336143210414	1.24991848112205	2.08304750142367	1.03780929414927	1.29759162135751	1.59488411642731	1.35685098194015	1.5122711799653	1.06374587249243	2.64034333905425	2.31643731084016	1.54551582823314	1.85417572902461	3.83300760855175	1.06760693721282	1.20950155055409	1.19756869791209	1.34635006308468	1.86112894557973	1.62830948067623	3.48944509912897	3.65002815860989	1.5058864024771	1.32226592289314	2.09003688953008	1.16630394222253	1.02431903264624	1.55512990915844	1.40885403399918	2.15018079892636	3.45591727064264	1.2688061987814	1.00630444965799	2.20138603032641	4.56788355064723	1.39871666295223	1.39980991660861	1.90095743204101	1.75854730473496	3.09207775357522	0.0	4.16512672954538	0.0	3.32194585711827	1.1281251165382	2.0648251828276	1.19541443513118	1.30879910382586	1.83472065065396	3.38740434806555	4.95069294826652	1.356363700253	1.33827203972099	1.39237248677653	1.42970858388415	2.38735162343428	1.50066379767239	1.30309274274664	1.48033959322929	3.60130150924925	3.69763661241228	3.31005381711562	1.47954009236676	1.0250259767224	3.7537440849715	0.0	1.06053955557471	1.21374593026704	1.47858807039159	1.54923094033366	5.60730111263467	1.13598380690026	1.27588865768037	1.0151560380881	1.64052097211146	1.52583778628559	1.8070114536463	1.60558482173521	0.0	0.0	0.0	0.0	1.60498153027361	1.50667433324435	2.10629876769007	1.42665149373399	1.60130809565869	1.12002045692852	1.45021194286247	1.94383047969215	1.35973748091466	7.14562228132084	1.52988914015312	2.07261756262347	1.38293800476811	1.32618980224352	1.79698958278848	1.72536632379783	1.61973218560132	2.06573161302793	1.25181057406023	1.08042334669183	1.40567252823551	1.29729567170337	2.07033680614386	1.24659589211936	1.29053845194779	1.25527867720499	2.42513483809385	1.57819996517234	1.91034162219573	1.70517567556311	2.33901756910437	1.33920093069215	1.58292031371636	4.19755157348709	1.39224999728212	1.20242940034397	1.82481887275057	1.21761066180763	1.13137900854866	1.72691644265233	1.43801421654603	1.29456900000524	1.83224124792322	1.25650280687944	1.2413790129589	2.05299159941881	1.71395295911449	1.58868871161797	1.14724311291036	0.0	1.56580576719639	0.0	1.09615410817255	0.0	1.48958102777091	2.01460355728742	3.13157222962587	2.82313638139809	1.28787351859531	1.82041052242297	1.92103825812382	13.0205557098369	5.46854183852295	1.43327265543983	2.42500049081947	2.51765070788117	1.36079093597442	1.61240590026241	1.62407345434683	1.84298006920538	1.3375847667539	1.1661099951622	1.62447619800403	1.29605779030962	1.44522723832181	1.48564366369633	1.05510864977833	1.35132917822427	2.54897207451361	1.27220446410208	0.0	2.39629327283591	3.48477090690662	0.0	1.0246501502019	1.53192980504621	1.31580098302557	1.45874503575769	1.54503628330455	1.25896270394341	0.0	1.0905587273364	0.0	0.0	0.0	1.01206979588359	1.33771495346792	1.56895489593067	1.0797127388672	4.42175898250102	1.46883016091371	1.21389060661313	1.25168140470477	1.66182346405486	1.15919762548759	1.82463303478361	1.51090138267874	1.47842557618592	3.28583312090331	0.0	0.0	1.20190364612615	0.0	1.08916622656594	1.06603651994572	1.51395153478235	2.86321652513395	1.17500276254665	2.00929910657975	1.34306558722714	1.44040937752612	1.14733337907991	1.1642689948196	5.13978927057049	2.04306442057255	1.14964704203519	1.69461003247622	1.81769075365765	1.37703814178624	1.46113834971011	0.0	1.2472408692684	1.51503578785604	1.97753500284616	2.97082795805574	1.28638022378485	1.73000227339513	2.27438870375348	1.64496855503579	2.99078984794391	3.07365351467087	1.00249183577867	0.0	1.62780204803249	1.1364127686954	1.6155247972998	1.35219543367062	1.00172408456176	1.26312289485556	1.32359575358671	1.23238191539743	1.66898113432065	1.21064731015006	1.22481901946303	1.26531662650103	2.0834186771451	2.35432829049983	0.0	0.0	0.0	0.0	0.0	2.29773147560386	1.42473123295787	1.66263136871734	2.05146986924607	1.12941954365461	2.3423411410219	1.86621221978306	5.33303380932372	1.62157727408253	1.2312129063113	1.65314474420776	1.97312446821845	1.63467061797786	1.65000872162016	1.01183447868105	1.40534690490028	1.26533313272834	1.07707725614922	1.31742474892884	1.88862481390102	1.55416916880658	1.69018362126033	1.1181758380262	2.48411027241882	3.41904944631857	1.66704722492205	2.03009092452749	1.10447955027489	1.80550535640675	1.1318079122418	1.86681098717458	0.0	0.0	0.0	0.0	0.0	0.0	0.0	1.04032147098073	2.11592037252173	1.00177626937249	1.30069662702276	4.11185276362556	1.22355796197578	1.78612776812796	1.91164305091201	0.0	1.09224620994805	1.57306874779782	1.34748633591516	1.38686236366981	1.85666451993705	1.53623376319722	1.36869106375073	7.96800415631359	1.88469076093422	1.53218796929125	3.55419202256621	2.38597162216795	1.15367100148128	3.20793004130015	1.13458002842474	1.43925954752552	1.12271835559953	1.6210502749232	3.99158074317075	5.0291304585112	1.27608970451867	3.53848268026768	1.63855137716451	2.5239441456684	3.60936047246842	1.44277702409757	1.59832843144345	1.139636240231	2.95006442382217	2.04818456136501	1.4436599995726	1.35644177559409	1.49557975548479	1.28499708786774	1.14325326230392	4.95057984313729	1.66055977296385	1.76756699254417	3.52409423644509	1.7634427224404	1.68833050396374	4.15696796928706	9.01606233570738	1.89342070284468	6.78736685630923	2.39603440627866	1.12015547189456	1.47942293537786	5.82331200932959	1.85714355142211	2.47618122927532	2.86511885949526	3.0406941656368	0.0	1.93166848880516	1.92760369384245	1.74360655745478	1.54675230384609	3.52702068754256	1.41721079747593	1.88822809639398	1.59550021532199	0.0	0.0	3.17113225689609	1.19222812273224	2.53197969275753	1.68896770957054	1.43429723064044	1.75374045486002	2.47799247504362	1.90595694723684	3.15355415185342	1.23918097193789	1.339981961	1.61055267224064	2.32785169931535	4.59951065579957	1.15461918514685	1.29788629254079	1.92070766267207	0.0	1.53489269425954	0.0	4.30391788968175	2.18479292331288	1.23675004555778	1.33451276291274	1.09751085228291	1.25915642641835	1.14209680684881	3.46226095589666	2.50211543677454	1.79874372996341	1.09159572091519	4.65853640525772	1.45472508581127	1.26393713060859	0.0	1.52425030982363	3.26832238999695	1.176501940244	3.67562024018704	6.6722859112517	4.4321785840651	1.40132737727647	2.4065848925749	1.6461390258828	6.47312443237115	2.94691008738126	1.98137572173089	1.45810725594226	1.10128564781451	2.48971031939452	1.2298258560567	1.59450924409255	1.67316574020299	1.43272164898765	1.88782063790492	3.54147942704676	1.06410211170103	1.47480828750999	1.97187530302315	1.81452122338096	2.60042845550428	1.14775821043938	1.51766734245936	3.85128548317777	1.54848642045928	1.36117464898198	1.60857922520701	1.75993199161535	1.52354726353575	2.20796532589749	1.44005899821411	7.39484905436378	1.78722679880821	1.07240390016318	2.41140022484759	2.65271636047734	0.0	0.0	0.0	1.09081129403779	2.45836355750256	1.04828098653871	0.0	1.18655933448096	1.532783044611	1.38996553954346	1.72511781599571	3.13848928842035	6.54373371983936	1.29123690073438	1.34459170861415	1.30211569449012	1.59674396900832	1.05943428155954	1.22171625131667	1.46436730903181	2.84379844290307	1.91902259447241	8.11640600267749	7.24291025725208	1.14148192242866	1.22072876430761	1.37505505746301	1.53534691991015	1.83294918816957	1.02472562672409	1.69703468089948	1.07240538772473	1.85035871328082	1.71043657793661	1.2524105063862	2.1837777834034	0.0	1.36451240103881	1.94468452296379	1.03905376170779	1.16272833921872	1.90139680623267	2.54755668434381	2.005420769782	2.17961551515019	1.06934626469967	2.24540265314034	1.54554545307637	1.90137614462056	1.16428512996292	1.52857495659279	1.12452165267557	1.45839157612003	3.18731426515315	2.08985302501428	7.24217915466582	1.97280958654693	2.05917144787443	4.22460024402886	2.76563320044043	1.83565240614315	1.06349990163049	1.80160349178384	1.84628643076777	1.12597774567677	1.40267836159572	1.47877908014744	3.86608160090101	1.04975450093675	2.3538989766558	1.54159293932237	1.57041349350507	2.33472363952441	1.3208936526389	1.70058258605453	1.66816154422454	1.05243456040769	1.22024701947121	2.92988995830081	2.84662099607721	1.31444940939986	1.60981778850958	1.96634828602995	1.92945777263284	0.0	0.0	1.33107183339056	1.7558525132074	1.62126388524629	1.51115731964085	1.22416514527832	1.92213449774869	2.17780265877422	1.1494840766605	0.0	3.05201794197489	2.55159262067772	2.57411683251554	1.8146198528859	1.06009834212806	1.6526471064551	1.4383062044916	1.05926394863691	3.04274611812006	2.72077747399061	1.98410641043689	1.57129401995035	5.89840268308862	1.73456633877683	2.24397959728806	6.62251290665326	0.0	0.0	1.30792816490903	2.78274071899293	1.38669093834262	1.47843868085585	7.2693643029788	1.24546798923515	1.5096897887318	1.26089607378034	1.17865170103417	1.47927192979082	1.2218360879283	1.92848768603708	1.36653430307936	1.7168735083253	1.35695256724953	13.5733269833396	1.17504122092729	0.0	1.49788876961513	1.41922332479224	1.21941867295196	0.0	2.52302360400509	0.0	0.0	1.89123038309856	1.77747433481424	1.57568121427349	2.01972121184051	1.95420939914266	11.8175564599508	2.45525069437579	1.10866243715978	2.77418308296383	2.67149644917097	1.76961555245347	2.28767996439271	3.01154868459239	1.31787880024371	1.71125531493944	2.39527711697495	1.92903019068752	2.01151310979398	2.3775440359731	1.11294821936664	1.44936748627823	3.14075880923489	1.46930242260982	1.76162555474707	1.4653320019451	1.97746340755501	1.37497229212256	1.06931243440674	0.0	0.0	1.32229300815073	2.65049992853143	1.52877162118934	1.04334407529186	1.30443938534774	1.43429135655272	1.87379987451064	1.26471628581867	1.4211751040007	1.31169705823059	1.9450185994529	1.36020330282888	1.64756127065403	1.42532183758146	4.9471602109108	1.49370077669228	1.2786960108898	2.3924847967803	3.36537619904527	2.94975189957141	1.1023138892931	1.71049826401079	1.30174255487074	1.77290827312437	2.24342763595865	1.80083426202406	1.09351801888264	6.69954755038434	0.0	1.96520224841238	1.28975237785407	1.2622327617313	1.27227606554012	1.8500284452684	1.47784321694963	2.29197799085942	1.22011605706222	1.78626050022921	1.86404214128284	1.71044891866631	1.21152701271518	1.44657096336415	3.67229358900791	1.98301911439047	2.28602297448901	1.53193995955201	1.91985390132859	1.19033395280515	7.53603236311521	1.05405520236126	1.23039496233865	1.52956040232022	1.80188338334997	2.0177073048842	1.27459103901083	2.96650383407673	2.86398984789642	1.6795499854029	0.0	0.0	0.0	0.0	1.03184700418138	1.28626702713486	1.38179861973772	1.10060392955845	1.61392850151293	1.57568144888828	3.15370236382391	1.1338450579277	2.426186215322	1.0924655302219	1.02164146141707	1.22027798371997	0.0	3.72622101716357	0.0	2.57080690807378	1.94416120920345	1.6432979485705	2.38292843552628	1.5965291275106	3.29375120888472	1.1102102097144	1.04026264573115	0.0	3.54690795572736	1.92275112343684	1.05516476867347	1.41335050890714	1.11447594054304	1.03295079726865	1.11784454810127	0.0	2.27687730288839	1.9664832580596	2.2063592244927	1.20351022550607	1.17224378552339	1.49691554052215	2.18653353074682	1.55716297235822	2.05133868526128	2.04769927934201	1.15708552615711	0.0	3.51588608723728	0.0	1.73815116291809	1.5459372714404	0.0	1.29158280745382	1.03406803313434	1.53075148046712	1.84442052949554	2.50659361646744	0.0	2.04237404320279	3.91944735792253	1.61701057661251	1.01284480052059	0.0	1.18018486837863	1.63223594301602	2.91698473744664	1.61133648001875	4.00825240149552	1.72656606415936	1.10211685948473	0.0	1.46043833082607	0.0	5.15220648881784	2.17575578115745	2.62093818019062	2.77514996714984	1.06475162929229	0.0	1.43345466728058	3.43916980968964	1.40630086932975	1.34141164167521	1.26834317263746	1.21698970768502	1.55698412480876	2.15580163084575	2.2492760142829	2.1664498445527	1.89220465984602	0.0	0.0	3.69850256948579	5.28907217009146	1.00328122807067	1.14851106927437	2.70195921894542	2.35400484919219	1.17704677619773	1.24311745471969	1.26043166738079	1.31695180210056	1.66871913059595	1.10341900070715	1.87562442643613	3.52856220269342	1.13959497576842	1.90448339390994	1.02547755944483	1.01976670200972	3.33020175813427	1.34979794351561	3.23126898594002	2.93465534987955	1.94860392813216	5.4831264196198	2.21155013796683	0.0	2.49633119476405	1.57704881394184	2.41570446943227	1.17347842128497	1.25699998625189	1.2711240653749	2.89712558551232	1.4302628823742	1.06832395043904	2.48150814477152	1.8278215760043	2.89927276748551	1.20510013802965	4.04161121548019	2.27932841611624	1.8913565572319	1.77378043957387	1.12348348933723	2.22389208458235	1.60259853914705	1.11764744916753	1.90443334962419	1.55122632122845	4.19248656904217	1.59501183658421	2.95857820255441	1.99856720884859	1.96656486194936	1.53219718361989	3.22217943267783	1.25060181640736	2.10390307668817	1.48753873237755	1.97449512487808	0.0	0.0	1.98100544688621	1.19430920542708	2.07901284969618	1.79887350733492	1.16702554117127	1.87241682550858	1.70597776457971	3.08266508614933	1.68484149095833	1.11198154511548	1.96874781128072	1.24560323702469	1.8428293673288	2.38620965693964	10.12146192245	3.07506871022693	4.3300351767715	1.40677799357877	0.0	1.42915144322429	0.0	0.0	1.34751905523353	1.69153563679427	1.40689712659807	1.14334864465109	4.53601029632819	1.23457345408715	1.18073423991847	1.41817288714369	1.9116875228121	2.15746881145898	3.29455315530721	1.75341780195386	1.35043719581008	3.1288708217485	5.19985775861724	7.86584815347566	1.79043626484713	0.0	1.98970212295626	0.0	0.0	1.57231338553152	1.81344200302831	4.11743930454769	5.78980512712225	6.66247199501751	4.36839630139792	1.76372558331658	1.40761907874017	1.72374090671424	6.05497206956073	0.0	0.0	1.90758395730888	1.79693281804829	2.1747166955806	1.88994580933465	4.08045064535054	2.10596886388263	2.10134691356131	5.12158773335796	1.56397976810081	1.00830525035977	13.2768265008625	1.18595702050145	3.45855595487058	1.03888218757079	0.0	2.42386067014825	2.35837873897715	2.72872604863794	1.05811552717837	2.06273435699772	1.57209061924128	1.85040352506532	1.50796038145495	2.73498200077461	0.0	2.60290370297797	1.44370902288977	1.20717607358889	2.46893497621059	10.9296248426732	7.59388475700679	2.77382442491411	2.10051874558385	2.33164418930356	2.67470117727922	1.42733191241964	1.90538324818554	1.08575580400258	8.21129547338764	1.73581023811235	1.64970645724465	1.37213822749595	2.59461122819419	0.0	4.42964309556047	1.55170393655423	1.74962211556339	2.86515051341219	4.00417085020975	1.57946058110712	1.54287546928098	1.54278245845241	1.91619417223076	2.16501184093856	5.10396328782319	1.69705244783562	2.9984816797803
[truncated: 63,238 more chars]
