# Supplementary material for: Pleione: A tool for statistical and multi-objective calibration of Rule-based models
Source: Sci Rep. 2019 Oct 22;9:15104. doi: 10.1038/s41598-019-51546-6 (PMC6805871; doi:10.1038/s41598-019-51546-6)
Supplement: Supplementary file 1 — File S1 [file 41598_2019_51546_MOESM1_ESM.zip › File S2/model-sigma/strategy2/exp-data/lactose_shift_2.txt]

T\ID	aaeA	aaeB	aaeR	aaeX	aas	aat	abgA	abgB	abgR	abgT	abpA	abpB	abrB	accA	accB	accC	accD	aceA	aceB	aceE	aceF	aceK	ackA	acnA	acnB	acpH	acpP	acpS	acpT	acrA	acrB	acrD	acrE	acrF	acrR	acrZ	acs	actP	ada	add	adeD	adeP	adeQ	adhE	adhP	adiA	adiC	adiY	adk	aegA	aer	aes	agaA	agaB	agaC	agaD	agaI	agaR	agaS	agaV	agaW	agp	ahpC	ahpF	ahr	aidB	ais	alaA	alaC	alaE	alaS	alaT	alaU	alaV	alaW	alaX	aldA	aldB	alkA	alkB	allA	allB	allC	allD	allE	allR	allS	alpA	alr	alsA	alsB	alsC	alsE	alsK	alx	amiA	amiB	amiC	amiD	amn	ampC	ampD	ampE	ampG	ampH	amtB	amyA	anmK	ansA	ansB	ansP	apaG	apaH	apbE	aphA	appA	appB	appC	appY	apt	aqpZ	araA	araB	araC	araD	araE	araF	araG	araH	araJ	arcA	arcB	arcZ	arfA	arfB	argA	argB	argC	argD	argE	argF	argG	argH	argI	argK	argO	argP	argQ	argR	argS	argT	argU	argV	argW	argX	argY	argZ	ariR	arnA	arnB	arnC	arnD	arnE	arnF	arnT	aroA	aroB	aroC	aroD	aroE	aroF	aroG	aroH	aroK	aroL	aroM	aroP	arpA	arsB	arsC	arsR	artI	artJ	artM	artP	artQ	ascB	ascF	ascG	asd	aslA	aslB	asmA	asnA	asnB	asnC	asnS	asnT	asnU	asnV	asnW	aspA	aspC	aspS	aspT	aspU	aspV	asr	astA	astB	astC	astD	astE	atl	atoA	atoB	atoC	atoD	atoE	atoS	atpA	atpB	atpC	atpD	atpE	atpF	atpG	atpH	atpI	avtA	azoR	bacA	baeR	baeS	bamA	bamB	bamC	bamD	bamE	barA	basR	basS	bax	bcp	bcr	bcsA	bcsB	bcsC	bcsE	bcsF	bcsG	bcsQ	bcsZ	bdcA	bdcR	bdm	bepA	betA	betB	betI	betT	bfd	bfr	bglA	bglB	bglF	bglG	bglH	bglJ	bglX	bhsA	bioA	bioB	bioC	bioD	bioF	bioH	birA	bisC	blc	blr	bluF	bluR	bolA	borD	brnQ	bsmA	bssR	bssS	btuB	btuC	btuD	btuE	btuF	btuR	cadA	cadB	cadC	caiA	caiB	caiC	caiD	caiE	caiF	caiT	can	carA	carB	cas1	cas2	cas3	casA	casB	casC	casD	casE	cbeA	cbl	cbpA	cbpM	cbrA	cbrB	cbrC	cbtA	cca	ccmA	ccmB	ccmC	ccmD	ccmE	ccmF	ccmG	ccmH	cdaR	cdd	cdgI	cdh	cdsA	cedA	cfa	chaA	chaB	chaC	chbA	chbB	chbC	chbF	chbG	chbR	cheA	cheB	cheR	cheW	cheY	cheZ	chiA	chiP	cho	chpB	chpS	cirA	citC	citD	citE	citF	citG	citT	citX	clcA	clcB	clpA	clpB	clpP	clpS	clpX	clsA	clsB	clsC	cmk	cmoA	cmoB	cmtA	cmtB	cnu	coaA	coaD	coaE	cobB	cobC	cobS	cobT	cobU	codA	codB	cof	comR	copA	corA	cpdA	cpdB	cpoB	cpsB	cpsG	cptA	cpxA	cpxP	cpxR	cra	crcB	creA	creB	creC	creD	crfC	crl	crp	crr	csdA	csdE	csgA	csgB	csgC	csgD	csgE	csgF	csgG	csiD	csiE	csiR	cspA	cspB	cspC	cspD	cspE	cspF	cspG	cspH	cspI	csrA	csrB	csrC	csrD	cstA	cueO	cueR	curA	cusA	cusB	cusC	cusF	cusR	cusS	cutA	cutC	cvpA	cvrA	cyaA	cyaR	cyaY	cybB	cybC	cycA	cydA	cydB	cydC	cydD	cydX	cynR	cynS	cynT	cynX	cyoA	cyoB	cyoC	cyoD	cyoE	cysA	cysB	cysC	cysD	cysE	cysG	cysH	cysI	cysJ	cysK	cysM	cysN	cysP	cysQ	cysS	cysT	cysU	cysW	cysZ	cytR	dacA	dacB	dacC	dacD	dadA	dadX	dam	damX	dapA	dapB	dapD	dapE	dapF	dauA	dbpA	dcd	dcm	dcp	dcrB	dctA	dctR	dcuA	dcuB	dcuC	dcuD	dcuR	dcuS	dcyD	ddlA	ddlB	ddpA	ddpB	ddpC	ddpD	ddpF	ddpX	deaD	dedA	dedD	def	degP	degQ	degS	deoA	deoB	deoC	deoD	deoR	der	dfp	dgcC	dgcE	dgcF	dgcI	dgcJ	dgcM	dgcN	dgcP	dgcQ	dgcT	dgcZ	dgkA	dgoA	dgoD	dgoK	dgoR	dgoT	dgt	dhaK	dhaL	dhaM	dhaR	diaA	dicA	dicB	dicC	dicF	dinB	dinD	dinF	dinG	dinI	dinJ	djlA	djlB	djlC	dkgA	dkgB	dksA	dld	dmlA	dmlR	dmsA	dmsB	dmsC	dmsD	dnaA	dnaB	dnaC	dnaE	dnaG	dnaJ	dnaK	dnaN	dnaQ	dnaT	dnaX	dosC	dosP	dpiA	dpiB	dppA	dppB	dppC	dppD	dppF	dps	dsbA	dsbB	dsbC	dsbD	dsbG	dsdA	dsdC	dsdX	dsrA	dsrB	dtd	dtpA	dtpB	dtpC	dtpD	dusA	dusB	dusC	dut	dxr	dxs	eaeH	eamA	eamB	ebgA	ebgC	ebgR	ecnA	ecnB	eco	ecpA	ecpB	ecpC	ecpD	ecpE	ecpR	eda	edd	efeB	efeO	efp	elaA	elaB	elaD	elbB	elfA	elfC	elfD	elfG	elyC	emrA	emrB	emrD	emrE	emrK	emrY	emtA	endA	eno	entA	entB	entC	entD	entE	entF	entH	entS	envC	envR	envY	envZ	epd	epmA	epmB	epmC	eptA	eptB	eptC	era	erpA	essD	essQ	etk	etp	ettA	eutA	eutB	eutC	eutD	eutE	eutG	eutH	eutJ	eutK	eutL	eutM	eutN	eutP	eutQ	eutR	eutS	eutT	evgA	evgS	exbB	exbD	exoX	exuR	exuT	fabA	fabB	fabD	fabF	fabG	fabH	fabI	fabR	fabZ	fadA	fadB	fadD	fadE	fadH	fadI	fadJ	fadK	fadL	fadM	fadR	fau	fbaA	fbaB	fbp	fcl	fdhD	fdhE	fdhF	fdnG	fdnH	fdnI	fdoG	fdoH	fdoI	fdrA	fdx	feaB	feaR	fecA	fecB	fecC	fecD	fecE	fecI	fecR	feoA	feoB	feoC	fepA	fepB	fepC	fepD	fepE	fepG	fes	fetA	fetB	ffh	ffs	fhlA	fhuA	fhuB	fhuC	fhuD	fhuE	fhuF	fic	fieF	fimA	fimB	fimC	fimD	fimE	fimF	fimG	fimH	fimI	fimZ	fis	fiu	fixA	fixB	fixC	fixX	fklB	fkpA	fkpB	fldA	fldB	flgA	flgB	flgC	flgD	flgE	flgF	flgG	flgH	flgI	flgJ	flgK	flgL	flgM	flgN	flhA	flhB	flhC	flhD	flhE	fliA	fliC	fliD	fliE	fliF	fliG	fliH	fliI	fliJ	fliK	fliL	fliM	fliN	fliO	fliP	fliQ	fliR	fliS	fliT	fliZ	flk	flu	flxA	fmt	fnr	focA	focB	folA	folB	folC	folD	folE	folK	folM	folP	folX	fpr	frc	frdA	frdB	frdC	frdD	fre	frlA	frlB	frlC	frlD	frlR	frmA	frmB	frmR	frr	frsA	fruA	fruB	fruK	frvA	frvB	frvR	frvX	frwB	frwC	frwD	fryA	fryB	fryC	fsaA	fsaB	fsr	ftnA	ftnB	ftsA	ftsB	ftsE	ftsH	ftsI	ftsK	ftsL	ftsN	ftsP	ftsQ	ftsW	ftsX	ftsY	ftsZ	fucA	fucI	fucK	fucO	fucP	fucR	fucU	fumA	fumB	fumC	fur	fusA	fxsA	gabD	gabP	gabT	gadA	gadB	gadC	gadE	gadW	gadX	gadY	galE	galF	galK	galM	galP	galR	galS	galT	galU	gapA	garD	garK	garL	garP	garR	gatA	gatB	gatC	gatD	gatY	gatZ	gcd	gcl	gcvA	gcvB	gcvH	gcvP	gcvR	gcvT	gdhA	gfcA	gfcB	gfcC	gfcD	gfcE	ggt	ghoS	ghoT	ghrA	ghrB	ghxP	ghxQ	glcA	glcB	glcC	glcD	glcE	glcF	glcG	gldA	glf	glgA	glgB	glgC	glgP	glgS	glgX	glk	glmM	glmS	glmU	glmY	glmZ	glnA	glnB	glnD	glnE	glnG	glnH	glnK	glnL	glnP	glnQ	glnS	glnU	glnV	glnW	glnX	gloA	gloB	gloC	glpA	glpB	glpC	glpD	glpE	glpF	glpG	glpK	glpQ	glpR	glpT	glpX	glrK	glrR	gltA	gltB	gltD	gltF	gltI	gltJ	gltK	gltL	gltP	gltS	gltT	gltU	gltV	gltW	gltX	gluQ	glvB	glvC	glvG	glxK	glxR	glyA	glyQ	glyS	glyT	glyU	glyV	glyW	glyX	glyY	gmd	gmhB	gmk	gmm	gnd	gnsA	gnsB	gntK	gntP	gntR	gntT	gntU	gntX	gor	gph	gpmA	gpmM	gpp	gpsA	gpt	grcA	greA	greB	groL	groS	grpE	grxA	grxB	grxC	grxD	gshA	gshB	gsiA	gsiB	gsiC	gsiD	gsk	gspA	gspB	gspC	gspD	gspE	gspF	gspG	gspH	gspI	gspJ	gspK	gspL	gspM	gspO	gss	gstA	gstB	guaA	guaB	guaC	guaD	gudD	gudP	gudX	gutM	gutQ	gyrA	gyrB	hcaB	hcaC	hcaD	hcaE	hcaF	hcaR	hcaT	hchA	hcp	hcr	hda	hdeA	hdeB	hdeD	hdfR	hdhA	helD	hemA	hemB	hemC	hemD	hemE	hemF	hemG	hemH	hemL	hemN	hemX	hemY	hepA	hflC	hflD	hflK	hflX	hfq	hha	hicA	hicB	higA	higB	hinT	hipA	hipB	hisA	hisB	hisC	hisD	hisF	hisG	hisH	hisI	hisJ	hisL	hisM	hisP	hisQ	hisR	hisS	hlyE	hmp	hns	hofB	hofC	hofM	hofN	hofO	hofP	hofQ	hokA	hokB	hokC	hokD	hokE	holA	holB	holC	holD	holE	hpf	hpt	hrpA	hrpB	hscA	hscB	hscC	hsdM	hsdR	hsdS	hslJ	hslO	hslR	hslU	hslV	hspQ	hsrA	htgA	htpG	htpX	htrE	htrL	hupA	hupB	hyaA	hyaB	hyaC	hyaD	hyaE	hyaF	hybA	hybB	hybC	hybD	hybE	hybF	hybG	hybO	hycA	hycB	hycC	hycD	hycE	hycF	hycG	hycH	hycI	hydN	hyfA	hyfB	hyfC	hyfD	hyfE	hyfF	hyfG	hyfH	hyfI	hyfJ	hyfR	hyi	hypA	hypB	hypC	hypD	hypE	hypF	hypT	hyuA	iaaA	iadA	iap	ibaG	ibpA	ibpB	icd	iclR	idi	idnD	idnK	idnO	idnR	idnT	ihfA	ihfB	ileS	ileT	ileU	ileV	ileX	ileY	ilvA	ilvB	ilvC	ilvD	ilvE	ilvH	ilvI	ilvL	ilvM	ilvN	ilvY	inaA	infA	infB	infC	insA-1	insA-2	insA-3	insA-4	insA-5	insA-6	insA-7	insB-1	insB-2	insB-3	insB-4	insB-5	insB-6	insC-1	insC-2	insC-3	insC-4	insC-5	insC-6	insD	insD-1	insD-2	insD-3	insD-4	insD-5	insD-6	insE-1	insE-2	insE-3	insE-4	insE-5	insF-1	insF-2	insF-3	insF-4	insF-5	insG	insH-1	insH-10	insH-11	insH-2	insH-3	insH-4	insH-5	insH-6	insH-7	insH-8	insH-9	insI-1	insI-2	insI-3	insJ	insK	insL-1	insL-2	insL-3	insM	insN-1	insN-2	insO-1	insO-2	intA	intB	intD	intE	intF	intG	intQ	intR	intS	intZ	iraD	iraM	iraP	iscA	iscR	iscS	iscU	iscX	ispA	ispB	ispD	ispE	ispF	ispG	ispH	ispU	isrB	isrC	ivbL	ivy	katE	katG	kbaY	kbaZ	kbl	kch	kdgK	kdgR	kdgT	kdpA	kdpB	kdpC	kdpD	kdpE	kdpF	kdsA	kdsB	kdsC	kdsD	kduD	kduI	kefB	kefC	kefF	kefG	kgtP	kilR	kptA	kup	lacA	lacI	lacY	lacZ	lamB	lapA	lapB	ldcA	ldcC	ldhA	ldrA	ldrB	ldrC	ldrD	ldtA	ldtB	ldtC	ldtD	ldtE	lepA	lepB	leuA	leuB	leuC	leuD	leuE	leuL	leuO	leuP	leuQ	leuS	leuT	leuU	leuV	leuW	leuZ	lexA	lfhA	lgoD	lgoR	lgoT	lgt	lhgO	lhr	ligA	ligB	lipA	lipB	lit	livF	livG	livH	livJ	livK	livM	lldD	lldP	lldR	lnt	loiP	lolA	lolB	lolC	lolD	lolE	lomR_1	lomR_2	lon	lpcA	lpd	lplA	lplT	lpoA	lpoB	lpp	lptA	lptB	lptC	lptD	lptE	lptF	lptG	lpxA	lpxB	lpxC	lpxD	lpxH	lpxK	lpxL	lpxM	lpxP	lpxT	lrhA	lrp	lspA	lsrA	lsrB	lsrC	lsrD	lsrF	lsrG	lsrK	lsrR	ltaE	luxS	lysA	lysC	lysO	lysP	lysQ	lysR	lysS	lysT	lysU	lysV	lysW	lysY	lysZ	lyxK	maa	macA	macB	maeA	maeB	mak	malE	malF	malG	malI	malK	malM	malP	malQ	malS	malT	malX	malY	malZ	manA	manX	manY	manZ	map	marA	marB	marC	marR	matP	mazE	mazF	mazG	mcaS	mcbA	mcbR	mcrA	mcrB	mcrC	mdaB	mdfA	mdh	mdlA	mdlB	mdtA	mdtB	mdtC	mdtD	mdtE	mdtF	mdtG	mdtH	mdtI	mdtJ	mdtK	mdtL	mdtM	mdtN	mdtO	mdtP	mdtQ	melA	melB	melR	menA	menB	menC	menD	menE	menF	menH	menI	mepA	mepH	mepM	mepS	metA	metB	metC	metE	metF	metG	metH	metI	metJ	metK	metL	metN	metQ	metR	metT	metU	metV	metW	metY	metZ	mfd	mglA	mglB	mglC	mgrB	mgsA	mgtA	mhpA	mhpB	mhpC	mhpD	mhpE	mhpF	mhpR	mhpT	miaA	miaB	micC	micF	minC	minD	minE	mioC	mipA	mlaA	mlaB	mlaC	mlaD	mlaE	mlaF	mlc	mliC	mlrA	mltA	mltB	mltC	mltD	mltF	mmuM	mnaT	mngA	mngB	mngR	mnmA	mnmC	mnmE	mnmG	mntH	mntP	mntR	moaA	moaB	moaC	moaD	moaE	mobA	mobB	mocA	modA	modB	modC	modE	modF	moeA	moeB	mog	mokB	mokC	motA	motB	mpaA	mpl	mppA	mprA	mqo	mqsA	mqsR	mraY	mraZ	mrcA	mrcB	mrdA	mrdB	mreB	mreC	mreD	mrp	mrr	msbA	mscK	mscL	mscM	mscS	msrA	msrB	msrC	msyB	mtfA	mtgA	mtlA	mtlD	mtlR	mtn	mtr	mug	mukB	mukE	mukF	murA	murB	murC	murD	murE	murF	murG	murI	murJ	murP	murQ	murR	mutH	mutL	mutM	mutS	mutT	mutY	mzrA	nac	nadA	nadB	nadC	nadD	nadE	nadK	nadR	nagA	nagB	nagC	nagE	nagK	nagZ	nanA	nanC	nanE	nanK	nanM	nanR	nanS	nanT	napA	napB	napC	napD	napF	napG	napH	narG	narH	narI	narJ	narK	narL	narP	narQ	narU	narV	narW	narX	narY	narZ	ndh	ndk	nei	nemA	nemR	nepI	nfi	nfo	nfrA	nfrB	nfsA	nfsB	nfuA	nhaA	nhaB	nhaR	nhoA	nikA	nikB	nikC	nikD	nikE	nikR	nimR	nimT	ninE	nirB	nirC	nirD	nlpA	nlpC	nlpD	nlpE	nlpI	nmpC	nohA	nohB	norR	norV	norW	npr	nrdA	nrdB	nrdD	nrdE	nrdF	nrdG	nrdH	nrdI	nrdR	nrfA	nrfB	nrfC	nrfD	nrfE	nrfF	nrfG	nsrR	nth	nudB	nudC	nudE	nudF	nudG	nudI	nudJ	nudK	nudL	nuoA	nuoB	nuoC	nuoE	nuoF	nuoG	nuoH	nuoI	nuoJ	nuoK	nuoL	nuoM	nuoN	nupC	nupG	nupX	nusA	nusB	nusG	obgE	ogrK	ogt	ompA	ompC	ompF	ompG	ompL	ompN	ompR	ompT	ompW	ompX	omrA	omrB	opgB	opgC	opgD	opgE	opgG	opgH	oppA	oppB	oppC	oppD	oppF	orn	ortT	osmB	osmC	osmE	osmF	osmY	otsA	otsB	oxc	oxyR	oxyS	paaA	paaB	paaC	paaD	paaE	paaF	paaG	paaH	paaI	paaJ	paaK	paaX	paaY	paaZ	pabA	pabB	pabC	pagP	pal	panB	panC	panD	panE	panF	panZ	paoA	paoB	paoC	paoD	parC	parE	patA	patD	patZ	pbl	pbpC	pbpG	pck	pcm	pcnB	pdeA	pdeB	pdeC	pdeD	pdeF	pdeG	pdeH	pdeI	pdeK	pdeL	pdeN	pdeR	pdhR	pdxA	pdxB	pdxH	pdxJ	pdxK	pdxY	pepA	pepB	pepD	pepE	pepN	pepP	pepQ	pepT	pfkA	pfkB	pflA	pflB	pflC	pflD	pgaA	pgaB	pgaC	pgaD	pgi	pgk	pgl	pgm	pgpA	pgpB	pgpC	pgrR	pgsA	pheA	pheL	pheM	pheP	pheS	pheT	pheU	pheV	phnC	phnD	phnE_1	phnE_2	phnF	phnG	phnH	phnI	phnJ	phnK	phnL	phnM	phnN	phnO	phnP	phoA	phoB	phoE	phoH	phoP	phoQ	phoR	phoU	php	phr	pinE	pinH	pinQ	pinR	pitA	pitB	plaP	pldA	pldB	pliG	plsB	plsC	plsX	pmbA	pmrD	pncA	pncB	pncC	pnp	pntA	pntB	pnuC	polA	polB	potA	potB	potC	potD	potE	potF	potG	potH	potI	poxB	ppa	ppc	ppdA	ppdB	ppdC	ppdD	pphA	pphB	ppiA	ppiB	ppiC	ppiD	ppk	pppA	ppsA	ppsR	pptA	ppx	pqiA	pqiB	pqqL	prc	preA	preT	prfA	prfB	prfC	prfH	priA	priB	priC	prkB	prlC	prlF	prmA	prmB	prmC	proA	proB	proC	proK	proL	proM	proP	proQ	proS	proV	proW	proX	proY	prpB	prpC	prpD	prpE	prpR	prs	psd	psiE	psiF	pspA	pspB	pspC	pspD	pspE	pspF	pspG	psrO	pssA	pstA	pstB	pstC	pstS	psuG	psuK	psuT	pta	pth	ptrA	ptrB	ptsA	ptsG	ptsH	ptsI	ptsN	ptsP	purA	purB	purC	purD	purE	purF	purH	purK	purL	purM	purN	purR	purT	purU	putA	putP	puuA	puuB	puuC	puuD	puuE	puuP	puuR	pykA	pykF	pyrB	pyrC	pyrD	pyrE	pyrF	pyrG	pyrH	pyrI	pyrL	qmcA	qor	qseB	qseC	queA	queC	queD	queE	queF	queG	racC	racR	radA	radD	raiA	ralR	rapZ	rarA	rarD	ratA	ratB	ravA	rayT	rbbA	rbfA	rbn	rbsA	rbsB	rbsC	rbsD	rbsK	rbsR	rcdA	rclA	rclB	rclC	rclR	rcnA	rcnB	rcnR	rcsA	rcsB	rcsC	rcsD	rcsF	rdgB	rdgC	rdlA	rdlB	rdlC	rdlD	rdoA	recA	recB	recC	recD	recE	recF	recG	recJ	recN	recO	recQ	recR	recT	recX	relA	relB	relE	rem	renD	rep	rfaD	rfaE	rfaH	rfbA	rfbB	rfbC	rfbD	rfbX	rfe	rffA	rffC	rffG	rffH	rffM	rffT	rhaA	rhaB	rhaD	rhaM	rhaR	rhaS	rhaT	rhlB	rhlE	rho	rhoL	rhsA	rhsB	rhsC	rhsD	rhsE	rhtA	rhtB	rhtC	ribA	ribB	ribC	ribD	ribE	ribF	ridA	rihA	rihB	rihC	rimI	rimJ	rimK	rimL	rimM	rimO	rimP	rlmA	rlmB	rlmC	rlmD	rlmE	rlmF	rlmG	rlmH	rlmI	rlmJ	rlmL	rlmM	rlmN	rlpA	rluA	rluB	rluC	rluD	rluE	rluF	rmf	rmuC	rna	rnb	rnc	rnd	rne	rng	rnhA	rnhB	rnk	rnlA	rnlB	rnpA	rnpB	rnr	rnt	rob	rodZ	rof	roxA	rpe	rph	rpiA	rpiB	rpiR	rplA	rplB	rplC	rplD	rplE	rplF	rplI	rplJ	rplK	rplL	rplM	rplN	rplO	rplP	rplQ	rplR	rplS	rplT	rplU	rplV	rplW	rplX	rplY	rpmA	rpmB	rpmC	rpmD	rpmE	rpmF	rpmG	rpmH	rpmI	rpmJ	rpoA	rpoB	rpoC	rpoD	rpoE	rpoH	rpoN	rpoS	rpoZ	rppH	rprA	rpsA	rpsB	rpsC	rpsD	rpsE	rpsF	rpsG	rpsH	rpsI	rpsJ	rpsK	rpsL	rpsM	rpsN	rpsO	rpsP	rpsQ	rpsR	rpsS	rpsT	rpsU	rraA	rraB	rrfA	rrfB	rrfC	rrfD	rrfE	rrfF	rrfG	rrfH	rrlA	rrlB	rrlC	rrlD	rrlE	rrlG	rrlH	rrrD	rrrQ	rrsA	rrsB	rrsC	rrsD	rrsE	rrsG	rrsH	rsd	rseA	rseB	rseC	rseP	rsfS	rsgA	rsmA	rsmB	rsmC	rsmD	rsmE	rsmF	rsmG	rsmH	rsmI	rsmJ	rspA	rspB	rssA	rssB	rstA	rstB	rsuA	rsxA	rsxB	rsxC	rsxD	rsxE	rsxG	rtcA	rtcB	rtcR	rttR	rusA	rutA	rutB	rutC	rutD	rutE	rutF	rutG	rutR	ruvA	ruvB	ruvC	rybA	rybB	rydB	ryeA	ryfA	ryhB	ryjA	rzoD	rzoR	rzpD	rzpR	sad	sanA	sapA	sapB	sapC	sapD	sapF	satP	sbcB	sbcC	sbcD	sbmA	sbmC	sbp	scpA	scpB	scpC	sdaA	sdaB	sdaC	sdhA	sdhB	sdhC	sdhD	sdhE	sdiA	sdsR	secA	secB	secD	secE	secF	secG	secM	secY	selA	selB	selC	selD	seqA	serA	serB	serC	serS	serT	serU	serV	serW	serX	setA	setB	setC	sfmA	sfmC	sfmD	sfmF	sfmH	sfsA	sfsB	sgbE	sgbH	sgbU	sgcA	sgcB	sgcC	sgcE	sgcQ	sgcR	sgcX	sgrR	sgrS	shiA	sibA	sibB	sibC	sibD	sieB	sixA	skp	slmA	slp	slt	slyA	slyB	slyD	slyX	smf	smg	smpB	smrA	smrB	smtA	sodA	sodB	sodC	sohB	sokB	sokC	solA	soxR	soxS	speA	speB	speC	speD	speE	speF	speG	spf	spoT	sppA	spy	sra	sraB	sraF	srlA	srlB	srlD	srlE	srlR	srmB	ssb	sseA	sseB	ssnA	sspA	sspB	ssrA	ssrS	sstT	ssuA	ssuB	ssuC	ssuD	ssuE	stfE	stfR	sthA	stpA	sucA	sucB	sucC	sucD	sufA	sufB	sufC	sufD	sufE	sufS	sugE	suhB	sulA	surA	sutR	sxy	syd	symE	tabA	tadA	tag	talA	talB	tam	tamA	tamB	tap	tar	tas	tatA	tatB	tatC	tatD	tatE	tauA	tauB	tauC	tauD	tbpA	tcdA	tcyJ	tcyL	tcyN	tcyP	tdcA	tdcB	tdcC	tdcD	tdcE	tdcF	tdcG	tdcR	tdh	tdk	tehA	tehB	tesA	tesB	tfaD	tfaE	tfaQ	tfaR	tfaS	tfaX	tff	tgt	thiC	thiD	thiE	thiF	thiG	thiH	thiI	thiK	thiL	thiM	thiP	thiQ	thiS	thpR	thrA	thrB	thrC	thrL	thrS	thrT	thrU	thrV	thrW	thyA	tig	tilS	tktA	tktB	tldD	tmcA	tmk	tnaA	tnaB	tnaC	tolA	tolB	tolC	tolQ	tolR	tomB	tonB	topA	topB	torA	torC	torD	torI	torR	torS	torT	torY	torZ	tpiA	tpr	tpx	tqsA	treA	treB	treC	treF	treR	trg	trkA	trkG	trkH	trmA	trmD	trmH	trmI	trmJ	trmL	trmO	trpA	trpB	trpC	trpD	trpE	trpL	trpR	trpS	trpT	truA	truB	truC	truD	trxA	trxB	trxC	tsaB	tsaC	tsaD	tsaE	tsf	tsgA	tsr	tsx	ttcA	ttdA	ttdB	ttdR	ttdT	tufA	tufB	tus	tusA	tusB	tusC	tusD	tusE	tynA	typA	tyrA	tyrB	tyrP	tyrR	tyrS	tyrT	tyrU	tyrV	uacT	ubiA	ubiB	ubiC	ubiD	ubiE	ubiF	ubiG	ubiH	ubiI	ubiJ	ubiX	ucpA	udk	udp	ugd	ugpA	ugpB	ugpC	ugpE	ugpQ	uhpA	uhpB	uhpC	uhpT	uidA	uidB	uidC	uidR	ulaA	ulaB	ulaC	ulaD	ulaE	ulaF	ulaG	ulaR	umpG	umpH	umuC	umuD	ung	upp	uraA	usg	ushA	uspA	uspB	uspC	uspD	uspE	uspF	uspG	uup	uvrA	uvrB	uvrC	uvrD	uvrY	uxaA	uxaB	uxaC	uxuA	uxuB	uxuR	valS	valT	valU	valV	valW	valX	valY	valZ	ves	viaA	vsr	waaA	waaB	waaC	waaF	waaG	waaH	waaJ	waaL	waaO	waaP	waaQ	waaS	waaU	waaY	waaZ	wbbH	wbbI	wbbJ	wbbK	wcaA	wcaB	wcaC	wcaD	wcaE	wcaF	wcaI	wcaJ	wcaK	wcaL	wcaM	wecB	wecC	wecH	wrbA	wza	wzb	wzc	wzxC	wzxE	wzyE	wzzB	wzzE	xanP	xanQ	xapA	xapB	xapR	xdhA	xdhB	xdhC	xdhD	xerC	xerD	xisE	xseA	xseB	xthA	xylA	xylB	xylE	xylF	xylG	xylH	xylR	yaaA	yaaI	yaaJ	yaaU	yaaW	yaaX	yaaY	yabI	yabP	yabQ	yacC	yacG	yacH	yacL	yadC	yadD	yadE	yadG	yadH	yadI	yadK	yadL	yadM	yadN	yadS	yadV	yaeF	yaeH	yaeI	yaeP	yaeQ	yaeR	yafC	yafD	yafE	yafJ	yafK	yafL	yafN	yafO	yafP	yafQ	yafS	yafT	yafU	yafV	yafW	yafX	yafY	yafZ	yagB	yagF	yagG	yagH	yagI	yagP	yagU	yahB	yahC	yahD	yahE	yahF	yahG	yahH	yahI	yahJ	yahK	yahL	yahM	yahN	yahO	yaiA	yaiE	yaiI	yaiL	yaiO	yaiP	yaiS	yaiV	yaiW	yaiY	yaiZ	yajC	yajD	yajG	yajI	yajL	yajO	yajQ	yajR	ybaA	ybaB	ybaE	ybaK	ybaL	ybaM	ybaN	ybaO	ybaP	ybaQ	ybaS	ybaT	ybaV	ybaY	ybbA	ybbB	ybbC	ybbD	ybbJ	ybbN	ybbO	ybbP	ybbW	ybbY	ybcC	ybcD	ybcF	ybcH	ybcI	ybcJ	ybcK	ybcL	ybcM	ybcN	ybcO	ybcQ	ybcV	ybcW	ybcY	ybdD	ybdF	ybdG	ybdH	ybdJ	ybdK	ybdL	ybdM	ybdN	ybdO	ybdR	ybdZ	ybeD	ybeF	ybeL	ybeQ	ybeR	ybeT	ybeU	ybeX	ybeY	ybeZ	ybfA	ybfB	ybfC	ybfD	ybfE	ybfF	ybfG	ybfH	ybfL	ybfN	ybfO	ybfP	ybgA	ybgC	ybgD	ybgE	ybgI	ybgJ	ybgK	ybgL	ybgO	ybgP	ybgQ	ybgS	ybhA	ybhB	ybhC	ybhD	ybhF	ybhG	ybhH	ybhI	ybhJ	ybhK	ybhL	ybhM	ybhN	ybhP	ybhQ	ybhR	ybhS	ybiA	ybiB	ybiC	ybiH	ybiI	ybiJ	ybiO	ybiR	ybiT	ybiU	ybiV	ybiW	ybiX	ybiY	ybjC	ybjD	ybjG	ybjH	ybjI	ybjJ	ybjL	ybjM	ybjN	ybjO	ybjP	ybjQ	ybjS	ybjT	ybjX	ycaC	ycaD	ycaI	ycaK	ycaL	ycaM	ycaN	ycaO	ycaP	ycaQ	ycaR	ycbF	ycbJ	ycbK	ycbU	ycbV	ycbX	ycbZ	yccA	yccE	yccF	yccJ	yccM	yccS	yccT	yccU	yccX	ycdU	ycdX	ycdY	ycdZ	yceA	yceB	yceD	yceF	yceG	yceH	yceI	yceJ	yceK	yceM	yceO	yceQ	ycfH	ycfJ	ycfK	ycfL	ycfP	ycfT	ycfZ	ycgB	ycgI	ycgJ	ycgL	ycgM	ycgN	ycgR	ycgV	ycgX	ycgY	ycgZ	ychA	ychE	ychF	ychH	ychJ	ychN	ychO	ychQ	ychS	yciA	yciB	yciC	yciE	yciF	yciG	yciH	yciI	yciK	yciN	yciO	yciQ	yciT	yciU	yciV	yciW	yciX	ycjD	ycjF	ycjG	ycjM	ycjN	ycjO	ycjP	ycjQ	ycjR	ycjS	ycjT	ycjU	ycjW	ycjX	ycjY	ydaC	ydaE	ydaF	ydaG	ydaN	ydaQ	ydaS	ydaT	ydaU	ydaV	ydaW	ydaY	ydbC	ydbD	ydbH	ydbJ	ydbK	ydbL	ydcA	ydcC	ydcD	ydcF	ydcH	ydcI	ydcJ	ydcK	ydcL	ydcM	ydcO	ydcP	ydcR	ydcS	ydcT	ydcU	ydcV	ydcY	ydcZ	yddA	yddB	yddE	yddG	yddH	yddJ	yddK	yddL	yddM	yddW	ydeA	ydeE	ydeI	ydeJ	ydeK	ydeM	ydeN	ydeO	ydeP	ydeQ	ydeR	ydeS	ydeT	ydeU	ydfA	ydfB	ydfC	ydfD	ydfE	ydfG	ydfH	ydfI	ydfJ	ydfK	ydfN	ydfO	ydfP	ydfR	ydfT	ydfU	ydfV	ydfW	ydfX	ydfZ	ydgA	ydgC	ydgD	ydgH	ydgI	ydgJ	ydgK	ydhB	ydhC	ydhF	ydhI	ydhJ	ydhK	ydhL	ydhP	ydhQ	ydhR	ydhS	ydhT	ydhU	ydhV	ydhW	ydhX	ydhY	ydhZ	ydiB	ydiE	ydiF	ydiH	ydiJ	ydiK	ydiL	ydiM	ydiN	ydiO	ydiP	ydiQ	ydiR	ydiS	ydiT	ydiU	ydiV	ydiY	ydiZ	ydjA	ydjE	ydjF	ydjG	ydjH	ydjI	ydjJ	ydjK	ydjL	ydjM	ydjO	ydjX	ydjY	ydjZ	yeaC	yeaD	yeaE	yeaG	yeaH	yeaK	yeaL	yeaO	yeaQ	yeaR	yeaV	yeaW	yeaX	yeaY	yebB	yebC	yebE	yebF	yebG	yebK	yebO	yebQ	yebS	yebT	yebV	yebW	yebY	yebZ	yecA	yecD	yecE	yecF	yecH	yecJ	yecM	yecN	yecR	yecT	yedA	yedD	yedE	yedF	yedI	yedJ	yedK	yedL	yedM	yedP	yedR	yedV	yedW	yedX	yedY	yedZ	yeeA	yeeD	yeeE	yeeJ	yeeN	yeeO	yeeP	yeeR	yeeS	yeeT	yeeW	yeeX	yeeY	yeeZ	yefM	yegD	yegH	yegI	yegJ	yegK	yegL	yegP	yegQ	yegR	yegS	yegT	yegU	yegV	yegW	yegX	yehA	yehB	yehC	yehD	yehE	yehI	yehK	yehL	yehM	yehP	yehQ	yehR	yehS	yehT	yehU	yehW	yehX	yehY	yeiB	yeiE	yeiG	yeiH	yeiI	yeiL	yeiP	yeiQ	yeiR	yeiS	yeiW	yejA	yejB	yejE	yejF	yejG	yejK	yejL	yejM	yejO	yfaA	yfaD	yfaE	yfaH	yfaL	yfaP	yfaQ	yfaT	yfaU	yfaV	yfaW	yfaX	yfaY	yfaZ	yfbK	yfbL	yfbM	yfbN	yfbO	yfbP	yfbR	yfbS	yfbT	yfbU	yfbV	yfcA	yfcC	yfcD	yfcE	yfcF	yfcG	yfcH	yfcI	yfcJ	yfcL	yfcO	yfcP	yfcQ	yfcR	yfcS	yfcT	yfcU	yfcV	yfcZ	yfdC	yfdE	yfdF	yfdG	yfdH	yfdI	yfdK	yfdL	yfdM	yfdN	yfdO	yfdP	yfdQ	yfdR	yfdS	yfdT	yfdV	yfdX	yfdY	yfeC	yfeD	yfeH	yfeK	yfeN	yfeO	yfeR	yfeS	yfeW	yfeX	yfeY	yfeZ	yffB	yffL	yffM	yffN	yffO	yffP	yffQ	yffR	yffS	yfgD	yfgG	yfgH	yfgI	yfgJ	yfgM	yfgO	yfhG	yfhH	yfhL	yfhM	yfhR	yfiB	yfiC	yfiE	yfiF	yfiH	yfiL	yfiM	yfiP	yfiR	yfjD	yfjH	yfjI	yfjJ	yfjM	yfjP	yfjQ	yfjR	yfjS	yfjT	yfjU	yfjW	yfjX	yfjY	yfjZ	ygaC	ygaH	ygaM	ygaP	ygaQ_1	ygaQ_2	ygaQ_3	ygaQ_4	ygaU	ygaV	ygaX	ygaY	ygaZ	ygbA	ygbE	ygbI	ygbJ	ygbK	ygbL	ygbM	ygbN	ygcE	ygcG	ygcN	ygcO	ygcP	ygcQ	ygcR	ygcS	ygcU	ygcW	ygdB	ygdD	ygdG	ygdH	ygdI	ygdQ	ygdR	ygeA	ygeF	ygeG	ygeH	ygeI	ygeK	ygeL	ygeM	ygeN	ygeO	ygeP	ygeQ	ygeR	ygeV	ygeW	ygeX	ygeY	ygfB	ygfF	ygfI	ygfK	ygfM	ygfS	ygfT	ygfZ	yggC	yggD	yggE	yggF	yggI	yggL	yggM	yggN	yggP	yggR	yggS	yggT	yggU	yggW	yggX	yghA	yghB	yghD	yghE	yghF	yghG	yghJ	yghO	yghQ	yghR	yghS	yghT	yghU	yghW	yghX_1	yghX_2	yghZ	ygiA	ygiB	ygiC	ygiD	ygiF	ygiH	ygiL	ygiM	ygiN	ygiQ	ygiS	ygiV	ygiW	ygiZ	ygjH	ygjI	ygjJ	ygjK	ygjP	ygjQ	ygjR	ygjV	yhaB	yhaC	yhaH	yhaI	yhaJ	yhaK	yhaL	yhaM	yhaO	yhaV	yhbE	yhbO	yhbP	yhbQ	yhbS	yhbT	yhbU	yhbV	yhbW	yhbX	yhbY	yhcA	yhcB	yhcC	yhcD	yhcF	yhcG	yhcH	yhcN	yhcO	yhdE	yhdH	yhdJ	yhdN	yhdP	yhdT	yhdU	yhdV	yhdW	yhdX	yhdY	yhdZ	yheO	yheS	yheT	yheU	yheV	yhfA	yhfG	yhfK	yhfL	yhfS	yhfT	yhfU	yhfW	yhfX	yhfY	yhfZ	yhgA	yhgE	yhgF	yhgN	yhhA	yhhH	yhhI	yhhJ	yhhL	yhhM	yhhN	yhhQ	yhhS	yhhT	yhhW	yhhX	yhhY	yhhZ	yhiD	yhiI	yhiJ	yhiK	yhiL	yhiM	yhiN	yhiS_1	yhjA	yhjB	yhjC	yhjD	yhjE	yhjG	yhjJ	yhjR	yhjV	yhjX	yhjY	yiaA	yiaB	yiaC	yiaD	yiaF	yiaG	yiaJ	yiaK	yiaL	yiaM	yiaN	yiaO	yiaT	yiaU	yiaV	yiaW	yiaY	yibA	yibF	yibG	yibH	yibI	yibJ	yibL	yibN	yibQ	yibT	yicC	yicG	yicH	yicI	yicJ	yicL	yicN	yicR	yicS	yidA	yidB	yidC	yidD	yidE	yidF	yidG	yidH	yidI	yidJ	yidK	yidL	yidP	yidQ	yidR	yidX	yidZ	yieE	yieF	yieH	yieK	yieL	yieP	yifB	yifE	yifK	yifL	yifN	yifO	yigA	yigB	yigE	yigF	yigG	yigI	yigL	yigM	yigZ	yihA	yihD	yihF	yihG	yihI	yihL	yihM	yihN	yihO	yihP	yihQ	yihR	yihS	yihT	yihU	yihV	yihW	yihX	yihY	yiiD	yiiE	yiiF	yiiG	yiiM	yiiQ	yiiR	yiiS	yiiX	yijD	yijE	yijF	yijO	yjaA	yjaB	yjaG	yjaH	yjaZ	yjbB	yjbD	yjbE	yjbF	yjbG	yjbH	yjbI	yjbJ	yjbL	yjbM	yjbQ	yjbR	yjcB	yjcE	yjcF	yjcH	yjcO	yjcS	yjcZ	yjdC	yjdF	yjdI	yjdJ	yjdM	yjdN	yjdP	yjeF	yjeH	yjeI	yjeJ	yjeM	yjeN	yjeO	yjeT	yjfC	yjfF	yjfI	yjfJ	yjfK	yjfL	yjfM	yjfN	yjfP	yjfY	yjfZ	yjgA	yjgH	yjgL	yjgM	yjgN	yjgR	yjgW	yjgZ	yjhB	yjhC	yjhD	yjhE	yjhF	yjhG	yjhH	yjhI	yjhP	yjhQ	yjhR	yjhU	yjhV	yjhX	yjiA	yjiC	yjiG	yjiH	yjiJ	yjiK	yjiL	yjiM	yjiN	yjiP	yjiQ	yjiR	yjiS	yjiT	yjiV	yjiX	yjiY	yjjA	yjjB	yjjG	yjjI	yjjJ	yjjP	yjjQ	yjjU	yjjV	yjjW	yjjX	yjjY	yjjZ	yjtD	ykfA	ykfB	ykfC	ykfF	ykfG	ykfH	ykfJ	ykgA	ykgE	ykgF	ykgG	ykgH	ykgJ	ykgL	ykgM	ykgN	ykgO	ykiA	ykiB	ylaC	ylbF	ylbG	ylbH	ylcG	yliI	yliL	ymbA	ymcE	ymdA	ymdB	ymdE	ymdF	ymfA	ymfD	ymfE	ymfH	ymfI	ymfJ	ymfK	ymfL	ymfM	ymfN	ymfO	ymfP	ymfQ	ymfR	ymfS	ymfT	ymgA	ymgC	ymgD	ymgE	ymgF	ymgG	ymgH	ymiA	ymjA	ynaA	ynaE	ynaI	ynaJ	ynaK	ynbA	ynbB	ynbC	ynbD	ynbE	yncD	yncE	yncG	yncH	yncI	yncJ	yncM	yneE	yneG	yneH	yneJ	yneK	yneL	ynfA	ynfB	ynfC	ynfD	ynfE	ynfF	ynfG	ynfH	ynfK	ynfL	ynfM	ynfN	ynfO	yniA	yniB	yniC	yniD	ynjA	ynjB	ynjC	ynjD	ynjE	ynjF	ynjH	ynjI	yoaA	yoaB	yoaC	yoaE	yoaF	yoaG	yoaH	yoaI	yobA	yobB	yobD	yobF	yobH	yodB	yodC	yodD	yoeB	yoeF	yohC	yohD	yohF	yohH	yohJ	yohK	yohO	yojI	ypdA	ypdB	ypdC	ypdE	ypdF	ypdI	ypeA	ypeB	ypeC	ypfG	ypfH	ypfJ	ypfN	yphA	yphB	yphC	yphD	yphE	yphF	yphG	yphH	ypjA	ypjB	ypjC	ypjD	ypjF	ypjJ	ypjK	ypjM_1	ypjM_2	ypjM_3	yqaA	yqaB	yqaE	yqcA	yqcC	yqcE	yqeA	yqeB	yqeC	yqeF	yqeG	yqeH	yqeI	yqeJ	yqeK	yqfA	yqfB	yqfE	yqgA	yqgB	yqgC	yqgD	yqgE	yqgF	yqhA	yqhC	yqhD	yqhG	yqhH	yqiA	yqiB	yqiC	yqiG	yqiH	yqiI	yqiJ	yqiK	yqjA	yqjC	yqjD	yqjE	yqjF	yqjG	yqjH	yqjI	yqjK	yraH	yraI	yraJ	yraK	yraN	yraP	yraQ	yraR	yrbG	yrbL	yrdA	yrdB	yrdD	yrfF	yrfG	yrhA	yrhB	ysaA	ysaB	ysgA	ytfA	ytfB	ytfE	ytfF	ytfG	ytfH	ytfI	ytfJ	ytfK	ytfL	ytfP	ytfQ	ytfR	ytfT	ytjA	ytjB	ytjC	yzcX	yzfA	yzgL	zapA	zapB	zapC	zapD	zapE	zinT	zipA	zitB	zntA	zntR	znuA	znuB	znuC	zraP	zraR	zraS	zupT	zur	zwf
T2:,OD,0.6	1.42732200170123	1.4322545231187	2.19699738184979	1.19051200615267	5.22046687001318	1.97662715302449	1.1028670151977	1.63548639987861	1.21490015432976	1.20651420334545	1.67172151894579	1.26032437282329	1.1193405697289	5.64440258717772	16.9151729337717	5.9849034070675	7.80733616994353	4.63614950669543	20.3320105229089	8.07626782636826	6.01815973975842	18.5715498443828	4.15787161678767	3.57007711367184	6.37715350757469	1.23002643180103	8.95406111960888	1.31862413263329	1.5525279595555	2.53938312182611	1.37183736745373	1.03717895050619	1.13236833991386	1.18610947737248	1.62919362468606	0.0	2.08148409386721	1.80790081000143	1.46208519280682	1.36734176519644	0.0	2.13787490496996	1.20182902714233	9.60340457595274	1.74433455613747	2.31303783892897	1.32964414467869	0.0	2.29660591038003	1.57795517843953	1.92911457745929	1.31936544876032	1.26380625237929	1.06552220200998	1.22273960339374	1.36002047858831	1.39961310404554	5.71807813944209	1.83511989779523	1.73050438452731	1.43718298443464	6.6400490326334	14.5751460131751	1.42713109224903	1.32975159946653	1.32568742138526	0.0	1.88865924267267	1.96778718824813	0.0	5.07340413755207	3.68348899563854	3.09932419319599	2.68551500129394	2.56527561073234	2.83576419281153	2.5722588832686	1.32490189139355	1.21801922033895	1.33423919489906	1.04062278255721	1.0397632391031	1.57074274408757	1.13007324888536	1.21969154129725	5.28935558342559	1.16147553939875	1.00649084649045	2.76073292245494	1.25588912601741	1.21694455928437	1.44998519506329	1.13980694530875	1.50820704122197	2.94812716013673	1.92774928120698	1.76285397764039	2.30169588472326	2.58423751493787	1.37746973482702	1.42736580548263	3.00083124529697	2.04008777262425	1.21087746939619	1.57964081504675	1.24121103829085	4.46226408862575	1.9788764776249	2.76417743309963	1.14492440775845	1.583402226847	2.00260916908229	1.5584804833563	1.17538997938479	1.51451828651414	2.05007972799761	1.61902549854476	1.04121259442875	1.95247822673889	1.69069780447006	0.0	1.14011439933464	1.13940223588273	1.77406319417075	1.21748057551458	1.34321078389689	1.05712914179569	1.05683615888074	1.1043270601474	1.15738304229518	3.66177044126531	1.89939478085101	1.51145309418639	3.65799448978247	2.56516103268187	2.85043436855512	5.45093953042364	1.87385465720156	6.99575365840453	1.12196650461832	0.0	1.35526669815253	3.01113341015722	2.70010436952384	1.34651695382029	1.76254179243053	1.32891418709064	4.35389456563776	1.27833464581391	6.59271186552299	8.2223991068896	0.0	4.78276621256608	0.0	2.61561784020891	3.96916758958622	4.19747375785113	0.0	1.49853073694045	1.22876872538744	1.50700540756448	1.96122294338509	1.12759072241903	1.06248222026102	1.18385539615909	1.6334195938129	4.508463738877	2.39202846496297	1.7303439573742	2.51676333534503	2.94099374557954	9.49685789674678	1.47369551858261	5.02835551939629	5.92924057261175	1.98377623933857	4.38407105713378	0.0	1.06177201109877	1.26943856166711	1.41841450450661	5.76114236004632	4.12054896599549	1.39245427996791	1.89965348774118	1.21530862459431	1.46316699375401	1.6970681510201	2.04253565151803	11.8404373319071	1.44574786027433	1.61750710872905	1.4592646554621	2.10371013234975	4.48714615811467	1.25093358093344	5.00155635356048	1.3758044323616	2.24740731445362	2.0845700026519	2.05643823303746	2.38039527304813	4.8204076909548	5.50815040497228	3.25959299671773	3.29222220574927	2.76879111411213	0.0	2.02154986863863	1.42444426065914	1.01348348495126	1.12332323272475	1.03400485002805	1.25538116886451	1.11291248924644	1.30315247985771	1.17458988377762	1.33221362939289	1.13997456303077	1.26283034319525	9.768505254031	13.4687216610462	4.51661101330213	3.21157079222805	5.55183962137943	13.1166017846169	3.38947285307303	9.90085942905379	5.06185503922029	2.86200632242008	1.27126198621886	2.78446000222991	1.88988616110506	2.84526953466447	6.28099250653286	8.0395165812307	4.80508783311745	2.94827711112814	1.77412854511176	1.40358062565779	2.70906174660632	1.81349769300049	2.14794222256999	3.97672013064942	1.30753015685214	1.47471458139362	1.9072802039811	1.71804736220787	4.47668471742153	1.62384331077011	1.25134535456046	1.59943702721098	2.15928599335788	1.69596069804331	1.15720939981971	0.0	1.70071284007924	1.54163587469496	2.00443761560391	1.93342176791898	3.0813969543678	1.38816368141224	3.89800085416638	5.77124550878774	1.49957830096159	1.32477771336138	1.17572962871805	1.02742758968605	1.2160346997721	5.22025724681961	1.13382172407508	5.37439702702726	5.59022255183138	4.95103405245252	2.40246020522797	1.70036126512116	6.32032688733938	1.34662123445233	3.16734367098634	1.24516926451649	1.75047253460144	1.05754586448827	3.41555987829303	2.55440682098971	3.47659525283898	2.7115556571513	1.2210513136962	2.3201523588531	1.22731090989914	1.97295198453869	1.11652015446451	3.79325986083315	1.98734268924733	1.52454246237357	2.22282513151681	1.08951034295021	1.16277168301225	0.0	1.43420936609508	1.2464761080603	5.01074164438936	0.0	1.38768515447044	1.29925782929114	0.0	1.76563237145336	9.68239855636462	7.1618989283689	1.34768902791699	1.53556175398094	1.13776786031871	1.28319549134562	1.53894438545559	1.21997699344632	2.54845166962399	1.06472382128314	1.07818095364669	1.37808782426851	3.02332250576555	6.2458503982121	1.00849023086448	1.56603323259793	1.05361702146792	1.12958061629643	4.41665095235787	1.54914230730665	1.37712125495442	2.27622767565385	2.00468250970452	2.79163060933059	1.58560533015866	5.84505039882349	4.08086811657677	2.3030663686581	1.07712114218069	0.0	1.30867815358512	8.80760136210245	1.08966657885934	6.16332859221442	3.23049390725775	1.04534872950693	1.1107950369176	1.13010394745581	1.10169687789178	1.77677035895601	1.51469127869619	2.2917385241054	1.30353311604544	7.639930320141	3.99297889617863	5.14964335041972	6.40614010594315	4.8140585256417	6.65526925037926	1.20215115741648	1.28264731880048	2.46025183769009	1.73969369519947	3.41866362613829	1.36696767977351	1.06607955126215	1.28317545013185	1.04978805240776	1.35432791176585	1.61748364503247	2.02009515449299	2.05884314829852	1.07005898259858	2.30059253857034	4.88020346615415	2.52847193094385	2.57796866033371	3.3928255818495	3.86593717909256	2.52631246343041	4.97926643332738	1.45531018945066	2.21767320057556	4.78311111636654	3.07998889226822	1.29600221795794	1.14018715507732	2.70056214393	3.7802473036395	1.54268451776444	1.91260705749568	3.00172777588341	2.09857989838429	1.68175057887641	5.57713688806179	2.04166706749655	3.71187869282849	4.33332235524638	1.03362330793656	3.85367243189258	4.24477494361014	3.9772884986993	4.86260128369962	1.36928288249594	4.66283329623905	1.0976780657968	1.07024115138187	1.95890010189157	8.25364487647801	1.61173617524473	1.45929316276076	2.5031390455876	1.05147732421399	4.62094050464086	7.32233765124245	1.643258526581	1.37474819278064	1.72814457427418	3.85971336561666	2.01061530433749	5.15103178214072	1.24041087292734	1.95327637104701	1.30378405116917	0.0	0.0	1.25613827985096	3.2287892664708	3.29208745455331	1.5538412311955	1.23429610654508	0.0	2.76707969876853	3.35205408123915	1.03635616717225	3.89364040977415	1.68081423785811	3.53639597860442	1.90327433596326	1.0602293156435	1.01424962502902	1.01377723411948	3.35266700281455	20.724824350965	1.57297559434327	1.19188473256505	2.08119210176473	3.36384912670059	2.33549347973476	1.82160074109032	2.17105944937649	4.05027582284379	4.32872920727332	5.17200119767408	6.64011811599467	1.35414470669687	4.50173233621212	2.55076263719119	4.59884896820234	4.82373187292684	4.94707021381258	0.0	1.22571164046278	5.15499654811458	2.25436837640591	3.64930237333832	4.94866032955776	1.3558484123684	4.20043370087535	2.93057195009459	1.83736808055859	1.49381079103497	1.80688067989295	1.16583626840906	1.28401729700282	6.52731930084177	6.87361913845739	7.87101005512226	6.87553052933753	10.187499578404	15.7235523180162	1.51726007234621	2.97812925833448	4.29907647547186	3.11139924254726	1.34082202034356	10.0527145741112	4.51559492926003	8.95863122400741	9.66524166041827	3.86706403067807	2.46523056753669	5.34700175672942	2.17070990456867	1.28909522458695	1.35965722654189	5.50646427245149	8.55612064549409	2.51602967973483	3.26444029189677	8.57094422745485	1.601443737939	2.5595395224181	1.3587837795206	1.37974886316077	1.82354585022671	3.6894076267595	8.05331299409872	4.83627980093809	10.2180497575899	3.41218571408383	2.2949653429754	4.03236252539904	4.39976833375519	1.88809315024656	3.72710993744921	1.28895728544892	4.40523358123603	1.36770823178065	1.13895794621511	1.01279158080515	7.47836997030339	1.39096225533544	1.13618460553534	1.27294874757765	1.51226397815126	6.28289942730677	3.47517614599169	1.37481697693592	2.83458240045105	1.52332236970959	1.38475595570168	2.0950377502501	1.52917781386702	1.30112217316677	1.07797417442429	6.69279584430181	2.14924686606048	3.0736190295181	1.56407090348715	1.50892634188709	7.20515486216799	1.42216844258396	2.47839459912177	3.37894733869072	1.95858773091307	5.02503810162743	1.42257423547252	5.02066657519776	1.23342330444741	1.10307201521391	1.29890096741894	4.1079064147178	1.32180747691131	1.28486684924036	1.11829120344588	1.5253416613619	3.03488498429402	1.42462239764318	0.0	1.75345828435799	2.21681792198821	1.15686461214547	1.52984483653605	1.58492911180729	1.34649981278824	1.1847376056967	2.57906137219765	3.14155333454508	2.69595395382028	2.39290461251398	1.72260240336107	4.85166517182213	3.5294031070456	1.00863863204026	1.00650983484579	1.56847639708165	4.47220109714843	1.33834413696018	2.03912785375518	1.30684597260891	1.91852069330319	1.71633863026599	3.4267898329631	0.0	1.31964009037463	1.56903322125829	1.3031957314595	1.45729481379124	2.07822926746641	0.0	1.34991356786025	3.06608873979298	4.03088315799977	1.51620391530125	1.54306586813384	4.48216441484272	2.43273494243852	3.47528403293214	4.09096715140095	10.9342614577909	5.72394394999193	6.44682489054307	3.73356031043054	14.2626398735528	1.43029309697191	2.52588159826137	2.11522784883467	1.87155853594805	1.245025786466	1.47750225520053	4.39658179237046	7.62566102824177	5.0114095003033	6.95984573185124	3.55847895950898	2.44069146942721	3.39852750983161	1.24641054189415	3.75128551552856	2.09619827430111	4.48016820757577	1.32335434192829	1.01782194838926	1.26061591015774	0.0	1.52357286436815	3.62404700716391	1.79567405810456	1.09666365822733	1.50760971795671	4.08504594959862	2.91634491899686	4.90215201525898	1.44273974504408	4.52037600567316	1.58954497448681	3.10400793706811	1.12735603527565	2.60528219833403	1.03876227243816	1.32826986683448	1.13488313564243	0.0	1.64863264505199	1.10902965108267	1.6913897314671	1.10018195423594	1.25788332590351	1.40981752546093	1.24347776785882	1.79539794674501	1.0036093481249	4.36635604559966	1.41566012659387	1.53325801681025	1.25463069213612	2.78008441588622	1.39572379049245	1.17804170122256	1.44169412908198	4.10331314261547	0.0	0.0	0.0	1.0394202618394	1.22877474785574	2.14994838562556	1.95300707053444	1.23981306852562	1.15732967699085	0.0	1.19737894559955	11.8720460805859	1.4436293805071	14.2243145552572	2.36741784125663	1.64881136912871	1.51740168805804	1.0671206764132	1.51721973907978	1.10855345463233	2.99376228576368	1.36063808626798	2.41587930849644	1.24760020062836	1.0176346909173	1.97154601820358	3.64765325676456	1.49053926300112	1.39961710474764	4.3152700504453	1.32561917588158	1.52237415327179	2.61738887495881	2.0707813534017	1.94097513294398	1.45411649864973	2.13669585765467	1.24370029391425	1.33166847521567	5.78428980762628	1.01495498227795	1.42240246075888	2.79099445261306	1.06928515273415	1.33845865753429	1.44715264395576	1.18178005699431	1.27480493795409	7.14892293438852	5.88455269581809	1.30660097332845	1.13107502587992	1.48379181013952	1.28538438734223	1.10593455564309	1.71931760976054	1.41282070268691	9.31960593146009	1.19580770173508	1.94297350145999	1.94825091308143	1.55104940278258	2.15213711972866	1.84236293055247	1.39001314323659	4.31200406726145	7.51793583032666	4.50077452788485	5.02930154133433	5.55427397608619	8.43224354827955	1.89767304105791	7.26943148351707	1.16024970593814	1.64957148574182	0.0	1.46320877381357	1.17871693926091	1.60384348719826	2.87980854332318	1.50613932117146	5.0795192557348	1.11768307237488	1.45045175963416	2.37157122185316	10.1869377239326	1.06738832318614	5.67458519646012	1.11546405201123	1.28970784560845	1.29336153169602	1.55996257898394	1.17424222560253	1.34057355879249	1.76150667771886	2.08116133366103	2.80181038245853	3.8829499306235	0.0	6.29945853366425	1.36622954276463	1.34757701014248	1.46982283749045	1.67059976114542	1.9949026913905	1.56134688162244	1.48156944913668	2.23677928151179	1.22099461384882	1.22932602834986	5.69714859144848	5.41232363529512	1.02850281953317	1.24459169629583	1.09169648891909	1.72607511427154	0.0	1.40893082480607	1.18381405079525	4.43857061553935	4.53663219104903	3.97344232093333	2.16034268325273	3.45741973499418	1.12731335302163	1.93317329795109	1.45652016139078	1.35200666699696	1.96759444509572	2.39958379559782	1.7202252734276	1.55105698933826	10.5519382878188	1.7611580656485	1.16126986357927	1.72980044616117	1.29967888682844	1.50418036721583	1.54057925476448	1.75313259234187	3.1692914034965	1.05789018094425	14.3688691765755	0.0	1.04946388970146	1.12401590128239	1.31866182342355	1.11628455487288	1.52049522354958	2.70193002850105	5.30980410748591	4.54503000381193	5.82668421432824	5.00877746219487	7.46876661965652	5.4671122322106	8.41156806717941	6.41666772650744	16.6808208080697	7.61427442253116	4.99975612808197	2.87470858854334	3.21577649813031	5.50303763806786	7.73493973599313	8.64498605463822	4.20804561227305	2.3453173786589	5.90456129419971	6.3260733970738	8.68153182461178	4.46117343167495	13.7803423846101	10.2130637804146	7.36637965762624	4.87125377136786	3.14772318983845	13.2944860894757	2.6307575939957	2.49709029564924	5.51236895897398	3.68672896529215	3.965983019353	5.03955190248573	2.56479691595713	4.14034325250553	3.96706508683029	1.60922610778796	1.04408908033759	9.53063311838691	3.48867091017156	4.97733782963598	1.7599596466149	3.03578791746137	16.7846698417666	3.28541093542685	2.83484916874195	2.24999302611231	1.03787313325347	1.78304514287737	2.58332496348733	1.73696576422058	12.013068348298	1.37333738476286	9.57776463614222	1.36143347429924	1.65158837105859	9.78589223350031	1.75441718532842	2.05248482562152	3.58237569649924	6.89678249512403	1.20610768922919	2.05919954567718	2.76940153163135	1.25389848845973	1.19112310137902	1.45990661927454	1.56264933290418	1.187560126185	7.28244871812507	1.54728811816749	7.61034973744248	17.2887617420422	1.63353098502558	1.5607119900899	1.9382335235895	5.27355898031374	1.15717965669253	1.15210959956529	0.0	1.18412296876869	1.06136313492375	1.0426293068942	1.43027687216589	1.17499495023949	0.0	1.41430621919894	1.68201700510874	1.19627300324342	1.31712809365179	1.62864435538247	2.26779393397784	3.93119836480901	2.71742341599378	3.25142839480486	3.8721564348051	1.68090325152504	3.28678340352777	6.32271813953706	2.40422961544967	2.13868060516106	2.99245287033899	2.29390580248435	1.78291801122124	4.73200396064632	3.94914203131189	1.21856005173019	1.98768544120035	1.34319370303892	2.0671929076441	1.00485482781008	1.60345526963563	1.28371136331792	3.17293228670049	1.58038528636579	1.76581271240206	7.216886454536	6.60487853233959	1.69367118296741	3.58264818494041	1.19694026009131	1.47444750466033	3.04920016158278	3.0088842461585	1.11485967726249	1.13109169027593	1.09914987555139	1.54055994529834	0.0	1.23266749894936	1.35386232252787	1.06514752544043	2.11392512503349	4.64849880601307	1.32549870722107	0.0	2.77100319251537	5.17211408023297	15.6863192704	1.07856475372571	1.31938139816946	1.47621294614315	1.70178062234886	1.99954928676312	6.07876400768834	8.79226871397873	3.14304823893648	2.05085041276324	6.84213944534588	9.61525010240835	6.23419120295978	1.27764887569544	1.8694930704551	1.76862815361894	2.8241646007655	5.25556438075378	4.64814417317962	4.24580237747357	3.96559810259675	1.16075754889433	2.65309533998123	1.65432259912249	1.27486338005546	1.17842051409762	1.17887914544339	1.05700647201951	1.2023221671724	5.02768433719288	2.36229698933785	3.09221299783417	1.13992739376542	2.21231965399427	6.04745201672341	1.4234949468095	1.28525277566568	2.81827794075636	1.91544989640207	2.84842721733337	1.50313051864607	5.0820137004794	3.11336186479607	6.27446497921744	2.3498414765255	3.16896489587911	1.14015457586778	5.92357571296633	2.35839230790093	4.51658813420008	4.7887063565816	5.19208591396192	8.39977085185425	1.45923092404894	2.67414329172818	4.79314439420328	2.87271533677819	3.08183516159115	2.14776985070695	3.2590581020276	1.02260194373484	2.43888247919274	5.39583503174905	8.66092858569911	2.46799515319887	3.35140200148577	1.00801774637622	3.34454369027615	1.00567916634334	2.58210403370399	6.20437985740531	15.6440568557275	1.95103640623788	2.13470727416502	2.09490432830044	5.82293017399438	1.42365683682235	4.29169026004193	1.91888675111068	4.86656505309497	4.85214786090141	1.31833135970791	2.93755982380077	2.39215386158824	1.62424156192448	5.16438065266914	3.48701361349532	11.5451923437688	3.70013636903594	7.8247426178222	3.46665962658109	5.82549278361659	2.01738765377236	1.16213092100117	1.62091042162955	1.94692448853239	5.60009026876863	5.31926044857634	4.55801739634946	4.39607670901679	3.22133956900852	3.51240752058115	1.25962800820953	1.48572552074238	1.40819368061276	1.02080240071872	0.0	7.20065240220989	3.38647773647674	2.23379651073169	4.39302797182524	0.0	10.0237966972454	10.560235207703	10.2767771283061	5.73931351414484	1.9479098424919	2.43139700366166	4.00687996944057	1.9005785471052	5.48281629094044	1.31774071534507	2.06109360047618	1.52807710727969	1.89155077740392	1.61160839102342	2.00925377408685	1.21026495364421	13.322163260059	1.61920999063972	5.0944599530228	4.59818341438507	1.55920384033843	2.88584455659975	2.06561280061295	1.54966100945201	15.4379362303384	1.67961943025864	2.2557709424508	8.60578054353407	19.2514218964678	4.56472437220066	0.0	9.46722540180382	3.54851886703442	4.11379085961733	2.39416097606208	5.56641290293939	1.69125062643033	9.34052312861186	3.4735002350198	2.536570762692	2.45857544253715	1.09312266354758	1.08202049523602	0.0	1.22176342798786	1.05708926443441	1.1618027655268	1.15221648998601	1.16530141923607	1.15642703014895	1.12825257152977	0.0	1.73774613713322	0.0	1.04572105702715	3.18079441314149	1.91589704418077	2.5014819528112	6.02859701971099	6.58586641303947	2.14700954544732	3.91408796190494	1.38312049188249	1.15731289983143	1.41187717856461	1.99425917856695	3.12157076056876	2.71313788265403	4.28769506803846	1.8488785976527	1.23164076905693	1.35435966694788	1.3798124126847	1.08017553626957	6.90422560351947	1.49748212811463	6.14286731218832	2.37208504374151	1.34524790091619	2.52144373975007	3.5156885884826	5.77840312742454	1.30056788041514	3.29736430510332	3.16016516511706	2.73728153434309	5.76465749791558	6.77063179620607	3.31338072426904	4.66159171628379	5.818325242311	1.28039569549108	1.77323542087517	1.54111929692713	3.4882269596495	2.7834878209951	5.04968705885547	17.3028121148767	1.32434777543764	21.3845775604067	4.76265543010781	8.78944144141139	5.42690848910616	10.3620771022264	14.7053017984541	3.12229228595846	3.57607250006923	1.36951541767311	1.07229518431014	1.37969792546333	2.03584827936485	1.37992288296095	5.61167741821248	3.62123846699097	2.78403905787703	7.72213804899585	4.62130023923608	4.5269134751867	2.17233161784816	3.21418037715363	6.40413638180434	1.51954531935148	3.77578624299635	2.75562900629492	4.76095964907943	2.49511875322129	3.25036682387319	1.16325126041225	1.96375444603732	1.78216529150271	1.00733194274999	1.47944631599557	2.13825939098837	1.71805394689326	1.74234035581483	2.8078586359165	1.03717643225571	0.0	1.87038902590567	1.69440825197163	1.28311743449194	1.50656360845745	2.97502322980317	2.0326317015791	4.70220828467422	6.98777206725322	1.01736732628651	9.76697637595455	3.28193221571784	1.53267205442325	2.20373906910011	4.37513476622891	5.51018228101729	1.10297028569903	1.81387120244983	7.4998593046502	2.10289504448307	1.03336225426293	1.4736674120749	3.33959610161142	2.37831770237041	5.09537362043118	1.96764002378243	1.61228947924741	1.19085779490774	7.68343842426568	14.3195638176628	1.1008767131203	1.32546845681409	4.27160160967313	9.48430646320897	1.1845733947003	1.24602238109655	1.65037694986815	1.45307095732885	1.79009923458959	1.63974491027409	9.71528042026661	4.31210137848556	2.88025576966158	4.63977727020448	3.59913164536769	15.3816053191372	2.0187365410606	1.53476024330932	1.06759658226385	1.40373327177809	1.20083231783023	1.41417189196473	1.44442260713885	1.33566755273404	2.90070629158439	1.30618713347482	1.72261006792892	1.47927680064181	1.0249104652928	1.50866379514904	1.356012282832	1.20396859833296	1.33536956995373	1.64528154147234	1.49080961753989	1.11263648826042	1.25293469896217	1.92232681977396	0.0	1.16582069263114	1.55978120976659	5.0310780098877	1.38949749360517	1.18001163628244	1.56837253649319	1.3771304175087	1.43978988378913	1.26433888640711	6.24594958687718	2.09856295425705	1.41817140906636	4.38485750939247	1.98664832972677	3.17493705026391	22.2060716546445	1.45775818772143	1.00391947536983	1.18602899614373	1.09472468245866	1.00907934195344	1.40731903134774	1.25108851177747	3.77085548148479	3.68570606002419	5.13818150054147	5.03089688436789	3.44192768196171	5.39844685482508	1.0339294456732	0.0	3.98834474626356	5.09632190198751	8.85522105619868	3.22102279708118	2.15212033058625	1.94608072006072	3.97642511901568	1.97217031234115	1.56080858064533	4.45135774178411	3.53184085238886	1.23330375594537	3.99874269599711	6.83453360528632	15.0483374149208	3.26130803271266	1.96203448538169	5.65925322104564	1.87117990026635	2.57052342822393	4.4352435918042	3.96057533282006	3.13359465034559	3.34394743202322	3.94992516525944	2.73858489857957	3.45495930408347	2.7520564241669	1.83116555246973	4.50743981074102	2.08957765319459	2.11838140157907	2.93889712551992	2.55547033980232	3.96646551133018	4.2929443569742	4.33071878405965	4.69919129230717	4.15893045434525	4.23821161895802	5.20081051604692	2.85533995552029	3.07265809399268	3.05996074975417	1.85926265881097	4.99123245775685	2.72045548885625	3.16482966626024	3.06916826855071	3.57424089323946	3.85510995863743	2.39560081056512	9.92734002492829	8.45147507692721	8.019349972619	6.48640785219865	16.7489227986508	7.21680402426334	22.7389652440102	15.8942966232143	8.85148276870772	6.64996170556762	6.91581474929841	2.12180295755767	2.20324066716819	1.34544756348668	1.01734939876303	1.14428406997583	2.66205183841559	3.65570934853386	4.73840271971802	1.32178203200499	1.45222407810244	2.03659238406685	1.09209170000334	1.56144068655148	1.99324597095974	1.73648941152236	2.64249250643626	1.16401496547757	1.042492592886	3.07281577815704	1.16801749748906	1.30208204191285	2.15076081979138	3.79686570448062	1.44657971265855	0.0	1.29672495478553	4.19616404905519	1.81356006915704	5.3811134690071	5.3442471945955	3.69193352155175	2.3159204347794	4.16460298776463	4.10915210067308	3.33139342781666	6.57055137468076	2.06532119186736	2.9898771236318	5.05596940824102	0.0	0.0	1.20043203780498	1.52736923434734	5.00658383689327	8.86543073693937	1.01851235165513	1.22725983091646	1.80231959568112	1.09236867924474	1.44931264958211	1.69905457391946	1.22047009257487	1.12272940871851	1.19431380106745	1.25084599114281	1.29059145914664	1.47923238329092	1.22628323184244	2.63363750014799	1.72573087736634	5.83810132872476	2.43733000264634	1.41249194739063	1.30417647278353	3.06629159120155	1.41186161938273	1.64756397857961	1.39081221553872	9.07908611042997	1.00759754631224	3.27115970833988	1.42766917604447	1.19046161241731	6.63227614766574	1.86750396469682	2.78034781367021	6.23841232873178	4.65609918878633	4.32017568760032	3.0489574726101	1.45281368191211	2.18726569170764	2.80690910144079	3.20823664355035	2.33171925965604	1.24943304029021	3.07570383613447	7.06869793230463	1.04404697927048	1.39940192747911	1.38305442277188	7.25969273798097	1.99821681181167	10.1092321690388	15.7536424012773	5.36760193983393	5.94634837537738	1.19731815408562	2.05565821827074	0.0	15.9468593082479	14.8791315433565	6.05392979153004	5.39722135997841	1.23700407790046	5.72510848092568	2.82518945525169	1.97626792673527	1.52933871453999	1.04831107619796	1.13394819889639	1.10763395794187	0.0	6.09330892012555	1.78121315523151	1.6158957999805	4.05910678251708	1.06256869638914	7.28576862124303	1.44791099226706	1.3120813517736	5.69180472006277	7.99154882331405	4.89811116988484	3.47643514305592	3.97441951875704	6.44956261643735	1.48377803508091	1.89534505294045	2.50851937180728	2.18563577491745	2.3066222027343	1.90149706472519	1.42472618121697	1.89820249514402	1.50438839541534	1.39918389711815	2.04132466251798	1.83689425046495	7.16847423624892	2.88635876565117	10.2660306149089	1.9088637776655	2.47125094419007	3.04825119327146	2.27647852943684	1.72161394988779	7.08906528907997	5.91570297411933	1.83215088524022	3.59354944045692	16.240236085327	3.22054213182631	1.91338266695397	16.5112022328549	2.51776214372046	5.43256987964338	10.6353199600183	1.54535255522506	2.17336527602796	2.53123180389389	3.39366682831803	1.5980093977463	1.17463755643278	2.79702225422554	5.5373244463476	4.35709871328531	1.05156116764451	1.09721592622699	1.38067923817681	1.32099211143418	3.32184125700382	2.6960420468772	1.18830424026187	1.03870074557884	4.76675285046682	1.71850324181838	2.06400863459237	5.64870698547903	2.55058593671035	3.30891820022993	7.266556807761	1.2795882788232	4.7063699794884	6.73134353010018	5.75459677491163	6.72398892084707	6.44538569280392	6.78017046981261	5.58400193441954	1.59121669619012	4.43223128949598	1.67218619449333	1.78571024719968	2.13661435625788	6.44692000417167	1.07851449910869	5.19804006175042	1.54104534003353	2.22027481224566	2.34812460444635	1.22068879247961	1.28975267749451	4.15215666703752	1.92050277711609	1.15258293542795	3.26569918431943	1.47941457247815	2.40256877212427	1.54675885199	5.28344051353886	12.1240792233453	2.49036092347761	4.94222746953764	5.00043797797913	4.57393761309993	1.73252805814876	1.50353629497833	3.46854730975057	3.08204560230737	1.66223877775921	1.5037941235884	1.24375872600625	1.08445108766472	1.05579228552857	1.79350196383195	1.24090317866985	1.81980598039547	0.0	5.65544298006345	1.30560037218855	3.36272614766693	1.09977363399752	1.07770809871898	1.623887625532	1.37039542984953	1.63838353305513	1.33625550605945	2.3596001603076	1.42968342563566	1.25860673484119	1.02104576561312	1.20160951627693	1.87643855534066	1.19649239541959	1.13557575303458	1.15946972235091	1.36817811714907	1.62162950822014	1.2794477900937	1.03623693405752	1.71358369818747	1.60248117904253	1.69738093897188	1.42809216953392	2.55542790979566	4.26615189813874	2.0825024672276	2.33903215415254	3.06723539958364	3.07603871334528	4.18065330415961	2.49435000531476	1.02439718314154	1.31669336994592	7.0461204440685	1.87697633728903	1.65113965286981	7.77029196407336	10.3722789350725	8.31552589124616	2.91703308960955	2.95393362570816	2.17720891239919	2.72319972506752	6.37109793325552	3.13708702336173	9.05177631203168	2.03266811187326	4.55943322734457	4.81851362693474	4.02140667987597	8.15717166526108	6.40174807495755	19.2366754127194	6.15808272900826	1.8574924831712	1.28193034476669	1.76556993616514	1.22906488545313	1.01987800624115	1.48658631307847	1.72818743342664	1.58479849874215	2.11503106372256	1.2846370311387	1.40096760557486	1.24836071093041	1.30663509303047	1.88283243195564	1.63662996659568	2.49274166635408	1.47185179783486	1.07285614554006	0.0	3.4894380765593	4.08635402059948	4.07740182319238	1.62594019409628	3.10544688341644	3.44771142387207	3.22686375963737	3.33675942704276	5.33492960419522	5.65299760513758	5.99658733398749	2.26650811754828	1.99370543285179	1.25702537639278	2.26402977085248	1.4347309179027	2.69904344926972	4.22912831669358	1.17381430450225	0.0	3.34896534735416	1.15496497073509	1.18143850909729	1.77089917452463	3.10083782034059	1.05633618395641	3.16809140561716	3.97510297533929	2.56647954265448	1.43096708344667	2.30142667353031	1.91947188506722	3.06579977342219	12.0091892755765	5.6450591120279	16.0135046143885	3.92379027438282	1.21980076910142	1.04790463244601	7.88860080316996	17.3991047126803	4.24001283267678	2.90841170945937	2.99052542247954	3.53126398549003	2.93300003990411	1.40617663643313	2.23776233690714	1.533088060854	9.10585578344925	19.9662310882397	1.48120915280913	2.27428526819367	1.07266729354269	3.00394725166067	1.31620286376062	1.38483279064988	1.10481064439298	1.52537556814379	15.7936640214404	1.38670611425715	2.35157209769845	1.50962306323182	1.8922776548063	5.8524735139944	3.77724220782571	1.40940768739429	3.20791983403973	1.53046741439882	4.11891464279763	2.62490121715398	1.59274873994569	1.3777682548795	4.42106580122698	1.38557071418504	6.44912744265103	6.36351268317708	3.22693223557994	6.78825770300782	1.54071375889122	7.6793189180405	1.54662203080714	1.21510357591793	19.3869615946661	1.64931218376273	3.23572746501415	2.06512277722038	3.05265819053606	4.79543214469603	5.32594874661084	3.29423136291209	3.23217186785808	4.31271740870091	4.8065792252081	1.29919774511996	5.66803467350729	6.09865488367712	1.02204286731872	2.27978167484047	2.22998009562471	1.105982256249	2.07810137018749	3.51245638891894	1.44603256589349	3.61414442553739	1.11449950684791	1.69580181715635	1.40216209473284	1.09602006788366	3.61560516566588	5.67428046821207	9.7653842183064	2.86770292201909	1.92224332574128	4.77188220060575	1.43093249343851	3.52606479326669	1.47364692672087	2.76740934227089	2.121914929276	3.8355581638591	6.88946213617294	1.48674467646546	1.02494345262976	1.32325048171881	1.37584634515456	1.92364972347685	1.87569237321895	1.21008133472224	1.33670586716594	0.0	1.20861387269887	1.65809737535928	1.72638300657932	1.41403112660613	1.36110964641474	3.27625898878262	1.38873428000691	1.31845209335437	1.22246235863649	2.41154624930094	1.21760881028599	5.16275078054875	2.45223482509197	1.89995679334127	0.0	3.04507811234816	1.70503539642091	0.0	1.62195051754726	1.30691541123898	1.55611511663189	4.42380953837919	1.55512520094495	6.23220028429669	1.39084068451934	1.13068574817663	6.64413704576483	1.40759656667554	1.38820840088027	1.28420602290608	14.8643124672113	2.76991260786459	1.9946075394894	3.93437280806964	2.93433260683784	2.13824745705478	1.1403542255134	1.20785842721563	2.03988806363974	1.93717507155764	3.06357682211896	6.61667455580715	1.39178187933924	1.32028794430768	1.34912035570913	1.10565880360392	3.04284782587145	2.00342941285377	1.20663697649015	3.59637501519425	4.30714417408723	12.6255594851697	1.62669544591372	4.07445549072065	8.51051771947169	1.59490451325333	1.35809020206413	3.16263756462806	1.40061018255695	1.3969740827643	1.76133739682394	1.94225768447602	2.15623123673445	3.653271205653	1.09031928686323	0.0	1.29028057577607	1.14743683736925	0.0	9.22520238174126	2.41770607206245	1.5876839182052	3.40680113769576	1.78290046495933	1.85529963290544	1.53540042474863	1.33841573865153	1.60429194328041	1.41444743876931	9.68582151745583	1.6988523036942	1.44665434827224	1.86142476793071	1.83400062258324	0.0	1.38877320210654	1.7439153884969	1.75704303271047	3.153984417639	12.0810084779485	7.99896867690291	7.73914842093198	7.84557218724535	11.14369279572	8.41819127624145	14.9704696168007	16.0744491811904	6.38066428218422	3.29049452304838	2.62350806051801	3.93450298976703	3.12726196049101	1.30967994237408	1.24287057215191	6.70175122110893	4.18340029298467	1.58741365969174	1.55234449209867	1.88962760988689	2.71054707485461	8.0933847132038	4.88777358145576	4.84711366805622	1.15273991634094	0.0	1.08201352259484	3.24546495152802	5.93007052151254	2.68392104711588	1.54128407371662	1.33203772134981	1.13245750921202	1.49949739864486	2.0800010944998	1.555740525246	1.12538269417171	2.03873795625011	3.82804488396693	17.6693233910373	6.79422083044244	5.62814724945712	7.72077434912103	2.64828478573714	3.80972544487948	1.09968212397106	1.27556935950276	1.88249027538244	0.0	1.74340115861926	1.4161242636004	2.22958232019038	1.78424738299069	1.12188183024723	7.51459345703806	1.47369125957198	1.52202429870587	1.4066556670913	1.4085877076662	1.23774637220384	1.43329490590866	1.45589063463733	1.28960244222365	2.2276409155758	1.95219491341312	1.50108073202851	3.08432412070752	1.02499770087442	1.17015118282268	1.30290449948955	1.69423333098395	3.14352078506424	1.5198507781295	0.0	6.62276376690664	3.51779511109009	4.36938011455087	4.26262102210058	3.41922705990572	2.17004739788224	1.03833503760168	1.34268788916858	1.38405599185185	1.33237750139074	1.47775044548433	1.77524937506208	5.25652494651144	1.75839908594963	2.27124306450794	3.51951223987421	0.0	1.37242613509262	3.08276819443419	1.30241151743597	2.15613393711795	4.32797455226224	1.18894886888235	0.0	1.59948978175231	1.2804454887032	0.0	0.0	4.21358848715405	2.61323460251164	2.09045929309774	1.98599988433908	1.46791930199733	2.56293249401556	4.9780725649658	1.87681103147436	13.4932604356251	2.89235959953266	6.08707125131845	6.17999964513792	9.1999125939537	6.35802986890355	1.55325431732112	6.23063384242935	1.66034254359975	6.93901412879277	9.22809470571104	4.79107208474327	2.56701434286391	5.8512142976053	1.12668298053848	2.33028749623478	7.29572500445362	1.07504736391276	1.86435469863893	1.05712367862754	0.0	0.0	0.0	1.1090009982451	4.29623590137259	1.90913991633732	2.73577819782891	1.44925782311245	1.55643641248195	1.95584684019672	2.1845136100526	1.13204452967274	1.48018252912347	1.03101948469292	0.0	2.38209300733895	4.76001909587316	15.9442265959205	1.66139438107132	1.72607620170597	1.48158075975903	1.54818994947071	1.16521614720778	1.62834087518633	1.689961383873	1.47084238593719	1.49728840332997	1.60900398064488	1.79760896598688	1.2977358895913	1.61279125385866	1.48230468374345	2.0478443151229	6.19051974316407	1.36225588185357	1.99663759129734	3.73488349669595	0.0	1.46774241853904	2.38463430366018	1.26859438990276	2.19808916315215	2.11818195805555	1.28543341642786	1.45555834963244	0.0	0.0	1.20030616699257	1.40413910708618	2.96861765148902	1.42008794431862	6.63490769038481	2.30435789859176	1.42382255577764	1.26860457828171	3.42987295310755	8.49897987767288	3.97398214014078	1.24449415211383	1.99670134208527	1.31004552735719	1.83019289296894	2.16115521717084	2.36423582948506	5.10430395372684	4.55282201714262	2.64754641706451	1.95413594634352	2.36383428576965	2.3585220291628	7.64458592590724	6.54003547077672	4.12060814021938	1.47280162250949	1.31913323697	4.98536424997197	1.76039244874363	2.05577660605378	4.07662376350934	1.37862028110622	7.33104980813297	1.6947419004835	1.90872627563358	1.32452684128097	1.3499859156606	1.05135148123207	0.0	5.99370697448601	1.47276717250848	1.36147703712397	5.52501744900249	2.18355780350465	2.48048873513897	3.63216026865705	12.784333427514	1.23699817910142	3.88181876355363	1.98852033506028	1.96609360548659	1.28835455276699	3.02157551927722	1.47052267224778	0.0	2.96871188765588	9.82550434009472	4.47661776483352	1.38106383079819	1.37343931895615	6.39450072831418	3.67902824939596	3.39358910331737	3.54929979399474	1.23684866073153	1.12319284238381	1.51969442085219	2.48544421263568	3.7490663294736	7.65639984090787	3.17137126972297	0.0	1.70374836105829	1.05043152764156	1.81380025511843	5.24230682837143	1.23997939324343	4.01057364355065	1.7218131385762	1.40830447986508	1.85579842701011	1.40621312637536	1.43904952927818	1.58841713084752	1.59576699846212	1.02558543859534	6.22428376815625	2.0850888460644	1.49524422660132	1.16902353095459	5.24279936563036	2.86823414436233	2.1596143648102	2.11498397987744	1.51262514334762	1.01933425859367	2.05260936828114	1.44222314374743	3.79455863000243	7.91625417389316	1.82577903580724	2.29203774175907	1.82071083222228	3.07085442095862	1.04293398948419	1.20547994495912	3.40281639764201	2.06572250715982	1.29267748524514	1.59040084056421	1.7826452334395	8.03980098681556	7.04236517086796	8.1189896529073	4.98452257709955	9.01434328881737	2.89630198582349	4.40462724067132	5.02959738898675	18.8231965086597	4.29423149095799	1.71561121929407	7.31858095299264	2.40408334594606	11.3299127376185	4.95525323350833	8.50779280095023	3.28356347409405	7.60759910063636	1.58956806177286	1.77200668624231	4.35905737556465	1.50728551987111	5.06566168877016	2.2490076624877	1.02430459168571	1.38838134189542	1.09923357178673	5.49584424198917	2.32270556491238	1.02100357306218	6.90700699153564	2.83491908538066	10.3537003557972	1.82333102878438	2.57259431585948	7.68143414327536	6.68360610395808	8.63857987112719	2.18149920211409	2.38328115429873	1.68741094133414	1.09697245216882	1.35092170076038	3.05962919972179	6.92883261457819	1.31657171746488	1.31535667213777	1.612674151957	1.18921967162582	0.0	1.40862087633179	1.62960945287674	1.2017897862761	10.3783617788341	1.06038955653481	5.73559899299571	2.80840812875781	2.02937678949542	0.0	1.21669122130968	5.41104258005515	1.24144871165763	3.78307733174397	3.39918375957671	1.42626105552376	3.60320733209591	4.90791302909187	5.86473575187511	5.29805161336014	5.37263458961492	1.97841650873868	1.97838281645099	1.04629332409657	1.01988187395459	1.43123926316843	1.40517551521469	1.28038875887314	1.08046812879103	1.49637855921486	4.90492480693673	3.1143425730449	1.89124827192953	5.0767483116559	3.11825586135244	1.69796520161096	15.9531174211401	1.24420695023374	1.43123298119088	1.33550330958412	1.13109751242414	6.18934395506781	1.58765228729546	1.90441987928735	1.91439738692263	4.17124003383005	3.34025571695387	1.88092033195461	3.28076577509619	4.49489819021326	1.77525056294598	1.56175740465358	13.5472466209047	4.20407514937073	0.0	1.20065990391723	4.78895727587807	1.95773045227673	2.22619149913951	1.18520110658251	4.78418899814338	1.86309228278928	4.77389069666471	3.88393658473752	1.98164910785233	3.68910016451265	3.360659659853	6.50795419042631	2.72267167123316	4.96236566029814	4.70475154649419	1.61492318188831	4.14039940263988	3.01793685914977	2.31782598255836	1.80067396441276	1.98130360579921	1.0928631301711	1.40080900295591	1.18591486102933	1.38634495130605	1.25137815550247	1.30321978619717	2.11351017399724	5.43365545958262	1.17726972182578	3.03498211876633	4.91529294127047	1.08279474852969	0.0	1.45218851060823	2.22934395075252	1.00400739758202	1.3572770616472	1.60246302236061	1.78673661654413	1.53032081664172	6.14636830837247	3.2556354552051	13.4753825745418	4.76229712072825	2.93344933556216	5.2701014685673	2.23518092120366	1.24217834249499	2.06285123821031	4.67580827592285	4.07374210188144	4.60577378970858	0.0	6.85365517301619	1.09649821207334	5.75989971644051	3.7403514943944	3.36926955565817	2.11345312475866	1.54218484793173	3.57501613800968	1.29707451051029	1.30996938703405	3.24963617796961	3.0811663363596	3.31396059241219	2.28558881474885	1.65934280750377	9.15831895733085	5.06474428836597	1.48862482819984	1.33904799369197	3.39399195761415	4.33939952656416	1.09443983526227	1.84763736210087	1.94912548308454	2.70979954618775	2.28221141111059	8.73499630168734	2.00761769250221	2.68106263029541	9.60503944352223	3.82348405805059	2.25214473736058	1.84862896610315	1.40638553038886	2.15035076053283	1.84937285714646	2.98618935399913	6.26862588298944	2.67535140053109	2.63150064283288	3.76192047151598	5.30182385722527	1.30008650773666	2.95562838446388	6.6100594712477	3.74878115638102	1.745217211529	0.0	1.71386098315837	5.65541933237977	10.9436738243695	6.49433908557994	10.2094695485558	7.47311500455116	6.42464224955277	7.40582838816345	8.64840617953557	18.394296731198	9.7002909756956	8.15743314528148	26.4255139525067	5.36539078070891	7.73110677652355	4.2667134543033	8.01887886274507	4.09870156951282	6.32931671291092	4.092904303307	17.9767534204072	11.9825214595849	7.05830821794789	7.20770979596536	5.63723878951116	5.90106952257424	9.30644107098203	8.97100314815194	2.76833276208619	8.58615683756275	4.16532843657488	3.25310366816379	6.14580589968201	6.40308576783459	9.75362790344509	7.08780560387581	7.76715754513916	7.4676780324325	6.58877691658002	5.17757468123372	4.12079973503135	4.90718774975453	2.67717375459624	3.51927872740437	0.0	5.37155837866043	13.8553604484063	7.49588396820309	24.7108906784475	5.76547100383749	5.91288587616547	19.7862582917887	11.1863443086387	4.42741347116184	9.50615596859656	6.69942769383155	7.59907605664113	6.96184509974175	7.39173282330836	3.275398921512	4.79307224014196	4.94036728470812	9.2803801339001	5.53664574937468	4.34240583760774	3.56285843909954	3.07645958339513	2.96274136904643	11.2336701821098	13.9374222556488	12.819374353009	10.62660409433	22.593351042424	22.2661405883058	10.3126891766608	15.6131243293137	35.8629157504848	24.3348106834809	40.6757480125092	35.5626294989819	22.1404573915837	35.4983357673944	45.1128982631304	1.44076217168416	1.95762233933018	22.8283394803803	35.8927028107929	63.6735163956908	24.819843549127	28.7626383746854	38.3344046469603	28.3321175226998	2.0904910074567	23.1467642853488	5.53270025050819	1.70132900172175	1.76014016314689	2.53627986620702	4.00953842678215	3.32440559905275	2.54224088570263	2.74123450891829	4.17788122252519	7.47496485311967	1.43774237626714	2.72338335122354	3.93614578566378	1.54073785200743	1.4416605653537	1.23706473678686	0.0	2.1574304503518	5.36980462716618	2.04500895653182	4.55651963285626	3.32621810138535	1.4674842527267	3.83070837008866	7.30175919293454	1.52355827568604	1.39950864510602	1.24016587686306	1.19087047951485	0.0	1.01083843332692	1.78623669549913	1.22567194241417	1.03316826642026	1.18619799738825	1.25360730586175	2.12359286766887	1.31045889979083	1.19201269389919	1.17824563935516	1.63513705813478	1.65372639059652	4.24148471442143	1.61189578158316	2.3398557304021	1.19552703967636	1.27274776017433	1.52286627116616	1.0846485954911	1.02426473355382	1.24645327114466	2.78518387359797	2.465107134032	1.26290505460405	1.18707612455742	1.28248494357861	1.1794610163931	1.11007643301883	1.1542248165363	1.79240147233719	1.58712900688906	7.6706005190639	1.29411498809131	4.28769445764309	2.47288544500204	1.57278452588995	1.63662843292819	3.93850903514513	1.30877158417653	1.45152025624296	1.01951971877456	1.39621602635075	3.00424579151115	1.60928283271363	1.87364980274709	6.05949752483666	2.56451641889909	5.33989110958136	16.7605697708632	1.57846928376364	2.88739085303058	1.68576259515877	4.55720058760237	5.22225657715536	11.9089926319961	5.82359563885527	6.42332090517868	2.65694510782921	1.86795178408242	6.13508759197213	8.1769134320629	1.71809653545673	6.81856400912961	3.15802245839607	4.38533187594811	6.87739030136851	2.19145167926133	10.2962936544017	1.41514436455934	1.26941947823663	1.01263283100557	3.67355633676877	1.59826896969158	1.44423797209843	1.56076271131189	1.38304626793656	1.02642011459776	1.38268908297997	1.07653913878742	1.02048715822385	1.47171023828482	1.31036452570562	2.72001963412847	1.91513893985198	1.33904411606298	1.86615044502022	1.42807513655082	1.82969453874911	1.34448250462371	1.34252137654936	3.26154369827296	1.38906516981017	1.77051140494324	1.48729109095988	1.09106783646543	1.26218665000834	2.23658479880957	2.82443336719002	1.22106294023247	6.07630061549254	4.23012123003108	0.0	5.98060321470231	19.7180860480471	4.13038300546547	1.25174942513984	4.66269526728848	1.76542119571306	2.51145946614812	5.58731601934023	1.37540568366029	2.69719623392408	5.94458231128352	7.21168177995387	1.93017098841358	1.75293744550282	2.08134909129814	1.38812052158093	3.07051579819382	4.2003099513316	3.97273996784018	1.32669979072337	0.0	1.9495227312727	1.06276183568651	1.26073806419239	2.08732243220436	1.26060717031233	2.25277776004386	3.73204871510403	10.3277394368948	1.08994591581728	2.23293366607877	1.04749036276664	4.14896172186345	3.30924911928648	1.11327539383358	1.21438124559862	4.80918969274457	1.01649030014296	1.49248491227356	1.70966765685998	3.22707466159638	1.88747071378049	1.77450228934873	0.0	3.81703049904644	1.32333284625133	2.80019557242296	1.6236484320453	3.2814035951207	7.97877877413308	15.8219496657019	4.78226177561048	1.90002306775156	1.15171383728036	1.08177636202437	1.37644910210546	1.08274757389393	1.00978158550857	0.0	0.0	2.87397909656871	1.1852636777901	7.54876193161698	6.20469820677334	7.45728022179215	6.34509789415624	1.15173151135753	1.23094859469199	1.58148585423434	1.1304334982352	1.25797627683524	1.86131498598621	1.66580579379755	4.57700423240881	5.59962656049756	4.12805311449987	0.0	1.19609547726781	2.85264859288402	0.0	3.68477380178254	2.32453133301692	1.22787308998148	0.0	8.27321146986196	2.11091369081636	2.46966832427249	1.51663953405339	6.9057331801219	9.37666197110422	1.32891456727069	4.68678356756632	7.65256720715089	12.4249717631582	4.12188591002142	3.03710106151948	1.2392853628407	1.40980582882277	1.43424502533751	1.29386366418795	2.17035366762491	1.5427660009724	3.64214330231427	2.58499850885586	3.5722028963259	3.35147419211182	1.07047825933088	1.27668562230856	1.53058433123562	1.63260206344514	1.16639729120976	2.7769692673944	2.03318867050299	0.0	1.43449969337152	0.0	1.25103647027803	1.42805611143656	16.7072875873696	1.41266482605373	0.0	1.15485106597068	1.53236179617549	1.30835524069584	1.14318004539118	1.06557683715714	5.54260880255568	5.93070724879059	5.49510779019965	3.77729785088146	4.12872753374581	4.93027277229079	5.18233530404489	4.41952592811965	1.21294906210687	2.33616104995637	1.93678527888971	3.30577806474978	1.64765067677436	1.52838974882494	8.20840136785832	1.49629640699582	13.0235452318476	9.65360098406083	11.0986234144295	0.0	4.62393207511361	5.26683511992923	4.48020121730578	4.96284244965192	1.17431960790773	2.46615578300473	10.4003153362469	1.77683012895364	3.89039956888982	4.72985181080924	11.8696911210955	1.91933053065757	4.95294732025019	1.45588880448576	1.18847105366988	0.0	16.6100050430687	18.7886860436921	1.89787949856242	5.42723974786792	4.69023942956669	2.96886967915569	1.63701433658483	4.57448068609749	1.99261853404757	1.18531708603738	1.16592664077202	1.37840160480262	0.0	1.19913645741162	1.56565385014415	2.24967540734746	0.0	4.86806114026281	2.56584338630933	1.63616680574171	3.24062575831175	1.12828747638173	1.47385812634869	1.7321039279608	1.39160921931128	1.08793479819229	1.18977937256137	3.14388715832192	3.76243020218669	1.24948948383174	1.59758945367793	1.44124372826708	8.91048748859844	3.1630941876864	3.55244782246718	7.18520945292596	3.75392209661488	2.42656557284489	9.37802884707633	3.64261904112689	4.87260469153089	3.65078303543748	8.95498388401023	0.0	1.98478981583576	5.72820441881003	1.72224014507642	2.16831768000814	3.36427116034927	2.12499622342584	4.60633023070193	9.45312132083843	3.09588873061208	1.3012826463662	4.24884584093546	2.49093272426892	1.16552614995485	2.92998770619247	10.9819008960225	1.27532793950369	4.52205166016487	6.18520037753355	3.21482667000517	1.14307452609526	0.0	1.36109546848768	1.35109540714953	17.9852009354449	8.01143816297584	1.66932447176848	1.50811910317395	1.78778052079903	5.12704920324775	3.39529672476208	1.66335559161751	1.93022990634658	1.44523924161779	2.01802065659385	1.78521282989221	1.27447616826702	1.25450982501861	4.05212732307998	7.46679916076771	9.19042148495431	9.32718790102895	1.26894457909101	14.9937040862951	3.02838299430743	4.66234169825032	4.72241804561783	5.01607133514028	1.92672789048113	17.6525415313203	5.28154841179037	4.74342946638812	1.72770309759725	1.36204320413483	1.87484826763541	1.55336962283818	2.14106153465615	1.08802329134434	1.68293636763171	1.36605631826407	3.31390934290417	1.51562630761089	2.29561782869276	5.82922671398895	1.70992955892524	1.46779016792144	1.14775987234664	1.48710215919809	1.16548282252406	1.0009512582836	3.67052341035643	1.46120444489312	1.70797347779606	1.41857966523928	2.02087406385759	1.49158232572119	1.06390213403247	1.90097874204042	1.21945788811491	5.85716984055468	4.23769306949405	1.21888285191224	1.13302051278529	3.54743351045124	11.1773487708649	1.50685497470577	1.69124957363153	3.83687942998775	3.66583595099299	1.80709378734682	1.22864411220324	7.26268997924778	4.07668129532132	1.40880973681321	2.35442252310392	4.28530595899985	1.48189268792419	1.40942652066622	1.43072796886219	1.87719111049268	1.76179278968889	1.51569523806554	1.08942121678974	1.45731688877827	1.49563785769406	4.7237932562463	1.58833435569737	15.7455648508278	7.49235739663199	6.64558875111225	1.35884304747149	1.65864278113159	5.88861442983373	3.26678199509766	4.02133282606924	3.76971719253933	1.24879641007597	1.21424744512794	2.73651512770815	2.71417684860192	6.36716542770201	9.48762739803183	1.88425854400793	1.18223536895276	1.58023595366595	3.07402418364403	3.07613121486333	1.53307532732852	3.30808459667541	2.47087398397819	1.1923376891492	2.63857321144088	1.08522278350749	8.03788374248205	4.45570088454891	3.91142171303873	5.77861259433007	1.09848658462795	1.4932932189682	1.38555369878002	0.0	1.08905425610317	0.0	2.97088719831546	1.16642548891203	1.63663532695767	1.14596818511607	1.05110490173684	1.39713233219118	1.67047165631662	1.07436742298295	1.4185808422265	0.0	1.57965743768685	1.30284455456442	1.19413578916982	1.85771767921313	1.44280227705071	18.8702762587105	1.99273623067264	3.95782272234816	1.51718463659794	1.08084540747761	1.26900182844248	1.22306044446211	1.40715178984155	1.24070614211761	1.25949756081837	1.31831841815135	1.92362286930996	2.70448657682981	1.41956070310082	1.97930342343235	3.33411813787531	2.42582332078245	1.4145633246467	1.80012133493983	1.24775978685778	0.0	1.47126033735291	1.89673658758807	1.26028352767466	1.66694516423463	0.0	1.13101298985336	1.25723433590787	1.02765022125167	1.4531216919585	2.22194071164637	2.87379035362554	3.79230303031761	2.26533385549395	4.85681218556576	1.722514355316	1.11937170203078	2.64683597751834	0.0	1.29713706849885	1.24344119121552	5.58020188220336	3.0775502244967	1.5345547131682	1.17943002704537	1.16317280509997	1.0059216667289	0.0	1.48776152357126	1.03330135731895	1.07659209734102	1.2982286767293	1.22493182227678	1.6837196664283	2.96986648194255	1.40632595486235	1.114859202996	5.67793212323959	1.21043172210621	4.01049524936228	2.57672023395874	1.39073806983026	1.35714783179238	1.11347530263997	1.04951336732389	1.4427418300837	2.53334797627151	1.8167302316589	0.0	1.29304968134691	0.0	1.11507654998255	1.0329640565156	0.0	0.0	0.0	0.0	0.0	0.0	1.55420939829565	3.45802572238157	1.0889342950975	1.26584640083871	0.0	1.25441096040937	1.43122375219014	1.10409967341068	1.07126722247205	1.84886507472748	1.62415636073847	5.29684466599337	1.02700581297271	1.0153835188552	1.13417370702006	0.0	3.30026398246707	1.65642068547949	1.11370367666549	1.85752676534966	1.25313696540599	1.39164761872953	1.20935838244241	0.0	2.3795114574601	1.54543867981978	1.84228663719939	22.5283743052529	8.02669231521229	4.07481184622583	1.05889717932558	1.56320503986134	6.09055510314895	2.14779174966765	1.61402152599651	1.91484667561365	2.1346891323122	2.05181213998925	0.0	2.68601655819335	3.28897454872756	1.5590115843391	2.43644946097447	3.02615188145367	2.83553938969029	1.06263923351385	4.70612213589674	1.33612681994656	1.2584353714002	1.81533195523878	1.72616277343697	1.25555841128097	0.0	1.71906488946635	23.9861994184218	1.80889960796415	1.64726134704681	1.18616741299995	1.89665990269705	1.08213079441657	1.54083091551228	1.39798256169609	1.33835924887912	1.56156964813164	3.4709946580223	0.0	1.07263287148378	1.01480384534053	1.2371200037677	1.45888932066972	1.26364694663687	0.0	1.01039309582697	1.11289079961018	2.14756813326402	1.79218366109486	1.04691057122418	1.26625731326561	1.45021244320469	1.29964061460881	1.44694817868528	1.43228698906374	1.04730926986956	0.0	1.0446181135968	1.19875428275534	1.33163103808746	0.0	1.84693382858684	1.72216831226521	0.0	1.02836143129105	1.33079108075216	3.32318165406361	4.76535958495313	6.17108077010089	3.8241250441615	1.06718968652236	1.16766067876025	1.01015601594177	6.81151356929208	5.84037924081084	1.03490576049649	1.04209889156636	0.0	0.0	1.24132907537374	1.21844248696366	1.24202091380929	7.34648181970475	0.0	1.09820677114658	3.5344540959285	5.37557355476091	4.01535966845351	4.46540556745315	0.0	1.34681812824664	1.5456380032822	1.09540844438696	1.42536989860132	1.3179049953515	6.17140854660745	0.0	2.92395391819623	1.88557538511031	1.08804482264719	1.0590122632955	1.07474770834471	1.72620150062416	1.61817094888667	1.21974647220477	1.20649871422493	1.16650386472461	1.16247243983318	1.08687203975908	1.50952988229777	1.07168344284488	1.65303025481656	7.81879595375542	2.66511232738789	1.18446775811517	1.28828806529514	1.1116216467437	1.9114110562122	2.14552846073461	1.39400018912064	2.71392357910285	1.75478761747053	1.44829500335198	1.7600750864195	5.34525791036785	1.32699649369398	1.68656833906548	1.17661766371496	3.806603208734	2.05645364126363	1.27018857712783	1.81131191249317	2.16505542126585	3.06753378814776	1.83352159111026	1.43495756487851	2.83697159101692	2.75825012567968	2.14750796284861	0.0	1.72929676717297	1.00681923242393	5.11477312172332	1.26074255830939	1.35247483510357	1.1935878912353	2.60457659149098	1.10411610685526	1.17258981743841	3.20921273350384	1.3067182654633	1.37836736293088	3.68492039477262	1.00600632394269	1.06458494704191	1.33764716077137	3.58974277494503	2.48893083694495	0.0	3.93301558773944	1.6666329764185	1.05840378153608	3.6831137678819	0.0	1.27527642946531	1.4311165429465	0.0	2.06082109058247	2.14009769408798	1.46387117654741	1.65966627988448	1.73851747305651	2.72807028546816	1.07332145895449	3.09006017251074	1.79614701696991	1.21310242499764	1.52808180148361	4.98619484929558	1.8236411386303	1.0794196473139	0.0	1.28619760257135	1.08897166931724	1.37968669426908	2.47482908525627	5.648792709914	1.0364584929366	0.0	1.1283304959286	1.6132398372661	1.28430424874412	2.34941058540795	1.71777272168905	2.61396929573056	4.16267218449152	1.06117527302199	1.00248860672994	1.02769321047439	2.00910323794572	4.67834940257491	0.0	1.79610905827829	1.88906521951412	1.23579271557133	1.43411369983737	1.08400236315506	2.78880500210571	1.01282733162825	1.37226431220239	3.32203278062884	5.66966984160544	1.19376869854171	0.0	2.27021178475687	1.84858499573429	1.67376393536136	1.99007346657439	1.26813832745977	1.76874684892994	1.1919718648485	1.56058142747479	1.7355768555289	3.23525185468791	2.38415515291123	1.58414802021216	1.68207408985362	2.15771175427009	1.23637317792078	1.10290387099739	1.08983416279684	1.0629352643789	1.19082104868946	1.69385053981985	1.10765116898267	1.60747744240036	4.15292369045508	1.09736853277422	1.00055372863482	3.79599365928006	1.11216438464456	0.0	1.01549178763473	1.37661978780046	1.06048278051627	1.15103523731475	1.08151294255989	2.06578416311819	1.04330300179154	1.90816321819217	3.15316911872054	1.18693035000815	2.31614504856661	1.26193354975487	0.0	1.25099348411604	2.11890564569865	2.29787665372081	1.14715912003342	1.47997539520694	1.19353718985315	1.26391523932582	3.97597489018684	1.09741450400316	1.17758769843666	1.11456856456063	1.05208434205905	1.56027882698313	1.62701416800685	1.09824019629846	3.17277759825694	1.39138006398041	1.12092407462397	1.06184485268967	1.1296236989892	1.21470954780659	1.36619823008125	2.49604878436859	0.0	1.56319401016519	1.08803992364492	2.56833332153972	1.09370573152807	0.0	0.0	1.0151793146664	1.03034299274298	3.20725584761948	1.20173914018457	2.04207313598712	0.0	0.0	0.0	0.0	1.23685807787247	1.88873275618919	2.05691994608616	1.0476569613472	1.03620687540073	1.00373831099499	0.0	3.20400329777756	4.27023354849082	3.66990475878997	1.35085004762745	1.66912765945887	1.49485041501307	3.63633062891463	5.48335549988096	1.1502164891253	1.04415443138492	0.0	1.14927316083288	0.0	1.3747556072703	1.11313677206756	1.06929948313696	2.21844153762624	1.21214628888958	1.04447985779443	1.15820072623176	7.0975043424672	1.69371052389408	1.80959430407804	1.47880649816767	1.69463018512573	1.87828638086906	1.77316335845534	1.28873842891538	1.60720243273132	1.2029090241275	2.49707367042578	1.30395145265727	2.05887608364622	1.29084571482719	0.0	1.37621108531419	1.17871668160847	16.0661015578252	2.59535656158925	1.22042371907494	1.48532401636407	1.78739361934273	1.30558278364451	2.77903429000982	1.40437477068954	1.35567939614222	0.0	1.77175929059927	1.11140046323154	2.61734951694993	4.36814172499454	1.30669981363065	1.18591914230377	1.05327911259867	0.0	1.32585723002688	1.13745956936885	1.1240556011972	1.64740671766493	1.37183050003318	1.60999548764676	1.97199332469029	2.19266215192274	3.25417485982979	2.34957940242013	7.784998645662	0.0	1.68591305576156	1.10466313745066	1.52673970641017	1.07655523220848	1.47677051773753	1.34381259317558	1.1776179065982	1.15132996783224	0.0	1.00238490528417	2.26208204047226	6.3696856004209	7.30649525295581	2.77328273917419	6.27948257773166	1.49713528432576	1.62181327917075	3.36777548627966	1.04496144852507	1.01337141505205	1.5998319766507	1.08689037424221	1.37006136499027	1.07783727211117	1.09861245137347	1.48184665352047	0.0	3.37385610701226	1.87022484578914	1.4464049725168	2.1421959570183	3.25079115283562	1.18896198553439	0.0	1.15145478677362	1.1899739480668	1.40998008387243	1.34401799068453	4.11568464748293	4.64160729962428	1.44705448341104	1.24297067711285	2.44916282699305	0.0	1.01705436911549	1.6675389357573	1.61996324121976	2.85229801485177	5.32874283009597	1.29518392429811	0.0	3.0210285712365	4.37762409233208	1.14465641549477	1.42765779710283	2.53452953153658	1.19752608379322	1.87569943063987	1.06605419287057	2.013433075068	0.0	4.02205939071087	1.2476131592599	2.33201655755612	1.14747989438117	1.21227699449198	1.50941351859522	3.5563608899718	5.72843873118978	1.17093149942642	1.35885314381866	1.19391951114237	1.24137631036644	2.92099982963997	1.43674832845765	1.14891725362755	1.24992635237548	3.28127052832981	3.31875346480129	3.50188087045191	1.70002813506957	0.0	5.2395815534001	0.0	1.01362471029753	1.13457040875778	1.33573580365025	1.34039351557906	7.82960666227365	0.0	1.15019187360253	1.04097163026832	1.38237763630373	1.47607977578582	2.18808015989482	1.33122186779689	0.0	0.0	0.0	0.0	1.51326153673151	1.22092329093481	1.98704127396611	1.17232802437324	1.78119239412864	1.16317552001775	1.22888593949276	2.0843373937393	1.71703799728392	7.6597429741658	1.46553985381014	1.53077411711406	1.16623437642507	1.11031726426494	2.16171748844051	2.08356035144655	1.68197118785753	2.7223834469468	1.309412416447	0.0	1.46775550203052	1.1497458198061	2.52311304660414	1.1849699896137	1.30437498105163	1.21800847350762	2.73341724467503	1.18754136976957	2.11459004883447	1.96926134146503	2.93007916728415	1.21927711525452	1.92666830648272	3.79316844396823	1.35039724593529	1.15529993845696	1.94081593044573	1.12690270885382	1.14618436048248	1.46230772604886	1.25098349662124	1.22190933240322	1.51357141094895	1.1892586619031	1.04301263926228	1.70269346477423	1.53393468265619	1.6865565410258	1.03031538284831	0.0	1.39952741717884	0.0	0.0	0.0	1.89551617543334	2.11126893075887	3.81198409805415	3.63406339847752	1.19928214405444	2.15102441478485	1.62665854708943	14.1036384109535	5.61990416792132	1.35868497963902	1.48937639370575	2.6263045199406	1.3986476162848	1.70640931538208	1.75013658630436	1.68186984616132	1.27075582485469	1.11348764153521	1.32021848817497	1.17930553595303	1.2903082373528	1.30017555411075	1.03306686929168	1.42405089517863	1.68788244675453	1.24864808788063	0.0	3.71924034945295	5.61450598464887	1.01597333620251	0.0	1.27180777431204	1.16507460804653	1.12261769669682	1.21352866490472	1.09809686655022	0.0	1.07533970568758	1.08849345915455	1.06049540018195	1.04572593096645	0.0	1.46233339110939	1.62825997315099	1.03318029508705	7.65658649943917	1.62779621807311	1.1582095405886	1.07341818892878	1.22471141823569	1.19361271761256	1.37153187114618	1.42498386870637	1.43584111881756	4.22045505408158	1.00925413951448	0.0	1.18756113358183	0.0	1.04604861538289	1.04532931399058	1.32551861435014	3.05811769777436	1.11254803642897	1.94235237127307	1.57930534601863	1.37362710351714	1.0308201037237	1.30936830203089	6.7956268881633	1.98760732122512	1.10797733496185	1.75365856521666	2.55468837775384	1.09286795487377	1.40984238691134	0.0	0.0	1.74505937123916	1.89623521954377	3.34656663236954	1.08877696437139	1.50635698857888	3.28842750956195	1.65138521676176	4.16707635768936	3.28943551369429	0.0	0.0	2.41932485602909	1.11727155572871	1.33878807287964	1.22181252055514	0.0	1.19080812920039	1.29681555925598	1.26740598483408	1.32335354035218	1.03670504024472	1.17556816626042	1.16161518154315	2.0475516841668	1.33501256486698	0.0	1.3302352115069	0.0	0.0	0.0	1.51559730254019	1.5593059874105	1.21429514320747	1.65367816475585	1.1675501726469	2.34421796147284	1.66288609302632	4.5282980913536	1.33661365534361	1.17480963175437	1.46084832662385	1.62210273596657	1.41567050254043	1.34761665356957	0.0	1.22556088671859	1.13169602803812	0.0	1.04427071328466	1.74312448180253	1.18730601275724	1.38364488045767	1.14146702701256	2.89287147804034	3.47999850831778	1.44502030153972	1.77506651604014	1.03944705807018	1.83008612602685	1.17037834490904	2.20833841293631	0.0	0.0	0.0	0.0	0.0	0.0	0.0	1.07388941773121	2.24132113575115	1.1110519927486	1.48260664942097	4.20892292537797	0.0	1.36247492921963	1.3263916464541	0.0	0.0	1.39998056295243	1.16428392863768	1.35302857193962	1.74801912168005	1.21126856113302	1.11957893683486	7.03144824113188	2.0885142807461	1.31412236744601	2.59016263691207	1.69808120330582	1.00663063936068	3.76421997119159	1.1863266233211	1.47568194394611	1.01877154931075	1.4831457905013	6.22027714939352	5.93186789271948	1.38040224462367	4.1856048879371	1.35723465566968	1.36564590050914	4.17238338316661	1.24787938801741	1.78739496343799	1.04056833131351	3.79478108438227	2.17376564696225	1.37017719706546	1.18358790156695	1.3276564384246	1.06106474043817	1.00486136133725	4.74366631680258	1.46662217118039	1.43468245397358	1.79056894697109	1.29810227761106	1.86927959659436	5.59866679291319	8.84019838884726	1.48031683084723	7.38520706148776	2.98256146455555	1.0082698769201	1.61116799981694	6.01191628712442	2.22789888333219	2.27335473767418	2.23002372067457	2.00947872270671	0.0	1.46573034119639	1.51812734754509	1.45093671802147	1.19878942781677	3.53808189351736	1.19681027230852	1.29067634753359	1.3379093900545	0.0	0.0	2.39270391526237	1.03016172426375	2.63336105783339	1.39588662598276	1.50088294143105	1.41813246740341	1.86355235897577	1.58926597880741	4.4658823864592	1.11981033664114	1.10848941399198	1.3326638022785	2.23887131012189	4.25085080845672	1.09201864546307	1.36486549714713	1.52731801871772	1.02419050711377	2.3473944688103	0.0	4.86293647681801	1.58072263230017	1.36526230653751	1.17800851435039	0.0	1.19298771587942	1.17202964584636	1.25211838985998	3.00090402140231	1.37770071213201	1.08497376927257	5.663223478503	1.46770838474415	1.28943714924207	0.0	1.19714687859557	1.07741396369304	1.04729263757509	2.01726156516966	4.83402057980063	4.86036367915332	1.4650398303411	2.88617841128778	2.21297654610529	7.19538769594165	3.00915436910675	1.38300648451068	1.4331703522055	1.01599250749865	1.74947328200019	1.09407596306468	1.36378071218575	1.30616851141199	1.17020887243234	1.39984188576009	3.4045811635796	1.0985554659948	1.24854635706452	2.27391271411915	1.71851155614158	1.38168914686718	1.13640673508262	1.55489467324719	5.93475293869011	1.50101177392259	1.33687487418349	1.53238333157626	1.42578007720131	1.82879981990704	1.5512079098955	1.36679639718771	7.50153331016152	1.61310382885527	0.0	2.1557482024711	3.71554406547933	0.0	1.00842427100578	0.0	1.12945185437476	2.9947037586202	1.06666553831093	0.0	1.19177751537965	1.24981250955596	1.1604421124811	2.09192432898065	2.05597326880299	6.59437992086405	1.13163887822812	1.26798464105377	1.21130528195303	1.24525143373365	1.05321560352478	0.0	1.47221406157037	4.49420807073494	1.94533439367786	3.48216024977949	9.9003365528663	1.04983394728736	1.16468014073024	1.16004873039019	1.18034705355398	1.514009122656	0.0	2.21395685366479	1.02211088034654	1.53517873387049	1.49157619747455	1.17129768920674	1.90595521833452	0.0	1.09601600754268	1.50745513313581	1.02191241694694	1.27230178620285	1.92480875736384	4.28426750377809	1.8409695319287	2.65772682956396	1.10531191106616	2.22700980500513	1.3626915604798	1.88394124721282	1.01013100654498	1.47291653523691	1.07342504907212	1.32287439944907	4.14081526435698	1.66795165938885	8.89192146788509	3.35673623113888	1.94648054713133	2.79700365366152	2.68240542091	2.17778589967878	0.0	1.37652807633105	1.39246802091591	1.03287132904744	1.19893560414119	1.419464796482	4.97252823480509	1.04135506433432	2.76951667537907	1.31710626560432	1.41664156467076	2.84194952649657	1.07105022579925	1.42949295988716	1.68836748999567	0.0	1.18947301559629	3.49434037800132	3.28898839686881	1.12493382787961	1.40700184184713	2.51152251065135	2.17473828234203	0.0	0.0	1.23832212816529	1.71699591694882	1.7899126497841	1.34860590296539	1.44049845838356	2.09961039453649	4.11534583679981	1.14290064188294	0.0	3.07415512404157	3.49008132213279	2.82253239518547	1.75042117548664	0.0	1.47156865869585	1.18587564143862	1.0024228257337	2.03914304248087	1.88589602580699	1.47942392705456	1.36733565146956	6.77148309892933	1.71440510514154	1.91319839107251	6.71521581459679	0.0	0.0	1.21025621682145	2.84238360190014	1.65544724433251	1.41453318733309	5.10479109943909	1.23897058436038	1.64417410136958	1.23170896824194	1.07889758044932	1.32480343319973	1.1303783435885	1.4898630072062	1.34831529621844	1.72365253639638	1.38854884416385	11.1659008187503	1.54068422502676	0.0	1.32551235561508	1.15403603870693	1.04961198529957	0.0	1.57583568264197	0.0	0.0	1.4797972080146	1.48353893074717	1.28886797212661	2.04686792416631	1.20827050405137	6.74802632589021	2.39890721128066	1.01333527877312	4.6737400287699	2.70143071817582	1.72010139258409	1.29015947214597	1.50683692849138	1.5356932082524	1.40010156862858	1.79659460333018	1.53587904367458	2.34955471191413	2.54155991461215	1.1406206312799	1.29554860691309	3.77544196998885	1.35608614254061	1.54081709274149	1.16868673976783	1.22870673359505	1.25858497977196	1.26508521662436	0.0	0.0	1.36675008442196	1.34650959263258	1.37542932252015	0.0	1.16846763966861	1.44529689550876	1.6066212767352	1.18632803593318	1.48321516336003	1.10291871258415	1.62482342997441	1.18280052117512	1.55766245654263	1.22614340830353	4.77890462199428	1.43616898264051	1.16113999993552	1.84066240303749	1.91268425607449	1.9985167154756	0.0	1.41996481339576	1.12728998810097	1.79666666630808	2.89489471650051	1.58911258974446	1.04463784997546	9.92772727268712	0.0	2.20531643732049	1.2980118289798	1.06713958715594	1.07358613514151	1.40856665587447	1.19373670041123	1.7310095632639	1.17160871221435	1.48176434733652	2.92199633779451	1.2613628444413	1.24870918327179	1.34827320045763	4.33915265712889	1.73748440936208	2.59581215195482	1.29052210220083	2.05586218374405	1.08769320857405	8.03614309795519	1.03708257927455	0.0	1.53624299567718	1.67334413927026	1.76387034773908	1.06062040894812	2.69427870280096	1.92643671864634	1.44061249414023	0.0	0.0	0.0	0.0	1.01478992870211	1.59473838249163	1.09895699165577	1.12892949925968	1.27303322766442	1.5639481404432	2.98283503181355	1.13937741374751	2.80195618609627	0.0	1.17178731926266	1.31690833264348	1.08629936495595	3.41778563724848	0.0	3.68609689226212	1.62723390616962	1.30570664230873	2.23021696908082	1.44324550242353	5.50112579651832	1.06640349237443	1.07316396396891	0.0	5.01106963348771	2.42783460962845	0.0	1.29580328676139	1.4867084425814	0.0	1.12115754569799	0.0	3.93383250167014	2.17688849642771	2.93496695508964	1.03697198662915	1.01682215006944	1.38953338663458	1.59640378896354	1.39403394204541	1.54503591428907	1.88954382895108	1.11698026484098	0.0	2.05911479877606	0.0	2.52967688900632	1.04917588056584	0.0	1.28621921564526	1.05404677866517	1.43060822700316	2.11556814241771	2.4327897124716	0.0	2.72164112193325	5.47711671083982	2.12497915965627	0.0	0.0	1.17239183615151	1.57752515541369	2.93665224459813	1.43043792092421	3.20634703121043	1.13230967777256	0.0	0.0	1.3021846490689	0.0	6.57554012576428	3.05538336371296	3.59949371153059	2.69275931815768	0.0	1.14444512672101	1.17932353896236	4.41654802939288	1.18687030317353	1.10303467681234	1.43425790779049	1.57635056064664	2.19690866237928	2.72367874853575	2.56450926456949	2.00105434983085	1.73584544656444	0.0	0.0	1.85013147201253	5.56969635644665	1.01671006982604	1.1633736925207	3.72963528562746	3.06373863320343	1.12578385219443	1.25863182152294	1.37863214245153	1.24265171915206	2.12334600158626	1.18675578637587	2.5726060039836	5.21493461688066	1.16822040704399	2.01326202245522	1.05616503733317	1.01876761474376	3.75731896438767	1.22095493320421	4.00783000687361	2.73859873703442	1.41001142376318	3.75690167214106	3.5862852154761	0.0	2.19937037989532	0.0	2.70168617676756	1.28291479933627	1.00716971817125	1.18931005852799	1.5421631951215	1.11355573965374	1.09082133013348	2.05843291570297	1.73309623816382	1.86242566738235	1.13094696086424	3.99945160158051	2.30640899594137	1.7594838607263	1.4185644834528	1.15161864140877	2.90035085340594	1.59567345633149	1.01988347984526	1.96613207312144	1.36772659945899	5.65964317541725	1.45023105230257	4.41710479391802	1.76354277744071	1.48045107757053	1.25690605281793	2.15610158682237	0.0	1.55435196594473	1.23203370133856	1.1660479651055	0.0	0.0	3.17112238888947	1.01096454820788	2.30173326656905	1.54671609799319	1.01844127089217	1.24726538936164	1.72985979940293	4.04037781800969	1.76663175538501	1.0344571416335	2.21908244769193	1.16293876408982	1.37267385557475	2.14717034153246	3.67424970496452	1.39465971259918	2.84811527168354	1.37372760946726	1.0432431851887	1.40701069941279	0.0	0.0	1.17343594606957	1.90067082587204	1.27256438016184	1.15587943213134	6.98214377396442	1.25806471910133	1.0174518036851	1.61350392445903	2.40107479542562	2.64537211821731	3.02888125076043	1.76832980969321	1.13118782598955	3.88475078450934	5.85956948359296	11.4965021385904	2.10165626577358	1.04375436959652	2.27909535008964	1.15136174632307	0.0	1.29371866871428	1.63080510835036	3.47299794165716	4.97219869970188	5.82198395025675	3.85056963510506	1.33541542007194	1.24118194480902	1.63353170380561	5.1374074060765	0.0	0.0	2.05366804932662	2.75374968456633	2.63778370925445	2.03295398091996	4.71168887496101	1.62841402708757	2.76349878985612	6.51712471120905	1.99964729541282	1.14600311701101	14.0243964087288	1.28662646783746	4.1344242218404	1.03594074226077	0.0	2.30909778315434	1.73246186625869	1.93905254301808	1.02206559197125	2.22253978286688	1.46821551251764	1.64697413678946	1.29264316166063	2.25217835632938	0.0	1.11168281982628	1.1496631073798	1.40390993435105	3.16016418426314	2.02296045772201	1.32403128934863	1.0928468665777	1.61312661419691	2.36469971055303	3.08030607142821	1.20568492436074	1.7548066053108	1.16870439259346	10.0311669062305	1.87083307247647	1.62207341837129	1.29413479371648	2.63427706345198	1.04635668206014	4.29164964091026	1.33878672682715	1.54553439679203	3.06423477030549	5.26043892134319	1.55816288747582	1.63049778654599	1.1472042301385	1.81121202257236	1.61173601816845	4.86660085227901	1.47025825730485	4.02468732202043
T3:,OD,0.7	1.22680554229947	1.23397419297308	5.36796601341724	2.14167280678779	5.57407168846478	5.00151481331148	1.32829397134938	2.52659977417319	2.09686191579468	1.0375688164536	5.86764702512329	4.67331200209008	2.03893455087981	8.94303800508491	22.1906695001133	6.54662933107417	14.5319243910814	5.7365529859165	27.7439660091672	10.2078320498471	7.16909203884345	17.9885661058433	7.54998324434652	6.09075504232117	6.76224958036266	2.33181871183886	10.9299487396038	3.5070883100653	3.2568548051147	5.1097794276392	3.23634795648434	1.0856562648853	0.0	1.06218247358164	4.38911473095704	4.76552560588875	2.18884348673834	2.54536862938161	2.270850676777	3.06443937123679	0.0	3.71515040448968	0.0	19.8182195989938	4.13539975598197	2.58724958143889	1.03326121073333	0.0	5.21501670795787	2.21913746831237	3.47335724293571	1.15429398569122	0.0	1.91434133864186	0.0	0.0	1.7047290324797	9.10510813469629	2.08570839649292	1.00107319952024	1.23593673569216	11.1511891826371	18.2659767414393	3.8804193665839	1.85710351318356	2.06766212430744	2.9681224760206	4.40537081898798	5.46732420745801	0.0	13.3726219449799	12.202542116736	7.72868860108923	6.89750251229007	9.51881457751216	13.0914293618677	4.83972575233011	1.06292348607926	2.5843238058788	1.9213035672912	0.0	1.90340264764397	3.74961838565909	0.0	3.25191218864628	7.58760839101856	1.2182745495495	1.78283172902815	5.74830827202842	1.44702275561864	1.23098453750073	1.26330556451712	0.0	2.50355679074987	5.55237373130036	5.02139671907183	2.2302058694377	4.34250758480839	3.71823484914404	3.54987804525753	2.00270362783404	7.41176266172628	5.1354523507822	2.39878456688489	2.92915521558524	1.87491612795021	7.64262212271179	7.27189270504223	5.17338839953487	1.77087688914187	2.66312989192651	3.88734363746031	3.53406139874978	1.09403665643435	4.98407047671086	3.40414792632107	3.23106069745266	1.35659031575393	5.87631653345199	5.34945649727781	0.0	0.0	1.26374212190939	3.10591625238638	0.0	1.45790572683725	1.37177237212058	1.33241220484681	1.6727319557295	2.68259767654069	6.54378605243252	4.6044197361991	4.07488879139783	9.88834746298417	4.62492798456041	7.93528004409924	8.95209474305075	5.67401994628344	7.25199577465114	2.86858550087342	0.0	3.20419630447394	7.12495962723801	4.29719220697609	1.01518036885775	5.66864380104678	2.83259182203842	18.2405267497083	4.15214492261371	7.74188127270419	14.7452966282419	2.26915640425063	17.3109728767943	1.00095915308868	11.1241548503112	7.91987234535312	9.21897004497917	1.90902161163453	3.20166163280297	2.79013453768389	2.93062511911587	7.78217038504854	1.30170071870695	1.24971762490419	1.52843961537279	4.91724610238322	6.03453488201148	5.16207314388308	5.22657463891404	8.31861370874669	7.04588211766685	14.1393296110084	5.95806540164689	14.7581529879536	7.2372696080405	5.23437031341233	8.13311771479633	2.32576454269702	0.0	2.30705878941123	2.9055086406721	9.06995213211244	11.1994917930929	2.04237378495339	4.90800720075015	1.57983179130949	2.22539737608531	3.21701057326458	6.90019354136339	19.8869218925858	0.0	2.40337188487778	4.65125956471878	4.48169567507757	10.5664199500801	2.87565397399839	6.91446780746003	5.01503308520475	5.86619561102969	4.39209672055907	5.64583270161163	4.07677286114754	5.47372568902366	6.11935773733708	7.30002404648718	5.99285181067771	4.15085514106896	0.0	1.68996405352041	1.45496331066852	1.21050363795202	0.0	1.29486625680634	0.0	0.0	1.21180267384686	1.40189795665814	1.22038977405453	0.0	2.21914646477857	14.7191602366315	15.3784830435638	5.33448153351556	4.39119169589851	6.84795423074316	17.4039840226487	5.93109884535821	9.92496510396984	5.4799110624648	6.82147242214565	2.79624735459724	3.25469020662449	3.749247910089	4.42803215402735	11.3063023188079	16.4190573877633	7.35802974305956	7.72103485765886	5.86379688437603	1.71170765583363	6.28342106470973	5.20947601338334	7.14770329416233	5.82117968273083	3.6093854122069	1.58786757179237	4.45898002212131	1.61900488828549	9.64785427068554	6.93758899258781	2.72227166079569	4.4792485058911	2.65561185004798	5.98862468968458	1.44002176243931	2.43328229302517	3.62611768223882	2.55939784568888	4.39120286494221	5.22089467795089	8.60960463766483	19.2192458545431	6.53253524559384	9.45512802329622	1.05791877181911	0.0	4.24536534997357	1.00634806559445	3.0021832614755	7.39449852914898	3.85024950639197	6.69898485945509	6.61511650111631	8.33153912458933	5.03326557587727	3.41940164486	10.9031762557165	3.17444753197082	4.88819455187382	1.86333837299357	7.85878257650585	2.92113709710309	20.2429355519912	6.24474550776691	12.9780897216907	3.9869645639019	3.07899404959302	4.81600137803099	4.336256617731	2.49450969909011	1.6795983109257	9.53422192922081	5.06381765763527	2.97947717263764	5.45760955404271	0.0	1.12123919088356	0.0	1.39943600013325	1.34137241042431	5.6825170776581	0.0	1.83723361314408	4.86232607271626	0.0	8.09802924582967	13.1128363552632	12.2750453060888	1.97888467453594	2.79029748948046	3.12009825548401	1.8575302137273	1.86162509939513	1.59776542373722	4.26542882056256	1.75442495213344	0.0	4.03611416202586	5.25487961762632	7.91712507449936	1.08446249689224	3.60499670972969	2.91013136826794	0.0	6.30214218907938	2.94329676598013	2.81124838077793	5.65096423106449	2.6639689880738	3.43448641109481	1.39149922121432	8.0146849274215	6.72567673670985	3.6798464519416	2.2940729423614	0.0	3.97597118858974	16.9055078996316	2.37401352646471	7.83285441823878	5.12589826175562	2.90389390210487	3.1502140332184	3.12390621660312	2.81527955003212	2.0175429983569	2.21472004570865	6.90548109826973	4.64502984050189	8.70607704048397	4.4921440750921	5.70773839696849	6.30730304675403	6.77510708594912	10.7018422370927	2.11882606686011	1.59257369643727	7.48141020703367	3.51134227093661	7.95566093444449	1.44212205652186	0.0	0.0	0.0	0.0	0.0	1.9296997120193	1.91260937307442	1.23513802499539	4.67656852269876	6.63413706151168	6.10042702359111	6.10576476662556	7.40398366728288	6.78450097900301	3.90953983773682	6.73469048024221	3.65255905094495	4.35059798780618	9.57870329712797	9.57312261498647	1.26872743510781	1.3252472792327	6.31468685312609	6.48123407659713	2.90128166610229	4.72835208448117	5.07346288070458	4.32396885608115	2.73117121206429	7.89231618277065	3.48982150342266	5.67854829942618	4.98343717805096	1.83804641824194	8.60269261960633	5.37042777929912	8.65742245297588	6.6718083251343	2.20817341961754	5.5976466378971	1.33305736800894	1.02702283011186	3.73723052116026	10.2307851012758	7.73520960678615	3.80528473451535	5.5574574461173	2.90077537844894	14.0354265449771	12.9709751886885	3.35762898698355	1.26639112917076	5.70393362608225	16.405680541177	9.38051811538111	5.8131067321683	3.65274042058368	4.13991829958266	1.95527917426955	1.12718988186819	0.0	5.048110469146	7.8327244587463	6.07288550833767	4.82102919833084	1.53727937445696	1.30105840012721	5.14913788535331	13.8297653237251	3.41510814058222	18.8621366967633	9.73678567401299	9.40618021838789	5.20719322842174	3.56441045846384	1.00966975240163	2.88397621089367	6.63254940004328	16.2551381699076	15.176097310969	2.83469499901742	3.70245066620114	5.64572857503669	5.09347343093717	3.36137103865125	0.0	2.457143641017	1.18577864590786	3.06182760351609	9.84112774638069	1.52164270470252	6.83004162277781	6.80105847418395	5.51706908474996	5.02416404105774	5.87554604155224	1.85522251481041	4.27689023990877	7.12642708034413	6.9732650270653	5.8271624557189	6.49400358401464	2.70534827739159	11.2682361774443	8.32289262837074	3.38858082982996	1.80323363545964	5.99451518552453	1.089405416339	3.01301623625802	14.6068778285742	6.03050618517607	7.18601305595182	13.6419877840207	10.8773545052346	19.4833191035926	5.20019420653574	5.67251518258521	5.44836951153145	5.59471569624669	2.07378085255888	15.1955781756566	5.91648493734611	10.643189356065	20.1064034137946	5.85715804813269	5.04755755986907	6.69149676581256	5.50960505035393	1.77598254982601	4.16842900210998	6.20584971921038	12.7943338034262	3.91095377342212	9.0421654571926	18.255599228942	3.44482534756779	4.78077416206429	1.15176026371393	1.77518516762252	2.32417884973409	11.3789290319916	9.56039994120041	7.11838960916928	14.3580964550276	11.8970754169782	8.33107172245734	5.26854579783121	5.01201569299662	3.98916973437092	6.87691759379703	5.32146139991734	6.00658213398455	2.64385184381634	1.02550883047797	3.77445987364082	7.87264568224816	1.88494628174244	1.6122935056643	1.39525792867043	2.37480134438753	14.7220291391926	4.98889940928704	3.51951414051121	8.9265139039348	1.44244524041371	1.12476428139336	4.26447948381462	1.16632187806791	1.8649938314357	0.0	8.80945327280302	6.36732995808323	4.98566213666014	6.27344384144752	3.26592076218645	14.0440210015791	4.17445301165166	3.70858076467258	5.37754428371888	3.70741255022453	17.24253862868	3.13563699732352	6.21257248242417	1.88494894877461	1.02204026308583	2.1391140493977	4.65060512228607	2.96231229857074	3.51382344261237	4.33264770573651	3.93352704970635	5.90597866945555	4.1529359704465	3.68834771664579	5.14706591935131	4.16715009939904	0.0	1.3775453328316	2.02570761959423	1.30323618702636	0.0	6.42186609954358	6.20131246988627	4.64204793722944	6.2176893292748	3.7484048069719	16.0822353069014	12.6243846738609	0.0	0.0	1.62033642054617	7.96821185608917	1.776467786741	3.03458848936028	1.60957152806743	5.45872116043715	8.65161992029292	6.26824933374729	0.0	2.9236031197687	3.93690918278958	3.00494768943008	5.1999448179937	4.62311522027176	1.07134039388138	2.80488146267229	2.22277409262012	3.09181586446999	1.97847083689697	2.86590156840641	8.12597287996796	5.67665295018334	9.92959135028325	9.12870705789223	14.0652683758452	6.58899694358163	6.72229167492183	10.2991198693474	21.8362835858009	2.77513148871366	3.97339601892787	5.91665320674968	2.55374430173907	2.29689486882422	2.08219248131464	4.43144538505152	7.54488741264539	5.76918170500271	6.80572455170798	4.1773306443836	11.8591591577108	7.72662495571618	5.75120773480769	6.10386695652446	3.35182686258021	8.08373387426188	2.80368789989543	1.49820442893745	1.93969805823293	0.0	10.3065128911165	4.81665609885026	3.52283864150641	1.2520431638833	1.65250526984126	4.09454812490713	5.30124094325386	5.56637585892656	4.15591205474579	6.52514565073803	3.24165323901498	4.90990844069307	0.0	3.82312544525049	1.89774013257834	1.28920631446881	0.0	1.60111083265587	8.4023323249551	2.7579895949031	7.27816832654155	0.0	1.0440984681851	0.0	1.01088307920361	3.69570622795576	1.63743088099707	14.4192731926818	3.31784345725234	3.42709151311223	3.90580670328403	5.01608673174003	2.93748534127654	3.5808645896638	3.66133065473092	4.91239861738082	1.52254911180122	0.0	1.14516768526862	1.57102099274755	1.90863828788214	3.6479395128524	2.63634943467508	0.0	2.93357794686033	1.08117557650905	2.78247067427292	11.2962192276148	1.67295650444911	14.0553149569684	4.28399322909271	2.55317545012319	1.7668884262906	1.1138086716656	1.91564570072834	1.21626483427634	6.73770665464214	3.25318028733991	4.55815676493898	1.2856493694925	1.66706957819506	2.55193611388234	12.4431121515831	4.10726579851344	2.81427086780444	9.81424668827806	1.93328697630495	1.27555831819922	9.79336841212469	7.48321954274303	9.29795031448194	3.14399463456607	3.66547431566299	1.52829962357141	1.64336458795341	7.38654890753123	1.10070884569904	1.32085269870384	1.91668400793514	0.0	1.39301123896984	0.0	1.06832164796557	0.0	10.5924328905674	7.47919996272855	1.00545116254084	0.0	1.26801171096207	0.0	1.00969962167288	1.48308969634204	1.17840222861516	18.4478269942986	3.42113260690624	6.20410362512898	6.42344482120574	5.02366137884297	6.22941390331385	2.87834700506152	3.80703409836509	14.9242946162941	8.97083786992089	6.08002460762963	6.06438461731624	9.51463933641457	12.2563135066985	9.19131453308662	9.09069674830063	1.0428018163465	1.86408656610051	2.11712533509574	1.44249720156656	1.02316642304203	2.19228057561407	5.97460486965718	3.05887316968701	6.58354427476662	1.77614498701555	4.82478304227446	3.47573255532258	19.157295414488	2.58148442847134	7.86184966295999	0.0	4.08645923154346	2.42273697213054	3.0353205222872	0.0	0.0	1.54423060280644	3.63217393449165	4.2759392966206	3.04131927539054	0.0	6.80860069887303	1.91557352211986	8.78574183704152	1.14104696648243	1.26874599365573	2.13444767851113	1.30577736026303	2.63576495562064	5.61932929673746	2.82647333240697	2.52143324368356	11.737508006088	6.46515176639854	1.18922593605139	2.6651721988504	1.06785703347458	1.35653493265325	0.0	3.26691399299238	0.0	8.57655129108782	5.05106660949093	8.78843331871361	2.5823880857624	10.4851220068388	3.53383280448932	2.20501015849445	2.50786365432206	2.81882185076041	7.93810635618084	8.15820358776272	5.56960907518358	2.26847372498787	19.6818893020562	4.71617506389865	2.36396120109555	4.09441879755215	4.22442155506123	4.56624266408986	2.53050187723218	1.87058951265035	4.67853439936645	3.12243038253722	16.3092604147274	0.0	0.0	0.0	1.20509057890001	1.08658664866257	3.89156347654955	12.1984822597366	5.85756389828641	7.40189501065527	11.0133792271607	5.31778398019203	13.9355255129508	6.32935601184272	8.31182183318153	7.62097195302811	14.6347341295324	7.2928495128973	5.98061849702554	3.21342267755093	4.25267047074262	8.46242570993216	10.5847742321009	13.2370884351227	5.96452119772519	2.86467528824094	7.8194435176395	8.328691801811	11.1591160662679	5.2270154531243	15.4129422994681	23.4932245172815	15.1581969271092	5.14907319864877	6.00802312718506	15.6952081662185	4.40839206728713	3.02561643205616	6.4968541261154	5.57158606008385	5.53031343930513	5.61903005577062	3.58558345122214	4.20466670228454	6.90810028493604	2.58516135542556	2.69615223360008	15.3086425333129	5.34785515152523	6.61500309338477	3.66734511068171	2.00528669836781	24.9379316095611	6.29294530345003	15.6144097785993	3.91567202594707	1.19327944862763	7.97027198993786	4.7884446292099	5.06377147075997	18.3396666155694	3.80073342591898	15.2780530404236	4.09385968824338	2.48349951463029	18.751818754529	4.17634027505196	8.98863375015397	5.5058184071938	6.44788365299627	1.53377628503873	3.03149196635547	5.8960582126026	0.0	0.0	1.0829431052949	1.43606010006053	2.1153372785346	13.8860400603799	1.2829767631048	12.2715993186772	14.320423590106	4.07936971200333	1.94425309192225	1.66219057282123	5.63624587514259	0.0	0.0	1.07112731287802	1.26434616430796	1.05323010018736	0.0	1.17761399298319	1.06886929155951	0.0	1.59464974242239	2.31099381952224	0.0	1.32002190183051	3.25379998553306	7.18440855321383	6.79001091070895	8.64689844196663	11.001300327146	7.96183652937885	2.9658693966999	6.73911110803803	8.88687750935681	11.2270363581912	4.04844614074658	6.69854187212755	4.88140810562315	4.0543921943129	6.15655389728111	5.2319905370146	1.7957169076636	2.27295542405421	1.31825229729878	2.62812741789173	0.0	4.29454081091379	3.7181040367333	6.11234837601438	2.44836979869211	3.47589757622987	13.003596187561	9.60002164916018	5.17182255323487	5.30532836671816	0.0	1.18991952284973	12.1250536563242	4.79504365446673	1.7167710006213	3.6115174675702	4.7870183461042	12.7321304402769	2.77319548322152	2.13042734626609	4.74753940850531	2.15492789559625	4.81354455991094	5.38262331078562	2.19363672042331	1.71822035744217	2.94084766791152	5.84547994751963	16.1642374670946	0.0	2.10751831261237	0.0	1.12798244541746	2.89240887267928	6.65738967999657	9.97803414289637	5.94254635804239	4.67693089592081	17.6423800023752	14.0467546069366	6.84644716617205	0.0	4.19281195623866	14.5024990348688	3.71130161237951	4.94834249336099	13.2608465024964	7.97019721434016	8.81913487970271	2.39256453524564	5.10659337723672	3.8968107734644	1.18770752504453	1.28579048260294	1.21258645803241	2.50931746552964	1.02199429199437	14.397678199551	5.1334798889603	5.17757546176726	1.33213311789308	2.61039425048539	16.7830988895738	3.97224848493675	1.27032412599564	4.33238426680398	2.1323841824624	5.6750930017273	3.89165058892712	6.02443086799726	4.57699179459067	6.69342824935848	4.79306041700391	6.30681863278613	4.96781621773097	10.8027669931488	4.98288049080556	6.58609473941226	5.80189574005796	9.67715175207089	19.7366146173114	4.19797488935345	6.66287554795253	6.28021784618582	6.28139901157966	6.38778201374096	1.85314407606599	12.974182144414	1.24892012228492	2.14671055487193	8.04636953890661	13.9538602041019	4.43265845051052	10.9197444919741	2.93526895626589	10.1841772372016	2.93696664611567	7.60011080100279	8.1302220316467	15.4877131514608	2.81001638005437	2.66384882924713	3.02061349279585	7.43118898811199	3.48033331746782	4.56417092788504	7.4139489198506	5.97390198871631	7.57629567029085	2.91160252338867	4.38910122494085	5.72156380358092	2.50327462332872	6.72827421224006	8.11426832702298	18.9631536231665	5.25515441384453	15.4525757131731	7.13368139908067	8.81194687297636	4.18441014615254	2.18040341724006	2.54980493538851	4.1039307801557	12.2835520408796	8.32208139771034	7.59252325216311	7.82122922170053	13.4596284772429	7.09038812486047	0.0	1.16365772296803	1.89821716498189	0.0	0.0	11.8630004721993	6.61324948097468	3.95163645590562	5.90506627469062	1.74118453134079	23.9979488652405	19.68688914458	30.9963254622805	9.35021705739116	1.79614421677462	4.53829262996889	5.67685705531576	1.46705943785811	5.77460266450718	4.2907835498092	6.73309498361798	2.24675378674729	1.23287103016634	4.94205688584394	4.03205474608576	0.0	17.1746852524051	3.55091288665603	8.67665658878081	6.25525007150809	2.89316153623656	3.18532400089342	5.79425723557137	4.05648596684367	13.9859650196043	7.5000503146824	4.59465931402623	17.7287874447776	20.8798953094126	5.96305863937859	1.63734770697825	11.6343312303287	6.16996914288821	5.1512129876264	4.44422968802144	6.64225880642447	3.93563492943253	10.9642475148076	3.51013079314432	4.96737348881939	5.25084366931466	1.10628606492572	1.77388641718976	1.46521843362003	1.3200235229507	1.06178132871488	1.23515869096714	1.28017101403054	1.13201051449009	0.0	1.09681869065096	0.0	4.35571305378634	1.33362430560306	1.21326690901186	4.64861256794126	4.43506842025473	3.99250514778955	5.64576029841087	10.9292170139171	8.37208385789167	7.03661753225706	1.93508698019232	0.0	1.04295179946681	2.76061286022366	5.31440488093013	8.42556187718285	6.12938730404502	3.55805054826724	1.99180917004026	2.05511235126364	1.99186512134065	1.31558431764964	13.175040036012	3.41803981106706	15.4588907151684	3.13486528361967	1.12408491659308	5.63233988470331	11.487811348183	9.33557718938055	5.86658349319357	5.21697716229295	15.7122891442641	5.93423435387927	6.89854695372591	7.69208965229323	12.2449253827835	9.5809533626221	12.9903832513171	3.45549270678024	5.26468027627419	3.36495534511758	5.92943736470656	5.67654995695936	5.89053185227978	18.4389800227602	3.41781431864701	30.5775928197637	6.32856318543829	18.3172974753018	6.3841261434965	16.0976727799035	20.5425385648443	5.92177035973096	4.43426847231665	2.85616888147249	3.64522877762112	4.85565636161257	6.67070679026436	2.73392036076918	7.53441725743413	6.396202657165	3.20717609099907	7.31819352370301	6.52831571280081	6.62962184262577	2.7845594181835	5.49244245644093	7.31891926038286	2.68860080273425	12.3650289294569	6.24799512959005	5.29582071277309	8.16033270147846	10.9942847928829	3.81339742933738	3.27865862719581	7.86491467802069	1.11445403814788	3.01117609799034	2.85069231922956	2.32189460884649	2.5546888203374	4.2346449542356	1.01934039044103	1.14845382887555	5.41692686227703	7.90616054223824	8.89678383733351	5.56614634287743	5.18899969386575	4.6200333530996	7.30424998940215	15.7088661894894	2.49140933019505	23.4262699783452	13.2484606942953	4.97600754422112	4.32194613183156	15.6527685936651	9.86161316923482	1.02690604921062	4.3784272121735	10.7137805557801	2.15998247246075	3.19999011408532	2.53120229899342	5.84027513134206	4.90749021366102	6.46081662849623	6.30671758245855	3.58347150919475	1.39702661285082	18.8104262289615	18.7359965850464	1.50762415188343	7.79412798502525	6.47146586862086	20.3209083981622	1.17475595722632	0.0	1.3304826112157	1.742968941326	2.57014510278218	1.48332548780029	4.23968616604319	4.95660709332857	3.11360702306076	8.54010234284929	4.95709685021375	15.9394744350993	3.31263188500672	3.04317921820074	0.0	0.0	0.0	1.3509387094118	1.64997052315121	1.13902091337742	5.677216922344	3.30434270302308	3.27576003976777	1.77406009840322	1.14531979734817	0.0	0.0	0.0	0.0	3.57222922594676	2.96156430788512	1.52761494603428	0.0	2.47218669997703	1.06059394938942	1.27617496906694	2.13955320488355	3.65248157886195	1.13258658446467	2.07455842456846	2.35368404770148	1.5283675990944	2.22923500599834	1.20538403805758	14.9105938867502	3.50224814798299	6.73411712125538	5.50299459627201	7.25246132950234	12.7182510513943	17.4338972380834	3.69136800761142	1.40193168585361	2.12319287294712	1.46107362179898	1.1024121007244	2.27466166671205	2.44655369742673	10.825678683117	8.65015409948094	8.87501980330834	13.5404635748828	8.02894116625247	21.0068714610383	1.09324388890544	1.04717168317957	4.97663812997902	9.64478751883409	11.5017180303329	4.97700795583685	5.24742901931841	7.28793945373561	10.7755852390786	8.96250729802782	2.85462146664179	7.35347990197416	6.09156032138131	3.57502038424622	6.85235680647371	10.4975945958174	21.6763720982215	6.71010013159363	6.84698617179936	15.6460145881577	5.36178080334302	5.85302629358828	11.5236660734444	14.7771679742053	6.81453072195873	6.98118249553834	8.96436234826738	6.20683363188984	8.91678586047409	5.85115746464998	3.48693657639625	12.3634824008176	3.70782165051501	4.48788359482676	4.8019577828583	5.10474412789978	4.97591243843457	5.3377933981084	5.52063835629408	7.33362170273418	4.96774636611342	4.1127677084648	5.71381279709581	4.23303766548312	5.0293424677881	5.30947192667462	2.44951865270335	12.6303346641876	4.57880058064132	5.19678725654189	3.91845414803798	4.92810141019666	6.77313736044888	6.81220799469668	49.0360326581491	14.7203587387332	20.0517738955364	9.75560483899085	33.1590457413985	13.1895312667754	25.3415852790672	17.8370903960941	16.6591778608838	12.6419757579028	19.7623569671951	3.64026234610811	4.82097131020677	3.00750574247589	1.8014940359576	1.58041604221	4.72862547222239	6.33099987897823	13.7298347704904	1.65151139240256	2.95790111886061	7.43724788178631	1.06236335675267	3.92636898144348	4.66274935459798	6.23347615789162	4.51678515670027	2.97213556978418	1.88494359919104	5.10548835542344	1.32561731466317	1.50456553577503	5.20288440837311	6.29820185049598	5.92067417914404	1.95392933484769	5.90227740364369	7.37960962890208	5.47268675004818	10.2222319043299	8.67262182084489	8.6215879834735	4.79007278412487	6.32434917389847	7.17719763661135	9.60969407846623	6.26727963255727	4.39829840376724	12.2303270023656	13.0670770012485	5.65823639413539	0.0	6.01216234949076	4.60907346425321	5.98582041723319	9.26228082386727	0.0	0.0	4.97370534772641	3.91061614321365	3.32107627208729	6.70181390533986	1.30959029642792	0.0	0.0	2.02633778742046	2.13160734431783	1.99059266521053	0.0	4.74127313083105	5.29524581166489	6.31200104364608	1.91667578787713	2.67596829870681	1.50503662565741	8.80273460730258	2.11138555479847	1.53993092783777	3.77084065483606	12.0109591689027	1.11238543489129	4.80921825981962	3.43161135998548	2.82841950416197	7.0657019255372	2.15075426198196	1.89092502995907	2.09294094518046	7.99943202051994	11.0123694106159	13.1121419484674	3.03957639102353	7.07246373184894	7.90367850696998	7.90014570016683	7.60491140681217	1.8747696299628	3.58689171741357	10.5453026811875	1.57357850083085	3.32156090363905	4.41488625719226	7.98552736501176	3.11226084232683	17.713869248652	26.4748252893646	4.76941375811331	5.41187611148724	2.02917956869408	5.73473364098189	1.49237765588837	17.801620864233	23.6480181528856	7.87940550344318	7.5482730441281	4.74019989675577	7.03952207182914	6.69969728831293	5.79638923205006	2.45872394475152	0.0	0.0	1.18886170043913	0.0	11.7475585267704	1.73294807090053	1.74759951743926	7.70691557141289	0.0	7.53476950234265	4.58788593797092	4.85983987265617	7.79853247655668	9.07758211953259	6.74937831016104	4.7768267586285	8.42946347289015	6.00766139548786	1.90142165917335	2.57719696288591	4.21450656640752	5.96723011187319	3.76401844896121	4.20016403468175	3.17977520402697	4.95543580382347	4.29364009801367	3.00406665291097	2.93844948768171	1.44891748016936	13.6054910115861	5.44297579850175	21.1360593032515	3.7231583958409	3.72831033971361	3.94624292687979	6.1017519085386	0.0	12.1357295876816	7.15628314004943	6.24536748317223	6.08864124812727	21.9558465373492	7.29869154054501	6.83676127889235	21.2087642689673	4.90494666876199	5.86649260316299	16.3715869201253	3.22742117644635	3.95412748098172	3.29633309314053	5.64068069594062	4.17864102981264	3.5171176942799	5.83488325599242	6.80037979249765	5.3158539313748	1.06772171831696	1.47922610967092	0.0	0.0	5.2988575733208	4.79977389611194	2.48916009236414	1.78328023228108	5.80612968401742	5.41942739143159	4.35168131828987	6.90584995759439	5.11123755515722	7.33901984509401	10.1796889336136	2.52254091256457	7.5599328748822	8.65078649358968	10.0699600150286	15.3218244494969	8.29301114160104	7.94963656172076	7.42175267849243	0.0	5.99878125865511	4.33021643600596	5.14013255916796	5.83336310873711	7.25121940606202	1.54654161456988	5.02053369508385	1.2022889979366	2.14052441505821	6.24494051036454	1.27816685672941	1.49698243179468	2.40025224088211	2.30378650767733	1.287528681091	4.9858611747741	2.51423781469452	7.54943616585582	1.59037520104314	11.3529727074779	18.334948321645	4.50742421121918	9.01072247097437	8.68324763251624	6.99241837139791	4.21957420245883	2.87902426813831	7.09522198279158	4.96014259838458	3.92655750752598	4.55796666492878	2.78930021857946	0.0	2.83116452885751	5.97594781474773	4.13520994075363	4.23983428819844	1.19655606209464	7.80683804720779	1.7992735233607	5.48341155928496	2.11151978512031	1.34980877237247	2.21246971087482	1.59751743702623	1.56648067473355	1.5322400514106	4.64984813075134	1.6819252253915	1.53024485691381	1.63650403824701	1.31009304355551	5.16528895689801	2.78301936613627	0.0	1.0067466750523	0.0	0.0	0.0	0.0	2.37223826833733	3.92806040654175	2.33669543316555	3.01644576184356	4.52964757282953	5.1834859018337	1.71963460393373	6.01466937358699	15.971944601281	2.31510123065203	5.43249059756808	4.55660479756865	2.51485853259122	9.86985844976471	11.4841331525765	4.70508641302712	3.33046967747869	11.725310429349	17.6865135909055	14.4223970302453	13.0733213245183	5.19417233954918	6.91693361173104	7.60961448506156	7.97409268104725	6.71247982570641	16.0166159595229	5.74508967774534	6.45596020374113	12.2948937824703	7.14262170650279	8.86874082563628	10.1532571614272	30.5372367221759	8.08148831978216	3.56652489369931	1.61404160147099	4.58637334984304	1.08298932917978	4.54541733848832	4.61979304495252	2.45942252731765	1.0573092865035	1.94044358092382	1.02867805598704	1.45995431390352	1.06696928156521	1.87605472248292	3.32953834122318	1.30558820583272	9.4120809476569	4.23230510993812	1.30982852372835	1.45915202225362	8.48170022531014	5.89332693324756	13.2453823893306	5.13764271301388	6.39692800325108	14.5430615680629	6.16426129910233	5.23105881419508	6.832206697647	5.21035754248891	6.64956447666845	4.33674097117954	4.02307004397122	4.08843616611597	7.31550253832496	2.69119393101679	4.89786559726183	10.4178446806394	2.16092723604852	0.0	13.6987452989204	1.01612208831612	1.93436416385933	2.78656600557193	9.21759634438365	1.63031170262503	5.74973240696558	7.16754934207617	4.97604178735727	1.92247795581235	4.89795988929997	10.5468585521073	4.83385058074298	20.0038784560323	5.88751848935205	16.8096476708539	14.8807947838671	2.85884946854398	1.19485020193414	11.6195630623458	15.2905800105076	6.69881908603802	4.75067131238977	4.82570779736325	5.64915806396744	6.14282806890687	2.97695426744863	11.3192242324949	8.36361279972308	10.0547192906221	15.4943398077105	3.91491161295779	4.34379389448259	3.18841379030453	5.1898189329457	2.34424115935916	7.74639167832896	3.80301149422033	5.15349619395045	16.7531286459182	1.74042152427974	5.78124256594643	4.17310135927657	3.97286476103604	7.28214336877944	6.31489148468506	1.72709022788031	6.2974768844708	3.46396807126315	5.44017088411976	7.89263565943569	4.26505304811194	1.62786232073875	7.79662063395652	3.0515339396855	10.1229906694468	10.6788554481582	5.25802438287852	9.43535726378333	2.95032494756603	8.35970661596622	2.83020099877228	3.15630931448719	27.6595672197716	2.61011511379667	10.4235682621184	4.5674423837885	5.95960413634301	8.96603640041996	6.78840995755759	5.27500546148829	12.4530959350403	5.78356094218533	8.3712809682193	2.07114681450547	10.08609051911	6.97924414934485	2.02438053841571	3.41426371382967	3.15439052374022	1.58193105961521	4.62285557394818	5.9673131755176	2.34075963123048	5.96517872196824	1.1993041561149	2.65267864926268	3.93316306333447	2.65828937127481	6.92521587529857	9.15861118038639	19.1866737108588	7.70182104847387	4.71808587627887	7.14523417121609	2.82680971490248	4.52955088672893	4.78609683406501	6.41206919357769	3.54845593735197	8.04669901265923	14.1786104644405	2.21748186994727	0.0	1.99417499125243	1.22687632263983	4.03467260742394	4.84362916895766	1.65440265033295	1.24025824367784	0.0	1.22116242951983	1.99567902640507	1.41997692055166	1.17937316562931	1.02998227839127	2.94467491678031	1.65974148946154	1.75405987264125	1.41927473813004	3.94061251302413	1.24861916360767	7.40797179569116	3.76035019045232	2.93002010126658	0.0	4.73542234739877	1.40511862963895	1.63088602799356	3.83164830838968	1.50011188429031	4.61077001331069	13.7866244249213	3.07915673909039	9.78436146451088	2.90839030039094	1.04219609622427	18.0165880771589	3.22949625257563	1.53116935473176	1.41227293698803	16.1306977461235	5.16274745931511	6.79358464076925	5.09588002280955	5.13131221289337	6.88834767122748	2.11345102652545	0.0	1.15568663667424	1.07751505205507	1.77441457968213	5.33325547834397	6.49241425016714	2.43324825815091	6.75379574957756	0.0	2.83246052334447	2.97578641936093	1.2662602802982	6.26252849093593	9.79740531407074	16.4075435589467	4.66740331006519	6.52526291861743	16.2545084845283	2.14378119327873	1.89916758284907	5.38691740763547	1.72955788367563	1.64451555548609	5.78895721821764	3.63990849801581	5.41028734811687	4.86890391029525	3.25750515603111	1.56425302211725	1.0926415284655	2.45729670359508	1.40238752468706	8.87069961539161	4.96344528606558	1.246844260134	2.72781637631153	1.57066242040106	1.73210125353057	1.63610572815037	1.86948237463	5.42965492643907	3.55976440086649	13.344734944323	3.10931176621205	4.79599847589169	4.11536324011951	6.26828146909521	1.1037684334366	3.5515768511579	5.2444475138419	3.02950858852752	4.94422869955491	15.2190790995521	12.6701934163314	10.7368499325711	7.51313171350678	12.9700578851382	8.18176037897239	10.5046609907576	14.9390706051048	6.77768175406995	4.6039690837328	4.06614426489844	5.85935845039856	4.58556042723956	2.08783824994098	0.0	9.65120155648567	6.81537752445577	5.63164843203052	5.49341425873937	4.82564304885073	7.41086323635512	12.5662629310942	6.21526802361263	8.5616140628787	1.3074974662903	0.0	1.29521553666312	6.57110985619889	8.46982676105051	1.70817370874511	6.2757522396108	0.0	2.13595512412849	3.73111626510668	5.64019504647394	4.77761906060491	1.58078482512193	4.92069260287179	6.21200126779336	28.9770405321499	12.1763947752847	5.88426350695879	8.32272090493955	5.10156806043072	5.35327260685897	3.22074774437481	3.07181265245413	4.9107317332024	3.3499711572514	8.13661268310458	5.30943531997851	4.93482502776431	7.29894744454137	1.36972706661785	7.59178671617802	3.68305359506005	1.04930527985358	1.05258857220745	0.0	0.0	1.12309730985731	1.10018100060665	0.0	1.72022289590391	2.119171644771	3.41419445077642	4.08245165180758	1.83613966743762	2.92847619563872	1.3280116127135	3.46735860773402	4.11560461697343	3.17756681955178	0.0	9.68028549398885	7.1428843471048	8.72088580947143	6.74024723882865	5.56224760946052	1.98962630840905	1.07512159555942	2.0627487464725	1.09276374472357	2.10195450528365	1.44003072716158	4.25160317459577	10.7595324713038	3.34238488131717	4.21357620431024	7.75825625037659	0.0	1.39194407131595	4.97255673761613	5.01586213418003	3.14649232072513	7.35503512650359	2.42865168757788	1.7346783078293	4.99611908048696	1.17734410909247	1.69295624337323	1.75754368552316	6.19948420611136	7.40210729534342	3.58701690507025	5.78373101250499	3.65015428190731	5.75009437185743	6.01350923673172	4.36263451474988	17.4445376772582	11.7272515148928	6.00247079279035	19.720911341991	13.555316897556	7.81041108705164	3.11336870943831	7.76376126528831	1.52499350761862	16.102915927435	19.0107221083627	9.70735676496199	8.38036963004279	7.35340001675126	3.75576323259894	6.65845413931247	8.68217946393202	1.00462949936884	3.08813720467418	1.89850325897681	0.0	0.0	1.62907725739913	2.58227886740404	6.17822753921746	6.62254427386381	5.85277727612926	3.0653138580274	4.92020649060215	3.65404343591364	5.95922641879717	3.67233757766337	4.35984248302743	2.17001460782891	1.92008191263639	4.1446862949603	6.56463238797915	19.3917390906244	9.09023797156237	6.56164381013127	0.0	0.0	0.0	0.0	1.7756458636194	1.06296700055116	1.24894169241935	0.0	0.0	1.37507540350068	1.4507223278677	1.23878501600105	4.7040648234547	11.6009369582393	1.05062443092553	4.63033613341781	12.3713625478231	0.0	4.94971107251141	4.85792361073491	3.1420229388646	4.14735708921378	5.96123134182435	1.01562609061631	2.32892712130248	0.0	1.01007908300743	1.24030979309489	2.94785436381553	4.20573740531139	1.31115342239552	8.39061710408209	5.35446970344	4.17154823291891	19.0096444285737	9.34516578350907	14.8153745660917	4.25536155101794	2.47345283728819	7.9254960378692	3.41853886620318	3.96535203467132	3.13651326171121	4.63707143853986	6.10142360586492	7.98349545414315	6.03235390814886	6.03195358999052	7.45619369814983	4.59535787376013	15.4388517078505	13.2070040026703	5.13382967269248	2.05771806890103	3.4603481363055	7.89105104130697	2.96238354751623	2.77376071164427	13.8666766144018	4.98689724969147	8.82533000072928	2.60661738992763	1.67969760319224	1.8437127056663	1.15159886021412	3.03907541987387	1.06974606644873	7.34488540515211	7.34239842930435	5.1342583271682	7.30067450437371	9.13808290801405	3.94153884500531	5.82047769117667	13.0206203879538	5.00927804126021	8.75648486690219	4.78903191633715	6.44993271034099	2.81227068699711	5.04513546791143	1.67295591974811	0.0	5.52230833922782	11.1123299692848	6.71853130490005	1.51188649516964	2.77887938510411	9.15973133095344	7.20127755233697	4.92258188434519	12.0656205122495	4.38809748463857	1.63150269771409	2.87546062624873	5.1957529203357	7.40419006385478	8.25794916628164	5.09728880822943	1.28025256123675	6.37296586958685	2.37201403087557	4.08927518539806	6.31768335106401	2.34005612412112	6.44569055543413	2.93033605226674	3.14931350328956	1.82254164886203	1.26498340564601	0.0	1.14068047895776	0.0	0.0	8.04990420610212	3.6185180221838	3.10325421862328	5.47128027809136	11.6485135485459	8.13081746639527	5.32461550254888	5.24032432271986	4.44223498056065	1.1125321399739	3.49385450924775	9.17272157690662	7.41338502493018	12.8903585776581	3.12375065415594	4.92269736216866	4.07559674026786	1.77192669679019	1.04507541705627	1.28251395657664	6.28607154076627	5.73782053552868	3.69819660382578	4.09055913890747	1.08823504536476	8.83556973759268	8.8798597026876	12.5124212127827	5.91893318575267	9.39533721760285	5.49579883644197	6.42634931523839	6.04467022162708	17.4041934891709	6.883603623771	3.84654259305547	11.3879145731456	5.29902381074359	12.9326483191835	6.32647320106247	9.40286886603987	14.549681673098	14.5131283783615	4.19733530189305	2.401673138331	5.93679039610364	5.18520582288685	5.39139274847428	1.40855507396979	2.10373680792941	1.15068296131993	1.50801573573785	9.07287275338356	4.65584857726848	2.76232559446854	7.39260329069788	4.8093440301239	13.3560923438964	2.04824439489493	6.09336569333142	18.032472292145	9.48431506188564	9.61178664147835	7.84048818025282	7.08463786821236	4.40850903789479	1.35120506347284	3.77557705477254	8.22848228194258	9.54023037038288	3.87676090785775	3.16178168537438	7.59573665721568	2.40035805813365	0.0	5.32092481665559	2.98286240505459	1.62697772753969	17.3505428220365	1.42130716726478	6.74262901439934	4.47539161139778	5.807450209521	0.0	3.93547666557828	6.14303012058498	1.81828759435125	7.60413913013098	5.03415594892865	4.34906580139173	5.56893780121416	8.48184356935213	7.83737710342098	6.63942977962805	9.4691536999716	6.26946481079832	4.73300460003657	0.0	1.01848449690367	2.78226750341656	1.33105230922501	1.73950786333053	2.98129215269642	3.97061760438543	5.98849004275786	5.3570709806351	6.80882396162527	6.91052960936714	11.9099215873227	2.72069922795061	20.2349373582664	2.2055949020529	2.48627647045299	2.30844395964336	1.58448014362075	17.1358514224473	4.40144453212924	2.81924520616066	2.01018079871286	5.99817941065329	4.58400545469679	3.13348110139608	6.27074910821216	9.67671544969279	5.67446596060624	2.23143812264139	15.2271160442063	9.43575414360482	0.0	1.03280254476098	6.74757073919915	4.78815116965217	4.44716167190931	1.71649245043579	6.23975796210955	4.00389709042026	6.92548053237637	4.50171042202567	6.47597858136127	7.6716041027535	5.2620272020523	11.2789475718128	9.25374416298434	8.37645506596882	4.84793264318971	4.51183043438483	5.39905680782726	8.35892456642721	3.99985302570032	5.03073203492277	3.26698673471243	0.0	0.0	1.046485464326	1.07105659346528	1.54125961675514	1.66308071214254	3.99358444400203	8.34376071444636	1.77518757602534	6.87428734601807	5.56717630882304	1.37325354641119	1.66594918155448	5.72221007657011	3.71601643769289	2.92366707648588	4.48615902089845	4.64631178546787	2.74820211469259	4.32393912244799	6.32037834831621	21.4858914584353	17.9258408780134	5.63095427067808	9.60670635126022	6.60842123925184	4.31738667434057	0.0	2.17300534731708	12.285554073878	8.24633096154352	6.33496743457617	1.30203141339185	8.86431841833472	2.22185995780333	8.18237189537339	9.14342145852511	4.26304953519127	5.55864072160258	3.11489733632198	12.4827442767707	1.631323601267	1.48322287403779	8.43939967976774	4.43421373605659	3.11946678385284	4.47502689304054	6.00144923794796	11.632073972744	6.87267793035871	4.69603167766841	4.10142889848898	6.59827567666396	9.86443467388392	2.8064201793526	4.42065453012362	6.63906654875451	6.18125964374634	5.07253934210108	12.0999918019344	4.7000786890056	10.0837425303458	16.7661724874117	8.25408635051329	6.66031252060864	3.51854643816898	4.1957725754599	4.98519063123621	5.0367732411972	9.41322908259753	10.8352712874678	4.54342682606233	8.2673855965413	8.00226435246181	15.3420082578499	8.32001556491748	5.98741526461825	11.9175768192267	5.2336708101441	5.29026613692433	1.33822378646615	3.53243470628995	6.59073659853559	17.2436464553896	6.76906257859019	10.8511809259833	9.62227076677388	8.18252664377412	16.0004489199655	9.70637349893233	20.0069187892673	12.7466089213592	8.98812788182783	24.3960497766832	6.76367149409703	8.88232395414604	6.27095640690293	17.3344056513306	5.41119222342512	7.00773968863227	7.43420282394354	20.9977904129129	19.4365050367865	8.92438971142228	10.0651976674523	6.35944554553462	7.46715169458451	10.4273377387609	9.96646094532713	6.99244110573616	16.3135590452468	5.77234951047294	6.01585470476567	7.44778119506836	11.4682931757302	15.0530308921676	18.2158141156007	7.81055658620862	9.8066297134992	8.49140006278532	12.4294695675875	6.28476737990197	5.64487484208308	5.49766996645906	4.93681481216962	1.03150499277287	7.71418615772342	31.2261247439903	10.9777320702008	24.0441004348676	6.70282225259163	7.36214549803575	22.5666172537962	14.5893978301362	8.78100249510808	9.06278461515874	8.2385970424599	9.86252417113121	9.33258657223449	14.4704723399511	8.14318812511558	5.67585008059911	6.25645784184961	13.9552339224389	8.40526087816146	9.17062121162275	7.50215084599943	5.77039680412702	13.8024325493596	13.0195534090617	23.6848611362987	38.1674691718405	41.4991844957513	27.1938638604279	29.9761317670558	54.166634071003	29.0489345592765	26.8248224201913	20.6187557790287	21.1962075370927	22.8552058855259	20.0917820154877	49.5974929253147	40.4973324417744	4.67025236315296	5.42468641896036	73.3161284097568	21.3445760310387	22.7451858652399	71.7479912723777	25.3865979010222	11.9829544553881	23.7196818941523	13.9219373255409	22.228000507357	16.8986644901664	2.58375225188707	4.65438189792886	5.3386617229412	6.56414044622336	5.05214127280486	6.19032159031263	4.12026932952323	5.1771619083394	13.154274248252	3.50910430329537	15.7884080176773	7.90356624042236	2.28789872153408	2.88477543742645	0.0	1.03624048887259	4.89365482782442	6.80040053283266	5.78401643544835	9.44886709958202	11.0732371395657	3.11490557677695	4.35695221124349	14.3944651134717	2.83481425673	3.51799780089508	2.62428553478437	1.92922897047387	1.58996694300532	1.00494691466169	4.57901064763215	1.07721497210092	0.0	0.0	1.10399799601409	2.50570175426545	1.00413637141014	1.04261015009792	1.34502264760744	9.24966705204234	4.10711197551986	6.88648036092748	3.50005188291033	8.96303540027597	1.75516569630749	2.76287728191717	10.3803180742851	3.93638355252497	3.01047182854727	7.05119406394117	6.6871196543928	4.57159270803153	4.02284426447924	1.66918493063166	3.2923300343821	3.29136164334951	1.49309678774606	1.31536627018896	2.85324181432318	3.35716813701218	11.7313839836721	1.39016070372298	8.95781854012553	7.26441649367413	2.51717038434551	2.45480942951885	10.4617977937876	2.18132828373632	1.73741737975265	1.10093701274654	1.78619132622799	5.80843149769185	1.812300068194	3.2676596137085	9.00283986521424	4.89628310799976	5.76163489320814	22.467228480166	4.10021122320986	14.2321127563682	14.1927462590028	5.93103634099713	15.1104469738553	23.3835500178859	6.35714061719381	6.57774037282742	6.0466806006498	5.24901748035176	6.37003703823433	13.3211269899258	3.28803869495727	8.32747964142958	5.19705975088109	11.5901257750271	21.2386481807855	6.14740889376405	15.9935703154149	8.36189491175058	4.9113253382521	4.17469288647968	5.99923213558242	7.10765865322268	6.01287372749184	4.26964015992575	1.10892191623974	0.0	1.13165030393649	0.0	0.0	0.0	0.0	8.92161666282857	3.74485627963343	1.8160484768957	1.29290911276173	0.0	1.4313754560783	1.24028878972639	1.34224963424203	4.85611294367398	1.3149529346519	4.04681846063683	1.36294235836003	1.2702580593837	5.04421619206299	5.89733142156393	11.127347718947	2.13961307029155	8.10587513633216	6.74081598393121	1.77965431128666	18.6621329868525	18.9428911153345	6.34220769473502	3.77037679151362	10.0087149827511	5.61091875993585	6.27528709963122	10.0410312364825	3.58187631888753	4.28422435152947	7.98107564504298	8.9619042429992	4.19515747170455	4.73629735575108	5.86171521999	15.1817251722397	9.50202121946737	6.23194429393254	11.8359216632265	3.04091174019611	1.75940203329587	4.83738798341629	1.1478301545495	2.23275719052648	4.95227607872749	1.65589062596491	6.02007016618713	9.39692313832896	14.7085392579354	0.0	9.56224481083692	3.4751217719998	6.36730308129764	4.56522484368905	1.97134542366576	4.08662767646968	10.7512976791964	3.22162916408223	2.15604398704242	1.38123578405651	3.4892205509174	2.17798373823921	4.98189401884765	2.4053199314372	11.0313145740643	4.37612155289816	8.51467015606599	1.87307927400478	15.6154051087962	7.30817429090495	60.900090320451	8.00652857018394	2.93116940014711	0.0	1.06374089518104	1.08994788420716	1.06584621240654	0.0	0.0	0.0	7.00015755793499	4.36728409606532	8.86258918781546	6.02205480819765	12.0969137975398	7.44951547886929	3.78449512601189	4.49391706476879	4.14073258563118	2.53836460068061	3.04576019734266	3.92974879690733	3.12430885908334	5.86777551510163	11.3307125886795	5.43308354992417	1.78608677155894	2.6604740923738	11.0106382839961	1.00043820697884	4.95438790166986	8.43449575759504	2.23397188275781	1.68468331028362	16.4370190093133	4.35718729439396	6.97075062884035	3.70861622260145	6.23801423678878	12.8102885752868	2.47425168295829	7.26623066668295	8.46279163320473	17.0518064046418	5.31684003162296	11.1024902003696	1.40416239509574	1.19706143671003	0.0	1.01340277938117	4.0847680012043	3.60339607926202	6.23524218247241	3.68693756079601	6.06110080980755	5.59504380166035	3.60159732311034	0.0	1.5718280309712	2.18144346297988	2.33863455344703	3.58441259635865	3.24862147742802	0.0	1.53769928788982	3.3748036133391	2.60130280582538	4.91149536503519	15.5818124475563	2.87636279711654	1.10175999129577	1.82490679973947	2.32573394510739	1.37922019491425	2.72043461439563	2.70773408528991	7.84551637268988	6.99798082878679	6.86205599281727	7.20173912783446	5.75221991305434	4.73673394568659	6.17523669926636	3.99301998817566	2.1998184494331	3.53171405727238	3.0417039102842	6.10105504438691	2.58099984450228	2.67041727098607	8.59093693458355	3.8220263408729	15.7540221503784	18.5030030643047	12.8205739213914	1.13977357402677	6.55410576605405	19.5159178744871	10.5676930037235	7.71234054953143	3.48473204324975	8.36547530933364	12.2071197879724	3.33255489248704	5.34458058418762	5.84443045569375	12.285716789937	2.80933627004123	6.62295724430617	3.45445132019725	0.0	4.21454839947516	16.3458735473705	17.1372120239697	7.64608540374946	8.306289335646	4.74934672813683	4.83850515272664	6.31540385909055	13.8500524059492	3.23157683962631	1.01169812476976	0.0	1.70574527489263	3.61299247357974	1.67139883608658	1.71085467945961	3.48284496187425	0.0	7.03002581988694	6.54002134776383	5.05160296529244	6.30555723382147	1.79325710828667	2.37078842308053	1.11342777155907	1.0130154338719	2.41235294448798	2.74648359835757	2.7082814138361	9.19566519577193	2.77359258574428	2.43800921718289	5.48781143714736	9.72300579951176	6.37656604146466	11.2619869130257	17.4546544058846	7.34662947440624	5.34730237129249	23.398427171958	6.33347577029748	6.6044132283186	9.53031849544651	15.7226989651822	2.40038247034762	5.00261924809403	7.19162952545952	8.46132735819481	2.68445755557459	5.80086864255695	6.3504360549664	5.70518940538735	23.218915816673	5.85945056836101	4.64265161882102	5.29845538190158	5.08681670062965	2.07362515241827	2.64251675929759	18.1453253653806	2.22473759359006	5.43375837894235	10.0070086170018	6.82420316222442	2.18139038416424	0.0	2.07898860627946	0.0	19.8250332507134	12.0071418747902	3.06417686829492	2.76384979820309	3.60591313227905	6.37496246300154	5.78834198775671	4.28413712543715	3.33436721119546	5.76748626156229	6.36556998121748	4.77777065333669	1.86614015366493	3.24833067211208	11.919265319233	13.3641440876387	21.1950762275451	16.0322556626969	1.03878155538554	22.594832335533	5.57882046062618	8.07258677118603	11.8403599071041	6.67798480962081	3.2393382040387	18.2096091063567	5.9558488990989	11.7969262469983	5.74246011662692	3.52893666905241	4.75829358638995	4.39159007556517	6.21195700796239	3.47419513602498	2.67106703051757	1.91797478525625	4.73624333886296	1.44863248541517	3.97162781120668	15.373252634217	2.15825221602016	2.65917119683628	0.0	2.44340170584324	1.01710193654432	0.0	6.80319953336644	1.70496553096936	1.58748837137015	1.92694894044042	2.55928811671155	3.25992731673297	1.02766496910699	3.58465987083764	1.21944675384814	7.21167392762107	7.13183684988552	2.78830337616732	5.96854334139925	7.18939488652769	34.7583999695243	3.45046717511666	2.64564223795375	3.95941335720618	5.74845177714851	4.5300931254344	4.32559403573987	15.249375027236	5.7708538068838	6.65025353089114	5.6350144887407	6.3626914621139	2.64117867286559	3.16860759551479	5.93888712529812	2.80364876240957	18.4261804867533	1.77507306903679	1.25058047500173	1.93627508474544	4.16280473155717	5.70516514090136	3.3401036566982	18.4326821874714	23.7313185806567	41.4273899412515	7.84778984546234	12.0375045743547	25.6906452447461	9.53170693265326	10.1512362098997	4.4120820005987	1.55299531845809	2.90572888112035	10.4718125317285	6.62023381269994	8.0502535710297	17.7742241696025	4.37502166783538	1.07246431964035	4.20489993280753	4.48336339007427	9.73143364857624	4.37632756855682	5.39348493017762	4.7384140923484	2.94961490586798	5.82623851459943	4.35806613133542	12.7224994794666	8.07299800041761	5.37669899686581	17.2335988722934	0.0	1.27984664777931	2.7074193731848	0.0	2.31550029762955	1.11316486779712	2.81420263479996	1.20424229551139	1.23932887954601	1.75223172909831	2.36999235425807	2.48950165834758	2.82152035160248	1.4301470913354	6.1555673840096	0.0	1.15302218289346	0.0	1.99775528859007	3.28243380961689	3.03148573152577	19.2366523937517	8.29332745233263	5.83465390964875	0.0	1.01411954106891	2.06307809684861	1.57122217775661	1.13922011898008	1.28635722776594	1.14832585329582	0.0	5.98940246232938	4.24597414988768	3.58544685202126	7.4567685293905	6.85671702970149	7.33648065042755	2.07973768503112	3.12973465568556	1.75848545734843	1.06968364763762	4.17307245006048	2.70194066747133	2.06390412605446	4.64377228187907	0.0	1.03690769958955	0.0	1.08135988519222	2.89850565245695	9.55053632142565	9.10415306139851	5.11290009874339	5.08337198455258	6.19387889732691	6.7479620003377	1.78051607623011	10.493874764271	0.0	2.09505206288094	2.55006781578996	6.06141790547422	7.73925373403092	3.19435206157066	2.84033609893947	2.21459727661117	1.45158968309537	0.0	2.90448163557109	1.07935850944119	1.29398995036456	5.06700511316016	1.82689855314921	10.0764913591632	7.62960903017987	3.32548731626376	2.50673457701211	7.24155699469092	2.72116355741193	7.36302331793193	5.65231348795744	1.5372529422892	3.10651118436949	2.40340525685655	1.2737405013677	6.61655138923852	9.77401852119046	6.17828026582898	1.23265547027787	3.06553929193699	0.0	1.37522142733864	0.0	1.01291071071992	0.0	0.0	0.0	0.0	1.01704477491648	2.22214308520973	4.59593902611582	1.98256285727353	1.14387568919547	0.0	0.0	1.02743659887464	1.02359755647919	1.0273278402946	1.1984292667356	2.56584424698342	6.79490368178112	1.03826284212016	1.91832871380551	1.19787338945281	2.43078143299899	5.93930854897839	5.62740485835468	1.36350270005391	11.3842543988578	1.75762248144437	1.01418625584845	1.39742633918375	0.0	5.6085433077515	3.8851208194143	4.20520141419178	36.657543941138	14.8798951190086	9.57909663981458	1.20624125814185	2.35442003915368	9.31109411785337	10.5667237877112	3.53478647608621	2.50352176740567	6.60255995886832	4.40170836200121	2.046999051267	4.12999758959525	6.69581087963169	3.35145485184922	4.09771379229824	5.74493110053547	7.30430103331233	1.9128549047575	6.40926663550911	1.9322948286783	2.41634087742027	4.12362146229058	3.67688315570249	3.78291350511205	1.18341623008772	4.58361783118428	35.8369060791991	3.9802255668939	1.78645144800732	0.0	2.34280505393521	1.33936294502126	1.53335784608987	0.0	1.35595626375522	1.49320701675659	5.9844179387782	0.0	6.45635850746498	2.70739381250672	1.2083896843933	1.17718169345623	4.89398509687253	0.0	2.69256691989041	5.01275319966478	5.08236699181516	5.19739163727996	1.78645557516835	1.66648463881233	3.37552815616392	1.84490243776806	1.03359706602721	3.32684273036632	1.16046597856218	1.10615968260895	1.46916152787491	1.10324246996236	4.5085154871051	0.0	4.03853057039282	5.01101590027177	1.13447433741551	1.73774088445095	1.81595008568611	7.81683776411753	5.48918232573136	7.65261118946665	8.48349945377877	1.05444293281131	4.15864181185149	1.41927533446389	9.41438737231383	9.96643652839036	1.01997307742739	0.0	1.30449102972181	1.1485644211048	2.99384563046362	2.36607807524036	2.50160995386406	15.4391693484474	1.19281608696838	1.49335955450907	12.3959951837982	11.1770321448053	7.29876558040531	7.02070250202625	1.01653070310061	1.47324762261898	2.42227367125147	2.24946861877312	3.47065359652333	5.11111780073062	7.43165181849155	1.49515014471937	5.08745003686441	3.53468228179456	0.0	1.2759944135063	0.0	4.19728894735324	11.2224781518714	2.04988639985102	2.64712742531495	1.55406413075934	2.85082287050535	1.81093695249276	1.60901990287258	1.45327091195889	6.78202504969472	8.70344729993566	9.10533144064185	1.87982604098401	6.25079897222251	1.27316762120345	3.08878726359163	6.02345945568649	2.07478507556636	5.77726824302489	5.15626442494384	4.9047550011985	2.72494401197137	6.41889743822871	2.36606978804319	4.00407370432675	2.03364572879123	5.98048213613644	2.6751710698387	5.71837168447016	3.43714486828669	5.2737987706806	4.48606139181849	10.7837379507408	3.02700629678082	3.39271913309411	5.35698519750338	7.07418651377478	4.31254574804751	5.79462765676593	2.7743860263801	9.06501653064303	2.17346214139877	1.24964205795825	2.00187976371933	8.16187086507536	2.77716633730883	2.38844525335688	3.26178145174195	2.83516280738263	2.87638180213211	6.27424210981681	1.11756945752479	1.28369993110046	4.40016965504336	7.86719499524343	7.87374110359082	1.33621248324673	4.5872068832173	4.87141933027682	0.0	4.45399376229033	1.05998675241655	3.69426784035938	3.31342993247278	1.02203946041802	4.79468485569572	5.00583510890432	3.40631725424608	8.86317160344671	8.47676095706678	5.20676493661645	3.14643456838285	5.92714464028995	4.33313449076381	7.01023168125156	2.23697276318579	12.586574932038	4.7751289413545	2.47553886700962	3.46930982580801	3.04317484458804	1.14897704427912	1.61981003410274	4.62301081165466	8.83341534118351	1.06413433493037	0.0	2.79964701588921	2.2540638904359	6.26323891667448	6.21830329277227	5.01133822518003	5.74242365981234	8.15220395105449	1.29601334824934	2.71779469372292	1.06186702487525	11.528139698832	5.67835634064794	1.777068838214	5.56230190105154	9.43214745680345	6.30783641082157	3.92722239925425	1.21985606636768	5.25028788563587	0.0	2.75209777271842	4.32321249659625	5.93806271867191	9.47074050148962	3.9671515426138	12.5904424657163	3.43849182913042	6.05750643025995	5.35095819511349	6.46699555191794	6.13100892531839	2.71562699035612	6.34913330603428	4.0131152613308	10.1377347067773	3.63664979350504	7.3732982395511	4.88701868631466	3.76901424779607	2.75139455650693	0.0	0.0	0.0	0.0	2.05401142330481	1.00639366546794	1.97655278409427	4.72851350482477	0.0	2.22198584525349	7.77696499714824	1.75861304174499	0.0	1.48890145107786	2.19866859615454	1.40665164642598	4.14028633898056	1.74923091580435	4.04105762580215	1.78916617777232	1.37094746323963	2.86238631477125	1.80701901089781	3.74685730303035	2.46423372539182	1.32793673901388	4.01339972042832	4.34234623480586	2.80262300741716	3.01743907446173	3.36974228352085	1.68136958831512	3.91884006131299	10.3751117036358	4.39711439820474	6.7413750979072	4.74585210023117	2.57223785196494	3.27855897327128	4.70933264657084	0.0	10.5927134457924	1.45834474262961	1.02811483256603	0.0	1.43493950114584	1.0162602859246	4.46012895712899	7.75434563712042	1.3011156185048	3.11723637872284	2.26658466268872	5.0179834525707	1.09977432856722	0.0	0.0	1.26498833505317	2.23799588613388	7.05219302428683	1.45955953989781	4.07003777670593	3.48607089192968	1.05049200213046	0.0	1.02569470942798	1.8726358552216	9.9928596499015	3.7350993544068	1.13481918668867	1.38079131599317	1.22492864566019	0.0	4.44421464523382	6.42442489597512	5.69387016820421	2.68325896432856	1.45063759037244	1.6238652572676	6.08051783834638	6.94385778555461	3.12737564587184	1.20312746468281	2.19998665938635	1.38646618842537	0.0	3.87073433053733	1.76544338714588	2.61454477616853	5.20155602838186	4.9755596876796	1.42622370505319	1.35052375027107	15.8285577782371	10.473649494197	3.6222699405278	5.67964101961478	5.03085168873944	5.28459000340066	5.53717359363791	3.98930755943922	3.26748722863019	2.71765597431698	4.33007346048607	4.21112082587202	5.29722295571596	1.08493345419732	4.33522268861866	2.88424126923052	2.45157532744796	18.0772614971231	5.10507686857209	1.54722265501565	2.02437865704775	2.12107440816738	2.49042255605206	3.98295437362047	0.0	5.06169501510294	1.16335237064605	12.8143509783547	1.07894409050094	5.6052585984471	5.40220967476717	3.07934318142202	6.67339670841289	1.03602697609263	0.0	1.59234328118407	3.74211348827684	2.63562524522354	2.9637778297879	1.86280723630502	3.71851643447174	3.91466544026646	6.97992963564242	8.47661632002853	7.94017243489366	12.125885386026	0.0	4.58132542870151	2.26475067739368	2.09650456066529	1.60482570659077	1.68826940968773	1.65594322452453	1.0219148120999	0.0	0.0	1.04247923129738	3.06223899137966	7.43255308075214	9.99053225292606	5.47477640722415	9.59583053761725	2.89087412757039	2.48259572215233	5.61890848748745	1.01035305778213	3.49773885345042	8.77362256002638	1.4239407596095	1.8319967681425	1.74354774430668	1.48074455241203	4.03381121055062	1.25593447111263	5.64146723335223	3.88396808944122	4.02966143244155	4.18477480407794	5.09113660187129	5.30873527554142	0.0	2.57949944975544	2.47009736760518	8.38849585762859	3.93754233984891	5.48765922250698	6.11770611992786	6.09537095016497	1.87625745302475	4.079173682406	3.11331447566864	2.53664819983219	7.23259066174701	4.2152399078819	7.20742756000256	10.6778194995744	3.05005470041434	1.01845892362832	5.69128792913307	5.89204375963405	2.13676323705414	1.54104207481813	5.44357577845169	2.60592526130208	4.53821497231776	1.37156834598143	5.26196796808413	1.12278931599221	12.493731507768	3.06240416061933	14.3762048650722	2.8418584454554	2.01753597175449	1.97119356399072	13.6425323613178	7.77036759664797	1.53598662800779	4.51629222462979	1.73621856788889	1.78114002822818	3.88194128075442	1.69681516140896	0.0	1.93634141527624	5.24004964690605	5.06287321924916	7.85495537239332	6.0116546414091	2.89325074658217	8.19277263233898	0.0	0.0	1.38924000143967	1.06977634680591	2.01370570146781	5.81213009703753	1.53614596580311	0.0	0.0	1.2460320491325	2.54843433289754	5.53348487902155	2.00163140193016	0.0	0.0	0.0	1.31149516086081	7.58240308563523	1.40287202976742	4.55700629350693	0.0	1.15401781136337	0.0	1.03873276369039	6.87355163684111	5.66130857153285	11.4287256062534	2.01512672349212	2.74748398473405	1.36969235927253	1.52277502011283	4.74243676681886	5.12325687987239	6.17300918736454	5.89380857196364	2.0418547262726	1.10986281267249	2.73291789128083	1.4728383487182	5.88363250190579	2.95989559367622	1.66890029484311	1.93269176249182	4.95978274417335	1.68767505905006	5.08118837149535	5.334852844858	5.53948026366456	3.2420493758275	7.15387829773607	4.03741804320896	3.84425019882563	0.0	4.50742116794109	1.86065826015659	1.28506671400972	0.0	1.14334101642562	0.0	1.37131430524062	0.0	0.0	1.69924575369971	3.54796079588459	3.73371617900554	0.0	0.0	3.41162850902212	0.0	2.47456794644164	2.03054317799375	4.59516113618774	3.67794452146585	11.0735096805663	5.42330846305792	4.67018126167126	3.39698248278606	1.72732909339653	18.23494146381	7.13688028740989	1.70167745320654	3.07579821026187	4.5085923966938	3.79287690964061	2.08551206951106	7.11886917894068	3.76245947649201	1.30508753721998	1.10639430754815	1.11133191103017	0.0	1.23110994767345	1.67241499174562	0.0	3.62370919151213	5.65641451711874	0.0	1.07166026975123	6.80532130458097	15.488024850784	2.65868932008321	1.4587109801547	1.15139785958752	0.0	0.0	0.0	0.0	0.0	0.0	0.0	1.78207510503846	0.0	1.45588683025182	4.53040576592336	5.22248676363441	2.13244639387879	4.01743137621412	4.52967407279458	1.96423448671269	1.47463749713025	1.91774448170946	3.5742697042664	2.14520305289569	3.36734463978529	4.17092379903238	10.8702422678077	2.00720665208616	1.21336839565482	2.78974312697844	1.0186316441617	1.71891241175261	1.6842796007712	2.4111332463076	5.2188479370227	1.32228432307316	4.7362507926808	6.27006028357197	4.12334973299714	1.54852818133414	3.53243860840191	8.5441833163209	4.13386356615582	2.23927718888737	4.76126082581679	6.38878482091075	1.90191304995774	1.91560709685145	2.00327895716179	1.14362578897235	4.32646103314005	6.11422471591613	9.23925000778646	2.78212051673236	2.73532499221998	6.17118914656989	3.10785101521035	4.89542907883728	19.5044066747526	1.29161007059086	1.05632504466622	5.30855377692396	2.02671463273827	2.0375657491309	0.0	0.0	1.85477450110137	4.88389015328969	4.52439854347011	1.41245515973022	0.0	1.81515946516081	1.73879684968311	4.17140105703584	7.79004943347819	1.6327476011331	0.0	1.08134417168351	1.35976438399017	0.0	9.70416246130699	2.75994118144872	0.0	1.54144362081979	2.00728736634659	5.42273429426768	5.10569213754289	7.27336464538098	1.51190406738657	1.5031956144105	1.41884772982752	1.73643329649676	2.54772640289821	1.59434635906217	1.68346131432224	1.01213306644832	1.58972698336195	1.39397970563447	1.06115670953637	2.34665523059531	1.04199356655092	1.24025349154601	1.35419645421249	4.47487454465602	9.7691912222102	1.63220511188354	2.88111275003947	1.96713621906711	3.47805849674159	2.69872722357155	3.7689376303797	0.0	0.0	0.0	0.0	1.04641034602733	0.0	0.0	2.83689501254175	5.21958549262969	1.36050469316828	4.03463404506709	6.49216613366544	1.31755448077142	1.50583349329052	1.16234374713449	0.0	1.25462173147772	1.52092957990858	1.61618130354709	1.08667101498766	1.42870940389911	0.0	1.09208740065361	8.79272657870477	4.94181637363456	3.23579590247245	11.4340066625467	1.37865286000875	1.4022566609971	11.6504073007564	2.74762203944976	2.9117834591306	1.0971294229639	1.01968658613787	6.29974029791044	5.67932834150008	2.27256696564588	8.34836212986136	6.50820371567025	3.06604993146157	6.59551547057379	1.33566056220527	6.62473122489997	1.12358095697286	6.20273553314977	4.03299429428219	1.29619943233229	0.0	0.0	0.0	0.0	7.50670009401584	1.9588433357013	2.70180218757919	8.26272799473103	1.81771037415718	3.9263361754391	12.5102261283893	8.69704115723975	0.0	7.45422775090754	7.84308822414983	1.88287791259557	3.81908713020508	6.90847224398224	3.78507657963363	4.3272571679012	5.15080205018165	6.06765369341144	0.0	1.17266140019926	1.51854816106392	1.25900018430731	0.0	6.06519148538073	1.27618799755826	2.09498092455027	1.0769648736605	0.0	1.23107182140959	4.40812109676417	0.0	7.36845874470275	2.17619135124838	3.28089049378762	1.21531857645093	2.27281511734093	5.25145577071545	6.28810417219975	1.15584925979438	3.11642346760329	2.84006361103658	4.21994060964578	5.0443287082856	1.06194742293151	1.67994470981927	1.59244908916857	1.33214404856661	8.95322821120958	1.1341475817354	6.62177316579957	1.64123270410076	3.19688510378345	4.22684806591985	1.48152330102012	2.03410880444466	4.74979148789795	3.29591914109391	6.70962739476714	2.4600592061206	1.39051983776316	15.3731190141244	3.42420385666008	1.67324369989449	2.25248031754613	1.45043760738441	2.26961917083821	1.09846476988113	4.07024378682409	12.6916196133923	6.95216954563141	2.64507691710687	4.41481953320448	4.6889397467376	9.44531410226532	8.30304777770556	4.61791160030825	3.42306749221929	0.0	1.86636171358633	0.0	3.56897443638008	1.07709931728205	0.0	2.21849349011902	8.3297122323401	1.47556830739066	2.40767280759362	4.82996276170555	2.38972746485786	3.42978463218466	1.67313957112383	3.49588900739325	8.90145384724854	2.62735574723655	2.77472359736579	2.51850216968153	2.56373621996155	1.6799568269638	2.19098256744264	1.99356862700471	9.5476406513564	3.3957640222301	1.01423808742109	9.88846557832333	6.39164895197913	1.34178776001716	1.23515223646591	0.0	1.1870999166112	5.0426783515182	0.0	1.08849507365543	1.20600281016208	1.88057659552718	2.45792445933076	4.44564366699464	2.59944902901228	15.0926766954721	2.05675410887542	1.77788938127715	1.13684432877211	4.74618479701971	1.1734748916935	1.00499227180732	2.94261520329387	11.1016610883256	10.6493890447993	17.2779165497367	16.4950864300725	1.03440602127632	0.0	0.0	0.0	0.0	0.0	3.18970243786816	0.0	0.0	0.0	3.58477261229224	5.27921230196654	0.0	1.07280858780208	2.89737622975888	0.0	4.07873574238095	6.85132754634222	7.89459351274435	4.51873157676481	6.8270429393934	1.33373572462139	7.2907102639208	1.34858957845679	1.76776481815363	1.81895878918615	2.11757773363163	1.93212147598587	4.26559764999154	6.1913258391529	1.3950377706409	9.94189704733623	4.71470366018787	4.2322965232328	3.6904239832623	4.76551463816708	3.94309603607968	1.23773890860865	1.28423493115861	1.18536953897176	1.35558897742458	1.10748001677891	6.85078301590264	8.98864273510969	3.36574795081305	4.89848726740965	3.11393430756719	2.39812604550358	5.75415375059018	1.54755152283167	2.45485300008898	9.22016856246351	1.12465012666636	10.0481751994199	4.16761618977168	6.0039119462033	3.47348395784794	4.91794782619329	7.72116995088581	4.62843303111098	0.0	1.00443558942981	1.29049040918002	3.39165021280914	5.74673231395374	2.05059449084691	2.09422345876397	4.91213270244405	11.7545459885649	1.87112122295008	2.36124628560853	5.15398562387668	13.9976637259309	7.84489667392186	1.68969787193728	0.0	1.26928101961098	0.0	0.0	1.66859433328149	1.35851883981464	1.00595699114643	1.02925217511	11.6210749931881	3.94628095449805	3.1196510913529	14.8241953847768	0.0	1.61474016363058	1.16155453355671	6.23563525916787	8.8897562804407	2.72311278758571	10.1272019808803	2.33063001479411	5.49947073032916	1.80930841322782	1.17080741041884	3.12747035894112	2.36131556411304	2.19265595120318	6.07629876585161	4.19918474177835	4.70754537321354	18.5267380243309	6.01721687429497	1.14856407831579	0.0	0.0	0.0	0.0	5.06743704216088	1.96547672268374	1.25488881859004	3.92804231475844	3.26187196156342	1.59646399129922	4.44549816096442	1.87918158681504	7.38706926279685	3.95496879060798	0.0	6.85843554030476	5.0261028049403	2.7801819994661	3.28666257553653	4.00708444975584	4.987233029106	2.58756051177645	4.44861247839279	2.22457832441362	3.68434188555	5.26390939125545	2.77860499573986	1.41628651466969	8.33251582645207	1.27345863014354	2.87812361735915	1.2332398684493	1.03111646525398	1.25188559068967	1.05904574701339	0.0	0.0	1.06700169042548	2.06365229106846	2.804561673958	1.72685262453465	1.28120551842219	3.46009749858787	3.96014557654787	3.65477876628105	4.07710299768737	1.00820335058154	6.63201894243841	1.57343046755504	0.0	4.34381908225597	15.3378245713689	4.25261530714732	1.69047817631501	6.06774119145548	4.24331545294529	3.05280082727159	1.02104140275857	1.75076678684206	0.0	4.36950772030336	5.20921749357046	2.49970548495149	1.93032516184662	16.7563201947404	0.0	6.97639389546572	1.26729655419238	0.0	2.23623325856628	1.33791586011232	1.53138907694614	4.02419417698798	1.54094708156413	3.19348127430745	8.32419719593311	1.18265170004102	4.08247864930091	1.76687869119076	6.5754935654246	1.2936581015551	4.34191151939549	1.41927442518956	3.31572104984989	0.0	15.2821643657656	1.3504484420541	0.0	7.90770309231726	5.1854344980335	1.45917244849651	1.61319065365134	7.60850858622043	16.7724035314496	4.18440735698695	0.0	0.0	0.0	0.0	0.0	1.22225428123728	1.55542398634893	4.6099332002884	2.030847423081	2.30046237937544	6.16216321629238	2.43464796115755	4.84104827021694	2.95361500682575	26.2700381327333	5.25809445377612	31.7375868960058	5.78970548866871	0.0	9.55138702789639	1.49093361052231	1.77246069518955	3.3412257762211	2.3315442683577	3.58631751998096	1.31908011259936	2.21641619978121	0.0	5.96429250522903	4.15075812949364	0.0	3.0311749347022	2.01956104310233	2.81156989208017	3.16359044161451	0.0	13.878881083486	12.4269721590297	8.77545506006564	2.07756191014141	1.50543003139187	1.62151272792405	2.19788193433127	1.07339344447639	1.44011980417703	2.11659468592864	1.69311390159469	1.73996347466963	7.70396139343591	1.60251240904494	12.9585395861545	1.17616728048237	1.00040246517601	3.48129295243098	2.76201541951275	4.31779909412543	5.30705209305399	5.10284583747917	2.1850785194223	6.13750391107762	12.7652050295536	3.04510355620821	1.17165198079255	0.0	1.06000675128061	1.99235483937471	6.77016918884453	2.39105321506105	5.04174376756471	3.84626369112576	0.0	1.63242747796194	3.37891559186548	1.08814412930819	10.2351010141731	4.44599815518685	9.71122166061803	9.01365403901201	1.66264139743762	1.01116120879765	1.07890468310899	5.77751043361362	3.18535757285613	1.53093283030382	1.30034674304815	1.5370824997702	2.80316996074705	2.45945477520108	6.28445493363379	3.52572292799708	3.49485380069658	1.3573570527882	0.0	4.60387478416048	10.9385958868981	1.70567169953447	4.80126489656598	6.85910756791476	4.75083362374973	1.94951063844218	2.72911364749729	2.10485924758844	2.71206633066933	7.71615926697154	2.47384934747944	5.315190489479	17.4515152881527	2.4921523015178	5.74635599926396	1.8263574943822	1.09135034010281	8.19948045875405	2.63555627613925	5.61471146224545	5.05606542635827	2.17246574439426	7.64883523533593	10.7549791700145	5.6142000999252	2.9240401489213	6.8964170738566	5.91031510695811	2.63742404330599	3.18344858553879	2.81197285078677	3.56587387409667	1.00156785461513	1.55010367765544	3.79449707509589	4.19748231693572	5.7390325879934	1.93736407886238	5.24771620197357	6.32608785270933	2.01526110792017	0.0	2.63650672031872	9.09839944734617	3.49510459574445	1.61137477508319	4.7041399338498	2.16102456253799	15.6378264292143	2.5762003806128	4.35819374259842	2.90523855478048	1.71480586232503	1.02816328766442	2.26339391250386	0.0	1.51224853706377	2.14386049293775	1.82087757487609	1.14010381157476	0.0	6.63012236381942	1.22842346903267	1.80394088496788	0.0	1.18874412762696	2.00527363925882	6.96209860837188	6.66486504128889	4.24662847808522	1.13652457532438	7.36849481410725	2.46198420382922	1.81648436169514	3.25073333500085	6.23469994627565	1.23858491263648	4.24843146417115	2.28965081176489	1.69632820150007	4.33085377729447	2.42509103532363	1.02821889343448	2.29913265831755	7.23897280029153	1.4008820950551	1.2091147065469	12.4957662805026	3.51078686751623	0.0	3.30807125077097	6.10643742241078	5.74010072449814	6.63868083444493	2.72048454957639	0.0	7.81896919040741	6.12391594090828	13.8902007149401	5.72365137620025	0.0	9.74382384348647	1.30913673488117	1.03604877700156	1.70870290400045	4.07763108572299	5.81587491658288	5.8307666740598	7.89200007548967	5.74116911145596	5.85181588166706	3.09493385447986	1.58635813321798	7.28371655548215	0.0	0.0	2.55189141570232	2.83349679046332	5.17330106437291	6.26059603787737	6.02325676677806	4.65689964814429	2.58225109204443	13.4581940315198	3.92971411216743	2.63771003745416	15.561121514156	2.83534395984232	6.59614671881085	3.77915995134713	1.14366484400296	6.02536003982026	8.71110782260049	3.89296146737551	1.5110752823702	8.04728494384405	1.206322285411	2.39469449200517	1.05153413171768	4.01759909619719	0.0	2.09066616518892	4.32607457339416	2.37934016934396	7.00474354730949	2.49925174771946	2.0994644153401	0.0	4.65748791200212	5.59152358395944	3.12743893616176	1.89634508119062	3.93014450319546	2.57615020977951	21.3721487379332	6.79006283130931	7.00997115884398	2.92801415329124	9.18809267808978	17.0955696750046	6.51550691942729	2.97691664492178	1.0596315482762	16.1144355823889	15.7910137508196	4.47232563913882	15.1941402778108	0.0	3.19835845400389	2.11310618856594	5.18253256926288	3.55532753102648	6.60885175385709
T4:,10,min,after,growth,lag	1.03548890168305	1.12117988608913	4.94740771555783	1.24704579508658	6.0567917984552	2.53757578144191	0.0	1.74075086691872	1.86117506724167	0.0	3.03314764915318	3.27110025121511	1.64535615881213	6.74441895312659	8.36269028623535	6.19537429117371	7.58258029456665	5.9376620955268	11.0848626855228	7.95940803382664	6.27493241973159	8.75612414422199	5.61128836226692	3.67808020428298	6.89016907830405	2.03321303755653	8.43943651283734	1.74883742672413	2.66548598645029	4.48891359641835	1.9683732839633	1.01637103962208	0.0	1.11705346040272	4.43068953909813	2.95576468948928	2.91630280900008	2.34713894741835	1.89255919775966	1.82646342499144	0.0	2.6977134019557	0.0	10.6673032206449	2.8418205822209	3.16259696925481	0.0	0.0	4.33063738274305	1.59802144050921	2.50010646791903	1.45401449575925	0.0	1.10038937137747	0.0	0.0	1.3251028944492	7.5478535648536	2.07748350459009	0.0	1.09377804734183	9.43152872951431	15.654703922408	1.78105601438193	1.76074356404559	1.51470401831219	1.91850751262154	4.03203382077406	4.11706501610392	0.0	12.9133883894279	6.82460781101858	6.42356425924012	7.1288868998714	9.27846958820547	9.59274560128702	4.80198802214894	1.01846152691806	1.27333378782237	2.04431966749226	0.0	1.03237400152586	2.83049842547439	0.0	1.70455679396815	5.71762621528266	0.0	2.30357496674653	2.18090059901866	1.28780086092046	1.23018068349129	0.0	0.0	1.554355090837	4.46790952305463	4.50731525370677	2.28756188918921	3.00532292885105	3.91160437302481	2.83962325060707	1.73816211610396	4.15472474451861	3.09301124675059	1.45109508885034	2.18729794509888	1.34533241090749	6.10692976000677	4.32217714130991	4.9406056154886	1.36072891379679	2.58828010963857	3.29907992246664	3.2456016111306	1.02642411708128	3.49715436960467	2.47463814506629	2.60175592280975	1.0006124282149	5.04385317484476	1.95253603435531	0.0	0.0	1.05280609019443	2.76033129593624	0.0	1.37891254300685	1.07032101268343	1.05800766511539	1.18061415693561	1.49034693844966	6.22828151833779	3.73269487206492	3.43342953066314	5.68195300075704	5.00051077115184	4.7710913771499	4.95464704866837	3.7617846013086	6.93026502751287	2.49867563153956	0.0	3.00066400014389	4.72616554988651	3.88801442789728	0.0	2.37891785520433	2.21872825311911	8.64942269048436	3.99338652491848	6.17204831053992	9.26615499735703	1.23981080797586	8.09892700729833	0.0	7.74491425441064	7.59602742648463	9.24414292406488	2.55315864418065	2.19693192949519	2.09969014123711	2.17708468511253	3.13025375371645	1.25934722157056	1.15191905116194	1.39293624465986	3.23004025393591	5.0079762930904	4.22223609195645	3.04096722890761	3.7221513356474	5.64774497267138	8.68837309257933	2.69156527323072	6.41545350494675	6.02904387134608	6.23120218006253	5.93850871947071	1.56776653709596	1.64278032195978	2.20437260288148	2.07653802894263	5.76646345714818	6.13218929198548	1.80015038018066	3.13830185738621	1.22428934032677	1.76522191684493	2.50275089893354	4.07387817340436	11.265220660474	0.0	2.65805538095038	3.44446537772748	3.48552561283738	5.54701171996708	3.07360710170367	7.25380407092695	3.20486137463224	3.54643411694385	3.09671771813712	3.28709289899445	4.46596894097135	5.46082536135171	6.40441473977162	4.58526708751633	4.12384723062376	4.53157757167221	0.0	2.38780791536354	1.5232863176836	1.40546870468446	0.0	1.03545629521358	0.0	0.0	1.11732540171736	1.23756956225219	1.06910416203967	0.0	1.41745757531313	6.98377310170778	7.59514525725047	4.64771808607612	4.5678498968334	6.66509800246671	10.4706692334221	4.90661350823803	12.6714585024653	5.12409628369863	4.6816566047995	1.61067663533449	2.88635855789185	3.47596238081591	3.47860189453775	5.41315640171298	10.0973868998675	6.08402247834527	5.73223008346021	5.26575626539101	1.4823370847063	4.92639315974965	3.30730108035791	4.77148104135444	5.58264636064077	2.8988333853038	1.17598082660309	2.58414814389503	1.37478915187455	7.88993244338908	3.73845813092089	2.04828111980774	2.60815930258002	2.84897019484421	3.31930941603346	1.37971210074296	1.06568867169608	2.51733074397671	1.78710000908592	3.89337472423002	4.04187161682265	6.20714518351256	14.4578165142414	5.85282643021095	6.9090266332432	0.0	0.0	2.94029877408703	0.0	1.61682305394656	6.08667263763934	2.95792445843362	5.50748576040275	7.17951462906632	6.86394305339374	3.75719498777095	2.58194481407492	15.1532835272909	3.53268845056754	4.28976304227787	1.58085310072988	3.65732237354546	2.36652156672794	7.97177011033358	5.1162950708839	5.85971797843909	3.86838035248404	2.87934392791832	3.9243110969252	3.92654168873049	2.55474240908448	1.69941927621425	4.40329031763694	4.33550110703916	2.20753434228412	2.93937641658147	0.0	1.02920103666973	0.0	1.35879306037954	1.15927258588535	4.49884829547789	0.0	1.34319472344067	2.63419252673027	0.0	5.0800507563367	6.26157177068796	5.59071232666211	1.63254396041833	1.67565089762778	3.60536149632571	2.1452176284678	2.93201220961231	3.08665679041774	5.01406905132008	1.41176395035204	0.0	3.11988169740411	5.75274591687062	5.76270108788494	1.05409657374686	2.62398112485765	1.98917789661674	0.0	5.32950567783779	3.06459132800459	1.67488603964867	2.52332839861503	1.59072606187931	2.39524567238224	1.23182234207682	4.5791351116443	5.05843072711569	3.42857246310304	1.52285697169489	0.0	2.85180951305332	8.50135304777043	1.40743090321207	6.84674113429745	4.54508243479707	2.46106937455248	2.57093870126205	3.22712625082954	3.11146658355719	2.44531796180675	2.50629940036504	3.303798040007	2.95931227026873	6.23509189836893	4.03446679414559	4.83749892816238	6.30356805983649	5.06584676973393	5.52587790335696	1.7900126093952	1.31193909350099	4.80405959785199	3.14366887651711	5.9639956863155	1.08598832976332	0.0	0.0	0.0	0.0	0.0	1.79600834386657	1.58019220751084	1.09569996929849	3.77717278546967	6.03320175402929	3.96586009390441	3.98638375056547	5.9383030007693	5.92781445051675	3.56806490031752	6.43880195377665	2.32127179527568	4.05370708598625	7.95831128725039	5.31942546366012	1.13434963897535	1.11698975383404	4.3819070493164	5.26040481694784	3.09207462236187	4.38482247354445	4.36625837107748	3.44524192117055	2.19070186688673	4.51025746958156	2.82498593134496	4.79770244356206	3.92317888540743	1.43313439963389	4.35617221795678	5.08269231025103	4.64312731671148	5.72467930235119	2.03478265904223	5.86956324832068	0.0	0.0	3.21348807680269	4.59989860354421	5.66532724780398	2.86522121914659	5.000973009241	2.01283622501286	6.77413061862244	6.09749205972966	2.45549622044903	0.0	3.45714016784387	5.03280204284271	5.51405781691418	5.68838673203105	1.8652208187509	2.9859028585519	1.91625458152615	0.0	0.0	4.77719095148667	6.54416221803163	6.39123454494843	2.7555844502538	1.85123019461802	1.08353943648445	4.17708159820922	8.8907250263617	2.80892993939357	6.75475378379491	5.46637334282302	7.3592034673415	4.40467661205044	3.03609818134559	1.12226410001809	2.04354430561288	6.29786231907495	21.6242088605929	5.67745983787247	1.96368004736201	3.12630397011812	4.4024532155558	5.28083689236015	3.23322039774387	0.0	1.90781711749007	1.12836303575394	2.9491160089302	5.54171885855886	1.07305645558082	5.13079902859451	3.77663844565387	5.37421867738711	5.15382818334465	6.00699796247053	1.15565875979266	3.42420153359403	5.79077992052547	4.21194515825415	4.63869192564681	5.58364384431688	1.50846224976604	4.35341128238402	6.90739869342888	2.05572253405287	1.63552489644236	1.9866025917818	1.39980911100716	1.33053602353627	5.87283088270461	6.16659056619043	5.24353945739104	6.77934127531948	4.26089822400699	7.60236866294948	2.50141057439478	4.77704266873772	5.11184894587055	5.98964963366069	1.47068293287244	7.80465941505241	5.51695597894338	7.72760436449613	6.7754055888262	5.22370213817879	3.64881509191636	5.16651645471865	4.28955980851258	1.28741568350256	3.0855803164942	2.02257897769943	8.28676549145541	4.05256911324856	10.2355905852583	7.55615895937683	2.51621329974444	4.29562323960744	1.04166970545349	1.60419098886168	1.95873735858256	5.62329623141836	6.67186327279202	6.62663033347828	6.29450130494034	4.48720830066259	3.71693699750436	5.40589726916016	5.22071460646789	3.60555269994267	5.15919769798969	2.35707460558028	4.8632625534893	2.77807732360555	1.07094733151162	3.01420131382644	6.79095744981903	1.34612069085057	1.1761634449783	1.11304374803816	1.79418377573277	5.71966250978974	5.42883328166933	2.77001777999118	4.42455777855012	1.29304167448104	0.0	2.18584462558916	1.38686907727574	1.18950783637419	1.08890894790101	7.5960950128103	3.54586727250967	4.68167154730568	3.72069093165151	2.21849427397234	6.09583742826711	2.18398967195832	4.22555503424118	4.45024301721923	2.61868989819203	4.76661342796124	2.57016704937472	6.30892449508899	1.40371061687014	1.00701278521557	1.68455101582894	5.06571903299767	2.81800592618557	3.98710631507353	2.87176089961566	3.16104373596147	4.97332504631576	3.00126245894628	2.22945402822445	4.30224254929815	3.41832445930607	1.08059993008162	1.0973096120326	2.34721566915041	1.22978836857147	0.0	4.43530857301371	6.09020633504658	4.67866478993717	5.3838457077678	2.76277836206639	7.21310850706052	5.98079533161646	0.0	0.0	1.42138796542626	5.57249041476234	1.72939546887924	2.72716709073795	1.53934853095084	4.92260252635875	4.78318630686915	4.08018391984255	0.0	1.58567509024672	2.70293040173866	3.36660060185648	2.74499259700665	3.49001014083912	1.00947713377649	2.83888746060412	2.15945213066246	2.57593113253939	1.22908129404818	2.83636168738747	7.01654073761364	3.26141124136934	5.73101814191215	5.50498859061259	5.61636347756472	6.36309568019673	5.36472672227513	5.82362688702206	12.5800264870247	1.81618629063125	3.3632930413373	4.78115191254902	4.06288887687489	1.46476542019871	2.35139771228041	4.28571479518112	4.98077791574512	4.69932341917902	4.63124035871025	4.03669161417739	4.85806261981459	5.1508659271417	2.28066094320103	4.26303797295606	2.29379903939735	7.89094530013197	2.7434352443414	1.09442366567767	1.54176687059732	0.0	5.31490177423125	4.60146139663524	2.41783472254861	1.08904023478742	2.0679289708348	4.73760054559457	3.51804017412969	5.76444552681322	1.75222348661232	5.94997044545392	2.491760634457	4.56911869060155	0.0	3.79534139945191	1.35989310606334	1.32211382774004	0.0	1.26370697562373	4.50487035933199	2.21476588402074	3.8760135202496	0.0	1.06707370640934	0.0	0.0	2.80742909346449	1.39754147864636	5.83578115079273	2.81774426214839	3.11920107286991	2.93477569738534	5.11579828236907	2.18967466028639	3.13556332964153	4.51723233075854	5.19812826284776	1.44889538469912	0.0	0.0	1.32284015694537	1.6707327515833	2.45664539022556	1.91741254634512	0.0	2.0095457563768	0.0	2.06410010142481	6.75356427527039	1.44613272783327	7.89453640074687	3.4476147511412	2.17017841514547	1.24153156108544	1.00417564081975	1.55079702461903	1.15345078516232	4.03899947715053	1.71852052644988	3.6288433273848	1.09773144263248	1.3370149276744	1.87908075449281	5.68639612752098	3.29401618525048	1.84633190493764	5.02515116824969	1.3206971277852	1.22025793633011	6.30220147768043	3.97500233171092	5.63706918366464	2.14182665754201	2.58590087261696	1.31861096507129	1.26623061701344	6.13958235171542	0.0	1.23251307760782	2.27909129380763	0.0	1.01722296241718	0.0	0.0	0.0	7.13425754923993	5.47932036184382	0.0	0.0	0.0	0.0	0.0	1.68806392391277	1.03771898448111	8.1286050369018	4.18094060191166	5.85519917391527	5.27270421941484	3.08841496418413	4.49508592865116	2.69532700550646	3.37272515654461	6.32254262000724	7.68204090782347	6.44567987930995	6.24827289865735	5.54977087042038	7.18942015952595	5.02441198292703	5.84223170224111	0.0	1.65622459510214	1.35641353639234	1.19319868688557	0.0	2.05660024824886	4.50138728215779	1.92835991244084	5.47454236584249	1.48429401644207	3.0633116173226	3.94666471956912	8.22294825706125	1.89128207010861	7.16834066686957	0.0	2.55649655156976	2.26915985091592	2.74617843809943	0.0	1.0063448424699	1.31902546281175	2.81897062530167	4.09358012184818	5.64478948721877	0.0	5.23170057284874	1.45791695027795	4.75049701723845	1.01668347395982	1.13705121805218	1.63231407101385	1.12282995481165	2.00976654499763	2.47323157867136	2.43253266283764	2.52127791566745	5.78877572531534	6.08150868369384	0.0	1.80575047707563	1.0192071502753	1.0807175303957	0.0	2.17684937002136	0.0	6.61104167150911	5.31661694367759	4.68538283133619	2.15066844138708	4.25859435241128	2.52115413109146	2.35144085761778	1.89786584801185	1.68799830003614	5.1304020527035	8.71104809285814	2.99669416528902	1.51110039091533	8.4166953367151	4.81470502028128	1.97120406030114	3.36110995782073	4.81746886240997	2.48359607835452	1.74127406588776	1.60777165414339	4.6526396792824	2.32886106205527	6.73666292116285	0.0	0.0	0.0	1.16308134946323	1.072388704193	3.4240379258553	6.80926045522178	5.45691779112121	7.34976025969292	7.18343805349724	5.29893092280346	6.47163502870431	4.07516521984748	7.83343636199696	6.90992353630218	8.37877555547518	8.31722762222965	4.31038191469568	2.68116474893017	3.30782499111128	5.61065965861671	4.34264562205528	10.4886982534621	6.11818319807843	1.89094396231947	4.89504711993062	9.4424305263042	7.71071319510844	4.37218006488092	5.68384325284891	7.9623047528294	5.51201406904325	4.7204679142086	3.5577160769173	5.39401070946401	3.50490181541163	2.76086095004986	6.50961326936615	4.01628482646021	4.17773647445611	5.41618161318699	3.28181179668311	3.8819045491919	4.37712360435849	2.11632867254443	1.17766574220743	7.12008613615128	4.42518381669887	5.28216173734914	2.63391531116321	2.48638784767588	7.43822912343087	5.77661832298115	5.50965100567146	4.05684514080749	1.05984829475104	3.29601505577281	3.55479396839076	3.21761470252267	8.67010388370342	3.25535824751899	7.30859893313614	2.33043304323714	2.25249601986469	7.03488869419556	3.39331157621111	3.78191670069696	5.60231099674161	6.82534851768702	1.25495022084385	2.02065581155598	5.28326655355554	0.0	0.0	0.0	1.35778156006125	1.60921179694474	5.27107995052802	1.47355477449401	4.8080533240425	15.9083287748775	3.54624256789421	1.66713317612063	2.07794149594248	5.05273299775882	0.0	0.0	1.02079504955208	1.09310513496354	0.0	0.0	1.11128693641336	0.0	0.0	1.19076585215959	2.62192903285547	0.0	1.2024466759143	1.96348784001742	9.95665639123423	6.28703581065349	4.92049955726984	6.08644375839223	6.92876748792807	1.77298925465297	4.38893848730641	6.030602425309	5.63551825718765	3.20049551980179	4.58950210654403	3.85578406346587	3.17299264791929	5.69487629101344	5.68959718713274	1.35645575496009	3.08959492284443	1.31755420303977	1.54567108574365	0.0	2.97038454583479	3.05421887056663	5.21746235060868	1.84097871582802	2.65234321535418	8.10129557966955	8.90190038953306	2.98607568072575	4.44272732099617	1.08433398611393	1.21540469830683	5.72666122377638	5.22570089437021	1.4018296824463	4.40339459316676	3.36956636554065	6.13629302833855	1.58802629923332	1.58530535952057	3.63474638002068	1.32229639877598	3.56917754118404	4.89558571096126	1.41270038851213	2.92446605032359	3.30248609153975	6.7157948776019	7.1423994828642	0.0	1.16114977602875	1.32736865715996	1.03352941087062	4.08251673281259	6.51582915013219	7.60392424899073	4.07280262940485	3.35641759333186	7.91202913606598	9.1764085829688	6.17207308821017	1.00376721315108	2.88608030938719	4.73087231028079	4.2928601676473	4.31257429443012	10.2396605293593	6.14538227212568	5.64694004410468	1.69423613602879	4.59406831574564	3.19315681489853	1.01356477599382	1.07382953972773	1.03891730204052	1.51296420107586	0.0	7.49734414768531	4.5470929694323	3.97841651193209	1.12085494583545	2.31718983805852	11.0067651601602	3.91859665629519	1.14379556089628	2.68870261778044	2.03419813114535	3.32281095538794	2.86970851022703	6.87330284227447	4.3766984969977	6.34640266626462	3.61254194195788	5.20783659376741	2.99499412273558	5.06139473903278	4.43002551516381	5.78248605469663	5.69997268269282	5.41542055606914	8.65227643994568	3.27935314883189	4.54870915128079	5.57924781025253	6.29069827585642	4.61784634114432	1.50808164195461	4.88670708456782	0.0	2.71214810933726	5.3145536300807	7.70023121505824	3.86326132172847	9.03027190315094	2.03845425714059	9.23686330711349	2.27699455322186	3.75481682236362	6.2640938546832	8.11394833243961	2.96104737950135	1.79034234459917	1.78197042394108	6.32576393378535	3.81894019079028	5.39195777068332	3.25817799534877	5.61535481503194	4.59738003890772	2.37078232496029	4.56811882457477	3.83828798974302	3.12909686326217	5.59771504465372	2.65732288153351	7.43862499480326	4.28236710427048	7.349481465506	6.26594176201939	5.90482268258618	2.41294039026056	1.93292104686944	1.45410256906969	3.01875971565004	9.42414706233736	7.95404468412282	8.07784711854617	7.73838667501744	5.15643093101454	4.30001173187524	1.11511079364457	0.0	1.74485465355972	0.0	0.0	10.0228124579754	4.98993187765499	3.19171065139982	5.69743749635545	1.45540616102804	9.62772716877363	8.36416854867155	9.81899978655276	7.94397533972697	1.93607451101873	4.69503829198046	4.63310082874978	1.5034095443116	6.62202466549724	3.90495334257274	4.15524889568771	1.85173386004874	1.02317039330786	3.15006394738891	3.80906034154239	0.0	6.20211416986369	2.92162410591287	6.67797058015049	6.15933800895018	2.23122907903984	2.87714843551712	3.70618507617113	3.63932386640595	7.07427703704207	2.92745646240241	2.94643888090712	7.41898444838521	10.1006814897494	5.88715098852347	1.37042564746517	9.06048555846817	5.6522088231921	4.8700616758373	4.86277460087242	5.67542063634254	2.87535261230045	6.18341603859865	3.75594672845508	4.18901464592023	4.22132502234723	1.00922036869707	1.66969014392503	1.24829116011968	1.15382716446483	0.0	0.0	1.12093541019938	0.0	0.0	0.0	0.0	4.1789831602778	1.03694977403194	0.0	4.25028530855531	4.08427739050662	3.96086003723004	5.96630095292895	5.89122121479256	4.46084926514489	5.20598738084699	1.57580406600403	0.0	1.02994119865341	3.36950083050255	4.82513653364642	5.3808573389467	6.21776368685858	2.32357986012996	1.06590115624274	1.72118012664384	1.90242979100401	1.12798142595583	6.71427208189382	2.05018554110041	23.3411177724998	3.04148177855548	1.07975170674859	4.69508498282478	20.7740992420321	14.3197172900972	5.11674975352684	5.34492944066302	5.39921540214814	4.7571538434191	6.90522820148032	6.70141186458681	5.6302761970967	8.0245165046253	6.56114848633201	2.1954850701341	4.13767262734654	2.60457381084955	5.22916166869229	4.8568755475469	5.9034437743813	7.37746582078631	2.84583110317414	11.4730364807951	5.7349380298564	8.00289081454415	6.19793301606119	8.95681707037311	18.8707665256665	5.40662696055994	5.26216523346733	2.24221937579518	2.65480720634192	2.72141399938468	3.89374292159138	2.73939166353736	5.06705924953479	3.68144670877047	2.73317102295451	6.32784155176048	7.05098027458887	5.60107711924846	2.9710804064438	4.74530427728444	6.34358268571447	2.46112773980287	5.52576244906148	4.63906763993631	5.15487195621589	5.34288997681022	6.45912106186312	3.26007039122252	2.78381856041095	9.30750521854564	1.00700280812618	2.59019908414623	2.41626997901297	1.80155510665337	2.30793721112396	3.39690626358774	1.00637987766034	0.0	3.96463658707409	6.27705872440354	5.40866341879976	2.1073042187144	3.87617372871852	3.34260152389186	6.30569383299205	9.06542654290589	2.11382523447276	12.4628632857984	4.98185351322864	2.99045415954783	3.20420442201952	7.82994851780673	7.94952197133663	0.0	3.04066098502728	6.48200425470369	4.08132643322565	2.51277340301502	2.02368776591242	5.39893915038352	4.1022161011933	6.61921691477158	4.31095377245768	2.84726799695794	1.43528637107255	8.7691671082584	5.8244138317659	1.05994100143576	4.13973320336761	6.11630878102252	20.7407822863885	0.0	0.0	1.03300397345012	1.28263039818185	1.73817148043403	1.28780721907505	4.67703070785722	4.55785795862212	2.91770352573217	5.4097475212328	4.54227398879333	7.86250017714261	2.91641331272121	1.76134494229725	0.0	0.0	0.0	1.0450393822877	1.15038903477889	0.0	3.74589442780115	2.06916525101243	2.5375724599087	1.57613754090792	0.0	0.0	0.0	0.0	0.0	2.23114411195075	2.41782605521673	1.15211262014241	0.0	2.18477500214872	0.0	1.11421748715081	1.28263735292355	4.33432367670922	1.17016115478575	1.47067591733453	2.07676832661946	1.16823378042676	1.71348304056668	1.03434664187072	5.8977153869239	3.07048100268643	2.73439843964738	5.31009927023256	5.38423546571042	6.77351173131784	24.8686380014077	3.20538488872722	1.19320618181747	2.31403809290269	1.49073569087233	1.04449040578155	1.6568676376045	1.50352744980105	5.79001082165702	5.49895313533691	6.3905407691467	7.76368997541776	7.85897339430385	8.79770476829212	0.0	0.0	4.0739921028914	5.57010790462705	7.70010984946746	3.43552129348597	3.20320738856099	6.50379941572578	4.46981041385145	5.10635954062486	2.23949150928078	4.80023129681214	5.46504140481269	2.31950565178798	5.34469221066965	8.31723230903433	14.0175523339989	6.21538502191108	3.61707265359524	7.90468831598888	3.69047986389107	4.05515375274196	6.2228241175063	6.89601967963865	4.87741953586505	5.45306047834183	5.3301506186903	4.75001701965166	4.7619565690413	4.36703002745551	2.82792239373632	6.17189371790895	2.91463928645742	3.03169340772481	4.81005768502244	3.3004907488905	4.75540562623574	5.22641435418624	5.11469463700602	5.48189079904765	4.33124368834294	4.55037859459891	5.25793574240779	4.08725634076529	4.28988600197745	4.57467757912872	2.24187839022579	4.63597362138569	4.64464236406503	3.87255339283574	4.50970537279519	4.49136023175795	4.59258460255138	3.23046223946628	12.1588933307317	8.86579189908242	8.57603001785988	9.9840234523568	8.8218907688629	8.42065833296424	13.0562322269225	9.35111709863281	10.5811325315578	6.91497977280319	8.8041533803639	4.43035316412257	4.63898024758809	2.66026266027161	1.33510699667578	1.54466876450192	4.05537075340447	4.83957641559982	5.02891473718863	1.87610291909131	2.27750007586115	4.65369361281106	1.34797203171285	2.24887831020091	3.86517857905471	5.20032694529222	4.63016758062615	3.22571486596737	2.08641156964204	3.08661097886694	1.19361335285171	1.58797703415402	5.36685382107819	5.31514910596683	5.27479239243233	1.36686457941948	3.90155004449477	5.63540139012504	3.97293586616284	6.97110092673375	7.2559197140784	5.05841351331443	4.13939258714233	5.83907952822596	4.63200600878651	5.47400218437262	6.89557807952238	4.52978425266305	4.30357296820616	5.0956238481577	1.94985148983555	0.0	5.59150474385877	4.08746585482553	6.26172264469908	4.85929064731133	0.0	1.00596367259063	3.15171790979088	3.07249130275257	2.2312634530426	4.50666669023388	1.11313971165775	0.0	0.0	1.50267486505687	1.36079224924006	1.83353102620507	0.0	4.88221819038253	4.05279582920742	6.34926783864553	2.79787399326318	1.83696944653923	1.637292309238	3.74378720411052	1.68219629219544	1.51828865032362	3.23772949027163	7.86627863751315	1.43690860211025	6.23703401524423	1.77276602406517	1.54702625957675	7.16902299849496	1.44128655129828	2.65599364086572	3.144710023968	5.47921879926759	10.9851979437341	4.79365547020085	2.45142459767434	1.39945494353745	5.48190897116784	5.77613504968839	6.19157875307234	1.45746872155763	4.02954939317958	8.60354022558614	1.14218965549306	2.73116521906437	2.64769719022764	7.72869037892784	2.3196036162515	7.07865488965145	11.4938230081216	5.2379785794386	6.65825709003739	1.30161470190026	6.66558914920627	1.38381419323644	6.74499176734369	8.48356954752282	6.45038560046675	6.84096543049468	4.14014037157041	7.11492497204222	5.77426096122646	4.3401757490534	2.01056462969878	0.0	0.0	1.28623246837961	0.0	5.39292906571482	1.64821087860626	1.70611517357782	7.11993986347403	0.0	7.67379768949524	2.32945024584654	5.4427686413299	6.05142041482183	6.88552716917023	4.56319782616223	5.02560931095493	4.76108192325494	5.50983844405503	1.31197347791949	2.02039628527406	4.43931577431039	3.01989242741069	3.09041778357375	2.93379025988888	2.20872021473674	3.28057737374948	2.64497454611673	2.13175046207631	2.16785975454497	1.21569806848341	6.32711335979792	5.43220737310889	6.68561411595399	3.822215725147	3.67056524252052	3.57846788709689	4.06015740032764	0.0	5.50817171001984	6.92482694220404	3.03369334888146	4.79049953814058	8.08508336981176	3.88267170699903	3.37119706055374	10.2398418878538	4.39869081607016	6.21377654657646	5.90126511886167	2.05459780615543	3.51429623288223	3.54092452374388	4.93618768757552	3.49305612726885	2.73245341279896	4.83660223255187	6.12212228737591	5.82316490403559	0.0	1.45393464204636	0.0	1.17905398347487	5.25034839915287	3.324453902572	1.76658851968248	1.41728080278413	5.58380595517239	4.43180154937565	3.63146067276863	6.12259806168894	3.78423405421294	3.69119730701983	9.833187319187	1.53640304624174	6.88508919032354	8.18077694795478	6.61842322435789	7.23972551682728	7.27430386476589	4.80973730106067	7.28736316416096	0.0	5.45250265471946	2.51442689916472	2.84730564188823	3.65419261339558	5.97005472370402	1.3081220612474	5.29290661955294	1.11933411690567	1.26619029038302	3.73153433509736	1.44224833751526	1.07603061315168	4.72820961680933	1.29687345970718	1.00746612862028	4.07857114003321	2.5790786848029	5.02676071216785	1.34920002571098	6.3136422240627	6.54867069812086	3.89484895646963	4.74716850885464	6.20788110315964	6.76347854469077	4.22152516395159	2.2293417756977	6.56039277747678	4.95123791017372	3.8942761561942	3.62381428052527	2.40238014600663	0.0	1.63955912609665	5.19893993297486	3.57391540971142	2.83721305469065	1.11602022406109	6.61222434789413	1.51406545593178	5.77467089437295	1.63750177663981	1.27110429503165	1.72067304112043	1.11258846679664	1.28127813236154	1.04620219959401	5.26427632073828	1.58129248631283	1.41881382916588	1.18623726546896	1.78064483026674	3.75604310479112	1.66367327453769	0.0	0.0	0.0	0.0	0.0	0.0	1.97959646577872	2.578398453249	3.54599762196419	1.93023459266818	4.12306354236396	4.358973414669	1.69272960540888	3.58094511595413	6.00040465783136	3.17260244100631	4.52650371835077	3.39813049651565	1.62646090320695	4.77460483566424	7.34251837082348	4.11047875242794	2.6662865227033	6.36611318080601	5.42168028987673	15.2717187365183	6.04246698754553	4.30561739400222	3.96035385104485	5.29013034340356	10.1873823320274	4.28993941394045	7.75126285667047	3.80617507956935	6.67225793937705	7.8806341230113	6.40915214588032	7.53888611871102	8.05693746294387	10.20275648447	8.60472333424961	3.05585892147334	1.32320721454702	5.21462560070275	0.0	3.34989266463615	3.70234149093887	1.823593201305	0.0	1.36933482519031	0.0	1.13708622764121	1.04946194573345	1.04961071405784	3.12501653871216	1.02566376261242	4.20545042264045	2.12513007658537	0.0	0.0	5.98622895415802	5.14448355409476	5.70162597792458	3.7430523326626	5.45331829115856	7.25449619079528	5.60348095853258	5.43219637316867	5.04459336974662	5.17194763674814	5.63844580362215	4.46707999949966	3.87682992431242	3.23885269581459	3.22590298897127	2.54602064637725	4.05638729512865	5.67603181778009	1.6377132007299	0.0	5.00198618530128	0.0	1.8426012686443	2.67077927273939	4.0757241577914	1.26833491919329	4.81539399653812	5.44754761267735	3.520558131026	1.69748896278252	5.17940642471832	4.48598624061887	4.67051758852771	7.65733333748534	6.82256593436277	8.27643126618247	6.56136989565749	1.65499687072641	1.18144630929137	6.10258829920267	13.0618267424406	5.02219735412186	4.41867038080676	4.50471256191801	4.53928866933432	4.21128872263778	2.22835074916654	3.882829848634	6.17944049867264	6.53529404499011	7.67179742915651	3.24336244994198	3.43547464716302	2.44281422942167	4.96469645755849	1.66849725107214	4.47111629442057	3.14627049026748	2.3858435672484	7.72916691313285	1.37857105002401	4.10867034484467	3.00571287653371	3.89240713245581	5.94360303147521	4.83597538370137	1.47483815480534	4.8283335967519	2.3863876234857	4.97918151549156	3.55930211060168	3.98569640550734	1.17305425304733	5.10702677594982	2.57035823519168	7.07196473950336	7.64764520483689	4.97627990201634	12.3327282416416	2.32037115579466	5.63667774286276	2.45739620728121	2.37541928133674	16.0626563141705	1.36941780440605	4.34132446676569	3.10788846463476	4.20495749471404	5.17971870421733	6.22279226624986	5.4654330711943	5.19860972159714	5.09251791123781	6.29835623270157	1.58096490475741	4.98032278765308	6.56591305790948	1.97836683983556	3.51891949308342	3.53196576527535	1.46169521746773	3.45912176145442	4.99789700660315	1.73943098920226	5.55926973190153	1.21087318423256	2.52143528473803	3.34290224344883	1.74761644147801	5.67851160044346	5.67423246938588	7.67050981085684	3.61849293274294	2.67592431950313	5.83690673240616	2.44034988879925	3.65211607869982	3.41056886309957	4.27373959789639	2.40945115837943	4.46385542918429	5.18406665572092	1.50716586331775	0.0	1.58698891479492	1.00565368676448	4.03575481355803	3.36980572846955	1.14118285477627	0.0	0.0	1.0193500513245	1.39693612074652	1.45163243926849	1.21318756675482	1.04334795781308	2.43584345661024	1.50855070671264	1.23514259855034	1.05468568020251	3.37984210411661	0.0	6.02009078768054	4.015798689588	2.48629392220751	0.0	3.23402431910432	1.10673544521942	1.42611930898838	1.56447951243594	1.2263638418467	2.65550456453331	6.41865793620928	1.81275374855765	5.81501376302672	2.3649272191209	0.0	5.91208870435341	2.39884580888525	1.22615082583515	1.09747371598589	7.58573683558093	5.99354701425524	4.97155669273052	5.21390422971211	3.96434001479938	4.77053817263466	1.31565446970603	0.0	0.0	0.0	2.42240906143597	5.07273551693816	1.85552755527739	1.75362329298397	2.18132548722591	0.0	3.44266923991688	1.90072290243001	1.25954439969959	7.35338894743458	8.05352770910826	7.38210585330155	3.06419615478794	6.01307309659675	7.96103461037444	1.60792709331802	1.47334106916611	4.55724255831934	1.51878413874246	1.17081572319513	4.11028983637381	2.58088675940703	4.26587994457971	1.43085846642639	1.8026137405907	1.45040248493801	1.11689310885993	2.09445367370173	1.32905278800975	9.2309897918638	3.81505052357406	1.53581663536634	3.83306413566905	1.37865759021762	1.28940866177757	1.37383413632838	1.21481416923508	3.58142347111828	3.35467191443146	6.30994275633124	2.97639257008601	2.99212941893482	3.43939105287959	3.45927481862268	0.0	2.34178576588242	2.75626207231499	3.14985656533356	4.33604893474563	7.41695642433122	5.9132174385401	6.01014980142745	8.28842082391762	6.61746977982622	5.93369839811238	6.19381563971397	7.32305926163076	6.64303865909479	3.75569170897303	3.16660702991848	1.77512795709973	3.71800290916965	1.53052417644618	0.0	5.77990404527427	5.99402283612751	3.24881921811153	2.97940636090207	5.04577864291134	4.02950955325029	7.7010272305113	5.90845479878459	6.60127383945819	1.03276231724105	0.0	0.0	4.13237143758051	9.22667266380273	2.09403696365156	5.16347931468659	0.0	0.0	2.62834097003063	4.05526699828246	2.13925806271787	1.18330784095707	4.35202798149323	4.6864290369067	7.80337500295533	7.21270455476399	5.92579148890678	7.40256196193353	3.45447060240055	5.71328238467249	1.44950854549135	1.86520282175765	3.82060778697693	2.40796248265347	4.47033919326009	4.22112602762858	4.77765618095772	3.30976478585585	1.22265692205599	6.75647781100492	2.21403095354532	1.00398374682765	1.05533776419663	0.0	1.01644726995174	0.0	1.21144710942998	0.0	2.34011243523118	3.052233258729	3.12532107761832	4.31522143372047	1.27876067523478	1.72691854908816	0.0	2.84831921758542	4.73175762041689	2.55798178883678	0.0	9.22485080122134	4.92312808441941	5.66623571301851	5.84127157100456	5.08294258512676	2.61589140478024	1.00268013313913	1.52319723106476	1.10409112358979	1.45949041765731	1.04111958716599	2.28643804349587	7.22299480287569	3.34375190273149	2.86405168018883	4.99827730133571	0.0	2.51096331218846	4.5638252051487	3.08835856025858	2.78996730570895	6.74336323190315	1.79358025920575	1.18311707705931	4.15562613106623	1.01765042836972	1.05130407481148	0.0	4.45073612028404	2.33003957056335	4.52792588508166	4.35408514139977	2.91119168131642	2.30779079505361	5.80393722200889	3.84026529197138	8.35405756245235	4.41137193714756	7.43207857288555	5.45627392878757	6.66041549780857	6.03337136991611	2.80028179731593	7.21581445707202	1.6314356823766	5.95518539795117	6.16524441684422	5.79006587699004	4.704843753161	6.42661750051777	2.71115293836455	4.02463744532111	8.05599689800524	0.0	2.99083530580638	1.19952268972729	0.0	0.0	1.52500797549754	2.18032979624956	6.14203413557314	3.21128908666938	5.12061038941885	2.68702279775975	2.51504868339506	3.47735585290819	5.27119652984848	2.79880902380763	3.64986172677724	2.64051419039173	1.08238995744199	3.34618348554951	7.17639462821736	7.76688602690635	4.04924416900465	4.69564538456731	0.0	0.0	0.0	0.0	1.27665763509196	0.0	1.04949520628064	0.0	0.0	1.01113813596077	1.10092251768691	1.10677556593913	3.01239158831811	4.79060435771701	1.02454319833397	3.38751084826617	6.63329182562795	0.0	3.4187140697491	4.74496757078542	2.17395051852519	3.06334904965909	4.50416325546768	0.0	1.86993089245796	0.0	0.0	1.02409229131751	2.59595106222303	3.79443493012901	1.47533165986284	6.56798764258058	4.28626919461653	2.84790661734872	10.5461482977066	4.65435077412859	6.72814417251158	4.64480976864726	2.82003328288516	5.24818087974701	2.52554541012739	3.54705344351485	2.88082954897923	4.59188929088392	5.67814694355032	6.26935209709394	3.61741862914889	3.49931786022927	4.19171806990177	4.10585196486328	6.22287231936272	6.07006916280459	5.17189168142815	1.95617441444661	2.49439930463287	5.59623215649707	1.80356982464068	2.63084242866498	6.24414284882013	4.88504215483939	8.09540695336341	2.04789558194002	2.01907571976377	1.48222253021726	1.02049245044602	1.94547723294887	0.0	7.34965239276307	3.72918047112393	2.58009976540663	4.94975788124309	4.6818210907117	4.50923424302443	5.54744398069969	8.13411667949123	3.87963965399613	5.2834365688837	3.38863660532621	2.65106414971436	2.18660820016819	4.91251206778179	1.50241826165851	0.0	4.74214994974288	8.78904675703089	6.19253384775979	1.06982877456337	1.59743717603924	8.58794242482375	5.65195653840806	4.62638357635785	4.57292814127392	4.41822706373663	1.81209259185753	1.96833719095983	3.22089907777405	6.64328959097568	7.43902641083657	3.52844583628716	1.06723613932371	4.55161447276221	1.67363066405337	3.70621023147262	6.13547687928349	1.60965079072333	5.10335800519043	3.0354080928877	2.03451099555968	1.3732980655303	1.00830234771656	0.0	1.00187070825305	0.0	0.0	10.3808271845238	3.43038812430066	2.12542510779948	2.53610649370726	6.94022819544083	3.94944710260984	4.3231168937975	3.7663938676176	3.2532426813566	0.0	2.3902492541664	2.73766610522776	5.57588484233315	6.22879735585334	2.73748817485011	3.12680767574101	3.14910604922966	1.90079977489942	1.57941804478916	1.05611735959721	4.70580623645317	4.52575364933212	2.68025115691904	2.76438352582099	1.23072176117932	6.64950235947452	8.6278069948613	8.70247230112117	5.0710025476388	8.33233306975846	5.33911588099656	6.42811209078813	5.72820021795143	7.58156434131719	5.69117713588225	3.9267813882983	6.10213521941812	3.50865111207442	6.50344477342275	4.54631542197307	8.66997376806175	10.335136458406	5.47182461440971	4.22676874871867	3.15867083805965	3.95329053387318	2.89943408159327	4.47762579747311	1.9404891095283	1.93282133638564	1.00733061259178	1.28239581757415	5.64927765837866	3.60485110720048	2.06627773815657	6.97274879749539	5.1825311259051	7.59546593793976	1.66861460796151	4.00429547810645	6.77960151454021	5.13805773450834	8.20292246307743	4.54920845047193	4.07912126707667	2.86192338658962	1.2951759398147	2.37837063129781	4.94627107602965	11.0500107040273	2.87823633020488	2.08170448494243	5.24567455211731	1.76686350916037	0.0	4.54974424813797	2.03680461886401	1.42905009126701	10.3272231774108	1.06920420464855	6.09810630284483	3.82946522271951	4.43686045451014	0.0	4.49055080149279	5.86596875944041	1.58179128288501	4.6246538569489	5.01563245665143	2.21286699355485	5.04906663315139	5.81414181605537	4.91022422170544	6.25913019723003	6.57692590962603	3.78001331314764	3.30770554658055	1.0136366718022	1.12745850056211	2.30096595872021	1.14391618549227	1.26652538745705	1.83343688959016	2.46853401376624	5.95793758549299	4.907325797354	4.32721338267927	5.14144559253753	5.27706874788784	2.37640380159491	10.6072126674046	1.99971151798506	2.24059017860061	1.76568095246128	1.20641467382552	8.58258590992688	3.49007583429918	2.60646412518728	1.98113219791518	5.28614738476913	4.25426346850424	2.37209939229111	4.56272961999681	5.15215667716744	3.35641256016269	2.5894802263159	6.64406403905949	6.16884564237344	0.0	0.0	5.52735141688159	4.63661546213016	4.47844515446698	1.81885667296017	5.70665630109052	2.66669987873344	5.29759860519696	4.0101678389475	4.92464914092827	6.59356401515411	5.25168097695184	6.07058797296432	6.41890223136424	5.80537808595863	4.91223980500848	2.29262954219522	5.3674353439597	3.89156242970977	4.47856347423138	2.95470742058687	3.59100675792261	0.0	0.0	0.0	0.0	1.4504994517144	1.29700869862633	3.41846306354014	6.74517056222874	1.86467095687235	4.41818537189963	5.47606793341895	1.17836231020803	1.41900851276033	3.62846918181521	3.83233501513844	1.70616615225207	1.92967539186415	2.37477401741174	1.78553001721392	4.32875013279847	6.08342337554333	6.68791006125588	9.32977918336013	5.46264841745377	6.15732274213494	4.91544066635311	3.53626714692982	0.0	2.15402530330737	8.54277338876463	5.27084516140551	5.23677120622295	1.41655128854837	7.24417432052527	1.32388858388994	6.37568424034801	7.72597605277551	4.9401570625025	3.25758391942422	2.9371405672109	7.76087492370792	1.41792974949985	1.31626791975373	6.0060718042734	4.4026524848341	3.06419652928989	2.98827406425148	2.83901841152869	9.55135884606117	6.22145063427018	2.10775695135237	2.51121477505075	5.27540808259945	8.60423367693435	2.0860579066547	3.11883182766239	6.9883651912516	4.08191006862286	4.51655204251514	8.85719125936689	4.54743568278819	4.86321843619517	5.7951171715244	6.00871979155908	4.49047452150793	3.31878770797992	3.43811959095479	4.12502769771273	4.30128121714069	4.63969367814165	8.20493421123803	4.83090478233772	3.92189583362877	6.33326939953022	6.1338189180491	3.76922117638685	5.19781823309142	8.28190131577972	5.75351250031083	3.46411267094703	1.25420664632807	3.40528214352412	5.61731587844033	22.0147587555954	11.0090921234049	20.6068263026543	12.2960844723386	6.58549624897829	5.73376314881179	8.48707304674794	8.64208072702382	7.56834811063463	6.23457823204745	8.98406251974093	7.24735950607857	9.37046623827739	6.09579416194307	10.1181265624374	5.28030518173558	8.52696790617769	5.33483206139267	8.15522670254027	36.2744937055146	11.0527553325332	6.83166588692222	6.19024099563317	6.997576017268	6.39871515123003	6.8026759619948	5.91982044426092	7.00098664770805	6.45448900799854	4.73427121854062	8.86125338534493	6.74101851375442	28.146654603338	6.70315269710008	8.96989393614012	7.71491169661509	8.3870272460942	5.89381377474286	5.8941614187949	5.49101540261317	3.88419842373667	5.02387743230818	0.0	6.14009786747942	36.6309478647425	8.33839446034486	19.5946670663338	6.97582707807038	7.42466439904069	8.15621526801171	11.790896306411	5.74157561871664	9.36315333469696	9.49704501522565	9.39753208349616	10.0449482431976	17.1295889339316	5.35219632238881	6.14431829352391	6.38592765182458	7.73034260791074	7.0078974909018	6.89697119463962	6.93440806668672	5.29576760209231	5.17765139203064	7.47466939710902	13.4167124520084	12.6479698648942	12.9829279684541	13.474668667688	11.6084170907973	11.2878952573708	14.1466981894028	33.9788279963184	14.5665412591116	25.3016959072157	27.0883665890832	27.3403448082124	47.1801489269046	20.6204748464385	1.91795384585958	4.47237155788113	50.273466809676	56.8420290960877	20.3470322619195	25.7386098554325	13.1880647957932	51.7895504040738	33.267346230165	5.82684050126939	10.2705876485913	6.61660206815532	3.07191586809373	3.21997441552805	4.90928193608084	5.15990378720533	4.52008122018784	4.59586759455719	3.94851940109733	5.22691712550833	8.87892005059168	2.33018890791491	6.40986821028864	4.11568585833062	2.28248694237231	2.27739911275448	0.0	1.05118268117922	4.61483522408938	7.05942033716893	4.95060874923453	4.59920391483281	5.74735388646135	2.04829040930854	4.79117864476224	8.95622201426031	2.58208986389535	2.84345964935833	2.20741149631021	1.31538737356857	1.08602537491221	1.00441280239019	3.06158730208546	0.0	0.0	0.0	1.04600163654482	2.25362955559356	0.0	1.0288176971496	1.22872053171279	3.39889460590097	2.86472311259654	5.54554133120364	3.26231646932641	5.32399752724114	1.40843696488301	2.04826626707297	4.80025037161361	2.75096906218012	1.2397911154896	4.54707009271101	3.67069646064859	3.831642434188	2.98362944270314	1.24001482359708	1.89099227945624	2.08887394686843	1.12174524799189	1.50658524883809	2.16495969261197	2.3126858847987	7.03737164716048	1.26866772305743	5.76942256305196	3.75848685568363	2.13952286771859	1.46581739726806	5.01875992515408	1.84473141431789	1.23414831955173	1.17392846320388	1.35054367193008	4.58370270188444	1.47628921150214	2.34282953988876	7.86743150054134	4.14844197131417	6.63382924695458	8.03088223494906	2.4460913665648	5.44958991103681	6.44363190757577	5.34688733386883	6.73820245560422	7.78015098129564	5.73346349007972	5.79421777153719	5.39386104705306	4.07999635150469	6.61903049979673	6.30365697241239	2.32016303713522	6.28849034238525	5.18280242092534	5.77448320519789	62.4795931445143	4.81955981509519	6.35188046136587	3.0836572781294	4.12530229722739	1.61010177440237	6.03619965320209	3.68253363091303	3.79215403055581	2.11048324635363	0.0	0.0	0.0	0.0	0.0	0.0	0.0	7.0520302064632	4.07306649271341	1.57270348584869	1.07486916692223	0.0	1.93167638045106	1.0426661023433	0.0	4.42976983636647	1.03639316889831	2.2626960900867	1.17548497988784	1.05518061511247	2.46416347462705	4.71682695237894	6.00845971907146	1.80417411163654	6.63255829502298	5.77177313940698	1.00747869579407	7.37217175523645	8.17197550441142	5.64224976166407	3.24196710806966	4.57512380666382	5.67478571628611	4.74066707425417	12.7739332961572	3.74126033259029	3.70998910710283	6.67918774935186	7.10562648222562	3.40095289408055	3.35334279165587	4.63774698537432	5.57525778649495	4.907710765719	5.86428667321904	4.98844739912005	2.6998289978462	1.15090047894416	4.53034496546452	1.01558011576934	2.26527178281141	3.8186010697535	1.33083243153378	4.91035188541847	6.89723107882055	6.48172658907891	0.0	4.78769948401605	1.35119803633354	5.39962791805377	4.7898473086377	1.85045225243327	3.73345186076137	5.97605513592566	1.08398582639161	3.21174244973417	1.66574795787645	4.53999036414038	1.76363413811848	3.45875198397001	1.42102503205005	5.9247176573607	3.06547037612209	4.94125277215078	2.15058282371378	5.4598283923543	5.26966615361462	34.164327234316	6.66076169547089	2.27907658596053	0.0	1.0424276033477	0.0	0.0	0.0	0.0	0.0	5.45798364173331	2.37032416427483	6.38060916578573	7.28969167133586	6.422641293493	6.78891514892031	1.74624026538144	2.52970818174162	4.05149964390782	1.38547924720294	2.33706576072786	4.16331082813811	2.97474251185281	5.60317915558631	5.96958522842328	4.9666149390883	1.30869445930576	3.12197331364629	4.72613497289825	0.0	4.71350142791806	5.02725988325193	1.90702982845332	1.48307989439127	8.33617545190673	3.83961609964413	3.33796493577354	2.41520323400327	4.90599292705457	5.39243312104473	2.13231040905987	5.20728640655899	8.11549495024075	6.6337807844464	5.41887632708443	5.07179282199879	1.60583895313899	1.01210094373211	0.0	0.0	3.39719085192097	2.22708442116674	4.74145414189419	3.78471747915081	4.6252945435521	4.81103519325916	3.96628020856542	0.0	1.5748666739378	1.44431477895603	1.3242641614071	3.0120945365839	2.57029890346859	0.0	1.5525644314239	2.78107824858347	1.99327197348494	4.04373612669455	9.25685983132204	3.25130138402452	0.0	1.636803024305	1.58334138573889	1.34234652705753	2.18973504295968	1.67646421522865	6.91305896563515	7.07524164865707	5.89514332900318	4.73650983508462	4.79070033976504	4.92196008987143	5.43220485574354	4.34176059947273	1.80461480367204	3.36037253406402	1.72122743654401	4.55176554603124	2.20239852015048	2.08809916963166	3.34677227332323	2.51337104619192	7.12320463221457	8.29087437140105	5.03769256414922	1.13592455916275	6.6405667999011	8.10785759503166	6.73559265371599	6.81247816455476	2.12416143240856	3.61928039198077	7.87479599078957	2.75353837597227	4.82417182573247	5.34320048031572	6.42158066269486	2.4094171745558	5.74083717207938	1.88863706878216	0.0	3.20514617101435	9.01828556033978	6.52489195520939	5.85265183350218	5.17125263627232	4.54728127796876	5.30651612669453	4.68540771241735	6.68188069891413	3.00871591953226	0.0	0.0	1.5292034976004	2.46470687252683	1.66701193963969	1.0602134074788	2.39713743808595	0.0	7.29994780247359	4.8002724005793	3.32671576228864	6.30664625191729	1.49731185057604	1.91595599642354	1.11477427211673	1.01931721216464	1.46997309178759	1.46443171757377	3.44549673722129	4.29270716484441	2.13645710722918	2.07006096471192	3.87600005976917	11.9335383370565	4.91923392931087	4.44027710170014	7.81068836450417	4.27342108262914	3.60192418734249	7.38151014183272	4.87452765290677	5.00236022026131	5.24734583154484	6.78574071492722	1.35291891481823	4.14860225451098	6.34246398948689	4.61982152551677	3.15953357155395	4.46416353989746	3.72338231059007	5.78414108063478	7.35110612499305	5.14967119835623	3.95567116162927	5.37491594493717	4.4781491838989	1.7243934451959	2.32954657685656	6.33283181398421	1.42285612801502	4.30001437366321	6.73204753100161	4.90243896338428	1.22355117216515	0.0	1.4750687328168	0.0	9.66496534737509	9.16046156867954	2.36938245115893	2.40782074690211	3.23894537543751	5.26874806584335	5.29542672473943	3.74770656652505	2.3044551167906	3.58908980104536	3.38661837916842	2.87834781441927	1.43485358481475	2.06026965351891	7.66772120840829	10.1874706627323	9.53730969256187	8.58922516921114	0.0	7.50219165633826	5.20950166882073	8.78563461627777	6.92666352719417	5.22651630221685	2.45407628178647	7.76697600696485	4.37483315984085	5.78911727591215	5.3117365615218	2.32294537878752	3.05030620991043	3.44344893331157	4.06526803804438	3.24729485798503	2.0264308124843	2.24316279243476	2.89400199907735	1.01616688839072	3.0059790735754	7.93202386137071	1.68088043663244	1.38995239795215	0.0	2.11311619256881	0.0	0.0	5.83176137419771	1.37610510217371	1.32508869970337	1.30546487926357	1.49560144632453	1.164500846472	0.0	3.46932700642286	1.03325154746803	6.16359379684619	4.58240756829599	1.82989130275703	2.50507642262905	5.71150225078089	10.545175357865	3.05631449698285	1.68324052817124	4.41400711142326	5.5406208733556	4.31659745830838	3.55884817852801	8.81756200983095	5.59735438374902	4.88742985721231	4.91952489199616	6.95581162059794	1.68279306906798	2.58794883232883	4.84688010784667	2.61753037336617	7.84050686272063	1.32848925639061	1.13319913428842	1.4103419986146	2.75156872856706	5.31475133580994	2.27884831538766	7.79530238430992	9.37050243745536	9.52266595266409	3.90969258997421	4.89989511212925	9.96811800033834	7.25160557877231	6.11176290902564	4.36781213176623	1.15362868213676	2.0200059272877	3.48417628915764	6.1909361421536	5.69518915117997	7.92308740820459	3.89221348685911	0.0	4.91954026845577	5.06149683686744	6.01734341280948	3.71620642034122	5.1502581173369	5.61660930045063	3.26480356705593	6.02577505078354	3.81268018595108	15.8025751177567	6.05328435227751	5.57136040797487	9.53491195178915	0.0	1.06670199194532	1.28905581022143	0.0	1.31347001405186	0.0	3.11508771448502	1.10372620730666	1.01155028005022	1.03541715126239	1.99721399281916	1.92956404453739	2.2795035842463	1.01329068726508	3.90037326859474	0.0	1.08859165656395	0.0	1.23697838732938	1.93743007416579	2.11181910955493	7.94356766202873	3.99807672059537	4.76276631689515	0.0	1.09196461831806	1.4887870242025	2.10482213541998	1.04843977315884	1.00679707636425	0.0	0.0	4.10701103991364	4.48686861391068	3.31670395426305	4.84577439595053	4.29669496726408	4.39217747266867	2.34541195338405	2.77292224489332	1.0007326356078	1.19519998835392	3.16362159845661	1.94351493055535	1.9392569131548	4.48949175032582	0.0	1.04300734694995	0.0	0.0	2.71951885199313	5.36811064675613	3.74829962986613	4.30172426098952	3.68314479196281	6.28180316497735	4.55276545102591	1.14728767356633	5.44602720978744	0.0	2.78757634062601	2.22154834664194	6.33530160287429	3.65565273224843	3.78603458063013	1.99067411079275	1.75098383257523	1.39726264991297	0.0	2.4361875331694	0.0	1.2193736373668	3.23659248315656	1.54737971078972	5.17336989676947	4.69205342789744	2.45475979900685	1.61930873393475	5.51698665061259	1.79302152129773	5.7966990268885	4.52443480801056	1.1981156092861	2.6816485206731	2.22720866563608	1.12882123321812	3.66003440210029	5.41083910192452	5.33035192094267	1.04690536842884	2.09795543820971	0.0	1.03665755214635	0.0	0.0	0.0	0.0	0.0	0.0	1.07186907300016	1.73803126074238	5.44378702742252	1.55766604741221	1.02785278957335	1.02155721255998	0.0	1.03585009827142	0.0	0.0	1.19635777773352	1.93691395682718	7.80967309990472	0.0	1.33075099282281	1.19061905355534	3.10133223527735	5.91448883308552	4.46317131118957	1.04143511243117	3.07735094721303	1.32740020802166	0.0	1.10077520764278	0.0	4.7276260580799	1.92382303006092	3.77138123169586	29.2615032975503	6.12507888100464	5.34293264624252	1.01382991297579	2.06104887818707	5.24753984887631	5.28392257419349	2.90363655338266	2.27647134545333	4.53837801179441	3.80084882968688	1.23147170883536	3.44852049262003	6.17833290139201	1.66058783119189	3.9922084335994	4.38185638162053	4.74403271617391	1.73514923639854	6.14897038391826	1.83495250306204	1.71338068921763	3.00807441683256	1.97181275623037	2.84955875691076	1.0200735436028	3.34022604606553	12.2551027095488	3.49007175327083	1.32464634059033	0.0	2.07803576586349	1.02092579051175	1.19291692554217	0.0	1.09268674222717	1.26917919534351	5.30859318643471	0.0	2.69821137232982	2.75110999305352	1.03076780131329	1.00738583717234	3.41102133455257	0.0	1.97841639278268	2.61865419561006	3.77688559203299	4.04338833031777	1.13796375520713	1.25479921343086	2.5505113126827	1.5730139646401	1.16473871266736	3.17690132735304	0.0	0.0	1.17524633714662	1.10799268375035	3.81134454354096	0.0	3.40915620091276	2.49953057087882	0.0	1.04536479327898	2.1914041070535	5.29914887506627	5.73736002044052	7.2175105600954	5.71576210779799	1.03216402560168	3.05536879568177	1.30133114623958	7.1217639148129	6.41907059821121	1.0239418973675	0.0	1.27563475893373	1.08615209494752	1.65901821028659	1.72832129467177	1.75712405154179	6.37095975148385	0.0	1.23386048994104	4.05487759839521	5.45170819717774	4.84053525997838	5.63642820696271	0.0	1.10418956906697	1.38843913876175	1.63881865771201	2.38163647156188	3.37608943696678	6.21119103823404	1.27505088050209	3.83231443061118	2.50664677984992	0.0	1.14520623252974	0.0	3.45117902216032	3.73111211613641	1.74671701268459	1.28566019551903	1.12388107913393	3.09312783634973	1.8091229055342	1.09509614473152	1.20102524767892	3.50055313228172	5.72199694387003	3.26894030313603	2.01065159354721	1.60877472783476	1.07161870113299	1.97539912152187	2.9574252084844	1.54865426547513	5.45768567342767	3.31424963461757	3.11073643360129	2.68354432185725	6.07756025363355	1.89362848464795	2.57321814961955	1.58656154956631	5.56946528535629	2.03485332105481	2.29025715899599	3.72832317298028	5.18109913741706	4.29700821195819	3.84872748613518	2.56420462327434	4.30998173582089	4.34489693990359	5.14756772737567	3.71868476186077	3.13669287142201	1.96965620591217	5.9419974562876	1.84868477440195	1.13338172098186	1.56697250994327	5.84793618749697	2.03245631144338	1.63712462007572	2.48857837797803	1.96311407638587	1.97248526292882	5.57614027911522	1.05475976515808	1.20759853214687	2.44446446895668	5.06189573351751	5.28647349895022	1.22383429506726	5.06816553757058	4.56096089428966	0.0	5.27957482865307	0.0	2.14445438595056	2.36661509178481	0.0	3.03837920467267	3.22104647674135	3.20831946172862	3.9889855221405	4.11262250861718	4.97667458899898	2.04526239230927	4.48087749903442	4.47101526130545	3.69979009439214	1.7160735109474	5.74782210701478	2.83700738182415	1.58755235426773	2.00284676630128	2.58874476810755	0.0	1.32220797538594	4.58713054472448	7.14838027043875	1.59061786519345	0.0	2.67465535430576	3.05823291115004	3.88185754359327	6.03608819344312	4.43035754487507	5.38487289732299	4.31550420600173	1.5684013885136	1.68965778616779	0.0	5.85036644904222	4.68076823263297	1.38304609027381	3.62014415507089	5.09812214296621	3.11681645827126	4.19657202448131	1.07003617087085	4.46762716704253	0.0	3.70163723503986	4.92234589035279	6.54885299100291	4.53013192367635	3.00334125358501	4.89339979190153	3.31350489058052	5.02494336767716	5.3683912468162	3.36871129087459	3.41066714062292	1.91173684078161	4.89512241146162	3.16521087820944	5.06546274999199	4.21686997872934	5.46039384373845	3.10609454079432	3.5584567377037	1.84192665768146	1.05546301030335	0.0	0.0	0.0	1.59882571253875	0.0	1.85327540342675	4.4073918762156	0.0	2.04385448598116	6.37405284169619	2.00925572423502	0.0	1.99728659160995	1.92737357980386	1.07949130775968	2.10751156350657	1.23833695004826	4.08985781059969	1.24342227893839	1.65789556396423	2.81836627606664	1.73154185323852	4.24791136322864	1.67384016209777	1.08579036732527	3.08687035173016	4.85363190875484	4.1485427526172	2.56222763988566	2.98253883109717	1.65398460001279	3.16011153650687	5.29307268939127	5.0056556877148	5.13417403542453	2.98755798705693	1.68435130992609	3.23530360853007	3.20620928227505	0.0	7.32746450166297	1.55415875717402	1.02785263848501	0.0	1.69343444366203	0.0	4.30898794401589	3.29364419557218	1.66537769948035	1.82766616966258	2.00002284373483	4.48372113258676	0.0	0.0	0.0	1.0754582118848	1.41431965204868	6.1628925842398	1.15477891503024	3.3615992479186	2.03815641390022	1.05362985445426	0.0	0.0	2.01197745163397	5.54082169374985	3.10867706980217	1.01012901757895	0.0	0.0	0.0	4.01366033503118	4.15480601082322	3.68853352501189	1.54322605846129	1.10562429501855	1.12755318444493	4.70049765171473	5.52989457817374	1.90451709726218	0.0	1.52958495768138	1.02004813211033	0.0	2.86643792636641	1.81898929285787	1.69359377495545	2.59474177780906	3.44609130696243	1.26533457099741	1.2871640289521	6.41486849882458	5.134632665571	2.93073030870905	3.46822551493736	3.42592406305172	3.21419055837309	4.48166142377396	3.03117751838222	2.13301640499138	1.85117461232255	4.85199677599734	1.6894968698059	3.20648897021412	0.0	2.04255902095986	1.46097050874605	2.53037774407966	13.4814511107959	5.20213784844088	1.08199774811168	1.75481529800263	1.76148920384226	1.45049416824148	3.85981342514098	1.18002698583456	3.76375720060979	1.04192494368962	7.02728130738517	1.04664651549085	4.14274248176378	4.37108992034851	2.17148835400157	4.8358285571694	0.0	0.0	1.77652462310749	2.6228393382969	1.68737143610951	2.27684893358701	1.72405846172722	3.02636864340421	4.6959611096222	5.03625025536749	4.38661849185776	5.46887916993722	6.3116721083718	0.0	4.30147833841487	1.93758943447096	1.81117364289403	2.25832878000851	1.37647632947666	1.20753629199214	0.0	0.0	0.0	0.0	2.8797155516333	5.8486196314421	9.19241033776208	4.41822227738365	5.9910797287351	2.74660046660448	2.49711733510411	4.72608386002412	0.0	2.69900141270964	4.3619364013257	1.06473065140976	1.94515728882167	1.59803694488182	1.07945109997822	2.89746844564155	1.03127926141892	5.34359549588864	2.91511905398804	3.34592858140184	4.49578701083503	3.99516899194851	4.27499684043936	0.0	1.64913387009944	1.44291742983895	3.91280613616409	3.65629597520859	4.98594405976562	4.32340700975717	2.7170566322524	2.0383725053737	3.69681347983311	1.80610646027449	1.85683168483001	4.30986694211081	2.29837686419279	4.66026868792804	5.91713816959829	1.93284005904193	0.0	5.31844500211391	4.00727861852219	1.70826756722845	1.45601838211118	4.35256558707284	2.54484813401456	3.87684633963154	1.11442929989943	5.41422947284296	0.0	6.16273574033533	2.8652775026144	5.67035918285043	2.08859543214318	1.4564962371044	1.32991688005019	4.95295005810335	3.40835165750259	1.08801331254366	4.11560260448875	1.06804037823063	1.61857788596365	2.24750825037475	1.59234067661499	0.0	1.16463558435699	5.73350798795719	5.45063470255355	4.18662235533942	3.60946228016813	1.06115046317894	5.52996590293111	0.0	0.0	1.18459174603031	0.0	1.29013727178207	4.67637039455817	1.33312646556931	0.0	0.0	1.32167220016965	1.53728580143013	3.1893980100486	1.87559168050333	0.0	0.0	0.0	1.04748457055228	4.28049050482023	1.13051397352325	4.20167080478137	0.0	1.33568154105135	0.0	0.0	4.23096323087719	5.15547325802674	5.56295459217366	1.49961764402762	1.79632401090137	1.27763055595743	1.02442307687553	3.71497506913829	4.16162987583441	2.25023833245676	3.66418814379692	1.63942616425016	1.16193443052993	2.46053609161292	1.27884019692164	3.54454171801979	2.67740655443262	1.2793900367511	1.45057220748404	3.9262906215763	1.21750375913376	4.20247209709246	4.63832303820219	3.96008960001268	1.88107078349609	4.04969987018415	4.886913913837	1.83073560041951	0.0	3.77205411305581	1.27116524971724	0.0	0.0	1.02024940977417	0.0	1.04203906436984	0.0	0.0	1.84432770619366	3.01377119042083	2.79156364036168	0.0	0.0	4.56341330519618	0.0	1.79733741223757	1.45006992185653	3.3857620690789	2.6230467232208	5.22567783802419	4.35341839525933	1.88453134188454	3.16591895958702	1.76054195050844	6.43093125277204	6.85119844133477	1.48527048119854	2.93605157501493	3.8349346870113	4.27916373877883	1.50688640870745	3.62896295688155	3.18881995145297	1.09068172667473	0.0	0.0	0.0	1.09459803627158	1.08007638869931	0.0	2.27767316407867	3.03753761138919	0.0	0.0	6.73602322554333	7.29150208604116	2.37708594020752	1.04901022485903	1.20698162600591	1.10708916294619	0.0	0.0	0.0	0.0	0.0	1.03258556272557	1.39105064688693	0.0	1.32283055596877	2.67731415374455	4.93715299652908	1.81423099764168	5.80568520168357	4.24262006012476	1.49086921504368	1.06029020272519	1.76040943417252	3.54869275194636	1.7969064458628	2.18205275165725	3.48495114223308	7.75037944876759	1.43830883137072	1.11368300758252	1.98791254464708	1.01828211206533	1.6453229401701	1.10797413999493	1.74256151236744	4.62118211287705	1.37320085466741	3.44016934015732	4.83705216595569	3.01137558293353	1.22253920463308	2.84376093519764	6.16776800547404	2.75136680261295	1.32581762352152	3.42346914981337	5.30644906114575	1.60518408477227	1.21783952006588	1.69374689059062	0.0	3.91283299935765	4.14044816033706	4.00505741976326	1.84620368530269	2.80996177645011	4.27650069102231	1.82005117120704	5.14181277805976	9.82247413221431	1.27473037849093	0.0	3.60400829000726	1.45397215899739	1.04096720895034	0.0	0.0	1.32090921664548	4.1813552571935	3.01537932470011	1.16748848925792	0.0	1.23159707577197	1.6150927384632	3.52895819157831	3.09024353841033	1.1876653807286	0.0	0.0	1.3454221395478	0.0	7.35344307910947	2.12973159543	0.0	1.03558709913567	1.75547696727316	4.36210277059728	2.58979464157265	6.90135769358876	1.22311024281627	1.07770937937135	1.20592067760201	1.32851695445256	1.69603697387007	1.27326398296995	1.63592024209292	0.0	1.11521504347276	1.24913234592844	1.05463123301914	2.20600474275205	0.0	0.0	1.21392276117204	1.71467002315448	3.43967756296729	1.22955255140682	3.31953083324114	1.65515125984532	3.09229915031217	1.78266375090999	3.45231016644898	0.0	0.0	0.0	0.0	0.0	0.0	0.0	2.42702164035681	3.28723486838165	1.20557745598103	2.1869488470573	5.8687095908175	1.53103973910303	1.31965972733009	1.00818001994257	0.0	1.05032206350534	1.70025546486305	1.46950279366424	1.00249993963954	1.43885724804019	0.0	1.0225815048437	8.64757644394904	3.50359859020798	1.96396993924702	5.15142986775944	1.38213131704795	1.1919626005733	5.97853645708488	1.73769571073836	2.46402099318096	0.0	0.0	7.50372257670034	6.195695781365	2.07667019971303	7.09102795827218	5.5700516795813	2.39960553043293	5.65171987600876	1.29647741883179	3.36647343339643	1.16887489427242	6.78450000076479	2.77728866980793	1.00700928574099	0.0	0.0	0.0	0.0	7.80912285883947	1.45493341605021	2.01966876801111	4.61225694810984	1.66441619950903	3.55436885945809	7.23485872247126	8.46718742188891	0.0	7.95565016196918	3.86009113856189	1.36559608572739	2.8266694241935	9.19814548245291	3.83802545386151	2.81103357811495	4.95799498492036	5.61561403251885	0.0	1.25799870906892	1.18757288452226	0.0	1.06395213181526	4.62299725090455	1.23258111934271	2.35560735437074	0.0	0.0	1.56523437240177	4.41539682418477	0.0	3.54817970616644	1.70125891285465	3.53220894803449	1.02923822463789	2.22819040629271	4.55179750627926	6.23923391830322	1.02201400209913	2.63983420801364	1.74919687665399	3.64526894806056	5.07689722277795	0.0	1.33925268051668	1.33097769488389	1.369217238997	4.8999593768573	1.06917629782451	6.14152707107267	1.4549038418885	2.34438939811402	3.34252432713189	1.27944998486666	1.35450287264646	3.27379565931252	2.61056129638846	4.69898426837449	1.81478733097342	1.09375054574436	5.64897972537933	2.5770109888407	1.28717888146125	3.12243846587345	0.0	1.48683110489621	0.0	3.39079993570074	12.9381563473173	6.51075598963692	2.53977804032032	4.13110926916755	3.99555827611508	6.93603920348788	5.76214546854507	2.84521293991027	1.83799417459539	0.0	1.11600690683943	0.0	1.34256732403069	0.0	0.0	1.60018354874358	5.35648622147301	1.08238652164444	1.89250793732177	3.43683128226677	2.70624337610679	2.67655386790012	1.71959860597117	4.15763487613316	5.81990263755741	2.37366256789463	3.14000194976409	1.32851462157507	1.77853740599497	1.91788275805451	1.51955879109159	1.3079771457117	6.85114729448772	2.11844904713749	1.06956133033205	5.88595712891042	5.15348957567935	1.340398311726	1.24105614116965	1.17215001162517	0.0	4.47956117842407	0.0	0.0	1.11237747681702	1.51369237475752	1.80910598301108	3.71117483594654	1.71267032036335	6.4250918943884	1.57307539014348	1.34303140427496	0.0	2.86856660099922	0.0	0.0	2.00344046295536	5.22628798474682	3.60807293151029	8.03144945841504	17.0291855386882	0.0	0.0	0.0	0.0	0.0	0.0	2.70781733087935	0.0	0.0	0.0	2.31518860549904	3.37303756175379	0.0	0.0	2.24184245496533	0.0	3.30265411977731	2.54179072521221	4.42359805781876	4.1668769818056	4.73943014066476	1.06442732348526	3.35206857571475	1.2824007613898	1.49272004894723	1.28391825104003	1.3341323108494	1.60694054477307	1.62449110070822	5.41671933207435	1.19171942733089	6.62487601913896	3.9628962058109	3.61716038925847	5.34126007760651	4.3942174542833	3.0753532054173	0.0	1.05459952747995	0.0	1.48477251875576	0.0	3.51802896631855	5.20316285192252	3.63332230658873	3.95744129428986	2.2797484463843	1.45257549808338	4.95232862366567	1.31559940954591	1.90505528560975	3.60455643290946	1.00750655936831	4.71253094735974	4.12430571342385	4.92603336983257	2.08282737171545	3.99828588061768	4.09008844180507	4.00987774379964	1.06801908417317	0.0	0.0	3.49430124987903	3.2324254173887	1.25682878504038	1.89214444864378	4.50284589831681	5.92652856804214	2.47735159604406	1.60777990829108	4.26780334015565	6.58118225223542	5.08632426325608	2.23936863668666	0.0	1.05422432531013	0.0	0.0	2.64434176360496	1.93786992095953	0.0	1.00067662760345	6.96643177137747	3.47981974551347	2.84809980579072	6.8026247478659	0.0	1.26117106693136	1.5232549322613	4.47127649400396	4.29561902710557	2.1616017810422	9.446740264074	1.43925845021513	4.53096123113811	1.12985000934863	0.0	1.91114193040955	1.52580980459387	2.175121358977	3.39531096190013	3.27168539484366	3.37213166559014	8.09880232955115	3.73911628993738	1.08149961790542	0.0	0.0	0.0	0.0	3.55612792758577	1.5061499955559	1.60954583037619	2.13879061087204	2.47961573521131	1.11404761266985	1.98014725498731	2.92591834615353	6.60899602676839	4.38977536028061	0.0	3.55911689826654	4.50983463446645	1.65351768003289	3.15378069438582	3.82486875118227	3.46581415407301	2.17464274058664	2.93766445991755	2.05094306868066	3.9679958227983	4.51276386596985	1.97255072803117	1.33336205941374	5.23341767528049	1.12882605473548	1.61382092447636	0.0	0.0	1.13899354607804	0.0	0.0	0.0	1.01046029681957	2.87206012191947	1.96552480084623	1.29817318179578	1.61560884219697	2.47566093218897	3.77465963124892	2.89259382041109	3.9889589811089	0.0	2.64524523472066	1.24601985832131	0.0	4.04898687006813	6.29118069742582	3.30715474164246	1.2189675357007	3.28768594813732	3.55622687891418	1.82373374631627	0.0	1.5848928157775	0.0	4.36891181333292	3.74793215305	1.8050150169871	1.59567718870231	5.49329552184002	0.0	2.87648836786484	0.0	0.0	1.79910732236921	1.21027030253307	1.79112968569741	2.72717758618522	1.43905715043917	2.55518791149153	3.87528839550471	1.12907127116015	3.07291474435159	1.42499632244381	6.14980193799286	2.04705143166683	4.51857592499706	0.0	2.88413754282835	0.0	5.87409178858699	1.00382420129911	0.0	2.81289244328229	3.29269489094278	1.18797766601988	1.27275526441621	5.84304235898799	5.62679581843534	3.83987495836076	0.0	0.0	0.0	0.0	0.0	1.33130321992231	1.06231655279282	2.9779258557979	1.5460426787144	2.16945999012662	5.12897453155978	1.60785735536531	4.65264799170589	1.76781381203039	10.5235850730149	2.37009246711837	7.44963030979612	5.87604478694919	0.0	5.730882227658	1.29938204478159	1.31076740829725	4.0720439237498	1.7603649428467	2.76817666101762	1.04546326103559	1.64359608865857	0.0	5.52147380609693	2.87163619301043	0.0	2.40940084030798	2.38378027220695	1.87587504207445	3.37945898329648	0.0	5.91016150233473	5.85315551561487	5.33787634091309	2.12013130278763	1.28073953076967	1.78109452360762	1.463931836074	0.0	1.27822232977798	2.0089318718258	1.30197299232271	1.39825491161538	5.80559106031357	1.56392527840904	5.48588992242596	1.21766070198551	0.0	3.58408868963745	2.45015169179441	3.90863628131278	3.99103520850739	5.23653829620795	1.4672198767673	4.15599628373516	6.35633309732412	3.22663372661942	0.0	0.0	1.04600964129429	1.42625479859674	4.99281477792889	1.90121999710617	4.76738195240169	2.89950416615359	0.0	1.76222105572502	3.12626857314814	1.17572227302234	6.23810596154688	4.6280051128777	4.97257896925541	4.24374699425671	1.24588917972041	1.00175922252874	0.0	5.12409815855465	2.57509736739615	1.4306448155164	1.13186134704517	1.83826858598528	2.22439603961888	2.52554596449658	3.87665494508999	2.60756317960962	1.74444838505176	1.18276902858222	0.0	3.99373821332085	5.37786993356418	1.52250639185151	2.80396687892648	4.5696663450655	4.15636524653894	1.57979988646451	1.94890968545993	1.62061124162818	1.4966946710423	3.15551109163026	2.29634714082689	3.74829244345295	6.52495722225812	2.43404872088433	3.92797631695302	1.55410004306431	0.0	7.4559657196838	1.8761321902958	5.2696635318056	4.24940191687702	1.74081581848572	4.97475982245483	6.00242169393003	4.65082014956006	3.23202523651607	4.03069947662666	4.36822861302364	1.75732381571161	1.66681911651828	2.13390052199095	1.88117534027528	1.09027561702939	1.11499961969162	3.16660980378901	1.9739227900468	4.67813390243724	1.61664510863174	5.24037987893922	4.44151448750846	1.53441302601886	0.0	2.23381349816021	4.83077258384042	2.9483677388929	1.15621628154435	3.79956645796223	1.43858104884546	5.11832654997414	2.46019625124404	5.55723758093828	2.16063904593912	1.2978538680542	1.04059245471966	2.42040522723201	0.0	1.1743972444655	1.55512681901841	1.70299526039565	0.0	0.0	4.46078090514011	1.01854974644536	1.69998342005165	0.0	1.05020472725609	1.33743522565507	3.09253012900518	6.04874458167652	3.59829299619598	1.08022022400014	2.97467707411507	1.79423579484522	1.08754797923423	4.03117660986647	4.3558116188107	1.57172482889424	4.79808290270518	2.12508597611736	1.3978317966418	4.87560200766177	2.24808970780568	0.0	2.21950065150813	4.32245267457256	1.20277426161395	0.0	7.21972143249237	2.29863641500823	0.0	2.55423817339983	5.2630856288382	4.44449722409542	5.36474214056101	3.30249206312301	0.0	5.30326944705295	5.82140199923497	6.4816697644943	4.44905990762861	0.0	5.01680110197088	0.0	0.0	1.20625375878966	2.56818819590369	4.73947675286117	6.19840716528688	6.87343077630722	6.22426495800399	2.33560235247687	1.86930395506762	1.25864862038029	6.55065819111288	0.0	0.0	2.35870960379278	2.5453287158773	4.79947289152118	4.23602152396381	5.43354418922204	2.89895697065189	3.06225151586992	6.70982125784897	3.83859913310215	2.57508428255758	7.22298386845343	2.4508796427848	4.83081919899827	3.53948079171047	1.2431772744207	3.51492497910861	4.93451577456855	3.50523176680868	0.0	4.07021185947744	1.29847663837184	1.84454984921729	1.23439873662515	3.4025994062447	0.0	2.25901389801921	4.87582205464245	2.11183700839268	6.04575998237866	3.54260517697238	2.01642909056048	0.0	3.73416788741609	3.87317682629303	2.98076902429983	1.18720892737383	3.32946210405909	1.41476778477254	8.22531749474797	5.09604631908756	5.38107671260086	2.07154411937642	5.19348007733769	6.76826231548371	5.26919881232384	1.70674715197098	0.0	14.9594191846566	12.2634150983783	3.35373845598846	4.67841368122911	0.0	2.59116606401631	3.12820413752351	4.57604507851839	2.88615407690967	5.25273093034234
T5:,20,min,after,growth,lag	0.0	1.06149807087215	4.45026842436654	1.51485341353801	4.22914553068792	3.4076664771485	0.0	2.62363981643651	2.09451503076316	0.0	4.09389294156803	2.41184564715746	1.18031809933073	7.36020192359088	13.523361481576	3.60633452296294	13.1434009263829	6.43004623847651	35.8067722625573	5.03742117345094	5.11054529120583	14.4908909385654	7.23119594028786	5.97215020848763	6.12034709683077	2.06118752097903	10.8083614449485	1.63944137988095	1.67622323480809	3.5726167116353	1.48864365144804	0.0	0.0	0.0	3.26341270475234	1.91056208708241	24.0184811519656	4.9968442437666	2.9556075312332	1.77120564748564	1.16289231502199	1.00464176980298	2.07054019265735	17.0515960086954	4.77243704222151	1.92611086672667	1.14948538882676	0.0	1.32413589918185	2.25605735670754	5.70580481927092	1.48321527395505	1.11936579235234	1.29457231511495	0.0	0.0	1.14509777807752	7.09897004710727	1.75354720204733	1.71394033932801	1.65666286562003	12.200760908906	25.8775562394919	2.82109070881625	3.47021870663056	4.26903321944057	1.01733602822103	2.91657007236388	4.16830467992396	0.0	3.84869108320567	3.34499433404505	3.02169209161356	2.70165197213854	3.47336594299877	4.02032903592092	5.6808856856245	4.01345394083063	2.06917569606458	1.86027001206715	0.0	2.24169456484647	1.93397428768147	0.0	2.85250071637638	6.70219963026259	1.00630503922961	0.0	2.5205454454136	2.95555021720272	3.49167239810373	1.07992954475985	1.41395439623713	3.69058335505607	1.49470420862059	3.99364224560382	1.1941159153982	2.16250224520429	4.34560381708343	3.07306911380774	0.0	6.522736394962	4.73430563355488	0.0	1.94400469143007	1.10633068475113	6.15843014566473	6.45249905029874	2.52465443991754	0.0	2.32892045703972	3.79717732536383	1.70464231493271	0.0	13.2376461116155	3.29128658306536	3.36710164603151	1.72364699645283	4.95671303730608	0.0	0.0	2.5791348609611	3.57730090450056	9.32281918958885	1.07095759710569	1.27506647265489	3.4599448560877	3.68210555276138	3.46952053904993	2.09393014706562	7.65233571778672	2.34860629238395	4.58834301387608	10.1329725071638	3.51139318729368	1.60514069166697	5.60620038304712	0.0	2.54980867897874	1.71922834691841	0.0	1.14945625060229	2.57187971439025	1.5179875562415	0.0	1.76355446909686	3.77916269210387	4.63861620223184	2.02270966100784	6.33861913923338	15.930427542219	1.10383608847343	4.23616130865844	0.0	4.33346274523254	3.14226408691904	3.30454112996287	1.38337066337946	1.03446368305403	1.92999763183737	1.3261894546803	4.65769657587767	1.41385967405723	1.38070838427917	0.0	1.21492419553971	5.63519667399512	2.50918780448986	2.26361867307964	4.23135429328043	5.6209225646396	5.0245762971496	3.24185799283325	6.37283511047481	6.68897425450928	4.02416711681769	5.9401392921136	1.03778713389416	0.0	2.41870139971558	1.5904590332807	11.8783472839632	3.15206850675073	1.05613051495769	4.42452461007279	1.02266394212044	1.91726305869797	2.82168282477643	3.08530085103187	12.3484664597174	0.0	3.4493866575677	2.40917503140014	1.43807129079494	5.26050632460818	3.02555210835791	6.21107558416808	3.43529206677182	4.26147337489219	3.81301850409062	3.71161491710805	5.7932831149739	5.74548873438512	5.51628353243123	2.93443347686145	2.80905316439792	2.34771576973701	0.0	7.00112639261526	2.73501262992014	5.77984813493356	3.31149196370992	1.56332967674144	0.0	0.0	0.0	2.25916561543755	1.01980807144101	0.0	2.6754228517843	9.29612590332644	8.07337320560806	5.07555029975543	3.0578657173731	6.36483806338562	7.68616926127508	5.28621911607358	7.38057238145638	6.14572154337731	3.10718166148543	1.18439510996681	1.46212184199903	2.73885162683259	3.3508293564761	4.75811487622235	18.4476124402953	5.63502925596332	5.80037470446267	1.96239936041037	0.0	6.28062646500813	4.20201116345085	4.47041411059814	5.6537016906864	2.76731763441897	1.00679018877974	1.620082173245	1.0246219728592	8.66547198105858	5.13633212865283	1.13262349382038	3.29010356111279	1.45929219761738	5.06735146091014	1.20839705388348	2.58168206046303	2.49906579597705	1.25277970285877	3.38754289232657	4.52567566198052	10.8410849344276	8.35137057072871	12.6678668724292	7.46370041291278	1.00703274853679	0.0	5.88001384558374	1.07516231764948	1.41808912144868	6.63674470244286	1.49852126345291	5.13328417422505	7.69427410922122	5.47331726859867	1.83592510603037	1.03536064096371	6.55235885098307	1.61347880437088	3.5353573212805	4.29778527330429	3.45403709237098	1.12769856969393	15.7937323720805	9.2596586843616	2.27994196201919	2.0940697621665	5.59416594635566	4.74801277527851	5.91510754253885	1.24698187051257	1.50401791392702	6.82124843256391	4.90134181314396	1.05272645966825	2.8549833468118	0.0	0.0	0.0	1.06169621037965	1.11930099652767	4.26998554987218	0.0	1.99046966706469	3.93151530494957	0.0	4.70009838778631	1.66626959305367	4.73050428025723	1.34312568236315	1.62900002625009	4.41835914088194	1.00498694818313	1.37271760710258	0.0	3.55890705800613	1.15043621548944	0.0	1.14569096005756	7.11320484869478	7.14457283193128	0.0	2.30566056062878	2.54127532798543	0.0	5.09046454473279	2.95600682844533	1.82942552238603	4.30270748117121	1.41486175210665	1.84612767306238	0.0	3.5570380614663	3.32328954573416	6.20213774177233	3.15433497482663	0.0	1.34379966167292	9.49171241223019	1.58913777518541	6.938802471281	2.35794627014543	4.11727907329729	3.18759167748389	3.1831150352134	4.40282940743839	1.72765447424181	1.25268936350961	3.97701700306579	2.02813676620917	7.91362817207876	2.59735360036081	5.81147434440749	5.56596538612614	3.47345647960247	5.44668490366831	1.18012038213274	2.52963967448973	4.63742242463379	4.66629629407105	9.30022082301737	0.0	0.0	0.0	0.0	0.0	0.0	1.22060070397678	0.0	1.33483934827654	1.15626197131142	6.88057340859699	6.91361069428973	4.43288405513355	8.60710813353435	6.88067417563679	3.61021611459783	8.13654753829105	4.09606258755326	3.72492352734611	6.82804048781915	9.88850596690152	1.02939519580727	1.22995294600265	4.33136478156174	4.89787241386129	1.3686084155064	5.40092590517094	3.47739517102313	2.9414593491305	2.41545087392839	4.0149333973216	2.27083766391064	2.01464654186676	0.0	1.51564586126345	9.33175624969879	4.44294267622435	4.21714348014593	7.19499214078704	2.53014034090456	3.60117900207405	0.0	0.0	2.82333787193269	5.401690936609	4.53260844508808	2.93526290092301	5.32010688412582	1.84783494461006	7.95110855566092	7.53496122681339	2.34151086633451	0.0	5.54428225864548	10.4433928745457	7.61822248465444	6.38364412239078	2.26801418808152	2.40607368403256	1.81399610153901	0.0	0.0	1.60698388909984	1.86437504083121	0.0	1.10373340436416	8.2685055611323	4.33681195521712	5.23295504536233	8.50879407826331	1.4152606618522	17.1821353873583	14.426862844453	8.25761212620899	3.08900828146046	2.2015451412288	0.0	1.38208563221555	7.58409565545236	32.7557228115787	20.7190504482286	2.19719970903543	5.32000834896548	5.36915793858114	5.56563163086006	3.6922585884681	0.0	1.10080722817882	0.0	2.25632617693716	7.27326682200892	1.001868446604	5.3973906036226	3.60478223509856	3.36490575877896	3.69737946388562	4.86259196621856	3.61944286578739	3.27213735098261	4.7608770600479	7.80416279789539	6.90971546575603	5.22557314050783	2.24339852534302	3.92668625380507	3.23986871992167	4.31735672271852	0.0	4.36840681431	0.0	2.3329978295413	6.2767804497324	5.77136864787737	5.98550222588975	6.07525262073309	9.10385231848488	10.2953058384379	2.50645106444916	1.29513004229249	1.41224395490595	4.6914611243899	1.00272188636062	5.80591789503048	3.65211778265599	2.10247075507256	3.92677582812117	3.21169200776334	1.46782271243932	1.37809743058914	7.1445369656107	1.06084439658274	1.54764572732565	1.11073224356245	7.66512058210033	3.42021652466592	16.0169721890873	6.28494234009788	1.38437471695064	5.98132576644249	0.0	3.79459881980315	5.75068150867352	6.7587179509889	8.51699796783313	6.36052408312518	13.2604624662038	4.54137539243848	4.71893510302736	4.26327767520361	2.76490451653471	2.15533282225349	6.40991419081089	2.76680502896205	4.71842111333294	1.23575337794207	1.04680683562731	4.68790032147318	7.55781111238217	3.43059414442754	1.20070925859451	1.31374713416224	2.97771913024082	8.29526365584754	3.25936513326454	3.22138520822198	4.5810016665675	7.47324102045133	1.16313807886332	4.22575930075023	1.3238513170148	1.21427065635335	3.99515885380833	6.81464504354073	2.61158305482893	3.76886855443982	5.96277218627907	1.55646811360634	11.1931088700134	1.61920875902172	4.42936058656861	5.10197798681879	3.61039374813161	12.0787175754241	1.9187215569443	5.12770055130392	1.06305231071754	1.01726398169037	1.79443523679874	4.34276814985451	0.0	2.10037128149594	5.3597093304487	3.28067320505923	2.55620993805637	5.03000601943997	2.00677414268471	3.45019000407056	2.48468842515265	1.03197222345578	1.92625557188373	3.75754723674666	1.70961980640173	0.0	4.97225946076599	6.21017930818682	5.06930015996215	4.50171144304024	1.53879390166794	8.0227367096151	10.9567849477594	0.0	0.0	1.22535029795103	6.88486443705045	1.46227798144996	1.28110685091673	1.14734101653069	2.24033335514014	8.32161166005526	1.93189784732474	1.06890907239054	1.27046358228038	5.81670856731217	2.89732290591439	4.87473641800403	3.24232469149201	1.14278123332546	5.28343396799617	1.88808849420568	2.50808108878815	1.64624850302713	1.10578438162539	7.73069231334762	1.98663205270254	9.68810206575957	6.03077211329938	2.29382759305826	7.00946298679531	6.54056380730401	8.69602057535594	17.0900782840283	2.6360715749941	2.07064861221971	4.48319457500988	1.14333372079747	1.63478374247393	1.28619846683036	4.95514188071435	6.12589821454063	5.79793166117585	7.32472510057051	3.96585778461395	10.8458620889737	4.19105365955094	3.05519808135156	4.69928087588895	1.40222162003261	5.64559219327209	2.51322327707236	1.63031291590755	2.36726092357116	1.19261889406417	9.72795849011525	4.65290542294582	1.01974212973418	2.12372635996052	1.20934960752077	2.28781081653774	1.38273406096805	2.16711431763602	1.61355648530626	4.34541675504961	3.06004858522987	2.99053919978286	0.0	3.76075352194007	1.25480439691834	1.94889096158993	0.0	0.0	2.90010617440691	3.48084165926143	11.9385726336914	0.0	0.0	0.0	0.0	2.46568401360165	0.0	5.90526407025017	4.50919780207926	1.84856569766884	1.13480675260329	5.26927067874385	2.89577855692265	4.66647358231259	1.54404174748739	5.1397773533968	1.05563376237167	0.0	0.0	1.12168818372977	1.15368363710609	0.0	1.48539132712946	1.05694519214416	1.82411480818673	0.0	1.34720601705952	3.77427086754959	0.0	14.7047528824725	4.10011385075792	1.69644021293267	0.0	1.01236946150686	1.14095043479112	0.0	4.1162858747944	0.0	1.10504088363494	0.0	1.00693333650152	2.485100750137	9.07584165935863	3.32522821749799	2.10287753290048	2.67026848468962	0.0	0.0	1.73892620663361	2.19831145885238	7.91531642639351	2.46952951459229	2.70134376135744	1.00492387785761	1.28793618688683	5.05610324355914	1.09295678975858	0.0	1.21461469694077	0.0	1.21403578603982	0.0	1.142105608909	0.0	6.308607448208	6.61601976096652	1.02341856879762	0.0	3.65893991076453	1.35789291971599	1.05862524059977	3.38653014160388	1.43423643788479	12.2997628906568	0.0	4.47351884013666	4.13885622021828	2.37563456692635	5.04500164507305	3.56772407392671	2.19309110771276	8.35370137739227	8.18409055411312	5.83296060153365	5.39942919899143	5.38755631681111	7.8017991055689	3.72878826543827	5.35303418467435	5.0181965362374	13.4218144098114	5.00896345380415	3.87590064483254	3.89173160453975	5.47440131350075	7.4132166403984	3.27149060933076	7.70738636037097	2.69376289732042	2.66570274642216	1.91156923678774	13.8052456350801	3.90125006199292	7.7551091446788	0.0	2.49886047485015	2.00097175206258	1.6451486885785	0.0	0.0	1.31016613266022	2.52821692422084	5.2451812662759	6.36747353309846	0.0	6.9327680043563	2.36213247854071	8.927625888872	0.0	0.0	1.17059952212594	0.0	1.24266982808671	2.58497485844798	1.1116382860362	1.3248449161061	6.73539320794131	4.93377620963416	1.02778330691913	1.15960212061687	0.0	0.0	0.0	2.14978408595657	0.0	5.34106145877297	4.1206056363227	5.88822644544256	2.08242537162635	9.2417243668316	1.80777066722619	1.11543296821043	1.84496533804383	1.11445035244967	5.48855956710111	8.11813561504406	15.1294172826424	1.47447993056013	20.2135233306932	3.25280361991977	0.0	1.28186133847676	3.56367063850563	1.92606518114558	1.2908476626359	1.12280969338981	3.88257836216809	1.36480638309136	8.62125737952666	0.0	0.0	0.0	1.07541352116434	1.0625464541818	1.89396242086356	9.93102376426768	6.4593553235664	6.32969771338958	6.58318323113078	5.31163459826013	10.7000072672717	5.15398812392751	4.76300772979404	5.34368242150704	19.1174254596244	7.02237347970895	2.3051007129889	1.22980359208657	2.00768075303013	5.75811348942566	9.14235176341267	11.2588399119394	5.93412160408542	1.0792050481399	4.39683271391895	7.05220214495558	9.36804504504088	3.1021499111786	17.182531822687	10.1969005351094	10.4673123350025	1.53730937252568	1.86030002107935	12.0525852580848	2.02280438352619	1.17321779641563	3.74665318582566	2.33621475202217	4.54164487561131	5.18792967058821	2.00566121236156	1.16360509775979	2.45894458999771	1.00440700281071	0.0	16.0048886016261	4.71137703002935	6.04906266939065	1.0008487676839	1.75254261968688	31.1944262017859	5.57871033199901	8.82855950979686	3.81860902982239	1.00768053063162	11.3105330922446	2.16433084260785	1.22932932386929	4.24990265690358	1.49356712440417	4.57529271817069	3.42327015778771	1.03962603118575	16.4832853575083	3.22641859107813	3.26491445985023	7.98057865732937	7.98988790915394	4.73160735694345	5.133591858354	6.38211354062026	0.0	0.0	0.0	1.0836141450151	1.92467885913924	20.4785489335897	0.0	10.0962159424531	26.0696774211913	3.50783526138977	2.24610633309971	1.36909002732667	5.64972908821407	0.0	1.05643718508567	0.0	1.25012320417543	1.50714869754745	1.26034047959977	1.03572272712728	0.0	0.0	1.41608268949881	2.26304732898711	1.13979541778026	0.0	1.85616634753328	9.8640862950292	7.83919411379308	6.14223454629898	9.41735292936038	8.62360521385148	1.69404565835213	4.25397990336823	6.63163335662195	16.5627304393425	3.69403962680892	5.39089626686926	4.08413485776444	2.1516980866256	4.27582573629561	5.14554410219793	2.89868296004011	1.2860005048399	1.59993027167969	5.8191844082996	0.0	7.44410389573035	3.02642589265448	6.53882899142316	4.5184884723468	6.20572923060838	14.8257580755007	6.71153169135164	7.93153586331075	6.59877080975252	1.15640338079004	2.97541625924738	5.82344802071109	4.85576512206681	1.86428945701749	6.32718646256039	4.65463482982637	8.35240585560842	4.08608843984464	7.89850240871638	4.73330905360724	1.73644329412834	4.36183460499393	6.86114012095373	2.66306157890097	5.88048181306291	8.8258236092247	6.11301419817157	19.7201514667818	1.17467646740047	2.77610056905468	1.07734017835318	1.60932679366153	4.40894494557538	8.52074321375982	11.4011581950644	6.0173196103223	6.45141099462152	11.2328598499507	22.5960682319967	7.44918682831725	1.03681645895328	2.50448985597881	11.5764369242953	2.4684273548612	3.08043064489335	13.2471550852266	3.58618790990696	2.68740033461902	1.31802399736612	3.14778554293109	1.4601209907159	0.0	0.0	1.11830895205604	3.73062447113536	0.0	10.2467765504544	3.08960567740605	1.1264595302205	0.0	4.82997562076559	19.7980893134254	8.00844950886188	4.02424420094776	6.87792744439317	4.94682981297299	11.3605028607295	4.53085971110359	5.48111024158109	3.9362580070586	5.50393131545826	5.10488265070885	5.40898163506914	5.63813712742262	10.318733974596	5.34472790664317	6.60918396621602	6.55428314957141	4.58098596326547	19.8262687620647	3.61788439367074	1.60643769255199	5.13272126195946	4.56786235349176	4.77462202670161	1.36434613934495	9.92682570130149	1.04079963774107	1.73620437213906	5.93327655923853	11.1167864066568	2.2100199562306	4.51049871108214	1.40669710843243	4.3744156010582	1.40311440725667	4.84916280305104	7.29523277815378	14.1324441548173	8.10802233552285	6.14735084114174	8.71953813075776	9.00872675177255	1.62454970694612	5.39807412434887	2.20835030321867	6.67883788337283	9.9570768407057	1.08254984273593	5.5355601010357	5.81075422012682	2.21818901617704	5.82917203925924	6.96345749232354	5.25271960491084	3.40548164031862	9.15908734574923	7.49664156502563	6.24806385617733	4.07817900477208	1.91339293737345	1.45879497798435	2.64395546152111	7.98148287393557	6.36774839172403	6.12851489484147	5.7237091991196	6.25798037412251	5.46544443957871	0.0	0.0	1.01885684457784	0.0	0.0	7.30210063070783	5.07151777320338	2.84563375920279	4.36612321982617	0.0	11.3849374142881	15.0784637415327	12.3743081761744	8.52937911215673	1.28868979128597	3.55343912425476	5.83466573500045	1.15804465440121	6.03190573856345	3.04932053629864	4.29581130680661	6.38691881245454	2.15452787533325	4.82354170811793	8.00963638432507	0.0	15.0212128129913	2.73448946354888	5.69094383869939	5.71461944862463	2.54633237590958	1.2074908858883	4.45045113977019	1.04207542127052	17.3643839418104	3.45789018163653	3.58253284784906	6.92163482292138	26.8193187257823	6.21888578383235	1.20836132635922	8.34304973409503	5.27250798374798	4.74519385275236	3.82670677928945	5.85469874925581	1.31448058030196	6.21381998261746	2.08294279644689	2.84421319153154	1.25584601198846	0.0	1.05041305778769	0.0	0.0	0.0	1.07969673481561	1.23889414959337	1.04639532803005	0.0	0.0	0.0	3.48041035447935	1.19973193143947	1.08119456368262	2.24245270093539	5.57518392560211	2.46695834545172	3.70416310961912	1.14263992820621	2.34180079837963	3.35719998352867	1.73968644958577	0.0	0.0	4.32601994817966	6.1754052962834	4.39141313233136	5.26594049590668	2.22173025324541	1.35439729942449	1.47393879469505	1.07869618536508	1.04910549224734	11.879994032732	2.41504789852297	21.1244349910805	1.68658708665787	0.0	3.12537181471877	16.3531533978264	11.9491896115849	6.79014268852407	5.07594854746422	15.7540903074942	4.60525290048533	6.53455067055927	6.61485594938409	6.00371171284479	6.11404287648848	6.97287733740568	1.22320391074723	4.7865478598698	3.2790817271694	3.86249968390699	4.44881316775591	5.43526805911616	8.86944321155268	3.17375679582227	15.2378423858777	2.99122491322942	9.64167536863522	6.94825812100672	26.7484773521665	20.2233708314594	5.33779571176159	4.4413123141941	2.2132795469925	2.48421082787955	3.75467216033979	6.5615955011333	2.02130133915803	7.36067757954954	8.41704567274134	5.12620336780873	18.2887969697765	7.5797969750495	7.87145384328286	4.22607700425445	5.14550772586852	6.46856653399161	3.46000899639563	6.76883108485772	5.60667707525413	4.5898515882332	4.13933012689925	5.55906261430997	5.87399954610787	3.29581026867434	7.0648441959414	0.0	1.60949803625806	2.38842207758966	1.48208242775357	1.47824185503699	2.47780117247443	0.0	0.0	7.26097907239708	5.53564099706124	5.75683004404394	4.18674030823248	2.91400803176243	3.49068617247507	5.76549316402573	5.88985074752125	1.06068854648935	33.3159874773347	4.7190947422477	3.02778221073917	2.69655074879024	5.81787209839661	5.99635257057084	0.0	1.91591407645828	6.96237547995097	1.01653000320031	3.80444596143294	1.65712900027951	6.90273657163699	4.49973254198235	6.99514450368176	6.41838418717593	3.16834816637188	1.25971236837941	25.6418673831563	13.02659388776	0.0	5.21226585074587	6.05556958130999	58.6179877338427	1.76444559519711	1.06222727294068	1.10089317223475	1.4997670245566	2.7505092019023	1.01110958511918	6.54958541029215	4.87973370055918	2.18506002886946	3.85830495999867	2.67447195082081	11.4084508883203	1.93669451011884	4.35458839167118	0.0	0.0	0.0	1.05564176405172	1.16561567754667	0.0	3.98413236393259	1.81883576066786	4.0613505453443	1.22582545598658	0.0	0.0	0.0	0.0	0.0	2.45660512998805	2.61081098477972	1.14039456902575	0.0	2.07069225180678	0.0	1.35234526875011	1.67749731266895	2.62569286484172	1.04063670840469	1.81709533984552	1.65208618241714	1.77125303022541	1.23733735323941	1.12295733340059	11.0643216529925	2.57895947994086	3.88996486948657	4.2396292938295	7.67458070189834	23.8036096912405	45.208487704419	1.34892464812803	1.58863664893289	13.8756826089294	2.05613828143719	2.37773937705479	1.20463049249882	3.44767846951322	14.9106754985155	8.20196830249913	6.06734103951551	5.10354474936073	4.24848972997199	4.86045153108889	0.0	0.0	3.84075960503295	12.1993460009366	6.38575025685524	2.07138622759544	4.1986354761665	3.47146636558391	7.46064487715647	4.3756478879557	1.13008293268372	8.01736806323623	6.28764712757628	2.8166747640518	5.74751669434377	9.20776130407189	14.5489479868495	6.69391234259442	4.65110576150887	13.1361517744743	4.60428268441519	4.63850432795536	8.08172346970605	7.77355931343965	3.58019097020416	4.11701924242395	5.5855490320756	3.49674555282885	4.20986876947928	3.62813507650903	3.27301229482033	9.75848788293148	3.50182735480502	3.23109229049584	4.76548785025834	4.73702110858989	3.78360067716661	4.55482642027388	3.86874011326693	4.80048867841333	3.49997334924046	3.58120796014846	4.11848359489083	4.6720707410258	4.40896170707022	5.24353639657024	1.68034670102443	8.33884935479256	2.10593556867139	2.40784359454106	2.15471331145328	2.17888107074814	2.47015292625748	4.41405597565064	17.3348103396668	13.574925843857	11.1901380229127	10.93654702143	22.4295217227897	9.4682472778988	21.9964553118538	13.9946399861114	8.48326174681608	10.1051641685871	12.7496587363252	2.68286046073079	4.01228785632272	3.04062733072967	1.02358347479112	0.0	2.93429730472211	4.89770684785714	7.56535352912826	1.05352925672965	3.19356263384416	2.60739968917164	0.0	3.38544109749682	3.98641759527881	8.17127430197119	4.02615430788025	2.71992636202357	1.0044690984586	1.40473768455613	1.02863924093864	1.01417625520349	2.71726147565698	2.87784718045793	6.20793057398081	1.052783617799	6.18435524296383	6.19220317516705	4.55917979496706	7.25165594520403	7.73476742145938	4.47445154466583	2.28833986310642	5.26918072677357	2.80997536340208	5.9543012834036	5.00450047234789	2.96420984201178	8.81870612136521	6.22650410428855	1.01817262750684	0.0	6.11631952105701	4.89380481329547	4.60645509795551	6.31613688833568	0.0	1.31879592502772	5.651037257393	1.31311204197948	3.60946964787679	5.68880909644277	1.32075347052333	0.0	0.0	1.2080693454622	1.09918313714248	1.5461097943196	0.0	3.84488658850741	3.14239315984652	5.46260472050799	1.09891148989852	3.02298206889501	1.92895014311527	6.38489217031748	1.49686821399569	1.37813788029739	3.45915419156989	12.373114235882	0.0	3.70338411632505	2.62971407422952	5.17706418491053	7.5556608394728	5.8497440975395	8.81001598421578	6.73912683754145	7.43882272645911	8.55001138492298	8.33501384638653	4.90600052808882	6.06384596404677	8.00585701117576	8.59595933861558	7.66130411785194	1.33429501269224	4.78664565520129	7.33942495653393	0.0	5.21937105871567	7.20258340958121	6.20366459188008	1.09476826815799	7.70297170681873	10.4870255652656	4.54349610239928	6.12467998699435	2.12714146069516	4.72610938550918	0.0	10.0553576156541	11.6401184839184	6.96150620589164	5.98449650396158	1.43616955241566	5.33176848310972	2.05826246142508	2.84304188131616	1.25925424936829	0.0	0.0	5.52252012283088	1.48507599893269	4.65188761544258	7.79897022717186	0.0	6.49641342459465	0.0	8.3086640943622	1.16691628691877	2.96624042761376	7.87191081010041	8.28287795220332	4.01606693483692	5.24441992894647	5.05762349011053	2.87200329751815	4.45845589520751	5.46710550223222	7.23866028855065	2.42467286165767	5.01997175158765	3.99661950217582	1.39470947545369	2.57003140591586	1.33908909783635	1.35425405304648	1.27496286253879	1.10303290093194	9.84402504787518	4.12707625488291	6.47555314950921	2.14915511896516	2.74764381676606	1.98908029271962	5.36107003077291	0.0	6.61264390189962	7.65406030117347	6.22068090723413	5.37127576905351	12.9765608169851	4.92860542748093	3.20926812923621	17.1489452325961	1.69460740279856	5.72485386933695	10.1021181749427	0.0	1.32676553250015	1.9117615481908	4.78109205474203	1.62865478985317	2.77297761945028	5.9444567880301	4.9079579711962	4.44652755840053	4.60660003759689	3.17266640625045	2.99621800088843	1.61498289547556	6.58643979967662	6.36003249714934	3.56471180240665	5.16039595418238	5.75237444596654	4.82109830695141	1.08295751543329	4.92703261074766	1.45133466710595	3.64135092364569	5.88631834712363	1.7654784959288	6.27257036797073	5.92150272005782	6.08204687534781	5.12725348045366	5.42175615666084	5.42986871307518	5.24470180552172	0.0	5.69778218164329	2.70139506938562	3.35216513590985	4.00195699448805	6.91379623693974	2.18874433238389	9.06900233572439	4.94699071008247	2.76307872246331	9.49843609963493	7.77746274890763	7.82867611436937	5.62554570964516	3.60377977994976	2.00854548383221	6.87433291745291	5.20925400016678	6.83762322227536	1.11718871050209	5.29774517842445	15.242852175331	5.14483228974702	16.864203949016	7.1776700485018	6.33759621191395	1.91763599409658	2.49840695533728	3.54774294577526	5.25597997965949	3.82500465448023	2.88325207398564	2.0017110941317	1.09341789711641	1.84570021890951	6.78696161401758	1.14662553389158	2.03164315642535	0.0	6.32124926073662	1.71477859582596	5.50674869857043	1.19504393288394	1.01741253357548	2.37771470018175	1.44075896548121	1.13173665375337	1.17799962989357	3.26745636016385	0.0	1.05087627980891	1.07235016598221	0.0	1.46045176778428	2.8993653429619	0.0	0.0	0.0	0.0	0.0	0.0	6.16147415313842	4.49807707421934	7.59030058476253	1.52309418857444	3.98463145720508	3.5181601007215	1.16079916473865	4.15174862210747	6.11346511215353	1.49787140147284	4.17808945397866	1.62226258227075	1.10342029972046	5.60552908467652	5.6547277957692	2.97757917910421	2.18902486969397	7.21371155762196	11.2695253169211	8.17597457863939	3.91400818909391	3.3373083437864	1.92630689790353	7.59660178576156	5.81718637692753	1.66335874194288	11.442626687197	3.63178589071148	4.78298827519485	3.02827478052763	2.84698064484588	8.21158974872702	7.22347959846973	15.1091126102731	7.31236847849285	2.68922381645672	11.1173472890447	6.32126617056969	4.0265503932905	3.80091731171736	4.57240728654554	1.43452731155915	1.05306793161106	0.0	1.00054067038424	1.18772822544038	1.125986063083	1.67842094011845	5.90503162422762	1.20407432725205	3.94457841873733	1.78449375774532	1.252282580804	1.08485208747284	3.16958956567251	5.04687789968985	9.81426518095935	2.11036778898074	3.31366314392421	7.01917252064145	3.03015977344714	4.60146103736038	2.69130170004992	4.51015313827625	5.64502101971972	4.83486155304662	4.4365256649954	4.09352287386239	3.78793540770074	1.720830315927	1.61685655764552	2.64724119659084	0.0	0.0	9.80359752238768	0.0	1.5304844479967	2.4662197591903	1.68385026356077	1.06224938775006	3.80068093737549	3.32809265272623	9.27650453219734	1.0286537413702	4.78039141866874	4.28300877857493	5.23806764809548	16.5777996207136	6.65236746896615	21.0697830692786	16.7294856549581	1.94467819692609	5.40725662859654	7.41872067410348	22.690556586233	5.95548993666072	3.44166307324742	3.64728675322155	5.41187547541009	2.47607324777039	1.68460070719574	17.1676691070684	6.82761933723815	6.39597820330566	15.6825248348765	4.89752371710046	2.91804259209842	3.33404723185206	4.90730859088676	0.0	14.9429707654249	4.81819609075517	3.07583108729815	17.1479897054877	0.0	3.75527923436676	1.05328110389093	2.92962938373613	5.32133621132421	3.07014190029382	1.12744899192556	5.7972891304285	3.48400193843769	3.37234639543366	1.1355795665745	5.394769541636	0.0	5.19344307858703	3.77553384775703	8.80575823009093	7.05905579048533	6.07253803270476	17.8311760682308	1.44263998420871	8.59461521996073	4.374232227898	3.4121330367539	36.1660861696379	1.29490781171066	8.52544554634951	2.67270656761643	3.9632686403952	3.48296789127644	2.63867420397423	3.87500532485609	11.5979348952321	5.65568086131647	7.50575232055681	1.99673130270952	8.59253464855667	6.01709218232634	1.01325179507101	7.79831013182817	13.2599237074663	1.89122687443722	2.20711640831559	3.41022431327075	2.15970057017666	3.85847962158559	0.0	0.0	2.96643626664586	4.52694698280326	6.16121921281098	2.03839465728686	15.1402703318131	3.63056259540938	2.92437155527583	4.50190423399173	3.13758840770411	2.61690687190084	5.31462114245187	3.24044449017422	5.08023511910768	4.39301754092657	6.64918904640403	3.21502327150754	0.0	3.48045221212373	2.53338045423317	4.66368543334579	3.38774154345237	1.24762616854459	1.94914571366428	0.0	1.20711247692012	2.86282345195987	1.30774299689965	1.0744813077249	0.0	3.98098440219942	1.51176713079741	1.5469787565496	1.16200915033589	3.68499350569204	1.2827907471125	7.33574869803925	1.94792357161963	2.11478860980307	0.0	3.36788862001638	1.00698006695473	1.23461535961238	2.75015960438238	1.24213417667047	2.15131756831879	4.30058560366955	2.91279541413271	5.12615279715915	2.65893337388621	0.0	11.1910326362128	3.20821335440457	1.29613103009795	0.0	22.0071137849491	3.64366137389717	5.77859178626808	6.03194354373829	2.7405920960658	4.63892890357291	2.04448730596608	0.0	0.0	0.0	1.45074580093099	4.01161293287846	3.04922477738969	1.35718355443538	4.82152357081262	0.0	2.69460337455948	1.62076321480785	2.36510775730257	3.83046183886029	9.41343852583482	19.9583871346111	4.64238158308808	5.92926823893204	23.6739232916305	1.52623368148765	1.41416669586706	3.95990339171713	1.6476057505269	1.00533095768107	2.94057902803862	1.70374350035464	2.80647546544039	6.24720589593889	2.53968321653798	1.32573536877947	1.59726303513282	2.54378126940691	1.35896753387723	20.5542215396233	2.0504749719588	0.0	1.64836482691293	1.03669226053059	1.07730366972352	1.22063461059268	1.15451873352837	5.11481654529367	1.43717463062703	10.01821996037	1.70916074582896	2.84244411594093	4.69474748679493	4.62544018234824	1.02642152734216	2.42566498506779	3.26411685797555	1.84037777224429	5.3147416004697	15.9365978630675	10.5232208626093	7.26563863063382	8.11733663346536	15.1072499775551	6.58182944663237	12.1948585873095	10.4856486410823	6.48926785732321	2.80642960014859	3.67609266014542	3.86162650509226	2.5915095301514	4.23238608448166	0.0	4.0098947812255	4.83570045903096	2.26801675093263	3.83778249690971	4.17882514470103	3.57992378147042	13.0757579394423	6.37703282669455	6.32747168331407	1.25473552467794	0.0	1.01365617416187	11.0615599107582	6.43036673984344	2.4534010387185	2.93173706137345	0.0	2.39894287561389	2.14853617908693	1.10271758632628	2.66973803433375	0.0	4.42993972433512	2.67752473236903	23.6813959506314	3.12862460665147	3.78824302555527	7.97661214355449	4.80840799848624	5.51601356747963	1.39752274597594	2.76863762775393	5.55823529245326	4.78795342521919	13.6993835704421	4.29778341529713	5.25935986170468	5.60357019119991	0.0	7.71326748701024	3.38191088991547	1.82771937294681	1.51957675925878	1.49980896900465	0.0	0.0	1.1856563613218	0.0	1.3621017943647	1.79147328445289	4.27528868182247	6.40923276611251	3.43741493435861	4.18036848944774	1.1071460645382	5.39363622082706	2.065858888412	2.41926816296878	0.0	8.28821263336424	5.22400839359749	6.73894419515804	5.85219328462193	5.34070026439623	1.00590186826306	0.0	3.24443571853338	1.12845469042509	2.05622835368965	1.23360513752251	2.31709296236027	4.76480105784907	4.65240776525871	5.22006379200528	6.82425969723257	0.0	0.0	2.37332309034885	8.43553345872924	1.86630649502715	4.7329535542677	0.0	1.07718966403055	5.14730932185215	2.26499843499166	0.0	2.45654067835555	5.33500700299483	1.22144574593615	2.69280527072136	1.50384048988759	1.48608104823771	6.38072919212715	4.5023852294914	2.12946982134569	10.1386216254019	4.73392176062305	4.23027766266741	13.4513035233023	8.94024295341208	5.3987045167371	1.78521131506928	7.04972945003656	1.63000085933987	7.98920261083405	21.7270939738797	11.0355457292823	12.7800562410635	7.73360424749959	2.89687076495439	7.35106676634256	8.88280929381789	0.0	4.61044533724511	1.33751500576187	0.0	0.0	1.22375617436938	1.78572900603934	5.89369628101024	4.75886094650401	5.25888853660081	1.89639952874286	2.00681355682712	3.45084162703173	4.31273199640259	1.29513191051565	2.82849895086383	2.00704593291436	0.0	1.28245436784495	2.56086166564977	8.31892228686413	3.44573382349594	3.2709025022331	0.0	0.0	0.0	0.0	1.06443356646651	0.0	1.24434561612552	0.0	0.0	0.0	1.12011355083118	1.10507812214042	6.42235580784446	9.65714373136255	1.03642176099486	2.82787637130574	6.16997126354668	0.0	5.62590768652746	3.9296758500872	1.37912866145711	2.11609174159641	6.60609255699108	1.11237708795789	1.20343173795084	0.0	0.0	0.0	1.92421294023996	2.13801988812747	1.08887410406315	1.04256283228304	2.3899917917666	2.2026300184396	13.9934520358271	9.5887092139419	5.34680438673473	4.07657574817316	2.62102000709713	5.44167602095621	2.33829748091099	1.35588919708441	1.86580478004554	2.99693471629666	4.11288413589161	5.23775662984271	3.84657242001992	3.6515342134766	5.40573593455271	2.61871418098332	3.5614430735832	2.76121110816854	3.82336360701731	2.27780668160973	4.3142016428857	7.29127258529017	1.96800969055162	1.88413497532646	9.09664799289096	2.82129762036241	6.29897426568869	2.25398183338984	1.54354603762626	1.34291146602671	0.0	2.98136082477244	0.0	7.62570373356867	3.6818292018717	1.60923355820585	5.48906826753425	6.35571262978034	3.04309726968096	5.51401286440772	18.6792105936406	4.7624818197839	4.14245649516181	4.81153942756604	2.80958995499263	1.4173545899199	2.31375362685224	5.62089028205155	4.03999103463239	3.48370721241862	7.62150768730317	3.86330908964266	1.02813699555138	1.05580567059684	7.02835015784275	5.96929509085144	3.68811716781827	10.2006447344097	4.68479465929388	1.09027231966509	1.12122401103151	1.4030652145717	4.80756633906344	7.2009903391882	2.01412306730166	0.0	3.20152800751708	1.11988210764003	2.75507755797354	5.72044562135672	0.0	3.33203066275261	1.06997812016285	0.0	1.04018831352814	1.27761599239497	0.0	1.48322482150841	0.0	2.28410030210759	5.77165237103634	3.06333434293061	1.10343441558113	8.39778904945956	7.980273341831	6.8045201520592	5.84483532525008	3.81545093446172	7.79158372678856	0.0	1.38142006728574	2.19874188025623	6.74170567149326	5.71842454519055	1.18113221356168	1.57410519422258	1.23896032611241	1.60166987270962	1.25974863801164	0.0	3.55132486017901	2.39062924643105	2.09411341543588	4.83969597753014	3.45851491627054	6.95856428580053	7.60646374949608	10.1146631247604	5.27591698820651	8.32589735133286	2.97732135580102	1.51947224604053	3.14552338451584	16.5876814363101	1.28726207568725	1.0854116709445	1.33029632255797	0.0	2.67877030331592	1.39007074646489	3.49551656555801	1.38734237732134	4.3196894600815	1.69315551915117	2.91257836661184	4.92703000398622	5.87699831170653	4.48495218775664	1.14308548319659	3.52272558649481	1.20568475670516	1.48971589712216	9.50983677790109	6.0414893573112	1.59829155048573	7.02106972402261	1.09950914723762	2.39091018611251	1.00717719555813	3.25859436216709	6.09285186087515	3.39139879384089	8.49548700426816	1.39083479492132	7.29698543912822	4.83445480921033	1.09502157338008	2.09823914738064	2.62778660130245	9.15380100402463	0.0	2.21919719483866	4.03701853145781	1.76235147867581	0.0	2.23065638633662	1.01948431952994	1.22066943634793	30.4208159309762	1.22805402098475	7.02223029345493	2.8368930044827	3.00013800725195	0.0	2.16179860191278	5.61423371710861	2.11799821046786	3.88227075246042	4.18054589711834	1.82982332224765	5.77928505296309	8.64601480491311	4.99463436366531	7.03844227774295	8.86843816542056	7.06492964400714	3.48878145804528	1.70829741890881	0.0	1.36670157260004	2.79822485383029	1.10390001275904	2.02997866606477	1.95601079975785	5.43240020244353	4.69550874264728	2.05753188825417	3.95982157034948	8.20477647008449	1.4024474931102	21.0480849612847	1.30779228656524	1.68099160423821	1.64292752759575	1.0323125700074	12.3566078338869	2.70032341361783	1.84337028697765	1.33723739436401	5.87773712055515	2.83870347417222	1.27985607764736	1.6266726227671	5.43584070127004	4.28503528712279	1.13866272189349	3.8193282469017	2.7645551786397	0.0	0.0	6.58663534159909	3.95207275146243	4.01879322841512	1.11190870737664	5.48446668973037	1.48211001710851	6.12033180238546	2.11175897742706	6.56926174648916	5.52859091669308	4.97213989661555	8.29415501277004	5.320615658045	4.97279187302385	4.22145961429352	2.89245957288864	3.32543658944338	3.89296426615617	2.12928403000322	2.48789270941594	1.98553682342502	0.0	0.0	0.0	1.02238120369435	5.12363063322008	3.39029777539036	4.15961433875292	6.87633330118791	0.0	3.75449582914653	4.19945559625851	1.56977709587862	1.17565611363334	6.37507250078042	2.79809520596046	1.40850094551395	7.22981638433998	3.83742787185706	0.0	3.98662766615368	5.8832161806492	19.6705397019653	13.4311730696561	4.65145616041378	3.11105527165192	4.61605571753931	4.32927751066389	1.23184187020323	8.28680057638275	3.48270618431711	5.20956821112685	5.82488253416007	1.80396215861466	6.35734910201526	0.0	4.07848074342879	4.20135505598947	3.25840502178623	4.08731949774749	4.53603791392844	11.1737336462019	0.0	1.15815642439786	2.53997718489436	1.45718236078968	1.16510057200899	1.37263701374881	4.6655008843992	8.8007336660053	5.51236323371046	3.58529019641303	2.00769574555008	4.40272870944337	8.75512609740389	1.43721222122723	1.55922732104608	6.99649376735037	5.5468919029486	5.75467783684793	7.24756147191543	4.15972699699673	5.6609239125543	9.65606410311461	3.66288414611781	3.81510233346513	1.00548538821053	3.99600254771844	2.41966543816981	5.12096559234139	2.08562894767381	9.07936807483582	3.81274236915994	2.82824438871668	9.27015967112678	14.8989601953885	5.62129270258193	5.66026353642765	8.025160373258	1.44325377018168	4.47030324450624	3.56031352598706	7.53339097118224	5.61278394601721	9.85591951561124	5.08807961964047	8.44031382637502	6.54785072656659	6.2153533356051	10.6710938571236	7.82796826922486	8.4163347837633	7.52233627586831	6.91913284161966	18.3290904777743	6.41203667292343	8.45480946832728	5.53720217099421	9.57129750480081	2.84108348764306	6.27617337395552	3.95237649522881	19.5154269748168	7.42813511296054	5.97561693645137	5.92770211014264	4.50685369337542	6.90780231332202	8.08812348885782	9.9044951188846	6.25844111968734	16.731743628013	4.25562645350361	3.02946228563176	6.42695410605559	7.67574574277358	7.61918144947436	9.28232154629802	8.8034972622729	9.38421952598589	8.72791474857932	7.94114317360934	5.50614256027361	6.49030592732843	3.99408417832079	3.03829451461817	1.2043361160009	4.1713293722601	36.3931746776381	7.02599520126024	12.6334474662079	5.25415794199794	5.54464269927102	18.4465566321344	8.00817614352696	3.37833057103467	5.65092032303365	6.89092559230904	8.69897408920008	9.00249680759728	7.85426928795545	5.77684628825247	2.60504181678449	7.98960233787012	8.16091032984413	6.14383519386341	4.15353316207455	4.08538052062782	4.81039901789313	8.73822768790892	16.5441039757494	56.7895700071192	60.2138224132623	46.1396681781135	44.8663292113911	45.2906860174848	76.3539437050139	51.6662507790177	48.5561304017811	48.6948970895052	25.7457994325712	25.6424157558565	57.8885769292615	77.9128067860444	51.8441956953419	3.02705565232969	2.22134620784609	27.0548517122924	29.6097050951261	28.712736897091	55.8880112272405	44.7270528374551	91.1181635934432	61.6811598833694	15.4867322573662	26.2386592772838	18.0634772280475	1.69405735918798	1.70017909605548	3.67040425753872	5.33208958193551	2.42215737455614	2.57664829772316	1.56280412371918	4.89454978977329	9.97526402076361	1.47149070111249	8.16503636017888	6.68864191806868	1.13572831397507	1.7990975501115	0.0	0.0	6.04437049900183	9.22330964756643	4.02607364938725	3.14843620715847	8.2645685638824	1.03453144790519	1.84483129175075	3.87153507512244	0.0	1.29205132111206	1.12988712530569	1.49531638169082	1.58505180659008	0.0	3.94373318146996	1.1033991997494	0.0	0.0	0.0	1.89115290046217	0.0	0.0	1.4999235516625	7.31095977212152	3.11342409363837	5.15420718763427	1.24893121257719	9.80960137864597	1.32477560821027	1.12313612263656	7.52219164775935	3.85943669550799	2.33303880424576	7.11975078480434	5.64188612893023	3.67421578043982	0.0	2.49670543433674	1.48976480798389	2.02433148361099	1.03234075462397	0.0	2.19130203294796	2.92605763672114	9.66753751090555	1.05513309577884	6.00951304657445	2.95900361995568	1.21553809987846	1.61077707542047	11.8749143456594	0.0	0.0	0.0	1.25007110127823	5.87669285443831	0.0	1.40764402871374	9.07916668328191	5.42123016343519	7.12077741484481	32.9128610266173	3.75216020623562	10.8019201409489	14.973287595615	5.06020882150614	18.6168142370905	5.24413814287587	5.1590793504904	5.57298824568107	2.31468742715277	3.62036658088474	5.54429172789603	6.95467904917333	1.85224849475222	7.70251783374604	4.99174134948654	14.665360942013	5.70455535073042	2.29916832197787	4.1246685990853	2.45117645702954	1.66824255361172	1.21930631800619	3.45277399270203	2.42352702985612	2.09406651171791	2.87253474094161	0.0	0.0	0.0	0.0	0.0	0.0	0.0	11.7010762907986	2.92755145983386	1.73041928613671	1.3788000829662	0.0	3.18228576968515	4.20243216487878	4.66927698586358	6.848389749873	2.01885243323829	4.92519465065065	5.47019334912675	1.05620882684673	5.89751806567137	3.11736825899739	9.32519688459427	3.58039895627758	8.08100744954373	6.05181428936084	0.0	11.4656723266962	15.5604679604381	4.87404015585981	5.37050151746698	7.52892230231023	5.56169230468843	5.03006179406	9.14818330424476	4.18936144724513	4.11169717659166	8.67038646482032	7.60594661875176	5.05229118993597	3.4842092653268	3.6468255526351	15.4536296283668	8.64584662597691	7.31950487446673	7.0142231471985	3.02000403494887	1.28384557128297	2.51689566497202	0.0	3.80994808311484	2.68479571076184	1.3941094132042	1.73918407692729	3.00453387026372	5.86615621845282	0.0	5.17945181153209	1.65311547626045	2.71781360086394	1.7301461348485	2.21208809243053	4.69256866891973	6.34930950288189	0.0	4.91878749833961	4.5124425382373	5.99811478863433	15.6381485554973	7.24896756957648	1.36767225894174	12.7056657317594	15.5272960200141	4.25665048229771	1.45603464968112	19.2286034962484	7.56121258482098	69.7552643101237	7.33515723455402	4.65704158484927	0.0	0.0	0.0	0.0	0.0	0.0	0.0	4.98072477238544	1.58384511344527	9.18544992767272	6.56464703643104	10.053020471888	8.21849008873745	6.23339950191466	6.29171871193513	7.26724891305236	4.09847038210918	2.82994821951105	4.0213030999797	3.19102315723513	1.66464144279986	8.53381442008085	5.16744128970719	1.29365518954207	3.46697961985028	5.40806847456344	0.0	5.67061824921524	3.04432778026189	2.16715993158938	2.04153955766889	13.8839356612463	6.60689871910598	4.84403296102527	1.8234167929958	4.8571677376938	9.82259609669457	1.70203525100356	6.04058796782364	8.60030984038148	7.86667354278426	2.84883054566709	7.89475694436973	0.0	0.0	0.0	0.0	1.18423376145654	2.08843167725261	5.61079543054556	1.67191756510368	3.22907681056145	2.17544338391316	4.12278200923452	1.04519230205847	1.26981405846334	1.28297923128062	1.76765026447388	3.18624407419567	2.68666432870942	0.0	1.08211490045736	1.61125811214366	2.51528147161701	2.85328619228271	17.2352841106867	2.82174522999167	0.0	1.41839130162377	1.75548694202181	1.11761972810262	2.54613286581725	1.40813198288284	6.46794351884037	3.22092570525602	6.41802651635095	2.94179639731445	3.53673639542265	2.00003058107984	5.86715087520346	1.95269890897721	1.03672052134866	2.19056729872564	1.42927523116029	3.32043155483598	0.0	0.0	7.40545020797651	1.65127283689201	3.9551429874428	9.57339270359753	8.21724060140012	0.0	5.87517324549925	5.50045986744138	3.91521854052658	4.98288018012676	1.91870962538901	5.4592384846986	7.83075691770253	1.99293135276871	4.50987347950532	6.15502390688203	9.49486759512997	1.52971395402352	4.96750245053677	11.1569100193819	1.04696671421045	5.81601436460213	12.7751357031297	17.7768799722843	4.35295165430543	4.07727182605642	3.00246158989376	5.36622625139473	2.47763807851118	16.5256832360167	1.59422667417462	0.0	0.0	0.0	2.81004062232752	1.29007540777546	0.0	2.83527290340197	0.0	7.36016282551493	5.57462524266106	4.00411823140363	4.52496528446713	0.0	7.0923819352167	3.75997079655297	1.41567445175094	2.2027117647169	1.81280102309736	5.79642939831783	4.6008288924057	1.24345148086413	1.50439281953658	3.2909664931558	7.00929345229348	3.1903105637083	6.59582015209014	9.32804619063826	2.29822436591333	1.16753796860331	13.1980606585526	4.17115095975668	3.91005354973027	5.43547705729826	8.97638955795106	2.24463721910825	5.11706440764386	6.12440507224251	2.22131174455198	1.5885295797237	4.23975285369035	2.53031431573564	3.16564970526191	8.15120602127199	3.7100009553677	5.92765631273497	2.30516828265685	4.13820179787691	1.2188239039274	2.02058338655732	11.0340244835144	1.43546993997169	5.12833141642462	8.87570701190354	4.23009537604909	1.07624787003467	0.0	1.2675302888854	0.0	23.521620666575	8.0364840720684	2.44786454952679	1.15620766087264	3.10316140341993	5.11831916649794	3.70022595930761	3.37996557404778	2.32761820174093	1.19398182494439	3.12355825235162	2.35368951995489	0.0	1.73709031198164	5.29064042070157	6.98625333102199	9.59448595705153	7.94081528336905	1.1830105860603	10.5625945140807	4.26643475931978	6.19038477298468	16.7176274956764	5.95975337841827	3.86501856628179	15.8308458505498	3.68009853116826	5.51520353458374	3.33146644455633	1.39601257248659	5.21654221028081	1.32597768922966	5.71595707129904	2.27522921086106	11.2691975377726	4.88556347197906	3.14192036009842	2.16632459846992	2.87759213712933	6.05304594865066	0.0	1.29253738190944	0.0	5.58568467666769	1.09708255643274	0.0	6.10603443230627	3.12633973158654	3.87834656379213	3.05403792273426	2.16580198114297	3.24462188854071	0.0	3.93260247859443	1.18944904616009	6.28218394869682	3.08597884328673	2.05653786306952	6.7778708069695	5.88546616718781	10.5026421640767	0.0	1.09234296747593	4.25321904161962	7.63838073711281	5.2720214109894	4.52858227961817	11.7377541522162	8.1207490171569	7.47498365439252	7.0499328016133	2.54492693022638	2.39816438531843	2.95850483518814	3.40483186875174	1.76917276756331	16.4217669269344	1.87145548170854	1.23067175740331	3.81260112348003	7.06316773210252	7.96869178454438	3.09082362444398	6.6234990611408	9.94421203564933	10.5822000095708	1.83134972725822	2.82086062941105	8.09924089953546	4.77884241319631	5.02520466412697	2.93132989539433	1.06487869388891	1.07033310863623	2.07721282023891	5.83431623109908	6.09691488417302	12.9497598075752	4.86185998323331	0.0	3.64901292426915	1.3641682692951	6.67105581869811	3.16447342422224	4.65316246628014	4.09001397060635	2.72705924898689	4.94817479821794	3.24423764066548	10.3317497444349	6.64654191060573	5.52464737454671	10.8104847450964	0.0	0.0	2.34059645112741	0.0	1.18331421120148	1.02046206399154	2.02230106528638	0.0	0.0	1.17173586148823	1.69341394110447	1.18197657513706	0.0	1.31562901821334	14.4332349131316	0.0	1.16817157038824	0.0	1.24801406651477	2.35785962541555	1.37594263278796	11.183781490289	4.30173962654379	0.0	0.0	0.0	1.38487478835632	1.60421750458195	1.41453160420173	1.29473008814176	1.90643149084028	1.36001701345061	2.09173591103875	3.80178272536327	2.682433287495	1.44583144694502	4.0964802208128	4.56254098871337	3.35805153910592	7.13363667837183	1.03979270659989	3.44203684030412	3.76216569996646	2.52735832187254	1.53601861418499	2.64879412174211	0.0	1.24020343522675	0.0	1.35157680098246	2.28612785478148	19.4420894019761	13.9765434393893	4.24109855285575	5.44869291989018	5.69423549415937	3.01422959698098	1.51421520323041	15.6533003685283	0.0	1.18752672021754	1.07759060268331	5.5277685393397	4.82644412045405	5.83208285215083	1.67389271418712	2.63507392606127	0.0	0.0	0.0	0.0	0.0	6.61265786960059	1.23898856145275	11.9252463531385	5.52628307851496	3.60395946676439	2.00983730989945	7.1814711671619	2.54016379608049	5.34959566907721	3.43464325147303	1.63265144587966	3.12905664211262	2.38807809553581	0.0	3.59496904457342	6.73319513890468	3.07632162411483	0.0	3.02181901565357	1.00910420981571	1.16177173873958	0.0	0.0	0.0	0.0	0.0	0.0	0.0	1.15098867147787	4.31118463025432	1.95174839473975	1.14370596814573	1.01312906008497	0.0	1.67782082515151	0.0	1.06929395367205	0.0	1.66542164905761	8.16817799354008	1.00707487847115	1.05970088163131	2.41486150995187	4.96838150647278	4.35944350947445	4.58374752742287	1.03585441667168	7.26016929681671	1.87501275216426	0.0	0.0	0.0	6.04381287803756	10.7164796860553	5.42481634068506	22.1176211385718	6.18017742799316	2.93778660743178	0.0	1.88375926171292	14.3670377228001	6.49844245635244	1.962838958789	2.29274172665734	2.18310996734523	7.00011021924362	1.17977231557404	2.17168693355957	4.86900490761544	1.89376083185831	2.75064477443352	5.02141612585817	6.37521735952475	1.50760066082356	7.13798703205065	2.3299441956404	1.87268478979107	2.87759791117737	1.53479385582886	1.62326788152602	0.0	5.62231270006328	18.1742865780963	1.90789704109844	1.0148633243711	0.0	2.25169651295703	0.0	0.0	1.4563409383974	1.10945270912918	1.02084397134865	2.40107124738429	0.0	5.73342221942325	2.21332635239075	0.0	1.07456536370115	3.61219573822671	0.0	2.03383933219	5.50170839122768	11.7289198393967	4.33596989444049	1.02136709485677	0.0	3.17250090506045	3.982931583202	0.0	3.82859703757927	0.0	0.0	1.53061163584438	0.0	5.10384456143115	0.0	6.40343470357844	3.89476142145876	0.0	1.05277387852112	1.76114552534189	7.30447851531167	6.61919469178149	7.36375985191126	8.21967054587435	0.0	4.53233673883084	1.12843618503217	6.49288327569789	7.41764438435831	0.0	0.0	1.0916191625144	0.0	2.10594719819623	1.77123027284923	2.39300697567026	12.1998912767416	1.03697349520243	0.0	9.41313501398737	5.93889346287203	5.66533080002077	6.59723804167328	0.0	1.40475501976392	1.38669017764479	2.43048613302265	2.37502643503264	4.50748013123386	3.03477236767756	1.03350375806699	7.2531760103915	5.3579425727059	0.0	1.00033827311678	0.0	2.55074328491178	13.2158278419272	1.32376645341805	5.06866600507848	2.2239783980207	3.75530957170927	1.63225274528892	1.79987964422643	1.20961919273783	5.32582454046634	8.12528749731501	8.29671243721398	4.55300012160729	13.4254987449538	2.08929514273475	1.22960516183155	2.09952382253946	1.26354968949489	3.26744337048655	5.33694125511305	3.70780431503162	1.92429337799892	5.88162889388428	2.94698523122007	1.67272244228159	1.32034911839019	4.50848345849524	1.5019674367847	4.11388692998658	2.59661558570896	3.92198610383319	3.69653115019796	10.8964427053666	4.20341143399424	1.09570074177195	3.18049134031615	2.67188837286324	4.21539765258097	1.09579468561765	1.90179944970502	8.09970070222124	1.17704228016267	1.3684246149557	1.21518668572656	2.05509619984286	5.4087330741974	1.18654920483743	3.08247826710594	2.14070563576955	2.36636398152436	6.50175349569879	0.0	0.0	1.90538805437585	8.18564992738246	3.22884550936426	1.00873702193101	2.40711914396847	6.59853384173985	0.0	1.38231236659221	1.18555048911314	5.74619149731345	4.03627575202659	0.0	3.74555760529637	2.46487464642489	2.24961938807342	1.67104748404395	3.20226222668205	3.24307191053445	2.55866273825213	3.98764194911768	4.80372315709357	5.95735142669314	1.03313900384242	8.92927380931867	5.77662376837041	1.06375526235453	7.11258744006839	1.7385192289216	0.0	1.33449303183219	4.90098746230973	8.43466108335094	0.0	0.0	5.78748033769838	3.34125065402836	4.54928463331964	6.79436810158045	5.42642693040205	5.69852684068899	6.97052279324327	0.0	1.03156718489839	1.48480556680091	11.9632881473204	4.76508010071823	1.21070399170838	1.69409583139282	13.0631526208677	1.5523209977534	5.70575984718997	0.0	2.06803656824911	0.0	1.15974736736361	2.88748712940337	6.55338612560259	7.77365236707113	2.96536152612484	4.9429502818564	1.01659663447542	5.58690027409367	3.86499204344459	8.44638122130876	5.77962878630805	2.3989188417435	5.01909667827199	2.81922637285475	3.85111122824055	0.0	6.80469008154162	5.9415577659424	5.00931681855085	3.57282889293301	0.0	0.0	0.0	0.0	1.92519476084964	1.00860198814253	1.4617545810054	4.38116547633874	0.0	0.0	11.2509375423963	2.07504528256999	0.0	1.10208075573381	1.26706706739663	0.0	3.71422412084478	0.0	4.67920479554895	1.50963072163825	1.13404765661985	2.20568373854619	1.76747750172187	1.737686729996	4.19633868586329	0.0	2.47826356255683	4.03013035392625	2.97389870532475	1.8594509187746	2.31734064313616	1.25587863374158	2.34016900608614	5.81351592641372	6.75110542816342	6.3447504544095	14.8880258444103	4.19246344596039	4.35032544632055	1.73320475472561	0.0	2.06683308829564	0.0	5.18027640184916	3.67067264877408	2.1674298931719	2.55093019956059	4.57117566534245	3.51951631039108	0.0	1.72071395165109	1.08517532028354	2.69592543642128	2.27406534809494	0.0	0.0	0.0	1.46941038552654	4.23085092673451	0.0	2.91966251559331	5.01253560864308	1.35852174297424	0.0	1.04967076497062	6.83748459301993	1.95126935012754	2.40268400866193	0.0	1.20646746091662	1.00562336214997	1.20329755069683	4.99319126517371	4.55970526900224	4.7733104047686	2.00595652243882	1.14709439927979	1.04093606897558	5.20570358720306	6.3111074593958	2.65266051638161	0.0	1.1522833159292	0.0	0.0	2.05238452021361	1.77182730007176	2.66552269452766	1.75731765560559	2.56432945358106	1.05996003906267	1.23135737619579	11.84311201424	7.81487720217322	2.81228911225777	6.90948205382191	2.84142491995709	3.6612253953533	2.91661992443962	1.16586065946375	1.44371427891814	3.21613248095518	6.90101225563417	2.19783255504297	1.21231393978845	0.0	6.15324197941891	0.0	1.92990645496052	35.3378447467052	5.79049492862762	0.0	1.81775796239243	1.86748939221733	1.94250672162753	4.16489970006357	1.10031869917787	4.69136873711487	0.0	2.7774329135702	0.0	3.61050106446715	1.21396953770199	2.23374358868791	12.6897640445418	1.85578431226669	0.0	1.03767742927281	4.76905923651364	1.67788318917032	3.09798063294203	1.71100243993218	3.46598034429663	2.93259574988726	4.79746777729948	2.03345940782768	7.34512245776352	7.45181287203507	1.018912173235	5.99902555853586	1.1266438341804	1.00692823115294	0.0	1.18501928485126	1.67042702319604	0.0	1.05292102560981	0.0	1.10626604839196	1.43720799935752	8.21904005691642	11.0345990190886	4.75202825261543	7.48258395867096	4.99187212579214	8.81581110714903	3.50499025661601	0.0	4.1834742949157	7.66320504273323	1.52203174215478	2.00623777959951	2.83525217477213	1.25951186531417	5.68478088257147	1.03429266671968	4.1903627771084	3.31978339529048	2.76902208871443	3.75102233371822	6.9137442965614	3.61734410783831	0.0	1.71944230491251	1.64961307707889	7.00374515348428	5.00785443719097	3.8960519984453	2.68394843568793	4.06762175766342	1.02980908815945	1.66425790286063	1.6744266545805	2.26509640689322	1.23251797714649	2.0459772750268	6.72013388353298	6.10834547514975	1.09344965314274	0.0	4.03779490917879	4.4472576725189	2.99953474625287	1.4103865360412	3.91497167614957	3.66059884786323	5.13920777522362	0.0	6.81468433113484	0.0	3.37124658282916	1.4479256663735	10.9017262397227	3.58298406176685	1.458379381096	2.04439960940475	2.46100590411364	1.20186324274048	1.1572339375496	2.25011448125457	1.34003845038847	1.52656585055644	3.35080362886484	1.19160670728967	0.0	1.04381779816311	4.8231704054864	5.81952344944015	6.31901536534322	2.98595774373741	1.1835735793425	4.41498913553097	0.0	0.0	0.0	0.0	3.38782575324028	3.99392463235035	1.95613254868799	1.6759711030996	0.0	1.0700247746219	1.46524509325311	2.47577272797492	1.75087531728912	0.0	0.0	0.0	1.0474661875426	10.1113694023906	1.06998064363627	3.32722518692633	0.0	1.0931492910439	0.0	0.0	4.31117604833334	5.41445801761808	7.65715268694023	3.27305765763534	1.79477463853735	1.36960577991229	1.31091977089712	1.35416240312195	5.77631582456887	2.18056768906555	5.16768429808182	1.30595748231702	0.0	1.06687337294812	1.4175431595153	2.37602685620249	2.46285404149531	1.01008102609773	1.12585843135445	2.53224315486897	0.0	2.36765066733132	5.36634007366085	5.02780240219789	2.39237013016695	3.58413104579962	4.15307747483393	3.83659197042168	0.0	1.94891210120999	2.63046279628248	1.0770256967046	0.0	0.0	1.03262967965931	1.12625985488602	0.0	1.21715716703761	5.13531206321973	2.02216999674495	2.01673930995014	0.0	0.0	4.30434083191675	0.0	1.05554037454758	1.07697140610898	3.0700045950781	2.87808473484733	8.42737672493437	6.19191868585945	5.45816164200704	1.55261292468217	0.0	21.8156600306677	6.59713958189845	1.19302836139149	5.0054987939172	5.03279303876842	4.76817750847885	0.0	1.84972365954826	4.25988123004687	0.0	0.0	0.0	0.0	1.10605381974846	1.53986633517286	0.0	3.55855793240903	9.91445738529693	0.0	0.0	6.21627104272282	3.03549785152829	1.18036695163224	1.45939315940518	1.41189916046095	0.0	0.0	0.0	0.0	0.0	0.0	0.0	2.26953962280777	0.0	1.0114179605705	5.87229004855281	6.21272287499753	2.80491939670463	2.382454520706	5.34649491223003	4.60952852333371	1.61717005610105	1.23015888375762	3.9536149825136	5.834209620766	1.59399617067087	1.59106318644747	6.03889412226671	2.60995846984081	1.3603979391142	3.25139593202984	0.0	1.73016042347463	1.54069896723768	1.84040881614503	5.16057150772432	1.44400331902801	3.63528234486672	5.06607283264177	1.34021750368427	1.63940466812407	3.70964836648225	6.21685910323079	2.20935047443459	1.62672893994578	2.72413101373085	2.60561167273535	1.80876708644037	1.13104629886923	1.24706918780645	0.0	1.99189142870159	4.96470186737793	4.78292704135723	5.14212336170989	2.23775075198637	3.78287029721895	2.21456540126529	4.41945834241368	6.23277251507552	0.0	0.0	3.03856348727113	1.50878266317979	1.45502939313092	0.0	0.0	2.29761670899635	3.90133476711865	3.68292236302189	1.03488240738812	0.0	1.38621568709223	1.73179546163363	1.33438292237192	7.85978389366494	1.30263516413749	0.0	0.0	1.03568024560902	0.0	25.3166391843685	1.92108534035521	0.0	0.0	1.02688883922084	6.69096733582063	1.96762667924159	7.50084423898093	1.74456750499592	1.50392078893558	1.94660970981114	2.86114391880567	2.08428859622951	2.14226239603669	0.0	1.42756681374911	1.96747057288206	1.27396306631311	0.0	1.73838286165002	0.0	0.0	3.18681746315807	3.44707306526045	8.13406139608193	1.21068384528386	4.89394965869488	2.01861379692286	1.85780333502482	4.30519097257264	3.02892001276632	0.0	0.0	0.0	0.0	0.0	0.0	0.0	1.12236199909189	2.60584716209197	1.31305457996275	2.55636609287005	6.55880634156753	4.88546652616779	1.31410874027904	0.0	0.0	1.0648565123144	1.01778948280122	1.34513012185118	1.03655043062808	1.09271053412151	1.06634692863206	1.11288737088778	9.17623316879112	2.66109438972553	2.79206497929291	11.5146381766766	1.18149096213556	0.0	11.9368361767576	2.08229588922346	1.43676685326377	1.00252919435435	0.0	2.54608931764717	2.65927373933391	1.02992630924082	3.28487008528936	7.18286888469573	5.93572937434547	5.62625755486379	0.0	1.52304251970611	0.0	2.24280900600143	1.57881325499051	0.0	0.0	0.0	0.0	0.0	7.93609825619861	1.36318591724903	4.73255742445015	24.1659268248978	5.43797083885803	3.33358513405289	8.25395271495365	8.09266592518723	1.02484836381285	8.09644822017137	3.35198966046712	1.02828759037387	3.88144630957811	7.80581886461061	0.0	2.69237790036653	5.4540428543491	6.52909246063325	0.0	2.98350698816851	1.36362268302736	1.10294604976384	0.0	4.82872648584576	0.0	4.03944088271506	1.23155119812671	0.0	0.0	5.36642042815769	0.0	4.12798509441484	1.93804075150296	6.71933669889453	4.04187918889771	11.6197216485095	5.19998390910432	3.58157361974189	1.75008792073504	1.5737549354685	1.54353148023966	4.33944372407661	6.04955944652445	1.0095205223833	1.1154723520885	1.28069015760086	1.39804664540528	5.4022956573925	0.0	6.54946596002523	1.22926509103285	4.61348171449331	3.67567256846262	1.36490800701895	4.15057253584549	3.11382216317911	4.99557286670022	3.37644494882887	3.35674356572165	0.0	6.77569832668459	1.65988161687304	0.0	0.0	0.0	6.56120328308095	1.10952687862767	5.0878469522061	11.9758411082409	6.96530460067414	1.34902930432611	3.69341467195228	3.50740625283257	7.96836530397682	7.76463605817773	6.19221767673949	0.0	0.0	1.97694425726524	0.0	1.80920447030596	2.29293834803779	1.00290789077406	3.33313141488467	5.50439342363448	1.14747995846871	2.10559895519995	1.89932099286781	1.90167381135559	5.37742440634238	1.32317469135611	3.06604163719042	5.81085441658468	1.50662065073795	1.91062721802902	1.75938365819278	1.05864769689017	1.03742720673598	3.95879601206277	2.14377111465356	8.89848137844535	1.93148547434524	0.0	7.01536842574913	6.73014750077465	1.78356549171145	1.15173285756748	0.0	1.49070917878066	3.77291899191371	0.0	1.39709743010932	1.08703565643711	1.29536410736564	4.52213098329514	2.46392923457074	7.47471711963846	13.3908656244869	1.72780848437742	1.04230611451693	1.03772514450263	8.71653876949781	1.0126304138515	0.0	2.00119305628795	1.85254541112877	4.55829446288563	19.1173025626648	6.99116865730096	0.0	0.0	0.0	0.0	0.0	0.0	3.50242467666755	0.0	1.05726092346091	0.0	3.37140192051557	5.17142067982019	0.0	1.59576485913717	4.90221449163503	0.0	2.69374790824653	2.45118745108504	1.54955603565924	4.86342270277581	5.38679299581609	0.0	8.36025354439713	1.28970565878106	1.77863085876902	1.01903653500279	1.01833490794148	1.99951553126496	4.84970963677435	5.01034022782308	1.15447832241728	4.17083099633059	1.10729473467932	4.8572482334238	6.27268543859137	4.506442807665	3.19817233271152	0.0	1.10874534370615	1.06448494704612	1.6549518582001	0.0	4.89394837836205	6.63988884112037	1.35073009876863	2.07770759626201	2.57936696993794	1.3766403838979	4.33110042836313	1.39715466666996	1.81026737730506	6.93587146360346	1.0651176849933	4.83797258120503	1.61662894910837	3.8792874686432	2.97847648722265	5.47938173733645	3.55796266160383	1.77806494537952	1.07883200049634	0.0	1.00214154471393	3.17422840249768	2.56307222322449	1.34657365941463	1.1838137857173	4.60798440668895	8.01327533071715	0.0	0.0	5.5588319787635	7.83674184454949	10.9564491164562	2.73740485732694	0.0	1.42686458243707	0.0	0.0	3.0727693467124	2.40883736939587	2.02707204378381	0.0	7.02099734848756	8.53657857898472	4.07989266205662	10.9122993421597	0.0	1.11407099604298	0.0	6.35121002867118	2.85914635753154	1.91664261740668	9.96988045156326	1.39222331712518	6.26210503435604	1.00819381482325	0.0	1.25099097926402	1.31535551393507	2.63069200584515	2.24559338143172	1.38179543280805	2.96664426801808	23.7867697780113	6.42438194845176	1.04519209749345	0.0	0.0	0.0	0.0	5.38966799775701	1.00320234125718	0.0	3.38902004594655	2.80532953409742	0.0	2.47678916351699	2.40636609251454	8.46088888210642	2.63028155424007	0.0	6.63070362634237	5.86748236726689	1.54901838195626	5.66658851803472	5.74497053103501	3.73237626811477	4.95480068506878	6.98891023851244	3.5802159334253	2.07471786905724	3.86543930787142	2.36054737682163	1.04961458930891	4.55219348925483	0.0	2.28984076648033	0.0	4.06804811934468	0.0	0.0	0.0	0.0	0.0	6.29198083735037	2.72289910168571	4.73580133210126	1.04961568496254	3.84359598101365	4.48312937780295	2.26160820199608	2.67657576371912	0.0	8.39774443821504	1.28340849479934	0.0	1.76958089147268	6.40626187894468	1.69991675414238	1.12855698213104	2.31461674807629	3.69036351048895	4.53353321310445	2.66835999914323	2.19963561249782	0.0	2.82823796936795	4.26701585071435	2.41863593303378	1.3952432684574	8.73384456292582	0.0	3.76271350071083	0.0	0.0	1.45348865191141	1.22770565439404	3.99115854886511	5.07199530856037	1.51054832188077	2.40068539656528	3.85253611396155	0.0	5.27058837301853	1.17979297803214	6.41124094499696	1.19656606753915	3.03704074952033	1.09083348788691	3.1301970511332	0.0	13.0209756482138	0.0	0.0	3.98727991041524	1.77496565107595	0.0	1.05620288834548	8.13369553129817	11.8298050063492	3.74306956701684	1.04023622893183	0.0	0.0	0.0	0.0	1.0027383767799	1.26613209247512	3.3677072505714	3.00840923758936	2.35414834222497	6.19207368813557	1.03228798123307	2.51393705690924	1.85215643921869	32.6886726181231	2.2761318364152	27.550263215187	5.22433221662384	0.0	5.18449440004389	1.05403605701006	1.11762181257707	2.66759204526878	1.77961861076176	2.9467243861365	0.0	1.09829747170954	0.0	2.69356918998642	4.98931499350504	0.0	2.59448810109755	0.0	1.26320597475313	3.85793935659432	0.0	8.18014896542238	7.96458079939673	6.60931744204654	1.59964487017147	2.18485778116796	1.08690318326314	1.60813258215838	0.0	1.54147881764408	1.38982393472096	1.54517789785651	2.44833477092183	6.04361707119359	1.05985539376005	6.32723312905846	3.50959883749928	1.18355564037355	1.16327692961213	1.61162904465985	4.44993306296294	4.04384042897199	5.20304750313739	1.1507472799682	2.10273813414078	6.29340082807986	1.28466818452938	0.0	0.0	1.20882941092656	1.66263376227604	6.44917534242519	1.1158598876839	4.59860969105269	5.31145804060843	0.0	1.06268709665696	3.54911028652782	0.0	3.37380702012423	1.54733194366303	5.37321767179656	5.78726375724744	0.0	0.0	0.0	5.332766054505	3.23785623550239	2.43560909778971	1.04848952104153	1.04359075141155	2.26799984019253	1.89998551835852	7.69707469992365	3.00240927898537	1.42948243460525	0.0	0.0	5.99030416657041	4.11060708301403	1.01836474652621	1.84047676990142	5.08663181612726	3.23370092661887	1.05332091311198	1.15645611824493	2.33632814283977	1.59103242367371	8.84775313070686	0.0	1.66768756917605	17.6601085256016	3.92088920265949	2.13237563517459	1.11121936273907	1.42366715712429	6.88874138470884	1.29313900352182	4.34856179608014	4.82506005090166	1.98791812992052	7.00594391668749	7.75755963097186	1.41040830236981	3.66129714002054	8.36969645458814	5.58106085340714	2.58237578051158	5.85652781255979	2.38340616594787	6.20207025688924	0.0	2.01118707808252	5.29786167525243	5.65499487561479	2.5093884926422	1.63703079912475	5.49269521195124	4.40127673267422	2.10546148526618	0.0	2.11869272785403	5.08776936124522	2.66969142157561	1.18728986090606	2.69581238155503	3.54391998572278	9.57699428761905	3.85630830655814	3.08408445018145	2.54211756783023	1.07886718513979	1.00605120169056	2.440298432841	0.0	1.59311244720365	1.12935574957161	3.07713051644842	0.0	0.0	4.98269216302827	0.0	1.45971097846416	0.0	0.0	1.05520464292633	2.97540418087583	4.94638784848204	3.45572391693553	1.56172343152782	7.40027747352521	2.23176232883402	1.48222947112182	2.25854793360514	11.6319749446312	6.04118954329321	5.73205443449628	1.69137919236508	1.18376542000094	1.10096380680965	1.00670433043892	0.0	3.89048599407083	5.36808036810649	1.07670331691805	1.01220888141395	3.05936678043737	1.20140153168131	0.0	1.20454714363839	1.64978263392815	2.00307577654175	6.23491517256411	2.66959450275857	0.0	4.87575939530941	6.20741628329069	15.5267323490449	4.07054262157183	0.0	3.14331000284836	0.0	0.0	1.1243149950987	3.10133075481528	6.12422911141446	7.5177375986604	12.3571372130339	6.41846059714876	11.8247852154307	1.83206738322343	1.08004067557871	8.68902714735566	0.0	0.0	1.5878813240752	2.08934655699172	3.50882135673369	4.21158904018874	2.80619406817909	5.81538457761061	1.37412426550386	12.4927895107626	3.01510799917628	1.5600840812573	15.7848080531897	1.73957346294087	7.2338258769338	2.0186324776529	0.0	1.95183124191795	11.3218215182847	5.5177623796612	0.0	9.59330924192983	0.0	1.6543041275536	1.05478602486952	3.87320748093969	0.0	5.03706904808798	6.81188594058914	1.81749447118357	3.4295188688258	10.8227873986095	8.72638572600231	4.5980630070778	5.22951611144287	2.26837561134033	2.59027091408974	3.10223321878034	4.12754876588656	3.71786025026693	8.95362008209678	7.48021553081769	5.57858990270417	1.96084610672378	5.11700591034348	13.5072503954334	6.9435390746114	3.37805644207346	0.0	17.7386841151613	7.93954488012897	3.44885707276354	14.8928148408033	0.0	1.84469606174957	2.88345303775644	5.38750109348334	3.18118029319835	5.72783330913225
T6:,30,min,after,growth,lag	0.0	1.19328181620732	3.58800062347345	1.00772505093959	4.99085208641091	2.21211622818357	0.0	2.07923316757666	2.69706205123197	0.0	5.03443016124577	3.17809406871614	0.0	6.69564481689652	20.4068391117523	4.7923201904343	8.59147312994435	6.59288504706626	19.9483584763992	6.60691798474753	4.87817565117838	18.4952570107359	5.88600836333605	7.19640112112375	5.99107493177246	2.10719381799534	12.296176187524	1.12168372256433	2.67746998801013	3.91563807577543	1.32581116824498	0.0	0.0	1.23560016821011	2.52354402925191	1.4069519849467	30.335661123506	5.46561724457944	2.76921305534409	1.77670837430905	1.11087439288732	1.03558012012379	2.1025512900398	15.5820921399689	9.94997455408809	2.98909540632082	1.11385818431121	0.0	1.54969517495909	1.67566632170714	2.32532470849523	2.95211875018677	0.0	1.02659324322274	0.0	0.0	1.36356808333698	6.21767776719034	1.68891204212065	1.28558232635777	1.45732773416843	16.5331670180275	17.0941708734709	1.95142157212043	3.57746451147505	4.47422428577014	1.088362469162	2.30864945150561	3.07918777547358	0.0	4.1204525146185	4.88977688998759	3.72338369628068	3.46632527406501	3.16049161671463	4.35465206823397	5.26959718795365	4.38220375151622	1.22255824346442	2.99542817994854	0.0	1.52384163626491	2.31912948632975	0.0	1.50515140305572	6.47433017047483	0.0	1.21816813533269	2.04527875787192	3.04831296998607	2.99718326794931	1.14958032327465	1.24761856122017	2.42637398569632	1.87638545827648	3.84044819655508	1.71747859002045	1.75150251383424	5.05335819737338	2.0912924280659	1.01250631900743	5.28723183163965	3.46103425244106	0.0	2.3023825853682	0.0	6.56523524438632	3.46075063367489	3.6222852922813	0.0	1.39992747560361	3.65178161523241	2.39290697698403	0.0	4.70662438092481	3.75872916517005	3.8196840601673	1.30564770344114	5.40614233929261	0.0	0.0	2.27362209543114	2.07643584689109	8.04444608597687	1.1642193622828	1.17440319454971	5.03262269910451	4.18801114132467	4.38574599496571	1.09958325014973	7.32269326830548	2.61469123654697	3.0199953859883	6.80353244707892	4.26877233704148	1.33256025259497	3.59076883876495	0.0	1.89163593077006	1.22638016707283	0.0	1.24076748134775	1.71748003197122	1.25914559034794	1.04166328329511	1.17047922361723	2.27628651495017	4.33364029531231	1.59260475142607	6.52358967828534	25.0441040007914	0.0	4.35363762281006	1.02533179859066	4.29570588493439	4.02526588681592	3.95046324286448	3.18577699258371	1.73424190575918	2.15949633605436	1.97115469799252	4.5449892476792	1.69110541522883	1.56472758258063	1.05100348379599	0.0	4.77145739851073	2.03063932617928	1.51496261117871	3.4866481155255	3.59196441816642	4.82168943064381	1.17719910808525	5.62590574176634	5.96882623619328	7.44956808772	4.14832021428409	1.02484937781769	0.0	2.13881887506365	1.19898639652985	13.557323185338	1.64493867809641	1.35527074859772	3.68477754134679	1.14611840706781	2.20408675961855	2.54551666612119	2.08196534256637	7.91924729962906	0.0	2.24761137962107	2.07307515579765	1.06968851907219	3.68011254969963	3.23835580055127	4.74536561840459	3.16777071209379	3.99652728696141	3.26137870049256	3.6893056022178	5.05287639479484	5.06900039461055	6.24050215459268	2.54534721860185	2.71021640419665	2.34928343031159	0.0	9.28642590042645	4.6126958885255	6.01828565009914	6.43287451476218	4.65553948556516	0.0	0.0	0.0	2.97792851936359	0.0	0.0	2.11649229235846	9.85376526843822	8.54405544281336	3.13768997371709	2.359642873178	6.22915326660573	9.76061823092264	2.88109656576027	8.29865123807867	4.75458067607309	2.38679449925015	1.22774482620567	2.21579519774931	2.29232781422099	3.11279266115937	6.51594893954532	15.8881884811795	2.95682055380936	3.21383202187798	2.8006189779718	1.03465378107033	5.31548211034079	4.36656979267277	7.48897153033532	4.72446606942731	1.50393736619958	0.0	1.86482698316223	1.04018946012457	8.88712398223559	5.19721922428813	1.65768021504744	3.4632179342191	2.23542114543518	2.35260431455755	0.0	0.0	1.78305012416711	1.07768226558083	2.48965245409454	1.87805770217728	7.92943478163678	9.65156372712865	10.8082180553022	6.46766013209694	0.0	0.0	4.1076707313247	0.0	1.16220103130351	5.07949037612937	1.22703368319096	5.61614117844875	6.60229330101694	3.95675421289561	1.67575383577367	1.02784010853642	6.45822859410757	1.65601520943032	3.44080098112715	3.78756536549103	3.02760830056015	1.55222140793452	10.082126802356	6.65401782886267	1.42534622588208	2.02094993551377	4.87328934309924	4.8269093125625	5.44574407387274	1.47437472162657	2.08515737154376	5.18923276372934	3.27978497798785	1.15144954832897	2.88963718381108	0.0	0.0	0.0	1.30629872313919	1.1519207045359	5.79848783812232	0.0	1.22318674304606	1.90224636585187	0.0	2.93146481869973	1.21386774000324	1.97078034336628	1.25002273679644	1.49829761615476	4.64693073340734	2.34907846943934	3.08878479121763	2.58357068148864	4.2369825659385	1.16583355372172	0.0	3.15810117400532	6.96380623441982	8.76808026719531	0.0	1.68526947381653	1.30854793480432	0.0	4.98580558786428	2.30885721432811	1.32462179413141	1.92820339807694	1.21278549992743	1.98069253982623	0.0	3.73489006090809	4.34919802355829	7.20319222371484	1.82102971804887	1.84125940832535	2.0045357058914	8.76337981801639	1.24480833949863	7.67790010979174	2.78857727709099	3.26169614712005	2.22819915775037	3.01142977304375	3.55941384619375	4.26903562057285	2.19110965255735	3.28192939117026	2.64200415681532	6.87564691009035	3.08872766113016	4.99418036543656	5.41589580269605	3.75771409523693	5.54295501251102	1.41251745125725	1.6073238016332	4.40224883001579	4.64537245515805	9.11166522520946	0.0	0.0	0.0	0.0	0.0	1.61790880051392	1.54801176803998	0.0	1.12464167208374	1.68060900488584	5.83285813482857	8.0563663144366	4.1499500248979	6.64424414900573	6.48778539750783	2.63863659456453	7.9498311424622	2.70767028789451	3.9427157118849	7.11905551066571	6.67370969399557	1.05906560154926	0.0	4.42768038136147	4.3610571059306	1.55789035442693	3.93956724895333	4.37844674839166	2.77335783604987	1.51512114269891	3.92901099102538	1.67824146242952	1.4237354438147	0.0	1.01551202924717	2.77174010051497	4.77918497110768	8.9102547259353	5.85700998885715	2.00848002923399	5.55964143452105	0.0	0.0	2.28836922447286	6.54545586068397	4.12132748507805	2.64906363879301	4.69106392219503	1.38685923550211	6.95246371218652	6.71342475189386	1.8396063347132	0.0	3.17300647352878	7.98934441104005	4.68957119051748	5.5968141362964	1.2264847579503	1.7590741194895	1.52471037257075	0.0	0.0	3.38815226079947	6.35653099641142	5.03784031660702	1.3254886731794	7.3360173686756	4.54242443173584	5.8969514817776	8.75434083897078	2.80607454948598	16.5373160632444	19.4554309597147	7.07537821510976	3.95592047049999	3.8360523217349	0.0	2.13723983025417	6.79526391060983	12.4629950899408	8.59995608843536	2.40829616326122	4.5325324995843	4.50257781616779	5.0245945264898	5.65807121873158	0.0	1.64690673554824	0.0	2.67812980176379	7.10983805981798	0.0	3.85076354928713	2.55198689861366	2.9923416954686	4.4585975322276	4.90398307219901	1.35318060295381	2.50805334110432	3.70786752835219	5.41936265015994	5.95583051682385	5.30963385134873	1.35702878212198	2.46656330483041	2.50403545985236	2.06984056282938	1.07065131534794	2.04366306696906	0.0	1.00401809148284	4.52395040746318	3.9559888253014	5.29199099924443	5.44852146037782	8.31774706646647	11.9677335000816	2.20678877581589	3.74669989951184	4.68622018840088	5.03535476927938	1.11152612019402	7.12065954287315	4.9440080375582	11.310520673334	11.5214145360951	1.77555014442455	2.52545505089696	6.07787609966582	6.20818229017269	0.0	1.37776333859697	6.18539903467768	9.91954396037006	2.97938228415991	18.5621278738255	5.69226048998631	1.31488111927837	5.6447763175118	0.0	2.83880264876948	3.83063039939204	5.59608160360038	7.26454136337336	5.40617276281599	10.5732366129557	3.41668032364047	3.35986912199383	4.45723460817359	4.68598414092445	2.51835964651943	4.88425442543782	1.20002037189241	4.19005310576721	1.2699671591428	0.0	5.16328838881443	7.67413408587838	2.29532884545312	1.01686610354795	1.05185559543755	3.3216333056139	5.69958831707883	5.41201566709135	2.66482291680896	3.69712440128006	9.78545870823852	2.62226036969569	4.06584256120956	2.58831182297212	1.65908588529357	4.33717211060499	5.45606635910381	2.48297982239057	3.94331399533585	4.6385949436256	1.28966542445606	10.288898159536	1.11493883825462	4.86019022613501	5.77146104675066	4.13846476868311	10.6617174622056	1.80882783663684	5.7343103677982	1.07103026538337	1.02213739483156	1.54722556623064	4.60838464218333	0.0	2.08736273454262	4.62882206126429	2.73120127573061	3.94330245817669	4.66799929628757	1.31483804086549	4.0088183929741	2.14870915046399	0.0	1.49567764513453	2.79125066590849	1.08743924342163	0.0	3.80112625124884	5.99920472612004	4.00906505681303	2.45236743018457	1.78267730277552	6.31781787821682	10.6387084926395	0.0	0.0	1.20087008354691	6.85637158430244	1.90706597449206	1.91591625662129	1.19882613554268	2.01496940885171	7.27269706371677	2.58291877791438	0.0	1.40193324271621	6.66900263219699	2.18643698159691	3.85802001545897	3.45300813687901	0.0	5.30421653531322	2.51935094937	3.04870978287384	1.07757725396291	1.48784591184368	7.00271204757957	1.90126425229688	9.36150815257036	4.46608425635793	11.2368824452445	6.55621248741388	6.8962671347651	6.27374793089098	21.0822299133564	1.58030726696204	1.85879173166411	6.70332597313914	5.77811127556475	1.09974312603947	1.46508504290116	4.57582837098208	6.50321598021345	4.59048680748258	6.00553504635229	3.49943041175142	11.130197924413	4.18003275119564	1.11718824534977	4.41194804723169	1.2638283618484	5.7658619315543	2.51522752247104	1.33566951313831	2.15389932890775	1.16670159921447	7.12685719771438	5.2272748474653	1.01421079205444	2.35987278637158	1.42478156931604	2.64176162126231	1.82555001754697	4.65335022626913	1.68061669207915	3.21685002110941	2.67831599545495	2.96959090418769	0.0	3.07611161664504	1.03655027634002	2.62312655070907	1.71777603276452	0.0	2.61051372576303	2.49020071985765	6.73612983032565	0.0	0.0	0.0	0.0	2.24281522288185	0.0	3.22847132107896	1.72714620867026	1.85543638993722	0.0	4.22839539716524	1.96790086739551	5.00953719217591	4.66104828556051	4.80836722271953	1.11889178025329	0.0	1.00419916958052	1.03301284487037	1.20391059571978	0.0	1.09397649355245	0.0	1.81234926124624	0.0	1.91874632913405	10.7924307668304	1.21191644803051	21.828726893634	3.64059104617892	1.74761343073106	0.0	0.0	1.04151173151603	0.0	4.190538599404	0.0	1.47705891194295	0.0	1.12173406359075	2.44294596297611	7.10222802903393	3.27690053433678	1.6683788909313	4.74064612337829	0.0	1.33518328915987	1.86248180320849	3.10949300935202	6.44671166843464	2.61285232001531	2.56290222382931	0.0	1.04128406952635	6.32995369507187	1.03781197176037	1.05761663150192	2.55154411474728	1.21922954532446	1.22531419156858	0.0	1.16526585896854	0.0	7.73954010902758	5.81085383474908	1.00199745116398	0.0	2.19242878248746	1.52523013234093	0.0	4.47041755530323	2.08136611905118	10.7445408601054	1.94367487374369	3.82907783092272	2.42007107490608	1.62809360484471	4.03814958267524	4.57921911497959	2.17836061593294	6.93680961782167	8.25170873059197	5.42592676542666	5.40653280467027	5.28786440470052	7.44605602013864	2.49411349554113	5.61380677820152	4.83340656702986	14.8759481259	3.43656668397926	2.98390999999001	3.84134181949946	5.34762747695207	6.52313480356691	3.03246463091101	11.0172623465319	3.32594699543521	2.50877785359727	3.32200846591148	18.8490345660299	3.10764378410937	6.32690908435562	0.0	1.82836644315492	1.65081946785153	1.73171559826109	0.0	0.0	1.07900716019156	3.58587924699828	4.94659783331596	14.4523591915066	0.0	6.58975052976849	2.41143210802547	6.63914877238811	0.0	0.0	0.0	0.0	1.09823611447769	1.35643746630232	1.20055734163959	1.2069847943326	6.54474747528858	5.57027665323127	0.0	0.0	0.0	0.0	0.0	1.40286609778329	0.0	5.24500988028787	4.63257890812364	5.55678469409326	2.5786002996231	10.6013554153221	1.12610920117942	1.31369036926191	1.30190382252371	0.0	4.35484085458525	7.12870517746921	14.0192978892716	1.22236911342232	17.6444650276834	2.40837878872424	1.01591820522072	1.74232915490462	3.9401546710908	1.1892730258163	1.07727855292504	1.04621177429372	4.28664808334052	1.63356193845212	10.9310609418976	0.0	0.0	0.0	1.09851959323923	1.03469105488299	1.14099378749571	6.33042405437294	5.25789800222783	5.67417813060449	8.4668612492581	4.26458016856109	4.36471660326475	2.07573748605998	2.78474419851901	3.98540716221769	8.52165815092912	6.10109861422425	1.57108346682132	0.0	1.30207367651784	4.92143642928723	8.81101023290795	6.45371971187944	5.15445588637873	0.0	1.81428809769427	7.5199945124751	8.00745182700548	1.73021327367914	12.9159333042946	8.922428350464	7.99974715921099	1.74594827960849	1.39259990195857	4.53069028180976	1.10773953927837	1.18814422533256	3.30268592634981	1.54605704902994	1.84572280819546	2.83483188386452	1.1475035297403	1.34070341744424	1.46270176704922	0.0	0.0	16.4223856457045	3.85601105919062	4.59205340412634	1.32422619212939	1.58210323653558	30.4548320120902	5.82634909632905	8.24001043100838	4.94406016198555	0.0	4.82183152058177	1.71221024818137	1.14852629899698	5.05199619682799	1.27991961110418	7.16300554280287	2.59921155131299	1.07606906346118	12.3580535885624	2.4759372648367	2.63775507003064	6.60080373954286	8.25702334804397	3.63667118638683	4.20129597446698	4.36440082559869	0.0	0.0	0.0	1.00967751145846	1.42203117901808	13.6806420556687	1.0282878741036	9.46703274993559	17.4988510731755	3.06016303227201	2.22467267153536	2.84944736089653	5.27186376427342	0.0	0.0	0.0	0.0	1.21064425016783	1.25064842821002	0.0	0.0	0.0	1.40955764195307	2.07027060727027	1.6475638118675	1.05126340282843	1.42519625717273	14.6639245683491	6.64553616901373	4.41337728580435	5.40951327926755	6.39739489525872	1.87709166960893	2.70390299763618	7.66378607458781	16.8616304153757	2.92725984784978	4.87834720227673	3.02273380740569	2.0323890017541	4.66838125193068	4.28323541532504	3.01906625364493	2.37479881094959	2.17596997348269	4.75304460017204	0.0	3.69782027341346	2.12339093251876	5.2822006816754	3.04285124870562	5.65069340682038	8.32300333677096	5.95712635448584	5.62838273777061	7.14887429459043	8.69460504073962	4.87003185137574	6.83304955612013	6.69153370255666	3.60825994956914	6.43039497609028	5.91462008907668	9.72135998192689	3.65737304932818	7.45336638746118	4.33708185597675	3.33016731657554	5.5483903385212	6.29432966124188	1.49225485963199	5.08995252515799	11.5919958910962	6.08686775411898	15.9597054903087	1.03086713172528	1.31910599526927	4.02554137608042	1.53501201651138	4.90817836459745	7.62322246158589	11.7834783148416	6.56262810201105	5.7233279089165	7.99930595759455	20.3926963627432	6.19682270115141	1.1538656588091	2.2691438535354	3.98323358942436	3.23103677520556	3.25818318097104	12.5091040272399	3.64667235973641	1.28650646825902	1.39953803856159	4.60602337219199	1.87155960766476	0.0	0.0	1.24869275468614	3.39549633341763	1.16862852466506	7.17661324824548	2.29319825218209	0.0	0.0	13.3553865966277	23.8968879424796	6.08277844643904	3.76020505600417	6.17906354483333	5.16399025347928	12.9419041013747	2.72040388553669	5.09554682991686	4.60782370930909	6.26372667864166	4.37133618124375	6.28472338285069	4.86265764309313	8.62450967706076	4.12319376518419	4.74971701180926	5.69365883322195	6.57521059142735	11.8558523155459	2.20521592667691	1.36567549228381	5.72749908745643	4.10665839739579	3.55431569973359	1.17535456397432	10.2157588190044	0.0	2.20273396706092	5.64938799499417	10.1226058302916	2.14024352736827	3.34389867929099	1.00141543745743	3.16237823792462	0.0	5.39581629811764	8.18804021139547	13.5731704827655	6.45107316245289	5.44578462189711	8.12719933130479	7.77175479526528	1.55926763921517	5.20493997271343	1.88381920827882	7.03495217525161	6.92374411355571	1.24045307466195	5.16662413450567	5.15524454300254	2.59523467656856	5.58002728232214	6.20431659158268	4.97074477787031	1.23104606912102	3.61019436788867	6.52673346285047	7.7206811134637	3.38295061449896	2.41265178524205	1.01002793689409	3.3686592408083	7.74525254057034	6.30019877818271	5.61448595516568	5.77449000455037	4.59017898466675	6.4686459065677	0.0	0.0	1.06366222394854	0.0	0.0	7.08267637314251	3.23403541779299	1.83470696824764	4.1941900791581	0.0	19.2463866754271	16.9373087453513	20.9434164979849	6.99505925466352	1.12497011070956	3.03688643386848	4.99423944763321	0.0	5.91235216453804	2.0165301987212	2.55091497581136	4.63588755480748	2.02614691555277	4.45229845710734	6.07183506361071	0.0	12.7517630770148	1.98083095454713	4.89646077877891	5.34388631498034	1.80033641291649	1.53361260647249	5.64599609505288	1.19289926174894	12.4100182925916	1.96266850086643	2.97583157268274	6.70601065452384	28.719895439008	5.20298278089586	1.00042434740344	9.89700655256558	4.80191399365064	4.56265098677313	3.81854193090948	6.08591108757205	1.82977921243711	9.26761392886622	3.09495978338802	2.18196854773446	1.5126315516214	1.04637179491807	1.03488822240657	1.25059604780608	0.0	0.0	0.0	0.0	1.02101478482773	0.0	0.0	0.0	3.01245110631664	1.2232236482142	1.13529648613327	2.71526791844818	4.2872356759075	2.97785921687901	3.65655067142808	0.0	1.79133092777843	10.9658461501336	1.39600604701884	0.0	1.0865536311335	4.67384571953048	5.91441017213188	2.5727965897177	4.05081820790244	1.9213534038424	0.0	1.38205623793112	1.72158020999973	0.0	10.434677991414	1.74699395954397	25.7421187482083	2.26943560591362	1.02155713554118	1.00528447810647	23.0900513584541	56.5084616815968	6.59308060505689	5.65073623825876	13.3608650203874	4.67131450688146	6.86501532566535	5.46651548935626	6.02859166436419	9.17405203378403	6.10209802857225	1.24108857945377	3.61096626524198	2.77518218888973	4.80044397901969	3.27490091660839	6.29445930838534	8.05592693434777	3.47122165763121	23.2289520962964	4.0260914597998	9.6423650718024	6.45846552521859	28.5754111110558	21.1558764303376	4.95887094154686	4.74126070747313	2.46069181807884	1.70196637109694	3.13910370496625	5.85034408674298	2.4065952062032	6.60442704558346	4.18289683560974	3.08668285321487	7.53463808183971	5.76567498633252	5.20320327015037	2.15157919390856	4.66071879603413	6.5374288048724	1.34410994694039	7.11805133081781	5.56987171765289	4.81163274253248	2.86488019574689	4.33768507675133	6.52809099177479	2.9137704727406	6.41315266069004	0.0	1.80878225945734	1.71181033576584	1.51085609680058	1.65022964237865	2.89660510705502	0.0	0.0	3.94408380394781	4.90546571094621	4.11894127433145	2.47958386392846	3.17986337675838	1.81624361689557	5.7766967795536	6.87778090393619	1.10756931420779	23.3706010350445	2.93526327253964	2.34602327130398	2.30842124926102	6.30626801929477	10.1434142660637	0.0	1.42482359317385	6.554374394229	1.74057487239797	2.78584030616088	1.71872699373626	5.47409755387026	3.47079453157926	6.20611410091595	7.14991293924613	2.55927888378446	1.16922358876811	18.7271838784681	14.0745941524896	1.17244293242685	3.18352486607456	5.07385833412703	11.9600500882817	1.69040398876637	1.18861014330181	1.24885986245849	1.61800810605242	1.98432697376669	1.40527774739403	9.29072286429843	4.95999646917534	3.36313992670421	4.41395049241763	4.13263755275973	20.8842728264761	2.3418487154295	1.96615123814242	0.0	0.0	0.0	0.0	0.0	0.0	3.62112057749265	1.62532508009345	2.5799929809434	1.18120819128586	0.0	0.0	1.10679571038284	0.0	0.0	1.85583626769445	2.63200871181205	1.31006265643302	0.0	1.51191478672973	0.0	1.72253493027238	1.21382119104091	6.61409679293134	0.0	1.3963984569681	1.92362559030315	1.07657141072055	1.34408514955796	1.05643337278276	14.020011582044	3.04439198000821	2.08694497549788	4.88804695302588	5.92022598022985	11.9446421011822	16.0683165296706	1.41310840113999	1.91294578007134	10.30751109784	2.19442051597713	3.15717056967247	1.32747179659837	2.09162429568773	16.9176353026846	6.93990606799891	5.40037429803091	5.8829654850696	4.95790850270157	7.2325710078355	0.0	0.0	3.16878840282693	13.0829510352669	6.42321421878359	1.92474084493161	1.43866005595723	2.53779096075755	4.34844139095282	3.32864095671796	1.13893829905187	14.8857833894256	6.32080584457759	1.81014044072881	4.9069072712636	7.09388466417738	16.2689690253818	5.31137425259146	2.76345176603535	12.0491307785908	2.41005641270151	3.55224724552241	6.09163301412661	7.63123419370439	3.87841730524863	4.05899769877187	5.66626490073913	3.32884147416054	4.42349844820821	3.47883046034616	2.89326498086234	12.9745805951251	3.10560482361317	3.52883122962868	4.78836784641832	5.35976146026462	4.62611038788482	4.62666550986588	4.51566456800637	5.82978509038074	4.13819139574629	4.02760422109384	4.56499726380534	3.97704538776161	3.91980427698407	4.75739676110744	1.48134839059709	8.09837980269401	3.15164953073729	2.87337450345076	3.36317852774044	2.79716776912957	3.78542036610055	2.12552401467101	12.9392663506403	10.8282358887949	9.30215924960941	6.83178351782981	17.2445124173504	6.86796018869536	18.5776905933534	11.5178383644861	8.06203085335306	8.38558615266236	9.63956206818702	3.81797344889535	4.02859276496366	2.51035508585212	1.00149034592324	1.04005031235745	3.0091149620908	3.80550469084933	6.25068694156509	1.07801211426872	3.02040691620307	2.32686729899019	1.37673768474241	1.93885693333913	3.20041047431767	6.0019729039434	4.15636844238837	2.77495390174594	1.22321800496739	1.65436092591622	1.05449936343049	1.13634707142007	2.70062437561213	3.71273363761667	5.78954601259823	0.0	3.76666483187945	6.6505842120148	4.06220606436879	6.34126733033041	6.42033693428129	4.7432905900971	2.77537378854798	5.1504276886097	4.5582258598198	5.89012116482911	6.08768917380867	3.18230482130333	3.46816766562749	5.09208363747463	0.0	0.0	4.51253532190837	3.30025433665803	6.53263026696498	6.95920661513237	0.0	1.14742142127466	3.27699881544003	2.35103834307833	1.77428718297302	4.62003789497509	1.35743858589753	0.0	0.0	1.27852935122227	1.12478147321497	1.71024994528767	0.0	2.9695187040695	2.56075577336863	5.30375463273229	1.86413010382384	1.80560525265716	1.98522896324845	4.27686497730883	1.53045493938754	1.78267569011044	1.86674763522528	7.83132855845799	1.08523681269118	5.83588893891335	1.88662284186239	5.5462973871385	8.24551394950141	5.39959418338625	9.5251171190834	10.8615581613975	6.86807769038501	9.09036706124552	5.10651158922094	5.9554965283261	4.73112102097969	5.144717197453	5.56342595484253	5.49340537566268	1.12604873126594	4.67295685768095	7.28468577745475	0.0	4.21877992333578	6.70565568204026	7.05898477083729	1.67004222074359	8.05211329618344	10.8555435644172	3.79778100466462	4.6831129726934	2.125995099376	3.83913313491996	1.13557764740522	8.36841449344496	15.106221568961	7.70782815948174	5.91906707048302	1.09752030087196	5.90381740984251	3.01603318817247	2.04146697380092	1.58580503227938	0.0	0.0	3.18001453809337	1.19328825196311	4.69198099815964	8.36902724244865	1.17428729570286	7.28046186531523	0.0	7.55142537222871	1.28319659742392	4.27014667452999	5.92944885489752	7.96264176884954	2.6821373719277	3.75810739272217	4.38097448811612	2.88232927534869	3.25649221763762	4.93022775806489	6.42922192463542	2.00050558983114	4.64884212703548	3.72949170505942	1.66178466114082	1.89726553574756	1.07001518226799	1.26754955734595	1.56504103475114	1.01675721933177	6.312604512972	3.94997894517174	6.319542916622	2.28899694783615	3.42687864678993	2.88059309628909	3.36116442336909	0.0	7.57338910212184	7.04429080843953	3.26500864258253	5.22003384827353	21.8302741615716	3.61135566944497	2.66895177750799	20.7597949905921	2.25884273531871	5.70174377147632	11.1318615047347	1.08271349645299	2.41287548683247	2.20552548789849	4.44702801734437	2.48328315243396	1.7418224557632	6.3092569606843	5.84530467508391	3.77152065998954	5.61798048278407	6.19883719190719	4.72266037111595	3.06534884957808	8.32566201891883	9.17674524136821	4.34583276337274	5.14025822774643	5.74967275526924	7.83124360759617	1.44582244562059	6.03872790536807	1.88957401861777	1.95525103926734	5.9272173983837	1.87222060107695	4.27303686255324	4.91073492465585	5.81849622852925	6.12621176772273	5.89852484442869	6.37629210654049	4.70783872872481	0.0	4.9658921070495	2.05524351746925	2.36911442557613	2.43905092830995	6.61150255861719	1.86759752731009	19.6473770477082	6.69072413059865	4.49148095432607	8.41881261457919	6.00622893459044	9.94402873589929	8.05168200952411	5.67014207250629	3.36369235928571	6.39082041223946	3.51421549647221	4.46961060884409	1.77714890127241	5.69375753894534	15.5622693333618	4.03005053109468	9.82715842557109	6.50541521171969	5.08419108888633	1.8854519207502	2.12455831451539	3.92264135342918	4.91887924152533	3.23420796569793	3.10634710492174	1.83874482162091	0.0	1.37133958040186	7.43658575416355	2.09558300681388	1.7934119266935	0.0	5.81291039729494	2.04618552389311	4.70783961182041	1.04761168294336	1.01331892183258	2.09202213183037	1.08569495176303	1.01615527216847	1.06325599214709	5.21657584350325	1.86063912140687	1.16061473062137	1.04103767607077	1.02658451826443	1.97165282266704	1.28441982007031	0.0	0.0	0.0	0.0	0.0	0.0	7.01466041824035	6.65650436884484	6.87088093561692	1.3164818522951	4.4327896156867	5.07619631178537	1.52137152267195	3.67100188371018	8.39986581683999	3.30290660165978	2.1192938218412	2.03407954936219	1.51847081496849	3.78231689032883	6.30205955049664	3.47808612635107	1.66954345146386	6.76065568649904	3.03699631719953	8.31527252859868	2.86430135676443	3.58242403352017	1.88926974178874	6.12158811973117	6.56871622914095	1.98110440513449	12.2094400528421	1.99877523226594	6.21433127151896	4.11768692404923	3.50921446536277	6.82090772892949	5.65713009119012	11.5505110535495	6.20421698870961	2.14787914990812	14.170908225238	7.1206655613648	5.10135929866035	1.95103688969297	3.05102071029105	1.01368342596522	1.14190122047872	1.05086091012665	1.00051318801032	1.11825372292533	0.0	1.08888564078509	5.07261247781326	1.24023555443891	4.6541662422204	1.35898988537859	0.0	0.0	3.46604994298653	5.15844395577142	9.76533315171296	1.58390828507842	2.74223602372444	7.04423372301973	5.2000480430645	4.8294088228529	3.60402298031574	4.71933519279013	5.35834708301524	4.697604661844	3.3701533991955	4.75514750028997	2.63406971813219	1.85299442734043	2.42418388661132	2.7089014036053	0.0	0.0	5.51201202659891	0.0	1.69938925791773	2.06014469249165	2.65346569648407	0.0	3.87341704327382	3.43981335629117	8.40779611895518	1.11811300526331	1.05563057221391	3.14944053690039	4.38224270113897	22.2716715714969	6.92094279985367	20.3585550091438	8.47366691005443	1.44803156739685	5.05365349721203	7.39358587927651	20.2783859717055	5.59080547022782	4.0192064549282	3.24533385205822	3.87101279371321	2.52202398519958	1.38456584892151	6.09067689612969	4.75682932318945	6.54569376169016	20.4642057335659	4.2263882739024	1.95001603791405	3.20331152391506	2.75979460480656	0.0	10.0576914967651	3.7340236990642	1.54510141397384	14.0051199414119	0.0	3.44623175918049	0.0	2.74727443060351	5.84557472991435	3.15035195222899	1.09283563329402	4.50940802180488	1.66960107881984	3.4428896065412	1.45209165815092	5.63948748668787	0.0	2.94527526519519	2.66776471753088	8.55976222147334	7.179518132443	5.83228945215384	19.298372152914	1.67027595618626	8.67567148802796	4.52898461713624	3.27656707149379	25.6276673927745	1.08136185653031	9.03496361843533	1.97013887986697	3.98197515829474	5.01641686987515	4.08015887871064	3.73970593769075	7.70994120947765	4.83283469633674	5.58346493676958	1.28453493539479	6.60606614143211	6.25103883385975	1.02684340876677	6.50244439068433	11.1299759348939	1.21045511515332	2.20333687949891	5.38181064534676	1.49320090697226	4.19238997725325	0.0	1.16828656080213	2.09399638319193	3.49947947253702	4.54224937154431	2.77089333052827	15.9140861058794	3.92067419726216	2.34469615967692	5.74513674720824	2.26842841376327	3.41774036188634	4.18359762524129	3.14700338174696	4.09801096081535	4.43928065010018	6.42356175054784	1.79155983093646	1.05526161137273	2.22500685206332	1.92807641903859	5.03242266758827	2.03125858676896	2.21193323789814	1.93214659111266	0.0	1.03899264914029	1.37329129994465	1.47440858193152	1.02258889763615	0.0	2.88757860964888	1.6582513279897	1.38050831408883	0.0	2.92805000700725	1.11673726424428	7.06772103696683	2.79626481170793	1.97779754093027	1.09220477210389	3.874785411373	1.67470061770706	1.11800118656512	2.63885649587286	1.72633754500633	1.30464440927383	7.63802625163405	1.24694281838517	6.68818693773536	2.89431617096262	0.0	8.45537790809897	1.88588961224124	1.11017821398607	0.0	16.2107898280042	2.44751817357742	4.29739939729674	5.81185706187012	1.81784316149031	7.64185446041659	1.62652062052628	0.0	0.0	0.0	1.77239608035088	4.38755095561755	1.06671056920825	1.54637377648435	1.44486983408332	0.0	2.53136021584763	1.29610448047486	1.59034015055713	5.31264238894013	7.43053894767475	18.8492277723294	3.88815461409775	5.60320686691374	19.044927242895	1.54461245107514	1.44147803897568	4.24109871548496	1.47787909545398	1.14579864488172	2.75832994984199	1.68251388008631	2.85420103006092	6.51140551474441	2.12820785920947	1.45331300229629	2.0834538467601	2.57875117177762	1.54909631030774	11.7148626209646	2.48632087732202	1.15931863922226	3.35347285076494	1.06234841079423	1.3013700353258	1.08528217517534	1.05310649780749	3.95603454410387	1.0283314329542	10.3909187660757	2.19381790268964	2.09405156760928	4.12804706325559	3.46064824015148	0.0	1.72090817281468	2.3826947510221	2.59532306493776	4.73286705088131	17.3686455697427	10.9019677111752	6.55414373476231	8.96345388163552	11.8788212430286	5.3491651296733	12.3620651201664	9.5998289937107	7.16894301660755	2.73985015892553	2.77624506314973	4.23538422180853	2.24391640331817	2.5222636197246	0.0	5.19538318457353	4.78119078481062	1.96216201216909	1.98051372199789	3.55407625323855	4.1273463400345	8.59546534606421	5.40826042195701	5.93620706938221	0.0	0.0	0.0	12.3509292334074	7.12759026940097	3.58697868874807	3.13785653569533	0.0	0.0	2.15591887330002	1.65665666146396	3.09309482911201	1.25758412189978	3.46623397801504	3.19222760373034	21.3043371745295	4.97811660167669	5.18018729838521	7.34481968326947	2.66584637388524	3.5014438809068	1.47731455959482	2.60764382148513	5.97487359613367	3.27741457126477	11.158387539727	3.73866007917993	5.98751070976256	6.09284608266228	1.08211756023476	6.53045748139827	1.00592529750389	1.86891361316572	1.24806148352183	1.5161175199048	1.06148578489522	1.05962528688215	1.7338678709575	0.0	2.86110089255327	3.82610588347791	3.88459750439052	5.99143390480286	1.56622134326494	2.51899342290997	1.16431073729431	5.88699776512679	2.97297348098825	1.98580003776679	0.0	7.32055520050495	3.7051738920397	4.73332480733419	4.71005240684784	5.19707877123638	1.0307533541973	0.0	3.70054986582494	1.7247882344969	2.56864143160149	1.83700575193355	2.44413700887483	4.47088755902199	4.42008767293528	5.51113975383267	7.14074367065554	0.0	0.0	3.09396412894714	4.82556478386865	3.03644297178063	4.37868465082315	0.0	1.31908271614952	8.66345772150969	1.61655042260826	0.0	1.38705008229889	4.07171994076662	1.68086042314549	5.14822279595952	2.34234090687725	2.01758364478569	7.00206559358781	5.01981360275168	2.18887067448388	9.81106270495819	2.92364576626839	7.26548422355593	5.59076394050801	7.44018661970547	7.09289412139466	1.4118781915499	6.34698506515105	2.22449918558162	8.19183682825332	9.93105620791856	8.24403517196777	10.7709731263313	7.31706983168474	2.71052263980777	4.69856504394674	9.41941849170524	0.0	4.10834072735238	1.01666054393714	0.0	0.0	1.00365715464243	1.80199070568372	5.30686804285636	4.69423468839144	3.34634827332116	1.42102215664595	1.72117931805716	5.67164193174857	4.22044966624251	1.29500369937208	1.83449210995664	3.23949969902188	0.0	1.63219061412642	3.4313500280427	8.88483646144385	3.85552047098561	3.10377974826265	0.0	0.0	0.0	0.0	1.04364857599873	0.0	1.11271504265109	0.0	0.0	0.0	0.0	0.0	5.14927457355601	12.0214353439137	1.09040823133313	3.60150670364109	6.43184435738994	0.0	4.46924415128753	4.13100635610779	1.62998513122735	3.1458843808538	3.61462557967542	0.0	1.9267417637725	0.0	0.0	0.0	2.11892445799534	2.32260430905263	1.19521397228415	3.6473314081374	2.02489568078325	1.6378631715465	9.23288048305686	6.17040641554133	9.25463981189168	4.00779513614185	1.7631101442075	5.36658568899963	1.79904975722827	1.2821077763122	1.79041697842851	3.13958201354335	3.95155258008845	3.89664286259505	3.37153835842161	2.44754066045464	5.22955877777388	2.26280116989974	3.70017768321051	3.80179260275173	2.89277612728979	4.32471733022682	4.95202580561359	8.03012680895355	2.18782213398261	2.36481945297893	9.57439338440322	2.82999883960689	1.88736294366485	1.67560172729493	2.54349918416235	1.15430757898745	0.0	2.27496401840731	0.0	7.37039771481164	2.15917341786574	1.6436036517376	4.93097941673148	3.45905562614482	3.60122774060574	5.11507697027829	14.2442192265703	2.22027092663043	5.08175816170639	3.90504186337586	2.93956817903423	1.1435828403084	3.44812779406942	5.19052730295486	3.96594109751815	2.82351923956138	8.16804027488956	3.80296457310931	0.0	1.08881730063037	5.72738782290974	5.94996185908142	5.08466714665485	10.3876587441999	4.26660927320528	1.5012734527032	1.03067509102656	1.68036494709219	4.60976166010149	8.377608210036	3.17015165029072	0.0	2.15654363790313	1.19911566547629	2.35729116747471	5.60792922104124	0.0	3.73452561426097	1.14333594294877	0.0	0.0	1.03111788148197	0.0	1.32293588917777	0.0	3.1426183408888	5.96360409178135	2.13398626114948	0.0	8.01627769647488	6.56174561729991	4.26179108507606	3.376602333607	2.83710246906516	3.44283965739717	0.0	1.48232173786261	1.18973433543175	7.1369901261159	6.15498698080875	1.40656671888563	1.89430367287043	1.67480552458238	2.49144879149656	1.56881561437551	1.26177214586551	4.69773942249324	2.35105381382574	1.27280929662723	4.13290740023886	7.7581479089751	5.86320917752459	7.51208674932359	9.8843962467112	5.54331078470225	8.34265389760128	2.43024019352116	1.88702595110226	3.10868955662989	12.9348333529544	0.0	1.06187162223363	1.03986158411017	0.0	1.21912614789353	1.17303577945	2.59823808399859	1.48370459264777	1.26500960634869	1.91576276414482	3.43084023535087	4.95234103036742	5.28313264645753	10.7789515541299	3.64948477825664	3.07972956801975	1.94709682944358	1.96411826117305	9.62184859753423	6.68016551907342	1.46223700336232	1.39557199807575	1.07786179500763	4.84179405325368	0.0	2.5013345064719	10.5787180777483	4.54770512249061	2.4206303286026	0.0	5.92794067906967	4.53055391225342	0.0	2.18631704816869	2.70225548234519	8.31364566664817	1.24214275308946	2.05681739054072	3.08493880170419	1.44213365850776	0.0	2.60873173562827	1.02573641197639	1.04714961794458	19.6601783595989	0.0	6.99005696648426	2.80380468683286	2.65676639494998	0.0	1.59710787497697	5.54211693305183	1.84515361994803	3.21460986149157	3.31479787574262	1.60414757216208	6.43131678635287	9.54817312902899	6.57570484530397	6.25813636568085	9.26995949936648	6.00531097497013	3.2865722510931	1.70063747244786	1.00599503213724	1.98089058006242	1.92235093785806	1.01596767585989	1.21972493825494	1.74249811190996	4.07758785308936	4.63423679377929	1.70090670408588	4.65994834939011	4.48616315785755	1.31702741504027	15.7260425947404	1.35702482405979	1.84279643744668	1.68319041879565	1.09406672901375	9.42142796529916	2.161693878846	1.30159624610398	1.35476209073888	4.87773611574056	2.96617104992442	1.54403323712272	1.93681787190002	4.02176678316479	3.54703029031959	1.62702870185365	9.95849745969259	4.75166017540918	0.0	0.0	5.02099155466499	4.93378765506371	4.69806827050973	1.21405130288953	4.94651198822089	1.47752838365118	5.47253563018434	3.52430983305367	5.87911729072463	5.74300604008148	4.48114650302186	8.51439333647109	4.19995912089391	5.38946626873078	4.56938020992301	1.83700994354838	3.61801146233833	3.35352219730568	3.28798443108587	2.32875712596264	3.09770828490438	0.0	0.0	0.0	0.0	3.08768259100059	2.277890443343	3.88396224900256	5.55347404715461	0.0	3.7853092992768	5.46930347903896	1.02304668349506	1.05596058480175	5.42189303420563	4.32052255178524	1.04525421500698	2.65473147012401	1.47176201037866	1.008309552657	2.23737782098538	5.45967884503585	6.13386601461752	16.516656964687	4.65864351663499	3.13158653666135	1.82762521023849	3.94307553915742	1.80527392180179	4.94750732090825	4.43710605122367	5.05846701261146	4.82049156124742	1.78086720249947	6.77099424916367	0.0	4.28457761385123	5.68995156106967	4.88501462989711	2.76681353672204	2.69176384783496	10.1647845676061	0.0	0.0	2.14929075247025	2.18746122876298	2.29057175704516	1.39602674445452	2.40605150288698	10.3798417736999	5.63222439895845	2.6185013330318	1.45526677765814	3.43434232118244	8.07088429677786	1.33871931158383	2.05413638948154	6.01157801270793	5.08620451934278	4.67270206368192	9.2207090677867	4.09287660886333	5.39552842780585	10.9832379598654	4.0015459701412	4.07562306685119	1.31417414279212	2.8397270086503	3.17938349818331	4.71029645982371	2.49728684597996	5.89962419865242	4.42844859041751	4.39666236578213	9.04083479002907	11.7819810563546	3.57864502711108	4.43192128341683	6.67065111935793	2.76734295685222	2.63104283042213	1.57397056161546	7.80572525098062	4.698148864585	10.2372393543689	5.71152401884457	9.12581684306175	6.95011397274381	5.5125265245032	4.85427699710194	7.21759609639358	10.5790401848407	8.52122810024765	6.12155463664819	19.4589217205345	5.55524581753854	6.40335339827351	2.85383774130443	8.015178206433	2.4045354954693	6.73301641575869	4.4530648073303	12.5968784086405	8.22990463237853	6.50036767728129	4.36586629181213	6.03298405998871	5.79212133865664	5.19666559761636	8.36905736641254	4.44841158688639	11.3751034121355	4.62150689777149	3.18215527553138	6.84308936079168	6.8675466813148	8.21946670984847	9.2147393810564	7.58792137629867	9.12606756841282	7.34161333137074	7.12729681354137	4.93642009404322	6.68408026775127	3.85005164394471	3.14293757762331	0.0	4.64095276933874	18.6767368033457	4.9310547344219	14.7494346009684	5.84210477023665	4.67644682704363	15.0027852947881	8.11997403646514	2.28519173774296	7.53625354016309	8.07627106387004	7.97916286827245	7.50760712770001	7.88482276843502	3.58647656647655	3.73090507482196	3.4888586955906	7.30327055133158	5.13311383730452	5.33023219135535	3.9718526597819	3.65166033156826	7.48786870132782	11.1537064083745	13.4215310267897	12.073586143977	12.5247143519017	24.9383507305754	17.3785246076562	11.8883690395112	20.2551449613354	48.312847153772	20.1270755590208	23.2654784074119	36.3656268300384	38.1539005061996	49.3050569132327	76.8497952678189	2.43864751747163	3.43019209170128	26.3418306419966	40.6609992979595	28.6881614875616	65.7453293784183	23.67160891548	54.5278384660792	59.396865392705	11.4525921933386	44.8560357095123	14.3010132948244	1.84409019572062	1.71385291920697	2.61902210010114	4.38717781680794	3.61894591224012	3.78843398960651	1.98712033745671	4.29930266927549	9.89892047555869	1.80327219179493	4.11081900883001	6.87222920312208	1.29402490726624	1.56724697301909	0.0	0.0	5.4246434467096	15.1109754440314	2.958912389058	3.64917926192957	5.59808099252123	1.20369042058084	3.22047120287478	5.0141970548866	1.01896628098462	1.03536901317394	0.0	1.2554907817727	1.08551052442152	1.01308069633074	1.66319234713087	0.0	0.0	0.0	1.0190807194349	2.32852127966965	0.0	1.0157385972466	1.14483301343524	2.83831404894652	2.10967658435169	7.46911265663906	2.06989585760246	7.93353077063611	1.0116830890386	0.0	4.81099634262113	1.4685791940059	0.0	7.21791875378854	5.01648839027152	3.9134597697055	0.0	1.82064236379918	1.16685324052406	1.35633626574468	1.02340745194874	0.0	1.93571626456019	2.00423546543247	18.7017390722101	1.02533786524669	5.53780448044057	2.63754345732113	1.31995311609359	1.80332023542229	11.5792004195158	1.94799267865926	0.0	1.02638700108317	1.12721181065217	5.95458981710105	0.0	1.07264214907806	8.51688826768197	4.29275805001157	6.10306257040703	21.2970104401882	2.48306583799622	8.03633425021416	10.3178249321226	5.36840466578057	11.5040727131701	6.6816022222791	5.78965181864691	5.47388448704636	3.05816251641459	2.61671030454369	5.01406802025515	6.76684667103141	1.18570057011172	7.13300925094655	4.78113805796974	10.9490678192664	5.70666312987179	1.73883273511474	4.98271426576806	1.50955897368971	3.15397274954072	1.26933964915021	3.33734893852753	1.33088058507009	1.31425890561085	2.02573279801093	0.0	0.0	0.0	0.0	0.0	0.0	0.0	9.58765169602697	3.16817303027421	1.55225860847764	1.03859399551044	0.0	7.93024994558703	5.02579160363026	5.43096141463952	8.90823316186466	4.32486439893396	7.68291170194022	6.13182810556853	0.0	1.42376541000722	3.13072544980717	6.95398453512252	3.48108538391864	8.39244379537652	15.6029729882109	0.0	13.0354764838655	16.4838196358939	4.4649550806678	7.21798036563398	7.77762039819245	3.44079273343768	4.56774409153208	9.16950263913798	3.24045096477677	7.04149569019797	7.53434393164724	7.22782200355802	2.73460543287884	2.42191037529985	2.74615482889153	5.07105697146582	4.66260543920726	7.19620257557094	3.57422163177986	2.31054793240414	1.06707499159343	2.07451790120789	1.25515864961775	1.54772761525798	2.95367943259798	1.23516806442342	1.32021627221022	1.98779374171626	6.98050234372827	0.0	4.69912007602895	0.0	4.55546142691097	1.9810452420657	2.05709487109858	4.40139518193162	6.37432242497907	0.0	4.60440328017556	11.7107271153349	5.84290885917129	13.4989415287843	5.16193426906071	1.0328355648125	16.2242378687752	8.86100086385167	3.36621953447857	3.83367302367776	7.95023592585098	7.16677772787029	36.9366834890445	7.383404534262	3.43445421898561	0.0	0.0	0.0	0.0	0.0	0.0	0.0	4.10665134706113	1.08137922613438	7.97719356086045	6.65340666653888	12.3560524711161	7.07295852894109	5.5893828642964	5.14626172420267	11.7486822121727	3.82592172179595	4.11773414012163	4.76379824948809	2.30879556356828	3.70612241289717	8.94648680417299	4.90937300293025	1.01168935098627	3.46748366856312	6.18267495363695	0.0	4.98808697128023	4.24703417058374	2.02967572802262	2.82317057568009	9.60173887639799	5.73228991577217	3.51798075126205	1.7148731668141	4.20351980643869	6.34248510550376	1.63664664477288	5.19870708296179	7.3951809835316	8.03999319166758	3.13117362148125	7.96231483255133	2.26387648581095	0.0	0.0	0.0	1.41489054255289	1.30715297235731	5.00630441390146	2.95346296601186	3.72279600214188	2.46022498729583	4.20661743374151	1.56535366988915	2.62880003794954	3.18442669010721	1.49327935337842	3.78340276351688	3.54909150056967	0.0	1.97899617505782	1.68110236569918	1.1976140618582	2.11179276959048	14.7610538205686	2.84043365754529	0.0	1.24661798208738	1.55889096467391	1.19220401635628	2.78484538357659	1.24672354796653	4.97177460729382	4.6561660968597	5.89681313431146	2.24640246158767	3.31488482666832	3.01354724582717	4.98249887687863	2.92794920257325	1.06675790273675	2.91252265765228	1.11465292923198	2.98107433464835	1.01956218143927	0.0	6.6732830529275	1.32660850277727	4.38405939935447	5.00179704169538	6.71201494372406	0.0	5.91621808753623	4.29605191571066	4.19183942945556	2.76675610963271	1.3357834669434	2.41516652014107	7.72680523691622	2.23159269563422	3.80359367362582	6.46946673356035	8.44261227241551	2.05607620919138	5.18673655238094	8.87114134335629	1.30320837318207	3.14454494969609	15.7156867530744	14.1214411032471	7.2581028279905	4.8230008877607	3.56772884372619	5.25623746822922	2.55280507029947	11.8191803196587	1.51720814699889	0.0	0.0	1.04861986794094	1.52014341517396	0.0	0.0	2.52774252464349	0.0	6.83597668390788	4.39686274375154	1.71512897503104	4.03077284514923	0.0	10.5396069683526	3.62592829190846	2.39916270919566	1.39007389206058	1.14163396323211	5.10875418734245	5.27673691783175	1.17978558516221	2.11447368396083	3.58402709592738	7.07669008076314	3.2833775177816	6.11261450005937	6.89525704946527	1.86185043753704	2.59336500148893	9.23717563973942	5.16439655698734	4.41688271396237	5.8467661921741	8.74678832404598	1.17458230321124	4.20603225368882	5.98301567995449	2.058729055673	1.52977681502361	3.92364501752367	2.92231598217759	4.32650818291488	7.64495422357777	2.72639626573444	4.46749577830891	2.99075911065232	4.08561558772685	1.05537483205224	2.3258858000141	8.66056219245749	1.12774163694984	2.96408075084554	7.35774402599946	3.5797771347302	0.0	0.0	1.17411908644663	0.0	12.6499904993302	7.1968173940207	2.13280704483044	1.44885500552574	2.31773468906738	5.44433769624616	4.34570169645628	2.34138082592444	2.34074953624389	1.18527142944641	2.07478769423823	1.4945299524724	0.0	1.53702537790511	3.75525133433283	7.47452510762081	8.22237417418206	7.92826256649802	0.0	10.6746924967882	4.36104994726196	5.92238455628179	13.3350213957727	5.33533199896755	2.95006080325693	14.1156945102187	3.63822382338063	4.48921972505387	2.4118600622735	1.54084591962035	4.71827507239951	1.39564330207807	4.71552334133451	2.13570551524293	14.0510584460765	4.86121899272782	6.13549450899679	2.56516974783968	5.89140928928791	12.7990765251621	1.55775529445642	1.00819163493474	0.0	5.88413906449259	0.0	0.0	6.59630246195678	2.26357623022925	1.91689236410546	1.68081222681178	1.33077401667554	1.25079697337926	0.0	2.59078912635252	0.0	6.94429231358308	3.36015063020857	1.81364624379786	3.33068764135867	3.48333702900746	5.32195442016384	0.0	1.06986608968585	4.24147148323501	5.16079625944707	4.91451538628228	4.69549745316163	10.4764919645343	7.04507957228562	5.89339280324863	8.58197694139578	4.05674416381077	1.86318629654731	2.49910255534008	3.68974148216807	1.52430305610095	7.02438003906944	1.63762599218263	1.17963177020161	2.69401445081995	3.2602422365887	6.13546083690023	3.38384401575078	7.43846342370118	9.33111710753879	7.13143947729103	1.5973731254422	2.20852397347805	6.32630751540427	3.50643969534775	3.55847024599098	3.48632858435802	1.09252321965532	1.08088438992728	1.67850333055561	4.78210850736012	7.465379032496	11.4969222079012	3.31462867544758	0.0	3.52093657612483	3.55891721296921	6.11610756940826	2.66137241024143	4.63357810292963	4.12860563409442	2.54870616098643	4.68525376189891	2.03593195331416	9.12759747224467	5.71444465409703	4.61798707209917	9.47371194152539	0.0	0.0	1.5213372749489	0.0	0.0	0.0	2.37910705738592	0.0	0.0	0.0	1.31144974319691	1.22049823397498	1.0322744317565	1.04414173964226	13.4325536872258	0.0	1.05418851420686	0.0	0.0	2.03969771887124	1.51563635548438	13.8859330622105	2.31070297303202	0.0	0.0	1.0347708303183	1.46889515484981	1.86033979070724	1.23531626879018	1.12446174122063	1.18321502675675	0.0	1.76103564806161	3.62952250434492	2.66934986476571	1.57315768363483	3.750595584471	3.63450481634991	3.49390019943406	8.49367402755736	1.03300273183849	4.9533722519782	5.25514639927829	2.53981984067143	1.15142370518849	2.23322374812305	0.0	1.25359272198568	0.0	1.2159598403722	1.25726578074881	18.9765345413743	8.71784272091898	4.26864756412357	4.80831755703542	5.18667287330685	2.42426135028051	1.19125850902983	12.4600925176309	0.0	1.21280844846486	1.34281905196344	5.59626707358282	3.67139530541887	5.20148094078895	1.07573118393952	2.07967072748289	1.25935371491256	0.0	1.12269207224408	0.0	1.04583991040194	4.64840955333037	1.0194011474411	7.71433529258755	4.19214435889893	3.38170459245013	1.54729796294267	5.17276974134046	1.13920059021003	5.01693915522374	3.25951646535533	1.96762500255325	3.56722664335066	2.46978402949002	1.01592634473533	3.69967784587747	5.83582318477247	4.0157705942381	0.0	2.22380582409945	0.0	1.19487444335021	0.0	0.0	0.0	0.0	0.0	0.0	0.0	2.74174780521866	3.62946348598247	1.26912160495367	1.13381655884571	1.01826213436038	1.09741031421253	1.14864344818766	0.0	1.18922367080816	1.16130663624745	1.77704843218776	8.27461879772381	0.0	0.0	1.64347938552315	5.73586310116295	4.50413512848765	3.10309447186396	0.0	3.33516283262097	1.67569359449339	1.1050334138675	1.00396877367904	0.0	4.94549355121561	2.81992413758601	3.3728117361319	17.8106924773963	5.83854293149542	2.86906941315494	0.0	1.62425421746229	13.7747916608919	5.58186767690186	1.58086859739829	1.70588625375211	2.34636954909363	6.09712767828782	1.00835295639785	2.8110713529107	4.74601487270556	1.20371839806932	3.73391363901693	4.01427617286885	5.15932535303712	2.88598855823053	7.85769868791188	1.43215439989985	2.34815585447514	2.00481890253381	1.29915605307697	1.48161976505017	0.0	3.89654107237418	22.1073097760795	1.79235511183736	1.16675392993071	0.0	2.94502470361904	0.0	0.0	0.0	1.03067495406352	1.09013336234903	3.66277447557368	0.0	3.84827844201296	2.20908765158194	0.0	1.00944043526087	2.26587256799158	0.0	1.4766582284694	3.56435602940325	14.0251976448538	3.56958155158347	0.0	0.0	3.51464003356026	4.87356657563547	0.0	2.80730289181454	0.0	1.01508645680059	1.32550634484214	0.0	2.2512156189092	0.0	6.43951278191588	2.90214663803971	0.0	1.02799643449486	2.61541961323696	6.28819577695022	5.45994854934744	6.2981690137049	5.88750612310483	1.43388205215523	3.66348353327163	1.05648397718246	5.48382733067474	5.93659497224568	1.02280936875349	0.0	1.06117560996677	0.0	1.54778292287093	1.31539085927346	2.62466682695166	11.4301949598306	0.0	1.14675890832681	5.83322091240284	6.04529268508744	5.03503848325161	5.19683677514119	0.0	1.10636444885561	1.40247112765216	1.52792710681549	1.50265515831053	3.40928814778922	5.7931332428997	1.15295324216818	7.92326876271719	3.65763615231789	0.0	1.10409389019748	0.0	2.08477289061301	4.31549980130156	1.52242220090991	2.83588042712464	1.93335582384292	4.30576246811711	1.55281271009693	1.47231371063144	1.08611406948219	4.01162471828211	7.43537929853228	7.4103504847129	4.06001121283375	7.87589441088624	1.44669008821148	1.18869083000632	1.71584711079924	1.08631979676376	2.96124339036994	3.40646525156954	2.41455386514754	2.24502981697122	5.56425346843341	2.35955251605706	1.41266645790216	1.18777446155934	4.72286698304703	1.67743844742408	2.78840422811953	4.10288682772885	3.45787485302107	4.41408995095836	8.62600940650521	3.59667888409438	2.44252799893754	3.05964241624654	2.32245856395525	2.52163006674218	1.20843432031217	2.07426986875542	6.16185091994853	1.05395707928511	1.47191801466894	1.11427915763819	2.92991623795879	3.91927702536221	1.11818309658886	2.35604504911736	1.44989863495637	1.72846959729771	2.3793275438993	0.0	1.10917337432415	1.58967721076717	8.81059627907831	3.54580084574253	1.02840094572307	2.95768261331414	5.59352137138659	0.0	1.8484797635245	1.34388439579149	3.4473324901096	3.25295175829458	0.0	2.03892632634278	2.16078541748132	2.12284801866192	1.48770955363895	2.62016892606662	3.28963198985364	2.02183513641958	3.83554499888594	4.14899724741599	1.58934377780923	1.20370669351106	8.57341752915878	3.77627390054059	1.27953208549554	3.94418777214201	1.09711654524936	0.0	1.203557011007	4.53311032338411	7.30000273633765	0.0	0.0	5.32368729685642	4.84262990792897	3.87683526401039	6.48048760737646	4.20116282433016	7.22385724887542	4.48252277823371	1.38081144330003	1.05356176810643	1.40818305785009	13.5140207158506	4.95802183808549	1.05331610487716	1.88142481342769	10.5307681622448	1.43215074042785	4.91319168806911	0.0	4.05905815488322	0.0	1.49748296551356	4.03014793136795	6.0387189606497	9.75802231367341	4.03408251540246	6.07119914925906	1.17391363048754	3.13038717076128	3.07537037228604	2.71282912445519	4.60284163907507	2.32376165397222	2.79757208458006	1.90983599447351	4.23073330754543	3.5330412236416	5.887076566382	3.93014554705646	4.01975449905592	2.41357237660983	0.0	0.0	0.0	0.0	2.00434912377947	1.02323786189306	1.60151686341307	4.28209667247536	0.0	1.03200815036062	9.93692825926707	2.95609375457738	0.0	1.76381449265657	1.52083654189925	1.01905056690499	2.12099967007588	1.01234953389845	4.58555110004846	1.66875424604753	1.92777781377538	3.43904999878257	1.78285979515087	3.12862604543677	3.80823561818312	1.00633590687269	2.02648757291805	4.98747363865068	5.63335840357854	1.7862603622445	1.78539017763271	1.33074764127487	1.93910799973462	7.25047939154485	6.57675290435223	4.96755396608605	12.6940829782044	3.71392087049733	4.83470827125206	1.71898598563231	0.0	1.87500224533325	1.17573328554033	6.19494139587685	4.92404248296924	2.92482222423421	3.47836032524664	2.18283885184171	3.26076291956215	0.0	1.24530971423836	1.00762253575301	2.73058870985827	1.70332979619872	0.0	0.0	1.04495277765513	1.51997401518792	4.0930080870849	0.0	3.22229803803309	2.29306583411499	1.83062324226258	0.0	1.23489050839999	7.74347278476688	4.41510391803585	4.08394059961667	0.0	1.22511117950115	1.0129660916609	0.0	4.60235270282501	5.21740085802029	4.09896253773818	1.44209046837232	1.16304980974307	1.01276168587943	4.51465907572662	6.4451141731788	1.4378163705202	0.0	1.35767753617828	0.0	0.0	2.29606892701224	1.07962916082258	2.35683665987443	1.56421825899316	3.05022903794473	0.0	1.04353329335745	5.0597903920017	7.267986232341	1.93018595304663	5.52959549173603	2.93069167962019	2.16636627605445	2.35659855921886	1.42589833868106	1.61185454214392	2.99859023361767	7.50304980356562	1.41060845255182	1.59462644036697	0.0	4.7875197033179	0.0	2.43879762360737	22.7182107279435	5.70018194214938	0.0	2.22080044376647	2.88492516038372	1.53315803098219	4.08020826824866	2.04782052800709	4.62725194766885	0.0	3.08598387066158	0.0	2.24421304758594	1.09402915350137	1.55592663407899	10.5543095634479	1.67502711512768	0.0	1.10884139660729	2.37791333611292	1.51881363980151	2.75434349320746	1.87795625868907	3.53370327971023	3.82989029947376	4.35029836085188	1.98333088370838	8.09733389475099	8.20766704920692	0.0	5.0838067636574	1.34537201346202	1.80692069646966	2.12679799807692	1.96499002424855	1.38554499055478	0.0	0.0	0.0	1.21495371232774	1.83933286508141	10.1292179043186	9.60166120860715	3.17397855490447	8.04763580413581	6.84281610127641	16.7535930653332	3.89049030116049	0.0	2.72283520493065	6.88770709143141	1.04811716885372	2.06833101163041	3.51592248518669	1.07277693963202	2.57005712157339	1.1108135846634	4.22625003183956	3.78863350491123	2.34900810828508	3.80454742658921	6.7774419019471	3.17984491739611	0.0	1.69824918546786	1.51332838302293	6.85202641475845	4.91466176059283	4.05250174751112	3.07389051391063	1.93842113059311	1.35211384950357	2.69943708444224	1.13099825639889	1.10726367740537	1.7455304266263	1.59222096005238	5.75681142947111	1.9541435762849	0.0	0.0	3.21824390486463	4.49794814737484	1.82784292025717	1.29841188324173	2.30262669384324	4.46855545637281	5.48757815960043	0.0	6.90158708574187	0.0	8.01931639687468	1.92104700225616	8.84011121993279	3.12489743175995	1.57064756804271	2.31096220655785	3.17797877560406	2.79867865966372	1.06468737398695	1.56392391553823	1.34539815454548	1.69422741659198	1.46607992823463	1.03361773875849	0.0	1.10867347651365	5.23860867031878	5.42327071672955	7.91702206869902	2.58914977778308	0.0	5.12108842631618	0.0	0.0	1.12655616200513	0.0	2.64831879025933	6.59741739308757	1.59029258917389	1.34981633988699	0.0	1.09724946000346	1.11751812411589	2.72990948167523	1.421784950948	0.0	0.0	0.0	1.50384371906156	8.36718736653425	0.0	4.42600675256017	0.0	1.22024113589692	0.0	0.0	5.21759129729653	3.71523897836255	7.85541431312208	2.33980230389025	2.15706916077312	1.31177771514765	1.33520635792001	1.90198069486728	5.10465863378126	1.56494899808632	3.06985776777374	1.21960160766666	1.64607578620069	1.14857435065673	1.03309893426225	2.39054201816174	1.90825266501107	1.04747056183373	1.24229637184645	4.47268189694155	0.0	3.08371036057564	4.57586032835839	4.11388862399357	1.57141220275913	2.14866011390298	4.55666022296325	2.24611462042524	1.31451034850944	2.61272583244144	2.22825517062114	0.0	0.0	0.0	0.0	1.14712262304221	0.0	1.39092705226948	5.3674962465105	1.84693627740814	1.84015139797438	0.0	0.0	4.1246564968642	0.0	1.19088131193462	1.06064956537935	1.69481156842866	2.49158669842762	6.66623695532251	4.58760912763728	2.14103087279573	1.5561261050364	1.56022633275242	16.5936669129849	6.275731028518	1.22704781528928	4.72187185174127	4.94963716381531	4.04410061879773	0.0	1.37801812437334	5.36524184338496	0.0	0.0	0.0	0.0	0.0	1.35551868187734	0.0	2.41770933242772	7.60488145411675	0.0	0.0	5.11614072264981	4.3349851136341	0.0	1.03053529935199	1.81531949161242	0.0	0.0	0.0	0.0	0.0	0.0	0.0	2.00086514225599	0.0	1.02373592953932	2.86673950200438	4.4142034507479	2.03448692862832	4.49457274820299	3.93036715279927	2.6241283135052	1.69233727082899	1.25812657164208	2.39852429171802	4.28676982565453	1.30692826049136	1.85599499879224	7.62029637744641	1.71199026562954	1.03109137340934	2.6190171891003	1.16562690143228	1.70538428692333	1.21134280586728	1.54737828053495	4.50720343290316	1.14103907831214	2.63965829782024	4.96713644370636	3.10799899863374	1.36363826106338	2.57024511921319	6.74429289636558	2.26308801297942	1.21621691587326	2.52807464351698	3.52735195324697	1.42398076118415	1.00604184466791	1.16757649409082	0.0	2.35014884721008	4.20743823093745	5.2492391727463	2.72667901596368	2.15812880696786	3.147182087347	2.37853733163434	4.16341867389512	12.0936096052455	1.01523526927594	0.0	3.40423513808587	1.6210263042717	1.09201424779605	0.0	0.0	1.89894138543775	3.78047173988362	1.96892720341335	0.0	0.0	1.31097426569389	2.16583876332148	1.40653577040502	6.32784055726998	1.10857802147456	0.0	0.0	1.0052032067736	0.0	18.4642299565639	1.7673294218214	0.0	0.0	0.0	4.94898677925149	2.24793833521583	7.31786408173019	2.5427040985274	1.976598056352	2.13916531884627	3.4880415426037	2.6515582269995	1.86627280337663	1.10626025446139	1.73053282754369	1.65155250190541	1.13039307660576	0.0	2.14449652292194	0.0	0.0	2.15190590504828	3.48199756369044	5.19471082602374	0.0	7.0898295810332	1.73109877604655	1.8002760848817	2.31763719269864	2.42915174037909	0.0	0.0	0.0	0.0	0.0	0.0	1.00854992711507	1.49135486014138	3.02916768644232	1.45413416698366	1.93122242090051	4.84156748448976	4.20144000035625	1.61948433227861	1.03574670794459	0.0	0.0	1.37616439000412	1.46347613025447	1.07840792546457	1.98226845942427	0.0	1.03264035618307	8.15100527689558	2.65595678459386	1.68553456795228	8.56653838849991	1.68699811099832	1.00027950224032	9.74934027413688	1.24862240524643	1.80838486355852	1.02716351238816	0.0	4.51584497965265	5.54182157942888	1.1151066998453	3.45699727452503	2.09899341855796	6.95724655076852	5.29301344969313	0.0	2.06423511712193	0.0	5.29325364426	1.68698972531473	0.0	0.0	0.0	0.0	0.0	7.86152902910129	2.22338197509034	4.58001877738906	15.5331781935317	4.43374472162439	4.26919061205826	7.778860623926	9.42561360727006	0.0	7.64046035506377	5.27121604139263	1.07758113681145	1.96092637855274	6.94261837464141	1.19937742778912	3.40434929569571	4.99639583865453	6.46079226249773	0.0	3.99768918122912	3.27057295277019	1.42327326239319	0.0	5.07143026184991	1.08769855056146	3.45675196769275	0.0	0.0	0.0	4.96713065832723	0.0	2.28925852424522	1.72319263934914	3.79725312654403	1.66458686187555	3.86592524579926	4.68526482524176	4.14899566084631	1.52724881097	1.123747295075	1.07729786196876	3.32265851741178	4.95376885166064	0.0	1.02979520995189	1.15387398368893	1.15588036300401	3.22630433104073	0.0	5.34721902464783	1.29704986041212	4.24920736863583	4.26093896608635	1.41260915657698	2.72955749803532	1.90843899526491	4.55067847655549	3.48238527091602	3.76075657784655	0.0	6.67493187928138	1.70345688352697	0.0	1.59517948858715	0.0	6.97003675232228	1.62876886514758	5.23248992368734	18.3932852889842	6.40546834244498	1.32720029313508	3.49544571254616	3.87250983688561	7.52668679336134	6.33695940618872	6.38991650620226	1.21620719569881	0.0	1.03302716789994	0.0	1.03965578772382	1.19219562919739	0.0	1.87171852393759	5.56238324041469	0.0	1.95259005758808	1.26014805218682	1.40538106915873	5.36142389172749	1.23454330066461	3.48655199718838	5.97323696231452	1.21453269137641	1.5560593537846	1.11530368936485	1.30049510416147	1.31506416269983	2.9013972809776	1.57672482548491	9.37391761351598	1.35255462930624	0.0	8.22283614398472	4.76636355272449	1.54506786357809	2.0061072263261	1.08309432396366	1.72333205698668	4.64673308633464	0.0	1.03302545200142	1.16577835148521	1.12309116484799	4.04793856703502	1.16601085370363	6.66910079561995	9.96375753512829	1.66468078657961	0.0	0.0	6.29870662098585	0.0	0.0	2.001721896261	3.14298432212666	4.04274714507098	18.1918900449746	9.18477760207175	0.0	0.0	0.0	0.0	0.0	0.0	3.06456149078806	0.0	1.44338372588845	0.0	2.78402365669072	3.62839658213309	0.0	1.78300323448861	4.00340645329454	0.0	1.96835671197874	1.51307404536562	3.36662059997625	5.32090328588186	4.10309214433446	0.0	3.57966983902139	1.1373021102158	2.25644626819796	1.35599934331751	1.03060297544059	1.38154174969959	4.79549910848222	4.56131352741224	1.5264170276001	6.37519651353305	1.82589263810779	3.94892063723763	6.2676156606307	4.8101524300341	3.41395948294481	0.0	1.24997687706542	1.02268764535985	1.66360163507439	0.0	3.27886437687828	4.89289172525477	1.19379372036638	2.65796334339363	2.25533267341708	1.44337279812424	3.88452239934988	1.42299685891865	2.05671961979997	3.39059599616891	0.0	2.50741964378618	2.24193959634238	3.48707976332683	1.50150389188579	3.3634461286193	2.6844442887717	1.91145318614629	0.0	0.0	0.0	2.70257206265156	2.3185414706569	1.09313993831059	1.77813131402654	3.15253561361316	5.25478980959248	1.34137942849513	0.0	5.21684090713329	7.9484267927169	8.03395173448754	2.8272275134621	0.0	1.09386751816002	1.03376377209229	0.0	4.59350991152748	4.00565665695572	1.19199765419908	1.3146533032563	7.13345427501476	5.49774040835894	4.22657171347522	9.55570636962302	0.0	0.0	1.47719967465014	7.16740711067196	1.72667242149939	1.59758161578393	10.1216984258667	1.1972126565668	3.31903218438541	0.0	0.0	1.24055823242269	1.35078251110203	3.7715557043566	2.00913654023146	2.31922491903817	2.21556079908185	18.1698592839701	3.07529254380695	0.0	1.00938779375041	0.0	0.0	0.0	1.82167092251045	1.22054997820033	1.14143572755012	2.06701095077846	2.33292050911568	0.0	1.6691229191174	4.37546803023541	18.5185981913541	2.33054102375299	0.0	4.87811283341846	6.00188590755641	1.15846406019805	5.76092201249632	5.63136118680996	2.42001014291773	5.80680399164523	4.06059395315337	4.34234766520694	2.7541164492239	3.27284294876468	1.47382264405356	1.74580387835709	5.66140483881791	1.00634589726793	1.2960808298533	0.0	4.33761730685086	0.0	0.0	0.0	0.0	1.17900405598906	5.90257079038003	1.98737166986239	2.93821597177808	0.0	3.58234755091818	4.24625646070169	2.38193619073499	2.07415608509804	0.0	4.60422920417903	1.18975040010897	0.0	3.96730284423563	6.83804183525618	2.27802290299863	1.13691941913209	2.50228822339642	4.78260711182553	5.11094154881883	2.25244035067602	2.29654018598597	1.14098368917551	3.69329450540984	3.29911915445382	2.22998286734612	1.60329825847493	8.35189859465418	0.0	1.5635986056153	0.0	0.0	1.23516874250997	1.50662023918761	3.36345214834743	4.55934605393372	1.38217816507984	1.66835862171167	2.99905395979063	0.0	3.49268215672839	1.39214132699475	5.7867257233299	1.75599865947816	3.40290134712078	0.0	3.18661995801433	0.0	14.5972093149	0.0	0.0	2.07258771019417	1.55111956711115	0.0	0.0	7.60240716754426	8.11796578003506	2.95238174897497	0.0	0.0	0.0	0.0	0.0	1.07650409374279	1.55706464101718	3.02531656643453	2.36980161087905	1.92722017936622	5.78769704550278	1.00836040200621	3.85199450247464	1.46302573753184	13.0756018538813	1.73491935553815	6.31817907945272	6.29653821748928	0.0	4.35490899705757	1.06008740287418	1.03366809856279	2.97248121794094	1.68699533912845	4.3940481633686	1.06370130547449	1.2151162028179	0.0	1.46606840040906	3.85622232029319	0.0	2.8433163861228	1.18155555477488	2.11008735142245	3.1685299479032	0.0	6.67706958804058	6.89038269503732	4.68668533528193	1.70732320989087	1.5098648501013	1.42721844755317	1.209304676369	0.0	1.33148452486537	1.42473767910533	1.13314214437674	1.38349936382814	7.7695402055316	2.67424236545706	4.82834962519808	4.45542559813933	1.04093098038462	1.11607948766137	2.2566623691699	3.93163893066816	4.21313090504441	4.86175457492802	1.26587474937685	1.97777122941541	6.02331756484304	2.08054641129663	0.0	0.0	0.0	2.32734624889389	6.54016694416127	1.29288228525824	4.04708487935635	4.23273726958469	0.0	1.39063391449275	2.44812014815566	1.08187649923347	4.37100304491887	2.33544310071819	3.14782078081394	5.55622619708161	1.01885357073817	1.04443276466131	0.0	5.25812635483025	1.97918132336529	2.0429748505916	1.33562275696272	1.42867817787998	1.82507840631166	1.972269005033	7.46408728459304	3.41108955343014	1.59532039931442	0.0	0.0	5.20737358274609	5.65879928096997	0.0	1.73497208516839	4.66636396066994	3.00815318936981	1.06456850102755	1.00629144237076	1.79694710195088	1.35927703182432	4.9748088940203	0.0	2.05770510634117	7.3113989970333	4.57029500148595	1.93024858154161	1.03927303232493	1.01785945329883	5.57026427141842	1.48372302940079	4.20470361105185	4.08053327318493	1.53936397096161	6.8420378504225	6.7470355788125	2.11979283953415	4.66994467354193	7.0300775293358	4.05049434760143	1.97196083154893	4.27879119397723	2.05995550918275	5.52844176908475	1.17018672789554	1.41749359840117	6.05374219195582	4.46438391925274	3.5986955936223	1.20981983331796	5.18321658536694	5.04613138747627	1.94348545088513	0.0	2.00767982179069	4.25639374610137	2.20830740049436	0.0	3.33891240073178	2.18794829614632	8.29387271123	3.16670058268678	3.80491936942911	2.59034481871587	1.63071122894444	1.30594364158934	3.9636117202729	1.49755472057495	1.82707648505676	1.37172195943885	2.94823878541296	0.0	0.0	3.04028309759378	0.0	1.71804580440899	0.0	0.0	1.04002033332748	3.73655974072287	4.90413573332786	2.81958886575871	1.35018370708222	2.64756251604234	1.75071232585148	1.6128201553872	3.66022180552674	14.5683806940106	9.27384912433842	5.56659185668353	1.46286294568978	0.0	2.88777497972651	1.1477071400942	0.0	2.43107478145193	3.93533466430021	1.06145649602109	0.0	8.21542471361188	1.13448550361385	0.0	1.45387531809237	2.40150269970023	2.50848666706361	5.8701467924962	2.92729158910154	0.0	6.48678064781787	6.13980610054113	15.6875811625433	3.02260687975716	0.0	5.29372906869649	0.0	0.0	0.0	2.185552425862	5.93462158037551	6.29338368523523	10.594224702272	6.75153434991216	7.28534288057934	0.0	0.0	7.24015741950416	0.0	0.0	2.20759454742719	2.48455959425648	2.92417303368753	2.95502421934106	3.32117248325014	4.99634267507788	2.11899182290358	9.40851399435204	2.7239919444635	2.14208173783675	14.4773672786018	1.5794673000604	6.17794137693584	2.72306750954007	1.4378638762051	1.48573304915418	11.3743448791848	5.26176077504804	0.0	5.0424337802795	1.26026532338638	1.9333763654842	1.00823400914458	3.98595394613936	1.15714175136314	3.81011092578465	7.4156330740255	2.17219141527462	4.81877367685275	13.6319434808751	9.44267461970141	5.59370790972071	4.48583513071146	2.25837301744706	2.55613981953638	2.02272535285777	3.08325163816669	2.44783679672481	8.82406504654015	5.41146972231834	4.48443428916702	2.09350895771404	3.37643466489311	10.8426971746889	6.13988441090363	2.39360414939585	0.0	13.4837572008975	8.23380007152252	1.6890634444686	8.16284096980779	0.0	1.75787103998801	3.12035751695847	4.82536372752583	1.66846064098319	4.24125381862455
[truncated: 69,370 more chars]
