# Supplementary material for: Pleione: A tool for statistical and multi-objective calibration of Rule-based models
Source: Sci Rep. 2019 Oct 22;9:15104. doi: 10.1038/s41598-019-51546-6 (PMC6805871; doi:10.1038/s41598-019-51546-6)
Supplement: Supplementary file 1 — File S1 [file 41598_2019_51546_MOESM1_ESM.zip › File S2/model-sigma/strategy2/exp-data/lactose_shift_3.txt]

T\ID	aaeA	aaeB	aaeR	aaeX	aas	aat	abgA	abgB	abgR	abgT	abpA	abpB	abrB	accA	accB	accC	accD	aceA	aceB	aceE	aceF	aceK	ackA	acnA	acnB	acpH	acpP	acpS	acpT	acrA	acrB	acrD	acrE	acrF	acrR	acrZ	acs	actP	ada	add	adeD	adeP	adeQ	adhE	adhP	adiA	adiC	adiY	adk	aegA	aer	aes	agaA	agaB	agaC	agaD	agaI	agaR	agaS	agaV	agaW	agp	ahpC	ahpF	ahr	aidB	ais	alaA	alaC	alaE	alaS	alaT	alaU	alaV	alaW	alaX	aldA	aldB	alkA	alkB	allA	allB	allC	allD	allE	allR	allS	alpA	alr	alsA	alsB	alsC	alsE	alsK	alx	amiA	amiB	amiC	amiD	amn	ampC	ampD	ampE	ampG	ampH	amtB	amyA	anmK	ansA	ansB	ansP	apaG	apaH	apbE	aphA	appA	appB	appC	appY	apt	aqpZ	araA	araB	araC	araD	araE	araF	araG	araH	araJ	arcA	arcB	arcZ	arfA	arfB	argA	argB	argC	argD	argE	argF	argG	argH	argI	argK	argO	argP	argQ	argR	argS	argT	argU	argV	argW	argX	argY	argZ	ariR	arnA	arnB	arnC	arnD	arnE	arnF	arnT	aroA	aroB	aroC	aroD	aroE	aroF	aroG	aroH	aroK	aroL	aroM	aroP	arpA	arsB	arsC	arsR	artI	artJ	artM	artP	artQ	ascB	ascF	ascG	asd	aslA	aslB	asmA	asnA	asnB	asnC	asnS	asnT	asnU	asnV	asnW	aspA	aspC	aspS	aspT	aspU	aspV	asr	astA	astB	astC	astD	astE	atl	atoA	atoB	atoC	atoD	atoE	atoS	atpA	atpB	atpC	atpD	atpE	atpF	atpG	atpH	atpI	avtA	azoR	bacA	baeR	baeS	bamA	bamB	bamC	bamD	bamE	barA	basR	basS	bax	bcp	bcr	bcsA	bcsB	bcsC	bcsE	bcsF	bcsG	bcsQ	bcsZ	bdcA	bdcR	bdm	bepA	betA	betB	betI	betT	bfd	bfr	bglA	bglB	bglF	bglG	bglH	bglJ	bglX	bhsA	bioA	bioB	bioC	bioD	bioF	bioH	birA	bisC	blc	blr	bluF	bluR	bolA	borD	brnQ	bsmA	bssR	bssS	btuB	btuC	btuD	btuE	btuF	btuR	cadA	cadB	cadC	caiA	caiB	caiC	caiD	caiE	caiF	caiT	can	carA	carB	cas1	cas2	cas3	casA	casB	casC	casD	casE	cbeA	cbl	cbpA	cbpM	cbrA	cbrB	cbrC	cbtA	cca	ccmA	ccmB	ccmC	ccmD	ccmE	ccmF	ccmG	ccmH	cdaR	cdd	cdgI	cdh	cdsA	cedA	cfa	chaA	chaB	chaC	chbA	chbB	chbC	chbF	chbG	chbR	cheA	cheB	cheR	cheW	cheY	cheZ	chiA	chiP	cho	chpB	chpS	cirA	citC	citD	citE	citF	citG	citT	citX	clcA	clcB	clpA	clpB	clpP	clpS	clpX	clsA	clsB	clsC	cmk	cmoA	cmoB	cmtA	cmtB	cnu	coaA	coaD	coaE	cobB	cobC	cobS	cobT	cobU	codA	codB	cof	comR	copA	corA	cpdA	cpdB	cpoB	cpsB	cpsG	cptA	cpxA	cpxP	cpxR	cra	crcB	creA	creB	creC	creD	crfC	crl	crp	crr	csdA	csdE	csgA	csgB	csgC	csgD	csgE	csgF	csgG	csiD	csiE	csiR	cspA	cspB	cspC	cspD	cspE	cspF	cspG	cspH	cspI	csrA	csrB	csrC	csrD	cstA	cueO	cueR	curA	cusA	cusB	cusC	cusF	cusR	cusS	cutA	cutC	cvpA	cvrA	cyaA	cyaR	cyaY	cybB	cybC	cycA	cydA	cydB	cydC	cydD	cydX	cynR	cynS	cynT	cynX	cyoA	cyoB	cyoC	cyoD	cyoE	cysA	cysB	cysC	cysD	cysE	cysG	cysH	cysI	cysJ	cysK	cysM	cysN	cysP	cysQ	cysS	cysT	cysU	cysW	cysZ	cytR	dacA	dacB	dacC	dacD	dadA	dadX	dam	damX	dapA	dapB	dapD	dapE	dapF	dauA	dbpA	dcd	dcm	dcp	dcrB	dctA	dctR	dcuA	dcuB	dcuC	dcuD	dcuR	dcuS	dcyD	ddlA	ddlB	ddpA	ddpB	ddpC	ddpD	ddpF	ddpX	deaD	dedA	dedD	def	degP	degQ	degS	deoA	deoB	deoC	deoD	deoR	der	dfp	dgcC	dgcE	dgcF	dgcI	dgcJ	dgcM	dgcN	dgcP	dgcQ	dgcT	dgcZ	dgkA	dgoA	dgoD	dgoK	dgoR	dgoT	dgt	dhaK	dhaL	dhaM	dhaR	diaA	dicA	dicB	dicC	dicF	dinB	dinD	dinF	dinG	dinI	dinJ	djlA	djlB	djlC	dkgA	dkgB	dksA	dld	dmlA	dmlR	dmsA	dmsB	dmsC	dmsD	dnaA	dnaB	dnaC	dnaE	dnaG	dnaJ	dnaK	dnaN	dnaQ	dnaT	dnaX	dosC	dosP	dpiA	dpiB	dppA	dppB	dppC	dppD	dppF	dps	dsbA	dsbB	dsbC	dsbD	dsbG	dsdA	dsdC	dsdX	dsrA	dsrB	dtd	dtpA	dtpB	dtpC	dtpD	dusA	dusB	dusC	dut	dxr	dxs	eaeH	eamA	eamB	ebgA	ebgC	ebgR	ecnA	ecnB	eco	ecpA	ecpB	ecpC	ecpD	ecpE	ecpR	eda	edd	efeB	efeO	efp	elaA	elaB	elaD	elbB	elfA	elfC	elfD	elfG	elyC	emrA	emrB	emrD	emrE	emrK	emrY	emtA	endA	eno	entA	entB	entC	entD	entE	entF	entH	entS	envC	envR	envY	envZ	epd	epmA	epmB	epmC	eptA	eptB	eptC	era	erpA	essD	essQ	etk	etp	ettA	eutA	eutB	eutC	eutD	eutE	eutG	eutH	eutJ	eutK	eutL	eutM	eutN	eutP	eutQ	eutR	eutS	eutT	evgA	evgS	exbB	exbD	exoX	exuR	exuT	fabA	fabB	fabD	fabF	fabG	fabH	fabI	fabR	fabZ	fadA	fadB	fadD	fadE	fadH	fadI	fadJ	fadK	fadL	fadM	fadR	fau	fbaA	fbaB	fbp	fcl	fdhD	fdhE	fdhF	fdnG	fdnH	fdnI	fdoG	fdoH	fdoI	fdrA	fdx	feaB	feaR	fecA	fecB	fecC	fecD	fecE	fecI	fecR	feoA	feoB	feoC	fepA	fepB	fepC	fepD	fepE	fepG	fes	fetA	fetB	ffh	ffs	fhlA	fhuA	fhuB	fhuC	fhuD	fhuE	fhuF	fic	fieF	fimA	fimB	fimC	fimD	fimE	fimF	fimG	fimH	fimI	fimZ	fis	fiu	fixA	fixB	fixC	fixX	fklB	fkpA	fkpB	fldA	fldB	flgA	flgB	flgC	flgD	flgE	flgF	flgG	flgH	flgI	flgJ	flgK	flgL	flgM	flgN	flhA	flhB	flhC	flhD	flhE	fliA	fliC	fliD	fliE	fliF	fliG	fliH	fliI	fliJ	fliK	fliL	fliM	fliN	fliO	fliP	fliQ	fliR	fliS	fliT	fliZ	flk	flu	flxA	fmt	fnr	focA	focB	folA	folB	folC	folD	folE	folK	folM	folP	folX	fpr	frc	frdA	frdB	frdC	frdD	fre	frlA	frlB	frlC	frlD	frlR	frmA	frmB	frmR	frr	frsA	fruA	fruB	fruK	frvA	frvB	frvR	frvX	frwB	frwC	frwD	fryA	fryB	fryC	fsaA	fsaB	fsr	ftnA	ftnB	ftsA	ftsB	ftsE	ftsH	ftsI	ftsK	ftsL	ftsN	ftsP	ftsQ	ftsW	ftsX	ftsY	ftsZ	fucA	fucI	fucK	fucO	fucP	fucR	fucU	fumA	fumB	fumC	fur	fusA	fxsA	gabD	gabP	gabT	gadA	gadB	gadC	gadE	gadW	gadX	gadY	galE	galF	galK	galM	galP	galR	galS	galT	galU	gapA	garD	garK	garL	garP	garR	gatA	gatB	gatC	gatD	gatY	gatZ	gcd	gcl	gcvA	gcvB	gcvH	gcvP	gcvR	gcvT	gdhA	gfcA	gfcB	gfcC	gfcD	gfcE	ggt	ghoS	ghoT	ghrA	ghrB	ghxP	ghxQ	glcA	glcB	glcC	glcD	glcE	glcF	glcG	gldA	glf	glgA	glgB	glgC	glgP	glgS	glgX	glk	glmM	glmS	glmU	glmY	glmZ	glnA	glnB	glnD	glnE	glnG	glnH	glnK	glnL	glnP	glnQ	glnS	glnU	glnV	glnW	glnX	gloA	gloB	gloC	glpA	glpB	glpC	glpD	glpE	glpF	glpG	glpK	glpQ	glpR	glpT	glpX	glrK	glrR	gltA	gltB	gltD	gltF	gltI	gltJ	gltK	gltL	gltP	gltS	gltT	gltU	gltV	gltW	gltX	gluQ	glvB	glvC	glvG	glxK	glxR	glyA	glyQ	glyS	glyT	glyU	glyV	glyW	glyX	glyY	gmd	gmhB	gmk	gmm	gnd	gnsA	gnsB	gntK	gntP	gntR	gntT	gntU	gntX	gor	gph	gpmA	gpmM	gpp	gpsA	gpt	grcA	greA	greB	groL	groS	grpE	grxA	grxB	grxC	grxD	gshA	gshB	gsiA	gsiB	gsiC	gsiD	gsk	gspA	gspB	gspC	gspD	gspE	gspF	gspG	gspH	gspI	gspJ	gspK	gspL	gspM	gspO	gss	gstA	gstB	guaA	guaB	guaC	guaD	gudD	gudP	gudX	gutM	gutQ	gyrA	gyrB	hcaB	hcaC	hcaD	hcaE	hcaF	hcaR	hcaT	hchA	hcp	hcr	hda	hdeA	hdeB	hdeD	hdfR	hdhA	helD	hemA	hemB	hemC	hemD	hemE	hemF	hemG	hemH	hemL	hemN	hemX	hemY	hepA	hflC	hflD	hflK	hflX	hfq	hha	hicA	hicB	higA	higB	hinT	hipA	hipB	hisA	hisB	hisC	hisD	hisF	hisG	hisH	hisI	hisJ	hisL	hisM	hisP	hisQ	hisR	hisS	hlyE	hmp	hns	hofB	hofC	hofM	hofN	hofO	hofP	hofQ	hokA	hokB	hokC	hokD	hokE	holA	holB	holC	holD	holE	hpf	hpt	hrpA	hrpB	hscA	hscB	hscC	hsdM	hsdR	hsdS	hslJ	hslO	hslR	hslU	hslV	hspQ	hsrA	htgA	htpG	htpX	htrE	htrL	hupA	hupB	hyaA	hyaB	hyaC	hyaD	hyaE	hyaF	hybA	hybB	hybC	hybD	hybE	hybF	hybG	hybO	hycA	hycB	hycC	hycD	hycE	hycF	hycG	hycH	hycI	hydN	hyfA	hyfB	hyfC	hyfD	hyfE	hyfF	hyfG	hyfH	hyfI	hyfJ	hyfR	hyi	hypA	hypB	hypC	hypD	hypE	hypF	hypT	hyuA	iaaA	iadA	iap	ibaG	ibpA	ibpB	icd	iclR	idi	idnD	idnK	idnO	idnR	idnT	ihfA	ihfB	ileS	ileT	ileU	ileV	ileX	ileY	ilvA	ilvB	ilvC	ilvD	ilvE	ilvH	ilvI	ilvL	ilvM	ilvN	ilvY	inaA	infA	infB	infC	insA-1	insA-2	insA-3	insA-4	insA-5	insA-6	insA-7	insB-1	insB-2	insB-3	insB-4	insB-5	insB-6	insC-1	insC-2	insC-3	insC-4	insC-5	insC-6	insD	insD-1	insD-2	insD-3	insD-4	insD-5	insD-6	insE-1	insE-2	insE-3	insE-4	insE-5	insF-1	insF-2	insF-3	insF-4	insF-5	insG	insH-1	insH-10	insH-11	insH-2	insH-3	insH-4	insH-5	insH-6	insH-7	insH-8	insH-9	insI-1	insI-2	insI-3	insJ	insK	insL-1	insL-2	insL-3	insM	insN-1	insN-2	insO-1	insO-2	intA	intB	intD	intE	intF	intG	intQ	intR	intS	intZ	iraD	iraM	iraP	iscA	iscR	iscS	iscU	iscX	ispA	ispB	ispD	ispE	ispF	ispG	ispH	ispU	isrB	isrC	ivbL	ivy	katE	katG	kbaY	kbaZ	kbl	kch	kdgK	kdgR	kdgT	kdpA	kdpB	kdpC	kdpD	kdpE	kdpF	kdsA	kdsB	kdsC	kdsD	kduD	kduI	kefB	kefC	kefF	kefG	kgtP	kilR	kptA	kup	lacA	lacI	lacY	lacZ	lamB	lapA	lapB	ldcA	ldcC	ldhA	ldrA	ldrB	ldrC	ldrD	ldtA	ldtB	ldtC	ldtD	ldtE	lepA	lepB	leuA	leuB	leuC	leuD	leuE	leuL	leuO	leuP	leuQ	leuS	leuT	leuU	leuV	leuW	leuZ	lexA	lfhA	lgoD	lgoR	lgoT	lgt	lhgO	lhr	ligA	ligB	lipA	lipB	lit	livF	livG	livH	livJ	livK	livM	lldD	lldP	lldR	lnt	loiP	lolA	lolB	lolC	lolD	lolE	lomR_1	lomR_2	lon	lpcA	lpd	lplA	lplT	lpoA	lpoB	lpp	lptA	lptB	lptC	lptD	lptE	lptF	lptG	lpxA	lpxB	lpxC	lpxD	lpxH	lpxK	lpxL	lpxM	lpxP	lpxT	lrhA	lrp	lspA	lsrA	lsrB	lsrC	lsrD	lsrF	lsrG	lsrK	lsrR	ltaE	luxS	lysA	lysC	lysO	lysP	lysQ	lysR	lysS	lysT	lysU	lysV	lysW	lysY	lysZ	lyxK	maa	macA	macB	maeA	maeB	mak	malE	malF	malG	malI	malK	malM	malP	malQ	malS	malT	malX	malY	malZ	manA	manX	manY	manZ	map	marA	marB	marC	marR	matP	mazE	mazF	mazG	mcaS	mcbA	mcbR	mcrA	mcrB	mcrC	mdaB	mdfA	mdh	mdlA	mdlB	mdtA	mdtB	mdtC	mdtD	mdtE	mdtF	mdtG	mdtH	mdtI	mdtJ	mdtK	mdtL	mdtM	mdtN	mdtO	mdtP	mdtQ	melA	melB	melR	menA	menB	menC	menD	menE	menF	menH	menI	mepA	mepH	mepM	mepS	metA	metB	metC	metE	metF	metG	metH	metI	metJ	metK	metL	metN	metQ	metR	metT	metU	metV	metW	metY	metZ	mfd	mglA	mglB	mglC	mgrB	mgsA	mgtA	mhpA	mhpB	mhpC	mhpD	mhpE	mhpF	mhpR	mhpT	miaA	miaB	micC	micF	minC	minD	minE	mioC	mipA	mlaA	mlaB	mlaC	mlaD	mlaE	mlaF	mlc	mliC	mlrA	mltA	mltB	mltC	mltD	mltF	mmuM	mnaT	mngA	mngB	mngR	mnmA	mnmC	mnmE	mnmG	mntH	mntP	mntR	moaA	moaB	moaC	moaD	moaE	mobA	mobB	mocA	modA	modB	modC	modE	modF	moeA	moeB	mog	mokB	mokC	motA	motB	mpaA	mpl	mppA	mprA	mqo	mqsA	mqsR	mraY	mraZ	mrcA	mrcB	mrdA	mrdB	mreB	mreC	mreD	mrp	mrr	msbA	mscK	mscL	mscM	mscS	msrA	msrB	msrC	msyB	mtfA	mtgA	mtlA	mtlD	mtlR	mtn	mtr	mug	mukB	mukE	mukF	murA	murB	murC	murD	murE	murF	murG	murI	murJ	murP	murQ	murR	mutH	mutL	mutM	mutS	mutT	mutY	mzrA	nac	nadA	nadB	nadC	nadD	nadE	nadK	nadR	nagA	nagB	nagC	nagE	nagK	nagZ	nanA	nanC	nanE	nanK	nanM	nanR	nanS	nanT	napA	napB	napC	napD	napF	napG	napH	narG	narH	narI	narJ	narK	narL	narP	narQ	narU	narV	narW	narX	narY	narZ	ndh	ndk	nei	nemA	nemR	nepI	nfi	nfo	nfrA	nfrB	nfsA	nfsB	nfuA	nhaA	nhaB	nhaR	nhoA	nikA	nikB	nikC	nikD	nikE	nikR	nimR	nimT	ninE	nirB	nirC	nirD	nlpA	nlpC	nlpD	nlpE	nlpI	nmpC	nohA	nohB	norR	norV	norW	npr	nrdA	nrdB	nrdD	nrdE	nrdF	nrdG	nrdH	nrdI	nrdR	nrfA	nrfB	nrfC	nrfD	nrfE	nrfF	nrfG	nsrR	nth	nudB	nudC	nudE	nudF	nudG	nudI	nudJ	nudK	nudL	nuoA	nuoB	nuoC	nuoE	nuoF	nuoG	nuoH	nuoI	nuoJ	nuoK	nuoL	nuoM	nuoN	nupC	nupG	nupX	nusA	nusB	nusG	obgE	ogrK	ogt	ompA	ompC	ompF	ompG	ompL	ompN	ompR	ompT	ompW	ompX	omrA	omrB	opgB	opgC	opgD	opgE	opgG	opgH	oppA	oppB	oppC	oppD	oppF	orn	ortT	osmB	osmC	osmE	osmF	osmY	otsA	otsB	oxc	oxyR	oxyS	paaA	paaB	paaC	paaD	paaE	paaF	paaG	paaH	paaI	paaJ	paaK	paaX	paaY	paaZ	pabA	pabB	pabC	pagP	pal	panB	panC	panD	panE	panF	panZ	paoA	paoB	paoC	paoD	parC	parE	patA	patD	patZ	pbl	pbpC	pbpG	pck	pcm	pcnB	pdeA	pdeB	pdeC	pdeD	pdeF	pdeG	pdeH	pdeI	pdeK	pdeL	pdeN	pdeR	pdhR	pdxA	pdxB	pdxH	pdxJ	pdxK	pdxY	pepA	pepB	pepD	pepE	pepN	pepP	pepQ	pepT	pfkA	pfkB	pflA	pflB	pflC	pflD	pgaA	pgaB	pgaC	pgaD	pgi	pgk	pgl	pgm	pgpA	pgpB	pgpC	pgrR	pgsA	pheA	pheL	pheM	pheP	pheS	pheT	pheU	pheV	phnC	phnD	phnE_1	phnE_2	phnF	phnG	phnH	phnI	phnJ	phnK	phnL	phnM	phnN	phnO	phnP	phoA	phoB	phoE	phoH	phoP	phoQ	phoR	phoU	php	phr	pinE	pinH	pinQ	pinR	pitA	pitB	plaP	pldA	pldB	pliG	plsB	plsC	plsX	pmbA	pmrD	pncA	pncB	pncC	pnp	pntA	pntB	pnuC	polA	polB	potA	potB	potC	potD	potE	potF	potG	potH	potI	poxB	ppa	ppc	ppdA	ppdB	ppdC	ppdD	pphA	pphB	ppiA	ppiB	ppiC	ppiD	ppk	pppA	ppsA	ppsR	pptA	ppx	pqiA	pqiB	pqqL	prc	preA	preT	prfA	prfB	prfC	prfH	priA	priB	priC	prkB	prlC	prlF	prmA	prmB	prmC	proA	proB	proC	proK	proL	proM	proP	proQ	proS	proV	proW	proX	proY	prpB	prpC	prpD	prpE	prpR	prs	psd	psiE	psiF	pspA	pspB	pspC	pspD	pspE	pspF	pspG	psrO	pssA	pstA	pstB	pstC	pstS	psuG	psuK	psuT	pta	pth	ptrA	ptrB	ptsA	ptsG	ptsH	ptsI	ptsN	ptsP	purA	purB	purC	purD	purE	purF	purH	purK	purL	purM	purN	purR	purT	purU	putA	putP	puuA	puuB	puuC	puuD	puuE	puuP	puuR	pykA	pykF	pyrB	pyrC	pyrD	pyrE	pyrF	pyrG	pyrH	pyrI	pyrL	qmcA	qor	qseB	qseC	queA	queC	queD	queE	queF	queG	racC	racR	radA	radD	raiA	ralR	rapZ	rarA	rarD	ratA	ratB	ravA	rayT	rbbA	rbfA	rbn	rbsA	rbsB	rbsC	rbsD	rbsK	rbsR	rcdA	rclA	rclB	rclC	rclR	rcnA	rcnB	rcnR	rcsA	rcsB	rcsC	rcsD	rcsF	rdgB	rdgC	rdlA	rdlB	rdlC	rdlD	rdoA	recA	recB	recC	recD	recE	recF	recG	recJ	recN	recO	recQ	recR	recT	recX	relA	relB	relE	rem	renD	rep	rfaD	rfaE	rfaH	rfbA	rfbB	rfbC	rfbD	rfbX	rfe	rffA	rffC	rffG	rffH	rffM	rffT	rhaA	rhaB	rhaD	rhaM	rhaR	rhaS	rhaT	rhlB	rhlE	rho	rhoL	rhsA	rhsB	rhsC	rhsD	rhsE	rhtA	rhtB	rhtC	ribA	ribB	ribC	ribD	ribE	ribF	ridA	rihA	rihB	rihC	rimI	rimJ	rimK	rimL	rimM	rimO	rimP	rlmA	rlmB	rlmC	rlmD	rlmE	rlmF	rlmG	rlmH	rlmI	rlmJ	rlmL	rlmM	rlmN	rlpA	rluA	rluB	rluC	rluD	rluE	rluF	rmf	rmuC	rna	rnb	rnc	rnd	rne	rng	rnhA	rnhB	rnk	rnlA	rnlB	rnpA	rnpB	rnr	rnt	rob	rodZ	rof	roxA	rpe	rph	rpiA	rpiB	rpiR	rplA	rplB	rplC	rplD	rplE	rplF	rplI	rplJ	rplK	rplL	rplM	rplN	rplO	rplP	rplQ	rplR	rplS	rplT	rplU	rplV	rplW	rplX	rplY	rpmA	rpmB	rpmC	rpmD	rpmE	rpmF	rpmG	rpmH	rpmI	rpmJ	rpoA	rpoB	rpoC	rpoD	rpoE	rpoH	rpoN	rpoS	rpoZ	rppH	rprA	rpsA	rpsB	rpsC	rpsD	rpsE	rpsF	rpsG	rpsH	rpsI	rpsJ	rpsK	rpsL	rpsM	rpsN	rpsO	rpsP	rpsQ	rpsR	rpsS	rpsT	rpsU	rraA	rraB	rrfA	rrfB	rrfC	rrfD	rrfE	rrfF	rrfG	rrfH	rrlA	rrlB	rrlC	rrlD	rrlE	rrlG	rrlH	rrrD	rrrQ	rrsA	rrsB	rrsC	rrsD	rrsE	rrsG	rrsH	rsd	rseA	rseB	rseC	rseP	rsfS	rsgA	rsmA	rsmB	rsmC	rsmD	rsmE	rsmF	rsmG	rsmH	rsmI	rsmJ	rspA	rspB	rssA	rssB	rstA	rstB	rsuA	rsxA	rsxB	rsxC	rsxD	rsxE	rsxG	rtcA	rtcB	rtcR	rttR	rusA	rutA	rutB	rutC	rutD	rutE	rutF	rutG	rutR	ruvA	ruvB	ruvC	rybA	rybB	rydB	ryeA	ryfA	ryhB	ryjA	rzoD	rzoR	rzpD	rzpR	sad	sanA	sapA	sapB	sapC	sapD	sapF	satP	sbcB	sbcC	sbcD	sbmA	sbmC	sbp	scpA	scpB	scpC	sdaA	sdaB	sdaC	sdhA	sdhB	sdhC	sdhD	sdhE	sdiA	sdsR	secA	secB	secD	secE	secF	secG	secM	secY	selA	selB	selC	selD	seqA	serA	serB	serC	serS	serT	serU	serV	serW	serX	setA	setB	setC	sfmA	sfmC	sfmD	sfmF	sfmH	sfsA	sfsB	sgbE	sgbH	sgbU	sgcA	sgcB	sgcC	sgcE	sgcQ	sgcR	sgcX	sgrR	sgrS	shiA	sibA	sibB	sibC	sibD	sieB	sixA	skp	slmA	slp	slt	slyA	slyB	slyD	slyX	smf	smg	smpB	smrA	smrB	smtA	sodA	sodB	sodC	sohB	sokB	sokC	solA	soxR	soxS	speA	speB	speC	speD	speE	speF	speG	spf	spoT	sppA	spy	sra	sraB	sraF	srlA	srlB	srlD	srlE	srlR	srmB	ssb	sseA	sseB	ssnA	sspA	sspB	ssrA	ssrS	sstT	ssuA	ssuB	ssuC	ssuD	ssuE	stfE	stfR	sthA	stpA	sucA	sucB	sucC	sucD	sufA	sufB	sufC	sufD	sufE	sufS	sugE	suhB	sulA	surA	sutR	sxy	syd	symE	tabA	tadA	tag	talA	talB	tam	tamA	tamB	tap	tar	tas	tatA	tatB	tatC	tatD	tatE	tauA	tauB	tauC	tauD	tbpA	tcdA	tcyJ	tcyL	tcyN	tcyP	tdcA	tdcB	tdcC	tdcD	tdcE	tdcF	tdcG	tdcR	tdh	tdk	tehA	tehB	tesA	tesB	tfaD	tfaE	tfaQ	tfaR	tfaS	tfaX	tff	tgt	thiC	thiD	thiE	thiF	thiG	thiH	thiI	thiK	thiL	thiM	thiP	thiQ	thiS	thpR	thrA	thrB	thrC	thrL	thrS	thrT	thrU	thrV	thrW	thyA	tig	tilS	tktA	tktB	tldD	tmcA	tmk	tnaA	tnaB	tnaC	tolA	tolB	tolC	tolQ	tolR	tomB	tonB	topA	topB	torA	torC	torD	torI	torR	torS	torT	torY	torZ	tpiA	tpr	tpx	tqsA	treA	treB	treC	treF	treR	trg	trkA	trkG	trkH	trmA	trmD	trmH	trmI	trmJ	trmL	trmO	trpA	trpB	trpC	trpD	trpE	trpL	trpR	trpS	trpT	truA	truB	truC	truD	trxA	trxB	trxC	tsaB	tsaC	tsaD	tsaE	tsf	tsgA	tsr	tsx	ttcA	ttdA	ttdB	ttdR	ttdT	tufA	tufB	tus	tusA	tusB	tusC	tusD	tusE	tynA	typA	tyrA	tyrB	tyrP	tyrR	tyrS	tyrT	tyrU	tyrV	uacT	ubiA	ubiB	ubiC	ubiD	ubiE	ubiF	ubiG	ubiH	ubiI	ubiJ	ubiX	ucpA	udk	udp	ugd	ugpA	ugpB	ugpC	ugpE	ugpQ	uhpA	uhpB	uhpC	uhpT	uidA	uidB	uidC	uidR	ulaA	ulaB	ulaC	ulaD	ulaE	ulaF	ulaG	ulaR	umpG	umpH	umuC	umuD	ung	upp	uraA	usg	ushA	uspA	uspB	uspC	uspD	uspE	uspF	uspG	uup	uvrA	uvrB	uvrC	uvrD	uvrY	uxaA	uxaB	uxaC	uxuA	uxuB	uxuR	valS	valT	valU	valV	valW	valX	valY	valZ	ves	viaA	vsr	waaA	waaB	waaC	waaF	waaG	waaH	waaJ	waaL	waaO	waaP	waaQ	waaS	waaU	waaY	waaZ	wbbH	wbbI	wbbJ	wbbK	wcaA	wcaB	wcaC	wcaD	wcaE	wcaF	wcaI	wcaJ	wcaK	wcaL	wcaM	wecB	wecC	wecH	wrbA	wza	wzb	wzc	wzxC	wzxE	wzyE	wzzB	wzzE	xanP	xanQ	xapA	xapB	xapR	xdhA	xdhB	xdhC	xdhD	xerC	xerD	xisE	xseA	xseB	xthA	xylA	xylB	xylE	xylF	xylG	xylH	xylR	yaaA	yaaI	yaaJ	yaaU	yaaW	yaaX	yaaY	yabI	yabP	yabQ	yacC	yacG	yacH	yacL	yadC	yadD	yadE	yadG	yadH	yadI	yadK	yadL	yadM	yadN	yadS	yadV	yaeF	yaeH	yaeI	yaeP	yaeQ	yaeR	yafC	yafD	yafE	yafJ	yafK	yafL	yafN	yafO	yafP	yafQ	yafS	yafT	yafU	yafV	yafW	yafX	yafY	yafZ	yagB	yagF	yagG	yagH	yagI	yagP	yagU	yahB	yahC	yahD	yahE	yahF	yahG	yahH	yahI	yahJ	yahK	yahL	yahM	yahN	yahO	yaiA	yaiE	yaiI	yaiL	yaiO	yaiP	yaiS	yaiV	yaiW	yaiY	yaiZ	yajC	yajD	yajG	yajI	yajL	yajO	yajQ	yajR	ybaA	ybaB	ybaE	ybaK	ybaL	ybaM	ybaN	ybaO	ybaP	ybaQ	ybaS	ybaT	ybaV	ybaY	ybbA	ybbB	ybbC	ybbD	ybbJ	ybbN	ybbO	ybbP	ybbW	ybbY	ybcC	ybcD	ybcF	ybcH	ybcI	ybcJ	ybcK	ybcL	ybcM	ybcN	ybcO	ybcQ	ybcV	ybcW	ybcY	ybdD	ybdF	ybdG	ybdH	ybdJ	ybdK	ybdL	ybdM	ybdN	ybdO	ybdR	ybdZ	ybeD	ybeF	ybeL	ybeQ	ybeR	ybeT	ybeU	ybeX	ybeY	ybeZ	ybfA	ybfB	ybfC	ybfD	ybfE	ybfF	ybfG	ybfH	ybfL	ybfN	ybfO	ybfP	ybgA	ybgC	ybgD	ybgE	ybgI	ybgJ	ybgK	ybgL	ybgO	ybgP	ybgQ	ybgS	ybhA	ybhB	ybhC	ybhD	ybhF	ybhG	ybhH	ybhI	ybhJ	ybhK	ybhL	ybhM	ybhN	ybhP	ybhQ	ybhR	ybhS	ybiA	ybiB	ybiC	ybiH	ybiI	ybiJ	ybiO	ybiR	ybiT	ybiU	ybiV	ybiW	ybiX	ybiY	ybjC	ybjD	ybjG	ybjH	ybjI	ybjJ	ybjL	ybjM	ybjN	ybjO	ybjP	ybjQ	ybjS	ybjT	ybjX	ycaC	ycaD	ycaI	ycaK	ycaL	ycaM	ycaN	ycaO	ycaP	ycaQ	ycaR	ycbF	ycbJ	ycbK	ycbU	ycbV	ycbX	ycbZ	yccA	yccE	yccF	yccJ	yccM	yccS	yccT	yccU	yccX	ycdU	ycdX	ycdY	ycdZ	yceA	yceB	yceD	yceF	yceG	yceH	yceI	yceJ	yceK	yceM	yceO	yceQ	ycfH	ycfJ	ycfK	ycfL	ycfP	ycfT	ycfZ	ycgB	ycgI	ycgJ	ycgL	ycgM	ycgN	ycgR	ycgV	ycgX	ycgY	ycgZ	ychA	ychE	ychF	ychH	ychJ	ychN	ychO	ychQ	ychS	yciA	yciB	yciC	yciE	yciF	yciG	yciH	yciI	yciK	yciN	yciO	yciQ	yciT	yciU	yciV	yciW	yciX	ycjD	ycjF	ycjG	ycjM	ycjN	ycjO	ycjP	ycjQ	ycjR	ycjS	ycjT	ycjU	ycjW	ycjX	ycjY	ydaC	ydaE	ydaF	ydaG	ydaN	ydaQ	ydaS	ydaT	ydaU	ydaV	ydaW	ydaY	ydbC	ydbD	ydbH	ydbJ	ydbK	ydbL	ydcA	ydcC	ydcD	ydcF	ydcH	ydcI	ydcJ	ydcK	ydcL	ydcM	ydcO	ydcP	ydcR	ydcS	ydcT	ydcU	ydcV	ydcY	ydcZ	yddA	yddB	yddE	yddG	yddH	yddJ	yddK	yddL	yddM	yddW	ydeA	ydeE	ydeI	ydeJ	ydeK	ydeM	ydeN	ydeO	ydeP	ydeQ	ydeR	ydeS	ydeT	ydeU	ydfA	ydfB	ydfC	ydfD	ydfE	ydfG	ydfH	ydfI	ydfJ	ydfK	ydfN	ydfO	ydfP	ydfR	ydfT	ydfU	ydfV	ydfW	ydfX	ydfZ	ydgA	ydgC	ydgD	ydgH	ydgI	ydgJ	ydgK	ydhB	ydhC	ydhF	ydhI	ydhJ	ydhK	ydhL	ydhP	ydhQ	ydhR	ydhS	ydhT	ydhU	ydhV	ydhW	ydhX	ydhY	ydhZ	ydiB	ydiE	ydiF	ydiH	ydiJ	ydiK	ydiL	ydiM	ydiN	ydiO	ydiP	ydiQ	ydiR	ydiS	ydiT	ydiU	ydiV	ydiY	ydiZ	ydjA	ydjE	ydjF	ydjG	ydjH	ydjI	ydjJ	ydjK	ydjL	ydjM	ydjO	ydjX	ydjY	ydjZ	yeaC	yeaD	yeaE	yeaG	yeaH	yeaK	yeaL	yeaO	yeaQ	yeaR	yeaV	yeaW	yeaX	yeaY	yebB	yebC	yebE	yebF	yebG	yebK	yebO	yebQ	yebS	yebT	yebV	yebW	yebY	yebZ	yecA	yecD	yecE	yecF	yecH	yecJ	yecM	yecN	yecR	yecT	yedA	yedD	yedE	yedF	yedI	yedJ	yedK	yedL	yedM	yedP	yedR	yedV	yedW	yedX	yedY	yedZ	yeeA	yeeD	yeeE	yeeJ	yeeN	yeeO	yeeP	yeeR	yeeS	yeeT	yeeW	yeeX	yeeY	yeeZ	yefM	yegD	yegH	yegI	yegJ	yegK	yegL	yegP	yegQ	yegR	yegS	yegT	yegU	yegV	yegW	yegX	yehA	yehB	yehC	yehD	yehE	yehI	yehK	yehL	yehM	yehP	yehQ	yehR	yehS	yehT	yehU	yehW	yehX	yehY	yeiB	yeiE	yeiG	yeiH	yeiI	yeiL	yeiP	yeiQ	yeiR	yeiS	yeiW	yejA	yejB	yejE	yejF	yejG	yejK	yejL	yejM	yejO	yfaA	yfaD	yfaE	yfaH	yfaL	yfaP	yfaQ	yfaT	yfaU	yfaV	yfaW	yfaX	yfaY	yfaZ	yfbK	yfbL	yfbM	yfbN	yfbO	yfbP	yfbR	yfbS	yfbT	yfbU	yfbV	yfcA	yfcC	yfcD	yfcE	yfcF	yfcG	yfcH	yfcI	yfcJ	yfcL	yfcO	yfcP	yfcQ	yfcR	yfcS	yfcT	yfcU	yfcV	yfcZ	yfdC	yfdE	yfdF	yfdG	yfdH	yfdI	yfdK	yfdL	yfdM	yfdN	yfdO	yfdP	yfdQ	yfdR	yfdS	yfdT	yfdV	yfdX	yfdY	yfeC	yfeD	yfeH	yfeK	yfeN	yfeO	yfeR	yfeS	yfeW	yfeX	yfeY	yfeZ	yffB	yffL	yffM	yffN	yffO	yffP	yffQ	yffR	yffS	yfgD	yfgG	yfgH	yfgI	yfgJ	yfgM	yfgO	yfhG	yfhH	yfhL	yfhM	yfhR	yfiB	yfiC	yfiE	yfiF	yfiH	yfiL	yfiM	yfiP	yfiR	yfjD	yfjH	yfjI	yfjJ	yfjM	yfjP	yfjQ	yfjR	yfjS	yfjT	yfjU	yfjW	yfjX	yfjY	yfjZ	ygaC	ygaH	ygaM	ygaP	ygaQ_1	ygaQ_2	ygaQ_3	ygaQ_4	ygaU	ygaV	ygaX	ygaY	ygaZ	ygbA	ygbE	ygbI	ygbJ	ygbK	ygbL	ygbM	ygbN	ygcE	ygcG	ygcN	ygcO	ygcP	ygcQ	ygcR	ygcS	ygcU	ygcW	ygdB	ygdD	ygdG	ygdH	ygdI	ygdQ	ygdR	ygeA	ygeF	ygeG	ygeH	ygeI	ygeK	ygeL	ygeM	ygeN	ygeO	ygeP	ygeQ	ygeR	ygeV	ygeW	ygeX	ygeY	ygfB	ygfF	ygfI	ygfK	ygfM	ygfS	ygfT	ygfZ	yggC	yggD	yggE	yggF	yggI	yggL	yggM	yggN	yggP	yggR	yggS	yggT	yggU	yggW	yggX	yghA	yghB	yghD	yghE	yghF	yghG	yghJ	yghO	yghQ	yghR	yghS	yghT	yghU	yghW	yghX_1	yghX_2	yghZ	ygiA	ygiB	ygiC	ygiD	ygiF	ygiH	ygiL	ygiM	ygiN	ygiQ	ygiS	ygiV	ygiW	ygiZ	ygjH	ygjI	ygjJ	ygjK	ygjP	ygjQ	ygjR	ygjV	yhaB	yhaC	yhaH	yhaI	yhaJ	yhaK	yhaL	yhaM	yhaO	yhaV	yhbE	yhbO	yhbP	yhbQ	yhbS	yhbT	yhbU	yhbV	yhbW	yhbX	yhbY	yhcA	yhcB	yhcC	yhcD	yhcF	yhcG	yhcH	yhcN	yhcO	yhdE	yhdH	yhdJ	yhdN	yhdP	yhdT	yhdU	yhdV	yhdW	yhdX	yhdY	yhdZ	yheO	yheS	yheT	yheU	yheV	yhfA	yhfG	yhfK	yhfL	yhfS	yhfT	yhfU	yhfW	yhfX	yhfY	yhfZ	yhgA	yhgE	yhgF	yhgN	yhhA	yhhH	yhhI	yhhJ	yhhL	yhhM	yhhN	yhhQ	yhhS	yhhT	yhhW	yhhX	yhhY	yhhZ	yhiD	yhiI	yhiJ	yhiK	yhiL	yhiM	yhiN	yhiS_1	yhjA	yhjB	yhjC	yhjD	yhjE	yhjG	yhjJ	yhjR	yhjV	yhjX	yhjY	yiaA	yiaB	yiaC	yiaD	yiaF	yiaG	yiaJ	yiaK	yiaL	yiaM	yiaN	yiaO	yiaT	yiaU	yiaV	yiaW	yiaY	yibA	yibF	yibG	yibH	yibI	yibJ	yibL	yibN	yibQ	yibT	yicC	yicG	yicH	yicI	yicJ	yicL	yicN	yicR	yicS	yidA	yidB	yidC	yidD	yidE	yidF	yidG	yidH	yidI	yidJ	yidK	yidL	yidP	yidQ	yidR	yidX	yidZ	yieE	yieF	yieH	yieK	yieL	yieP	yifB	yifE	yifK	yifL	yifN	yifO	yigA	yigB	yigE	yigF	yigG	yigI	yigL	yigM	yigZ	yihA	yihD	yihF	yihG	yihI	yihL	yihM	yihN	yihO	yihP	yihQ	yihR	yihS	yihT	yihU	yihV	yihW	yihX	yihY	yiiD	yiiE	yiiF	yiiG	yiiM	yiiQ	yiiR	yiiS	yiiX	yijD	yijE	yijF	yijO	yjaA	yjaB	yjaG	yjaH	yjaZ	yjbB	yjbD	yjbE	yjbF	yjbG	yjbH	yjbI	yjbJ	yjbL	yjbM	yjbQ	yjbR	yjcB	yjcE	yjcF	yjcH	yjcO	yjcS	yjcZ	yjdC	yjdF	yjdI	yjdJ	yjdM	yjdN	yjdP	yjeF	yjeH	yjeI	yjeJ	yjeM	yjeN	yjeO	yjeT	yjfC	yjfF	yjfI	yjfJ	yjfK	yjfL	yjfM	yjfN	yjfP	yjfY	yjfZ	yjgA	yjgH	yjgL	yjgM	yjgN	yjgR	yjgW	yjgZ	yjhB	yjhC	yjhD	yjhE	yjhF	yjhG	yjhH	yjhI	yjhP	yjhQ	yjhR	yjhU	yjhV	yjhX	yjiA	yjiC	yjiG	yjiH	yjiJ	yjiK	yjiL	yjiM	yjiN	yjiP	yjiQ	yjiR	yjiS	yjiT	yjiV	yjiX	yjiY	yjjA	yjjB	yjjG	yjjI	yjjJ	yjjP	yjjQ	yjjU	yjjV	yjjW	yjjX	yjjY	yjjZ	yjtD	ykfA	ykfB	ykfC	ykfF	ykfG	ykfH	ykfJ	ykgA	ykgE	ykgF	ykgG	ykgH	ykgJ	ykgL	ykgM	ykgN	ykgO	ykiA	ykiB	ylaC	ylbF	ylbG	ylbH	ylcG	yliI	yliL	ymbA	ymcE	ymdA	ymdB	ymdE	ymdF	ymfA	ymfD	ymfE	ymfH	ymfI	ymfJ	ymfK	ymfL	ymfM	ymfN	ymfO	ymfP	ymfQ	ymfR	ymfS	ymfT	ymgA	ymgC	ymgD	ymgE	ymgF	ymgG	ymgH	ymiA	ymjA	ynaA	ynaE	ynaI	ynaJ	ynaK	ynbA	ynbB	ynbC	ynbD	ynbE	yncD	yncE	yncG	yncH	yncI	yncJ	yncM	yneE	yneG	yneH	yneJ	yneK	yneL	ynfA	ynfB	ynfC	ynfD	ynfE	ynfF	ynfG	ynfH	ynfK	ynfL	ynfM	ynfN	ynfO	yniA	yniB	yniC	yniD	ynjA	ynjB	ynjC	ynjD	ynjE	ynjF	ynjH	ynjI	yoaA	yoaB	yoaC	yoaE	yoaF	yoaG	yoaH	yoaI	yobA	yobB	yobD	yobF	yobH	yodB	yodC	yodD	yoeB	yoeF	yohC	yohD	yohF	yohH	yohJ	yohK	yohO	yojI	ypdA	ypdB	ypdC	ypdE	ypdF	ypdI	ypeA	ypeB	ypeC	ypfG	ypfH	ypfJ	ypfN	yphA	yphB	yphC	yphD	yphE	yphF	yphG	yphH	ypjA	ypjB	ypjC	ypjD	ypjF	ypjJ	ypjK	ypjM_1	ypjM_2	ypjM_3	yqaA	yqaB	yqaE	yqcA	yqcC	yqcE	yqeA	yqeB	yqeC	yqeF	yqeG	yqeH	yqeI	yqeJ	yqeK	yqfA	yqfB	yqfE	yqgA	yqgB	yqgC	yqgD	yqgE	yqgF	yqhA	yqhC	yqhD	yqhG	yqhH	yqiA	yqiB	yqiC	yqiG	yqiH	yqiI	yqiJ	yqiK	yqjA	yqjC	yqjD	yqjE	yqjF	yqjG	yqjH	yqjI	yqjK	yraH	yraI	yraJ	yraK	yraN	yraP	yraQ	yraR	yrbG	yrbL	yrdA	yrdB	yrdD	yrfF	yrfG	yrhA	yrhB	ysaA	ysaB	ysgA	ytfA	ytfB	ytfE	ytfF	ytfG	ytfH	ytfI	ytfJ	ytfK	ytfL	ytfP	ytfQ	ytfR	ytfT	ytjA	ytjB	ytjC	yzcX	yzfA	yzgL	zapA	zapB	zapC	zapD	zapE	zinT	zipA	zitB	zntA	zntR	znuA	znuB	znuC	zraP	zraR	zraS	zupT	zur	zwf
T2:,OD,0.6	0.0	1.11332123575956	4.58852169931742	1.23446926829718	6.3359711618816	3.31078031802272	0.0	1.88322104383541	2.03790296285123	0.0	4.55826454289494	3.3854233448004	1.14656324182763	7.99795199695972	12.2834340658698	6.9511259815084	7.99799247966615	6.33534285084985	13.3842023161651	8.5089807226026	6.61719473887863	7.95961554467722	5.60472738054007	4.58615147840261	6.03592736442164	1.80439812966312	9.38519262077408	1.77414760450154	3.44761316629111	4.95439534071733	1.75200824490924	0.0	0.0	1.23132766618013	4.36445590661872	1.8427499904701	2.33682619929574	2.22286586299468	1.44244367861428	1.83234903282465	0.0	2.26074134363888	0.0	24.3792132544324	3.49113349697099	3.4671335907946	0.0	0.0	4.12035164266975	1.69452059715927	1.82642817168756	1.12753332856694	0.0	1.29938227894312	0.0	0.0	1.23990417419376	10.4140546827417	1.51770111905497	0.0	0.0	8.9031930647724	16.7328525128032	2.73023453926266	1.3423897227403	1.50772950152167	2.17853272511908	3.77089549191251	4.119656398481	0.0	13.5181595058886	6.76562449100406	7.32650286369775	6.82854625250862	6.85711166394894	8.15160018177543	3.40590414840288	0.0	1.15548384273576	1.85507191430083	0.0	1.23942991041703	3.47853655306414	0.0	1.85647645744137	6.67246515237195	1.07381090377833	2.94777456875694	4.02516707091515	1.28347028818881	1.22491253970087	0.0	0.0	1.58067506126687	5.03511676969983	4.5314939668928	1.83792201580979	4.17562697471755	3.6602474185193	2.86979643114992	1.9713437606311	4.32269220860065	3.18368371979637	1.25490624656154	2.72730506009989	1.01257442582842	5.79781924317684	4.32307997232743	5.33832813730038	0.0	2.07400395484547	3.14165187951963	1.86474445196732	1.00709961288456	2.61543952458106	2.10632575386628	2.8940754670813	0.0	5.17894911819977	2.19850682325122	0.0	0.0	0.0	2.41050667150687	0.0	1.07080080454393	1.13393048048696	1.09656179204255	1.17575184256419	1.23398300795633	6.42965019718125	3.85862997786115	3.02562029590555	6.44288962241864	5.06498497591829	4.87022322972748	5.59636872985911	2.98957787723151	6.63157435663974	2.25155965575815	1.19938711676359	2.11269784969018	4.2438036775333	4.89875802510268	0.0	2.89253348339534	2.0506625518886	10.5180312441358	2.09300675052266	6.92250506250538	13.1177905040573	1.7960980175957	10.2602822939371	0.0	3.93810798690689	7.08493071556767	6.5646274153038	3.06498590170975	2.18243817937184	1.8786431349163	2.16258690267763	3.86252226724385	1.00583712527551	1.06433966572663	1.47103066224826	3.45979719666151	5.37792862945367	4.02986183182786	2.77690031559575	4.41875551354466	5.5116766692183	8.76195130857394	2.97444911403981	6.82417889271562	7.17808142532525	6.83003711244342	6.37774001178757	2.37461443239572	0.0	1.87865144783932	2.16295032453319	9.28689195716625	5.67698441450376	1.45829172083381	3.18214482870771	1.13107208869813	1.99067818369247	2.57411845181818	3.46581166856824	14.5978787790321	0.0	2.07916229851877	2.25748229830293	3.61477055033575	5.91549456087729	3.31517545005898	6.853629074504	4.64989446238261	4.90741024602689	4.25772894772585	4.05914331197445	5.09861995323579	5.888119346969	6.51600172906072	4.0661574784406	4.03783196298167	4.0974796057019	0.0	2.67650909516762	1.07361027079857	1.15103537410705	1.03845276224459	0.0	0.0	0.0	0.0	1.12299560613462	1.01609361117165	0.0	1.7075309852047	7.58507051780183	8.34533256301362	4.61818974636333	4.22001121699199	7.41873275485523	10.6248516158665	5.13212690304043	14.9149914722687	5.19475932840798	4.01214682852733	2.44793841712104	3.07706556629518	2.841430543011	3.5879143000886	6.16252419935088	12.6628686628458	6.65670985151319	6.17078998904041	6.54831275233818	1.34429993871251	5.22463947621245	3.32762422406084	4.58343986319791	5.84819503915968	2.09267821286684	1.14356658567482	2.86215162971342	1.1810775218734	8.33572662522885	4.20388224893429	1.88815858801378	3.46108579389838	3.94849502045499	3.16010496337489	1.33517970886035	0.0	2.43339801110414	1.68057293640437	4.18471741813069	2.66122226110919	7.48942744843739	24.9831335124568	6.65235336967737	7.5335903479671	0.0	0.0	2.70723239216052	1.03032762261239	2.44866249030111	6.42233916096649	5.67510544147794	5.65610733018781	8.20938780532228	7.53420913156709	4.50830414166678	2.59169869035373	16.7853698437801	3.05010905948069	4.87823841342239	1.16892024171123	4.04765376773181	2.67436792804276	10.6050582404705	5.67653889683181	6.1011497184685	4.01707380748503	1.37919215688859	3.06241088002028	3.64923537487068	2.98791723043522	1.66180656925832	5.31724450854661	3.32584626277967	2.27321532961374	3.10178748510924	0.0	1.11673580434821	0.0	1.3499746831157	1.144018972056	5.14950919977022	0.0	1.13061063810373	2.74412854533948	0.0	7.91100637771324	6.20863806937324	6.83664501022203	1.47066291274529	1.63524419110617	2.88382788389559	2.39461946429154	3.31915363451976	2.82372881622064	5.00255560874796	1.29845834682298	0.0	2.26056969675568	5.55559119188845	6.21656204156182	0.0	2.87380700145759	2.21688506805994	0.0	5.8616305521203	1.9803529567499	1.7125654301522	2.08661647803851	1.50701850612782	2.13160123380756	1.16411101314558	5.88220641422656	9.00405704998561	3.190091068293	1.16581776194762	1.04831641330024	2.69773910644301	8.68494152646345	1.8794839718251	7.72797479023815	5.09030644824231	2.10117290170811	1.65415180483354	3.35402915072189	2.45863037559254	2.04216209229436	2.67714694219551	3.74088896580697	4.25194771796224	6.73724999513915	4.76339404648324	5.05144216533352	6.35150251893481	5.74508634367451	5.18709345893754	1.4718834407267	1.23974006226019	7.30126128077932	2.81854713076735	4.93712402045463	1.00762742734467	0.0	0.0	0.0	0.0	0.0	2.11774933309529	2.19770000126106	0.0	5.34557441573452	5.84984992096332	5.59406263411468	4.28291062715661	6.70071762994157	7.30496420840586	3.32607820940757	7.04863186689193	2.08422633510745	3.99709621864856	8.2687156385177	5.27180072897751	1.18569271229351	0.0	5.10336788430162	5.3543259334493	1.54563427574443	4.23425352587757	5.65746858054429	3.92477896691586	2.28529909182003	5.63470371005814	2.14373226700619	4.951546667285	3.95194297162003	1.03697742203077	3.73966165318627	6.83745883074983	7.97295698739461	5.8468524230734	1.97591968199448	6.61184566816151	0.0	0.0	2.02931824563438	5.9423568321291	6.80471976745299	2.37613661961749	5.05972536446006	2.25100947824556	10.6339213654557	7.07187049996839	2.67287989383665	0.0	2.49439396766905	6.1699051110657	4.66847144020902	6.1765553005533	1.7330384920077	2.18488827990233	1.63440727882126	1.10083208209502	0.0	4.77854426123947	7.70940834674107	7.67053049212696	3.39362694702998	1.17238509236796	1.04625268639788	4.59271126699267	10.8747053338368	5.03640117970466	7.37875431496655	3.15072029802625	7.44109665825045	5.97959904816766	6.60442981366016	1.36634349750319	4.39816938110671	5.9579212205663	14.5971903588905	7.785813345663	1.93172966090561	1.70035353814217	4.76787007116363	5.02043857342976	3.60744816507111	0.0	1.96090642917502	1.18228795186586	3.48006857675188	6.06542678212435	1.06341435596787	5.36193105760735	4.51793979042644	5.53191554308917	5.52949708762613	6.28186505256354	0.0	2.98148758425365	5.62771660441536	3.71745986910035	4.05130933981394	5.93809325121912	1.43133774234845	4.54808644243779	8.76453223113943	2.05323618614889	1.67664192704318	2.65009807664143	0.0	1.17502504921761	5.96266896891909	6.19447045023394	6.30348361885722	7.11566477016094	8.35706950133191	8.77809876714376	3.04602620850276	4.12880154082989	5.45626741137058	5.79750165777937	1.61042935196098	10.9910861585489	6.0608939129064	8.7120331003763	6.92932352560975	5.03314347729472	3.39972226043103	6.02371743245438	4.77951957764367	1.22106132643232	3.96655281753089	7.60498249215539	8.08992229879309	3.90828193558853	8.09615324067339	7.60298552449575	1.93652805991967	4.61684266114157	0.0	1.52935872093957	1.97776840657204	6.88137390497844	8.97770508331781	7.08015993561975	8.61286579147349	4.37322739850211	3.45548694432151	5.39362264096079	5.79289984076182	3.81008410213335	5.08645838137604	2.53436881005529	6.18341043398533	1.59901160319119	0.0	3.69374694625262	7.41715572348894	1.00171942784511	1.32129076678645	1.02583616973775	2.08945114112077	5.79484640650085	5.06265502521622	3.20101788955772	4.20939475361531	1.43125700332143	1.03263452721845	2.43633346600794	1.44173865266628	1.14601582813723	0.0	7.63251774982379	3.63047679728151	4.90004088900901	4.5971610735469	1.79684735387426	7.36510856646589	1.62143311908975	3.73901412518926	4.72381467707076	2.1896758721882	8.10016407999557	3.01995091850566	6.32540212508429	1.41886015782537	0.0	1.58412308449177	5.81414633752963	3.03558643812677	4.3859456508881	2.97383537086831	3.79578941272154	5.82293108777014	3.12587465812442	2.62958228390547	4.46228904327632	2.22145711283601	0.0	1.07545380024436	2.07479523600718	0.0	0.0	5.07063251645924	5.92279804743201	4.71833451678723	4.80126302416093	3.42229614758327	7.45915738425317	7.34630561125883	0.0	0.0	1.32331747191841	6.35202129370193	2.04646191444836	3.06220077939387	1.72358254324439	4.82638386141564	6.04046454073637	4.93936478542581	0.0	1.84223710445187	2.83130568639298	3.36598084042906	2.89355093596587	3.9983850019151	0.0	2.46317592992332	2.60190839564063	3.09097602752689	1.00715211075337	3.26250287439298	7.25909382418553	4.15011315243574	7.07813896235632	5.97281021533337	6.24391783538279	7.40154600331345	6.36139264076901	7.06660346197104	13.9521840034725	1.73925040827813	4.23575987390027	5.46678416957525	3.85249520348781	1.25215312887616	1.93411242323755	4.69150777395068	6.09984543473665	4.91757613022027	4.67440315059775	4.44355500399671	5.32399447815671	6.60260331375957	2.16556802566783	4.7238972720613	3.09058586545103	6.85753959263849	2.47651773348533	1.11348900862192	1.61739645034187	0.0	5.04553488808284	4.51295192437654	2.32930129970426	1.07700041350391	2.01679754742436	5.12828238890897	4.59357065985013	6.09266201646312	3.29971869075486	6.19744526487614	2.89738522009397	4.4485310898691	0.0	3.70364378716493	1.29633756902772	1.21035625065018	0.0	0.0	4.68692175426069	1.9425231631658	5.18069100311501	0.0	1.05042447540221	0.0	0.0	2.86189017075079	1.60507468712152	6.07642063441715	2.09436753034184	2.4141988475455	3.01059537504793	5.63278273068105	1.76668837254793	2.38774909006994	5.20694818446545	5.96435565039499	1.43415503011736	0.0	1.3886470600402	1.07588041150221	2.17988386332835	2.56609283385199	2.11039884375231	0.0	3.29892674370816	0.0	2.75352109452489	9.1049456458395	2.05152180455446	11.5352610033657	4.77363862334685	2.6639279753956	1.49737320420456	1.0651497572598	2.03469492946231	1.02862555633864	4.66258123105852	2.0092459524408	3.19639474497515	1.30493593697535	1.37379389776541	1.94667683410405	7.0513824769262	2.91500505714206	2.40047057716985	6.0997820998925	1.0738595374657	1.20075538936036	6.29620764556732	3.41552984350552	7.38319618351101	2.70300470024656	3.47955685820549	1.19559551158422	1.08138669286835	7.01790670007447	0.0	1.28198096171182	3.07373397693568	0.0	0.0	1.03360155825909	0.0	0.0	7.63580477985988	6.65762952159014	0.0	0.0	0.0	0.0	0.0	1.57031531762611	1.07358644340914	11.4296404550642	5.62950468443891	6.54715781833416	5.43087388255164	2.84980635294052	4.31919085979626	2.92612780348172	2.18869922215155	6.07169081077504	8.02066233796127	6.99294257088211	6.39978700440517	6.40796981051499	7.89557737621391	3.92790591309692	6.47205722864871	0.0	1.7049670203736	1.1948655414804	1.07422531452264	0.0	1.46473119725483	4.34220699441727	2.59232804531699	5.68360764863308	1.41496190431283	3.41184267043639	4.43507905367823	8.55499290927576	1.43489025568596	6.79591240950626	0.0	2.5003037033338	1.70300176083755	3.51020682358862	0.0	0.0	1.24301887488879	3.109458506148	3.77205471225331	6.0167550703108	0.0	7.13663621234837	1.6306283503564	3.07612292193492	0.0	1.02247457497214	1.39580791899115	1.04044253489151	1.77237280943512	3.79717474270023	2.89870145984323	2.25778179251002	6.04015398046888	6.84129284134567	0.0	1.69833942075095	0.0	1.01626737470287	0.0	2.73825241381786	1.17534846027936	7.63439228189353	5.20134165018256	5.19450925178272	1.77304492628538	5.23069492022776	2.93213647920073	2.60181616147862	2.20034898919573	1.56662800672067	5.78690574301335	7.82936179585166	3.60931964164989	1.57262873609529	9.15224759680305	4.71058190798547	2.11220726637996	4.51081298623325	5.35671105141363	2.08875529077022	1.89925254238841	1.66659095682237	5.10729698239533	3.72564506050692	7.96779895065468	0.0	0.0	0.0	1.23876728127754	1.03281813190855	2.68943203015768	9.37864742711487	5.59287538352504	7.24575081048531	7.79671094333064	5.3224630265512	7.95550114679193	5.19701056609137	6.76362296632515	6.61306887691547	20.9842477724886	8.52496343368386	5.15329749807626	2.66070862724436	3.85492477020385	5.55421170698805	8.10134155119934	15.5797695119506	5.40373964161417	1.87866960945556	5.32457393451819	8.45618573968122	9.61210899998813	5.48729833299109	7.42211117302298	8.23127179896492	7.08255893814936	5.37443577262216	4.2696812041962	7.48580999676447	3.65256254944354	2.56233544628322	6.55426504851903	5.01589854647325	5.30650910206672	5.77410665946031	3.15162223634406	4.50709623289117	5.55985910712772	2.00230421955888	1.85653706096197	8.69277782291736	4.58880887731764	5.19767548994961	2.80987125784676	2.85034039916886	10.0776043573403	6.47570030464079	5.27568482328324	4.8896083744005	0.0	4.06598900569515	3.35915492584732	2.95619786466641	11.1663239009762	2.28792771820095	8.62701880158623	3.01945566494078	2.17752271234951	9.17379585157189	2.64744782816957	6.37559578968634	4.50604235909274	6.7104948042774	1.0268490685192	1.65878158982076	4.46029171321919	0.0	0.0	0.0	1.08152542203443	1.26277751657764	6.98213124418687	1.62058564618732	5.7872439757384	14.0955477909652	3.94406491045556	1.36448313240232	2.64306206769854	5.12978316210849	0.0	0.0	1.24739642264752	1.02314600898926	0.0	0.0	0.0	0.0	0.0	1.18454465556869	2.29949085847837	0.0	1.3837197389585	2.33101251982801	11.8188120357269	6.59570876525932	4.86819752429818	5.92146498563032	6.6066994888382	2.16335595382907	4.65646523253861	6.18611401006772	7.70907859764712	3.06566166861906	4.51601661127113	4.09818581057174	2.97893795724219	5.75837093951514	5.45924034632572	1.27560295593034	3.35490603989022	1.40841518434698	1.51119627879486	0.0	2.34154487260727	2.78328899367497	4.43972239517673	1.63368464344594	2.35544777224593	10.6205061372616	11.1386226195655	3.4412232664899	4.65294575308465	1.05443216079554	1.27247145404883	6.89913516223415	5.87111453547018	1.42010350290365	4.70732734261678	4.19601440499229	7.32405273061539	2.09017357810687	1.23908057625419	3.73428680716604	1.44359129348984	4.24604473013019	4.90657102239192	1.25038264381129	1.04940131379065	3.55351241632854	7.47277516541955	8.50188931860153	0.0	1.0123575005784	1.3952615278845	1.17777496372037	3.85518742072151	6.88508194546376	9.08617166306671	3.4917173286519	2.67670208262843	8.04573666375644	10.8671774431099	6.65350483391382	0.0	3.17583166078149	5.03400578503792	4.08048011415453	4.59628019347245	12.3904192912104	6.72100829910493	5.66032139118114	1.70963463793253	5.30905037762829	3.19327706261427	1.05643652260362	0.0	0.0	1.71910920211028	0.0	7.6394520405223	4.75191370322409	3.97290194403063	0.0	3.70320739400752	12.5869185035511	2.09670135555215	1.19651623802575	4.29783675727699	1.93064186051553	3.65790214685598	1.26636352169587	7.9203955388908	4.42047982929592	7.62939597518646	3.76040112281544	5.27697275935774	2.12532702983349	5.52911087893506	4.26163397519254	6.82509332828089	6.34592076392915	5.93790507137574	8.61941379768994	2.12449076712178	4.62172113510197	6.6137099411001	8.302487094031	4.4289461593043	1.29257614838181	4.62734024719983	1.02862110219794	2.96596466585262	5.61667582321158	7.99205878150809	4.61281968827483	6.49360749420295	1.27771141300818	7.20738498345743	1.47347147648348	5.04010742103606	7.50344588952564	8.22344862328283	1.69535769416083	1.98526790943978	1.65256492517869	7.01210578653308	2.25265037621458	4.29802935167745	2.71846381930667	5.39053261430179	5.79487527780571	1.63652738988091	3.25831906402191	3.29714622298771	3.47547567179974	6.09965381905189	6.1966774252669	9.04768569845613	5.1919333905409	13.7114333275737	6.28773620840706	6.75199188798994	2.52812023672861	1.92257905110769	1.22486984387289	2.72082054619356	9.23865100172781	6.55145924645517	6.88211253772723	7.77471684327057	8.1770057792147	4.90850013763897	0.0	1.01702479433769	1.18678594347443	0.0	0.0	9.4991614397192	5.00991832398181	2.68141667281518	5.77766875341974	0.0	8.42797663760416	10.7040288324854	16.2586394178617	6.96622845592348	2.05421116531912	4.39927824428495	5.58002173915488	1.60537369785668	6.64036503041751	2.89446326314451	4.82676845724937	1.71361337380188	0.0	2.96619633148209	2.35860420161591	0.0	7.45544385680733	2.56582481236478	6.51405161126366	6.09086272944358	2.56335549231365	3.27935356934179	3.79151001757862	3.15107249049773	7.91310407592672	3.40524320669223	2.99804117440621	7.99330107761577	17.4212607531883	5.97198772286394	1.38191002086951	9.3757024119851	6.05434548027344	5.52939402845799	4.95285764996491	6.49333946410346	2.46102911336981	6.79004192463659	4.10528271354767	4.57712455244536	4.24808032752463	1.09494664426777	1.31264444181772	1.94414336572345	0.0	0.0	0.0	1.0424469717407	1.03209503631089	0.0	0.0	0.0	4.67889462598017	1.04254727018429	1.23490705513435	4.633562098329	4.64806273676922	4.3995438463113	6.19783673188575	6.16214699924659	4.42972842897126	8.01120378453837	1.66425886903778	0.0	1.16940294669122	3.31222682103052	4.35056658592618	6.57911919315788	5.69419100546232	2.95968663325455	1.04857784752644	1.76516239331693	2.24729732488313	1.00325210784866	7.93694741499341	2.18635591468231	23.3506149639169	3.55359335481397	0.0	4.44560556078037	24.2483765032329	27.6741060805967	5.91748767009448	5.90636017107466	5.4852892841993	4.84987438575976	7.55337697855792	6.60840579833835	5.37691987793357	9.88402031956856	6.27601631764197	2.04189530568625	4.1218341620191	1.61250538231217	5.45063398027945	4.76356944927255	7.25921245673783	7.6166839978068	3.10600333754026	31.4566917044465	6.24590721118331	8.77215070546733	6.38897149097771	12.5495083279844	35.9652859235294	6.5317307184425	5.65996348284944	3.26038159775749	2.968966421698	2.65760750530092	4.81658828049254	2.27999070074646	5.85458119691817	4.12017451124672	3.15492782517299	7.531502356379	7.6179709670744	5.64233344951399	2.97964156719985	4.85775985307906	6.84944278739401	2.03583120949018	7.09935805034967	6.09961934680207	5.65770260643644	4.62772542118626	8.91842322185982	4.55413182871024	2.44657553955902	7.88313315486491	0.0	2.75741770388421	2.0137693540595	2.181415804255	2.58726926481456	3.92367276090175	0.0	1.29602697520634	2.81731654471985	3.40403179584242	3.45175687374003	2.26278730507107	4.90656835316367	3.94502001679768	6.33597372863116	10.0124848649231	1.89794283353108	21.355909891411	4.92654755684345	2.64364049547383	3.59954915559059	10.7027543809564	8.35675457898152	0.0	2.86332383612683	6.62210614777446	4.36385145571884	2.76487057380077	1.58122115808047	5.88949235210696	4.43852065871278	7.50435844186267	3.30211025865708	3.61241718311881	1.05464582337286	10.6395510483192	8.51398177868218	1.45180095761989	4.81768827428597	6.70476646710955	30.9493521008202	0.0	0.0	0.0	1.26161641101802	1.78519014696707	1.26866502366562	7.69182138631626	5.40643805712793	3.89723438860282	5.29260114690761	5.58832251474513	14.7413615609142	3.98568411574862	1.46914487080358	0.0	0.0	0.0	1.06095107731456	1.22773121383715	1.08374741346857	4.60857933358732	2.21473793936649	2.00618020082876	1.30234216735837	1.1102872015292	0.0	1.04119012409709	0.0	0.0	2.74792810588421	2.61762290174295	1.18557748323025	0.0	1.89870268824395	0.0	1.20294728291517	1.52138724973141	7.14470630898323	1.16317675303646	1.2864422310371	1.40284778013592	1.22618588142176	1.83639045449618	1.0566157473371	8.32543819005839	2.67215421253404	2.81681366490283	5.45394142906885	6.37197766975148	7.99713388481044	23.6502612725666	2.33518829645302	1.16111476054535	1.6715849123855	1.21546215721004	1.00374682727859	1.58066867914286	1.06361315436819	9.10424036632548	6.31954100730229	6.27689806120137	8.46988394576003	7.96846409632042	8.68644711339938	1.0190855270444	0.0	5.31844638881594	6.27721080312964	7.72823797855892	4.19587343487991	2.91760019783415	4.59539026267806	5.09470250589774	2.55627655972577	2.11505682297626	4.90540702961527	5.65488301854082	2.22665985167434	6.23387223919677	9.29138943346847	15.12219345734	7.02279553163545	5.0585473455938	14.1046025874097	4.70575942500789	4.78797986805012	7.20956737778904	7.53981191537849	5.48857924273836	5.59641876650288	7.23143747695383	5.95307020245708	5.4764051682524	5.2706006355086	3.16177935427319	6.52072078919131	3.49667025987863	3.19147135116788	5.19538844833313	4.58379931814734	4.93166889255421	4.54298541395975	5.27310512239269	5.72174639341371	4.14767045546367	4.71790453422528	5.14626666460931	4.76089978765898	4.40676478905275	4.94535087339024	1.98840345540381	5.0982176601189	6.28881363766445	4.6554000343104	5.22037068573653	5.16441266271954	7.05390906808469	3.72097648953139	16.6241037246963	13.5127315028495	14.8596780272864	10.3069255191661	14.982912207061	8.5288187507377	15.2276074837449	15.4588078251839	9.68690540172701	10.3743216929324	12.681931696716	4.96155021380811	5.35751622302763	3.12432278950078	1.30894450001129	1.42020182184415	3.76713622533146	4.73147521738488	5.9179668370211	1.88227258646821	2.59170132614952	4.14023380793709	1.46456130412215	2.29472621927173	3.8931253710366	6.51727211249155	4.73141678497581	4.05397506662071	2.98684724518286	3.57550787408232	1.37116883256768	1.7149404561423	5.70249423479006	6.02313425851832	4.33364525223614	1.4843699544232	3.38636546558131	7.07248638731705	3.80348408613313	6.99223798547325	7.8005004176414	8.80720812767127	3.6227206348182	6.22592640393007	4.98748169772549	5.39103714692792	6.9355426325885	4.23857203158838	3.78375174482781	7.21350330371071	1.92978953442181	0.0	2.05206578324406	3.75176685665894	6.63757431771949	6.89585891876146	0.0	0.0	3.1583187456834	2.77045484922244	1.46402607346086	4.50056695788332	0.0	0.0	0.0	1.24657849842494	1.32207234943216	1.52749075390866	0.0	4.16637302062331	3.60125803835577	6.05417229404145	3.46837509349246	1.70611987677293	1.61172641014531	4.99604615105334	1.28021692559067	1.4839655933706	2.14563469506957	8.22833617138	1.42542077273478	6.17483067669214	1.6161241557612	1.73313625777423	7.4396450113842	1.70829568409649	2.11707530996439	2.7327051005692	6.68467098017973	15.8057153414738	6.8313498246089	2.68065381166516	5.88107361307135	5.80893342248061	6.69421779738504	7.2649782826947	1.13301850392631	4.47934020904467	9.31391042894256	1.28364773938114	2.44104868625118	2.82909730807709	7.18209030441056	3.82754897494435	7.57607367764743	12.2995995721275	5.88245811178659	6.2296958641398	1.3807900921935	7.02819169214314	1.60905663914262	8.39297003574326	10.0718537449207	8.54654528873196	7.27922674609378	3.75620623671218	9.11928219323126	4.17142764177157	4.62711692176719	1.80262963077723	0.0	0.0	0.0	0.0	6.48229705006294	1.64661262158574	1.78611088958332	7.30002587914575	0.0	8.95130152235632	1.97549087409877	6.02200824787506	6.68836770603397	8.69417203306133	4.00371398347116	5.06790772013806	5.53038045887775	5.38334524205926	1.31002865355086	2.32689485809973	4.8048381798634	3.08099018186901	2.97911826841277	3.44650437071841	2.18734168719042	3.39908615856675	2.66921713586291	1.81141815279445	1.91737620958716	1.01202643826308	6.93217496592865	6.25770284327108	7.69940938012025	3.88793152083189	3.39205020792473	4.23302099523013	3.57825773692326	0.0	6.57444277970514	7.30805832276985	3.85672241314402	5.86361826307385	16.9970639842164	3.83755701086132	2.4174122603446	12.6298570071202	4.07585529574588	5.74479754352652	7.68444754913895	2.29329462344372	4.25348943153854	3.70435678328012	5.31147699431725	4.0555104580448	3.27432122585194	5.55856221120147	6.31232563213845	5.41585343686734	0.0	1.88165493743233	0.0	0.0	5.51312186060526	3.5012966745328	1.61074226821737	1.30272115757005	6.17009605011091	4.10760989783772	2.21655333114402	6.11216173924318	4.54534870742195	3.41762429272254	8.24716133107557	1.75221430473302	7.53227541868604	7.48429136955593	6.37143638896732	8.14916188940623	7.09803203965369	7.81991185940385	7.18067517897534	0.0	6.07688016217043	3.0058789452932	3.24585692608961	4.02329181081193	7.05946228885382	1.02392196650415	5.08310995605563	1.47799727379635	1.22130946868586	5.46772424316582	0.0	1.01596179591698	5.27373647880247	1.12651331365839	0.0	3.71148331167397	1.56953968758223	4.62078744396718	1.52123652077251	7.08683054638473	9.28306781318046	3.25887923144057	5.44794035237542	8.07021685588336	7.36751257654028	4.9558759119684	1.7377041356957	7.09513662420141	5.33885694788429	3.96594354960435	2.86416043758504	2.63602181174664	0.0	2.63853917751011	5.85416771269909	5.0220539079447	4.57121084985853	1.09559504647031	6.79749466348901	1.53404565989171	5.67257175883814	1.25339591495358	1.18336156651283	1.79795145491252	1.07520891600822	1.05428427975096	1.26527968451063	6.67285854534056	2.36345592215218	1.70521660911657	1.35549796711007	2.61217613169756	5.39452193418247	1.51011207526121	0.0	0.0	0.0	0.0	0.0	0.0	2.19442469863684	2.72066795930829	1.99497182209749	1.98655356557499	4.49908194803955	4.19282442998013	1.74607377366803	5.19002659801197	7.54316959013418	3.70448006718886	4.57957898190189	3.91062597313041	1.72255302637588	5.08364981061562	8.25493648752037	4.65953644067189	2.03726631731014	8.06348751174038	6.51891286514971	26.2369906930144	8.61049185056531	4.73338619926871	4.06500028482209	4.63186583558237	8.68752439077752	3.13448549516145	11.0474736548276	4.26202184265984	7.39918199401279	5.4456932953962	5.35151659578419	8.31803030396899	7.70340658548957	10.3829633089073	8.41608625368099	3.32986279586701	1.03167227565471	1.88898670395147	0.0	3.40422728388431	2.55787953897515	1.4116523688377	0.0	1.38154866876163	0.0	1.06429918594121	1.03448297316491	1.06750139840732	2.93418466745843	1.07152979638298	5.83858982993546	2.31597973757349	0.0	1.23659218797154	4.91570724675655	5.53256229265127	6.45225708310218	3.16447018081195	5.44600136788054	7.83373913420059	5.55834281784367	5.01656101098103	5.54751223187405	5.05573469630258	5.4512811084352	4.17751520911097	3.71860028589283	1.61251770642887	3.13044016064024	2.37492865086746	4.23476124604288	6.31911264625839	1.75768965367172	0.0	6.12085685665218	0.0	2.04202461087186	2.81198443431424	5.34741710915452	1.39863988148956	5.13454167116846	5.45077093857962	3.60218918025394	1.73173432284888	4.68650657175195	3.93537769831842	4.91752266533124	16.4205415722257	7.08812411855314	13.0886240716016	8.92593556697841	1.51386816285016	1.03093574686562	6.09408609562283	23.0682525991703	5.14640987708747	5.11364079470782	5.34122784947704	5.28172967474752	4.0550369161746	1.62562300549653	3.12853432824902	3.56253054989091	8.16161537262508	8.61610371359374	3.29072468999382	3.14956774761123	2.43844068991689	5.67459559073583	1.60254469935297	5.46865053065403	2.71391701057747	1.94434323330915	7.56947241567108	1.21263678932737	4.49348505622865	1.93102165013107	3.76563072804151	6.54613617467689	4.72563181742138	1.4346389539625	5.42380139293103	1.77343511575045	5.06018117842224	3.95659192137768	4.74285571980644	1.14535078497111	5.18756379329602	1.86439408573273	7.75367565251435	8.7405044284498	4.87177106915905	9.59961811417905	1.90651984471379	5.56920251408484	2.31579665717245	2.42908363544271	24.7812904942151	1.45193561806724	4.41502070421733	3.38143554390203	4.61726780725034	6.63170594040878	6.68383799278295	5.01278771441451	5.51260849671868	5.69419133871834	6.67403807483205	1.49691360860062	5.73478247946455	7.43950481565394	1.25759210808382	3.88965896611095	4.15221768552994	1.02367521456907	2.91153799374038	5.34679307787739	1.91116345195992	6.06264232097934	1.06420122740551	3.65202716344069	2.9641156282118	2.21378741856105	6.59372585640952	6.06179438309411	7.93959086870248	4.11008056690026	4.22519746240733	5.65718977771047	2.25096034003281	3.80569580931053	3.10739574286523	4.08696723302508	2.70901955429091	4.43470036932959	5.73176372888176	0.0	0.0	1.26086408746986	1.0787022615146	4.58971807400376	3.58204622280305	1.3661369245572	0.0	0.0	0.0	1.35948809449241	1.47019003755935	1.00484109663003	1.10801642423246	2.97150643586516	1.52406138645477	1.2136239227805	0.0	3.43020970883616	0.0	5.78811147009951	4.58872094032168	2.5061471607133	1.03944528603824	3.25188009733576	1.15103315880656	1.36315478432964	1.85297578683187	1.41336081116449	2.185645197106	7.09225510617439	2.00499830058525	6.23416012948226	3.12071517843059	0.0	7.26194248498355	2.42541889122225	1.44533234171099	1.04728983101049	13.7910661458252	5.38849998655988	5.59548544201712	5.57906817028586	4.30091821691406	5.53087143263745	1.30941325546802	0.0	0.0	0.0	2.91305129644109	5.79986870767468	1.53020419225619	1.64691835544526	2.23629829851981	0.0	3.84452667988225	1.96351323650356	1.09024660402052	6.6312751735626	8.86743857094521	6.76654348401724	2.58910435979531	6.47916877109544	10.9134624199164	1.88133219206175	1.64088581065765	5.08151692708406	1.16488820937445	1.16513926201938	2.96446536760437	3.42409971576901	4.58410216792626	4.75167943099126	2.71964262850903	1.50628216555016	0.0	2.49832731555321	1.64289226482045	17.2338035078779	3.99637559994013	1.80161117521993	4.16032251028047	1.38013624091576	1.61093188926836	1.43926928345841	1.38851125956788	4.97110502446682	3.25840561042643	6.7578570029734	2.68060879278646	3.05398904831943	3.41776940397574	3.43858431263313	0.0	2.81808541022628	3.65025329344829	3.22119729578412	4.58262477225027	8.93738903625483	6.88835544329664	7.10771464723083	8.42092558331023	8.03720169452263	7.04663875163249	8.29250237081308	8.53152033945869	7.79101392497367	3.60844097450243	3.12562966531459	5.09168975595764	3.66131577688196	1.15015993980981	0.0	6.49132263694271	6.24761870742814	2.93909459605562	2.46767003792917	4.73818388268738	5.58079827006906	8.02795976675782	6.2359743247475	6.58549653250506	0.0	0.0	0.0	4.110900764513	24.0369039339323	2.54467062955293	4.29174757886033	0.0	1.02005602887977	2.88241786624824	5.21251716107596	4.08387938667441	1.13448450793842	4.33740294870359	5.43716445672586	14.3594608305315	7.26056941868197	5.95445142141473	7.77393235253223	3.42865518220712	5.23050395151529	1.42620203900761	1.57772204586442	3.32346272300631	1.52971809413955	5.0797156449329	4.35255887048134	4.94939376158499	4.22735776792606	1.40842032875235	7.00489838974904	1.96073364123786	0.0	0.0	0.0	0.0	0.0	1.53520073574998	0.0	2.77809842308624	3.52740317983752	2.02825800141609	4.90462971034737	1.08120105567382	1.54614649463442	1.08517516366998	3.45820958783972	4.68043911869252	2.96685510461074	0.0	10.7656225914053	6.20527706259401	5.85977324582485	6.44122161041031	4.71682030866944	2.58195677778344	0.0	1.89399017802953	1.03627140151805	1.60667902078961	1.18614296202127	3.05515054921792	6.70544354091229	3.56523616260616	3.10184519051075	5.11879572082951	0.0	1.22771394739335	5.09095292866997	1.85324511138832	2.54559993835307	6.74648480091983	1.13920251985941	1.12735467138827	4.49673251854335	0.0	1.25786598808693	0.0	4.62056799920073	5.9984543708337	6.59178476891011	5.57539223127477	2.65507163749922	5.96466357024466	6.18159083815812	2.33746680837282	8.91677737272387	3.96763352880374	6.78233473597354	5.68612731218488	6.85099393316823	6.60021033611429	2.20714827154523	7.9802647070082	1.69206284286433	6.71371517813526	6.90032845804801	6.00355807929957	5.92056585652246	6.63718452456797	2.47253301005226	4.22158993526203	8.70840942348599	0.0	3.33447412037268	1.23095557009033	0.0	0.0	1.26997897669014	2.25553638250524	6.52755325631395	2.76898307465868	4.51562255458366	1.59350057729341	2.91357031840256	4.77965988067518	5.58071745198069	1.78515771192189	3.89598161027572	4.02579278232018	1.19418466676921	4.01696455149973	7.53408666131962	8.10944306545298	3.24610347118254	3.10728071136619	0.0	0.0	0.0	0.0	1.12350799356591	0.0	1.0263570396901	0.0	0.0	1.1101649865148	1.02382605163955	1.05892313928424	3.10715022457531	6.5491138924532	0.0	3.65885602455771	6.93944839362182	0.0	3.8799163122207	4.1552129547795	2.14830645957237	3.83366047202106	4.32766613642287	0.0	1.94746080722322	0.0	1.05088365427809	1.07827743255273	3.07418222179632	3.62557352598692	1.33114773370565	7.42247449631951	4.17615934889869	2.39845665379746	8.87430931923611	4.29042732178734	7.45229791138815	4.96704445994282	2.65586158861022	6.00942344330903	2.04695709850522	3.52416328441091	2.39487426175588	4.7013566558443	6.00298107699323	6.68541222530853	3.82595985005513	4.18273211330402	5.5584881880364	4.45631762586526	7.74541166103489	6.98232080219843	5.07830833073551	2.0141974934247	2.71948228237487	7.30145016087801	2.32084490052933	2.99865994603005	7.80679133236796	3.76172975144611	10.6569961335268	1.73745551155927	2.60611311643872	1.21090166859826	1.0520750830999	1.33914137213052	0.0	9.09927073387312	3.70054595953423	2.67553059145494	5.39080415429197	5.43549898222282	4.55704764404916	5.87012861986087	9.09693971002621	3.5140348300932	5.93578798365664	3.98554284479227	2.99527227848834	2.62503449243436	5.83329712196385	1.41124455122469	0.0	5.0888614586108	10.4805270957491	6.89186055250035	1.06015797065242	1.5315878124502	8.90448929919317	6.13515150362112	3.55723705466454	5.18053187865572	4.21147312263051	1.81167886019983	1.70906427818648	3.34203966443552	6.71734364865481	8.45520005759009	5.11744497153554	0.0	3.80879739152084	2.08811446763069	3.38033412876855	6.09199079721147	1.6062403994558	6.10997656275012	2.78844009709292	2.13306899063496	1.37450515313113	1.43590163968447	0.0	1.56420484444627	0.0	0.0	12.5131931663247	3.19155275576291	2.89473098080731	2.26005231797178	7.9614255321151	6.02823720851983	4.8953292721442	2.86774298773468	2.66915108841154	1.08876852599298	3.18506956849819	3.20831453866798	6.01757337317374	7.73393916035846	2.88121176791705	3.38330345440947	3.29272118007176	1.69565976367705	0.0	1.00183734169487	4.44163035745983	4.48569643809468	1.97470517682647	3.05796826832424	1.85647775105338	7.14025672667661	8.10782593825265	9.11699736036862	6.18199291659655	9.27578165925424	4.51465202706825	6.26799402104341	5.91555181926474	11.1950597756258	5.77929363646398	3.2002722976585	9.18742290178116	2.81988108501901	7.68566313091582	5.13164008567034	9.84966217952387	12.1072050547849	5.73280557419207	3.7833424603029	2.65062485726171	4.78596599943413	2.37429184765368	3.8889163060012	2.05153549135827	1.78826153211557	0.0	1.06095720541316	6.20741673949387	4.09071916863606	1.6497709595871	7.88047655629608	5.09319037112038	8.72487923487928	1.25853162849186	3.47227875632595	8.25728435610504	7.29249299238787	8.07324828670279	4.10945909656256	3.52381528311701	3.0487776094852	1.15954234260634	3.15857030513694	5.55901502384256	8.00558279437536	2.7438247060023	1.77498647405472	6.46865405571858	1.3590726363168	1.04109566699912	4.04227876795583	1.88768666332819	1.44948934677294	10.0470817344871	1.33433519839321	6.97429739126473	4.42640805525308	5.90685845342963	0.0	4.03810038881218	5.74502481982046	1.73497432910653	5.46985773421516	5.04702071144213	2.38769265557321	5.83368329160016	5.93957777807703	4.62833661844787	5.69484371810249	5.71528281942325	5.00463949939165	2.96799001926285	0.0	1.19772989633649	3.32513198536626	0.0	1.28610261672012	1.37185103941259	1.98836417177587	6.20836861518674	5.88559939411067	4.47381552701099	4.88538006337378	6.32092564869239	2.29884968804697	22.187510761948	1.78163263716461	2.31421626992974	1.83811904212898	1.08956219450274	19.4444050294754	2.92804949112702	2.74964563322565	1.74574034521032	5.56571425724557	4.51806058426311	2.47725815491663	4.31414676769595	6.39281096593813	4.53420880080206	2.50324144126014	6.76106782582381	5.26967624494095	0.0	0.0	5.3068833170367	5.26802433402439	5.12753377592474	1.6272571897438	6.09524949715942	3.07349455620748	5.84574765437082	5.74256385117395	5.08051212465074	6.99038952839865	5.23012904265973	6.96103762071861	7.00412902177454	6.10500865158543	5.42598209184422	2.36822725845754	5.46463996320219	3.89184100800376	5.11257016129161	3.61711414531187	3.49639699527882	0.0	0.0	1.03559876191783	1.00361635860066	1.16354930104017	1.39900735822505	3.30975817029854	8.25396627227818	2.41366491957991	4.12008351429248	5.42986935965585	1.07042387725576	2.20532776204759	4.2101625519801	3.79574303821748	1.8209133067574	1.81803373036702	1.94488410850134	1.86633546618487	3.95899310333692	7.09092297195187	6.74424495176984	16.1688005354608	6.63059972222091	6.22368398732573	5.47850353536273	2.97452956400181	0.0	1.88664760855843	12.0996136152067	5.00643999254367	5.97989350888905	1.0794825108328	9.36128337888859	1.39577914442375	7.75089590191472	7.8913340618081	5.00296583833856	3.68378408484266	2.06850515402218	7.81869055350185	1.03548395037817	1.04609790033152	4.83637848510969	4.23128419435422	4.01127855314858	3.21549145067895	2.92438169728859	10.2171071062143	6.85872016475585	1.82698583640014	3.79561768004475	6.24190982092066	8.70554841432558	1.89628551284594	3.16111721222087	5.17850984863564	5.33257027115728	5.02318267975011	8.77169666896245	4.27343267853152	5.32320590097443	5.84482488462765	5.68814677622948	5.03150305613803	2.45230578130553	2.91634565480849	3.82565232416291	4.82235921500352	4.78812705358116	7.00675126680047	4.99035030434646	4.49004706838827	7.8173090812433	5.92499243194072	2.69690589400448	4.7697918817041	8.12511118694164	6.07020866764253	3.64462144147266	1.00442987505748	4.15573016872619	5.78399536617364	26.9068162384465	10.3090857742635	19.4191024736303	12.3437088107083	6.51189614069844	7.28460285148575	9.59297306174281	9.61697198469829	8.40687598496475	8.94500948368369	16.1356779826533	7.49178333387722	11.5625079608183	5.6013715164594	14.0239705938057	4.65234318065562	9.40774032351797	5.65950354408759	9.97050676164485	24.221911436976	9.73727016094951	6.81042006630447	7.56262808913009	8.21237358715051	6.69050316121049	7.37424803100151	6.11272136750246	8.03382301957305	6.24433302729063	4.75872003794116	10.2498210685589	8.91769609349216	33.030351300465	8.30343545203898	9.00362318635372	8.6473470044603	9.51235700998231	7.20276887119775	5.73447563399036	5.65618962102388	5.22018866913317	5.97199153477594	0.0	6.24872181101764	50.0028031475948	7.69632191679344	16.4971701810521	6.35970416415196	6.37254482920611	7.56890597685603	9.54200379714687	6.19103170842748	9.08597379985743	14.4798964229323	9.42295709898693	12.7769523036058	19.8929422204439	5.69571923622242	6.01763292627865	6.49622775214096	8.74527317672127	7.24106630457148	8.11914173812163	5.99371277420294	5.34764914906042	6.33788771153666	6.83490440987602	12.1662317432759	10.9435122376069	12.1124681925455	16.5334447536127	12.0039340214867	11.2343444724546	16.619778150111	21.7532592837685	31.2192398013397	52.3497467759729	35.9930841367616	21.8179696919688	38.091549845688	29.2723049951801	2.82810970858515	8.84366996415225	47.9211732492008	46.9408892615758	50.0775788600722	71.3588364311519	71.2968348376367	56.9173166310894	40.0133570312504	5.79629914003023	21.8519511904596	8.64773162668035	2.88223626394201	2.19754528036411	4.73436486753785	6.03886731270144	5.15264156478932	4.1891095005195	4.19603711157334	5.74978342067836	9.81424232520589	2.81130215882311	6.6337969654454	5.49498989092627	1.73080613484526	1.96826290340026	0.0	1.17245973173149	4.94948350243059	8.28507464526754	5.17894465025627	6.09251143820316	5.96161217903994	2.96540469359313	5.0176346899391	10.4626569736938	2.78733888714121	2.56034017867946	1.62371024584943	1.04124609885009	0.0	0.0	2.92147248931124	1.03155593167578	0.0	0.0	1.03463198260067	2.90361414847497	0.0	1.03677246968528	1.01973482910672	2.73241968272192	2.96052284339071	6.09706520756676	3.66389176524307	6.2747486971411	1.0105158772646	1.84257418599922	3.69531104294983	2.20021639296879	1.0806295666222	2.6263727120997	4.34281029275884	4.21603958189195	3.1022947750251	1.42585478767686	2.05611084165105	2.38636394504696	1.23712302185471	1.11659310477384	2.04853163412173	2.47910236620383	9.2531290699921	1.20406105834478	6.37493693950816	5.72608117630358	2.26815881274598	1.93317945445755	6.65324864007426	1.21454365781967	1.2571535119305	1.30736066279542	1.49033347077725	5.10200509810322	1.6183506626847	2.43246408565775	7.36717210431292	4.02570638473446	6.55307691977321	16.6300519876698	2.38286587154907	6.56420653826356	6.57697077237945	6.26904187316974	10.5833611618048	8.11342928590682	5.76528880342626	7.27294373967079	5.56256795710081	4.48196148599929	6.34149690504395	6.80416864545403	2.23802404674959	5.26866657565386	5.26539543860814	10.8766633985376	46.5069686591724	3.94768962452907	6.43561003605369	2.46614139274164	8.15750655951414	1.12483535900582	5.81059096261967	2.43671544708279	2.24696754241121	2.36011818515874	0.0	0.0	0.0	0.0	0.0	0.0	0.0	7.7491438799461	4.13914000855294	1.5967556420415	1.02488179481516	0.0	2.11717527460755	1.00441760709746	0.0	4.75900583698024	1.26901095441492	2.73580704983661	1.17507853551517	1.17285980117691	1.51235487509158	4.74521291413058	2.69993623748411	1.76705968857936	7.44627985440219	6.26339166550326	1.0767250116267	7.98312528563964	8.27225942147787	5.65161150039796	3.98735955381441	5.13417309143344	5.48843566994571	4.92944945597684	13.856372717043	3.64792587850188	5.39042070196921	7.06837881807488	7.29673681767752	3.48315008061582	3.36694245612272	4.08846133200997	9.62385939097909	5.90522779721225	6.08227760766772	5.2786718135657	1.74705170359914	1.00356237702872	4.1802610871033	1.03311927027326	1.72769481442604	4.06556278952698	1.37466392682575	4.19808421789715	7.54247197181809	7.36597088986486	0.0	4.61307511448433	1.20711855500531	6.11689163076177	4.40085291299967	1.84900306834723	3.52672583456227	6.09795087708732	0.0	1.34604303258441	1.78221888960479	4.26426765866451	1.54382686215161	2.62362425394651	1.44958265944157	9.07642376641087	3.13138893529008	5.24076262567254	2.34667255485701	7.07808451020041	6.2061998913416	50.7309162810084	5.60454439040384	2.36452579324441	0.0	0.0	0.0	0.0	0.0	0.0	0.0	4.05056052819983	2.13459811497769	6.11450803123477	7.11019925089056	7.53898227878724	6.40544250680592	1.91805155161155	3.00706890262588	6.77045399189565	1.96063913157429	2.98517325252112	4.16726804977503	2.59623354277668	6.21951455792328	6.78602100201534	5.00662275871276	1.11092695159689	2.57355609101584	5.99020084580843	0.0	5.6523331891513	4.08974932211964	2.07578560931038	1.58957238497562	9.54894408987558	3.81126044295146	3.502770776088	1.64536216257707	5.6337727180311	6.07109112450787	1.70775199098381	6.67723569651189	8.02105941655428	6.47791774641564	5.8334586988204	5.30841162525675	1.57554322979284	0.0	0.0	0.0	3.24034224687245	1.86577423030264	4.56607583294275	4.0335817939271	5.25540604061145	5.64367030156	2.94969476183308	0.0	1.7964513822753	2.62680436371287	1.48541087907062	3.17925819747169	3.29561488840412	0.0	1.5177365351027	3.39242464084377	1.45616412830435	4.51518175279903	12.1412125659838	2.31145252326801	0.0	1.71678791016608	2.11230299003322	1.40481766702888	2.01817174102767	1.92981661260513	8.75547215028215	6.16754166650664	6.44968623305963	4.45603791629093	4.84632353085758	5.85921705895158	6.43899629153531	4.73340097449938	2.1363683232351	3.78907683956033	1.80957102741312	4.41143184680707	2.07755422075105	1.78546835850043	7.79552147284985	2.27766473962672	14.9590478534187	9.0278861641504	8.10124752219336	1.12075556395701	7.31199657496462	8.81168670926482	7.4889318777844	6.35093705775767	1.68212689795201	3.84854738639626	8.53508300651377	2.19309555530167	5.29496745714011	6.22230282004783	6.77602153048262	2.25007250220595	6.8226983564992	1.3874894230681	0.0	0.0	9.74420116184497	9.55958302908172	7.10460480868125	5.6715646415376	5.09432271573463	6.05315463536931	5.20870545123327	11.7246977057736	3.24268671792348	0.0	0.0	1.11845289319756	2.59911135103546	1.11591807215102	1.0344672227035	2.74744745626658	0.0	8.21869070456887	4.72921960976676	2.97271130561387	6.07535572927805	1.44418686652712	1.89199841627476	1.00009393084378	0.0	1.09742234222484	1.15099602920268	3.06244987397094	4.7176213377047	2.04964371041151	2.35557809738145	2.37766567932905	13.9635354725355	5.11368848359964	4.70509855600864	8.45184236424616	4.14394639962869	5.16663026689939	8.63567534091157	6.21400414504247	5.59928219118778	5.45618947118618	7.17085936939385	1.27713127618602	3.69665761312641	7.53139469647224	3.56154648624506	2.71505768868543	5.41208850837099	3.24864471812976	5.61143036306257	8.50127300566439	4.97485982529532	4.16151434453233	5.8735088322617	4.52354206933912	1.42334669754707	1.73433920520177	7.6793816019217	1.59650275748445	4.07906197187283	6.60541423738376	5.0031941444015	1.71779861993607	0.0	1.86986459078897	0.0	11.0003968272296	9.12011192706497	2.05455761447121	1.87811748058953	3.47090158474802	5.89467016031612	5.4224843010106	4.37850560636107	2.36627139897936	1.85080687064506	3.72719694546971	2.45623720926258	1.37256808389631	1.84954260943429	10.3410115309352	11.4200746109084	9.31506799047717	9.91976980011195	0.0	7.63747811413245	5.70256836564023	6.85409694951285	7.42893026088035	5.07248057588042	2.31139133787302	8.92087031435688	5.28016713324848	7.78541825188455	3.21465254362392	3.20130510596627	1.55952694581162	3.05347636651215	4.54194486522837	3.60468084449874	1.98511705543493	2.10131133809377	3.70447826013919	1.00005703743623	4.07723596012146	16.1046201892115	1.94646478268714	1.56508394536889	0.0	2.47043742377414	0.0	0.0	5.90274103311516	1.33936434125177	1.45142753838406	1.07926244776527	1.33220207545053	1.16850854150466	0.0	3.07594793298769	1.04955146206733	6.45383808701789	5.11216153019463	1.77601403145721	3.15672730465813	5.53499022552471	11.8005955503496	1.83867870184947	1.51501072225283	4.70815588164302	5.60444103115574	3.30775777034715	4.0825811605793	9.33124961350475	5.98756541635902	2.23858974992861	5.43929355195239	6.76959676283362	1.72405926210037	2.11256110551167	4.50919320430468	2.02376186157218	7.4509514287415	1.33206401458089	0.0	1.29502987515516	2.21300244777314	6.55753858535065	1.8376216074625	7.36243890026938	10.4804417176644	11.7368617820487	4.10654160293774	5.11317073623663	10.3726903976577	5.65712261642108	5.31095039139025	3.43624288984737	1.0470318749264	1.58259516064188	3.87721768706393	6.66989547450968	6.25719406737075	10.0104583962336	4.99585462364498	0.0	5.49935196375196	5.44743954688068	7.08626828302762	4.42668475639296	5.38502794239272	5.76458358128901	3.93452955886953	6.02364305034699	5.02302702903716	18.6783201417563	7.14267712169871	5.88958579648603	11.0208627023321	0.0	1.06839558654911	1.38926175988644	0.0	1.493770787856	1.03181486624217	4.37581210646479	1.0955326253676	0.0	1.10945976597228	2.37904825260419	1.68045259891855	2.10155123954267	1.07576570502238	3.98135977497675	0.0	1.05506849360592	0.0	1.40873287029254	3.20074559346106	2.31587789038835	9.61401988918096	3.56427904372922	4.95837899238801	0.0	1.08039282039827	1.9439079479026	2.57393715208821	0.0	1.02014855348223	0.0	0.0	3.32146494493854	4.41341138984967	3.41723291291275	6.41595878721297	4.12132999731517	4.49117852325795	1.89681021346477	3.02137260570266	1.09379979625889	1.00201535902089	2.78783332016739	1.95270862544238	1.4068308965829	3.86964093788429	0.0	0.0	0.0	0.0	2.72988678492611	7.49319951904115	4.26752292477875	4.34505239809073	4.12939731895034	7.77755821108433	2.92240721282826	1.40797836156911	5.24849929247256	0.0	2.03763971301739	1.88296138412538	6.0694051205284	4.2762141473063	2.72658229988343	2.88785301574409	2.06911600525898	1.54855167520413	0.0	1.60564411480496	0.0	1.79496894186923	2.58826101454801	1.80547883399602	4.17703442610569	5.74380865715498	2.34749125659434	1.81660696126197	6.7258716406619	1.68700921587256	6.82511156685705	4.5516818786014	1.02361334288549	2.5302157177401	2.21070811114966	0.0	4.09584089803207	5.44903706206786	5.67616250467664	1.20550240580377	1.6253518673789	0.0	1.0153961312427	0.0	0.0	1.00900992530283	0.0	0.0	0.0	0.0	2.32094299988035	5.94640127172162	1.19502136279343	1.10124284309689	0.0	0.0	1.01395897485951	0.0	0.0	1.34200930993797	1.79397145894495	9.26181795536378	0.0	0.0	0.0	2.93787136150783	6.04482607037175	5.11243324787606	1.10355401762492	3.95516976698559	1.17773235077252	1.13178514626523	1.41232094915323	0.0	4.8789967082495	1.16836116914382	2.5223423116087	67.9375582287244	6.12407340349978	5.58027686997023	0.0	1.77321860293206	7.32560210295382	5.34056554463161	3.00915907270377	2.99693929994364	3.78125473545474	4.02891480745125	1.17611193141711	3.47064276922359	6.23297056854299	1.55161957240207	4.11038509660619	5.40285388900663	4.45374505353116	1.47848582585681	6.93514698902649	1.28577957885061	1.58623587410603	2.91176269104097	1.65205486705057	3.83311414086696	1.54006183318347	2.52988181635112	11.5530281858098	3.68382248446884	1.14881111979753	0.0	2.65401475685175	1.0475336754658	1.34543238677068	0.0	1.14905013611218	1.16803103894326	5.80205725239709	0.0	3.16696025107405	2.00386542444978	0.0	0.0	5.94728283462187	0.0	2.34165601541975	2.67873094601262	2.18370586173314	4.97420790509771	1.20658501652544	1.07107171922306	3.35959429176591	1.59762769838193	1.14104608758368	3.00955044896467	0.0	1.08228195864346	1.04146339226439	1.22856395429402	3.22606399834336	0.0	2.92846955677219	2.8942077110272	1.07332444753798	1.28206049342083	2.8845368189534	5.340836501193	6.19889042217382	6.38810212666843	7.00042887736648	1.22728460009063	3.15720916320074	1.50114178049684	7.83645462993438	6.87564377873352	1.32943067412246	0.0	1.42728378587704	0.0	2.08574439870796	2.25701688926793	2.0926418276816	9.4463437605449	0.0	1.21983227205	5.74440286246975	5.92313066965397	5.73991928748729	6.18776840019432	0.0	1.22239691359199	2.18651148721622	1.71192451415249	2.33513293607191	2.75592101314934	6.73435034819504	1.52326493635563	4.58976750773975	2.04869110735383	0.0	1.26797766513524	0.0	3.24212487189874	3.56657508021094	1.60892173425773	1.17782761322413	1.41951420217026	1.23033947860717	1.16672679258178	1.29558540284923	1.13588694294759	3.04379889845515	5.44204111488222	3.77571385918342	1.45846117409959	2.33138267136	0.0	1.93303902164435	3.31036602935606	1.47496242709443	6.06111220768627	3.01432733629192	3.25639037461733	3.04970967075662	6.32671675516023	1.50323795305648	1.82646002708338	1.22555589014834	5.44522778931871	3.20331865089133	2.85710074279419	4.00691845801672	6.01967245542878	4.67019188786966	4.12639537213412	2.05181717365896	6.51935458760995	5.24703564745389	5.27631349011916	3.81340727244521	3.95722683276977	2.09084074369604	6.27105489204862	1.4764976289017	1.09401434039454	1.33299802795874	6.56094864625357	1.94540307515992	1.75543690120661	2.25787806120709	2.02932688043119	1.77995714926765	6.1880403190196	0.0	1.08346594814493	2.25240152987551	6.27403179761267	5.37375507941089	1.33419906688326	4.78457186530269	4.85827018198824	0.0	4.73723785542686	1.049388161797	1.73994831840853	2.07166162091708	0.0	2.93077617736233	2.9372656595276	2.23817824903182	4.07857087227228	5.25263730457822	5.53205875525293	1.63219546585629	5.4802735128953	4.07446370673487	3.8377831773025	1.60917027748784	6.27638379699173	2.77008833753932	2.41578638510097	2.64059002186346	2.74333978392018	0.0	1.32340346320498	4.43104395271807	7.68825039194338	1.01268653194739	0.0	2.85161497047789	2.86562630472412	4.39617053777294	6.6979770423589	4.63317144934688	6.45686948118001	4.12482851893249	2.06326959116506	2.71898521666835	0.0	7.49750667222754	5.12854769508423	1.35136150171803	3.67418691750215	2.01320428434342	2.82387868381948	2.45751154305028	1.00021317328705	5.37640898679978	0.0	3.27023927763711	5.41295374652644	6.84927910839307	7.19558462810442	3.9627690966468	5.69176444590654	3.39237012157487	5.19491506546868	5.69644741745722	3.31823988551624	3.69687943466934	2.18860062940075	4.06965787610354	2.76672513878283	5.26706258262756	4.36144228116666	5.57877527128869	3.28623257236143	3.73253694712603	1.62301390085043	1.60725444619335	0.0	0.0	0.0	1.74899945905916	1.00895769406281	1.85010663114119	4.85263071636299	0.0	1.74082357581961	7.74189377618919	2.23746637951277	0.0	2.01161477033219	1.95797567202903	1.24281345221217	1.67750591886915	1.73952866122499	4.51549653665572	1.48629647959035	2.00497433709601	3.77103860828561	1.49630823061663	4.66889203760637	1.8671292968467	1.14008559291346	3.41541505583893	4.8539060476265	6.34817202512023	2.58310672948707	3.41615971129913	1.76188655032643	3.79347263704829	6.6412958382196	3.56012040985585	3.31161708929126	1.86355525223369	1.42924682737974	3.95283576986438	2.53257162548453	0.0	7.9867749010794	1.13412603926378	0.0	0.0	1.27536576756491	0.0	3.52393288803885	5.01213247255769	2.92042224671475	2.62315982309015	1.47772431802644	4.40988503502025	0.0	0.0	0.0	1.74684752611324	1.0907183016557	6.86759901570049	0.0	4.96364097664824	2.00409750858362	1.13689280361761	0.0	1.07842255400502	2.12173503333831	7.51902376619405	4.33120305355505	1.22026904890056	2.04132856126857	1.22061634006018	1.02149189580503	4.2755972509083	4.89332753867054	4.01594314425645	1.7538383713044	1.48981175133282	1.41950173667626	5.67559855483256	6.0783133945678	2.31526143240656	0.0	3.36976973786434	0.0	0.0	4.78156370733403	2.57205219120309	1.96616954236387	3.73745617152543	4.23335370986396	1.24756690328959	1.23188115098598	8.31143742296096	5.18535532178786	3.07379689334114	1.63241037554676	4.2974489893282	4.36513167098007	4.76186615619396	2.32668637497876	1.70104431334664	1.96710053696541	4.4215406233365	2.30908562101656	3.99963088860281	0.0	2.27910568557758	1.46017121642786	1.78095198401078	16.0443919072928	5.91559707097169	0.0	2.40548779267653	2.18295787144706	1.47679693694598	4.14227013738125	1.36435225785511	4.1805678838132	0.0	15.671919525564	1.14429187861491	4.44141272217925	4.96353123263357	1.71995773658707	3.59729075278499	0.0	0.0	2.15866000007188	3.34429058224785	1.72178818600214	2.52818567630982	1.91101091189937	3.45878718056955	4.88174583360367	5.84283721650358	4.74861018196113	6.06208055206347	6.00458398983493	0.0	5.10422035263972	1.60847005663373	2.18817633765507	2.76751088713142	2.00508589754716	1.29341766706364	0.0	0.0	0.0	0.0	3.14101581982042	7.67291906220871	10.1331580147538	4.81583357717658	7.00563629936179	1.96783898408732	3.0554151147351	5.1886228039452	0.0	1.98183990586991	5.14200266890519	0.0	1.32459597878065	1.54698665963918	0.0	2.29348877748278	1.12563661934997	4.96264090277799	4.07130500711509	1.95499651699507	4.60395239913169	4.64756838359513	3.74161557420945	0.0	1.92495160702404	1.18291641458305	3.1330421506706	3.55262724509236	5.09025026483029	4.84257848590181	2.13089395191919	2.46528018647945	4.30559323456261	2.32348332431702	1.83508550353972	7.16334100142526	2.27320964986688	5.1382948155084	6.6427023825276	1.86092881734739	0.0	4.8484605802149	3.81157347355163	1.30621594245074	1.43520278773836	4.74908141391641	2.52873256359152	4.75924390398844	1.27039662834253	4.93233558726338	1.03215149201948	6.19459056040426	3.68003956319522	6.4771442723184	1.17617084782492	1.45014842352475	1.31541164015692	4.83170327897745	3.79020184162594	1.05909716016271	3.99159817297241	1.22375510370672	1.15959898496124	2.34372239898056	1.17061831655814	0.0	1.45441466285343	6.03424728535903	5.83026262501252	5.43108624132992	3.80034340835246	1.01413648300673	5.74885657275333	0.0	1.04920645101827	1.41818868142205	0.0	1.31371129217091	6.25773866778027	1.60929331992027	0.0	0.0	1.28744698288025	1.39051993724987	4.19470465417767	2.03660875639284	0.0	0.0	0.0	1.15195951372921	4.84712819453249	1.18166064385829	4.69104165923129	0.0	1.08404000251208	0.0	0.0	5.05353828097038	4.55840289691199	5.95808076406038	1.75520121412447	1.82913893600871	1.1832269384423	0.0	4.08660918378162	4.12880654394285	2.14257885882587	4.16724692134696	1.47205035528898	1.30434139263161	2.52955156652708	1.01060037327707	3.35419420809196	3.04185557055344	1.49418540989008	1.57863653703763	4.81314502829899	1.27686127403885	4.49342036513596	4.63209798858266	4.56132150360414	2.51544841869814	3.03150939950584	5.05919373038702	2.12031445546759	0.0	4.57144961406161	1.59690738790114	1.00964035850263	0.0	0.0	0.0	1.00096326395446	0.0	0.0	1.57710416855459	2.68726715038666	3.3629162682913	0.0	0.0	4.87804425888895	0.0	2.42491764383262	2.26949659965013	3.34436512391872	3.39652190982971	6.2483221135977	4.41172417859378	1.80103223386094	3.10130230188428	1.96911975873727	6.76294768595796	7.02698451737323	1.53943282641915	2.97927915864141	4.20904216759704	3.94823077132465	1.39593920282407	3.17624843470388	3.61490806728241	1.06444329136763	0.0	1.04250114736294	0.0	0.0	1.22558180976037	1.00765292917624	2.14040591643441	3.13218214876689	0.0	1.05220758420042	7.39535698592604	8.01521651111198	1.86457443897111	1.04686643374706	1.39943046605839	0.0	0.0	0.0	0.0	0.0	0.0	0.0	2.01583926429965	0.0	1.55891819117066	1.93755782610633	4.25613025734309	1.70280272039822	6.33759675291988	4.72428495873682	1.27583179609365	1.12778690149377	1.24758416471435	3.37130835931964	1.98046425778212	1.55753390525757	2.72051404144736	9.15558284827048	1.38257308075331	1.24232364928299	2.39025902981188	1.46260142611261	2.20918934112862	1.1835428905545	2.04687155416537	4.59294280229344	1.21039938538061	3.3575005500478	5.52130331427067	7.30477570226761	1.52083016604227	2.90983047980867	6.60352994459081	2.53208328680416	1.18622585195252	3.12714011863805	6.28122640818348	1.1049083056051	1.33359943713024	1.40080434655715	0.0	4.61731095550829	6.07980174694865	4.77638227936971	2.26133124246852	2.4475017635468	4.68465200842499	3.23210918595287	4.90712408728272	8.66656975223336	1.68774818671133	1.01991181364393	5.20271306768978	1.68561327381356	1.18821546322041	0.0	0.0	1.52910923380039	4.74369486084882	4.26824632705856	0.0	0.0	1.69486063532298	1.32631721058352	3.31858794772893	3.69282789009761	1.15012262444939	0.0	1.21949158934556	1.45862324533702	0.0	7.13298183871819	2.12283560716369	0.0	1.02624440962891	1.39639154443717	3.45466644582936	3.08463813170442	6.63723898882935	1.16868646506472	1.12721121940031	1.3788997344282	1.64495382099153	2.38761212526733	1.34813634717629	2.22213128631128	1.10111504763025	1.12116850969282	0.0	0.0	2.31546699159286	0.0	0.0	0.0	3.93142649385159	4.82904939153069	1.0793058998807	3.180925828481	1.45430073108115	3.1917825157405	1.21097304977432	3.45959565941247	0.0	0.0	0.0	0.0	1.10016461130132	0.0	0.0	2.98262767782278	4.45207737899774	1.22835330449921	2.61697186851887	6.57919203134665	0.0	1.43243718994699	0.0	0.0	0.0	1.58509864322496	1.2976619441379	0.0	1.42523540205645	0.0	0.0	8.23628746502778	3.69856365270588	1.68936086345525	4.48989046353823	1.20454217570947	1.02520801882986	8.9216531050812	1.61443423794976	2.46163837881924	0.0	0.0	8.94689582907345	7.3517473795728	1.83023400807082	7.99840046229165	6.25951250156495	2.29966785739683	5.97080932633769	1.02384692697529	5.05841970563328	1.12472528321232	6.30070777120497	3.2849310529437	1.01206170568325	0.0	0.0	1.1154532109721	0.0	6.67042898493121	2.1906261708638	2.47484372460659	5.15558443546095	1.16043023471799	4.27564447919549	8.01629943360228	7.6399517549611	0.0	10.3691589526903	5.7320354863384	1.89738730319533	2.85777560549495	11.0749292843064	4.50577890754959	3.19772056477581	5.49537518584531	5.98957827858676	0.0	1.07905225096042	1.26019349761138	1.17849045463857	0.0	5.22699412918603	1.63838765717402	1.49105026161853	0.0	0.0	1.92759209874349	4.81495217356906	0.0	3.56808610697801	2.12267981866777	3.20223373630061	1.0549480382006	1.9401299354054	4.87061779172202	6.83031157049146	0.0	1.83950381471395	1.08886883981389	2.73772001493067	6.03948722898554	0.0	1.22719943990387	1.15313432913278	1.58064022504317	5.14348458291593	1.21362622496861	6.4670392548272	1.42617680346656	3.0289227063963	2.6909868045975	1.37476987361694	1.34541332581153	4.54057346553056	2.85423238434501	4.90825918509655	1.63236193955524	1.0557412306029	6.43921242243271	2.57447788302956	1.35740354499977	1.63711813132131	0.0	1.73657722105728	0.0	4.56931919957193	14.9177442976823	7.43631231184498	2.3660582393957	3.98422230843367	3.71793757565947	7.54511868461087	5.82498060353662	4.98816645678339	2.2978424764849	0.0	1.00371388498109	0.0	1.44537717129013	0.0	0.0	1.50035698644007	5.14103574457574	1.18102120038593	1.43960738921455	2.94410361577421	2.90262965085678	2.77712660048572	1.818565164166	4.5842319654932	6.55868429266132	2.17543179790266	2.55344833379688	1.31431953092172	1.48844594001737	1.01953607710545	1.59046137760393	1.31732470301362	7.38950274142669	2.35477070844875	0.0	6.65757349522684	6.76693786779078	1.62629247027667	1.48454232802058	1.04328438217595	1.04405160139369	5.45079344845577	0.0	0.0	1.02356725063796	1.46978543475524	1.93131295263519	3.28062094719591	2.58880944303416	6.75052983737399	1.36271367223613	1.41575259174011	0.0	2.08537663733949	1.11015790895766	0.0	2.04708168982299	6.28559203531967	4.43209729305948	10.2149788650463	18.6518579659631	0.0	0.0	0.0	0.0	0.0	0.0	3.8441487976734	0.0	0.0	0.0	2.55142976063636	4.53515699791817	0.0	0.0	1.80651436597987	1.09925231376208	3.04296572227582	2.32247821512902	4.88199156093631	4.26474361091143	5.24225404777185	0.0	3.15081960837433	1.14786224018997	2.37941766845579	1.64983698064671	1.30802042795872	1.16203039191038	5.20545101782668	5.5692122856207	1.12732073102671	6.71933304743511	4.81953325828035	3.28198844740067	5.79488067276958	5.32049185687857	3.53960753692467	0.0	1.28498035723203	0.0	1.32318917238344	0.0	1.70611928655305	5.16039048502767	1.84549229011007	5.25068217442408	2.20898637274018	1.24113700079356	5.79522894745486	1.39115694524203	1.96644310762958	4.03502281351599	0.0	3.90223700933581	3.72547854899279	5.50742967133576	1.74784881676629	3.94300335866097	3.23673432849927	3.52347968402486	0.0	0.0	1.20694492056668	3.19318148053809	3.38038391052924	1.58015906342373	2.37651840227358	4.30366642935031	6.46582822583049	3.08865250919163	1.51729398575993	5.88128513015281	6.24957650552829	4.92738255735439	2.32323565078289	0.0	1.0577921726995	0.0	0.0	2.75638358352721	2.21074482247913	0.0	1.02497061128414	6.22386605173835	2.97300069931222	2.90561752373805	5.6356670655865	0.0	1.00549404554174	1.9855926661257	5.20743649704773	4.26096303414467	2.41083275047581	8.76577294685544	1.86028206354848	3.37911011103553	1.30386836914427	0.0	1.34165186624082	2.56567797612655	2.39434819356871	4.74296178120009	4.41544567996252	3.7726403425427	13.373996813437	3.71228762550443	1.0050398038042	1.00635839398336	0.0	0.0	1.04782103137268	4.58591300338796	1.48605764178973	2.07698310014726	1.9412499373174	1.97320752949713	1.06882519037686	1.99575919185351	3.32701456674256	5.9492836644886	3.28543351746443	0.0	3.65513249691082	5.12510519429052	2.10092930087794	3.06506534389692	3.72624086977909	2.77980307754185	1.38303229636071	2.37502736629779	2.24549008052917	4.35558041475892	4.40236588812753	2.13339965268593	1.7654457663715	6.05201076931235	1.08607376726846	1.56919193986689	1.00004073408527	0.0	1.27127703218355	1.03614286138094	0.0	0.0	1.07363989281964	1.21718826890045	1.89297268384932	1.27934640324548	2.19074753566656	2.80489360910317	3.79361133487197	3.8359410909323	3.99281941448049	0.0	2.85665813352518	1.45308344999485	0.0	4.88767561600004	7.39898081013596	4.19870352968559	1.55855892626803	4.50096028018889	4.87491316953021	2.23399531523214	0.0	1.74845796873446	0.0	5.01277825369604	4.15951105825089	2.48948697327873	1.52158068518679	6.48524896608197	1.08877990060346	3.1238675108936	0.0	0.0	2.419524705709	1.00527573049144	1.5519671712627	2.96637473907744	1.65566236219294	2.11363375460158	7.8641904427938	1.05275641711233	3.28858478865674	1.30137250360406	6.77648001763685	1.88248989022764	4.66120740537905	0.0	2.4876342998505	0.0	7.8801461185967	0.0	0.0	2.65718657638331	1.83521116451413	1.16509608084044	1.13121001673422	6.03304709433469	7.41674643733694	3.86627405944624	1.02753090197905	0.0	0.0	0.0	0.0	1.25074246124739	1.4335305634301	3.6517909940325	1.97213495857275	2.32096391656988	6.250415312	1.97064622290975	6.10982148687757	1.80900765182432	10.4988413723148	3.27056471326918	7.48057542034455	6.24453997127765	0.0	7.52277752124354	1.38996138225639	1.14032429189456	4.3574031923334	2.14868643970932	4.24065683991377	1.38481004063495	1.55379756909668	0.0	5.39465666910765	2.83173861373591	0.0	2.04567367402037	3.14397984899642	2.44789389658174	2.97177561323422	0.0	6.81789036435717	6.39078585945394	6.8576897681948	2.54714565808614	1.71173097150903	2.17410246744369	1.70808192662968	0.0	1.46827617902137	2.41799906161394	1.30485408022546	1.54926681458611	6.91596719397672	1.83209840230271	7.61975253702673	1.31201446062755	0.0	3.8457170066339	3.08375158014422	3.25523261227861	5.45492972236286	5.65782067659712	3.50311500428082	5.1309940320037	7.08673711101977	3.50597759146294	0.0	0.0	1.11173948127249	1.99026309512074	6.20289065096805	3.05259755455165	5.15249777699185	3.00974391007236	0.0	2.37769578855832	3.09510708368041	1.56883542582459	6.49230481888797	5.27896748905183	5.69798954536224	4.9383789704431	1.72330817421429	1.01232727252808	0.0	5.4720333789206	2.61290550272791	1.27915379354366	1.25652219167063	1.86911036258051	2.45015420635614	3.22519383364661	4.14847113964451	2.95308834871545	2.70499280083154	1.93377548255322	0.0	3.45587085760203	6.52045487252605	1.40163448034992	3.10502273893473	4.8529622457615	4.15114090333629	1.15653726409298	1.34409364667007	1.43520534887044	1.29092358432202	4.67756211953129	2.79009979589091	4.23487114479522	9.38124484645141	3.27526355714564	2.48462302942543	1.12093086621088	0.0	7.94612633958742	2.11277802262736	5.41973794312356	4.66801819728161	1.50223514275788	5.41080140495185	6.83529241374262	5.17147662538688	3.05999129694869	4.25057702785449	5.85829822889668	1.97186880494613	1.46947481307776	1.48397600080076	2.91950497435035	1.2030768567354	1.06796816776448	3.59903090509005	1.98563451022858	5.63456199530646	1.71625755148897	5.497830387646	5.14929651476977	1.59187914850877	0.0	2.37194955857626	5.27184661249199	2.37321857110083	1.05012881362532	5.21366468061607	1.59774515893007	5.50153028312312	2.22416817644275	3.03454338322539	2.53888731401913	1.1389685535119	1.02407936647429	2.40487147667403	0.0	1.03095443896858	1.12669673098917	1.7637811608876	1.1254520512409	1.04655473765476	5.19991141837212	0.0	1.62346418841886	0.0	1.01032265959607	1.88792631857837	5.0126570492677	6.06796197808537	4.06653522274935	0.0	3.03665609222951	2.23228785882419	1.17641027841956	3.88956713855571	5.35194596178835	1.67321381951173	4.45251027464271	2.52643407905837	1.34029364544318	5.82952806241631	2.73508471709967	1.00098780042016	1.58677792717701	5.21280202703925	1.05153946047806	0.0	12.206896288925	2.08477336154509	0.0	2.49548299795565	5.14717799532533	3.83734831184489	5.8046024329262	3.14275339145871	1.02120990353355	6.45836097389641	6.58953665438459	13.2344786011778	4.9003576063499	1.16370957214465	5.65475670466742	1.03310899165057	0.0	1.08624222300268	2.54387633331218	5.23867297551116	6.34400808781832	7.45818694794003	6.54063090140296	2.31416452488362	1.74072571625334	1.1950609303038	6.86638902868724	0.0	0.0	2.67769860069727	2.46577229918455	4.53070310924628	4.70127215448621	5.36682162717753	2.96166844653322	4.52937230461014	8.59130522007631	3.77619881047413	2.59560041941335	10.8138006719926	1.82684069451808	5.51873840978681	4.13185623355393	1.18610167267637	3.25684982478184	5.4411115958901	3.24094589716521	1.1395580411888	3.21765678559103	1.51493798158745	1.85668148269278	1.04625511386134	4.18537709055548	0.0	1.24003371487472	2.82763685142804	2.66608649469629	5.20354521759777	2.58957133216123	1.8892171735487	0.0	3.61810260584698	3.71176280388044	2.63186118588182	1.20258426750566	4.07942598464304	1.71786136518546	9.29277509517023	5.31597047768184	5.221255177784	2.35538750388679	4.76668673083829	7.69876969102514	5.40439786925327	1.90396109036057	0.0	19.2806834863556	19.4368391106684	3.62992493793666	5.16997622931245	0.0	1.75707479074423	2.63229053284297	4.89514897084009	2.55191572665617	5.6659999632095
T4:,10,min,after,growth,lag	4.5766568422287	3.25219719612704	4.79002357899147	3.20104353205665	3.77205133540524	3.64525905413787	3.92961941926866	3.41964461664063	2.87106473964461	2.64823510066517	5.18284474367615	2.60529098203659	2.73971203750489	5.64710593083264	7.21168581810894	3.66446060724032	6.76119671319418	4.520254872903	22.1481287543233	4.83885975643323	4.87855135580268	15.5783180616828	4.46755917047298	6.69383678039148	5.21479352685817	3.37958321048027	7.27097336552688	5.70760038019912	2.96914027683292	3.49282749070253	3.24517046250413	3.27516104969156	4.22991306749563	4.77516082095187	3.36166249487452	2.75598791377525	15.4061862756172	5.16092658142386	4.46163417039254	3.8120520039512	3.7199580084355	5.58218406096207	5.60721883522679	9.72174585114188	5.43161395790143	4.47927545633563	5.40822853757011	2.78638297167442	3.18350280761605	3.26280193785587	4.05496691239753	3.95717570649098	3.1240665497351	3.20981714638771	3.13653354225823	5.45113244727628	4.90519006748882	6.09743088014669	4.12590445195566	4.60805777369382	3.88249536235101	11.5810354364913	10.8706565414941	3.53872138234638	3.91552231558239	3.13187653310048	2.51375344818465	3.40868933913598	4.46017959651651	3.81617025733728	6.88500096100014	4.73299797918469	3.59444943593062	3.58890704762723	3.66148084496902	5.87176330633158	5.54346284685148	4.90806017923493	5.06425423048703	3.7016830182286	3.09631493593108	3.10090210772571	3.82935530289028	3.80171922507306	6.20966817857173	4.52682190903565	3.95323267007907	2.64831422675051	4.6704432392946	3.64685091055465	3.63546718032213	4.57331804352536	2.9911230020348	4.27056528903656	3.00210579216148	4.08115469032491	3.33182976853536	5.88519000714995	4.14321915008571	2.67067729707168	3.39888089528377	4.81109181852906	4.1428017297412	3.02243957108785	4.00436044629638	2.81022848565403	4.50272896503119	4.88253976101078	2.5441520556146	3.25648102271679	3.45546421896084	3.44344047177981	4.40585326951149	3.00870727987769	5.33787977669798	4.45385266782385	3.8495651531203	2.77734843417796	3.15864946588673	2.84613308171932	3.01059721751046	3.53845505340432	4.33943123408205	9.88606216825195	4.42099025721154	4.36527170892642	4.1874534814956	3.73034391924802	4.2709632004387	3.12727422301028	5.61628828035078	4.12868253639908	4.63246708403991	5.88467785412065	3.76284623627938	4.02034148930792	5.06001343430772	4.84555148546076	4.44044593332893	2.23702324315985	0.0	2.95253749281594	5.7704674233312	4.46807641287087	3.175795507772	4.98893630008745	3.64534109364174	3.85293233808573	2.98243481743428	4.11958860797986	12.4943058790219	2.24362518335882	3.65362838539209	1.3367489720743	4.46745268693846	2.95227919943763	3.23007780460924	1.20750797416338	3.60659193899651	3.25548197472928	5.51795690655944	4.86967497209611	3.85660399947386	3.35860336109555	3.45690183014708	1.65773642161886	5.70459345888318	3.59438339534998	3.62236076464995	4.48390125357417	3.63621740318928	5.2180645668114	2.76378487181504	5.89707000166046	5.53372528975989	2.62963028898138	4.01866443646948	3.21653874311973	3.82650120102048	4.05101089231955	3.89027791418426	7.58011663688288	3.97827438507268	2.96546612617881	4.25756645751983	2.99212141668384	4.028419155445	6.49375023387379	6.40592462591193	5.4841295039704	4.715811447411	3.77958735507765	4.18312530263318	3.50543743379058	3.91932565169483	2.77013630299058	3.48625454457569	3.96936994748049	4.97195409144207	3.82523134905784	5.05699208102373	3.78653542643431	3.88447143605458	4.09163911152071	3.52235365556474	4.25549660809174	3.25281305182101	3.40976035322815	8.84401403673072	5.47813799623706	4.33233681475495	5.06141086699687	4.3504338839499	3.82224838690588	2.65087048822471	4.02624455874747	3.8436172438647	3.28582856245192	4.03605490720796	4.25274566439622	6.9741037925699	7.30537972418356	3.76660391902086	3.40855222762942	5.93796568130057	6.11427790771984	4.0853124419009	6.19613664162567	5.05291103295873	4.57220423538744	3.51415026645593	4.83903762981603	3.90852066058385	3.9483479763889	6.47769208190195	10.3095089468465	3.50257109292042	3.21639187652641	2.62994665740281	2.89828840017932	4.47493283642282	4.86244758215818	5.41225216099145	3.48266509628528	3.20134378572917	5.48934389095865	4.66048578072278	4.61464264031343	6.76862668801605	3.66694667391696	3.71706488545618	3.91255178859442	3.01048463337457	4.00106364464435	3.62517606142739	2.38851526520535	3.90065652233834	4.79984193735524	3.83548564667513	4.32559591046555	6.36351556028968	6.203554370284	5.69585230410816	6.01893714419013	4.09121428944377	4.64553195656512	4.67061888150952	3.24587328823402	4.16158228155077	4.76527734623399	4.98297067873771	4.32596196306171	5.4084342070518	4.53588450110817	2.7466914571561	3.11580963664539	8.15302944281498	3.16170130666266	4.05814725740177	4.12768010784304	3.03887144335076	2.16442380284024	7.60209634139778	5.72911031796529	3.22494226779418	3.95824089173231	4.34874898642187	3.66585680245615	4.20362299409771	3.57658325685917	4.69107900648813	7.2593379813495	4.4620725447466	4.07903572630152	4.71282497431591	2.17086436059368	3.42433528250417	2.22625521002113	5.18084691539046	3.4420972768522	5.235037908369	3.54069230101884	3.49712834841872	2.88436099310365	2.70635499042792	4.85452167056518	5.1101270717193	4.3988490717288	3.98968129374102	2.93123805143437	3.87425906302229	3.68073815927098	2.66593778848037	2.80193201276311	3.63849855351628	3.73999759624658	2.58136142231147	3.30449070815223	4.27468829848683	6.82045171221219	3.76825675320529	3.49635882620604	2.45593502201339	2.8940796926892	3.87760674750962	3.24374746335994	3.42504512445972	7.38566706207025	4.91201641045658	4.83858992950194	2.86923405558092	5.56894414864144	3.51657857759328	7.28362088256938	3.14328177175995	4.90135889769889	4.26696150431521	7.24934838937062	3.24827384995791	5.52469007658467	3.09418015443141	3.52283994311872	3.5122299345925	2.93283569681452	3.38040525243378	4.93597081261197	3.30262998567801	3.95225946637242	4.2966826839741	7.18996926794484	3.67714755274146	4.81822536614239	4.54465405131212	4.74773693694836	7.96863137052915	6.99219055084043	5.01055805163422	3.33975272645034	5.23832921725919	6.02875562399083	3.44814966002633	3.81459340718134	3.85235235918545	3.26194758381098	3.25970732778184	4.40644493828749	3.63690619256243	4.95300544486539	3.56579153943056	5.74988961695828	5.49987700336716	5.11703929894659	3.87777600570932	4.1705756508945	4.18721442767845	3.01766345989103	6.17754012062799	3.57947719077878	3.38339574325735	4.32503169634888	5.22042450680904	4.53426498661891	2.98019459040153	3.30213401983168	3.72538367139094	3.49552804745708	3.09864506129955	4.14915901068286	2.85495077955216	3.1913655426602	3.95785909205568	3.66956564450831	3.90385629938341	3.01197649439059	2.54378145026662	7.72626773767646	4.23497320849665	7.21688614025344	5.13678223936	4.64501491756839	3.23049673613364	4.06358301899059	3.09301917486361	3.40911844863358	5.73292869227969	3.46219559652116	2.94439109070016	4.01794499411806	2.90599332999299	7.09891412265915	5.39428621038577	3.09820336181525	5.10317675703335	3.97760176502943	5.25958674786481	4.63280729883127	5.20653881156311	4.35413987718931	4.38337399952283	3.28548942882905	3.54759047487288	3.25857950119183	2.52024411136587	3.16963123553313	3.33318977253462	5.35166870105715	6.66879598039358	3.23256520096219	6.85740519575532	5.62918684218441	2.13283633779773	6.60181044805809	11.3649102904651	6.15296742587259	3.94092632886221	2.56093039809045	3.4839474760153	3.25601746324638	4.74649468517777	24.1254021735989	4.40873483659226	4.36016839040309	4.55596584166092	3.5102101348047	4.3089111472152	3.94632036092988	5.8179454658132	4.0226591702671	5.31492026524341	3.34208158483516	6.75085581634305	4.39571871658272	3.35261239609108	4.59075589792971	4.06530694692251	3.33342229475668	3.52099260855905	3.67307106408372	3.17542505155698	5.63895438311355	6.27834678445625	5.64460556860864	4.09063479870722	2.98278300456015	5.12651135877907	5.90142054192309	6.67428114260661	4.25697938021675	5.4103824644845	3.17714035892607	3.95965117248562	4.30576775845756	4.44430597096516	4.17310690495977	4.00723266083585	7.1033235188043	5.66336851460038	2.94969656360945	3.41552430804274	2.98274352550399	3.87410485500852	3.50999769632643	5.36010478709075	3.92185496254087	4.4293175662297	5.01311522467299	3.21488750532274	3.60596627633754	4.14398881511992	5.17014706287996	4.3440893035468	1.50650866670428	4.55272121791773	5.50986851515714	2.93271891736401	8.97960366238356	5.84973173098265	5.96012343514954	4.41692934409012	4.10045307808326	3.89324928705919	4.28754165080739	5.59060548748601	5.48340282161947	4.5078024457078	6.84971000012538	6.31799947593549	4.462680490111	4.23006283546021	3.54940885715279	3.52267553159229	5.00333893226183	2.54219639038212	3.18589129842001	4.10907636168619	3.16436188608159	2.26033199397561	7.54373304289598	3.26342891417014	3.54803521736618	4.03365226275279	4.16684311390144	6.33869263010675	3.88223497900266	2.78903311950448	3.30986941006783	8.12201983563711	5.59913261760361	4.63574979335619	4.20925150820565	3.60362582019142	2.59319603239044	4.36406409326691	3.75274560443961	3.41699369368175	3.74123997195657	4.02911087044431	8.10067556133503	4.00520716403528	4.24912027343956	4.70126344587731	6.13089397454196	8.23446129307898	2.43682262936019	3.59380396729737	3.8783469892072	3.40604992461397	2.99219443959206	3.75043837573152	2.20976257724636	1.75434744238311	2.71618812397715	3.32902161742497	3.05464791072467	2.96987473142788	2.34670883351669	2.90001336426512	3.70773806446537	4.1924605068683	3.93871289939264	3.54594801607443	4.47239939472298	4.06691624919527	4.15103257985234	4.49061708351829	3.27180511202474	3.277416468532	2.94714329060313	8.27430677971108	5.72924566732909	1.7810514220025	3.6196870961144	3.24487009471636	6.29025111315556	3.77282708204455	3.85524183609064	3.81802065617305	2.2017129927118	4.53404141002126	4.84670239888898	3.80151648125223	3.37974066130084	5.22952496518686	3.53503270327935	3.47217903106892	4.03549473277473	3.35141321406012	3.58117544653774	3.49143106372694	4.40146234121997	4.65151042442272	2.63162738182105	4.59626894822773	2.85434678034687	6.19940391328501	4.73379373014394	5.92537417205291	5.0264195403369	5.368101534847	7.08631707614211	13.5233786233251	4.34723643978542	3.93150126598331	4.92744827559716	4.22306312712119	3.63321484943004	3.9773955712039	3.66428349649314	6.59552550964093	5.32047301709622	6.51736200862144	3.73154848712241	11.0637517368793	3.50288745642028	2.88055746054627	3.6159610425076	4.3844300493503	3.82345864612204	3.46281255430816	2.61747186992732	2.79075441624998	1.52965226109317	4.34070957911047	5.05593647072962	2.79348261655489	3.36173865932503	3.33398135406564	3.9058077786811	9.19727118672952	2.92104699252711	2.42060715658361	4.1509511918848	3.11924994392813	2.84024293942532	4.29706224371523	3.53840846461673	3.32154544508526	3.56779606989255	2.7273369704267	3.01806552025712	5.06258317848461	2.97013521307819	7.44521216606982	4.96504312704775	3.94375064832628	6.79241997542084	3.26537908743815	4.60047830847022	2.42966554625464	5.04977952719549	3.97913032960458	3.79245944791739	3.38203980297669	3.22761646941295	3.13240261524821	3.34270774790454	3.48634307895018	4.08006926932792	3.58862504568037	2.97789654798092	3.82675859883604	4.73758789832323	3.84121854593657	4.8681076339077	3.59182451656067	3.44979957269305	2.9196312939978	2.48599539707671	3.55348289046014	4.40503761890946	5.28138859990961	7.72082759052363	4.21250918808145	3.32851451543381	4.3174445195034	2.20998832932543	4.40642737397553	2.82397767313154	4.96399218907996	5.72366392763713	3.72922585543505	2.95159386068477	3.13316163539023	3.25074938430301	5.91390516056237	4.06374569196897	3.61140651628448	3.17866852236773	4.77663923199237	3.4427735658902	6.9422579735734	5.22176655944713	6.77074906995896	3.17459754810923	3.56465088755712	3.80177485669556	2.90555994013309	4.78372293395609	3.72056312699618	3.73254887801744	4.75718077273968	3.22988283317798	3.59027273261941	3.80128834192453	4.49029299316141	3.99052866748736	6.04361850908538	6.49420280653112	4.04574429682221	4.24882612645244	8.03372929378861	3.32611749128565	3.79930116618578	6.91688114190043	5.75593212336885	5.67820442120599	2.13238302838285	4.41658195337303	3.8815626748353	2.82411169202384	3.61341951409339	3.89147548698879	3.31876510304248	6.52719062376466	6.30302322925866	3.22489694809625	3.13272714174172	4.11400775347491	5.84690477038886	5.55748080568573	4.65364896036443	5.99601545986854	10.2846706326784	3.63553877358807	5.53803214845086	3.9507510623284	5.2618556343642	6.66583544390897	5.45330323537904	6.42226235117302	3.32854954043071	3.65157098657668	3.94171873910161	7.07861793651537	3.15626154637036	5.97323166116466	2.6179742144185	3.63142036849544	3.32686248003987	2.83648414429867	2.58695758982563	3.07282619692433	4.12212336405317	4.77640441523166	5.08784674074092	8.1935272902656	2.74422893218017	6.18849631096123	3.64110523206593	5.48666058706552	5.33094618285593	4.14515079726366	4.07775006123722	5.18573222665763	7.66398677811177	5.57431690007821	3.06574768656391	2.8097336927779	4.54515063776556	5.67244595561158	2.17194258768967	4.43221585753593	2.61268871693017	9.39456092251995	2.54280293531136	4.16505385525561	3.16911708697817	4.68920726196842	4.12791294948702	3.98521396716215	4.8191500896014	6.8733304484861	3.29429537282905	3.50199196810672	5.27527316188292	3.46075648248571	5.29541743614267	3.57636032684694	9.47709276817898	3.36705323920474	11.4823096319018	3.09187023156577	2.62834159166984	2.66123807709524	3.49853589842764	5.02073368492649	3.68511263747991	5.38991578727541	3.73574365938613	2.43894979730597	7.84782260705595	3.1691598376273	3.33048461908593	3.14158186198157	3.82719686002618	2.80677070889558	3.34638789910816	7.11842285152281	4.73069210599196	3.32006497936782	7.54571656656138	4.05869780670426	6.50189082853514	3.86565307914789	4.90844523498569	4.51160990904313	12.2518699304005	5.90167143337157	3.1273923462854	4.41378558540571	2.45714121038639	5.4873870719733	7.88775689964383	7.795938156674	5.14673679454438	3.27844273774708	3.83397145308016	5.18595639834743	4.79500073614622	4.06431990565728	13.1588116978374	9.60936092084905	11.092601048903	3.53284908267628	3.834439227852	8.93206465840771	3.03589800870869	2.67965069837843	3.90700297856707	3.75752967346369	3.24951077655547	3.73817829215825	3.44077733047953	4.06298691423318	3.49624537559796	2.84453369315284	2.47491071967666	9.5522634683148	4.10543091830751	5.47658316814092	4.46736659209513	4.21333530518168	20.0521390235153	4.40886916589156	6.64600834048074	3.11999077602701	2.95554848527904	8.36535911961537	4.59754714339151	5.09455851756005	4.62127693934429	3.35500375807253	5.6344937334229	2.93156087215703	4.5559427530718	8.7136948065108	4.27307211216177	8.67155070018869	7.77689550895579	5.84855271986769	4.54634791212147	4.77474779859243	5.2665972493278	7.77482178310126	5.54098239830085	3.59416879210303	5.23369061897023	3.55680563435896	9.3518067609023	6.47861324264742	7.60557603536537	17.4520003827828	3.11455416553557	4.45157990432922	2.06211492663722	5.12779032806347	2.92931544768319	4.22162937383679	2.28059023781613	3.67218971580247	3.67037930225276	2.87898497636466	4.53571314453199	4.72585802463107	2.21888206692596	4.66199859914396	3.83487581914336	3.53849465445485	4.15553866329844	1.60508913538974	4.26708480668634	3.77831211426567	4.92976672542853	7.28724610854	4.90666507501373	6.13375314889191	3.9170308714113	5.71266289995945	8.02952442211285	3.84641327240044	4.74881686476741	4.78568976916398	3.59925506117414	4.15431924257334	4.33612221387516	4.76804658456132	4.44284097091428	5.63720512156664	7.34955616980536	3.52574469835737	6.71660696576081	3.43729946998432	5.01338884062312	4.09291556385158	6.75710946301994	5.94707996021302	4.79632536666792	7.06705178356364	6.98949529435833	5.1708899220039	5.14997733328878	5.13378215744378	4.70717594827853	3.50828527877635	2.70782286303751	3.35300152910791	3.40494116260824	3.42575644045597	5.445827580165	3.38694539445508	2.91048610931566	4.32449513510709	6.17819833758556	4.36140118793092	3.53003783479263	8.94982301367178	4.86044109255898	11.9738600030806	3.52928291458526	5.51611367916296	5.84538165575098	5.01324240947548	4.49930030676881	6.58447469796599	8.88284384810681	6.51662715527125	5.11178738032125	6.66419415422811	11.4285095565702	5.7129049858965	3.70407453761646	3.77080536016244	4.4961988793256	3.21677577979172	5.85189666951892	5.47592282895834	3.39455026882067	2.27879740736808	2.89623804216265	3.81334912747378	4.16704403346323	3.86455410516855	3.40295226712032	3.76816409268386	3.25026591394012	3.67441873861761	6.44998964256542	3.75247083859259	4.1708409248995	4.53705782958503	7.17278434222843	20.1602982398947	5.0617480272967	4.12465310837857	5.98764573647422	4.93080795631025	13.5273932893509	4.63295739944899	3.82237917712149	4.20526863590041	4.87287663443357	4.97773806338568	4.91865513221446	6.23068009027165	9.2462836291176	4.64287852840086	4.08742512358907	4.62560088611047	6.78882034707483	6.29595196844282	3.34990332966142	2.0494877310646	4.47388642534475	9.32960306903319	4.27088497119428	5.94834693514279	6.49987025961552	2.8232579169383	3.82257773550341	4.96693991670004	8.70919315170087	3.2547928447865	3.40638442173257	1.52270532466973	3.64972192328446	1.73105669015457	7.966243069861	5.56504367004213	9.45540856818323	5.54963836581359	4.73626508823066	7.6442939120524	5.69563236323872	3.54311342719586	4.98085646525999	7.16304732729443	6.35657474869335	6.65615406245198	2.70804368139905	5.33092698026486	5.87284798019579	3.37869314245807	4.98063478637888	5.46328725581686	6.43654906666458	3.90708223332699	4.82042993607491	4.09958825922943	4.99889848998713	4.86674960764063	3.1423489315123	3.55496510030558	4.14703324532811	6.41365913146479	6.01237899809429	5.57595422318905	5.00212194106455	6.5059059855154	5.15753123098727	4.36965979246122	4.5245843690436	4.30113355419304	3.25982696812217	3.73302590357669	4.88676798445833	4.96849569893098	3.58406563719212	3.06715190755589	1.64838633828337	11.6044083055134	10.3451635855105	9.3138415840454	5.37187935300967	6.68702544944744	4.07730625353286	3.98513246382867	3.75494704274221	3.52686465532873	3.10760083781198	2.29086310423122	4.27778225681496	7.35083508250394	3.97150186304939	5.26013255634417	3.75386818473345	9.61337114634473	3.82512779170421	3.61904725672582	4.63575606657826	3.57248261836868	3.87570915284566	4.19072873181509	3.27102244247113	9.50387254246974	6.773543999082	4.02985941306196	5.53730059445546	17.987086014774	4.55076789648654	1.9934254811656	5.86860486363098	3.7653427852985	3.20380090892228	4.15878255847462	4.89829125942283	4.45499739430091	4.92772114947563	3.35837637944406	4.62827694896847	3.2446395947196	3.39419956036535	3.88628495101843	2.64531504226835	4.45316293036118	2.80223833802917	3.33457132358206	4.06232160730324	3.08191777744897	3.68678733098688	3.79935226768797	2.90653219640144	3.48205843735027	3.45253275686878	4.11542271378616	4.99004286924562	3.40029461377349	4.1560733171407	3.59074838603198	4.07822298632363	3.36090922102977	5.59543807911814	4.18937773267194	2.84481386380954	3.37219075480632	3.76941980940132	4.66037998593174	3.00097186396305	4.19454158939224	5.92600565346384	5.06873327857159	3.31294628167364	6.65760935439855	3.792680410365	11.0130864794904	7.17746762486301	11.1440443297931	4.36131093228712	2.82341219250364	3.20454481824914	5.84158608264052	5.5316330194523	3.0559052214007	3.89147459849161	8.64904875631364	4.24751946092369	4.44891233107352	4.58844981699283	5.10490768142019	10.1647638497245	5.73169728761667	3.84843696704016	6.02799867187524	7.42550994997102	3.63212555491876	3.95929595582108	4.10741233712459	9.74407107428655	3.31520822016499	8.20145279158675	3.51603068964095	7.46887532008811	5.69527503919152	10.9868604090875	12.3009912474105	3.23285653741816	2.30078407645486	4.06799205582067	2.50201174006972	3.73349461492709	6.16150262872902	3.00236259351933	6.88399632165741	6.68306424993305	4.66410323434879	9.0282504676115	6.02055736497312	5.53082424886232	4.79730263596229	5.27435999992394	4.99628674675841	2.42039086528257	5.01621366147783	3.99654349096286	4.30522915383544	4.47226895810757	5.52788054726492	3.07211400695632	4.47462066127834	2.95224417070533	3.55477185698984	3.49036154267939	5.61181318951426	4.97729843840263	3.12069775791759	3.72795328981793	3.14279155894826	2.07590163240235	6.22230033495545	5.79449938094738	4.23549122891085	6.27043742077856	3.42494656137548	3.32978613913267	4.12927634667476	4.83866181069046	1.78977248882579	13.7696259855139	5.97228105307745	4.17352913136586	4.0804834574608	7.08987787499237	6.30501951031883	3.46102267012172	3.61076014462192	6.64396155834016	1.78281770436669	2.81505994107272	3.49731377152784	4.55586385812824	3.4536064212597	5.23832456385112	4.87524956302795	3.85880271619911	3.28706906059887	9.00799434408809	14.0535022632248	4.97940935232316	4.24763645673628	4.00777164615917	10.0381101947367	4.07598193886518	4.86739840075996	5.17724730593875	3.61253091205726	4.57658379072762	5.57876822747713	8.67835869304119	4.52298451796819	6.11381610154038	4.85139150218186	3.30675343928448	9.76425676897865	3.7877202869103	3.11720189869836	3.09574259847113	5.02532400807234	3.56837284000441	3.72793871236865	3.13860496626084	4.50416043013684	4.82445170869908	2.11454939163186	3.43263694390018	3.80745528847052	3.27957811266103	4.37676877297129	6.26883733031882	3.05586461469858	3.22256747448757	4.75190245641366	3.42743944766766	3.71329383216477	6.24784664292954	4.36993281092698	3.14076729265382	5.05194591489666	4.2945126951898	6.6206720340955	4.02653022168127	3.70059409483832	3.92056782585924	3.95889294405477	5.64680575109502	3.61912334475624	8.19272542845104	8.02676838224878	4.01410123963292	4.24158757588336	4.36909668208127	5.71561857229425	20.8704271116236	4.51560557769845	2.10354820639323	6.91296734745364	5.24225134794875	3.34153905322984	4.66537254057222	6.4889623743609	9.89789782518332	6.80917405071085	4.82752927302088	6.00599776403974	4.28402819540541	5.89243650234007	3.4370578287138	2.39175028432101	3.80696515639977	7.6765320255274	6.18323444205991	4.08991055498494	3.43989484282819	4.47911814487308	7.11230894251945	5.83549263664381	3.53079233764083	6.50592501477788	5.80735775148407	3.4605949182642	3.16344573188293	4.86950160840838	9.37860249735753	5.62267750301521	7.15694319448783	15.9870443912964	5.34011937187629	5.8090976433516	7.30573758101876	7.70571955451743	6.08245436200581	7.6401186153294	12.8753822073001	6.28792054168708	8.98491340802905	5.87398625291463	3.95597692940331	13.2707161539719	4.11912798138017	4.33104696255303	5.38127850465324	8.33420040860069	5.59151522201312	7.11842929557976	6.3383351803958	8.18691013076048	5.51124828461454	5.72073154022797	6.53917757395604	4.35044470833605	4.80749332184264	5.56185614160782	4.88502165619933	10.0851329388828	5.87533948759567	5.09683167774315	4.14159156079074	5.14276707770223	8.64349286050039	5.23226079303326	9.1794075141296	8.34110058840846	8.68668828064646	5.98809612189027	23.941161639225	6.95450256857077	20.5701702539745	12.3319507145711	6.37981053557133	6.71061185410352	7.43416909330041	3.8954064248259	4.14097325733995	3.31357906112204	3.04704087808038	3.34538476540011	4.50163954333903	5.15870024586138	7.00278849667274	4.54270309498578	3.64295709343225	6.63951392676059	0.0	3.20690668028952	3.31658953303763	4.3444851327201	3.52152670393378	2.8236291652142	0.0	3.58488250131421	2.91055461359524	3.08678067397731	3.07436836120587	3.87239979963633	4.05314010096874	1.86281901858528	4.35576405752425	5.73684827552594	4.69469582179685	7.5029548203068	6.78193523706751	5.88490012504754	4.24952158310903	3.76270170434652	4.42131631076101	4.71120141722939	4.60269019899278	3.27012072720481	6.54095560620107	5.23489505773962	2.26767993223639	1.73455015642594	3.64415522697833	3.45943837546394	3.81552009392056	7.34520505686669	2.59560169621516	3.9057602108679	5.47751814514048	4.50569861136693	5.05110601916797	3.76564657830583	3.19561407262235	3.03116756142769	3.41309220571466	3.60380634925854	4.93274277952715	9.09128377352275	3.90916903323402	4.22269073168845	4.00188126269719	4.52923395871909	4.19206813076704	4.25268748923075	3.61558902720768	8.67358978076764	3.65899459002914	4.21635965617986	3.75284883357507	7.99522761866742	2.28481808727593	4.58538089606442	7.96201831200561	5.14817824002222	7.31985880844362	4.71365710622856	7.37139678840804	8.32443915453833	5.2699670807552	5.83649199442436	5.59942118430213	4.36806213757068	4.28790353027111	6.89095692174712	7.4007233077098	6.83872207667827	3.88677792889117	3.16580619291247	5.64415527805734	2.59468344145504	5.04137484439866	5.29573336682242	4.76662800835464	3.60656596768201	5.71304744217871	7.09418534071156	3.818937106936	4.76558865013377	2.58018103340192	3.44980480114343	2.50529725217631	7.05981035312967	7.53494981957212	4.5407546347973	4.24507947713136	2.24409816981523	4.34775317349067	3.39072987269574	2.10777599183211	4.46858486951277	4.20140486281547	5.0916222371842	4.12087329495568	2.91698821265221	6.65001920495999	11.1879631896023	5.24058915069421	4.95550254939053	3.94315592991779	5.62338308447067	5.71441734707136	1.18381811332916	5.2026198977094	6.41383605909277	4.45351717916554	4.29385969892116	3.69603368878318	5.14240193835647	4.53184625513131	4.95608215284441	4.6791833275958	6.02601296986515	4.61379584510613	2.86551889902313	4.45249450988823	3.28417233644515	4.41622629748127	2.32976475860394	6.28168598470946	4.34391464870258	6.57747153529358	2.80216883928654	5.40979282015589	3.4228061417865	3.18803780505008	4.93555956962338	4.59167010228172	2.1857296758252	5.62746649833524	5.97629927228649	3.33434216188924	3.96145132224804	8.68938980757971	8.6183351018014	5.69349576671693	9.15706919680884	3.90945388833543	4.57818675230216	6.77848858576013	3.33275321318454	3.23075920332801	4.28162229452121	3.36977534018801	3.28124033042492	2.06036726036989	4.17102997192386	3.37947706114851	4.00044989321648	3.85562952256561	4.23132612940431	5.10730390807901	4.04646357985146	5.97777271110392	8.0390791652503	3.49140011134716	3.67242185369832	4.55571376714296	3.68173459558859	3.68413787003859	4.56412614617658	3.57089937322252	4.68053759932131	6.13859927069903	2.71474425512208	4.33767868688056	5.08015125130978	3.91058375380998	4.82543154416994	4.96852235601	5.22316364627377	4.328027752367	8.18141622273946	4.30123155777054	3.62033897790906	4.58082620375407	2.99790664831186	6.22778643266689	3.05977633531657	7.43372085022984	6.0255470991956	6.06120390241873	7.2479009431414	5.25545313595888	11.3406324825573	4.69934376818192	5.67209383114177	3.88752377515289	5.65215927914476	6.33559677663052	5.52472482563424	5.10260735446929	4.4420833697943	11.0275598412504	4.14622090186634	7.87691730280529	4.35679073048975	3.01724245625773	4.05970789762739	4.54539169496815	4.2115390499271	2.82396118999428	2.7629643785922	2.6916262166476	4.01577400948511	3.26545783388671	3.75520255041321	3.51302644706785	1.69875002365099	3.40198687704866	1.94769534663948	4.40071110926446	3.59582140355288	4.55106899461181	3.13587921592502	3.36419021123781	4.14330835856745	4.07650529946346	3.86117343251696	4.36584108930006	4.09516007604901	4.88138763385248	3.52000940023304	3.48054091141513	2.79628375182015	2.35659827035592	2.99214550651677	3.66861495940763	3.34521250576602	4.2337230560095	3.88855063138223	3.4973605174138	3.32599312884361	5.78672947514238	5.44178935722434	6.59569692735146	3.00833638913037	3.94329278399204	6.26700549100379	5.31741772444547	5.41246342314141	6.12408473656364	3.38308424709487	3.03131378408334	3.78057608446179	2.48724724848005	4.59543233566969	4.3002762339763	4.9967975863023	4.34348047686913	5.89487299330322	5.71642647906562	7.25087976160357	4.36830991447409	3.49261043339206	3.7429929906986	5.3332255334284	5.38912642726047	7.42416542627945	10.2132364076156	4.13810269818485	4.44984963312251	4.6196140527523	3.58127603328905	7.0933848840894	5.68001563875497	10.0934150730039	5.82786677136622	3.38840042612062	7.01226353731192	5.406376744809	5.41502611131149	2.72883193601098	3.85467727001346	4.46303436351089	6.01051813808073	9.32014943268257	4.1591133086512	3.10248340560144	5.03248478896092	2.70917329134982	4.33073828145651	3.73955321371785	5.68573370403437	3.64846191843141	2.68841501252171	3.0575566660637	4.43442538786228	3.98545316901219	7.63557930580484	3.38246120808114	3.13284316693255	3.5762489285413	3.1227881330682	4.64640930359753	6.06291862668295	4.71299624884601	4.01104110175702	3.09741918164688	3.16541034154929	3.96032330400169	5.52338649274058	3.43100125471246	4.81778747459915	3.36704804880076	3.78988503068884	1.00260024676445	5.80167663909068	3.98231016304455	2.62457128059191	3.32763852327509	4.72430573860243	3.94048778167233	5.1365725420998	4.44607854831668	8.36411736331662	3.08237751253704	3.97966200649808	4.49264735231668	3.50592713022684	8.54180747075528	5.07559995497397	13.5467147614536	7.43416658759432	4.52047683604936	4.26773230840638	7.34525426826658	16.8248057526956	4.58482813394454	3.64292912661226	3.04097853015564	4.73856823637775	6.84741844044798	4.13085808128164	11.9162509082708	4.85707806611153	6.33514982836632	8.6766028709631	3.53211470995368	3.48458734899986	2.7168877692741	3.33237859591308	2.92165031551902	4.66709205432955	2.14300590767998	4.55106835994765	10.3465572908353	3.26715923795226	3.61963624281427	3.31135106426888	3.67093633389973	4.68238654311942	4.56952027981846	3.60195112154285	3.83586637160499	4.42057825107713	2.84391982147832	3.69065723280437	3.43979227978843	5.59532641607889	4.31343486361054	4.07540364454396	6.70692180198188	5.47387924515809	5.47305122643029	9.08941309879016	5.29921065607672	9.03657206811013	3.41989390995132	3.27183499979198	14.7014371630285	3.42273087749346	6.5841217714556	3.05229748259506	3.32458026602016	5.22818987618607	3.6350583328514	3.27776132183558	7.65792135381266	4.38054110348954	6.99424346825416	2.91574864762276	5.82334219034022	4.91996999361263	2.44959966916247	4.57647822474256	7.03290857141746	4.06322126046705	6.02047745216824	4.13854264655328	3.88654780700618	4.30265498134795	3.93276679558619	3.2537853218242	3.25810294340244	2.38431993802563	4.20416269662827	8.27029656867461	9.32571044931766	6.60283723921919	3.46583396195434	3.941758847762	3.5236230405801	4.14833675789155	3.83007281940615	4.58131333474553	4.7456620093335	3.63596527085886	5.68364154175201	5.58536627185905	3.28418050805113	4.17172419513172	5.84152262444249	3.88525818774086	3.19917869999222	6.3155533454887	4.12488072037371	3.17627950132195	3.4724203953842	3.92107661415544	3.98812345087749	4.39227618337662	3.99981473322453	5.33969000896592	2.02784117954857	3.07338373978278	4.37161058036246	3.35482600979587	4.2367369012081	5.93848871057285	2.44177209615083	3.45730994357263	2.89297147703209	3.90206880211656	5.90549349931163	3.17698562243149	4.25458888865929	2.6396280153975	3.33410356595148	5.12949586951099	3.02758035681486	4.42815046409802	3.11782706826983	4.15110078089109	8.98492040076446	3.79672773408722	3.72123461869518	3.52619164556724	8.12484955583839	4.0644432935368	4.94770507880794	4.96064229026312	3.70072923865813	4.36548004047064	3.4696702749544	3.02413641613516	5.56440242246984	4.87315036750618	4.34262198557579	4.82027187192942	4.12208003836841	3.86243249000369	4.92129188661042	2.36629739811927	3.3706759254425	3.8058194679402	5.50007343633505	4.41219249235236	4.62449865148227	14.4530314087942	6.72911372187332	3.89229265340938	5.5298796553128	4.8383220982164	4.70887591450524	4.84532557904283	4.15490757479859	7.42856035957083	4.30704505006304	5.08184450685505	4.01989658735537	6.03355164180319	3.02540950175242	2.31855522697416	3.27939221047881	3.51880667231795	2.95696379960941	11.5696444231746	3.48582583334761	3.82579515519245	4.0602932246166	4.24227867078834	7.94427969589614	6.05650427758356	5.11785394559004	3.87549160815908	3.12192798520569	4.84147013747946	4.24529253631936	3.36718260472532	3.33281855590882	6.90690879557309	2.74448046285853	2.78425494082497	3.57407090635142	2.61721050977372	3.46278323427957	10.8640061380082	8.31244747453586	7.46573361681846	6.67896774864212	8.58503782975361	5.68686654557968	6.64412355887525	11.2161892489261	5.52470222447463	4.28033292663859	3.47581486676017	5.8936128619882	3.76711571598451	3.35211377866781	5.5212109932743	6.09869071146245	4.13428666052289	3.18435149655918	4.27942377465267	3.46887527778568	5.1616697935493	8.76147814217143	4.25689085642714	4.93229123210078	3.61646110256346	2.31590140864903	2.9211006577405	9.10311638081272	5.82684757071938	2.9074655616513	3.84040075297632	3.36311792908774	2.91512291051536	4.39411719091068	3.06893938687582	3.4882750788455	4.16786738027665	2.94892954062217	3.95358985144879	17.1423988943426	4.56839464521292	4.51316754063171	7.350374894092	3.92440230262884	4.193430644961	2.92087876429684	3.53222242275592	4.82741936210134	3.6392773059668	7.18675340613583	4.21020589039031	3.92939796295529	5.9413197422854	3.58592174327175	5.80908041601918	3.89404561611663	5.60031864716925	3.56694354393206	4.62639924842143	3.1188335247145	4.12442391875711	3.84065695525183	5.80898964435002	4.19882917514748	3.47179971493195	3.43191737788467	4.46509654949117	3.05085688722702	3.1688992843405	3.65198160063297	3.77209228510761	3.68695462869626	2.37057677319784	1.64547348496584	5.38362009855688	4.40633222772831	4.98415334422801	4.34432787450323	3.8554720619848	3.31697248667256	2.90585245244477	3.67590989191244	3.91163864309893	4.91492830297441	4.34685228306647	3.5263676319294	5.47034786420121	3.65652858476597	5.08792638545258	7.52993285820583	1.64694096424597	4.1589336192576	3.60404660774587	5.85939304254263	5.36174844976586	3.07306337821636	2.85311373661694	3.04766272934794	4.1729166807109	4.07307697968349	3.01641738525522	2.47011964928642	4.41395506347662	5.06433399224606	3.57268493578069	3.25495440491453	3.55135380293949	4.90208878263763	4.00327155280887	3.87851792026726	9.19491758904961	5.51153741500645	4.75207548914439	8.21037780177315	6.1898892670704	4.45198133995452	5.47006255112877	5.29856095794214	3.84160115796074	8.34752005750453	8.87063725111237	6.62719556466869	7.84994888645606	6.69662925228888	2.95787463791152	5.95512616129232	6.45336947529291	3.48513789212409	3.61389329648109	3.40287912404477	2.82424007279744	2.86715579423254	2.6477189356706	3.49950657675903	4.75078591469904	3.66030066703539	3.93429406356509	3.36853586253569	3.73612465994971	5.22292419136956	2.31353879051015	3.08569660319183	2.92254812854907	1.78338522172993	1.76267237705227	2.90696287202938	3.48450881941856	6.72061960432478	7.31749193054965	5.12753742354958	5.34106611416328	4.74022310676288	3.953156210369	4.91358901201625	6.12107181611939	4.03712844043518	4.11172151395293	4.08715051167774	6.50803463220295	3.93994038536336	4.41598828528308	4.58598453923922	5.18759545600631	7.74376082252428	4.8094540259489	4.46631882746711	4.44872797380768	1.02191745760899	4.78430469369748	3.42574150937351	3.21279283971923	5.38890705797858	3.96598701138662	3.81387677687497	4.63287199786829	2.18475809684103	2.81255524600533	6.84103509787273	4.02984844898772	3.37578217812375	4.09637305440512	4.54212629083537	4.19377364342765	3.42524828451214	2.86137469405943	6.80210017030766	5.05737564006784	3.35490410977489	3.00275444178269	3.29432517239974	3.11635950470057	2.58532965976262	3.69424696792683	2.56782019602112	3.95986271579356	4.83729455593833	3.21369755137526	4.31421164313499	5.13075931825176	3.15881003264642	5.08523952361488	2.83938934218212	3.2007804918926	4.00579598092337	3.84028274952955	5.37653527479806	6.76147256267525	3.38398160852039	8.27240945919869	3.06545503337541	5.32878096524298	3.9151724516863	3.71042944347207	3.42728373197849	4.5584760584283	5.94194953367872	2.64256775351659	6.16979593156903	4.29659353078906	5.83793775649499	5.31202722693561	7.50825408875113	3.81736978016901	4.7304661112676	13.6047801662837	3.67586724884252	6.19570984228932	3.24395417666154	6.67540087805121	3.09509015678473	3.04980706226121	4.90935955785483	3.09957575616692	2.505363833508	5.33729421089919	3.55320766383561	4.70360877752937	5.01689629358172	3.85792347892007	5.12608188907458	4.55534120379979	8.30169934717725	3.73042372414309	3.04997866861941	3.92005823563748	4.74143545792034	3.04125483303378	5.47366690530347	6.18230549452401	1.11341992341541	3.7572083954531	2.64087491145966	3.21376599928057	4.04802415198057	3.15101686209377	4.20235268203818	4.26175627718485	2.82497039376706	5.13658075691103	3.43721071979921	4.73261860405075	5.11198231833538	6.27140210765853	4.6392585899955	4.13788303095496	2.81815039250994	3.92516696570143	4.86967729409724	4.51629806712592	4.58888835501006	3.64612797321855	4.99898177362714	6.85568645624127	3.57055726096402	6.38584410129943	5.14132196328672	4.59019042882546	9.47479716092005	2.96968027694741	4.30946682722524	3.64980075139434	4.40627815640493	3.20381531355906	3.73016724951683	3.20219391307069	3.88555301848998	3.15636784588317	3.60990045960649	5.61504788024165	5.32199055202667	4.95649892603889	6.8563331798911	3.33211328309058	7.02349835837473	4.14423611797783	2.79107082229614	3.45551085077467	9.78491822229719	3.51494533191393	2.8106717740216	4.68251897947054	3.63848341893545	6.20199289552639	4.17042843927561	2.24352554939152	4.97242578069617	6.04975031994518	2.34822432712343	3.28583013369184	5.5907305511716	4.5631174058734	8.56000553554822	4.18649625895711	2.73506455140935	6.46184419572968	3.74856490631141	9.60163177840275	6.81650256687172	3.04338279028684	4.65433840244454	2.3377648428243	3.22244336221756	4.83394263626519	5.5745544789489	6.34948859167056	5.72741629852156	4.22507546219479	5.50192406139407	6.06316222859006	3.12741361194011	3.96506613257163	3.91431955055581	4.28832820866859	7.03371187458317	3.73758964308712	4.94707934001929	5.98046895693654	4.30379059815038	2.15239455124758	2.09492770410057	3.75350271382141	3.13315802670081	23.4868581075006	3.54060177252834	5.87008768271379	3.19865506499518	5.5737320571618	2.75406828562112	3.0180504823754	5.23335699555504	2.37199108537481	6.431397226963	4.00849789973245	4.83721385276005	4.49943689472189	9.0853990058869	5.47073862208553	6.5345315023538	7.40346767198594	7.15341052813781	5.97219153134641	3.10263503331914	3.40294912150899	7.26034339050506	4.24691874347992	3.45482112495097	2.74225968897035	3.97994099832711	3.18372413363245	3.26767439362212	2.44307455613129	3.86478936988121	6.20525860662086	4.40201393702037	12.5230691041589	3.2251978128951	6.58463449116082	5.89598341730126	3.9714576496599	3.86804270102679	3.25246387171265	3.03525655430836	4.17336879657742	4.16891377236685	3.62113479852551	4.64785720120931	6.85139748204641	6.19377444885308	3.29179524122692	3.73036031964901	8.3238768184712	4.81176225822462	2.53479649861979	6.57008719989768	4.67347756276406	2.72811570996567	3.20117310448508	2.81564915184989	4.73510384001233	3.42735766659679	4.71591117492067	4.33237178049905	5.00851089998561	4.40303797417803	2.77818032012678	4.33288535093267	3.14633476911817	1.87185502467716	4.13660874627692	4.09606081772786	5.54847302262402	7.37956717077798	3.64969101269775	3.08957644688453	3.65524850137287	3.78735092108491	3.94750210110363	3.39513581834921	5.7181006006228	6.62359535860671	3.97267234359415	4.53945831063443	4.79746010234136	2.38425466480961	4.05073113795039	4.32739358314803	3.12607221740041	1.97230649375891	3.38872565533618	4.43979720720309	2.18488807303519	4.19075735229758	5.23848673955408	3.91760524438471	3.25107803178937	4.42028618653067	7.13175949925533	12.0823526383047	4.24304926865585	5.59732921564895	3.92539820721146	4.77163144674931	4.8609682345835	9.03310193644427	7.50350006974585	4.22161757056168	3.84850230255294	1.70097836960644	5.14247755959152	3.5151436277669	4.47995424906948	3.30953941377704	3.67084561324772	3.63543187832181	3.9972018979591	5.48541623227598	3.78993487394732	3.76540087062277	5.69124173527924	4.00850401323697	4.03950037100333	3.88534004479005	4.12727809670114	5.92162385471662	3.82865507375559	3.72525255030492	3.50843109962529	3.45411963779293	4.12199231972709	4.19602582370216	6.76956787163821	4.87052865425298	4.91060159709259	3.67569376549091	6.0283503334996	3.94893739569332	5.44972482349569	8.09035359172545	4.49067265587954	3.69032039876544	4.03433988725082	3.30930561601357	3.20808835796418	3.47523545115702	4.22801070091698	8.14641779748356	4.32243137112872	5.1621983880894	5.60281615624794	9.9721260682056	3.09652219442483	3.88336536669166	5.61151885979592	3.5825005290904	3.47441920227314	2.6164729004265	4.80284926819736	4.52095165887629	6.6574643119435	3.74343144834402	6.26275266241628	5.53099606247324	4.90954016583372	4.86450771509635	6.5958169318346	5.65795423789035	6.35509480149639	4.38374069869701	10.5818279692327	5.39028052222808	5.31161372699761	4.30827282196929	8.05876159841485	3.25067277746936	3.5561642436736	3.52395001514579	9.51928694769594	5.08508461273559	4.89413217364527	4.05940567015158	3.39798333590007	4.85065297133877	5.79258250720658	8.64364572311032	4.45294907165759	6.30595180433579	2.55051595391641	4.02036119092727	4.29903553229189	5.63813734253831	5.13183444079087	4.896739580972	5.11768506970859	7.14959145041422	7.28196966337618	6.4072714022011	4.82705071884743	5.20926668270346	3.82380547223448	3.2533663362203	1.85358707980413	4.42766800657707	11.9234047414794	3.88281109958801	11.3288201782538	4.83962176512819	4.32346628038995	8.46712172642182	6.61271903330272	4.62936480489367	4.85258592054294	5.00822312477003	5.30633195403798	4.82762556293656	6.07228483641968	3.43741886419356	4.10803018696438	3.9624206444598	5.53843654550641	4.84257282309572	4.70821044648276	3.74921521007052	4.04923346577002	6.33394667964325	14.8062940967149	29.9506091199676	57.9032143543142	48.0750847634464	52.588910891414	30.0151852104854	95.5784196681171	29.4851532275476	18.2478425223961	60.8978824496239	23.9920511768615	27.8777737230733	46.1047083588122	23.1100277923486	35.8034872261796	7.71781109215204	6.14587393562891	53.4910131134601	73.0575538964415	51.819520153369	43.7118099099966	24.9969777882949	172.743835475417	31.8587884434187	7.06714384618742	21.8744485698248	7.45097201638119	3.05690738234468	4.10920669318528	2.89941220149687	4.40347712714229	3.69420379375279	5.29078930372484	3.79746740352606	4.18662845279527	6.56641738232313	3.54151142125386	5.84146942479932	4.41332091881903	4.00782589596373	3.64597116490638	3.02765290774133	3.63160782931202	3.70971605698961	4.99530534919553	3.86960444017912	4.60597244038269	6.53158369098086	3.81661925804447	3.17199683995875	4.2620958662183	3.35582838361972	3.41768737811808	3.22538805520002	3.95171093198123	2.58879759145951	2.34407410188125	5.03584475380662	4.15329438795407	3.36228094186718	4.90908551344025	2.81122454532957	4.17613199403924	6.25479345395162	3.53832581566488	4.0807241316938	7.08208928268652	2.82194792569793	6.4271447103747	2.65972389076389	5.8033388848178	2.71739796740674	4.03017444895313	4.86192846644032	3.45220832822104	3.70818076467656	5.02636268619444	9.92119838989682	5.29643571707595	3.05228885644309	3.37003450406959	2.93812083950514	4.36842089798207	3.57241776647971	2.53636137180681	3.08994929926089	3.06681966149783	6.29010655717028	2.82760219825197	4.59711264936272	4.42105889462466	3.50399517477784	5.08352034009234	7.53378214208948	4.31320367441409	3.24042745327972	2.38769095886312	3.66900889072812	4.91554508989644	2.83371658278226	2.60059207208102	7.95845732025407	4.10773532586573	5.11604874912728	18.2854462774526	4.98968159108495	5.12178849538112	9.31290824914735	2.79768545145542	5.20104409469636	4.63984817120128	4.7452095902731	3.45242348175719	2.33030713783802	3.95134187958263	4.44772726689118	5.76346389431034	4.59140697086049	9.03217154461207	3.95694401828834	5.96729736578322	4.45502972767675	3.10912388893233	5.36371877348201	2.7484335628404	2.6862999869132	1.32467456643033	2.68975907841504	4.75076723288827	4.28309353642239	5.14366039413734	4.48442235712674	3.25161808079832	3.039014879719	3.00089014367189	2.8240295372332	6.28555710522528	4.36820214701658	7.79213513456265	3.81031060094918	3.69124138531671	4.93765364314191	4.73610373435791	5.23879891167421	4.04856680449791	5.15399163436665	7.01095918562642	3.88167797877166	7.00688958297811	4.57135438225012	3.1989010672963	3.49713336138574	3.47998380467297	3.88732881759461	3.87230749379746	6.22147103113038	5.32135278408016	3.11635872584631	6.99877090363043	8.68623987633213	4.27065436499559	4.78983624968598	5.8886155444789	3.00653511734428	4.19605004968794	5.46927323764963	4.52650382057879	6.1475927233082	7.04146266364602	6.23491694991897	4.07517558764496	5.35472906301306	3.48203455167325	5.5293708478143	6.30248345991291	5.97787623823291	5.43857596865758	3.46703746178297	1.640324516117	4.01284940929726	5.14125713584015	4.12769852766162	3.87241850642985	3.37940172764319	3.32438509565831	2.97788012862072	5.35345797812218	3.97448239285295	3.66671000202649	3.9071034017927	4.55370661488582	2.85368536149949	3.27787351682439	4.00718447313621	3.14030479569052	1.64463032889407	4.17591959089475	7.84179972875988	5.14528755203068	16.2092306000453	7.01730518886415	1.61671589837343	9.88514595327574	6.71533589390274	4.60958482733494	3.42397158036717	6.85537623425264	7.93422413583169	26.6153430051121	8.10652607164451	4.60883842122928	3.40224693581495	3.09676755702182	4.23651838896789	3.1059371851381	3.77985572376382	1.66924566800506	1.94113074544221	5.01041248525492	4.46255984731273	5.95164235556468	6.19815527639594	8.94344699818575	6.63316673982651	5.18722427016019	4.6546645713657	4.60841916868732	3.76106048652351	3.39560478512445	3.58679783825832	3.5249806936077	3.01798960101297	6.87900127214479	4.41053645665355	2.23819586005734	2.65594040837391	4.49419435007635	2.66663361500049	3.76487345912829	5.28821722906122	3.43412188494382	1.91957624923732	8.99095940203862	3.93162216343407	5.62891875355601	4.30335933132965	6.5341833167728	10.1842188702609	4.28509758154375	3.73329256505167	6.66358648148171	6.36701419808518	3.93237747805191	8.42851612245259	2.7785720826784	3.33493977148357	3.83001266027563	4.52193218136467	4.29838539505701	3.66412505010551	4.67816868681305	2.39051901345102	2.82600495805808	2.811553326149	3.58844231645736	5.26940880542241	4.17287450611923	4.28316858007819	3.00906606907441	5.95407690049641	5.4151836680889	1.54808806873301	4.57063165426644	1.72313430476445	3.20171246956787	2.52259459227376	11.2952887796369	3.54297428153769	3.17989078062749	3.14157631873971	7.95116829270755	3.0899204111061	4.37556519538421	4.74795986610608	4.24852734408711	3.88825932910821	4.4153939892823	5.72016694968294	5.1431916729352	3.81017697129585	4.64254078485679	3.42010521208007	3.09524165601691	3.52873038214895	6.48617026095983	3.48001426292709	3.35315919111786	3.95134607777445	6.5510449434492	3.98344714288638	8.83088526666452	6.21338317260226	7.27347374221534	1.27924359807579	5.30101394909986	2.48627800972197	3.04349073159986	3.76687819064875	2.15426953791277	5.11099065441238	5.6012164703947	3.22160585706969	3.85393278567267	5.18317253528052	9.78510704678896	3.59492106703076	4.09769917353441	10.5304413205974	3.76560684627973	1.59062819789905	9.36343368643374	10.7639558337966	4.93915207117042	4.69221590009347	2.88001848640811	3.13334288282005	5.01235303505879	5.16543786723313	3.31660644392485	3.39114386942141	2.47825620222861	3.91086619618458	2.59997639666658	3.29882831100529	5.23328506739945	6.24741849778191	3.83089421803599	5.17885543701825	4.18630039065986	4.95910481770117	3.73777097112379	3.6651007133364	8.69239860937908	7.25755985726472	3.5777363126974	4.62409413686006	3.83646035043746	4.50404189325172	3.9063577507134	2.82030577909174	3.54051061843999	4.8257756956868	6.23731549770872	5.15172097433861	6.40341708984518	8.95949309778133	5.58500178109687	4.01600023428374	6.73534380636811	4.71545449138469	4.50411209701759	4.67557675328868	8.28538862391342	1.96530495544526	4.76335645904471	4.37960433678534	4.32550531489498	3.58712379561763	3.64474767338611	5.04023612758203	4.03071861945099	7.74427296069885	4.09601715299397	3.16628887593361	4.27901745470286	2.87641903534367	2.83247792323087	4.31699967857854	6.63964757520271	4.24617032166641	4.76571251056464	6.69463536552709	3.48232780380141	3.04320168251127	2.7088221071773	2.48600676234903	4.08040397647185	11.1509746585048	6.78372999366014	4.25112571626622	3.5047099693051	3.10726795756135	4.55890844159955	2.9047514692886	3.67082628857205	4.76024692025617	2.2133475434936	5.22524659102395	4.85221452032253	2.65821825697286	4.33047680438516	5.16366724488723	4.52901020834356	5.71180340730307	5.74698984688573	3.05538211979658	15.4590570587502	3.54083842555488	4.94329686417549	8.76066264574802	5.25313222446382	3.73785247176794	9.04652810256	10.3849749388329	4.01502957437958	4.34714859372394	3.4476118269887	6.10991633864602	2.93066882094012	4.34251883136511	3.04535415752835	7.15059049959979	4.01784056948001	9.01286953791053	5.57461408741906	4.45665179161761	11.2685768792216	3.85586239360443	3.82055291094417	3.19638434467344	4.3748855233012	2.94983373838608	3.03958753651942	5.05183270428117	6.0109539023277	4.83990669004024	3.02817645426678	5.64596087625038	5.25468973196318	2.92412519262676	3.70864444076981	3.54795403553775	5.27537842372245	4.35857434242054	3.28081026439065	3.45024685067137	3.88417699214516	5.77843933044564	3.72330337327635	4.50639071949055	3.6134854747148	5.95080367946226	4.22122177888137	2.29699313812446	9.0370985415994	6.00844313106139	4.79644785732613	4.25922902046046	3.63265495219173	4.37559862070088	3.46124359215596	3.36677683484199	3.99813004485253	3.51461583071172	3.45946161146575	3.44782482055974	3.56480478189832	4.17309256877731	6.53454239710129	5.15029471998866	7.80173480451441	6.66756913503993	6.80139923328354	2.97492538058761	3.35336507835393	6.4880148013414	3.40385029485496	3.43864346520749	3.98901833121836	3.47703214768831	2.51764487680955	4.47074479853534	4.00407638776249	5.65071276266918	10.5354555078704	3.25978550200833	5.10301983431963	3.48230905135893	2.07408965185814	4.34973515538181	2.90098835591561	3.24653076358186	3.16772064098284	1.69809475658036	2.49067029250258	1.68120479888555	4.06075801755089	2.01724439718881	3.04950195405227	1.61982261756369	3.61452355249226	4.89265660464628	3.66791092245706	2.80075131643825	2.77191304682618	1.85180264596571	3.84961917824576	3.04414727623658	6.37206172056573	5.12084473915305	2.5223799842993	3.28327146179876	4.83905854300158	3.37246844072272	6.1280547995528	2.10222336312054	4.25249166486028	3.86244327167363	3.1813213320448	7.93078830769769	3.70728833821972	7.24462545525987	3.9436794430893	4.05983435306902	3.56965667738672	4.37496761979413	5.04233264983056	2.71490512351379	3.32316342270096	3.53869239338242	3.94468477812716	3.65318398985905	3.81566011839581	4.07278634457609	3.0198206672071	3.69929579625308	4.55557956016433	3.86634376777013	3.37668645512016	4.64347580454543	5.39539534253279	4.72345013326507	4.20362168818282	3.77509824308603	3.31221577884195	2.5829151036097	3.10899975974	3.82216522674246	4.9742142540051	3.72973675487865	2.61929509346863	9.11795503478061	8.83327552080516	3.4711235240128	3.72730750888679	4.12907969193374	5.67275003479162	3.34203604860409	8.48111105138902	2.71994188369193	3.65549800774095	3.63187991514798	4.23530129728217	5.39393188084277	4.01868922270921	3.0639154608067	6.46809312507558	2.36792599576326	3.2756237163589	4.25688056037767	3.24356186093052	3.36082147597191	4.85026508547806	3.02136649870091	7.83789945548748	5.14854985513795	3.98121502336447	3.33332088027771	5.36543323430679	3.34553287680581	3.58594238896332	3.29022627908211	8.61934560716497	6.39021383667816	3.02580677439558	3.19223617992251	3.68554578230591	5.22863773449921	3.23739879063881	3.68372144539011	3.86661334025601	0.0	2.89094584665153	2.57590560344244	1.68422879863576	0.0	1.00407590407833	0.0	0.0	0.0	3.76475843956554	3.08694714118477	4.31132827375349	4.1673269581338	3.36915072245765	5.20365464875526	3.69519735316611	2.21868581396624	3.01078648037488	4.69170387335738	3.43480544585212	6.20588344098184	2.65409904692811	3.70992596187087	3.67656231637303	2.34447215413106	3.56653824803162	3.46823572039733	4.10353590279946	6.05832798828742	3.72514784117967	2.93266147695978	3.04905873206193	1.72389451317202	4.52061973057913	6.88252816571921	3.64666158942577	17.0883192950934	5.9065882560044	5.43230921524986	2.93473044335972	4.58828956581363	10.5652067644479	6.94928065917101	3.67875655789092	3.77655312046063	4.940226080645	5.79555478249021	4.45313728190055	4.40687744170256	2.42551054374085	4.98585033090237	4.62555833660222	4.12234282796342	3.35529227299663	2.52460117255135	5.30285966862526	3.76714968022858	3.90294216514789	3.31334248601934	5.90845331518826	1.78230675991749	1.53313008452262	5.2246018430427	16.506424778062	3.56719299643945	8.23629997498294	3.88292563751696	7.21197462323648	2.96336762375753	5.02976564904159	4.61452618774722	7.38093991376467	4.99833261001015	4.96048234895626	1.53399947954874	4.51200832579029	2.75328438923731	3.60041352533984	5.50998657542938	4.92037438275584	2.08698961898124	2.4200103558179	4.82401249541228	11.9363060505351	3.818522407687	3.4520023667783	4.18065020999294	3.50424566957139	3.88816335113066	4.85557704815924	3.00919050675659	2.74334865880038	2.41236815117826	4.18517682304356	3.97312851183614	2.99261593233869	2.69769172268399	4.83905443866632	6.13535954754298	3.65041628594616	3.26108577304194	3.46802915940771	5.12988293758116	5.5822942375372	6.58176121878368	4.7352296844777	3.09136052236356	2.99902825939719	2.99165914239141	4.51556259993709	4.53544684356916	4.87316229345392	3.51181763251545	2.25011411200231	2.74046597180803	2.15401356379747	3.33940763385236	4.86789583729329	6.75450455279879	3.15131228465801	3.53746613346906	5.61727290369112	5.30962427560132	4.42651768004746	6.36076921714972	2.77731754134795	5.27271373308503	6.46234353459494	2.86364461036696	3.11392230876866	5.51335674999346	3.84323922574568	2.43111001406483	7.19971725071533	4.8218871033086	3.71830506454766	2.91068581974685	2.41559313758012	3.29792301684185	8.22282530785925	3.14720886019587	5.20296632073232	2.79278703564684	4.28069821055239	3.42306273041894	7.31242716045819	2.47552193451973	4.11919910652202	5.14612082670546	6.09687128779199	3.62130830168952	6.76823729228937	3.64668931040256	3.62169582508365	3.84890794994849	3.88805791333603	3.09601830335297	3.39884368094622	3.66957484987466	6.52413097088949	3.9626375850263	4.02218249157753	4.10656828263691	7.31323486101624	3.37130776017897	5.44934569040817	5.22458584670079	5.37924518384038	2.74785745781744	3.56037416412293	6.67051198039113	4.15174909697198	3.19229345621767	3.42096760848383	4.31455631655627	3.86063772503279	4.95436492874921	4.50304519283189	3.49429801273261	3.46351852389243	5.49395162245391	4.05186483679898	6.6120422350957	4.34873209258953	3.04560740760073	4.74255121870916	3.10770385358338	3.40033533819326	3.69711029777667	2.87602261145437	3.19204787409476	3.77883587811248	5.42525256050111	5.52218712453244	2.13037052232354	4.50089502016226	4.14922319454157	4.02531130137473	3.95224927685625	3.35606973784221	6.09103722597749	3.6601999429302	3.3533447269846	3.17616322114535	4.62421326482542	4.50929821934545	3.72990359122833	3.77672609621192	3.37925083873035	5.15572213479284	2.90865009629709	3.52681225936662	3.56083662193192	3.30565791451034	8.49696240987239	5.663997488384	2.58668611060087	3.03034366807522	3.26846218760709	1.96707310459887	3.71587438472187	2.9434431784542	6.23625576926676	2.62898079399335	2.69935062793733	4.61429061276876	4.63475415427981	4.17233580324747	3.89768702652787	3.30562621654276	4.2404604381428	5.44376865265984	4.01998503165091	2.05375944326613	3.27396226436572	4.84288083294881	4.44133391335959	2.96066328845967	3.49299946496454	11.0413594626971	2.80111655287048	6.66764500661388	3.9698155663037	3.70469728236158	3.50754901286481	2.76490726029823	3.62496559459952	5.0439172548029	3.55252994265288	2.2884462067808	4.82233429096698	2.28722339367103	3.17670809988071	3.72688071805694	3.19788896564137	3.54001924842323	2.62960046073474	3.53858897643208	3.96644762840815	5.45941246943777	2.81305081841935	3.79315791013384	3.81959060720267	3.16598371569016	3.73415391704937	3.57070976019858	4.72421372833494	3.10222592401754	4.26309918731289	4.07268221439177	2.12637474794549	4.0652930388422	4.27313096338659	3.91354024559602	2.69116742544573	5.99258969513698	3.24323305849499	1.47323743109439	3.70752481854654	3.18541543116244	2.27356286689714	5.01747599835648	3.06262110842772	3.25403541125954	1.40339847567354	3.65208093484733	3.92924007939274	3.35586719281369	3.36763304364501	4.05919415359839	2.15239093320463	2.66082597867974	3.76539048484026	2.32966287935249	4.15247417119622	3.09134966056938	5.02179269819738	2.18050201637231	4.26094464254207	2.03462752946318	3.73232368521616	6.60953799611053	3.69652842601694	3.23703588311905	4.8070337471483	3.05667532172906	3.49592039362091	3.36266769189248	4.2796919080167	3.09048462285131	4.09435097188427	3.45102339986712	2.81235575607328	5.24505635895441	2.75682237714069	4.37543393433865	2.04187399431304	2.66732088169854	2.8097162793042	2.528059945495	1.62244446293998	3.0820578757066	2.44926653231476	3.72467757898112	4.4738914170434	3.33961166358289	4.45721359707056	2.27174784144914	2.3216648038992	2.67690256950219	4.76070050605388	3.81500992101382	5.88844671677668	2.91839682721654	3.27967945824579	3.85526291418848	3.44345904620999	3.77194226466232	5.06181039916211	5.15285551370299	3.24858525086622	5.12474176607658	3.16333402685207	3.63900824149449	6.08000010793525	2.96409182879951	2.89155537536489	2.70114697519661	1.92423960566087	1.66311886056976	3.41746360382737	1.90305144164153	2.68332618746792	3.85796379174058	3.32309807503573	3.30113063691848	3.25950383610945	6.12279419284159	4.91335748769184	3.76812655512553	6.20716801372142	3.29991075523991	4.77953514799104	3.06694460517559	4.25810966160233	4.13319543235141	4.01997376441634	4.86390369019523	5.21749944115129	3.61394200361238	2.93113024127729	3.87079992710285	4.35086078925383	3.13059440485932	16.3085285006651	4.50008063785891	3.76291699462563	4.09162819018421	2.53742374222592	3.05297669257877	4.26251134890528	2.83845324906554	3.45863690622483	3.5878654451068	4.04361668476849	6.37012513098961	2.75253645501966	3.94489127846331	4.27726805308025	5.63972074090954	5.65968865790811	2.19968247452093	3.50568710824292	2.23146126864127	2.1091346094671	3.7112673138801	3.63988180978458	3.61519426678908	2.84935326129921	4.20210236543378	3.91876875356774	6.16763829539295	7.49600235474291	2.41399551513317	2.95031444013009	3.10130405150008	6.11485064705977	2.49206458695275	3.79714123470176	3.49685184793068	4.31425797539855	4.08039756425002	1.40749615135447	2.35042501565336	2.59301286114491	7.90171511896885	5.99317709777015	3.15087137935416	5.11308061188402	5.81393568536168	8.75704764798634	2.59211516167474	2.9948461580644	3.29166711990323	5.2063768413049	3.12728060172384	3.1260991156823	3.08779151336578	5.12911019096358	3.40629256714092	3.12613987685155	4.00961579243799	7.64556808510443	3.6494327736823	3.06414498653224	4.47341358644284	3.00642458102802	3.06346145954166	2.84996463764684	3.46823425298625	5.99855664624641	3.65553456208246	3.68934919818209	4.37916063719775	3.55476351522696	2.61952743253051	3.87425273697057	3.73045573658281	1.78977252312706	4.68331807710041	3.98613538335114	3.8553674457379	5.75285813294999	2.72309367621487	2.2998652381921	2.84835881639519	4.04646032251546	3.17874621416339	3.31775511935756	3.29911782290388	2.94445638662892	3.44310559930429	1.46264316303157	5.37098707449653	2.81239810580729	3.82277991174799	2.79307782147494	5.26724806428107	3.56201514443029	3.61006219631927	3.87021727813376	4.37169592503753	6.64715892286929	3.27503794476771	2.89753402818299	8.20999848861301	4.12357502468775	4.29465173025361	3.80722652666059	2.79348922849141	2.90995418462512	3.46439384302859	3.89644855969572	4.91569301888372	4.38272721523711	1.99366025473584	4.89083545638348	1.89070260502974	2.60523783807802	3.48310466397068	6.020404849608	3.88028439647527	7.28729092727444	3.01969993424292	3.93724461737541	2.19255783871353	4.56077200916864	3.35829922285224	3.39875205126291	3.18073158460936	2.59273086319814	2.06767378946873	3.45389134518856	2.49673359632155	3.91748919228903	4.88729329385722	3.5899548909029	4.21577981110913	4.32329054231072	2.4909889256253	3.26009034995673	4.57291796629946	4.25649240098941	6.36558225352551	3.44092866991687	5.33004995391679	3.85657903219426	3.67867224910694	3.26840620367566	3.16322211086993	3.96930735167581	4.38918308353518	2.64715114227299	3.16689275428469	2.11565546255468	4.12074249567959	5.12263792189301	2.4531633438036	2.99738189158608	3.89729916264403	4.29645342155324	4.28361295214772	3.31275601951803	4.03100945349796	3.7491680438883	3.72135754307482	4.47893099890196	3.60584077770589	4.67038692457492	3.67783887079156	3.14764308713188	2.80874441184274	2.9877883389	6.95558761893932	3.25044327010732	3.7706647140747	5.81683549275682	2.5665327895314	3.33952046763458	4.89434613371006	3.94165628835075	3.22165381858387	3.34791962405229	1.9048136478508	2.72360948142521	2.77154054350197	1.6406473404117	2.23867022024271	3.38473246972584	3.85337582245045	5.51197300623728	4.95545100482344	4.27871572348832	3.53524960991852	3.70786621521278	11.3470048787148	4.31571730619771	5.14743179473102	3.77605901984157	3.98853291672186	2.80157582873828	5.4760977373706	4.79591892934378	5.26210476347287	3.85690654485321	3.32233964654164	4.05974150540598	3.79481505608626	3.85481761147734	4.98586117602322	3.48593032047926	2.84906035269608	7.35134343656197	4.31552509883147	2.09560624714485	2.58368719220916	2.85419599922479	1.60924010257735	2.42538875089546	5.37415470925627	4.28737143102043	3.27117468890267	3.00036700434102	4.77063900692573	2.13717349158009	4.01917014454675	3.11504077976261	2.69062817367104	2.53152063223339	2.40556855734159	5.25914049641351	3.55554294926589	2.64975528126141	5.34193137464722	3.53335268175331	5.01620408873961	3.36441360925761	4.6426749627553	3.6046232271268	3.5214902206288	3.90882464178169	4.70341247946959	8.99233253778944	2.35776667208736	2.10875745933918	4.39276678374101	2.3051935488961	3.30108617573299	3.37661993606486	3.25492490328242	3.65769028877707	3.78224968935975	4.23472745127073	2.84327755785727	3.91866304278137	2.93118397489054	2.46823821581908	5.13044507154543	4.09938927918802	2.72036404394149	4.32935971178459	3.51297943467516	3.25297901162401	5.46167569521383	2.51994472241883	3.18175020607196	4.30987740276879	3.87276415769311	5.13170195727002	6.29328751273947	3.69683372039933	3.49929320729092	5.52269247237691	3.82414864066253	3.66920355244759	3.77212707129125	1.64164472562894	3.64054658267382	4.13648241990901	5.94920069725329	4.14954324854692	2.10345399682701	3.2026272521751	2.17934207924271	2.83159804317963	4.28088621739818	3.28237533578981	3.57464607344361	5.01043570369001	3.48004379094903	6.3655789465156	3.40018029701561	2.0017885214883	3.29263531387516	2.97633269934504	2.21338010557373	7.89232163152811	5.69848168221701	5.38414050718778	8.58165802225392	2.77934233799785	8.81198192978338	4.77679281970701	4.51811634497194	6.04639596113164	2.87659085973899	3.50735378236888	5.92245652267257	5.50894719114812	3.5971299583642	2.70905730267273	3.77578038404409	3.09874802233102	2.70988610081172	3.66743237659364	4.98565394923522	4.37279641802334	4.60781064969501	3.2694538236664	4.24774451337543	8.27049866101773	4.61554661959524	5.90308599573696	2.636301228015	3.96313254341848	3.33304356206823	3.19853170532969	1.75975073758697	1.69648906828957	1.35045438673871	1.3792278549997	2.47271709905293	1.94650801153785	1.83667825400607	1.91034898475871	4.4553314249119	1.63778759196678	5.28604659856317	3.92041528680268	2.77195087863207	3.74404719556631	6.27178905072288	1.68568893038829	2.1839436283301	3.32608037479149	4.21565096003818	3.90065662002059	4.10858414164429	4.24154072118981	3.17716116590063	6.51870192571003	3.4177702465948	2.85236296523161	6.94948404592491	4.73587016557335	2.75397376588624	6.52088100748327	4.0984694878336	3.04371741867145	3.00959342552502	4.22369760416575	4.71395993519005	4.16233556620328	3.43026443314089	8.92505216335917	2.56271614766427	4.87311028299539	4.46651376978067	3.59514517777175	4.37098459744676	2.82328846524883	3.91455715912697	5.42398402656912	3.6034825505852	3.57901163831247	3.73017645066252	3.3269506534581	2.71065487079457	5.76292775338335	4.7440495790154	3.1081419321977	10.0850558926938	4.27639279987079	4.49055386181033	5.5548664291651	6.93056402495293	3.3236091980758	5.89908683817902	3.59999881905623	3.25556449476498	3.70297214379542	5.37101973993678	4.15006884406755	4.58657995220851	4.20603741100564	4.08033813136117	2.34061227446336	7.25330186014256	4.44402672456786	7.01119006984015	4.82415356075143	4.02196787267299	3.78098220027332	3.35061949830225	3.51311497822308	2.43961220244336	2.16940425318034	4.26830087680144	2.71952017290546	4.85534714108906	3.56917996762918	5.30165632744736	3.33759119499383	7.91733440420398	4.41395177124669	3.36476859533686	3.46342168747463	3.68256740045935	5.32595748982516	4.32114129439827	4.01604378801271	3.89999594243295	3.34386978096683	4.68558090388234	4.29457928920688	5.34925705447578	3.52759480438252	4.56141789448176	7.54240761829206	3.78742875597511	5.77750937093561	2.90538997827783	3.03942474374373	4.38820000320409	4.18955309501063	3.67472479052379	5.43342453841889	3.56292567522914	5.59663821795391	3.74988062125541	3.44279861655904	2.19208273289819	6.12970796024329	5.95227446657941	3.77628599622993	5.00822179718937	8.69220810358713	3.92369592934646	2.85644643804028	3.7925487212856	4.55495469611542	6.85522219332026	5.85399474779039	4.73126324667041	3.68364572227735	2.35957398862664	5.62955632488099	5.18871795018208	5.3112371878385	3.18150812958488	4.71087887403619	6.68635863610909	4.27808021987288	2.86745916624943	3.88735946373092	5.09322799006393	4.87332996206631	4.10729599093684	3.40860693408025	4.07164556123242	5.35750249489915	4.16250973734309	2.97013845139792	4.64876927051498	3.72236073634898	3.89742153225638	7.46099214907068	4.2056749221165	5.31131597877616	5.90864676760461	2.57256525574548	5.1023956022691	5.78761155493691	1.44973557518729	2.5022401569035	1.55868373159675	4.60092759661281	4.57425899664446	2.4691886047079	3.43719514094933	3.40409437848264	5.09852446650376	3.85371296450408	2.90223730379446	10.6229692909573	7.86159715775962	3.58099399897614	2.9327786277869	5.64965018637822	4.45113866979364	2.97250920142098	3.82727980445228	5.02088697227188	6.07564530224522	3.97248079874656	8.61800429835768	7.97975850384237	4.13321852310115	3.63810551878039	3.5998123732297	4.3476165753272	8.98258644683879	2.29374510540006	5.96523306290868	3.37322719655679	6.87188222754937	4.67157375107155	3.47826512698819	5.68677498388153	1.17915109087909	4.25152867894332	4.12593041643964	1.82416576222588	3.3261894205863	4.88175468772652	4.76870821607893	4.79158272048265	4.66026616472385	3.28188865316959	6.68703944988365	3.03645241264464	5.64395265442443	3.26933365035963	5.0356607345639	4.12352154489438	2.90308018776241	5.45672769582968	6.86663372691789	4.53752731568546	2.66601945904944	4.49839539040773	4.78979195792339	3.84114687540994	3.37551596761567	4.05851191794476	4.33251504529643	4.09542099062874	2.52678552619443	3.82280883395358	4.22709178174649	5.19669739810586	3.81255729799391	3.8938677767352	3.80060365405263	7.77957902365083	4.06453568810472	4.71893845451562	4.23470967977796	4.78359817868044	3.97665902102896	3.7599107257416	4.27295227391777	5.05510658553054	4.96846459031661	3.82739238532932	4.6690783518713	4.13473952228623	3.00993726053761	1.84311805595682	2.52963687440011	3.85274189328561	5.24734131802576	3.76732908691084	3.03092718578571	3.32971517066803	5.50577098161273	3.55576969956847	2.87652014547154	4.72019001879777	7.39403585918109	6.32587644280108	4.34475221468023	2.73329901971717	3.60017465724845	4.10974373474201	3.57929324148172	4.89953614600638	4.18529815596957	5.40314990596112	2.96822495031565	7.9631516523816	5.40340683131283	4.00187055922825	8.08533040493439	4.04035024636441	2.93461607807818	3.09847372565647	5.7783960106798	2.59297150802344	3.39878326939235	6.24775628911173	4.05255770162386	3.70256557081532	3.83236998665265	2.96226322127958	5.03840945876927	3.65448313592978	3.56609218561511	3.95516386304323	4.14590882923534	2.85251354087219	13.1399744257062	2.2898235273841	2.27572452160207	4.34895994044813	3.55958094834447	2.63916967993799	2.15025090324307	3.27644129999455	1.49036205784541	4.00866036820515	4.30741998817955	6.8882032673049	5.22933829512759	6.29854076047863	2.05113176198239	10.5842043496122	6.19024544049	2.32719862033791	10.8480440776247	4.88831527819896	4.09864573796908	4.00521471268659	4.62052314709392	3.0456075277875	5.11876062397779	4.79413381875278	3.53190728629207	3.25857249934167	4.10579732005804	2.74246483960505	3.71528956145007	5.52068673530919	3.43068676445756	5.86179277506307	3.32528065221133	4.29183768963931	3.95707652442248	3.35483423709755	2.15142397032377	1.86975640497193	4.02750435216867	4.73403934079328	3.9818410117783	2.98241764705882	3.21062822330342	2.99005208331741	3.89132733474554	2.3974699807878	3.18759577372613	5.57036322941339	8.67343065790087	2.22132386941626	5.30352433225366	2.97092608993197	4.1092770889906	3.867566895897	3.74548426317549	5.65119036861596	4.97830893445003	8.08264635330583	3.18208903699307	3.60915683563467	3.39063354869615	3.31240695192356	3.84732299767311	7.53195570630038	2.85391328081504	9.63068681927991	3.45616223967287	4.64744584640312	3.14866939531947	3.19506451793973	3.82970532979197	5.22864643306992	3.12579322301922	4.29551565783591	3.06831976527136	3.25544163237234	3.92291349187137	4.84638031701345	3.90573013379112	4.14674994189317	5.12069803942276	2.77280486970662	3.79157514746437	3.42430240894174	3.31599000886968	2.86004945242195	11.1507625249333	2.89017571931068	3.57389100572286	4.72714131326639	5.68350300459004	4.29059436297006	4.56628386938801	6.43537434137317	6.52608987090807	4.34829860239107	0.0	0.0	0.0	1.13513701237314	2.3853892384908	3.30062543420326	4.48394515939721	4.34502108816539	3.52771834818811	3.28107060587738	3.7477790637118	3.63453121980248	4.93961341202439	2.19101103954688	4.27774555740399	3.70282617878591	3.32328813353485	4.47018364254229	1.2631493997092	5.66053215293605	4.4870758669419	4.26427257052181	3.29367973670949	6.23912291662018	5.69716944626065	3.60374548183971	2.48344315076544	1.94998210756734	3.55699458955172	4.01531572408898	2.65011040530687	3.33312584476131	2.37407692157501	3.18604246368633	2.48432102679043	2.12730752736622	2.82097816375787	7.41966628169281	4.0120923951173	1.85961551216821	2.71590786262917	3.06770739457988	5.15624669969149	4.20407590389933	3.98511032545331	3.81714520213276	2.78351197670673	1.86552689967268	3.23756914219357	1.17435477593311	5.8746490201844	3.89148389935736	2.85217360134826	3.22169797339224	2.93989074792874	3.87708630267343	3.32394676849036	3.71664027835616	2.49266128324737	4.85325191707141	5.57795405296701	5.16601168898636	3.60800905981673	3.53474756103067	2.576675192091	3.3327202787539	3.74822222391511	4.41747437472218	3.24362130394274	3.68238652159084	1.98436737318404	1.23912728866365	3.21367249602544	1.28832064299982	4.3197662876737	3.51103318891961	4.14719789210871	5.16138344083908	2.1020978630353	3.16628625862191	3.13580889769462	3.72943994848912	3.09815469890113	3.78138708462831	4.3213516105571	2.39344414851919	3.51926929341474	6.54142177740737	6.67676847079983	4.50061794412921	7.23785505531043	2.99236945021312	2.79470124815743	4.99462607986145	3.5700346351853	2.97500122026723	3.85997350208568	4.10572502366588	4.655708266709	3.76648298809015	3.14946148120875	2.93399070301754	3.62309946062816	6.2242810879252	2.73383911888365	3.70335753458305	6.16326481595971	1.96728379084958	3.63735711810715	3.103350486972	3.55187199735307	3.90285463511693	3.85141594765768	3.16471034211107	3.90377934348086	3.94256772495622	5.43409297257377	4.33125073486977	2.52572580877224	3.69811933044086	5.07534695985653	3.18140662541351	2.6173978789509	4.08155766471007	3.79557501855869	4.25247247325878	6.23369054199232	2.90527661941775	5.5716585572476	7.81782239845792	3.44449595881098	3.07616483719815	4.0935668959296	3.99879067058454	4.79766404114494	5.03325029292777	4.04911259424952	3.51296232924781	4.19781469013918	3.17432133544452	3.38632580709257	3.23260461471155	10.4807351310121	3.60857808118918	5.14068536365605	3.9432675513329	5.9120972360408	3.17097010249796	3.91090390930599	3.97440162606888	7.15200694938997	4.36162313904919	3.38570543238376	3.75287659570694	1.82284683448858	3.74743369083479	2.5955425342396	5.29682749101729	4.76174670635763	3.52964687787764	5.47697125066053	3.98732265760272	4.57570548485741	3.36064550044173	3.68977238693443	4.98911254412101	3.13423215309699	4.75989030718213	3.93112877107944	11.2788165041174	5.67703787636723	4.45881436725914	3.68363214962629	2.93312188077808	2.39510040368308	2.27727019570572	2.25667894105682	3.03250290107227	4.6487336264413	4.49256150906146	4.10757143764737	4.17991436102649	3.08597982877681	4.17976221853817	5.46572970492401	3.98537070799938	4.55560751241835	4.16064620992862	3.43972698033892	5.40049285478066	5.25320132734406	5.39376971144076	10.4720233584271	4.2548275788326	2.84110444985903	5.43905219247603	5.0351326881185	2.67505145919641	4.80795656491575	4.356666271084	5.10186874573598	6.04909392459708	7.49111556495838	5.39252768535982	5.83672077315422	3.13898910145856	5.17096663481256	6.47597881485193	2.29840971949576	2.92226205185083	3.77031843702868	3.85863460334794	4.07970762880545	3.11307521332481	4.68749328516318	4.44068804484284	6.77222484085052	7.21761492130067	3.59150859434162	2.82018017671196	11.0401767232896	3.26695595492017	4.80042291224293	2.34593985763804	2.82992447440239	5.74483810402624	7.07042846256213	4.37015974558631	2.79310971606733	7.40145976290987	3.44975907736173	3.88637597025362	3.37909360242992	4.19503455548776	2.08849536332353	4.34520867975258	4.14213008471952	3.17330278249119	3.74132869690705	10.2379441239591	7.45898023838973	4.47629382832397	4.32444596282771	10.1565701741443	4.74975748830155	3.72908728937499	3.2196254873204	4.20226479896894	5.34497098884174	4.42421299580565	3.4652120924524	4.34819894770017	6.88444452126247	3.05358382637505	4.91424045927893	3.26167990835891	6.2035284420474	5.62843985482371	3.87345111785878	2.75662940495584	6.7376149665151	5.05216803315342	5.81210984249215	3.86833256083528	4.28550576152872	3.66051662066427	4.38469695866695
T5:,20,min,after,growth,lag	3.02685886865438	2.82348291442793	3.08352757774068	2.43676763000608	4.22166393580363	2.1508508332515	2.56867020305039	2.57578039589464	2.11680854414721	2.01781531450053	3.35865794849363	2.19618745495928	1.97722253653828	6.31700813491364	14.8291763486708	4.43197035463309	5.8567886799668	4.89653540637657	21.8664952118027	5.56170953688631	5.89802150328983	22.7459792293211	3.95069591051664	5.45847727235692	6.48206222521336	2.38748543153273	6.92608139788009	2.19547445614749	2.31267821439156	3.09013078478123	1.99258937729422	2.0315739919149	2.87325754803142	2.96937741412264	2.48915496210232	1.86694888403569	13.020840756471	5.25879523822117	2.83983383639464	2.32892574276633	1.5892950751885	4.1220198761706	3.33913732850683	7.6846332877533	3.98288297484641	2.97598500355703	2.91753287364653	1.73305511491793	2.24643906058332	2.270576940524	2.64221450780753	3.31152735582049	2.5878218137933	2.08622550301799	2.32421196628259	3.48821113532891	3.04813597544959	6.46665352695962	2.5708369079133	3.41729957373651	3.18687503545758	10.9833909104618	8.57562848390017	2.46370427054651	3.0697289585992	2.06943185326467	1.33092021371949	2.31733296043076	2.27849921953375	2.37740939865972	4.85026114446126	3.53702384097425	2.9868347858954	2.73770227592615	2.57158739728257	3.09744680671608	5.12130706567541	2.85197551777173	2.00577962952643	2.40306057872834	1.91149158769579	2.02772326223615	2.44527635381852	2.36858772227702	2.08260356919147	6.12417381683251	2.46359098541355	1.95805603813262	2.63958318180657	2.85566502899098	2.86867039715956	2.88812963761132	2.04484335261688	2.81218928075329	3.12595721386561	2.74215485252601	2.36383224843164	2.20226058307823	3.71769762531333	1.81266766408747	2.11731184107983	3.92151326854721	2.85365529738671	1.89006331272914	2.3970756370276	2.47422248588115	4.62805806943558	3.10749804064766	2.51951849505337	2.48970080257012	2.2469556189043	2.9146910767621	2.6682989648515	2.29847538409605	3.01318042685728	3.36310284378091	2.76898861484857	1.37739969471842	2.85370128115924	1.77900412064362	1.72260894532819	1.84342109347309	2.60669573945063	4.54349695472744	3.12866893942577	2.52910352040762	3.2589707937469	3.07491190449388	2.8405862970117	2.13122928107367	4.62414121266189	2.93349357051246	2.10598253210104	4.07248969020586	3.40963318261864	2.37610225666137	3.86126307681674	1.99925361416766	3.37978689337312	1.48335486904477	0.0	1.88290178261455	3.12680801031004	2.97055774621597	2.50440955012575	3.49325712175988	2.47838157740625	2.6934742914398	1.64613288180191	5.61738933637252	11.5093568482932	1.37014882531052	2.92330383236386	1.19728552131171	2.11519788836503	3.06099330362316	3.19210069393333	1.21294092250325	2.72219029091233	2.28982133687051	3.44271706326478	3.14936528926505	2.50072877576002	2.28008272558234	2.14274038002338	1.57069389474775	4.26325428135538	2.22376584304656	2.37981326930944	3.52820673447686	2.55208069524628	4.81651711880165	1.48446686610361	4.8475530301858	5.89191862732383	2.83714658194723	3.43942265594908	1.61812925359604	2.21777382226646	2.5832513570658	2.71344752682628	5.0072625605583	2.5409130873346	2.09238042420984	2.59175582115064	1.90967262190269	2.64320547273778	3.17077103705503	3.30669068499404	4.44331867450324	3.32459910915443	3.01080623360649	2.46246801120563	2.16132259605129	3.1465950011808	1.70849776817036	3.89193222121744	2.96794435923489	3.22240442628901	2.83334728542289	3.02334648741493	4.06569380082573	4.13061235882697	5.81624679939727	2.95619810730358	3.01353127739981	2.57183721544456	1.53379209762604	10.2808179648887	3.65049550146863	4.97544715887237	6.86111034494864	2.72219009266922	3.06262035940969	2.00286090325206	2.58445530962084	2.5097253044266	2.58805860104566	2.18739173746993	2.4368748304824	8.19940244305855	14.3621747988891	2.92009214779076	2.98675313682123	6.23645291256247	9.65187179009979	2.70614314267871	11.0347951911759	4.82010345494686	2.83586462986927	2.69577798024306	2.9674595330343	2.8055067470269	2.79807141316307	4.96692332082165	7.3761478009609	2.87177864135432	2.32380415060085	1.94227512526277	2.47814189453907	3.6217680589307	3.07888975783691	3.87295362060501	3.19111818839825	2.2164874280615	2.71547079285497	2.38627592725848	3.19656365349631	6.40748840205502	2.66929838170672	2.57919643627268	2.86542841545895	2.25671963164205	2.75533131765881	2.65502474711643	1.67341290747375	2.86670045919713	2.48296204860578	2.96523276639198	2.92776560592414	3.76203597957093	3.17431930649311	5.76205287076641	5.49488563271893	2.82534031671592	3.41094271084857	3.66760283446829	1.83884069859865	2.51314291729686	3.78095161671976	2.61555448222852	4.51554627985424	6.98156642042978	3.26208965184668	2.33537464559533	1.99581640407326	5.21901604866768	2.01984266515468	3.50775368575409	2.79175007961923	2.23207092079489	1.98440606726407	3.3921612035652	4.9225475700686	1.90809094461855	3.05059932674803	2.79476721258755	2.96469845979954	2.83012175958188	2.86762182404546	2.16827470975034	3.62815192054692	2.61948308478898	2.62740712730626	3.08796404973753	1.80822266991884	2.46762871348811	1.65457789845957	3.13065209253405	2.37331689550089	3.94303689091811	1.79605500671616	2.79413859728789	2.08169900531211	1.67101150712763	2.5846608960218	3.56325613791587	3.64206894443968	2.68764566552617	2.54973316702286	2.86419102315792	2.58926325639158	2.38668314550254	2.50574501912142	3.13632674240375	2.34232869373058	2.28045542869864	2.91446809633088	4.76727841717337	7.28103141536525	1.79110040966016	2.61260668828398	1.64185561765164	2.5888813792194	4.01032896987918	2.5498307326962	2.54488200191857	3.81407619433567	3.30890715837256	2.93537648163629	2.32979372933907	4.9512347023333	4.00281578613603	4.64716077283634	1.95075561562962	1.96612136483191	2.35386632788109	7.33516788771748	1.94272256304938	5.84609952665651	3.22726264756328	2.35494758247837	2.25627259290226	1.88473950250744	2.10607808955323	3.74862427608434	2.392093144922	3.01703622786013	2.30014420626918	7.61922399375372	3.15275151587359	4.81075670833109	4.86323291489139	3.77282044891347	4.0639047424269	3.00534717738761	3.04350877539824	2.2158395853226	3.55385523704262	4.94895063681622	2.32138838684385	1.9544462865783	2.71531015914082	2.04237654742837	2.26617289654363	3.12875528067531	3.13867987643504	3.58508913912509	2.59135221019011	3.57354999445623	5.81064716358884	3.35008815834998	2.26824919370787	3.06169232366626	3.86488717415046	2.21119924130558	7.44808226274549	2.60348419741891	2.66470973293207	4.42420095579304	2.61780938426082	3.40678273186962	1.71163052428181	2.00573651706963	3.20996226088161	2.50816888516563	2.30052750215119	3.10019062859451	2.31167636206753	2.01901072449563	4.18444279011045	2.36903231377082	2.74922158996486	2.43684204972281	2.03981380726314	3.06987826023803	4.07836279085461	3.98012827583683	4.98439288303216	2.95582470105896	3.55766965179756	2.54756365440327	1.76183695494659	2.8397878276411	7.43235655314571	2.11918540749711	1.76059732867379	3.41713924474784	1.81509097580895	4.78823192487121	6.38993299054402	2.52838077301267	3.32266328836002	2.3520752906941	3.06621530090317	2.73942933187151	4.49041763968667	2.4426655744634	3.29187522232408	2.7797894929414	2.3104230970449	1.96815609754498	1.63911357159685	2.62642114673056	2.80854667655469	2.49874937829463	4.46629057860063	2.07195858926372	3.92291097319919	3.06333916510109	1.6131697561675	5.033889452244	5.77951657667439	3.74867791827939	2.44985943629876	1.87305844460909	1.90366368653208	1.75407805404	3.12713154265057	19.5357354274432	1.48344637386022	2.83643649047827	3.90363310283889	3.29723608189091	3.24692199461897	4.23495606491548	3.36925624714824	2.99933393488851	2.89725012304469	3.07025802125765	5.44640578792101	2.37179211048788	3.07126431649215	3.53745364059337	3.5955265235702	4.5492532679377	3.69848453489134	0.0	1.86060976291696	4.52612776569802	4.05972154510921	5.75029893366442	4.29160953184365	1.56976554197682	3.2986330584303	2.80561108773552	3.00623584465988	2.73342227618505	2.79979892536569	1.81343259476909	2.57880590253437	3.82469740181694	4.31606247212018	5.40206343350923	6.97233647174034	9.43207910494071	10.1077806229043	2.08949788605371	3.41866848987496	5.36116137124538	3.96057857994641	2.56714992393307	12.9180670242209	6.06304291129267	11.104845697693	8.35337302147607	4.04331295718501	2.8928365347504	5.98384478726446	4.32102747830606	2.60860685047566	1.15316542157893	6.57554690869366	9.96878824348453	2.54956544445153	6.67417455338964	5.89465179743648	2.90014600806542	3.87647033206872	2.3970420146422	2.44725643333714	3.26985629753181	3.93202282220749	6.6193468648629	4.49703695485085	6.06992249282662	3.39944507752238	4.17821783592296	3.69308761572685	4.10213925893012	2.43742109001955	3.44704846769142	1.53503006543327	3.18174910480853	2.24028433449924	2.39839323576294	1.75905953986827	7.71178616892813	2.26610462061448	2.32442574886139	3.04370128315446	2.91473410638655	4.57256211394952	3.33041151441456	2.02908406568235	2.34393265594526	4.85493144774207	3.22198097931898	3.39608645094029	3.11161509459256	2.76174476823648	1.77489092098906	6.16213793168719	2.73721782503061	3.71694354784869	2.29055894423793	2.77733308273334	5.4707963230013	2.57961303750095	3.9751214796779	4.36644079013875	3.97684316486253	5.0153217830456	1.60975725491392	4.78945283236512	1.63626557970295	2.41290695233364	2.28615623440387	3.89755612258342	1.70412949770634	1.59265311922694	1.75438093625005	2.28386662646612	2.81105534342095	2.07785541674034	1.54806216329676	2.26694017280518	3.18158133234316	2.15775495965719	3.12049060412619	2.63789053793991	2.97804259410539	2.36215229514107	2.83321805761178	4.04663081756213	3.14358714955869	2.27321881131021	2.14008524900846	5.88812073379557	3.33187645429505	1.65239559063231	2.39636873887968	2.23804234123534	3.97659834965734	2.45062179378602	2.87146164541071	2.41169654949734	1.65927815100923	2.90093942227511	3.26702184455613	2.17417852356976	2.56374993576575	3.41579564140254	2.39369739313059	1.92773679068296	2.44555029270615	1.66169860170029	2.88027334904415	2.7575386548444	2.52672886423164	3.15635796305168	1.59312236391002	4.58574787858311	2.35750487822249	4.59804412339999	4.01366692490834	8.42673610755255	6.08763169684608	6.05102199470563	4.05016303888607	11.6279563687878	2.86932586197806	3.05171229545276	5.79122364382638	4.60080809364719	2.0066495555931	2.96809271347961	3.8340075009638	6.10322702445707	4.43257258392191	4.37147610568761	3.46806191926086	7.33723497983653	3.08088967572394	1.67300570098873	3.29321796985822	2.40677802723425	4.55719417357547	2.17432428680197	1.71998646695874	2.37799441098952	1.2060050401087	2.58100468725962	3.97897772563739	2.14550977080295	2.27200817948251	2.74921890959351	2.65716026600234	4.50035883231643	5.82212383489767	2.19275486566364	3.37356058382403	2.62049955862453	2.64972388184477	2.89646071343032	2.61244238221047	2.14631843956791	2.62845697182045	2.12407792116251	1.5192678593459	2.89156745104023	2.32714733643035	2.85263204849254	2.51985398104612	2.33125526679458	3.11188333817503	2.59994261921267	3.43766952180634	1.55787403793341	3.37105943404768	2.0969970880609	3.08980124095249	2.57260505719082	3.3236346522624	2.11587228870185	2.01177009323254	1.85165875229468	3.24467888532344	2.22968886294703	2.12531292831503	2.01150261441976	2.35721801528298	2.17533036528695	2.89701645987712	2.6879288478075	2.16127112047255	2.00284979758837	2.07343149196172	2.24315814518297	6.94593013411924	3.04454739752882	11.4803881456857	3.23333999310641	2.48929834341014	2.60912758930992	1.78890385794146	2.54188443670795	1.91320836085651	3.57584594370246	2.58639145091853	2.91661875888274	1.77587225124291	1.79105298810802	2.87844023387849	3.48978173861883	2.2514375742492	2.4445573756523	3.57346975685767	3.06599674926529	3.02560891060995	3.89228191099757	3.24146805755364	3.32843497051756	2.83448978411741	3.45162216754261	2.39960220644822	2.42482152429572	4.90325023343933	1.70037278699696	2.65966589053806	3.12711355155824	2.07238888108157	2.45161755401645	2.62892343109687	2.07398103157305	2.37708520141763	7.044730656942	5.27335301105358	3.02149661048126	2.29815838775689	3.99459296610887	2.48677046810904	2.30636008765885	4.87893556103544	2.76798692011389	6.74472005874565	1.50989046066107	3.06504844080662	2.69524723481779	2.80239770198055	3.04336303184127	3.29729671952291	2.62618033205138	3.33541750768993	6.02288643961699	4.31608734660981	4.02267663077502	4.07707855172449	5.40610791823558	3.11561281970527	5.30890728419446	2.85374715817564	6.59381713160482	1.69461574887712	3.69200674592049	2.59407749797862	3.52215080849359	6.14190172559366	2.97755220471883	6.83955869438416	2.4988014139095	2.45114084889912	3.69390839274967	5.94358686833045	2.02453396687695	4.34064949012034	2.06390053806307	2.39165615068237	1.97264888679966	2.54501202976371	1.91245705583001	2.10729573282805	3.06281914167208	3.73168277146315	3.89852243475708	7.80649683626185	1.64798484297289	7.70892206031583	2.56778960267119	3.11785261767947	2.95060330646787	2.91882632298256	3.18539568296395	2.83318101629966	3.29766937230882	2.61220948785627	2.17624904320098	1.96185016775337	6.24015451457671	6.25340022262069	1.83981359811861	2.33387268792112	2.01947729553596	4.11945777984506	1.58472749434918	2.28442499319355	2.14650237770883	3.88235714452424	3.82666530969722	2.82536746556209	3.3420994785598	5.93136126773297	2.53407543163883	3.06695627723485	3.12200055858721	2.6431152866689	2.87626968515771	4.15378870565846	4.77380517740999	2.66434776112287	7.52931888202768	2.12345251871286	1.69666384690152	2.12289811810046	2.57197217743687	2.50791043494005	3.1283734885613	3.57302770402496	3.2180587437943	1.91890123588334	9.794856450919	1.52763027327001	2.62608377109674	2.15061640503066	3.69472737478006	2.00424990034365	2.56676387697033	5.64629780078235	4.6576241840374	3.90874939550854	4.51729905185753	4.53383384775873	3.44929192972964	3.15913234000672	4.22057188336128	5.19649650480742	11.9638635970853	7.33241587010466	2.43731797156873	3.24931749936803	2.12563890696509	4.23544805228623	5.80933181346619	6.53598383755373	4.04312245527445	2.50315529043202	4.39128527028436	5.88435249806753	9.97872837323906	2.87679070101751	10.1507229007106	8.74643867303635	4.84726491315738	3.60891437026523	2.90298121998107	6.21470264500327	2.5676406843081	2.61233499423635	4.48852364322806	2.68065664919886	2.34165891849771	3.31059404041895	2.57608039656183	2.98650038426712	2.34146525282622	2.01536046463241	1.64702904753816	6.39931403225524	2.64077148436378	3.80856851772972	2.34568354221488	3.49673891949814	13.2137660805589	3.59092535435385	3.19253969121925	2.28930502224916	1.78176709470508	3.69158063161267	3.41716844279311	2.49368764051254	5.9789887654816	1.51448402734188	7.16415746716737	2.23192815632458	2.73149785962593	5.86118071357528	3.13389791032512	4.06575654354018	5.91603829271648	8.16657804106749	2.57827711901242	3.70365855736564	3.27985252292144	3.04079651325048	2.47545924123453	3.04583349766027	2.8460044917422	2.45170263573265	8.27724884707049	2.90710980688583	5.29632650091872	17.4428396434545	2.17668335011193	2.85624105862916	2.66429853222897	5.78903255610212	2.06566110672559	2.26680964502147	1.45034054765053	1.9496605624431	2.06443758473747	2.22883188514273	3.45069427739406	2.42863823210628	1.39268628312868	2.45030240752308	2.54717675856624	2.64593469426856	2.4108524779509	1.27842919600919	5.67910196212588	3.40380930698746	2.98199732392653	3.50612708784421	3.79361757062632	3.27123980459865	2.88574393617082	6.92091664161816	4.96835538209537	3.11433731601965	3.68979184881925	2.84065471545961	2.58465803611077	3.75036638826149	3.94498928875264	3.05210573091101	3.5977775135453	3.34587847657001	5.41078571855391	2.12393016456261	3.9831113382255	2.11329432147663	4.29867378262191	2.647964918873	3.44897988726834	7.44673468312067	5.62588239762432	3.33756936689397	6.90361750787632	4.62741403777646	5.06107213582013	4.60049401366323	4.70288417037706	1.96084566375491	1.71435877469916	2.44370835944541	3.60711306372835	1.98980002585978	4.81049699235609	2.50080066867699	1.99549750008746	4.44494302810177	6.53356345862288	3.11648900365933	2.43101542683538	15.0629045596353	5.56195528544745	9.61532298408131	2.25702212556961	3.38482834768711	4.1180207945746	3.72680781365923	5.25322306948498	7.25354080761338	11.0523352056794	4.68962145403434	3.75187049903393	7.88435644888896	9.95710784945228	6.46893158629275	3.22309616490881	2.53293720838882	2.70369002043355	2.89553499825588	3.80237871752688	4.20582442572024	3.92547949966146	1.51696357495872	1.84890635118411	2.74717287784713	2.21488533659558	2.54000317702845	1.88710199332937	2.89560543253374	2.04266610047436	2.29951234628546	3.14865930934501	2.77460469972288	3.0212138684052	2.35706561624076	13.9723486921587	18.7401353457908	2.75791490593957	3.08344956153388	5.9094704747389	4.96577332044657	8.16422536026853	2.87411384491659	5.30476254151971	3.20321307251878	4.8392090789879	3.32665515373949	4.12584330962882	2.80816591655202	5.87623583065704	3.12223536022425	3.94596719856805	4.61360524354104	4.5535265579705	2.7186739553486	2.21594406698524	1.48111559124054	4.79769040895747	3.19767871989548	3.45889074509655	3.12197535789776	6.37576815760621	1.87512059719163	2.70808952857988	5.12370674407838	8.77515108484949	1.88728497901157	2.03358317535746	1.10673130379823	2.17609545235673	1.05919644730883	4.14964842875929	8.64636939984412	14.6258637008984	3.52222457525707	4.16730175515805	4.40840799918237	6.2221030493552	2.36929487680342	4.63773920005153	2.78968062989426	6.72051346271293	7.91916957998335	1.8954911937038	4.83651859269689	4.33997928264471	2.18822000337884	4.47780327594028	5.91827089607316	8.60422739212916	2.71817098246691	3.51669232936006	3.66899282419255	5.47478724217669	3.38953746119674	1.93156696088513	2.66441999437524	3.11042684505353	5.65664665083622	4.96688224765258	4.8100462806164	4.57852986978786	3.80011300852288	4.39609895027923	2.52405203775957	2.89717501871819	2.84899711724858	1.6009145681522	2.13448307515173	6.85860308521015	3.28992922291661	2.80377722079957	2.96690816822874	1.20124197361425	6.8646276634187	7.48185647732524	6.64696238119529	5.04029110824005	3.36414487786116	3.05700211146368	4.38792855115604	2.9056181932668	4.4520156538007	1.8646025435874	1.65809567820983	2.37777535733016	4.5428024486275	2.78337176303082	2.79352300105354	2.31926873524112	7.68260383441433	2.83217684338151	3.36911093396427	4.86899504914732	2.17025403073214	2.95119804834545	2.48608237461328	2.70583698352353	3.90221631402203	3.11250637258848	2.70867728438117	6.98347032558888	18.9112283553432	4.58280196522255	1.42786549338379	6.46269732842658	3.20826423557604	3.13060671343756	3.44941080209955	4.33543368386948	2.87924761333346	9.8662532657562	3.26436147899672	2.86889352248968	2.43382822424776	2.27646481657609	2.33260782305724	1.66321405585393	2.72483221354924	1.93164472092753	2.45432986824285	2.4341597235855	2.40419240111402	2.45429693191766	2.41078259817034	1.75753737148624	2.31130671928008	1.72520212852435	2.19909751734451	3.96055196642687	2.33132290132818	2.71815969579945	3.24711552851578	2.52023199164477	2.18827206572139	6.00437195920879	2.90457148271308	2.75395591504388	2.95297582616708	3.91786932074913	3.53659960943271	1.99799162495334	3.64687036223941	3.48131312348446	2.79728317522569	2.62356775222392	3.01548349789043	2.6199683846984	12.9811027872569	2.79863010139004	15.5446661922722	3.34593237113957	1.75231350918009	2.44048727449935	6.69900702565986	6.43178536479819	2.12655319451627	3.48738757411283	5.06513081495647	2.87227199152754	5.75218421989269	4.99441047248375	3.80327551140412	5.0254170833342	4.56498360724202	2.32976142945072	3.00315882091287	3.34995527244786	2.61409185351434	2.87206084328611	4.75845417968494	9.34095113707172	2.21559098516145	16.730573110626	3.43140347450708	6.5880332454445	5.3924190377487	9.80701609939213	20.3935738817703	2.82547636015289	3.57477796564712	2.52601092777721	1.67183128548628	1.89499684990164	3.18073248553591	1.97931823339082	4.79451898036818	3.14039045045821	2.61009429848709	5.05435145286017	3.5438693808423	3.6425215616543	2.96718792384991	3.04014476324541	7.27423827673325	1.82041876552699	5.23848017959936	4.38199311814367	4.54315339184244	2.5543838933185	3.08184581391616	2.59904650733993	2.82592329672725	2.26614830264935	1.97204138743079	2.130358246158	3.32577813261268	3.36951403027688	3.03071172130078	3.132992438167	1.69439458522856	1.61588125994444	3.4956094644979	3.60418712911107	2.0390910705086	3.06351318704497	3.1406458446202	3.14142588614101	3.27753738659757	4.92145725941923	1.21772156841417	7.98329265910578	3.95928359762848	2.12804147448444	3.02720585695048	5.425416317032	8.63301031789027	2.46372448473561	3.13966963277455	6.53702931101425	1.73693319065098	1.2840684810321	2.76257501325996	4.07596601405413	2.85584864928911	5.22193679176569	3.77122550409038	2.90218069998649	2.67564758079941	7.46395802620667	12.5462656872155	2.64604751008513	2.00672705254836	3.19760176906859	9.64086086599595	2.3128758567239	2.73458882326075	4.10738933546369	2.86853480503325	3.19675608973552	3.87171980384462	9.48098778944099	4.94700193718721	4.07698452404315	4.11502946138458	3.24352670222488	11.8979502930477	2.73036104566973	2.42297434670067	2.15209084095001	3.05764236816032	2.30234107360851	2.76073561684464	2.4747172082883	2.66851160945687	4.92309831016579	1.60651033488678	2.78345599674909	2.87363201606333	2.08059454204971	3.26262647878081	3.06256383344082	2.01268574389132	2.25177779066939	2.6577591211994	2.39686852126817	1.69946360091084	2.63839259360911	3.35704755117146	1.75048385298976	2.66731405407299	2.77553539634659	4.34336328674842	2.54394871528803	1.80542338905482	2.43920425160315	2.40221081508313	3.61706019773218	2.55840250311135	6.09986082211794	3.95533616980794	2.29097360516149	3.62135775158773	2.68606521023931	3.74129356941729	19.3864543406451	2.85833315529728	1.70595030401883	3.9722487627183	3.00729337802878	2.25554022523557	3.127069677045	3.0490278871684	7.26752026312284	3.18288647226333	4.20860283286625	4.37927796100037	3.62131856033839	3.94630797563081	2.10440376713234	1.55184688262981	2.85024847872935	4.97428801199673	7.27856761644299	2.48729979647747	2.8048141572181	2.43909204315712	3.76770788538692	2.92337634635404	2.75586978901729	5.85557989283431	4.1201395931041	1.89627423907928	2.86224414225691	4.71893657723386	19.6777998615383	5.19023293136432	4.57107532525313	10.4023822475383	4.1563297510854	5.09043820507832	6.16220763812514	5.83609637668142	5.49395809049777	6.4906697685163	9.90998858117208	5.81143110498625	8.86132554358685	5.2427451957899	3.59981534491465	8.44272064908785	3.34121922757278	3.91334254711836	4.76252802760569	5.58504976512308	5.82251401440891	5.99231744401468	5.98428391147524	7.34522563278724	5.4421753668164	5.18387124483983	5.5692630740701	3.52627813450745	3.82234676510246	4.29107089259199	3.71750680117719	5.48026747229711	4.54537934602769	4.04062679680997	3.34659586456616	4.20617659507736	5.80431946884556	2.93197738559722	9.23426608895362	8.59357968507368	13.0472075627336	5.46776210160917	15.4455001458315	7.11836470949868	14.6335961589569	18.8169674339792	7.09199307066452	7.17760835985563	8.73315197125227	3.51588245559703	2.59106214501853	2.04800185184543	2.0686739875944	2.46656178621288	3.8894694984956	4.8561157747435	6.94759946658731	2.40603441911554	2.06774353946343	3.31413070595014	1.03414144611507	2.8074779422801	2.46518910164708	3.15635552153988	2.76006633225031	2.01980926344095	0.0	2.64314375732814	1.99599256521575	1.83595464686914	2.84141171491191	3.55337422561081	2.38916271494147	1.09467634646699	2.16947016762115	6.21298893201729	3.77486555806341	7.15445815591113	5.98212868090968	3.9502759512902	2.7307387549156	3.27781839433223	3.24442274916986	2.89049502741655	7.36027418406948	2.6597035270513	2.92149786685784	4.0088798801242	1.42965623674074	1.41589921542995	1.56124089091098	2.30060601145892	5.26711434511682	5.96073513845829	1.44197541590687	2.42659179161477	3.33716490467233	2.39555970358485	2.83818067985248	2.42162877527231	2.53816123010063	2.14648117501726	2.21368590333522	2.23946272371462	2.71140096847976	3.41988920598272	2.47871490209048	2.55144778890157	2.49579355993549	5.03249115270302	3.28143510031023	2.90651556496738	2.7408105596129	4.26633534671403	2.52244246451005	2.97579832632974	2.36669133362347	9.0288830393536	1.81829813131942	3.45036968694824	3.31108598336405	5.58236699344609	7.94354777573323	6.9454151447228	8.29875084946207	10.0880035889889	4.79097842868235	5.07657611527917	3.93235611908822	3.24042497690735	3.08713011878451	3.73183145684895	3.98754432004015	3.80463754837588	2.46735218225946	3.33440610845467	6.94054337334011	1.84249347326778	3.14363747404338	3.61466690425304	5.48375226682184	2.01715399157848	6.14168070701396	13.3356744157051	4.98478251039024	5.4033211664867	1.84717898172207	2.2360143648758	1.54405931514039	12.1378680384372	12.9334749137214	6.26275365996988	5.46836408992507	1.37743579244296	6.4762335239205	2.14627099692266	1.63689873979478	2.70323395954619	2.00594147317254	2.79047233482355	2.20422607315019	1.73129409709321	4.35617606411422	8.98559660263355	3.14528595820785	4.30736604506737	2.52150336518878	6.63965722341067	3.4781063201594	1.2598032998426	3.97169001634753	8.08108369644556	4.08303494419487	2.95609297862032	3.06209315109884	3.99659083867046	2.77966169239136	5.14205544981709	5.41771615044363	3.824489408311	3.57979668347308	2.44900024324273	2.10900465332563	2.16115415119125	2.09344867422788	2.13984848103073	4.24891160061398	3.86083207411555	5.42236650978434	2.84294234787683	7.60698677176801	2.31329541372811	2.9463139279566	4.29590876674067	2.27411952835361	1.05585201885307	7.52371818912367	7.79894134073738	2.22299304694837	3.78622005901966	10.7632705298618	5.25904853076262	2.98158574349985	12.5237607215272	3.1371957703414	4.73650804645663	6.48182784770157	2.51729513334653	2.45171521512331	2.44574990967027	3.12321659476482	2.18214353726343	1.66906321581736	3.5317545072569	4.25689079891738	3.91089985297076	2.97368358349881	4.50905414725093	3.11634165082406	2.34058805315719	6.65348157177596	6.86250504766673	2.34095031314401	2.54593335693742	4.55122626143426	2.61582028372481	3.36170710124462	4.71272388006012	2.55829550992055	3.14214611779347	6.20505268315507	1.98107350877833	3.782768020662	4.87875847791224	4.40347277638239	5.71523804043186	5.03908522813033	5.58760477552058	4.58065453629821	3.78454529569204	3.54825639968714	2.60802226767857	3.21255817135335	2.23051254420027	6.76009363235731	1.96767936086491	8.94709956421804	4.55108677449318	3.37155233001637	4.74032286993466	5.62204797719669	4.35901009000145	7.06883237361389	4.62486834253266	2.06154896357493	4.73223847245651	3.65254441289766	2.94999456578632	3.08152836726107	4.0085429472476	10.3213865901282	3.19604337443781	5.2653748946925	3.66116956968032	3.15221383393916	2.59748006106437	3.61176140450471	3.11349682831215	2.71938225134417	2.2250046975495	2.06812880653994	1.86426912968863	1.86385581467526	1.81371631083958	4.1766362495699	1.44755648126363	2.26505046107298	1.50067571220674	6.10007901437571	2.46659369846574	3.13811632245162	1.83787613142241	2.23045309040377	2.71719248966762	2.7903616216896	2.80054564857934	2.15540458675505	2.85579855324133	2.8934627994971	2.72180144617058	1.92071777027849	2.36393297318775	2.03382451122859	2.04490135228536	2.32535242792138	2.4561244041299	3.04736288638801	2.79949828997105	2.41574871054622	1.91314001298736	6.5109712392174	7.23652529062626	3.86587770188217	2.14568379965019	3.02407282350785	4.38037076110145	2.8490922357989	3.12704736813653	5.12240736826866	3.26283512200333	2.68074527118353	2.97658912183361	1.35932237885803	2.42469168441331	6.44445508286415	2.44971937820636	2.75553647864763	6.61658096014662	4.85000494542638	7.78275909692961	2.9060638462789	2.8168740068525	3.18377824203122	3.44257492745334	4.96295806834077	4.01433408019332	7.24802686385627	2.04825415973296	5.83060767584147	3.76162144931612	3.28575442942049	4.8868578114795	5.26173048558951	6.49768700744054	4.81561296942809	2.33742337805444	6.15590300390348	4.80280539222382	3.20205643596495	1.74505797516277	2.44696148314964	3.13313479927371	3.33221405048771	4.03843618877079	2.75629558070418	2.46527457745667	2.26992899010618	2.23549259096862	4.70965252223118	3.09205630389321	3.26624654002974	2.06508195892007	2.15333457579365	1.48946867857681	3.07435353585174	3.83959921807057	3.95588869640637	2.1554263916504	2.68084204957896	3.62204803640342	2.46314884400064	3.89342606747621	3.56898602979891	5.19008041722941	4.74278381875518	3.77429423438091	2.37043790217498	2.09483936723853	4.16000311493418	2.60092592126105	3.74965680113499	3.07964841810047	2.10174213791222	0.0	3.62185546692936	2.34812916287167	1.63094260294575	2.36515431244229	2.66565300236916	1.89233076121923	3.46626086246935	3.55685055409983	5.55893225640183	1.99607496492312	2.60004899493039	3.0201911105724	3.38141653470024	12.7920048962231	5.39778912098472	17.8554441719338	4.05217188395229	2.4513398780597	2.23664762324167	6.79164695639059	15.0995292327116	4.32306485745206	2.92621502638202	2.24309146957743	4.25085140310073	3.9491286441617	2.63815662447121	4.24144629293773	3.16235638820013	8.1265811543697	11.583336719356	2.43612676845119	2.95317074724875	2.01822613447596	3.21304811563889	2.20106229547705	2.05981606689191	1.46693884835177	2.73251239071087	9.21244929378891	2.49564241493801	2.60854451454737	2.15688080257527	2.34601571665412	5.37768245823652	3.51311188483579	2.40012655798739	3.04859232443067	2.503094414967	3.24545583388041	2.22444937106825	2.462806456163	2.59919204715303	3.58385000285308	2.54860782549166	6.9270780462382	5.21025041124398	5.09886209463545	8.18356493462069	3.07208425682879	9.51459862032954	2.84730802017263	2.08156328915372	17.6955980779969	3.05464143230877	4.28459611593371	2.48197837773229	3.10285762206901	4.88751198461547	3.8835758534531	2.87515064670087	4.8801129607967	4.07847947363347	3.62261326487288	1.97660797802897	5.68128364775521	5.57137513391803	1.73698013699431	4.54604507183979	4.88608437103664	2.12396738218231	3.59120078712394	3.00350267298273	2.36343339988147	3.68702692323422	1.9489952648188	2.06154391716246	1.68463029891201	1.48100021211195	2.77954406237872	4.18031748985539	8.31248268450689	3.29569896725463	2.34144743519945	4.01253027646097	2.73758393962341	3.81069561251832	2.49288438961274	3.4855521144176	3.51923964071531	3.03784570250638	5.79938269943706	3.50132603943872	2.21202231175739	2.88354074433494	2.95629245841885	3.41624087701352	3.00286031417514	3.50877959355989	3.52215300445524	1.59066450198134	2.04859871635181	2.57893836187653	2.81395887079039	2.33053730163542	2.05524116941893	5.28506636393537	1.82571716680547	2.15287834826945	2.60024014411342	2.18306116189846	2.64835436261138	4.93939893842956	2.40755085876498	2.80671044869124	1.70153143193947	3.62460103607223	3.64692153771371	1.79014572050468	2.86664906508321	2.49587840883199	2.37145640438747	5.41315040377865	2.25569504520883	5.27955286742815	1.88582953920332	2.67641031538732	5.22273986977161	2.37101571374984	2.11838071050238	2.23594231432382	8.77171443415928	2.40716923188713	2.95434250455832	4.8261861204671	2.81611617989959	3.76185520815944	2.14425509291435	2.11923127934839	3.02430404682157	3.38573506213198	2.31938510240475	4.18383099733499	2.31814182898888	2.0212574269297	2.15839946229411	2.36472711473547	2.5806903902841	2.69952211119975	2.90103452369474	4.08898371600651	4.50694728667198	13.0324827679014	3.09110052231605	4.5731540981903	9.06237218835275	3.45624260058062	3.19735979869792	3.95269890396339	2.78691717449211	3.65845307703241	2.97191200152609	2.50266040735799	2.86082942591597	5.44893641019279	1.98879946933203	1.65628519718231	2.20137976982492	1.9544584497582	1.92078821611138	8.04429693585913	2.64468148626787	2.0035933635961	3.30355757628343	2.78600485877116	4.2826843879931	3.17690497346477	2.92182529703211	2.62381983466377	1.99165763726734	4.95510692308864	2.79057897366238	1.93819972141585	2.84093836312939	3.26478607488026	1.46314349803067	2.00478755352919	2.30640190863233	2.37440882411844	3.30983374076822	12.3276350323434	4.92127068091527	7.09651176802004	7.57913028733418	7.01572572050954	6.35952846859003	9.49886341844443	13.8102727270874	6.84350045289414	3.05480409472067	2.62838531029438	3.4889431551335	2.84663313518059	2.34083561143226	2.63929689325889	4.81712292707143	4.59044973858597	1.80157883622624	2.59058910610313	2.54788142328973	2.88672050314924	10.1618126200083	4.06200884901365	3.59383529760484	2.95928802726356	1.31165607422349	2.31466720475619	6.02073132398547	5.85537495216671	2.57663080602911	2.28501240477084	2.03592796640646	2.28797562053526	2.80153701987324	2.17355797896842	1.9857226541169	2.46436821744762	2.16012450580791	3.30645372331289	15.2963850562476	3.97001360448908	5.10885987269895	6.50707154807491	2.58063804090854	3.17062909277248	1.95219373118173	2.22582523908946	3.26936707632321	1.86330217403617	4.449287250432	2.66950413815138	3.39709902169915	3.64087529091219	1.96792557685529	6.16440283871968	2.17940189716731	3.16943057596795	2.36664537036738	2.92452914086539	2.47192098520367	2.99666689705939	2.76856785615983	2.9924666500465	3.12945334527522	2.74642959384693	2.73711795270901	5.42085414339527	1.68051527004231	2.02291169476579	2.86326447902665	4.1511787738757	3.19138143018853	1.92692623678845	1.23535489974955	7.28444790673583	2.93381930581313	3.42234690306212	3.46020105747145	2.98805651711875	2.75767650703728	1.72386171326778	2.86645376363122	2.69616369868048	2.34101472892253	2.45058681122772	2.82556096366252	4.0703827285432	3.93687670975613	5.37100596442361	8.01927228779592	1.09577369061132	2.22617875274128	3.21832919045647	2.56780013066188	2.81271110326404	2.96683098112355	1.92936846958692	1.93723081876372	3.74636470523668	2.49458201748815	1.9594271843333	1.68310223661583	3.5359041001653	3.88133924331328	2.45122592151556	2.49080088589305	2.9337043700571	6.37194199989988	3.8878347510714	2.49642860016386	15.4031123522565	3.18274210853492	5.40813387503202	3.68315195404491	6.31009396982668	4.93124050573386	2.91250403799907	5.64222864778286	3.10835213780604	6.35872225754303	5.12408976682277	4.62238195756189	4.73180825554877	6.21226004494085	1.85053342631431	2.94939294656373	7.9982767551069	2.09654297123069	2.82305182550792	2.28738757998666	1.63965185360203	1.80232889076819	1.87252181211186	1.64528789882965	4.0398896718374	3.20825404096436	2.92557875758504	2.61497166131917	2.41695534000023	3.16783491771143	1.87388626198031	2.22848067160736	1.99905061172818	1.8764958639298	1.03832350267538	2.51886887747968	3.02573847001188	7.61760364973175	3.4048343471007	3.24213819607262	3.35308170250609	3.03513116073184	1.90459797528386	3.12385321891073	3.17101625906877	2.47025700188447	2.54816554476424	2.9179299855999	3.79463705135975	2.07212106895189	3.17344690638541	2.92487089775999	3.40261032180545	6.4804400522481	2.75839486187666	2.95689576645949	4.9285585203836	0.0	2.74851042379072	2.46388552831915	1.9482162675625	3.78351478482579	3.16629816778575	3.11833114966795	2.92681630335871	1.89409048588289	1.82917785867571	4.19332787799715	3.38170370093856	2.87931351749447	3.13177373086919	5.89844161516081	2.91281380614743	1.90605917017735	2.80333393044268	3.74453347118118	5.10023932128843	3.4322977266722	2.19370808414825	2.84782775253071	2.23523096476954	1.94495324138001	3.14098407416034	2.19174086224069	3.23084229969578	3.42022015372229	2.41801944123358	3.30122087119264	3.91047210027824	2.51410509192184	4.00539723905698	3.8103284324366	3.24870280341248	3.70962916339472	2.27598287928629	4.88251251552269	3.66090914782085	2.986520112578	9.44017821034263	1.91650282816585	6.42143222218118	2.95663553702926	2.93247379062055	2.71700967622901	3.16177799283539	2.44930053792018	1.77853286627582	5.68254980681366	1.92564305769814	2.80810555179127	5.31411337700413	3.09535553632385	3.02903772374664	3.63654886944182	13.475605033928	1.98573826384506	3.3879050064574	3.27256312130217	3.92338098859612	2.33175750343352	2.60722176578114	4.17226754674856	1.9012194107085	2.33564440404599	9.60128102086533	3.13539739494907	3.43361698943218	2.43179142539059	5.30593482606195	3.96527554105999	3.10793532642161	4.94073466083043	2.35311208107358	1.42733405001446	2.57200291339117	2.77977073393759	3.14357489071993	6.89392688128801	3.24757815802127	0.0	2.54516052758784	1.68553008672108	2.11927986513046	4.71748792654404	1.9970851205715	3.15958048208449	2.12459211947846	2.23885028275144	3.83041499465853	3.10243349551523	3.05878131048594	3.02980736442812	3.02162859666341	2.17818036722974	6.52963068966321	1.98532967166143	2.68667595695225	2.47780131226112	5.05722938390443	3.26732373072906	2.58231153297756	2.98779156457048	2.58491516819657	1.80133768544246	3.22066734123009	2.46643423247313	4.43122668932115	9.47721949312732	2.92400198313834	3.53458591451332	2.27578289840033	3.1778400657419	2.50868101898605	2.48394959171095	2.75303845056477	2.25548159010558	2.23507515049161	2.41571474321266	4.80579413475185	5.65710290654233	4.28533034564539	6.67337438738871	4.46048738988022	7.80927274815717	3.05574070970311	2.68892601237039	4.61199693878454	11.2045183335686	2.91882396078531	1.88226002737485	3.21286499130571	2.49160711022637	3.65002005245908	3.39470900233795	5.58226011301912	3.23588819543785	4.37143996627453	2.11857496576171	2.62167862287548	6.21150312664291	3.05365558045973	8.37499452994139	3.52943505194209	1.82888847637316	2.64127552327229	1.72053123938523	7.05752753622179	3.83807790187835	1.44258638135837	3.05073692537303	2.25299258715354	3.50216689098786	3.43821025651026	2.76568238326918	4.46523071090675	5.3458259725318	3.4443819295561	2.46461079286983	4.60772359492065	3.08362552947163	2.34512010745971	2.37348453751215	3.23455936639711	6.48325531351266	2.06204275253828	2.89958661921698	2.85908494874342	2.05570914781142	1.55392906534441	1.64986896340945	2.42978654079118	1.89048814966171	19.0175666083767	1.99998831389193	7.07254770303054	2.64713597438462	2.52245603823841	1.58550948112011	1.92118632714682	4.52736745890233	1.72995384387608	4.93412117048024	3.48234363524095	2.85180848758804	4.49810810788785	7.34014463277914	7.52991633589075	6.98920851036138	8.18736159054825	4.08044052880447	3.34907694466771	1.95364957978433	2.19778078277111	3.32608731684307	3.05309075603917	2.26154161328142	1.6274298442191	2.39327733369126	2.792083304277	2.86343674914911	2.35486568680312	4.54897436308244	2.68648711201357	2.20573984692895	8.01987056068881	1.86937813141081	2.77600578085231	2.49367116292809	1.95667489529304	3.79976614238487	2.09976047400133	2.47142344410886	2.82014463840967	3.86692096151886	3.40393038694857	2.91047179837369	4.66113323375301	5.19828261399532	2.3187753021838	2.46787873575418	9.58610212142201	4.00535159410888	1.41338393091069	2.62960093415935	4.39510787277838	2.54716866239939	3.14032319033556	2.18842788288603	4.45383348928945	3.07397535637077	4.31394007710971	4.23326417014095	2.85838910252191	3.58937450190774	2.74010909402408	5.00368324135623	1.94627555212682	3.59479295875639	4.32640857729023	2.91032004959173	4.31475829493746	3.58531687446456	2.39137184134611	2.02806203259539	2.68168247233361	2.08951227152418	2.85600847904267	1.94642957413465	2.84382669971355	3.38220902966969	2.74663685972643	3.57180573727811	4.99765803280386	1.93608650476822	2.86045898535519	4.27167412779163	2.05340192968664	1.55505480206503	2.19216788721801	3.38829491789475	1.42528543148964	2.60362062476836	2.95798124839108	2.6004571095573	2.20649296940997	6.8082441773753	3.49744975950318	12.657844510579	4.3391148411498	2.88926351943696	2.6079321116058	3.21230211147154	3.30318253341527	5.9803993817241	3.89282878206782	3.64992192538206	3.83076081667582	1.21567315018042	8.57504963755281	2.45976546206544	5.27371966669044	4.73711558954953	2.96064181593137	2.57869101911265	2.92987328127799	4.02785907661643	2.17880888362203	3.00440916546357	3.41908525608243	2.93832075655266	3.10261357062519	2.73278295334859	2.82861810809044	9.47429762026096	3.99325528769805	2.37548722773764	2.39411498042914	3.31763330389378	3.60217995436009	1.7613813725007	3.24597378329671	2.70860176565538	4.50457772813778	3.041474174255	8.97305067724898	2.97763234206275	4.08242949301137	10.1159532397071	3.07107603074138	2.61634684936346	2.91507756722594	2.3656847201344	2.42916911218271	2.49709174268766	2.21756171881118	5.2322232524308	3.53770879507361	3.501917212029	4.03428144702089	5.48437008433027	1.79032847288896	2.78532309393551	3.58436701782734	2.89651399674873	2.28188100373174	1.74784963832178	4.15319097473497	4.402580480734	9.60966009162038	5.83167311021251	10.9219097177616	6.69552185728055	6.59562052608176	3.66198682342966	13.7553020390861	10.871225967517	12.2047725239884	6.59736509635199	24.1953952197353	5.945770549909	7.21695802721606	3.57962707839474	7.15750888987513	3.59485726863016	7.05281732203869	4.56145173815732	12.889758774469	9.33534827750259	6.75823347633271	4.38357655928793	5.76660142532753	5.71093002699228	7.26602836107628	7.903670000355	2.11125743179986	6.41318212095073	3.26190773777285	3.03922788524811	6.40721528693455	5.38027048206283	6.56707733367877	3.93432552554622	8.54212889921649	7.98828192071409	7.35485407464707	5.52923948932091	4.20935096844805	4.94628457713977	2.55210109872057	3.35224292501679	1.41477804590078	4.42169344235041	14.410701280605	4.83746448344886	33.6217214597595	5.88240274708088	4.95154112702909	12.5052249267963	10.067967087552	3.02713702088289	7.77524555989293	7.53117077861087	7.1922226540969	8.63464988840215	6.63820744553923	2.45712457669383	4.99770237311508	3.84780677114586	8.55837197432377	5.91105167460934	3.79522730737785	2.82426995763869	3.1743354058852	3.23570492707	8.64913444166341	10.3245913233656	9.63577777308485	11.050208012541	12.8497478399282	17.0151479181475	8.80146769025348	13.5185113571678	29.9592434622934	22.2070204349826	36.1056132004758	23.6695331827291	18.8581548991316	19.6649528109795	37.976607904422	3.32369736129608	3.25174008239347	41.7865743564325	32.3439954136746	18.0749716717109	46.7184179508266	16.1070273868574	23.3281149691011	27.4694289359269	3.54311320258523	19.3622969752337	4.11370456577109	2.69937553839342	2.68093565417076	2.5130374380429	3.53370778237787	3.17730863716841	3.89436727475221	3.00745773635385	3.70096248545774	5.92177075368002	2.15521733530848	3.33922067509258	4.19664453133658	3.29417824844239	2.51156184793949	2.76415828018554	1.93354191383954	3.28300420861674	9.02623650836992	2.0303829101448	4.27628925768848	3.21560814368509	2.14912233421369	3.57727478719258	5.38306786410558	1.91298811064588	2.00843063093374	2.14348043404935	2.36224842801765	1.28803449089852	1.40874506191843	2.61225797419381	2.92960163182252	1.80967137943105	2.23160828166335	2.12413594677087	2.74437199830312	2.57911877129622	2.14850395166748	2.11666429517055	3.31713632041701	1.77969901503328	4.17206189894055	1.69539310780253	2.98753374779242	1.92417472765738	2.36169503486828	2.25817223086784	2.13824878200808	1.86987695861193	2.85781182747333	5.98929362896396	4.19385055743225	1.93217537571099	2.44232160799767	2.262389852338	1.91314704309434	1.73612406027062	1.44952504133053	2.70057065264099	2.42445197548558	7.60513877404249	2.02009114695051	3.68246376207071	1.97862968069762	2.15866160286338	2.65000448726974	5.57761751788095	2.66410418956677	2.93518628704614	1.47974241476476	2.04421389505645	4.43621919116044	1.96782352601706	2.09905456534764	6.56786360822541	3.09235769582613	5.63257913999039	18.709065880002	3.01851241461636	2.83876945014532	3.33359012924888	4.64294085799881	4.65249844393966	7.98225307412217	4.93458137323721	4.40407806599565	1.8239503067903	2.65137048327372	5.58956110792906	7.8264381424908	2.81736200219094	4.59628885760025	3.86457275803031	3.81357546257078	5.02641990100442	2.63198365774919	6.72406226269203	2.23873602115138	1.89796758121745	1.07041780438075	2.50201171712921	3.47773470347317	3.30215637297963	4.04093119738162	2.60386726935997	2.04682779076932	2.2721805873928	1.98163641710828	1.99872652874268	3.80740632518551	3.41236381963788	7.07847425283333	2.68096724092291	2.23926188401187	3.30664212061722	3.06725560624997	4.19606751899895	3.6432663235551	3.21677701320238	9.55230984749838	3.35416986590112	4.54143778579166	5.49812189000252	1.77933951786513	2.56162586010829	2.44131285160118	2.53905556927636	2.69345095181111	7.55985491313643	3.72424069565842	1.56158243206843	7.53789981941754	9.25012180905774	3.62381828082519	2.83863773346618	4.54996610213682	2.27246332111932	2.9806160607538	5.44617090270411	2.20423904613479	4.98679340574785	6.38805896620881	5.18651131098001	2.94601278561005	3.12380103637246	2.22547444426261	2.79970175385023	2.43839533500093	6.49239264002346	2.88377703151491	2.26997402391962	1.34274407842467	2.39668107952083	2.12834571824386	2.70541002000484	2.91066846898891	2.33287386056642	2.05771875741531	2.28960067194375	5.00031550577396	1.92047092267381	2.55662237269594	1.79430892114466	3.71997852412291	2.71320162465753	1.82667839047176	2.47388543036758	3.35598759908131	1.12526699887111	3.68963285154289	7.36484846447528	5.72061925217028	6.28107874575425	3.76021903538783	1.09075606425145	5.63667646832447	3.25266839270035	3.180006821097	3.04883704437457	3.47927654315797	4.83773690434436	21.9287987755278	4.30259749716283	3.05276196833352	2.15738761822794	1.95360673128298	2.7078799434808	2.29395670989925	2.18625924749841	1.31652994801475	1.60928622501257	3.74900352585489	2.29222088791309	6.62332014711746	7.52291584662122	6.66291215178428	7.86810159330709	2.79570667314355	2.84379057367725	3.53359466357239	2.12074003722078	2.66652860370268	3.4256330525182	2.90812238433691	3.28186344502644	6.03561736940182	3.79571278667949	1.33605853872594	2.26444031586838	3.49456420128092	1.95509144385405	3.6177824267381	2.88921443829237	2.05975268493114	1.17278206012826	7.52140438013733	3.65663993671114	3.51272171357559	2.56767296173268	4.16642582352096	8.11901435937776	2.45687395732406	3.19707561701918	7.13854475410668	7.30637387847676	3.34554407090845	4.56763027082109	2.20519196063174	2.76691941066511	2.72178044064908	2.28491170765604	2.25707891185028	2.28937766036429	3.80358008787958	2.78246445784004	3.73598675437191	2.23950177978032	2.59169154174175	3.82962752502342	3.04663491790184	3.58113639085582	1.82821187938506	4.62369887119953	3.69218660661912	1.02869836849821	3.16919218450492	1.50204166700192	2.39333656823417	1.36156186586332	13.6197128217524	2.55998882706188	1.80220454110912	2.45072057468696	4.580976919922	2.52462103676733	2.73694983623835	2.99736613683122	4.54676124531582	4.6099078021278	4.6392457655134	2.72692319512747	3.57316949305693	4.2108730198815	4.86714214025586	3.92143495530027	1.65878920645553	2.657513321195	3.91893197270274	3.14502592227858	2.67701849074597	2.53323060138958	7.89229969844607	3.09873051602164	6.49775391454444	5.20351099350803	5.87220438199987	0.0	5.34510272398835	2.8073881389532	2.46732004204475	3.32779617441447	1.51299703466208	3.14539301883771	8.66526691920251	2.75966673353555	3.02015234382421	5.88173735152992	10.3255879671679	2.82986401494214	3.90526660575739	7.33589835268874	2.52467829209484	1.34828854215784	16.9507185848732	11.5800139653546	3.3299267209043	4.33454950616004	3.39206212492263	3.79034947980825	2.86540338728274	3.28018566764127	2.37235703023856	2.38531061554209	2.12729012335416	2.82846446091231	1.55330097615563	2.12697394654471	3.41505344426637	3.50320757813167	2.18900886012992	5.07110541289375	2.70195477407026	2.74697963490564	2.73191428121527	1.82561278984078	3.96333846990323	3.414637887819	2.81048955295215	2.37569527086683	2.24213699772857	4.27797627642994	4.54206283950471	1.92778179640779	2.63792158055949	2.36445427436486	8.17398902217413	3.41296162904556	4.56004914699748	5.12430606380106	3.61119822652897	2.86354846335634	7.02707927965179	4.13568016248803	3.6752917698322	3.0906321743545	7.87378204665967	1.20878482987523	3.09326051936108	4.90357552884098	2.36912279457288	2.89109133462164	3.57019162537123	3.03484982604954	3.88577294129511	6.89613837440328	3.00790091123866	1.9840595622886	3.87556536439183	2.31328863871426	1.66165250998996	2.87482629796118	8.14158539018579	2.27891073770786	2.9353146437321	5.60486240963311	3.06158476979988	2.46351059137441	1.69331736502688	2.13743067389478	3.085108589387	10.5459261402265	8.41406996174042	2.52050150881179	2.59212038726024	2.62396990072873	4.08319564065066	3.1819389838502	2.13127479323675	3.85157292193284	2.03997238606468	3.37792465540186	2.6570092545471	1.9667275414444	2.20303436623592	3.14206167855247	4.55819534704214	5.41771428696345	5.69431367115993	2.75917525409804	14.2494451527363	3.39437383664178	5.71209411947374	5.2137241308365	5.28850488497093	2.5690269308945	10.4585672030481	5.17944492288731	3.71656459759045	2.64400871537866	2.4493981652466	3.44048937061962	2.35991421751282	3.6784161831467	2.03033330429072	5.36337016533545	3.67297661607751	6.22707233878234	3.36853802912828	4.25362534148341	6.12897561347421	2.76514911609512	2.8394667742265	2.05082343840845	3.83258764876036	2.32069643959691	2.29157812749891	4.0793200220854	2.9741177244854	3.83349747959373	2.69709110542624	3.87628885183909	2.63157071965685	1.82231596458448	2.76989406778694	2.46392995688952	6.72850302941288	3.27272648727191	1.87076366144098	2.1259529820459	2.14885271822103	5.25558791731443	2.62511061958229	2.72081561802044	4.4740671063552	3.9978119769288	3.74642168573242	1.77956786667007	9.48576001617841	5.25646448236587	2.60919796967712	3.85933632308936	3.80870795768967	2.19484483691608	2.3015709960077	2.08265626763516	2.98033920012088	2.49441343187029	2.39694052904408	2.09293193152445	2.79447649133281	2.53320731743676	6.33016807879775	2.99398801704123	9.56061798960524	4.66002304174687	3.69843527922849	1.73080008076244	2.24241786311308	3.73838040017947	2.22971511821478	2.17294407520825	3.34030458777858	2.3733065774262	1.81681363271967	2.84398974828363	2.84863638867944	5.64856323818392	8.05461205805977	3.05813111155188	2.54334827722612	2.77468568268193	2.00797552863698	3.23717077341275	1.99699773599764	3.63859296639103	2.057332658837	1.12940076702426	2.19021507095288	1.2020632981509	7.32352152972897	2.69724573043339	3.62211836867524	2.8412540942997	2.21274170455269	2.97784772027095	2.27208584372578	2.04821141436019	1.48783811548444	1.25632638303516	2.88984731601308	2.34789810567858	3.19923699521925	2.24581392652541	1.67794057587545	2.7523171349356	3.09831680880425	2.22044270814006	3.41779878768497	1.40039002864116	2.97941667256371	2.63443005340372	2.32694912197656	3.74354083895971	2.22739962890032	14.6504825260301	2.05331357746915	3.72452707370211	3.00817507828241	2.47084015965961	2.28708364889211	2.00227396400792	2.6115112103242	2.76249814913222	2.29699411377047	2.69849918612087	2.12009900123611	2.93625850759274	2.48521727952887	2.49889927181431	2.82951254496522	2.35552489618179	2.99496308577421	3.63992765000169	2.79555514214208	2.29614978754481	3.44226622369155	3.45482036037114	2.73173833376125	1.99274540478573	1.64264831423964	2.42844312777492	3.56500134775608	2.32054110920974	2.09833230881212	4.8203799508034	5.67122348186148	3.50165508190132	2.22335268762981	4.75447192050985	2.70747382084692	2.13816600764293	4.93984852816253	1.63763906017808	2.74987756354214	2.56415993984629	4.86193953292545	3.82746318840756	2.69814993206831	2.06629620462794	2.6205164769544	1.85176699864053	1.92741402080352	2.82270016400395	2.18037281462039	1.99906187089047	2.28109141757254	1.92163776130242	3.08585923473506	3.26695059289086	2.9837912063501	2.27354129462024	5.64536820458474	2.45552488021578	4.15118540513805	2.90735855056614	3.87982330946319	2.9625886330363	1.9952603460506	2.24213464343903	2.05098837539215	3.46681772444823	2.44677480146436	2.12022268247373	2.91932409552316	0.0	1.68509208188235	1.65808703306879	1.06448869070895	0.0	0.0	0.0	0.0	0.0	2.92356817243523	2.27809463597618	2.54759288389255	2.88722466974014	1.91384427355086	3.04983174270903	2.89418184376289	1.99813561881686	1.56500255256403	2.84536097062986	2.19981213269109	7.4643749904649	1.5433700528242	2.30706855060818	2.36568440056419	2.36897399056184	3.19939614435038	2.54796975134166	2.3434644611782	2.29518642555109	2.42816316727665	2.38325635128027	2.47916824399613	1.25339304068152	2.94486134714949	2.9941557396971	2.88291383609047	13.9029706298647	4.89052239222823	2.94220905159261	2.11861042255549	2.40901489730025	9.77394371077167	3.39556864265855	2.25495457546065	2.92264217247016	2.15611030359725	5.31706446447678	1.46712770994886	3.37734696239621	3.01687703313185	3.26679352218747	3.09202795304622	2.55462861236928	2.55965200981157	1.76182242357898	5.83633436497021	2.54860886104525	2.41258510096293	2.33827431033514	3.65702947388611	1.51160226633428	1.07272244101349	2.65297834922813	25.6765991401238	2.08036000774564	3.43795864525684	2.77997535324753	4.15943070253753	2.26118580108173	3.35250344618024	3.50908296610855	3.67195146337509	3.26248884635777	3.97900605062296	1.04954181273779	2.94131584839176	1.99149868622524	2.77903881097259	3.50679201928071	2.40628504125939	1.27923344379172	1.69788354943859	2.62817787110659	7.21196644777632	2.55508121868199	2.05522465018564	2.43311706895472	2.62025230135173	2.88875791200495	2.31949542931798	2.18692549817631	2.00160707704711	1.55976677675461	1.91121541842301	2.29977581515673	2.32095080500396	1.72410208361219	4.59024935494285	3.31691349845775	1.68391023659602	2.09257080638737	2.80899129207748	3.14252589289128	4.74256318811165	7.12638896455003	2.8541175087267	1.70992361125539	1.92795609487827	2.02183745435138	5.7209638167409	5.31234171214934	2.29214727442076	2.00983902205763	1.79127882766507	1.50093631367248	1.78621502712006	2.04976101306035	2.64766483861932	4.20490806593751	2.01167013681581	1.93825960570505	3.31257595998099	5.63519112223759	3.4305006729236	3.82425318575475	1.84882902974675	2.50956089384929	3.34005196374197	1.80824810587791	1.98262200270276	2.44605942886771	5.53677736334386	1.65093836056445	4.01942583089487	2.98065425108709	2.40568404612293	2.04873858080206	1.78225739179699	2.43753134439208	3.17301618427377	2.56556067800931	3.249338716286	2.14268843397021	2.38208498835306	2.25364332976297	3.26384748598765	2.10728270604916	2.93891222538363	5.9167492101077	3.8327242570097	2.71963473515292	2.6592119307	2.15365065159898	2.8402782133193	2.36349157909899	2.64054112382584	2.00893004637529	2.34567376456772	2.19209396764153	3.13169476550865	4.25516805894393	2.30063830089134	2.92070145749672	2.05122812125899	3.73578811630035	2.52088454582122	2.795858542543	3.1646705231562	1.82879729102209	3.1360062041535	3.24541166781078	2.75331536696541	2.56839958289478	2.82472485936357	2.71460145854374	2.41938797643315	2.91221547120029	2.353455289067	3.98081746986557	2.4463606627315	3.38826243853586	2.73842899683297	3.56800312370759	2.7077848374508	2.02227566535821	2.76999995460924	2.08300012878375	2.25517199942744	3.4303260321016	2.04085978871876	2.02254616924316	2.77614256825429	4.50995254526176	3.17862679176071	1.38066724869915	3.15106463424798	4.03460050171129	2.25410092856057	2.90842947902417	1.80564651530759	2.58292133181158	3.12058689413166	1.63568598966116	2.30029919200175	3.46474084103572	2.52095923126184	2.68860594253495	2.85338056335876	2.48350050772601	2.59878050186886	3.01523747943025	2.64167884762078	2.31348688553167	2.45615971749511	5.20158548472366	2.54539806377197	1.75524922882782	1.78307678227598	2.18972601217578	1.59638401326136	2.73799078671996	2.45071166011395	5.8340936505582	2.10604486262331	1.55442625750707	3.36368563341903	3.1750765920772	2.76006551245419	2.43154071968594	2.01883018840372	3.17784230658046	2.8129843451796	2.1104674870431	1.42300263955556	1.84391768009003	2.84133338453218	4.40052449590413	1.42091722786823	2.18953340916085	4.43612413152186	1.89699878873916	2.74484086861357	1.85175770399699	3.09511463517952	2.4728604842556	1.84823413915742	3.32318076340665	5.16509891641909	2.19538737657986	1.86200727446269	4.56652537134178	1.67975076644026	1.90286265434173	2.43066104646158	1.87351600505876	2.81980447319298	2.30046841152765	2.37216339746719	2.33263559788446	3.24480973537417	2.94578162797783	2.48983154903182	2.77602468390101	2.44567618480224	1.94703346682016	2.20052907757482	1.94502024345329	2.48692148255229	2.56184531232471	3.30496272434847	1.57931952077088	3.11617759854252	3.88590646687328	1.96850498724729	1.78345768672284	5.33042079022702	2.11529747001994	1.05940032519071	1.88374602055512	2.45388058367834	1.95129413942348	2.02176572311525	1.98741726366479	3.52552853755754	1.24590805416172	2.62609742244266	4.26709807700033	2.5976962486343	3.21387742979322	2.78287259907311	1.52590968401146	1.81145791273703	3.28382869977961	2.72145836863901	2.19244017813873	1.75143263614026	3.20474237889963	1.48547264607044	4.21880336010208	1.76462024867581	1.85838297405267	2.89790256789046	2.01772401923934	3.18816282305494	3.10514120318297	1.77572395935879	2.38285756348375	2.48398788656503	3.15183443629253	3.00531129239945	2.47340136057655	2.5977285201524	1.85181432475037	3.71724369740816	1.9561927005701	2.83813646408337	1.78358087896766	2.21452093703319	2.06583743080958	1.46516221078664	1.23217478213958	1.57580088588592	1.486753128178	2.75280075125196	2.42577364798124	2.66514719676512	2.3202839234749	1.11665978877518	1.98637299357622	1.60647116808589	3.40951936449513	2.72052313780098	3.88776637924037	2.24777924057024	2.98832924705852	2.23237174747518	1.87567355307329	3.54191457171308	5.69009038383234	5.39997260271078	2.21639750015469	3.47275720381009	2.43953915219319	2.5523085838823	4.91477781266911	2.1751314978894	1.68699260400384	1.4319636088698	2.07702195332387	0.0	2.13774993225005	1.88996614916699	2.01386004074054	3.67727178337625	1.86299029311287	2.03371075065396	2.26306379876376	2.7278200150547	3.05064775522154	2.68239948866083	3.13087458297869	2.14357767301836	3.30080096965868	2.05545703316809	2.34112901971156	2.5893647694671	1.80698591847417	3.49836826965479	2.56461799674059	2.52780007272856	2.10198529976409	1.72484199549925	2.50039248027367	2.04691757841194	14.5752969216287	5.1950668976177	2.55923977745005	2.85759613740065	2.04605601465356	2.56895690760678	2.90858907146244	2.48163393035838	2.42612476557037	2.0968690819273	2.28835133230699	2.37338690101119	2.34213364098094	2.93121626373998	2.14942829155114	3.78769391023028	2.19657714719846	1.60415816334748	2.24783570870343	1.48469305000724	1.69528869098574	2.68684575987798	2.20884235818478	2.50613459385869	3.47624738190128	2.69359657999528	2.36078366185028	4.81740011981986	8.40580747251184	1.57807390139993	2.40579489836841	2.04721532545089	2.95227958180031	2.30923605779498	2.74518236782313	2.82851066182441	2.83694740770295	1.81327489983487	1.09596722735474	1.34781950776516	1.4973349443898	4.96274736004404	6.01769048817753	2.19638776361581	6.08749285995615	4.74711245859602	6.6757540488528	2.46876568846457	1.62489108292313	1.66779292141306	3.51883637355078	2.06799203251151	1.97912897848038	2.34827325360803	2.04666278495432	1.84670790214166	1.85027427411878	3.06213994175979	3.74817531098069	2.30396376806832	2.39994673785862	5.59543641640057	2.05951524515824	1.87412407281102	2.03573253344388	2.1805623531715	3.39640933672643	2.57720371714701	3.27244464577056	4.48249337193663	1.96179653475657	2.16378886302669	2.61278295753122	2.05830153156356	1.44294939223615	2.4452266816145	2.41051936977377	2.67108974827379	3.84599974699343	2.06956662191103	1.39294719789151	2.70572125530977	5.74118106624333	2.18604798822751	1.91323445502703	2.82535481634336	2.93719888878116	3.3191408101196	1.07083191553688	5.77312207947266	1.46027629820155	4.14525437856553	1.90364757589654	2.70028103004426	2.05654845363553	2.59701349326216	3.40553254495705	3.71308937530633	5.87171886386321	2.31316010437415	2.24603145011542	3.51168217536452	2.11945166679363	3.91961625707615	2.48229724926895	1.98269670730097	2.67344071376883	3.87560917926869	4.08996289192287	3.88445360914237	2.94990976350948	1.39233645803025	4.35768472239604	1.29849185116044	1.95786223429241	2.19641854272024	3.13528201595938	2.66175194781886	3.6073028306707	1.74934235945488	2.47767138736104	1.4414491713435	2.82696313033119	2.34963053306196	2.43003221485297	2.26688273187555	1.70599372220035	1.72092532395303	1.54346581261095	1.56938556834957	2.41803169088175	2.48732513374691	2.91782347881232	2.64509367930548	2.57899389985624	1.64298734084265	2.02500145583011	3.20011814624389	2.35320201367981	11.197119004043	2.74269028049748	2.98076538966042	2.18272926621387	1.9000108268369	2.53473621445021	2.74825540219446	2.60662959945532	2.63057125009224	1.99992278403493	1.68127737715562	1.84931309376562	2.34766321494424	3.51330424172543	1.63763160224966	1.95165115035078	2.18581198690822	3.17022966172902	2.85351430741032	2.61546788600632	2.79182963992619	3.15570026241617	2.25417765407345	2.55009672029436	4.29653172806919	1.87481290309213	2.17090859776089	2.5604762152636	2.1611258427621	2.30117162484903	3.31919794885521	2.4373829849332	2.27914977215698	3.29542174239363	2.05093930128916	2.19408217305619	3.38305011325676	2.75364174485729	2.19517789782528	2.0661329352106	1.47867492533192	2.14633926810511	1.62403674632004	1.32458181479001	1.54593809321231	2.3272831108714	2.68468239046663	3.47234278293974	3.76499453743211	2.03405008160863	2.79485851694366	2.96984619535888	11.3163842657796	4.53721463807713	2.75314254977892	3.14962075839315	3.39526914492194	2.08278390912286	3.01609210297901	3.07684882198009	3.6971890706133	2.26578668488451	2.21670361800927	2.75063572656007	2.47896793427844	2.7232280383524	3.17766002754591	1.94545863983836	1.93862742702398	4.03470658009751	2.63826766947709	1.42682909329132	3.02138395231075	3.51818344896696	1.2082041135311	1.72919573113764	2.74472493860516	2.36879901715581	2.88681112063018	2.66134743612141	2.64889643171241	1.4553024614718	2.41796695394594	2.08478727070644	1.87245881339313	1.61624612229087	1.67968363039796	2.69943774806757	2.44323533768175	1.57194896647773	4.28495534921732	2.47042095230408	2.97168045362446	2.00191285094378	3.0166706575734	1.97837110721415	2.56784817558954	2.21991158714108	2.34020325956169	4.64923999548382	1.48256897763444	1.3744761417345	2.46729337475217	1.4666550985498	1.7986309376853	1.88372480098831	2.37459608842583	3.25958819020432	2.31263834532959	2.94114321520102	1.95361341383892	2.29094868417076	1.77819414285858	1.78709507312161	4.91240383979911	3.05261739005658	1.85633942444156	3.23283447914046	3.50086789876542	2.21428197626522	2.70999430471606	1.51117857338389	1.83212205455178	2.71816796677714	2.50786963815094	3.87492019177648	2.21671374125462	2.82388736638557	2.84172081805531	2.47982131366957	3.30971263024834	3.751577812832	1.75001076038769	1.40718267036735	2.59526288317928	2.48816839429493	3.10291944769477	2.29061080371577	1.35096299361916	2.37082714399898	1.61092297317896	1.44835010275164	3.04646892565301	1.81832125260811	1.73973501591405	2.91437988299295	2.56673233788282	3.52164404344104	1.81982428369307	1.33565743025849	2.24323025530593	1.7409026622211	1.65897952668617	2.97473963170641	2.65682564450911	2.90968023689826	4.01652742502557	1.7054397040084	3.71697156319616	2.71053215807452	5.49526241943133	3.03202426479877	2.0607641175369	2.706231323367	3.78042465738338	2.85189338152452	3.15889145511804	1.62304592896784	2.85481689203998	2.04000144732491	1.63922401170978	1.98349781073004	3.05763403290697	2.3878949939569	3.24018681536114	2.12598201769578	3.15663953245753	4.57583466767198	3.11533380672498	3.54892618497144	1.84918309608777	2.89188151393434	2.3261386756453	2.1291253546268	0.0	0.0	0.0	1.06433778864703	1.43052952760355	1.26549885065257	0.0	1.09018847499988	2.94234805869492	1.36459431834511	2.84596479274282	4.2029624502552	2.04140821512388	3.03378676646766	3.80234516085038	1.20582331369053	1.6742155629632	2.85916693915099	2.73567585437167	2.33106474273136	3.03922769139789	2.37987555877125	2.39170554699485	8.28918885762566	2.66197912086954	2.3236817142584	4.06188063379214	3.47657495035504	1.64840175554434	4.43296641836021	2.13678238012902	2.48502596931135	2.16942684526506	2.86818703929338	4.26555015309294	5.66066745520772	1.79677007514462	5.10197360564843	1.84554843744006	3.20993563812947	3.84909898940937	2.78518274662133	2.77182309039423	2.19843783014791	3.45971455934469	3.50131526914112	2.91992286719246	2.09727493824478	2.72247205698005	2.24902310701655	2.08709031178607	4.36437740392325	2.87935219439943	2.55508287724508	5.07001889140688	2.92986284699747	2.80680266040603	4.9322580851103	8.54807020410038	3.32203892175343	6.44807563736551	2.41518255911193	2.27166038929087	2.2879522211325	5.97492176172234	2.67065250891896	3.72733938555344	2.92502784256074	3.45845800697331	1.45263059347832	3.8619197711153	2.79476937522875	3.30014799257741	2.42419190503389	3.53747790959146	2.41112559879532	2.50864272181716	2.63475850150871	1.45939012277757	1.0609906684268	3.52943200182684	1.96211899200916	3.44569076300193	2.42448067479222	1.73348725446202	2.79496062556369	4.95406475178046	3.01510065636118	4.88877871773346	1.83932297887943	2.22916775854606	3.25043205238592	3.55107465361656	4.64115289552924	1.90770933689293	2.14909041634522	3.07423529467577	2.62216614049644	2.33304179896175	1.82943987501495	3.78848205965246	4.30855791486996	2.85885303268997	3.11114475385632	1.3809050777084	1.92446195922126	1.69971925924933	3.74484507627838	3.20447454293225	3.26129053245455	2.05076693420652	5.48059583239466	2.12946046029982	2.12353407061331	1.49351933300124	2.99598065984715	5.04111297737174	2.07410631149492	4.27038467304067	9.56411558546536	4.70711328433941	2.31440747882284	3.15322984763053	2.74087307294679	8.36416124596551	3.70979385431287	2.78566363752893	2.51167099875732	1.54782484266494	3.74981170122297	2.14240022046601	3.15980320424161	2.81041025594747	2.52049072661918	3.30405334955397	4.84582681796896	1.91163445086019	2.39120421204855	2.65071420900317	3.62985306260875	3.54100279605609	2.04349484195723	3.1410163842062	3.79026332909284	2.45073380451174	2.23985780761341	2.89596640409925	2.66449893008579	2.58174391661917	4.47163660398543	2.40884229998342	7.10998771715457	3.29292985003052	1.94986851463434	4.24103698638017	3.16221506701355	1.21661287986256	1.68100878785701	1.2539547902599	2.22198244333249	3.38573393474726	1.53063929505767	1.86059541052406	1.97431285395599	2.7680060638784	2.40532968630897	2.53372955513659	5.52940867010056	5.75830735235007	2.09397372241604	2.47928259550183	2.89418817611001	2.59214404788369	2.28368649196579	2.3421127241262	2.59921145796909	3.95983186116038	2.73637989864524	8.87873165260137	4.57531030978691	2.0697308042756	1.87048018064115	2.80625643785785	2.69292768376849	3.5047786716882	1.88832756249659	2.41727483078053	1.68123898647971	3.33921672144319	3.25759777662744	2.14483481276082	3.22352937540468	1.0437937657694	2.34775823434655	3.11495390933068	1.33328657413541	1.7897554478964	3.26154640136239	3.46686280019955	3.14440333509353	3.58742601978746	1.86514163535539	3.66818259633058	2.52567715430909	3.63928969525859	2.10335058449812	2.72900796861709	2.04966978156713	2.29541555172106	3.80704580032954	4.05430304511623	7.45626290540842	2.42946418964167	3.06869430322129	5.49206178877601	3.43789127911377	2.7379989908858	1.75908533726931	2.9577685648234	2.97729135400744	1.86975044770956	2.40978439278207	2.50841038767363	4.17839934510939	1.97685348433658	3.32065941739992	2.54318238933234	3.12940190278157	3.34605448937532	2.19490222474068	3.00127284141022	2.68285446643533	1.93511640890991	2.02316102031006	3.83422225036593	3.56168526356805	3.09973856511579	2.75883249423788	2.80209556201555	2.85216605902285	1.33306003651884	1.30840458614973	1.94991343163391	3.11178764055761	2.82354283234209	2.83433522817561	1.55499509480322	2.58764020282148	3.65651549683123	2.47191068270112	1.81411182882424	3.7438483493899	4.11424175183271	4.92982943508466	3.01596307476445	1.79661011163904	2.82766521384345	2.71118498755091	1.90520630144862	4.83792336503841	3.5653784677353	3.40374717963456	2.5815193645515	8.89302936433168	2.49293880372964	3.10517228905204	6.02326944575753	1.99710996862921	1.79275966633911	2.31735121527746	4.53405816245303	2.12564092560659	2.42387272977866	5.56013847575782	2.05694239947064	2.52720938200199	2.04733397404128	2.11172067560049	2.63400533682051	1.99973636892	2.7108765459331	1.83439789285813	2.59231842468043	2.13262000853644	11.2802842858336	1.40466998324635	1.42601565456132	2.48602734731853	2.27059672181014	1.78311985713266	1.14917018578573	2.7267829994665	1.00386100431715	1.91709797964851	3.27309396427033	3.62516233303526	2.77800225969376	3.13371083698509	1.90262708134642	1.42613771711889	4.10134865177602	1.80599850926166	4.58703338690459	3.45263327777813	2.80837059738016	3.34746340931744	4.01157186223421	2.11597040337711	2.98349649081143	3.80253685895899	2.40642674109914	2.82554318138274	3.24076785901488	2.10947016871095	2.72486953171138	5.13675978010656	2.7034991568892	3.81723334431402	2.08004597040136	2.60463226238239	2.87106839380974	2.04324208945422	1.39889836848662	1.27291204265754	2.96998838684276	4.13902500449805	2.2585539179132	1.56645400662213	2.28068818606618	2.00854064370086	2.69980308955975	1.74197971248824	2.51022955411751	2.75245041604616	3.12094323300977	2.39901764653609	3.07931959125299	1.90175667511717	5.58399964146822	2.66898844784505	2.58853484077276	3.41194261894339	4.4325481530411	4.54635331826152	1.90938678611535	2.80139772065028	2.08480198256877	2.99936412727141	3.27910870864137	3.92525829372721	1.66975131716451	8.39239025846635	2.0070478595745	3.38684480861695	2.38159209251337	2.02761084526076	1.9010457245971	3.19368833577286	2.40098148830923	2.81599253274796	2.32160637614167	2.93806134785726	2.53708850083648	3.05870941457461	3.13098352576531	2.94199442313347	4.28698329701223	2.78877297901999	3.2643803203489	2.43345708191772	2.78703932008284	1.71073106501243	9.49324098592986	1.86491125240558	2.00629596592834	2.2963715130525	2.94963306210701	3.4134369007609	2.11905056774285	4.24712653212055	3.83189924917597	2.58806690560095	0.0	0.0	0.0	0.0	1.67347169728236	2.23689913545952	2.73055832250847	1.84308395944313	2.52925155715471	2.2890230666223	3.58772894038931	2.05073853297489	3.31671114821522	1.38443285596198	2.16690401458277	2.51146961814816	1.78870124478716	4.00189114378161	1.09212312958007	2.93715950835167	3.4777772028768	2.97179005398271	3.20454440196549	3.46454181405117	3.49060298296367	2.33297278249506	1.52644715797914	1.39991862464183	2.9882225719345	2.47568519803518	1.81240427993541	2.24554809078909	1.76410653287788	1.47945243845096	1.36947006792331	1.62298878429186	2.180665345833	4.04754577648261	2.49199651006619	1.66982228876694	1.96545938881708	2.52814528292958	3.8797084132837	2.54309174791507	3.59118717684873	2.92014605230704	2.15723261423661	1.48518752193061	3.41290249291878	1.17112368294066	2.40261519740944	2.66782072824799	1.49924815325014	1.93471092974967	1.90698712660115	2.35992222417976	2.60381736681253	3.06244301216432	1.39515939809508	2.50024943431774	5.53247290769289	3.67498846390136	1.89386801626335	1.9356410528934	1.94039973234147	2.76911485160861	3.05238045458475	2.45833496374995	3.4508440890452	2.59502232095162	1.41651227673447	1.04936976854923	1.94803519877014	1.02230972335825	3.850734287882	2.86014463469375	3.41084927956789	3.66858892398009	1.5711654473064	2.09727832496717	2.4898462032764	3.77840552564608	2.32742299698501	2.16300932262259	2.04585002150952	1.82077520020489	2.81739785127058	3.3908718967842	2.89350514558342	3.33489158891882	3.61412884571651	1.49819365730335	1.59268100021408	4.09178461149469	4.81298270806353	1.77289174560124	2.51006499464095	3.53555641228868	3.17523702918318	1.77471807969805	1.8619117755803	1.9143957457363	2.33026159374831	2.68801991942716	1.77402980763908	2.45642913857386	3.61086082759158	1.57826316292244	2.76677960927073	1.76303499854785	2.02567973034136	3.32781689406804	2.08444377290306	3.56382365505067	3.08428322853276	2.3794353842301	6.59405408657967	2.60263813846605	1.68913046337226	3.35227161293592	2.60018052436029	2.79423586924424	2.15477444923065	1.68527440721607	2.05554332113464	3.61394854980937	2.17983444786058	1.72635344825667	3.53080052256146	3.30230280904639	3.64386238479863	2.05981521225049	5.24277132437812	2.89326079226593	2.70292854433855	2.85483157734016	2.02347305944934	3.0382799753284	2.64035066257915	1.74188945382145	2.69653306668729	2.6943809434627	4.63572121655721	2.52825031401389	3.68508078512973	3.01647611313416	3.63240778583957	2.40480674881232	3.82317931065119	2.21554499131379	3.71730508113616	2.49717079922316	2.5827234329801	2.31367569401735	1.22104789483338	2.39744971865296	1.79913364240445	3.67909743136559	3.42128461902682	1.92656896662127	3.47795118069487	2.64988888474531	3.85195460064923	2.87424690123304	2.1264272466342	2.96098794290153	2.05137580871534	3.26964242139205	3.01876962568287	10.1890453515273	5.98908723922828	4.17291483456613	2.43916102259762	1.81555256529227	1.95479080783705	1.34072961707063	1.41128279418024	2.08825011848839	2.44919262392284	2.80270183637321	1.98544809136928	5.39483431504032	2.21688832888035	2.19982531326348	2.51867894006006	3.10886654702196	3.46999874577966	3.73375956714886	2.70528599051285	2.47437095893124	5.07514316907579	5.00751639241568	9.74892960654858	2.43265062822588	1.96859392368492	2.9514578183154	2.21180184305265	1.68539759220601	3.05673390650949	2.46163456383549	5.06388101092045	6.07169644151073	6.66898111201064	6.08815901470239	2.95726637089055	1.9855969607824	3.14133772252516	7.0389952500788	1.5322533413232	1.7999932657464	2.7735239326044	3.06899992363541	3.04142310138333	2.26152351692449	3.71354812433141	3.25613570602679	3.47097504590362	6.12149362727349	3.02775869987136	1.70272070835661	12.5800548245397	1.7839027305109	4.79044632580106	1.28807680624423	1.3572770821034	4.63263844816469	3.8263615796233	3.85848034064945	1.875932247479	3.44628663140282	2.59825158311899	2.60907662429766	2.38447506290823	3.67937467586002	1.22038094065239	3.24360870378096	2.28927154213502	1.90274643749292	3.16380892041352	10.9295714011197	9.92723831444894	3.54127537920414	2.6463428041345	4.48109560597102	3.75846567276134	2.5035128561627	2.61143773307292	1.97220689443331	8.4204330971282	2.31867445419931	2.05681672679836	2.3623930692139	4.61697637665302	1.88931891382228	5.39727746262362	2.2076105369707	2.90224623688078	3.70651268882371	3.51222049746884	2.28050081973109	3.04889991939199	2.76816499124233	3.50760672429108	3.31428527823541	4.74241466525885	2.85705018335294	3.29720024486011
T6:,30,min,after,growth,lag	1.00144002972965	1.13129121885634	2.8387831818606	1.14699911052409	5.01583315808566	1.45498690113765	0.0	1.62292954713577	1.56535666785279	0.0	1.97170619492734	1.5992636417183	0.0	6.55590820942149	18.6720165585497	5.41416640749346	7.60284218339845	5.29951664211283	21.1689086388055	7.33347132684764	6.31386789264949	13.0070662226242	4.02106699090831	5.39786826589523	6.16961413985475	1.30026261315825	7.5154914846238	1.08501124558876	1.55269529933828	2.59179896722312	1.10485186725884	0.0	0.0	1.16333345889824	1.35653640003599	0.0	17.5063578510463	5.70148243776572	1.28712974816732	1.50267531022841	0.0	1.26438751295314	1.2395893422238	13.8181719772129	3.72018061139774	3.24594896985777	1.20068986241948	0.0	1.53148704246066	1.27162089952071	1.64556922770559	1.30119523571216	1.30453003534512	1.01701195709665	1.01024933153805	1.09113961287286	1.17460126020328	6.37638717542305	1.7632872479695	1.4007415677474	1.17607045830015	11.4912333521967	12.2696450911982	1.30592770268311	1.35003191797825	1.31708872765211	0.0	1.70163254728696	2.2315269642288	1.03113781116334	5.77492426048496	3.0122985105897	2.52404006924924	2.52211362089708	1.81654381809989	1.98810165375281	4.57019364972254	3.02164722884703	1.01546782481076	1.43345996261862	0.0	1.37463015444096	1.52590673665871	0.0	1.17039119306596	5.22449846770148	1.05764767768914	1.0804053259093	2.30896756135186	1.91675383504262	2.02677316687582	1.21009420650061	1.08659129487604	1.71492137269206	2.34041454127578	1.97055272161766	1.41681137964993	1.92689337435851	2.58385625031657	1.56660652912772	1.07811971949207	3.11004317022609	2.26979430103012	1.05319156638141	1.40132855867343	1.05422066518639	4.60919845598071	2.02897779154279	2.96221336085992	0.0	1.14060721684139	2.43292493869976	1.3319662407138	0.0	2.18599435458811	1.46009007456748	1.59339122487344	0.0	2.91077436810928	1.04059931618197	0.0	1.39385720411782	1.25595726968815	5.29294238011003	1.07802913980155	1.15370699413662	2.62604358242029	2.28060478888547	1.89669122292762	0.0	4.82919438933524	1.81247901035682	1.83140861515908	3.84883001654819	3.11849715551389	2.54320721116158	5.49722851448194	1.76995529330008	6.78778922167305	1.13422654901034	0.0	1.27025724224295	3.08495006709334	2.29506636596547	1.07257482364938	1.41168645168946	1.14772791044986	3.24606975476797	1.10556546105972	7.22430165084042	11.0537119941217	0.0	3.06863736010023	0.0	1.87823158240409	3.37072287158066	3.01572498163683	1.20861890012508	1.94752384368979	1.76974453931483	2.68174701805863	3.15587664503743	1.00427316924484	1.0693136239906	1.03158016210442	1.22320496833406	4.21057364500711	2.04000755847673	1.310427354612	2.49204967621533	2.21610201278889	6.28710247148694	1.35377424642165	6.22261536289092	5.36226722299516	4.33263530017621	3.01293847366156	1.000031150835	0.0	1.28083430098158	1.56415084199396	9.84935049293155	3.15031575088608	1.26425653707191	2.03472915133337	1.13902799960838	1.65579337097235	1.31947599532357	1.83547147895089	8.92385464830061	0.0	1.26615629842473	1.0991699990113	1.7449241104124	4.6137319199298	1.29812607588841	4.40163000828659	1.41632446447724	1.77548953355221	1.65918469723655	1.82229086839657	3.62814864270102	5.40921437613266	5.84483980149697	2.84453400687323	3.05915513376036	2.4405279539028	0.0	9.04784576004728	3.0929599709056	5.06772952846571	4.86714986150955	1.65883106590812	1.16662884330865	0.0	0.0	1.92708783034256	0.0	0.0	1.07299332519803	8.91251095113241	9.39686529132509	4.44448710596378	3.18803633409256	6.01931951412672	8.77382645629862	4.1052856015467	9.41860917631335	5.19655840332986	2.20627557008794	1.26688952361903	1.78828283426435	1.56144143967739	2.4758887406395	5.73497376814042	9.94875017800067	3.41755027337117	1.87791593309859	1.89596728096101	1.22755749071995	4.33627323988011	3.06441016366469	2.36964111199352	3.80080083296171	1.32789874066236	1.02050078547269	1.59147804332844	1.20061608698711	7.48245644606012	2.05555100493562	1.19342279450257	1.71747162007702	3.46698113207547	1.6986553440502	0.0	0.0	1.5816907515655	1.17633640766296	1.76562648873584	1.19642896432212	2.41489796858375	2.84698702380382	6.25632253792876	6.60305028576331	0.0	1.01344639947338	1.42927557819641	0.0	1.3218616406313	5.09192674112037	1.15516877758943	5.21448825818165	7.35893863995705	5.54085542955675	2.15110341684144	1.41084752442386	6.05306480767294	1.16880061596219	3.17325534839101	1.45695922081331	2.16620559903705	1.02987879878857	5.86191220759704	4.16915954211171	1.2239149053572	1.83832699387568	2.08510031628059	2.18404323571145	1.39581408231843	1.97557823106891	1.23131444082481	3.77803224433279	1.82294983021936	1.2500092620899	1.89236506190603	0.0	1.48848253694192	0.0	1.18475448037566	1.15751005601376	5.37520770612389	0.0	1.04930405526559	1.16315063491178	0.0	1.45952439730695	6.85169113669605	6.89367103974243	1.20824705922808	1.39287746656038	2.6925788910402	1.73006202389377	2.21652821187733	2.18425447473167	4.13704017978706	0.0	0.0	2.11079668729924	4.38857482906091	7.92867438406277	0.0	1.26742025689814	0.0	0.0	4.46946865706978	1.11206735618643	1.28403540744312	1.99589179225373	1.43378790286072	2.22624444381512	1.21762045375989	4.03756269122565	3.86458941291394	3.88405072250299	0.0	0.0	1.39845953443306	6.68225246359018	1.06035220303854	6.10684956265277	3.00155060498633	1.13100896484525	1.07333225235214	1.33325661990918	1.43899139864883	3.0783640167442	2.02279507939167	2.32350523458042	1.60037953256606	7.25279654219382	3.29930256637631	4.07745386964459	5.9452277869349	4.03976491890681	3.48445464514487	1.06254923053925	1.32210087746557	3.72403745582942	2.48037812203456	3.99570867748738	1.02672844870696	0.0	1.0552697084923	0.0	1.27485501950928	1.43289884287829	2.85586678870947	1.93373032238097	1.0877755902178	2.02325322169867	4.77017895367204	3.73983955857573	2.89904989209334	3.74413202631518	4.50518245487759	1.70333208574119	7.23244589257422	1.53346112755374	2.33942329870874	6.08776367422639	2.93184334491603	1.21046379413132	1.29205273838747	2.58484995169699	2.94960277937016	1.14321600658884	2.01984216944756	3.92573405797877	2.52125820391078	1.41317781516335	4.71427999197412	1.32305117131997	2.27422242396018	2.15384039520041	0.0	2.80082650808533	3.28597291221358	7.33255356507824	5.74174266430434	1.45109499106843	4.96231048061598	0.0	0.0	1.40597307918092	5.84765982335051	2.47756635355043	1.18598730940938	3.51323829347627	0.0	5.89126863002065	5.98429602099308	1.31296333521487	1.07378784475736	1.37067246201466	2.88428382396886	2.05835661524646	4.83724850878596	1.09032620057485	1.58297022811007	1.023223553768	0.0	0.0	1.39506738940975	3.65068030057854	3.79690655811116	1.28450353514414	4.04509426372336	1.28976963858637	4.80776193952072	2.21703882619005	1.22278455124503	4.77142464450575	5.12826278596481	2.91715422481392	2.18727040231797	2.17917685384761	0.0	0.0	2.83935854197685	30.7425171902489	1.54587293558034	1.41016129429259	3.65595384945479	3.03043262326326	2.53856739728187	4.24957021698169	1.46123709063026	2.23471434529366	2.89165895115201	4.37586978319896	5.3230364597713	1.05855786878433	4.08002172121971	1.92491448151283	3.82371243465623	4.54786986796823	4.36812862524961	0.0	1.27767270585481	3.82717135134625	2.30909718051092	4.39751409380221	5.3090426702176	1.42118786786858	3.59890407688453	3.00502591731825	1.99116593848412	1.16435869667866	1.9268044536419	0.0	0.0	4.28554493608972	5.70220332190581	6.60736728134902	6.11910632577383	7.99056681456187	11.446832462349	1.92661885329495	4.41145241651167	4.9572110690212	3.64358035574221	1.04935479139728	11.0643467036322	5.5765577430962	10.5947429519072	6.60466128552082	4.29443364767066	3.23145589713252	5.806941834259	3.73683595165267	1.07042568701863	0.0	7.27345351492166	8.34661752034697	2.06198617676723	8.36575011070651	6.15767473919758	1.34350366127621	3.93725227656573	0.0	1.99648665840643	3.06168131480459	2.78876695235477	6.41467281307029	5.96587507586214	9.28139931053475	2.4480192423113	2.18919354291884	4.91203293058101	4.8340701970308	2.25567589573801	3.50459939008916	1.21214884114274	4.73384688467116	1.064556363823	0.0	1.67283534852204	7.37147389049943	1.15461570046957	0.0	0.0	2.02858477182816	4.27134061097601	4.63719941216067	1.22161517133264	1.98121462930176	5.23347573662324	1.74595143309149	3.46614286507608	1.70900897307524	1.08101873472226	1.36269095066592	5.76577805758858	1.83338658796301	3.4434770853271	1.55432529389734	1.24221085506342	5.68688080422985	1.02589653544595	3.86134357312608	4.02088226852022	2.93468347516085	6.19485468236573	1.3407851136648	5.58400712345102	1.12077917500175	0.0	1.11367342283249	4.39798366654753	1.146678345398	1.21310075737234	1.42162303921825	1.53390850917197	3.15046026864112	1.7508990438184	0.0	1.5272398666025	1.33155310605427	0.0	1.43025498215854	1.37305467575669	0.0	0.0	2.71211146942812	3.78885977914103	2.70612398246713	2.00068052469945	2.0015085285399	5.40389461842813	3.04104486322075	1.0067728384876	0.0	1.36508020688404	7.00054382912147	1.52101116500058	2.15152719796821	1.27755060735398	2.79998316657109	2.29886978011855	1.90596762652649	0.0	1.01919676223938	2.32412851607196	1.30077002854337	1.69916720324041	2.17610841854153	0.0	2.47851292500211	1.98301138117238	2.40109893678515	1.09062586180557	1.46942600594701	5.79442311184336	1.96818614469582	5.53788612406233	3.62600157988022	10.1384068318014	6.41184138067231	5.90009097955188	3.79613206886529	15.0241453913955	1.20687775868793	2.11351293322689	5.35619394338337	5.30969123928254	0.0	1.25424105324389	4.45972989587106	7.30557631893687	4.63715627172923	4.71013741096335	2.83183657204099	6.47174263555333	2.92769504936942	1.14976432067828	4.53068175644114	1.49000306680104	4.33083993767843	1.49235321634379	0.0	1.41315241693007	0.0	1.55224847772276	3.88858565949585	1.24982010710255	1.04719404826476	1.14522529920328	3.04921976596273	2.19419953808057	5.10689586647212	1.88511001671621	3.68449565483234	1.45822940172221	2.73129420340296	1.02921138466892	2.2476800668089	0.0	1.5306204133911	1.45364943914624	0.0	1.43337640810005	1.06509804547091	2.07962373878158	0.0	0.0	1.0594437279851	0.0	1.2969132917718	0.0	2.70544156683848	1.37017486172348	1.47215037392276	1.13917895037399	2.42784325820812	1.19298778820774	1.62328018501675	3.17748222698532	4.43627524354228	0.0	0.0	0.0	0.0	1.31854867397791	1.6145647934441	1.4675408881153	0.0	1.10160407302809	0.0	1.21649814154109	8.08016882728264	1.09850414100302	20.7022937828106	2.70731090373772	1.46315558147575	1.10684495488348	0.0	1.19753257268491	0.0	3.42141806309595	1.17609643168715	1.7854023401045	2.56586613973755	1.02002182573036	1.60437322770562	4.41949388160153	1.53186232398791	1.20807956928528	3.80017879028738	1.13795479402345	1.71377384423322	1.94827711018206	1.94155503231024	3.45860053631072	1.13418613437975	1.59752091212482	1.00847167514669	0.0	6.35303401672355	0.0	1.41838528289374	3.95084659853904	1.15897384956422	1.29669312865198	1.04786809971749	1.02730539261108	0.0	10.6158251971345	6.12695431353664	1.13782016948621	1.04451006389213	1.51181002712726	1.31838286964286	0.0	2.50050578308816	1.78699701063094	7.53057970765926	1.03618491593846	2.65918786676569	1.84349939422658	1.45405899227692	3.88396490230842	3.53014698642873	1.21260870898088	3.66493355120429	7.53517686820879	5.5190048745333	4.78888860438563	4.85090554273886	6.24793541775899	1.49387585801183	5.84798172559562	2.06069492257015	6.37559410527483	1.12409219408946	2.9118956088696	1.34065658564605	3.31325647238043	5.64460034455061	1.57023792360265	7.2849224158891	1.04553450008597	1.82127486665583	3.67282669394322	10.5375045991971	1.12261232990241	5.42192773198481	0.0	1.27789212872295	1.34247784163829	1.11524964158184	0.0	0.0	1.04915689840311	1.68085595831144	2.63506665895565	4.19768503970825	0.0	6.02292722957438	1.53520646657972	2.75552338593278	1.07063647925221	1.04217277052814	1.20027606832955	1.09160387570793	1.29635053746008	1.2583315605613	1.52956776954951	1.14842767041156	6.75324508375579	5.41709566018576	0.0	1.06343636894116	0.0	1.3283683550759	0.0	1.25337621881499	0.0	2.90859180278233	3.52975337706362	4.24298855965007	1.53012094775644	6.63018046872638	1.36721231016296	1.58671002060904	1.31472464678649	1.13435644990787	2.19122840047073	5.69683021268792	4.34178329379944	1.12769955048851	8.7731937113361	1.33159941423167	1.02185030659865	1.56701833473218	1.78714234645481	1.1552755442953	1.16760897340453	1.13894150859553	3.15395640184432	1.07754768655882	10.4500972120171	0.0	0.0	1.03525922366192	2.54425662326497	1.17466909818085	1.19112686636218	2.25598233254766	5.45157932392575	4.51306896141398	5.46171020459194	5.05317418636304	5.73254163074729	4.84735270446003	6.66038991752971	5.9745137756355	16.8546315732696	10.0632007553893	4.08859033253677	1.89996885958976	2.45301195725725	3.82068316179075	6.44869025699367	10.9290854259178	4.29991155607361	1.69321207914924	4.18217080264505	6.65946711611634	7.5795294415394	3.12839244353913	12.0750687018642	6.86908199684527	6.93931363582116	4.03568514039146	2.34011323537274	8.02206082693002	2.22289500805603	1.96223901212376	6.38732424262502	3.87616952968122	2.863109255731	4.14035697944001	2.1609486154057	3.43580642476024	2.772424089203	1.31818028325245	0.0	9.24749858543958	2.70859677663196	4.91526495560855	1.35888184233135	4.13105451607495	11.3596575662526	4.04853619370841	3.4467712887865	2.18700988672917	0.0	1.62216506150298	1.98071651949038	1.65737953174851	9.12881857444732	1.23546596180343	9.32241298783437	1.26609872627282	1.37545551548927	10.1854799841079	1.67245702360112	3.29698215643642	7.13488601274598	8.31152970821928	1.30291946808645	1.84431595350084	2.31600239798161	1.07898222739806	0.0	0.0	1.13209408975439	1.01741885361228	9.43150095721813	1.25506115224382	7.67295280859885	20.0346959409663	2.02801607094634	1.78389307804357	3.40621494196999	5.70687980326169	0.0	0.0	1.04084597190641	1.03319827352398	1.00281921327109	0.0	1.00915024830739	1.05801127849326	0.0	1.13207320075635	1.36342391381627	1.28423298082812	1.49120248578975	1.18590267305219	4.68054551047362	4.17566897069815	2.83021929498154	2.37477636492611	3.2088113071295	1.27458962738935	3.12496238120476	6.01888616796403	4.68559638315853	2.26404228992564	2.93373560153588	1.89939316538646	1.49098310268172	4.22681850043637	4.06355107147837	2.24160927487127	2.21564890319177	1.83476746306586	3.25709023747468	0.0	1.89314659680751	1.63197595026485	4.67742592591611	1.44043062815823	3.0823395123321	5.61016961485567	6.05922490047043	2.35479969214044	6.1498155467154	5.67466856748667	4.12776806736562	4.24735656592634	5.19296346664982	1.19828108053965	1.87141540531714	1.46407491168399	4.7100336641649	0.0	6.28948779275717	1.63010664868255	2.53524714503727	4.79663327807773	5.81678055762878	1.07102954542104	2.58427730263283	9.63432627416531	5.46748787126491	10.6873022809875	0.0	1.22003578243707	2.40685982168086	1.53710493620701	4.12869877306158	7.58978094303821	11.7866645111335	4.66980409234949	3.87370411939237	6.72646219480604	12.0079771326524	6.07472418624931	1.07984329542159	1.93868501271051	1.17202703180837	3.80660301999858	5.50310604629431	6.01367424749747	5.67802584207577	2.24661742864181	0.0	2.96824182368911	1.82073875393661	0.0	0.0	1.14227598503282	1.28789155847577	1.29090764143123	4.30593942318447	1.94036667428017	2.67047692257342	0.0	12.5844438209359	16.2159833311462	2.40775037890982	2.28711966545328	5.5428283400863	4.48055233149663	10.8590522455743	1.37270817711565	5.57065282009658	2.95623535963429	6.67470988905986	2.84231879336006	5.51140140745623	1.22822700156948	6.51386201356984	2.87344326352312	5.55366593732287	4.76495676280814	4.70655967363028	3.80661268185066	1.03180126866695	2.53498163555612	5.38821209664664	4.21003236104416	3.74298404616236	1.19312188197405	5.04902602712855	0.0	1.9671080596058	5.19219936250432	8.47532765946734	1.95146236186748	2.33017099443491	1.00558531101641	2.30502645170352	0.0	2.86559316259333	6.35593827455155	13.8522247186025	3.92708786790948	4.39448542370366	4.65339550751158	6.22938061208473	1.10401925237267	5.0048537549812	1.56706086761892	6.54223221653114	6.19172702143098	1.14022148101161	4.67779635863921	4.53777348231697	1.5427687864593	5.34944155429827	5.0967546926677	8.24518392363425	3.30951370891237	4.34365719831803	5.08595750804046	6.53057216163818	2.11345005037798	1.41146175764052	1.1680923654657	1.63401164514215	5.22358519155416	4.83283366694127	4.60436840898274	4.14977905923109	3.1985484014134	4.77529904673657	1.07574612722036	1.03030017464369	1.09861454914466	0.0	0.0	7.3955868922086	3.3174363010357	1.65779250735034	3.4255300925983	0.0	6.28748040623273	5.67662035615392	6.89667841449971	4.32499955531237	1.24959688251843	2.62318063733843	4.2455896105954	1.2434298726711	5.63504868957678	1.24066453982189	1.22815286156053	1.26966494874426	1.91411183422003	1.36201259999827	1.17988155227953	0.0	12.4481404042664	1.5195353524169	4.93980402316976	4.90171157501452	1.30139306378108	2.20404609145916	2.3228298984097	1.29954137936061	4.0567518938936	1.63662142951794	1.97034722645203	5.43095104187764	16.7304475419912	4.62567058085745	0.0	8.37288469276177	2.84558048920254	3.4157983640635	2.43919352601753	5.61062493353183	1.69345933880076	9.05945382960179	3.39390725448154	2.7177793629056	2.29193626135827	1.02044372846896	1.0148855117917	1.05882255113286	0.0	0.0	0.0	0.0	1.06249533631703	0.0	0.0	0.0	1.94511852087164	0.0	0.0	2.71961907724652	2.03773402679076	2.17465321027266	5.52179058937913	3.94755491697293	1.84162857361713	7.51265957591978	1.37885994218897	1.10556541726152	1.24753934197584	3.33903734371646	3.6817719079943	2.43156059276127	3.65771826496648	1.8049652433416	1.02495579479792	1.4682674949133	1.71901204112927	0.0	10.1134339667375	1.42750318968554	18.8172108982605	2.64784793221972	1.07260826786999	1.78208839461179	10.0156299921921	5.95949654455857	1.83855308856241	3.40502168757383	6.45465308204636	3.1893726082906	6.2305177199357	6.86873458756318	3.52638402038845	4.30360724445987	4.22730387315871	1.15681547318662	1.86078763077928	1.3777591092223	3.10235294001761	2.28663486803022	5.83840237390404	5.91088350893123	2.18386025358666	20.1727262404732	4.84076742609644	8.18668356597268	6.22196717449141	9.33563527054735	14.5342667389606	3.47736066005866	4.01014497096735	2.68057709821505	1.45548612056303	1.39238137645174	2.35339794343955	1.23608110187479	5.00916390949971	2.78478433178273	2.470443542026	8.24880637820506	4.02133166224925	5.00988700623957	2.18197035080266	2.81771740443623	6.23953891868424	0.0	5.28024304654675	4.71225786263	4.3956976499377	2.03703898776505	3.41116447353725	2.7002968108291	1.88243993485313	2.67786577621129	0.0	1.49472610804877	2.00574487154319	1.70258422735211	1.70583718811231	2.81681600443849	0.0	0.0	1.83696933971612	1.42662404834663	1.04799964174209	1.22737257435983	2.7321036214	1.71793139776284	5.43068918900894	7.96264061328768	0.0	10.616846794115	2.14074488336493	1.64067317751137	2.14493730267507	9.44152975294794	8.3151314782007	0.0	1.90858060656897	6.69536136895871	2.13288278083606	1.02879022650598	1.15705998375943	4.41098358153248	2.83122640289775	5.89581352406019	2.81734456913683	1.41597401668167	1.04030640331011	12.6833086678265	10.7928160988472	1.0244210049479	1.35687195421203	3.93642476679858	8.7914935678062	1.3610263080221	1.30433025987703	1.36645613191321	1.36852485519622	1.66549200030454	1.31992793285442	15.0408900977483	5.75190609682164	3.63272264354616	4.0350879305448	3.82959579698912	15.2949625863434	2.4279590926158	1.52221728349008	0.0	0.0	1.02316166936291	1.11547161195117	1.16765219592679	1.08105114005972	3.48189156727744	1.61706693218802	1.48540914347567	1.09344344327863	0.0	1.05422683416512	1.20379209283416	1.0837633771193	1.05123629922431	1.55121408764106	1.55004123780696	1.01245642603552	1.09097426582498	1.36276096845247	0.0	1.31587775108459	1.199446729782	5.69092713362542	1.21246276522409	1.09220609180126	1.23322057323404	1.12962723325491	1.25050221405667	1.27384678839472	8.57563041643061	1.55568013544722	1.15654494810749	4.66613311257822	3.89988983754942	10.801707238558	23.7693991203584	1.19162348776853	1.01670992908551	3.58990295590994	1.03276481719494	1.81807054961144	1.20108646554163	1.17007385449654	7.15580207553879	3.68214719616658	4.7810752234272	3.90665142639117	3.70262149294075	3.79769768829907	0.0	0.0	3.25757627921976	5.93900965427744	7.84639870564967	2.66944873943488	1.52041310068796	1.67778089558264	3.09910244812199	1.34297073604694	1.15495908824425	7.28299083867719	4.01269394467659	0.0	3.10581305095442	7.0597296048947	13.0211215877665	2.75257579426918	1.87929055043042	4.13835696499698	1.61138410281762	2.06864218227229	3.33881977495207	2.86938248070473	2.84429856353145	3.39445931413884	4.06120264664425	2.84976453779507	3.1989627604181	2.63573762984242	2.06570018427954	7.4869874448659	2.1782060286286	2.35209669055142	4.2060914733971	3.01082282934872	3.70343313982244	4.22290758971722	4.35358320970098	4.447180263209	4.09892054331337	3.88849621264175	4.73038794379584	2.61785712454592	2.65344581435918	3.18053684753	1.49875273935058	4.00279250734138	4.0281704402479	3.22324853365913	3.59572318949332	3.48973255559066	4.52645778345636	1.81884841721382	9.69790667964807	6.98137258216003	8.18874267005864	7.02023332997264	13.5737454282591	6.54479920060842	17.4888869375442	11.2537585654292	7.377881542587	6.60628541001284	8.17340308335487	2.25255580077257	2.15166285150965	1.16793441799339	0.0	0.0	2.8278233489346	3.66915450586456	4.43323816413725	1.01852019000672	1.26853509162081	1.28033720945242	1.36124336515146	1.30141364164639	2.03046854621645	2.06531810952208	3.03802199983387	1.40544430948472	1.38751483761942	2.25243524065985	1.37020468544932	1.31931397285368	1.97797515549075	3.30572584691474	3.08421001706496	0.0	1.34555784333648	7.69252726502284	3.94172014570295	6.52466262287551	7.07873901423294	6.57458839222254	2.0560836885874	4.2225079352792	3.66267980629683	3.67283142670601	6.13342493892549	2.21803255981915	2.75206683149958	3.89258421974367	0.0	0.0	1.13101733602963	1.37674278198245	6.32295334592163	5.41316969155989	0.0	1.10811463800717	2.65794430884054	0.0	1.35099507607984	1.88183234595624	1.17692676137214	0.0	0.0	1.0435261685241	1.32644137451336	1.31907188519666	1.10880160316881	2.17996696099859	2.0666867211341	5.36160471008494	2.42215904238095	1.32294834705072	1.60927202981388	3.09798298679628	1.04415007936784	1.25109051825863	1.24262677824072	7.52236172379297	1.03209448376947	2.81123652613482	1.15042316311956	5.3737257997685	7.14755206364282	5.92498593723476	9.94313533089106	13.3729850037906	4.95981308697623	7.32952790109217	3.48384216784893	2.3995181335623	2.97211793317511	1.28653255749767	1.5216019150412	1.3573934959753	0.0	3.37818750197684	7.91225004874625	0.0	1.4441570021788	3.16127399992393	6.18711828688267	1.90347871772438	7.625415849084	12.6583301857922	4.91561184592064	5.62701250524994	0.0	3.51774071752553	0.0	5.13995058082173	14.3971515160138	6.30954613327036	5.10885783118357	1.06911839027245	5.57062191006923	1.83334196302465	1.05556701103283	1.25341191352058	0.0	1.09993618942643	1.2646729724726	0.0	4.85025968295508	8.72931077459428	1.54151210497973	5.65124943732393	0.0	6.69574951506691	1.26824330647183	1.75542117581948	5.29233212741551	6.4554345726157	3.44830537191906	3.37266791912605	3.65095943506597	4.52196507733829	1.78405103225696	4.78271240139316	5.39030526599827	1.57048281927987	2.14471339794712	1.65806687362216	1.28786151976845	1.46698998315608	1.1406680330076	1.07659903684678	1.44243333645246	1.06013153607175	7.30759522570892	4.32548063683871	6.67624694865767	1.9871140388649	1.87898046031413	2.98066295187082	1.85536357458628	1.16329830967794	6.21676307328312	6.74520483279781	2.34390180921931	4.35207391385293	16.3418952680276	2.3023390553402	1.25046724502862	17.9665722569391	2.42593887021037	4.49301331355004	8.39731467954357	1.22491316645744	2.25890216408011	3.01579870432484	3.27301498597836	1.28991362539916	1.07318794766424	4.71962901686741	5.60183368516299	4.41986742457312	3.14889707162451	6.84146286583654	1.95243458933464	1.533568506461	7.7597970071698	8.35607803717851	2.17401693541225	2.77789297275408	6.0476037603071	1.49122584660308	1.68916556541362	6.34680116406826	2.01580846852327	1.88998106339739	6.95991808111373	1.16226120945085	4.66259343366134	4.81485473146679	5.5943540659321	5.00307662188511	4.80410248480693	5.63324812699072	4.67661589535642	1.20136252424514	4.97201509770341	1.40895171969195	1.52262581861019	2.09259877914955	7.83886346162917	1.1833239399188	10.866869152707	3.38905155505964	2.90810351671393	4.3361056968475	5.04187609463956	5.03906763521265	7.20697248662003	2.55662534774917	1.37749494428255	4.3268745080167	2.21916640818012	2.9303305067136	1.5074741166171	5.11205620818621	11.1679077445152	3.3675839225374	6.33008132311682	4.84973184603657	4.70297679756804	2.20121481534208	1.28474423476549	4.27233833161153	3.44804210583587	1.88551255056261	1.36120587705516	1.37781182530196	1.00329888010573	0.0	3.64991933157625	1.5399333514384	2.23600608731192	0.0	5.33354092406406	1.33760486603118	3.60741912943988	0.0	0.0	1.31738733832523	0.0	1.26110873056516	1.2143311592489	3.7762975001008	1.36782869255557	1.07192441580176	1.05135195943157	1.12613084488098	1.57905946669994	0.0	0.0	0.0	0.0	1.04992925830286	0.0	0.0	6.26634308963811	5.68347863052579	2.48486983743686	1.25326502444594	2.67203623646701	4.05952898741189	1.36926761515	2.80257929200855	4.36925876845997	2.56048855051733	3.66742416721476	2.21258557892723	0.0	1.65252119231198	5.50970396447108	1.87973619331255	1.32718787956557	5.77829668294851	7.09977681726451	8.09882665718653	3.66520253950609	2.23660842907767	1.64367130274171	2.27879370188394	5.85621587777084	2.33541272238927	12.5164765782658	1.52342092455402	6.76124009442608	4.25771173116131	3.27961560207327	4.32489928582734	4.72016681632276	5.89577819017834	5.00467799386444	1.93680248419665	9.58022381199425	5.12692805884829	4.68850780776502	1.02720088515945	1.31410522044525	1.18149171934941	1.15107647256898	1.22300096740173	1.02702339190675	1.0627563143007	1.00075942021205	1.01070687306711	3.5215855173972	1.31885301280615	3.56478152825798	1.1941745752251	0.0	1.01932476704585	2.80076794463117	4.08722511955451	4.21827349465114	1.30967796494896	2.53177064522714	3.35009509494223	3.88544103264421	3.56353142677732	4.39402094847192	4.86443348327011	4.90445203940751	3.4424343511501	2.0414448765479	1.30874435217838	2.20239036457499	1.30000029924786	2.13049177526415	2.45034138456807	1.03358585179253	0.0	3.04804486639082	0.0	1.35512473904203	1.31424958979422	2.89116282016175	0.0	3.03414739033766	3.79648347629078	3.05358766498438	1.14708768578464	2.42696358247671	2.16681238897613	3.55301923201793	14.6507393805386	5.82040758437119	17.2578413267316	3.22272788561094	0.0	1.28789016286753	4.73135033915895	18.6330147901001	4.09136074851267	2.90293829326984	2.18713884966248	4.06125592997738	2.4715785953548	1.02752984225806	2.23616586990985	1.35000208373459	5.94601034087579	11.7318604234927	2.55581413496098	2.03495751521143	1.61271829772477	2.40335490984249	0.0	1.61262023873398	1.15358039577881	1.18092440933562	9.12566102833236	1.00047855307371	2.84680407828226	1.17508901371912	1.93006774181607	5.9491011546439	3.31286699291243	1.04611958275845	3.57242544306999	1.16063994084987	3.33570736808563	1.58274974549134	2.10636855401365	1.03108556128677	2.87000984266196	1.22669481350382	7.35863611404416	5.98210502289807	5.16603162280175	9.79904312857387	1.26418508615181	7.00132269500567	1.91799253386684	1.3496250777466	19.2339749390389	1.26731732827864	2.55230202562589	1.81803123535444	3.07463833892256	5.5540649843179	5.17353156967318	3.36923798387293	4.69788263478138	4.28372292312498	4.97031806352086	1.21019974988031	4.97343439936227	6.68458983021372	0.0	4.39221932909913	4.79407835318394	0.0	1.90850583972916	3.45552461752907	1.23726146926845	4.7608194829598	0.0	1.51444651612034	1.15884293530073	1.03527974971989	3.35351514927664	3.23992036237287	12.8304386934777	3.08155075405287	2.18921421149151	5.44962198576452	1.55287579653382	3.58378538836985	2.17620975989092	2.83956913677825	2.59583461615885	2.9839419840146	4.27670636825477	1.38976780681964	1.10477826445158	1.37536737326471	1.40995063216759	3.3797614310967	1.89079499614652	1.51703087007426	1.86321284970953	0.0	1.09604695097902	1.19842781727665	1.43714710245756	1.36862802557652	1.11708291782228	2.90337272306948	1.30764491180642	0.0	1.00576187758361	1.47031310283956	0.0	5.34282163779532	2.06002258119667	1.51480813575154	0.0	3.94604995102809	1.36753768871709	0.0	2.06880694354878	1.55852920692722	1.26858413326473	7.07517541917096	1.06767637366624	6.33452210070478	1.46552404598639	0.0	6.33177587858969	1.45268155531387	1.23532536767803	1.0681151101914	13.5395454442513	1.96336228493849	3.8534187674089	4.95625350000475	1.94158910599194	2.76543907923674	0.0	0.0	1.03233115331405	1.11041659581461	2.27114068518356	5.30634927295535	1.16029320021407	1.02906455978484	1.08565196156999	0.0	1.70849200806763	1.56776295504825	1.00771097512757	3.22721436966987	4.72833162983877	13.0715877520608	1.81690498882528	4.71459951826277	13.1720167128776	1.19854019244096	1.17949641849949	3.35403105995745	1.09109577863036	1.07060996316445	1.59155954667586	1.74310006448584	2.10136664662049	4.48835524171962	1.35514453050093	0.0	1.16340470807876	1.33065160374867	1.06488501324163	12.6627643669884	1.90575772130716	1.26083715647212	2.91233409728232	1.48529019621618	1.37501809087159	1.15890466736668	1.04500528038936	1.40330765261027	1.35561139143814	6.71872031470283	1.33345404105021	1.24897495950646	2.45546444695102	1.61369718433317	0.0	1.64480840845856	1.30822357769393	1.8773176034921	3.48334076449935	16.8715806144688	9.69873550216694	7.6357340933137	6.76648758205019	11.0746485275059	9.81400163436191	13.1384166297111	10.3572094069563	6.6851282123221	3.94461505738574	2.60791132514127	3.34138265275214	2.49507822727773	1.17099000732539	0.0	5.44629667602537	5.76454986344526	1.40582331351958	1.69183672214857	2.02237853634044	2.86422996562005	6.73685266667961	5.02751212493519	4.11269798015246	0.0	0.0	1.00357459445794	4.67060644715852	5.97961569350324	2.62359919636812	1.42711911052538	1.17456583164499	0.0	1.27529823497691	1.89166002299524	1.60196036414356	1.00438075221147	2.68711318979429	4.33600874185613	18.0726478122212	7.10410361563369	5.87606405506773	7.73767739900392	3.00739808936196	2.72005785424696	0.0	1.0863648557818	2.76614891963091	1.05352214915135	3.29656433857102	1.17985582012647	4.25885610846005	2.88936765288429	1.0253325832114	6.4139215710215	1.09299851124866	1.67632786996114	1.24658189227087	1.32934530716671	1.05009774355342	1.05874522956761	1.67118748259493	1.06327627316339	2.86948639382849	3.29262376173333	2.51816034168772	5.47634727937139	0.0	1.10571732898619	1.08163552706656	3.6210509265983	2.9802686758866	1.43088735436273	0.0	8.16117159392102	3.9868284735724	4.62591626932199	3.32086165856797	3.49094755865746	1.75328751546331	0.0	1.89456061468576	1.2569885912515	1.91728128659138	1.42997594707372	2.82885733220014	3.79964193766832	4.16827513408259	5.64518684590281	6.00879029288263	0.0	1.20372086606413	2.83259126043652	2.3110102426498	1.67007088762669	3.187484505824	0.0	1.07223837823566	3.72421803931484	0.0	0.0	0.0	2.7945151068475	1.95714565015676	2.74861640215957	1.56084928976289	1.30484454510946	5.77080298264196	5.42651238775538	1.35358437071418	11.2522871062567	2.97388694144252	5.99788821232486	3.41559237436005	9.35233393191701	6.44520259054422	1.7694857336364	6.78998617844565	1.65272818889614	7.87250794412839	8.41580629662965	5.4823794163286	3.67621236764704	5.69536835397257	1.19284778610634	1.81500454689017	6.2663803154347	0.0	2.68261891602409	0.0	0.0	0.0	0.0	1.07299155249931	5.34847031892845	2.22479645157796	2.83385095125603	1.16988218998841	1.3397769610804	2.01276920177099	2.94252295284005	1.08892925883205	1.55916958627835	2.44968102795339	0.0	1.82929009050166	4.62001516971627	7.23852667893464	1.25335316832501	1.24978351425962	1.02291606859274	1.01185808291591	0.0	1.10011356950383	1.28965025185196	1.07866798183665	1.09388440255843	1.1702687055066	1.27171612434322	1.02102389100828	1.30444395755352	1.13783212514488	2.27674844058614	7.87119184430631	1.17228627995598	2.88817728872581	3.98238086381268	0.0	2.25448300968806	2.01846754619502	1.27963423102881	2.48084466406802	2.03338421431677	0.0	1.23502759713768	0.0	0.0	0.0	1.31453187770922	2.01095410821207	1.0779854387594	5.93291409715018	1.84039286719001	1.36559669909524	1.3175680762412	3.10368135884276	9.75778536889692	4.30266611829848	1.11643337589148	3.08818030048807	1.10030864042087	1.34220936455914	1.48175043785087	2.67284618931222	4.77939109567862	4.07763519545882	1.69512948909486	1.92803583212945	3.69188103814499	1.86635293826055	5.37665532758882	5.42760759404896	3.6525297993775	1.64335925865704	2.55030356030205	5.74972971908513	1.71995107546944	2.04449703711328	6.83669434652123	1.57739871239053	7.51926479776005	1.51464995065781	2.14475979538454	1.09596528267298	0.0	1.21211474725953	1.06420805576237	6.92963730287727	1.08874967500342	1.20133781973602	3.84014307907616	2.25416278238809	2.61229507890781	4.86807342519173	15.7587870149713	1.06404837902018	4.27492244166208	1.92103283135248	1.55056014333429	1.03940418911014	2.54853070937726	3.28582207614291	1.51903222161052	2.78596908133055	9.28044944384939	4.1483147856029	0.0	1.26813031422483	8.0329292366476	4.92301384131538	3.34374362147267	5.26843073521576	1.18804975347637	1.02983856835124	1.26159931581375	1.54877629782331	5.72141399406161	7.73235866228822	3.01708474824758	0.0	1.37089585760609	1.57240748350651	1.40202160876964	4.60293162073824	1.13407198154274	3.62847875109169	1.35458971519085	1.02204838999074	1.04886885242941	1.26263307229265	1.07069291321833	1.50169597460083	1.02067347736239	1.1214579511932	6.74545031623178	1.92102629379504	1.00904332968515	1.60461746860089	5.83011248731196	3.97505941017649	2.4509292824703	1.93322568251383	1.97800888242431	0.0	1.74314904329694	1.22793532174148	5.16674437638204	7.87135422009274	2.27301600159589	3.05705985663288	2.0360199006856	2.37664467314169	1.20868568152501	1.1832802729588	3.13364745270705	1.54506347209679	1.08996677467484	1.79858162735665	7.10031918493369	5.9773639915814	6.6791518089364	7.65048566753601	5.32979857517445	8.89327047815247	3.00175362661983	5.09637086591982	4.69948194564488	16.7109381778422	3.48745256476202	1.46183159720524	6.28880533003264	1.82227432167499	9.73829813176471	4.94525422067759	8.26678476450491	4.05010611314348	4.47393143940571	1.30106838429369	3.0361353179625	4.13803821178362	2.79455518639405	8.0327715751107	4.1535768254399	1.15730738679222	1.50910972125923	1.08282756697806	7.10892791912079	3.53884159037272	1.03037080083983	6.37292163427722	3.31120908759578	6.89267877362828	1.09244503101091	1.72641108780846	6.57419617119633	7.39332806674683	6.5714810615307	1.43356131374382	2.6046286407246	1.85292474978286	0.0	1.30915393494298	3.00987547000182	5.60546402040212	1.20716254973843	1.09790868274326	1.52293004893605	0.0	0.0	1.19778401683367	1.16744168776146	1.07825343332919	20.0485646891839	1.11740515840659	6.96355226805594	2.71802087491905	2.35375688145487	0.0	1.08699718456823	5.27296803113762	1.15719114550864	3.27985427909544	3.03863500582569	1.24864572579766	5.67506986006866	7.95037701200179	5.2221705199334	4.92926466692265	7.82712176315342	2.93336380851519	1.77883454929956	0.0	0.0	1.39134816838535	1.17884166086306	1.01872087439532	0.0	1.09729807688522	3.58626634957764	2.6448209875453	1.27323432368828	4.0439272236539	2.85493756775626	1.44105176007147	14.331767448812	1.09726217827598	1.22340800860008	1.10328367805837	0.0	5.58499908965459	1.37183682599598	1.6920925028755	1.4567256333051	4.90575227150623	3.9588639156501	1.73977959605175	2.59018254214573	6.74533870035189	1.65433074819489	1.43208426685945	11.1144247360481	4.43518341589524	0.0	1.10684914271895	4.53578391059951	2.24746012805044	3.11480424930484	1.03181577531399	4.9559121935883	1.76769725026528	5.09545144182253	4.05964128262255	2.15155794191721	4.97164522470679	3.89728164480923	8.04363647796167	2.99588863486471	5.15766718122394	4.71287003548097	1.22695127911532	3.85416099972186	2.91681611625977	2.48581878540658	1.39566725890742	2.09099158620735	0.0	1.04410009638541	0.0	0.0	1.16449748208659	1.29513465417228	3.10742578110345	7.21252216382795	1.01359404451383	2.13661000121793	4.41414003903328	0.0	1.06544315666102	1.96907735224366	3.28801549541837	0.0	1.19482391700512	1.32004189020174	1.13276709091944	1.38276172761118	5.88808732354015	2.51228320990665	17.0231527398302	4.94082585712003	3.69008045027442	3.24167396096503	2.92274633273142	1.2951792635801	5.32750763298305	3.96157682895322	4.05477795607185	4.00492223427236	0.0	8.56688516813587	0.0	5.34568978883797	5.11960797138499	3.46564085445189	2.06954195771056	1.41829785736842	3.21241260284368	1.05610246631128	1.34637179313604	2.5246087338784	3.22961621724392	3.51035497460439	2.05724221760404	1.6562845661842	11.2121411242607	5.0749094690356	1.58242430611613	1.19623359433748	2.90581004490193	5.79455828553437	1.05124273341835	2.49741398263494	1.83965321764565	4.25551562055328	2.53903479554584	9.90267619941567	1.84363904593635	2.90845991977975	8.79916356444457	3.08963917871671	2.52043191078975	1.48027594931024	1.52108673436873	2.30936107872733	2.4054119365144	3.06607005115675	3.85263884999875	2.73393818489875	3.19046874304827	4.41687419662807	3.87555441978755	1.14141036415114	2.74663008118593	6.86205923115438	2.95237563545843	1.57564130670758	1.07181444122707	5.35730405061564	5.32583221990791	14.451603014134	6.64081309694337	9.76607133270806	7.77324223754623	6.13833490551378	5.16202823395993	6.69554599534789	8.79316696184688	7.47699453211081	6.3373508830863	18.3175865094605	6.2725906398159	7.09226180087346	4.5034731385597	10.7638398539476	3.74994691390658	6.94776929338155	4.63475558626372	19.0640613131202	11.0883035535642	7.41639329628321	5.27979527011174	5.47342996602019	6.00736827025708	7.0123710867245	7.20237002183974	1.5930275124426	9.78819047623038	3.01052484832808	3.1456243023667	5.74272867548544	7.08081500962705	14.152422741344	8.09665471001806	8.56558582257733	7.49654349076498	6.81317015906677	5.19609297089916	4.95941004108301	4.83686592311182	2.12111610080071	4.27520525821808	0.0	5.63269849352567	17.8665514613889	6.34066232028836	14.5147170811556	5.52736069981691	5.86103279752248	13.007381045326	8.57832883713859	2.53398719229741	6.45321051373427	7.57954781954265	7.6314864661977	7.55133994998964	8.99090994812539	1.6113902497403	5.28104707937693	4.962070227076	7.94646413516799	6.12857260238898	3.9499350349633	4.10337567619595	2.83579327246775	2.63544651659337	6.77875671598667	9.64093498339513	8.19163947282158	8.28700975451181	14.2115168660086	9.40380006608498	8.29750328032676	13.6591294751882	29.5686561753441	39.0981360386809	46.1254259412147	19.4514848642162	53.1160758248723	33.6916842312158	13.9468953359668	1.33875705146959	2.61915344631626	35.1310242892911	30.9424495174251	81.7433023482771	23.5832780352002	19.5603114617747	48.4707148743107	13.5934991782653	2.34434446467832	22.9779041949209	7.54065737677204	1.87446548933395	1.24237646155784	2.40364428679932	4.05521999094811	3.23138647473111	2.1837118441475	2.06128175077327	4.00994588807226	9.47158706869399	1.40551496918802	1.94930415945549	4.88894584642596	1.12774898437078	1.36413361052154	0.0	0.0	3.33636296788618	10.1025226683084	1.63193635568676	3.39244147683268	2.79453416266317	1.573306462646	4.02928687148362	7.07198093487441	1.44274630829573	1.12269878018193	1.05102105135386	1.03014110584099	0.0	0.0	1.52334472180705	1.01136482884416	0.0	1.061604084342	1.31970723482678	2.56891145893769	1.27166399628577	1.25511552828626	0.0	1.49644990164904	1.49230722899191	3.87192416245344	1.65928825232719	2.81102620289077	1.04806939588055	1.0670337297559	2.03762980171657	0.0	0.0	1.41257459982998	2.56323481545787	2.46090633690436	0.0	0.0	1.0547934016329	0.0	1.02192831059354	1.13026073915962	1.61370076633686	1.58663548902372	11.7223867783885	0.0	4.26362579775667	2.38967472614025	1.37768351112011	1.48276744763221	5.77192963402255	1.11561041295	1.0694100319693	1.05862890870812	1.11130705872631	4.66407199030625	1.11366473726024	1.3632030967026	7.09601878185966	3.59183346612823	5.72199634147045	17.6623050542252	1.39364003200739	3.15031779489794	2.11806237022549	4.44280595647394	4.72788167973682	6.47386693366185	5.3059397659055	5.07008768638462	1.6526696134471	2.01855841634847	6.73205717356006	7.61594237454034	1.3567481397911	4.16919029849483	4.12281909720329	7.60876130503037	8.55822020209266	1.90435481329488	5.18798635461785	1.21784794667799	2.86547229875376	0.0	2.0794719398697	1.18130000438644	1.18047461672331	1.4613772953955	1.06899547995426	0.0	1.54282393073254	0.0	0.0	0.0	0.0	6.81641458731971	1.73237259006586	1.29616935963404	1.38052976840371	1.07480816784661	4.66952157493393	3.09779660249886	2.7546384561957	8.28786112486245	3.18560134483757	3.45895162526966	4.42462800191951	1.0855701952399	0.0	2.38601411125261	1.45690400344741	1.35373497628756	6.56062940207297	4.38779333890308	0.0	5.9180508270963	9.83331163177087	4.1888442933602	2.13778677087509	2.39148129863354	1.68488289279444	1.89254501540725	6.08724721802567	1.47195668418565	4.20387072529124	5.83316765889418	5.87292474610063	1.89411828181579	1.77378114574243	2.0242372469031	3.15764075807196	2.4860699761805	5.73962269256333	3.01888741681863	1.15975652713594	0.0	1.95227779594681	0.0	1.10796982136193	3.05719472535043	1.06199568017807	2.3242638897183	2.53073200749427	8.55066217360687	0.0	2.53951646995138	0.0	3.98602282444073	2.19902133265091	1.03472129981453	1.60336012088276	2.84410802235437	0.0	3.50958013097739	5.76676388333638	5.1807683649176	6.46126147868011	2.33316552321633	0.0	4.63836716951799	3.24992730519793	4.26403134103712	2.36291825902064	3.75863239563658	5.63743712588471	43.410189279164	5.26272008215132	1.83643289363283	1.05704270117784	1.0045166461789	1.10330851797716	0.0	0.0	0.0	0.0	2.40593835095541	1.01596267160678	7.92465061438515	11.042432652092	9.61318353332347	6.82882646387471	1.80977587686901	2.1417047086553	3.84545958579655	1.79821997649974	2.28126958287432	3.67863700396106	1.41395539768921	3.79826193214331	8.46425576478828	3.82937586814175	0.0	1.425575683901	2.69089710127151	0.0	3.68668390778548	1.994824780543	1.22420959575181	1.4547208012823	10.6467230078169	3.79529006111339	1.99443422873256	1.10282981781155	4.64716746876991	6.40576062809228	1.19085882257491	3.10393424531123	6.80517169977614	5.84461157307442	3.28728535739788	3.68510620212626	1.89517745662407	1.12003992915489	1.1678566041802	1.09811500527316	1.7915293045253	1.34692227581671	3.87856707454661	3.18874736788242	4.33213137947388	2.6520965156979	2.46661046816703	1.22135937610212	1.93129569524032	2.68292298101601	1.25675732116536	2.98496957470497	3.11050014030812	0.0	1.3291131952955	0.0	1.04936767638888	1.16331208621263	17.198698375616	1.36501985201925	0.0	0.0	1.18399419672077	1.08718339793646	1.09684522616417	1.08973292980243	5.59406218024524	5.46641349285666	6.11697757371217	2.66520212301124	4.87348278285782	5.5734193115881	5.45875321465411	4.50975025644131	0.0	2.12792779719041	1.55530000931267	3.42029054070037	1.39852073769346	1.2672726238027	9.07887875391139	1.19318108547731	11.8694167367641	6.37853992942156	7.81316144001104	0.0	5.74092528298482	2.96094769946633	1.8616329227046	2.3299153482504	1.05584132528014	1.57621219655036	7.97255593138923	1.53205707779321	4.14800800045604	5.31382828272991	7.50362426939763	1.48344743503298	5.10717031025689	8.00913828311804	1.37757382166637	1.06133362737702	15.560733228572	11.5190418955248	2.81961656548977	4.17236917114083	3.8244477668222	4.12783619116667	2.09910098560502	5.35869358275469	1.96585121311901	0.0	0.0	1.26766071819218	0.0	1.02831987286403	1.00964532891257	1.97556332211439	0.0	5.96791676698715	1.87235018633866	1.39429696547725	2.16401017192899	0.0	5.04087230852004	1.5293409911478	1.32343383838049	0.0	1.01463205288549	3.83242585227619	3.2308502406192	1.05764419009829	1.81556928306173	1.38066797071218	8.70093323226701	3.20782017152222	1.34615879624095	5.02834621825148	1.53733331064627	2.43319926640247	7.49555201098271	5.12459414267847	5.44965611815047	3.5178708754939	9.9046126425754	1.01788516659867	1.70345351485288	5.23579293859924	2.41711754792422	1.76974698507282	3.85491210172694	2.0704415869785	4.85386741287573	5.9698908967196	3.06462058664878	1.67561046822115	4.21816339265188	2.57134861150147	0.0	2.01154786782873	8.30123873086787	0.0	2.89425535483048	5.49344693617182	2.26815134410226	0.0	0.0	1.11754005354302	0.0	10.161626934291	6.25544256228427	1.54778284368877	1.15453197602373	1.46265626545502	4.74871413255161	3.82446956289013	1.58427176567327	2.36351193761068	1.099553231827	1.6671453119255	1.49842808071714	1.04910906748456	1.21131082714005	3.58943158588862	4.77090560194509	5.16229804917037	5.44435106360268	1.31054352267638	8.7980795523687	3.16268549403185	5.19793247897346	6.16406456199106	4.74010068654095	1.56734874449824	14.24036436095	5.56238584364017	5.11398027174584	1.41291101330069	1.14696545924602	1.73989701064642	1.67403910535097	3.22874874004388	1.1790075027693	4.6565819312497	3.71982335331546	4.89537641008693	1.19304349316985	4.69399848344233	6.78558576859123	1.28168090333495	1.26918591592844	1.00199429915079	5.56336005573151	1.02373404086865	0.0	5.46917425812024	1.39109740767509	1.81941512475125	1.61146131395289	1.45996158458896	1.2559304123742	0.0	1.65129438788207	0.0	7.08951817473017	2.68932161232159	1.15426203372612	1.165202051901	2.65229662964302	7.3330423517129	1.12427777699061	1.26658419156914	4.52060294005652	3.41376528628809	2.7570655381727	1.61968877583964	7.00381936242776	5.67652998087159	1.62957867159725	4.67346446464486	5.39278927182317	1.54852486930687	1.26104136070413	1.5144585951903	1.58651393775028	1.73896480908964	1.22447002446951	1.39421765995476	1.7123430668891	1.9139649054271	6.08408956152578	1.2902713524875	6.80289582331658	4.47064035730754	4.3209307556496	1.18465406652508	1.47001608239145	3.76807782299129	1.80133685363194	1.69913186718411	2.89555649012954	0.0	1.04815101769764	1.85868965714602	3.53481117802185	5.67335739637052	10.5664110877236	2.00601966730999	1.11317920176358	1.88877033031324	2.14066094013243	4.0728687102926	1.71617481608935	3.78821838524714	2.88635948982495	1.21508506055436	3.2629507345156	1.12969847835458	8.21842240141263	4.67288041133835	4.08156928150266	9.95050596300437	0.0	1.04514205669446	1.04628294677241	0.0	0.0	0.0	2.05672210147979	0.0	1.20703208738785	1.00653517597051	1.0082614330294	1.02849583196715	1.1892019655542	1.0081622326904	2.99417610573401	0.0	1.04406586941774	1.03307835664626	0.0	1.62685549558736	1.13317205016265	10.8973704067156	1.49161393184253	3.38225301913832	1.04116275686633	1.06935203997	1.23831053905426	1.25865377835031	1.05783872769158	1.04238707981276	0.0	0.0	1.87791822230219	2.81732769598493	1.41813137308182	2.12174430259169	3.41182703769164	2.57243814702846	1.83107175060432	2.91776574632081	0.0	1.98686213327677	3.347477712795	1.32199055568817	1.00966908610701	1.81501262806658	0.0	0.0	0.0	0.0	1.26011331253642	6.4243284919902	4.23594152450871	3.22714632162659	2.46364888991447	5.28686408910555	1.41348655103933	0.0	5.44229408885506	1.08768688102804	1.00761709781707	1.08581111099203	5.95736692778264	3.31469834320597	2.80804730511958	1.12383252801656	1.17627320206485	0.0	0.0	1.1289497887875	0.0	1.19777674821067	1.36386159109362	1.01407030927172	1.87295953276266	3.13259801505199	1.46824305381433	1.14705528990267	5.86161440597756	1.03572998032098	5.13751031591601	2.03233991828242	1.07152466801051	1.37352403737905	1.16436070860796	1.02958394032706	1.47010762888354	2.87078290520896	2.82972189100088	0.0	1.04572538996476	0.0	1.06532505303217	0.0	0.0	1.00046211627028	0.0	0.0	0.0	0.0	2.04405601769775	2.37854402217985	0.0	0.0	0.0	1.44838240417623	1.21402568040286	1.05898880779143	0.0	1.45908347588534	1.4386383959495	7.75293487369313	1.20458546204132	0.0	1.05355036527397	2.35260104481716	4.33947111970075	1.65345615369204	1.12485642982429	1.61121700695693	1.09502797134637	1.08208873379919	1.0272623794154	0.0	2.47636314773896	1.17631847271535	1.66626525553408	16.4390115784886	3.93782303503971	2.40346177830322	0.0	1.08491025023414	9.49568524040889	2.23362561958037	1.25140350816547	1.2336536311	2.00794678210984	5.91300926418982	1.32815957962147	2.49106148121208	3.96878669508426	1.14879248957418	2.39346137607595	3.1102381179622	2.3275847242603	1.0373109617535	6.66425621736751	1.00609366434608	1.11800403516799	1.31229678542351	1.40083039942281	1.21371708838622	0.0	1.5331480580808	11.8288867811577	1.63329651509769	1.32839077019079	0.0	1.74319484680514	0.0	1.17545899442478	1.32428391130343	1.21229866724199	1.20664269273543	5.00666338029206	0.0	1.24776049485867	1.18980275888383	0.0	1.15173740546222	1.24051077512597	0.0	0.0	1.28051171422904	5.19097648311907	1.68710071483713	0.0	1.0521098075133	1.34923464346634	1.63213681210491	1.19735238006318	1.44161326413522	1.04144757587565	0.0	1.02783530736766	0.0	1.38030176369583	0.0	3.92122947861145	1.37866043578008	0.0	0.0	1.84348151922063	4.09201575316666	4.84201967614822	6.66427592137187	2.42077493496017	1.10630050042527	1.27816238638801	0.0	8.06187132353297	5.52866859750661	0.0	0.0	0.0	0.0	1.20596504483637	1.09890321141863	1.1103899323901	5.65708583258104	0.0	1.18453809067481	3.7871657135881	4.93492843766906	3.99144522675473	4.06446121501824	0.0	1.06009973633279	1.33269563803629	0.0	1.32532044924979	1.50525213971437	6.58936682148711	1.33244473106403	2.75574014974238	1.66434870027645	0.0	1.18936698917495	0.0	1.48564997915184	1.36687452877347	1.08375567785595	1.34023591467656	1.31523065684528	1.07595657310226	1.02266399568265	1.11284935634356	0.0	1.87235980290262	4.78304511472727	3.40426785221562	1.46944163182307	1.5885774568553	0.0	1.20385955215642	1.60587576571811	1.0618390694068	2.39189500641463	1.50377588214629	1.38528605959416	1.64560101356894	5.03390649274461	1.40168097319658	1.41046010729306	0.0	4.3926885378072	2.02332977622429	1.13442863084908	2.21457235338033	1.77519731344512	3.77447086103238	3.01349989516324	1.52317477327368	3.08960733410933	2.68490008681332	1.67888759688164	1.14339889944827	1.51425536821538	1.07538660227775	4.28816062277459	1.06415506088166	1.3515667454483	1.00976763894205	3.92769783151096	1.561169025659	1.21168039081565	1.32082445191099	1.27210103175876	1.15173182343813	3.46334203529791	0.0	1.10179217621178	1.18126524194931	5.00989533097046	2.15948742393399	0.0	2.926349176843	5.50285640223799	0.0	2.64828615313679	0.0	1.3238980912587	1.18596027062745	0.0	1.79523601731864	1.94650677991615	1.52170234039714	2.16223064637475	2.09378274790359	2.05187119500277	1.09559113702069	3.89415829654573	2.08910254980297	1.08089109338675	1.32686863384575	5.37342222941966	1.68332157461157	1.11428276250458	0.0	1.34824850993614	0.0	1.11158242033295	2.72565803632513	6.21061016705435	0.0	0.0	3.31085145737123	1.65538349972526	1.17701217091558	2.29004609875872	1.70480174216576	3.22796989004914	2.75199278166572	1.03127242468827	0.0	0.0	4.52954244256948	4.67802689318589	0.0	1.51933585477172	3.27326478643307	1.09020058752379	1.66875833513687	0.0	2.8097723272419	0.0	0.0	2.69679510823355	5.88536793411175	2.47023866043271	1.86525617744523	4.69269354092652	1.68149754205396	1.18181118060315	2.60052531787018	1.35141335674874	2.95399239430395	1.23422569682067	1.51797042056302	1.34676447700942	3.11729580041988	3.77926483784634	3.09937541467101	1.88636979989865	2.05257888635116	1.17334328908745	1.58434115456706	0.0	0.0	0.0	1.61703973447282	1.05897662067647	1.41763746452686	4.63302343922383	1.00738932139343	0.0	7.70657584904253	1.49090905069622	0.0	1.32572349838796	1.96847492781452	1.05498159374413	1.22228478703829	0.0	3.21632168206662	1.14542039042984	2.00081380789106	3.96343377320173	1.3846748209992	2.15568637171139	1.736748233425	0.0	1.38621619007854	3.48016770267081	3.36912868177909	1.08780480089404	1.08594340404535	1.1075741522652	1.41081321061326	6.36689567679196	2.14562189747085	1.72688155745023	2.15778269020585	1.12176454518202	2.82759827038303	1.43993442132237	0.0	3.33022174695128	1.12410458378157	2.97855568535962	2.39436047672895	1.39528962575062	1.78493348809119	1.44568496677102	2.48161358715483	1.28515274085639	1.44634186499273	0.0	2.05933241056218	0.0	0.0	0.0	0.0	0.0	3.45026651312924	0.0	2.37899758632665	0.0	0.0	0.0	0.0	3.4684131204014	2.770641710158	3.38664516524463	1.06806029559658	0.0	0.0	0.0	3.18180401236467	5.93715174263408	5.41241169240804	1.57328116816093	2.66922013470115	1.77958210774156	3.09760984792847	4.88837989643636	1.02064446841163	0.0	0.0	0.0	0.0	1.55523652305513	1.15902447322048	1.08711999513571	2.99472154214888	1.069920658369	1.01332582196642	1.12546357203369	1.95371504165659	2.10507987513266	1.35270981702166	1.44943993260794	1.98604187735703	1.79138445983329	1.88233154366599	1.27923794440627	1.38742485726512	1.01442103159122	3.49070643949679	1.07188494648739	1.96706548474705	0.0	1.20168405960943	1.07976723062767	1.29289750847579	11.7984811329185	5.73808551798183	1.07195045094309	1.30043453253799	1.7915419395124	1.09249995046493	3.25630084095469	1.40632434199067	1.49919480781243	0.0	3.20329951397774	1.01887007883185	2.34432224281496	4.06054773911725	1.02234781672477	3.00626687421532	0.0	0.0	1.2677325558533	1.42856639121931	1.17079422396097	2.54277552275049	1.21226119267913	1.82863979453043	3.61936850962848	1.94337626331477	2.5294419031643	4.72647684164546	5.85789247841926	0.0	2.3108249183378	1.14733196581939	2.49790725508318	2.84281426259994	2.70011062293234	1.41109175974284	1.10968568762652	1.00841780390841	0.0	0.0	1.59793316563651	5.96778031279286	6.48807776081618	3.11200446222339	5.30109119830074	4.11792832581776	7.10559757036876	2.7652025861984	0.0	1.0814637421723	1.79641418926279	0.0	1.12893574888907	2.18777255044897	1.23908184412951	1.22221824284223	0.0	3.70053640505445	3.18658680822153	1.26044794483545	2.90255470771395	5.96488922846821	1.23171920239088	0.0	0.0	0.0	1.5398143983077	1.76671845928962	3.56810438800335	4.11176293206532	1.49686966287585	1.15721744118319	2.20199025749116	0.0	1.03636944166142	1.84181364773261	1.18905036997731	3.19495880554329	3.80454535300509	1.02257642486717	0.0	2.04317046741193	4.3011895394688	1.65857620005653	1.06505991973377	1.90277237635375	3.03939060345989	4.09718299502941	0.0	5.56458875829591	0.0	3.54346720209014	1.28026024322619	2.89600940802896	1.03844253236175	1.12909782646945	1.63530553550924	2.99301343537291	4.1234388336501	0.0	1.24735341625406	1.21186631075144	1.13151493182852	3.71847599837356	1.17593893806642	0.0	1.14200280806544	4.55339219953124	5.02837159085723	5.14245218079077	1.85628200080512	0.0	3.6641784109742	0.0	0.0	0.0	1.03521468255099	1.28177324134276	4.99348843939597	0.0	0.0	0.0	1.05950140356399	1.22075120547196	2.17492357687589	1.21906101747077	0.0	0.0	0.0	0.0	1.57121393400488	0.0	2.59492249214862	0.0	1.15389373643419	0.0	0.0	2.21711650607409	1.83795338447058	7.75166020277784	1.62922549977392	1.57325856871434	1.05926352961703	0.0	2.39316656541099	2.36919705262371	1.44728053517439	1.70254820902281	0.0	0.0	1.15549003525049	1.10496101195024	3.2238548730602	1.15289633777759	1.04140440284049	1.48116549795791	2.96561707765483	1.00994231564096	2.48091337496943	2.17632158139778	2.95347658886117	1.01145252423793	1.24755373153978	4.41014405990424	1.13570581211118	1.00802042969729	1.9836475762637	1.24099510836784	0.0	1.13000340369342	0.0	0.0	1.02185417280609	0.0	1.03047449572191	2.64278328643678	1.48039524645266	1.80364932647493	0.0	0.0	1.96978502326116	0.0	1.1496931001868	0.0	1.2801648267238	1.71326148429496	3.25532127986978	2.72168530405903	1.05220462494818	1.47396877248918	1.09153367627576	12.010930317247	5.59267130925951	1.16731023394938	2.76961885332349	3.19320483241559	1.3328312878944	1.16007716026681	1.26478661240466	2.35831713614315	0.0	0.0	1.32892108280458	1.01865943129354	1.00756308929485	1.23297058733464	0.0	1.00722407426838	3.23688660392505	1.28356239439159	0.0	2.92609568744968	4.24191692141298	0.0	0.0	1.0968015100397	0.0	0.0	0.0	0.0	0.0	0.0	0.0	0.0	1.07273091643176	0.0	1.24641332303234	1.6595451398293	1.09342647563364	4.62667737877935	1.39959322115551	1.12597462610658	1.02283437667671	1.13396624160478	1.23347276716511	1.8957581309829	1.24403342500465	1.36853126707956	4.96973640817298	1.01854694296776	0.0	1.34029702321039	0.0	1.01844451659187	0.0	1.10564709483242	3.44324902778633	1.04764855092255	1.7429550679954	1.65313688996796	1.99628815317829	0.0	1.25636476720088	6.10986360901296	1.62275094721219	1.02361113385803	1.71918788979954	1.91115987936499	1.07495971339231	1.03671910377313	0.0	0.0	2.07112430409423	2.12359664860455	4.13401649418944	1.09467125850611	1.40844057130641	3.08274349177665	1.16754489040469	3.6264622342791	5.81169914828671	1.04849938792445	0.0	2.29727989790801	1.02651205188171	1.08307198598716	0.0	0.0	1.07401799129754	1.4980868477718	1.24918141611709	1.00163675045657	0.0	0.0	1.0067308271989	1.60924582711073	1.93866231690975	0.0	0.0	0.0	0.0	0.0	3.60430869546921	1.28896090468298	0.0	1.18919343638764	0.0	2.03568637680115	2.18076045233798	5.14878365790584	1.45016781946414	1.17313140241208	1.50548342039887	2.23445341444425	1.58642909982873	1.43376031227997	1.00747993349876	1.01628265084651	1.08979184809213	0.0	0.0	1.60535180609435	1.02602506181277	1.02480856848589	1.06045512948913	2.91863354446215	3.55676903155612	1.08543518278512	2.89529140820013	0.0	1.40763149957081	0.0	2.00039933887998	1.07695968349729	0.0	0.0	0.0	0.0	0.0	0.0	1.15361883144004	3.18756135195901	1.02148057251055	1.4793997134715	3.93354759805455	1.06060661232118	1.10919913743479	1.09395557936708	0.0	0.0	1.56341893638451	1.24607762651925	1.00187766702231	1.34434623704804	1.00508728969952	1.00247011053188	8.83221254438497	1.76799676633581	1.01502002731582	3.65423145712005	1.48950479601386	0.0	4.17845288001057	0.0	1.25690048068443	1.07481730758913	1.01779379884489	6.21114382615607	5.86821998533677	1.27019694860371	4.13116013462792	1.13327203227736	2.59820370231053	3.62556945724377	0.0	1.80344725489708	1.13819077209997	4.5051041766074	1.70818535512764	0.0	0.0	1.09022779639873	0.0	0.0	6.01565520949961	1.43000043652645	1.71491138834409	4.46954545877768	1.5631758830335	2.24641075212923	6.18119863929023	8.66064011904773	0.0	8.72085620211834	3.73161955396254	0.0	1.78251494036431	6.23833219014199	1.9701762954625	2.52469200402827	3.88208007451081	3.75777057263469	0.0	1.27394340309021	2.2068532639018	1.26356279470203	1.07653636216832	5.70397224978788	1.12550997680319	1.68516218790487	0.0	0.0	0.0	3.1904691050152	0.0	2.4637317385147	1.38408996277438	1.6702734962807	1.08903512337017	1.55625212495128	1.65099454645939	4.65794380642711	1.01669801782383	1.08459763212832	1.0253321317063	2.26069646327541	4.64920659650722	0.0	0.0	1.09971372137244	0.0	1.39254793571628	0.0	3.19073317315815	1.44406448919473	1.37299528984207	1.38630249490521	0.0	1.26523157948503	1.13587741555595	3.36732235111515	2.28658496134243	1.51781767603506	1.1526870507741	4.23721510027948	1.34051985683667	1.05341046067405	1.13249917557028	1.02253371380092	5.85399814920378	1.18115129989617	4.31304065269265	11.2615830909607	5.18776552430361	1.33918448955629	2.65645704922479	2.08578790028844	6.63908294871918	3.36254677412337	2.07961891081161	1.18526643781191	0.0	1.34711186124244	0.0	0.0	0.0	0.0	1.38955264692363	4.06216794691332	0.0	1.1230488189333	1.51940591341014	1.29795529182649	2.20097580985832	1.05445580573184	1.91873085828349	4.28781898029644	1.08079511968068	1.29992173101823	1.00562841404796	0.0	1.28125424850456	1.50434139799322	1.16899745194902	6.67402069440622	1.21840968031551	1.25204374563898	3.36956063738341	2.95866755275914	0.0	0.0	0.0	0.0	3.4797910239484	0.0	0.0	0.0	0.0	1.1725590582537	1.73124216983169	3.3852456022783	7.80307895717324	0.0	1.06552945813385	0.0	1.57390385168512	0.0	0.0	1.25414544142312	4.97689086281548	1.63046945299411	9.8819788970924	10.1766699002668	0.0	0.0	0.0	0.0	1.15752361355807	0.0	2.42175203589836	0.0	1.22779360778827	1.01617983312414	1.37541915415293	1.68845131671626	0.0	0.0	1.4365424355149	1.00222615577506	1.15574748913154	1.29860374526631	3.45160639825574	1.96138749221582	2.18614387966505	0.0	1.89735575022995	0.0	1.80663252999268	1.13768923427087	1.0608831140323	0.0	1.81207384197111	4.14344306070801	1.60937385737207	7.48961620332639	2.87783325210917	2.6408854219976	5.46026349182314	2.51556690427778	2.07616891471378	0.0	1.21861506531743	1.05657206921881	1.00003730968617	0.0	1.083458817655	4.73538282443206	0.0	3.59064493390261	1.26066637978675	1.10333797750079	2.77815204680965	1.00780157970792	1.48744019269463	1.4865743456066	0.0	1.13612503854428	2.8882611322976	4.21666568074794	0.0	1.23829951913015	1.80930693384336	1.91503121327881	0.0	0.0	1.09534563675909	1.574258408104	1.63597804394158	1.09191946435474	1.4438937819622	2.07347511820203	1.77151802911028	1.0907078154137	0.0	3.49009655752298	4.06293500055327	3.57200706232553	2.42902004671087	0.0	0.0	1.07707900507849	0.0	4.6605045030248	3.71423301614069	1.81963720636569	1.36915383912132	5.43235056282804	2.17759070540439	1.98062349318639	5.91741134692125	0.0	0.0	1.64637913016717	4.10882118710748	1.58570847764794	1.19769927623709	6.1177533975457	1.01931423254182	1.6936962128528	0.0	1.0054247746548	1.00859761203731	1.41613969713275	1.55683236362455	1.26122952695313	1.75906598631533	1.36128080855291	15.7948920878354	1.57882012607463	0.0	1.03987855834707	0.0	0.0	0.0	2.10211736067879	0.0	0.0	1.21589006324858	1.22846078729138	1.11117664968026	1.56850450065948	1.68828512009624	11.0945876975025	1.61440513981658	0.0	2.89950372156768	2.93972099641462	1.21747248180044	2.37803669757182	2.74786041072202	1.37970835593968	1.33682316890863	2.10848324839814	2.0912162446856	2.08524554479808	2.3795415454053	1.00610087621331	1.22980028747359	4.33187965113319	0.0	1.1544104670348	0.0	1.68100559593013	1.04593434934656	0.0	0.0	0.0	0.0	3.50081228823459	1.183038522178	0.0	1.10096661141347	1.38049520543434	2.00262074832864	1.29402798636115	1.66154421844997	0.0	2.43774696727384	1.0811199935071	1.02838303212794	1.68578950308391	5.93030854386835	1.26592596776213	1.04015032458949	2.37359023297632	3.30778183240923	3.04134628879647	1.08321647451483	2.21308315655009	1.03403765284499	1.98160532459948	2.49840983562227	1.52388465673744	1.27540941930652	7.68044289156682	0.0	1.27584576594901	0.0	0.0	1.16480126658336	1.37552395405144	1.9476056058654	2.14901594472841	1.11913152495254	1.14131268508296	2.21068478004031	1.00763191823287	1.67464482057601	1.05850732964005	5.88381194793272	2.5950926322228	2.74700653459448	1.07540814727957	1.84478035060316	0.0	13.143397412352	0.0	0.0	1.3047963261794	1.19978218622888	1.12229337749608	0.0	3.55262601118648	2.02458122432855	1.54242445787723	0.0	0.0	0.0	0.0	0.0	1.38244452789942	1.09169523890244	1.40688914024312	2.07180001913105	1.87760948624348	4.2685052039375	1.00115001103546	2.73382215231852	0.0	0.0	1.19087394106974	1.11876119043719	4.81968213094576	0.0	3.49589862422034	1.40262806894652	1.06767428893484	3.11749554088339	1.19992670245596	2.47658156748094	0.0	0.0	0.0	3.70184368751363	2.26566890287974	0.0	1.06344305566184	1.51792082647089	0.0	1.25038520244729	0.0	3.41838824938763	3.4409202222632	2.13763917383497	1.45702906601265	1.040621105399	1.41140961968768	1.27588159130636	0.0	1.14963557526682	1.46225247406411	1.01605764174874	1.02683824135286	4.65223172195279	0.0	2.32436588672701	1.70101490543702	0.0	1.10408329916748	1.00612585746361	1.87788800323787	2.64194034564535	3.92873978606697	0.0	1.73297813167183	4.42556138575158	1.84310872333034	0.0	0.0	0.0	1.28957291048597	3.97426663449177	1.71447604742687	4.3615449609854	1.26954097427153	0.0	0.0	1.1328383294064	0.0	5.73413049112886	2.70392019117203	3.06929034418692	3.6130056151086	0.0	0.0	0.0	4.54352352913562	1.09840215569745	1.11912036004182	1.09762511514358	1.36066706528036	1.64931121093626	1.83724484449626	2.91950937201554	2.13700105330179	1.25225837295897	0.0	0.0	4.22971559284925	4.63547458642018	0.0	1.02318289654407	3.35014923155306	2.34917702899226	0.0	0.0	1.1236773574021	0.0	1.6414972098356	1.16257446506727	2.19068070332529	3.96569418334971	1.38291938436672	1.46760486325944	1.00877663716405	0.0	3.4762536637884	1.10173961564642	3.98030885816312	3.67702620126771	1.46119867791372	4.68499936746724	1.99356097908718	0.0	2.54212019851215	1.58655048401829	3.74908521209197	1.26066652310718	1.21830444602365	1.01929694424464	2.75586499571639	1.00552861225638	0.0	1.7051289806064	1.52435929569129	2.68163253100507	0.0	4.45504584274747	3.09685315390697	1.59855852286354	0.0	1.09982730532429	2.85336521361615	1.32534318404791	1.00510691049122	2.76931743052071	1.18472905601659	5.12631332412565	1.43652002617709	2.29262741340124	2.26868207986882	1.42480833577807	1.26387035715942	4.08927306363747	1.61426537686509	1.89978452583046	1.06139509782941	1.69463893465129	0.0	0.0	1.73059014976549	0.0	1.71926837788329	0.0	0.0	1.04626002445193	2.04040269696298	4.51187173365701	1.8890075418808	0.0	2.01015728860455	1.23345752735291	1.40780907467488	3.30696337520736	8.80661905171176	4.69594779843176	4.90430609340387	1.14617323092268	0.0	2.06978364342795	0.0	0.0	1.13504830320572	1.95977404666265	1.07171043444955	0.0	9.34370503853331	1.35250774580056	1.04585098833242	1.26952887177705	2.5817392222773	1.89025029283635	4.28947185056683	1.85396240034634	1.04110625192023	4.20911872152137	6.16297442847607	13.2826208662186	1.68908938097623	0.0	2.9252123123583	0.0	0.0	0.0	1.45207153540915	4.47733392760883	5.25736571080894	6.79661224752384	5.44437853335689	1.51259226069439	1.00252587225609	1.01760615448177	6.56707504960859	0.0	0.0	1.58746279005822	1.90698655163424	2.09760314047007	2.04251484442247	4.45828911071079	2.17157812756423	2.72176722609603	4.45907435985108	1.34060045238954	1.09084646525962	11.3390205743593	1.00276451419056	5.18592827924596	1.37311571826324	0.0	1.56722018276438	3.20100433115133	2.73068127403103	1.07112439784581	2.21495178152575	1.46694564099192	1.57130471500512	1.01972139014457	2.96141846345698	0.0	1.74096082363209	1.1364361805699	1.10424091266891	2.17232812150473	8.50147315183561	8.91131290166786	2.88592346975005	1.6169894308931	1.91478370368368	2.21521802217745	1.07540000534544	1.38629754313079	1.40471226686085	6.19802766023551	1.60238010088582	1.84410632965738	1.35202847627449	2.31263295623292	0.0	5.31235355854507	1.21445960453065	1.00654435437526	4.88853121861098	5.48791450978671	1.17180197035336	1.49423161616076	0.0	1.47207693964949	1.98434648487459	4.306733852723	1.19517182283035	3.43151121483043
