# Supplementary material for: Pleione: A tool for statistical and multi-objective calibration of Rule-based models
Source: Sci Rep. 2019 Oct 22;9:15104. doi: 10.1038/s41598-019-51546-6 (PMC6805871; doi:10.1038/s41598-019-51546-6)
Supplement: Supplementary file 1 — File S1 [file 41598_2019_51546_MOESM1_ESM.zip › File S2/model-sigma/strategy1,4,5,6/master-strategy1.sh]

#!/bin/sh

#SBATCH --partition=slim

#SBATCH --nodes=1
#SBATCH --ntasks=1
#SBATCH --cpus-per-task=1

#SBATCH --job-name=sigma
#SBATCH --output=stdout.txt
#SBATCH --error=stderr.txt

export PYTHONPATH="$PYTHONPATH:$HOME/opt/github-repositories/glucksfall.pleione"

MODEL=model.kappa
FINAL=90
STEPS=10

DATA=exp-data/cold_stress_*.txt

NUM_ITER=100
NUM_SIMS=10
POP_SIZE=100
POP_BEST=10

RATE=0.3
ERROR="WMWET"

python3 -m pleione.kasim --model=$MODEL --final=$FINAL --steps=$STEPS \
--iter=$NUM_ITER --inds=$POP_SIZE --sims=$NUM_SIMS --best=$POP_BEST \
--data=$DATA --rate=$RATE --error $ERROR --dist "uniform" --cross "single" --self "True" \
--slurm slim --syntax=3 --seed=0 --python "python3" --legacy "True" \
--prec 6e
