# Supplementary material for: Pleione: A tool for statistical and multi-objective calibration of Rule-based models
Source: Sci Rep. 2019 Oct 22;9:15104. doi: 10.1038/s41598-019-51546-6 (PMC6805871; doi:10.1038/s41598-019-51546-6)
Supplement: Supplementary file 1 — File S1 [file 41598_2019_51546_MOESM1_ESM.zip › File S2/model-sigma/strategy1,4,5,6/exp-data/oxidative_stress_1.txt]

T\ID	aaeA	aaeB	aaeR	aaeX	aas	aat	abgA	abgB	abgR	abgT	abpA	abpB	abrB	accA	accB	accC	accD	aceA	aceB	aceE	aceF	aceK	ackA	acnA	acnB	acpH	acpP	acpS	acpT	acrA	acrB	acrD	acrE	acrF	acrR	acrZ	acs	actP	ada	add	adeD	adeP	adeQ	adhE	adhP	adiA	adiC	adiY	adk	aegA	aer	aes	afuB	afuC	agaA	agaB	agaC	agaD	agaI	agaR	agaS	agaV	agaW	agp	ahpC	ahpF	ahr	aidB	ais	alaA	alaC	alaE	alaS	alaT	alaU	alaV	alaW	alaX	aldA	aldB	alkA	alkB	allA	allB	allC	allD	allE	allR	allS	alpA	alr	alsA	alsB	alsC	alsE	alsK	alx	amiA	amiB	amiC	amiD	amn	ampC	ampD	ampE	ampG	ampH	amtB	amyA	anmK	ansA	ansB	ansP	apaG	apaH	apbE	aphA	appA	appB	appC	appY	apt	aqpZ	araA	araB	araC	araD	araE	araF	araG	araH	araJ	arcA	arcB	arcZ	arfA	arfB	argA	argB	argC	argD	argE	argF	argG	argH	argI	argK	argO	argP	argQ	argR	argS	argT	argU	argV	argW	argX	argY	argZ	ariR	arnA	arnB	arnC	arnD	arnE	arnF	arnT	aroA	aroB	aroC	aroD	aroE	aroF	aroG	aroH	aroK	aroL	aroM	aroP	arpA	arsB	arsC	arsR	artI	artJ	artM	artP	artQ	ascB	ascF	ascG	asd	aslA	aslB	asmA	asnA	asnB	asnC	asnS	asnT	asnU	asnV	asnW	aspA	aspC	aspS	aspT	aspU	aspV	asr	astA	astB	astC	astD	astE	atl	atoA	atoB	atoC	atoD	atoE	atoS	atpA	atpB	atpC	atpD	atpE	atpF	atpG	atpH	atpI	avtA	azoR	bacA	baeR	baeS	bamA	bamB	bamC	bamD	bamE	barA	basR	basS	bax	bcp	bcr	bcsA	bcsB	bcsC	bcsE	bcsF	bcsG	bcsQ	bcsZ	bdcA	bdcR	bdm	bepA	betA	betB	betI	betT	bfd	bfr	bglA	bglB	bglF	bglG	bglH	bglJ	bglX	bhsA	bioA	bioB	bioC	bioD	bioF	bioH	birA	bisC	blc	blr	bluF	bluR	bolA	borD	brnQ	bsmA	bssR	bssS	btuB	btuC	btuD	btuE	btuF	btuR	cadA	cadB	cadC	caiA	caiB	caiC	caiD	caiE	caiF	caiT	can	carA	carB	cas1	cas2	cas3	casA	casB	casC	casD	casE	cbeA	cbl	cbpA	cbpM	cbrA	cbrB	cbrC	cbtA	cca	ccmA	ccmB	ccmC	ccmD	ccmE	ccmF	ccmG	ccmH	cdaR	cdd	cdgI	cdh	cdsA	cedA	cfa	chaA	chaB	chaC	chbA	chbB	chbC	chbF	chbG	chbR	cheA	cheB	cheR	cheW	cheY	cheZ	chiA	chiP	cho	chpB	chpS	cirA	citC	citD	citE	citF	citG	citT	citX	clcA	clcB	clpA	clpB	clpP	clpS	clpX	clsA	clsB	clsC	cmk	cmoA	cmoB	cmtA	cmtB	cnu	coaA	coaD	coaE	cobB	cobC	cobS	cobT	cobU	codA	codB	cof	comR	copA	corA	cpdA	cpdB	cpoB	cpsB	cpsG	cptA	cpxA	cpxP	cpxR	cra	crcB	creA	creB	creC	creD	crfC	crl	crp	crr	csdA	csdE	csgA	csgB	csgC	csgD	csgE	csgF	csgG	csiD	csiE	csiR	cspA	cspB	cspC	cspD	cspE	cspF	cspG	cspH	cspI	csrA	csrB	csrC	csrD	cstA	cueO	cueR	curA	cusA	cusB	cusC	cusF	cusR	cusS	cutA	cutC	cvpA	cvrA	cyaA	cyaR	cyaY	cybB	cybC	cycA	cydA	cydB	cydC	cydD	cydX	cynR	cynS	cynT	cynX	cyoA	cyoB	cyoC	cyoD	cyoE	cysA	cysB	cysC	cysD	cysE	cysG	cysH	cysI	cysJ	cysK	cysM	cysN	cysP	cysQ	cysS	cysT	cysU	cysW	cysZ	cytR	dacA	dacB	dacC	dacD	dadA	dadX	dam	damX	dapA	dapB	dapD	dapE	dapF	dauA	dbpA	dcd	dcm	dcp	dcrB	dctA	dctR	dcuA	dcuB	dcuC	dcuD	dcuR	dcuS	dcyD	ddlA	ddlB	ddpA	ddpB	ddpC	ddpD	ddpF	ddpX	deaD	dedA	dedD	def	degP	degQ	degS	deoA	deoB	deoC	deoD	deoR	der	dfp	dgcC	dgcE	dgcF	dgcI	dgcJ	dgcM	dgcN	dgcP	dgcQ	dgcT	dgcZ	dgkA	dgoA	dgoD	dgoK	dgoR	dgoT	dgt	dhaK	dhaL	dhaM	dhaR	diaA	dicA	dicB	dicC	dicF	dinB	dinD	dinF	dinG	dinI	dinJ	djlA	djlB	djlC	dkgA	dkgB	dksA	dld	dmlA	dmlR	dmsA	dmsB	dmsC	dmsD	dnaA	dnaB	dnaC	dnaE	dnaG	dnaJ	dnaK	dnaN	dnaQ	dnaT	dnaX	dosC	dosP	dpiA	dpiB	dppA	dppB	dppC	dppD	dppF	dps	dsbA	dsbB	dsbC	dsbD	dsbG	dsdA	dsdC	dsdX	dsrA	dsrB	dtd	dtpA	dtpB	dtpC	dtpD	dusA	dusB	dusC	dut	dxr	dxs	eaeH	eamA	eamB	ebgA	ebgC	ebgR	ecnA	ecnB	eco	ecpA	ecpB	ecpC	ecpD	ecpE	ecpR	eda	edd	efeB	efeO	efp	elaA	elaB	elaD	elbB	elfA	elfC	elfD	elfG	elyC	emrA	emrB	emrD	emrE	emrK	emrY	emtA	endA	eno	entA	entB	entC	entD	entE	entF	entH	entS	envC	envR	envY	envZ	epd	epmA	epmB	epmC	eptA	eptB	eptC	era	erpA	essD	essQ	etk	etp	ettA	eutA	eutB	eutC	eutD	eutE	eutG	eutH	eutJ	eutK	eutL	eutM	eutN	eutP	eutQ	eutR	eutS	eutT	evgA	evgS	exbB	exbD	exoX	exuR	exuT	fabA	fabB	fabD	fabF	fabG	fabH	fabI	fabR	fabZ	fadA	fadB	fadD	fadE	fadH	fadI	fadJ	fadK	fadL	fadM	fadR	fau	fbaA	fbaB	fbp	fcl	fdhD	fdhE	fdhF	fdnG	fdnH	fdnI	fdoG	fdoH	fdoI	fdrA	fdx	feaB	feaR	fecA	fecB	fecC	fecD	fecE	fecI	fecR	feoA	feoB	feoC	fepA	fepB	fepC	fepD	fepE	fepG	fes	fetA	fetB	ffh	ffs	fhlA	fhuA	fhuB	fhuC	fhuD	fhuE	fhuF	fic	fieF	fimA	fimB	fimC	fimD	fimE	fimF	fimG	fimH	fimI	fimZ	fis	fiu	fixA	fixB	fixC	fixX	fklB	fkpA	fkpB	fldA	fldB	flgA	flgB	flgC	flgD	flgE	flgF	flgG	flgH	flgI	flgJ	flgK	flgL	flgM	flgN	flhA	flhB	flhC	flhD	flhE	fliA	fliC	fliD	fliE	fliF	fliG	fliH	fliI	fliJ	fliK	fliL	fliM	fliN	fliO	fliP	fliQ	fliR	fliS	fliT	fliZ	flk	flu	flxA	fmt	fnr	focA	focB	folA	folB	folC	folD	folE	folK	folM	folP	folX	fpr	frc	frdA	frdB	frdC	frdD	fre	frlA	frlB	frlC	frlD	frlR	frmA	frmB	frmR	frr	frsA	fruA	fruB	fruK	frvA	frvB	frvR	frvX	frwB	frwC	frwD	fryA	fryB	fryC	fsaA	fsaB	fsr	ftnA	ftnB	ftsA	ftsB	ftsE	ftsH	ftsI	ftsK	ftsL	ftsN	ftsP	ftsQ	ftsW	ftsX	ftsY	ftsZ	fucA	fucI	fucK	fucO	fucP	fucR	fucU	fumA	fumB	fumC	fur	fusA	fxsA	gabD	gabP	gabT	gadA	gadB	gadC	gadE	gadW	gadX	gadY	galE	galF	galK	galM	galP	galR	galS	galT	galU	gapA	garD	garK	garL	garP	garR	gatA	gatB	gatC	gatD	gatY	gatZ	gcd	gcl	gcvA	gcvB	gcvH	gcvP	gcvR	gcvT	gdhA	gfcA	gfcB	gfcC	gfcD	gfcE	ggt	ghoS	ghoT	ghrA	ghrB	ghxP	ghxQ	glcA	glcB	glcC	glcD	glcE	glcF	glcG	gldA	glf	glgA	glgB	glgC	glgP	glgS	glgX	glk	glmM	glmS	glmU	glmY	glmZ	glnA	glnB	glnD	glnE	glnG	glnH	glnK	glnL	glnP	glnQ	glnS	glnU	glnV	glnW	glnX	gloA	gloB	gloC	glpA	glpB	glpC	glpD	glpE	glpF	glpG	glpK	glpQ	glpR	glpT	glpX	glrK	glrR	gltA	gltB	gltD	gltF	gltI	gltJ	gltK	gltL	gltP	gltS	gltT	gltU	gltV	gltW	gltX	gluQ	glvB	glvC	glvG	glxK	glxR	glyA	glyQ	glyS	glyT	glyU	glyV	glyW	glyX	glyY	gmd	gmhB	gmk	gmm	gnd	gnsA	gnsB	gntK	gntP	gntR	gntT	gntU	gntX	gor	gph	gpmA	gpmM	gpp	gpsA	gpt	grcA	greA	greB	groL	groS	grpE	grxA	grxB	grxC	grxD	gshA	gshB	gsiA	gsiB	gsiC	gsiD	gsk	gspA	gspB	gspC	gspD	gspE	gspF	gspG	gspH	gspI	gspJ	gspK	gspL	gspM	gspO	gss	gstA	gstB	guaA	guaB	guaC	guaD	gudD	gudP	gudX	gutM	gutQ	gyrA	gyrB	hcaB	hcaC	hcaD	hcaE	hcaF	hcaR	hcaT	hchA	hcp	hcr	hda	hdeA	hdeB	hdeD	hdfR	hdhA	helD	hemA	hemB	hemC	hemD	hemE	hemF	hemG	hemH	hemL	hemN	hemX	hemY	hepA	hflC	hflD	hflK	hflX	hfq	hha	hicA	hicB	higA	higB	hinT	hipA	hipB	hisA	hisB	hisC	hisD	hisF	hisG	hisH	hisI	hisJ	hisL	hisM	hisP	hisQ	hisR	hisS	hlyE	hmp	hns	hofB	hofC	hofM	hofN	hofO	hofP	hofQ	hokA	hokB	hokC	hokD	hokE	holA	holB	holC	holD	holE	hpf	hpt	hrpA	hrpB	hscA	hscB	hscC	hsdM	hsdR	hsdS	hslJ	hslO	hslR	hslU	hslV	hspQ	hsrA	htgA	htpG	htpX	htrE	htrL	hupA	hupB	hyaA	hyaB	hyaC	hyaD	hyaE	hyaF	hybA	hybB	hybC	hybD	hybE	hybF	hybG	hybO	hycA	hycB	hycC	hycD	hycE	hycF	hycG	hycH	hycI	hydN	hyfA	hyfB	hyfC	hyfD	hyfE	hyfF	hyfG	hyfH	hyfI	hyfJ	hyfR	hyi	hypA	hypB	hypC	hypD	hypE	hypF	hypT	hyuA	iaaA	iadA	iap	ibaG	ibpA	ibpB	icd	iclR	idi	idnD	idnK	idnO	idnR	idnT	ihfA	ihfB	ileS	ileT	ileU	ileV	ileX	ileY	ilvA	ilvB	ilvC	ilvD	ilvE	ilvH	ilvI	ilvL	ilvM	ilvN	ilvY	inaA	infA	infB	infC	insA-1	insA-2	insA-3	insA-4	insA-5	insA-6	insA-7	insB-1	insB-2	insB-3	insB-4	insB-5	insB-6	insC-1	insC-2	insC-3	insC-4	insC-5	insC-6	insD	insD-1	insD-2	insD-3	insD-4	insD-5	insD-6	insE-1	insE-2	insE-3	insE-4	insE-5	insF-1	insF-2	insF-3	insF-4	insF-5	insG	insH-1	insH-10	insH-11	insH-2	insH-3	insH-4	insH-5	insH-6	insH-7	insH-8	insH-9	insI-1	insI-2	insI-3	insJ	insK	insL-1	insL-2	insL-3	insM	insN-1	insN-2	insO-1	insO-2	intA	intB	intD	intE	intF	intG	intQ	intR	intS	intZ	iraD	iraM	iraP	iscA	iscR	iscS	iscU	iscX	ispA	ispB	ispD	ispE	ispF	ispG	ispH	ispU	isrB	isrC	ivbL	ivy	katE	katG	kbaY	kbaZ	kbl	kch	kdgK	kdgR	kdgT	kdpA	kdpB	kdpC	kdpD	kdpE	kdpF	kdsA	kdsB	kdsC	kdsD	kduD	kduI	kefB	kefC	kefF	kefG	kgtP	kilR	kptA	kup	lacA	lacI	lacY	lacZ	lamB	lapA	lapB	ldcA	ldcC	ldhA	ldrA	ldrB	ldrC	ldrD	ldtA	ldtB	ldtC	ldtD	ldtE	lepA	lepB	leuA	leuB	leuC	leuD	leuE	leuL	leuO	leuP	leuQ	leuS	leuT	leuU	leuV	leuW	leuZ	lexA	lfhA	lgoD	lgoR	lgoT	lgt	lhgO	lhr	ligA	ligB	lipA	lipB	lit	livF	livG	livH	livJ	livK	livM	lldD	lldP	lldR	lnt	loiP	lolA	lolB	lolC	lolD	lolE	lomR_1	lomR_2	lon	lpcA	lpd	lplA	lplT	lpoA	lpoB	lpp	lptA	lptB	lptC	lptD	lptE	lptF	lptG	lpxA	lpxB	lpxC	lpxD	lpxH	lpxK	lpxL	lpxM	lpxP	lpxT	lrhA	lrp	lspA	lsrA	lsrB	lsrC	lsrD	lsrF	lsrG	lsrK	lsrR	ltaE	luxS	lysA	lysC	lysO	lysP	lysQ	lysR	lysS	lysT	lysU	lysV	lysW	lysY	lysZ	lyxK	maa	macA	macB	maeA	maeB	mak	malE	malF	malG	malI	malK	malM	malP	malQ	malS	malT	malX	malY	malZ	manA	manX	manY	manZ	map	marA	marB	marC	marR	matP	mazE	mazF	mazG	mcaS	mcbA	mcbR	mcrA	mcrB	mcrC	mdaB	mdfA	mdh	mdlA	mdlB	mdtA	mdtB	mdtC	mdtD	mdtE	mdtF	mdtG	mdtH	mdtI	mdtJ	mdtK	mdtL	mdtM	mdtN	mdtO	mdtP	mdtQ	melA	melB	melR	menA	menB	menC	menD	menE	menF	menH	menI	mepA	mepH	mepM	mepS	metA	metB	metC	metE	metF	metG	metH	metI	metJ	metK	metL	metN	metQ	metR	metT	metU	metV	metW	metY	metZ	mfd	mglA	mglB	mglC	mgrB	mgsA	mgtA	mhpA	mhpB	mhpC	mhpD	mhpE	mhpF	mhpR	mhpT	miaA	miaB	micC	micF	minC	minD	minE	mioC	mipA	mlaA	mlaB	mlaC	mlaD	mlaE	mlaF	mlc	mliC	mlrA	mltA	mltB	mltC	mltD	mltF	mmuM	mmuP	mnaT	mngA	mngB	mngR	mnmA	mnmC	mnmE	mnmG	mntH	mntP	mntR	moaA	moaB	moaC	moaD	moaE	mobA	mobB	mocA	modA	modB	modC	modE	modF	moeA	moeB	mog	mokB	mokC	motA	motB	mpaA	mpl	mppA	mprA	mqo	mqsA	mqsR	mraY	mraZ	mrcA	mrcB	mrdA	mrdB	mreB	mreC	mreD	mrp	mrr	msbA	mscK	mscL	mscM	mscS	msrA	msrB	msrC	msyB	mtfA	mtgA	mtlA	mtlD	mtlR	mtn	mtr	mug	mukB	mukE	mukF	murA	murB	murC	murD	murE	murF	murG	murI	murJ	murP	murQ	murR	mutH	mutL	mutM	mutS	mutT	mutY	mzrA	nac	nadA	nadB	nadC	nadD	nadE	nadK	nadR	nagA	nagB	nagC	nagE	nagK	nagZ	nanA	nanC	nanE	nanK	nanM	nanR	nanS	nanT	napA	napB	napC	napD	napF	napG	napH	narG	narH	narI	narJ	narK	narL	narP	narQ	narU	narV	narW	narX	narY	narZ	ndh	ndk	nei	nemA	nemR	nepI	nfi	nfo	nfrA	nfrB	nfsA	nfsB	nfuA	nhaA	nhaB	nhaR	nhoA	nikA	nikB	nikC	nikD	nikE	nikR	nimR	nimT	ninE	nirB	nirC	nirD	nlpA	nlpC	nlpD	nlpE	nlpI	nmpC	nohA	nohB	norR	norV	norW	npr	nrdA	nrdB	nrdD	nrdE	nrdF	nrdG	nrdH	nrdI	nrdR	nrfA	nrfB	nrfC	nrfD	nrfE	nrfF	nrfG	nsrR	nth	nudB	nudC	nudE	nudF	nudG	nudI	nudJ	nudK	nudL	nuoA	nuoB	nuoC	nuoE	nuoF	nuoG	nuoH	nuoI	nuoJ	nuoK	nuoL	nuoM	nuoN	nupC	nupG	nupX	nusA	nusB	nusG	obgE	ogrK	ogt	ompA	ompC	ompF	ompG	ompL	ompN	ompR	ompT	ompW	ompX	omrA	omrB	opgB	opgC	opgD	opgE	opgG	opgH	oppA	oppB	oppC	oppD	oppF	orn	ortT	osmB	osmC	osmE	osmF	osmY	otsA	otsB	oxc	oxyR	oxyS	paaA	paaB	paaC	paaD	paaE	paaF	paaG	paaH	paaI	paaJ	paaK	paaX	paaY	paaZ	pabA	pabB	pabC	pagP	pal	panB	panC	panD	panE	panF	panZ	paoA	paoB	paoC	paoD	parC	parE	patA	patD	patZ	pbl	pbpC	pbpG	pck	pcm	pcnB	pdeA	pdeB	pdeC	pdeD	pdeF	pdeG	pdeH	pdeI	pdeK	pdeL	pdeN	pdeR	pdhR	pdxA	pdxB	pdxH	pdxJ	pdxK	pdxY	pepA	pepB	pepD	pepE	pepN	pepP	pepQ	pepT	perR	pfkA	pfkB	pflA	pflB	pflC	pflD	pgaA	pgaB	pgaC	pgaD	pgi	pgk	pgl	pgm	pgpA	pgpB	pgpC	pgrR	pgsA	pheA	pheL	pheM	pheP	pheS	pheT	pheU	pheV	phnC	phnD	phnE_1	phnE_2	phnF	phnG	phnH	phnI	phnJ	phnK	phnL	phnM	phnN	phnO	phnP	phoA	phoB	phoE	phoH	phoP	phoQ	phoR	phoU	php	phr	pinE	pinH	pinQ	pinR	pitA	pitB	plaP	pldA	pldB	pliG	plsB	plsC	plsX	pmbA	pmrD	pncA	pncB	pncC	pnp	pntA	pntB	pnuC	polA	polB	potA	potB	potC	potD	potE	potF	potG	potH	potI	poxB	ppa	ppc	ppdA	ppdB	ppdC	ppdD	pphA	pphB	ppiA	ppiB	ppiC	ppiD	ppk	pppA	ppsA	ppsR	pptA	ppx	pqiA	pqiB	pqqL	prc	preA	preT	prfA	prfB	prfC	prfH	priA	priB	priC	prkB	prlC	prlF	prmA	prmB	prmC	proA	proB	proC	proK	proL	proM	proP	proQ	proS	proV	proW	proX	proY	prpB	prpC	prpD	prpE	prpR	prs	psd	psiE	psiF	pspA	pspB	pspC	pspD	pspE	pspF	pspG	psrO	pssA	pstA	pstB	pstC	pstS	psuG	psuK	psuT	pta	pth	ptrA	ptrB	ptsA	ptsG	ptsH	ptsI	ptsN	ptsP	purA	purB	purC	purD	purE	purF	purH	purK	purL	purM	purN	purR	purT	purU	putA	putP	puuA	puuB	puuC	puuD	puuE	puuP	puuR	pykA	pykF	pyrB	pyrC	pyrD	pyrE	pyrF	pyrG	pyrH	pyrI	pyrL	qmcA	qor	qseB	qseC	queA	queC	queD	queE	queF	queG	racC	racR	radA	radD	raiA	ralR	rapZ	rarA	rarD	ratA	ratB	ravA	rayT	rbbA	rbfA	rbn	rbsA	rbsB	rbsC	rbsD	rbsK	rbsR	rcdA	rclA	rclB	rclC	rclR	rcnA	rcnB	rcnR	rcsA	rcsB	rcsC	rcsD	rcsF	rdgB	rdgC	rdlA	rdlB	rdlC	rdlD	rdoA	recA	recB	recC	recD	recE	recF	recG	recJ	recN	recO	recQ	recR	recT	recX	relA	relB	relE	rem	renD	rep	rfaD	rfaE	rfaH	rfbA	rfbB	rfbC	rfbD	rfbX	rfe	rffA	rffC	rffG	rffH	rffM	rffT	rhaA	rhaB	rhaD	rhaM	rhaR	rhaS	rhaT	rhlB	rhlE	rho	rhoL	rhsA	rhsB	rhsC	rhsD	rhsE	rhtA	rhtB	rhtC	ribA	ribB	ribC	ribD	ribE	ribF	ridA	rihA	rihB	rihC	rimI	rimJ	rimK	rimL	rimM	rimO	rimP	rlmA	rlmB	rlmC	rlmD	rlmE	rlmF	rlmG	rlmH	rlmI	rlmJ	rlmL	rlmM	rlmN	rlpA	rluA	rluB	rluC	rluD	rluE	rluF	rmf	rmuC	rna	rnb	rnc	rnd	rne	rng	rnhA	rnhB	rnk	rnlA	rnlB	rnpA	rnpB	rnr	rnt	rob	rodZ	rof	roxA	rpe	rph	rpiA	rpiB	rpiR	rplA	rplB	rplC	rplD	rplE	rplF	rplI	rplJ	rplK	rplL	rplM	rplN	rplO	rplP	rplQ	rplR	rplS	rplT	rplU	rplV	rplW	rplX	rplY	rpmA	rpmB	rpmC	rpmD	rpmE	rpmF	rpmG	rpmH	rpmI	rpmJ	rpoA	rpoB	rpoC	rpoD	rpoE	rpoH	rpoN	rpoS	rpoZ	rppH	rprA	rpsA	rpsB	rpsC	rpsD	rpsE	rpsF	rpsG	rpsH	rpsI	rpsJ	rpsK	rpsL	rpsM	rpsN	rpsO	rpsP	rpsQ	rpsR	rpsS	rpsT	rpsU	rraA	rraB	rrfA	rrfB	rrfC	rrfD	rrfE	rrfF	rrfG	rrfH	rrlA	rrlB	rrlC	rrlD	rrlE	rrlG	rrlH	rrrD	rrrQ	rrsA	rrsB	rrsC	rrsD	rrsE	rrsG	rrsH	rsd	rseA	rseB	rseC	rseP	rsfS	rsgA	rsmA	rsmB	rsmC	rsmD	rsmE	rsmF	rsmG	rsmH	rsmI	rsmJ	rspA	rspB	rssA	rssB	rstA	rstB	rsuA	rsxA	rsxB	rsxC	rsxD	rsxE	rsxG	rtcA	rtcB	rtcR	rttR	rusA	rutA	rutB	rutC	rutD	rutE	rutF	rutG	rutR	ruvA	ruvB	ruvC	rybA	rybB	rydB	ryeA	ryfA	ryhB	ryjA	rzoD	rzoR	rzpD	rzpR	sad	sanA	sapA	sapB	sapC	sapD	sapF	satP	sbcB	sbcC	sbcD	sbmA	sbmC	sbp	scpA	scpB	scpC	sdaA	sdaB	sdaC	sdhA	sdhB	sdhC	sdhD	sdhE	sdiA	sdsR	secA	secB	secD	secE	secF	secG	secM	secY	selA	selB	selC	selD	seqA	serA	serB	serC	serS	serT	serU	serV	serW	serX	setA	setB	setC	sfmA	sfmC	sfmD	sfmF	sfmH	sfsA	sfsB	sgbE	sgbH	sgbU	sgcA	sgcB	sgcC	sgcE	sgcQ	sgcR	sgcX	sgrR	sgrS	shiA	sibA	sibB	sibC	sibD	sieB	sixA	skp	slmA	slp	slt	slyA	slyB	slyD	slyX	smf	smg	smpB	smrA	smrB	smtA	sodA	sodB	sodC	sohB	sokB	sokC	solA	soxR	soxS	speA	speB	speC	speD	speE	speF	speG	spf	spoT	sppA	spy	sra	sraB	sraF	srlA	srlB	srlD	srlE	srlR	srmB	ssb	sseA	sseB	ssnA	sspA	sspB	ssrA	ssrS	sstT	ssuA	ssuB	ssuC	ssuD	ssuE	stfE	stfR	sthA	stpA	sucA	sucB	sucC	sucD	sufA	sufB	sufC	sufD	sufE	sufS	sugE	suhB	sulA	surA	sutR	sxy	syd	symE	tabA	tadA	tag	talA	talB	tam	tamA	tamB	tap	tar	tas	tatA	tatB	tatC	tatD	tatE	tauA	tauB	tauC	tauD	tbpA	tcdA	tcyJ	tcyL	tcyN	tcyP	tdcA	tdcB	tdcC	tdcD	tdcE	tdcF	tdcG	tdcR	tdh	tdk	tehA	tehB	tesA	tesB	tfaD	tfaE	tfaQ	tfaR	tfaS	tfaX	tff	tgt	thiC	thiD	thiE	thiF	thiG	thiH	thiI	thiK	thiL	thiM	thiP	thiQ	thiS	thpR	thrA	thrB	thrC	thrL	thrS	thrT	thrU	thrV	thrW	thyA	tig	tilS	tktA	tktB	tldD	tmcA	tmk	tnaA	tnaB	tnaC	tolA	tolB	tolC	tolQ	tolR	tomB	tonB	topA	topB	torA	torC	torD	torI	torR	torS	torT	torY	torZ	tpiA	tpr	tpx	tqsA	treA	treB	treC	treF	treR	trg	trkA	trkG	trkH	trmA	trmD	trmH	trmI	trmJ	trmL	trmO	trpA	trpB	trpC	trpD	trpE	trpL	trpR	trpS	trpT	truA	truB	truC	truD	trxA	trxB	trxC	tsaB	tsaC	tsaD	tsaE	tsf	tsgA	tsr	tsx	ttcA	ttdA	ttdB	ttdR	ttdT	tufA	tufB	tus	tusA	tusB	tusC	tusD	tusE	tynA	typA	tyrA	tyrB	tyrP	tyrR	tyrS	tyrT	tyrU	tyrV	uacT	ubiA	ubiB	ubiC	ubiD	ubiE	ubiF	ubiG	ubiH	ubiI	ubiJ	ubiX	ucpA	udk	udp	ugd	ugpA	ugpB	ugpC	ugpE	ugpQ	uhpA	uhpB	uhpC	uhpT	uidA	uidB	uidC	uidR	ulaA	ulaB	ulaC	ulaD	ulaE	ulaF	ulaG	ulaR	umpG	umpH	umuC	umuD	ung	upp	uraA	usg	ushA	uspA	uspB	uspC	uspD	uspE	uspF	uspG	uup	uvrA	uvrB	uvrC	uvrD	uvrY	uxaA	uxaB	uxaC	uxuA	uxuB	uxuR	valS	valT	valU	valV	valW	valX	valY	valZ	ves	viaA	vsr	waaA	waaB	waaC	waaF	waaG	waaH	waaJ	waaL	waaO	waaP	waaQ	waaS	waaU	waaY	waaZ	wbbH	wbbI	wbbJ	wbbK	wcaA	wcaB	wcaC	wcaD	wcaE	wcaF	wcaI	wcaJ	wcaK	wcaL	wcaM	wecB	wecC	wecH	wrbA	wza	wzb	wzc	wzxC	wzxE	wzyE	wzzB	wzzE	xanP	xanQ	xapA	xapB	xapR	xdhA	xdhB	xdhC	xdhD	xerC	xerD	xisE	xseA	xseB	xthA	xylA	xylB	xylE	xylF	xylG	xylH	xylR	yaaA	yaaI	yaaJ	yaaU	yaaW	yaaX	yaaY	yabI	yabP	yabQ	yacC	yacG	yacH	yacL	yadC	yadD	yadE	yadG	yadH	yadI	yadK	yadL	yadM	yadN	yadS	yadV	yaeF	yaeH	yaeI	yaeP	yaeQ	yaeR	yafC	yafD	yafE	yafJ	yafK	yafL	yafN	yafO	yafP	yafQ	yafS	yafT	yafU	yafV	yafW	yafX	yafY	yafZ	yagA	yagB	yagE	yagF	yagG	yagH	yagI	yagJ	yagK	yagL	yagM	yagN	yagP	yagU	yahB	yahC	yahD	yahE	yahF	yahG	yahH	yahI	yahJ	yahK	yahL	yahM	yahN	yahO	yaiA	yaiE	yaiI	yaiL	yaiO	yaiP	yaiS	yaiV	yaiW	yaiY	yaiZ	yajC	yajD	yajG	yajI	yajL	yajO	yajQ	yajR	ybaA	ybaB	ybaE	ybaK	ybaL	ybaM	ybaN	ybaO	ybaP	ybaQ	ybaS	ybaT	ybaV	ybaY	ybbA	ybbB	ybbC	ybbD	ybbJ	ybbN	ybbO	ybbP	ybbW	ybbY	ybcC	ybcD	ybcF	ybcH	ybcI	ybcJ	ybcK	ybcL	ybcM	ybcN	ybcO	ybcQ	ybcV	ybcW	ybcY	ybdD	ybdF	ybdG	ybdH	ybdJ	ybdK	ybdL	ybdM	ybdN	ybdO	ybdR	ybdZ	ybeD	ybeF	ybeL	ybeQ	ybeR	ybeT	ybeU	ybeX	ybeY	ybeZ	ybfA	ybfB	ybfC	ybfD	ybfE	ybfF	ybfG	ybfH	ybfL	ybfN	ybfO	ybfP	ybgA	ybgC	ybgD	ybgE	ybgI	ybgJ	ybgK	ybgL	ybgO	ybgP	ybgQ	ybgS	ybhA	ybhB	ybhC	ybhD	ybhF	ybhG	ybhH	ybhI	ybhJ	ybhK	ybhL	ybhM	ybhN	ybhP	ybhQ	ybhR	ybhS	ybiA	ybiB	ybiC	ybiH	ybiI	ybiJ	ybiO	ybiR	ybiT	ybiU	ybiV	ybiW	ybiX	ybiY	ybjC	ybjD	ybjG	ybjH	ybjI	ybjJ	ybjL	ybjM	ybjN	ybjO	ybjP	ybjQ	ybjS	ybjT	ybjX	ycaC	ycaD	ycaI	ycaK	ycaL	ycaM	ycaN	ycaO	ycaP	ycaQ	ycaR	ycbF	ycbJ	ycbK	ycbU	ycbV	ycbX	ycbZ	yccA	yccE	yccF	yccJ	yccM	yccS	yccT	yccU	yccX	ycdU	ycdX	ycdY	ycdZ	yceA	yceB	yceD	yceF	yceG	yceH	yceI	yceJ	yceK	yceM	yceO	yceQ	ycfH	ycfJ	ycfK	ycfL	ycfP	ycfT	ycfZ	ycgB	ycgI	ycgJ	ycgL	ycgM	ycgN	ycgR	ycgV	ycgX	ycgY	ycgZ	ychA	ychE	ychF	ychH	ychJ	ychN	ychO	ychQ	ychS	yciA	yciB	yciC	yciE	yciF	yciG	yciH	yciI	yciK	yciN	yciO	yciQ	yciT	yciU	yciV	yciW	yciX	ycjD	ycjF	ycjG	ycjM	ycjN	ycjO	ycjP	ycjQ	ycjR	ycjS	ycjT	ycjU	ycjW	ycjX	ycjY	ydaC	ydaE	ydaF	ydaG	ydaN	ydaQ	ydaS	ydaT	ydaU	ydaV	ydaW	ydaY	ydbC	ydbD	ydbH	ydbJ	ydbK	ydbL	ydcA	ydcC	ydcD	ydcF	ydcH	ydcI	ydcJ	ydcK	ydcL	ydcM	ydcO	ydcP	ydcR	ydcS	ydcT	ydcU	ydcV	ydcY	ydcZ	yddA	yddB	yddE	yddG	yddH	yddJ	yddK	yddL	yddM	yddW	ydeA	ydeE	ydeI	ydeJ	ydeK	ydeM	ydeN	ydeO	ydeP	ydeQ	ydeR	ydeS	ydeT	ydeU	ydfA	ydfB	ydfC	ydfD	ydfE	ydfG	ydfH	ydfI	ydfJ	ydfK	ydfN	ydfO	ydfP	ydfR	ydfT	ydfU	ydfV	ydfW	ydfX	ydfZ	ydgA	ydgC	ydgD	ydgH	ydgI	ydgJ	ydgK	ydhB	ydhC	ydhF	ydhI	ydhJ	ydhK	ydhL	ydhP	ydhQ	ydhR	ydhS	ydhT	ydhU	ydhV	ydhW	ydhX	ydhY	ydhZ	ydiB	ydiE	ydiF	ydiH	ydiJ	ydiK	ydiL	ydiM	ydiN	ydiO	ydiP	ydiQ	ydiR	ydiS	ydiT	ydiU	ydiV	ydiY	ydiZ	ydjA	ydjE	ydjF	ydjG	ydjH	ydjI	ydjJ	ydjK	ydjL	ydjM	ydjO	ydjX	ydjY	ydjZ	yeaC	yeaD	yeaE	yeaG	yeaH	yeaK	yeaL	yeaO	yeaQ	yeaR	yeaV	yeaW	yeaX	yeaY	yebB	yebC	yebE	yebF	yebG	yebK	yebO	yebQ	yebS	yebT	yebV	yebW	yebY	yebZ	yecA	yecD	yecE	yecF	yecH	yecJ	yecM	yecN	yecR	yecT	yedA	yedD	yedE	yedF	yedI	yedJ	yedK	yedL	yedM	yedP	yedR	yedV	yedW	yedX	yedY	yedZ	yeeA	yeeD	yeeE	yeeJ	yeeN	yeeO	yeeP	yeeR	yeeS	yeeT	yeeW	yeeX	yeeY	yeeZ	yefM	yegD	yegH	yegI	yegJ	yegK	yegL	yegP	yegQ	yegR	yegS	yegT	yegU	yegV	yegW	yegX	yehA	yehB	yehC	yehD	yehE	yehI	yehK	yehL	yehM	yehP	yehQ	yehR	yehS	yehT	yehU	yehW	yehX	yehY	yeiB	yeiE	yeiG	yeiH	yeiI	yeiL	yeiP	yeiQ	yeiR	yeiS	yeiW	yejA	yejB	yejE	yejF	yejG	yejK	yejL	yejM	yejO	yfaA	yfaD	yfaE	yfaH	yfaL	yfaP	yfaQ	yfaT	yfaU	yfaV	yfaW	yfaX	yfaY	yfaZ	yfbK	yfbL	yfbM	yfbN	yfbO	yfbP	yfbR	yfbS	yfbT	yfbU	yfbV	yfcA	yfcC	yfcD	yfcE	yfcF	yfcG	yfcH	yfcI	yfcJ	yfcL	yfcO	yfcP	yfcQ	yfcR	yfcS	yfcT	yfcU	yfcV	yfcZ	yfdC	yfdE	yfdF	yfdG	yfdH	yfdI	yfdK	yfdL	yfdM	yfdN	yfdO	yfdP	yfdQ	yfdR	yfdS	yfdT	yfdV	yfdX	yfdY	yfeC	yfeD	yfeH	yfeK	yfeN	yfeO	yfeR	yfeS	yfeW	yfeX	yfeY	yfeZ	yffB	yffL	yffM	yffN	yffO	yffP	yffQ	yffR	yffS	yfgD	yfgG	yfgH	yfgI	yfgJ	yfgM	yfgO	yfhG	yfhH	yfhL	yfhM	yfhR	yfiB	yfiC	yfiE	yfiF	yfiH	yfiL	yfiM	yfiP	yfiR	yfjD	yfjH	yfjI	yfjJ	yfjM	yfjP	yfjQ	yfjR	yfjS	yfjT	yfjU	yfjW	yfjX	yfjY	yfjZ	ygaC	ygaH	ygaM	ygaP	ygaQ_1	ygaQ_2	ygaQ_3	ygaQ_4	ygaU	ygaV	ygaX	ygaY	ygaZ	ygbA	ygbE	ygbI	ygbJ	ygbK	ygbL	ygbM	ygbN	ygcE	ygcG	ygcN	ygcO	ygcP	ygcQ	ygcR	ygcS	ygcU	ygcW	ygdB	ygdD	ygdG	ygdH	ygdI	ygdQ	ygdR	ygeA	ygeF	ygeG	ygeH	ygeI	ygeK	ygeL	ygeM	ygeN	ygeO	ygeP	ygeQ	ygeR	ygeV	ygeW	ygeX	ygeY	ygfB	ygfF	ygfI	ygfK	ygfM	ygfS	ygfT	ygfZ	yggC	yggD	yggE	yggF	yggI	yggL	yggM	yggN	yggP	yggR	yggS	yggT	yggU	yggW	yggX	yghA	yghB	yghD	yghE	yghF	yghG	yghJ	yghO	yghQ	yghR	yghS	yghT	yghU	yghW	yghX_1	yghX_2	yghZ	ygiA	ygiB	ygiC	ygiD	ygiF	ygiH	ygiL	ygiM	ygiN	ygiQ	ygiS	ygiV	ygiW	ygiZ	ygjH	ygjI	ygjJ	ygjK	ygjP	ygjQ	ygjR	ygjV	yhaB	yhaC	yhaH	yhaI	yhaJ	yhaK	yhaL	yhaM	yhaO	yhaV	yhbE	yhbO	yhbP	yhbQ	yhbS	yhbT	yhbU	yhbV	yhbW	yhbX	yhbY	yhcA	yhcB	yhcC	yhcD	yhcF	yhcG	yhcH	yhcN	yhcO	yhdE	yhdH	yhdJ	yhdN	yhdP	yhdT	yhdU	yhdV	yhdW	yhdX	yhdY	yhdZ	yheO	yheS	yheT	yheU	yheV	yhfA	yhfG	yhfK	yhfL	yhfS	yhfT	yhfU	yhfW	yhfX	yhfY	yhfZ	yhgA	yhgE	yhgF	yhgN	yhhA	yhhH	yhhI	yhhJ	yhhL	yhhM	yhhN	yhhQ	yhhS	yhhT	yhhW	yhhX	yhhY	yhhZ	yhiD	yhiI	yhiJ	yhiK	yhiL	yhiM	yhiN	yhiS_1	yhjA	yhjB	yhjC	yhjD	yhjE	yhjG	yhjJ	yhjR	yhjV	yhjX	yhjY	yiaA	yiaB	yiaC	yiaD	yiaF	yiaG	yiaJ	yiaK	yiaL	yiaM	yiaN	yiaO	yiaT	yiaU	yiaV	yiaW	yiaY	yibA	yibF	yibG	yibH	yibI	yibJ	yibL	yibN	yibQ	yibT	yicC	yicG	yicH	yicI	yicJ	yicL	yicN	yicR	yicS	yidA	yidB	yidC	yidD	yidE	yidF	yidG	yidH	yidI	yidJ	yidK	yidL	yidP	yidQ	yidR	yidX	yidZ	yieE	yieF	yieH	yieK	yieL	yieP	yifB	yifE	yifK	yifL	yifN	yifO	yigA	yigB	yigE	yigF	yigG	yigI	yigL	yigM	yigZ	yihA	yihD	yihF	yihG	yihI	yihL	yihM	yihN	yihO	yihP	yihQ	yihR	yihS	yihT	yihU	yihV	yihW	yihX	yihY	yiiD	yiiE	yiiF	yiiG	yiiM	yiiQ	yiiR	yiiS	yiiX	yijD	yijE	yijF	yijO	yjaA	yjaB	yjaG	yjaH	yjaZ	yjbB	yjbD	yjbE	yjbF	yjbG	yjbH	yjbI	yjbJ	yjbL	yjbM	yjbQ	yjbR	yjcB	yjcE	yjcF	yjcH	yjcO	yjcS	yjcZ	yjdC	yjdF	yjdI	yjdJ	yjdM	yjdN	yjdP	yjeF	yjeH	yjeI	yjeJ	yjeM	yjeN	yjeO	yjeT	yjfC	yjfF	yjfI	yjfJ	yjfK	yjfL	yjfM	yjfN	yjfP	yjfY	yjfZ	yjgA	yjgH	yjgL	yjgM	yjgN	yjgR	yjgW	yjgZ	yjhB	yjhC	yjhD	yjhE	yjhF	yjhG	yjhH	yjhI	yjhP	yjhQ	yjhR	yjhU	yjhV	yjhX	yjiA	yjiC	yjiG	yjiH	yjiJ	yjiK	yjiL	yjiM	yjiN	yjiP	yjiQ	yjiR	yjiS	yjiT	yjiV	yjiX	yjiY	yjjA	yjjB	yjjG	yjjI	yjjJ	yjjP	yjjQ	yjjU	yjjV	yjjW	yjjX	yjjY	yjjZ	yjtD	ykfA	ykfB	ykfC	ykfF	ykfG	ykfH	ykfI	ykfJ	ykgA	ykgE	ykgF	ykgG	ykgH	ykgJ	ykgL	ykgM	ykgN	ykgO	ykiA	ykiB	ylaC	ylbF	ylbG	ylbH	ylcG	yliI	yliL	ymbA	ymcE	ymdA	ymdB	ymdE	ymdF	ymfA	ymfD	ymfE	ymfH	ymfI	ymfJ	ymfK	ymfL	ymfM	ymfN	ymfO	ymfP	ymfQ	ymfR	ymfS	ymfT	ymgA	ymgC	ymgD	ymgE	ymgF	ymgG	ymgH	ymiA	ymjA	ynaA	ynaE	ynaI	ynaJ	ynaK	ynbA	ynbB	ynbC	ynbD	ynbE	yncD	yncE	yncG	yncH	yncI	yncJ	yncM	yneE	yneG	yneH	yneJ	yneK	yneL	ynfA	ynfB	ynfC	ynfD	ynfE	ynfF	ynfG	ynfH	ynfK	ynfL	ynfM	ynfN	ynfO	yniA	yniB	yniC	yniD	ynjA	ynjB	ynjC	ynjD	ynjE	ynjF	ynjH	ynjI	yoaA	yoaB	yoaC	yoaE	yoaF	yoaG	yoaH	yoaI	yobA	yobB	yobD	yobF	yobH	yodB	yodC	yodD	yoeB	yoeF	yohC	yohD	yohF	yohH	yohJ	yohK	yohO	yojI	ypdA	ypdB	ypdC	ypdE	ypdF	ypdI	ypeA	ypeB	ypeC	ypfG	ypfH	ypfJ	ypfN	yphA	yphB	yphC	yphD	yphE	yphF	yphG	yphH	ypjA	ypjB	ypjC	ypjD	ypjF	ypjJ	ypjK	ypjM_1	ypjM_2	ypjM_3	yqaA	yqaB	yqaE	yqcA	yqcC	yqcE	yqeA	yqeB	yqeC	yqeF	yqeG	yqeH	yqeI	yqeJ	yqeK	yqfA	yqfB	yqfE	yqgA	yqgB	yqgC	yqgD	yqgE	yqgF	yqhA	yqhC	yqhD	yqhG	yqhH	yqiA	yqiB	yqiC	yqiG	yqiH	yqiI	yqiJ	yqiK	yqjA	yqjC	yqjD	yqjE	yqjF	yqjG	yqjH	yqjI	yqjK	yraH	yraI	yraJ	yraK	yraN	yraP	yraQ	yraR	yrbG	yrbL	yrdA	yrdB	yrdD	yrfF	yrfG	yrhA	yrhB	ysaA	ysaB	ysgA	ytfA	ytfB	ytfE	ytfF	ytfG	ytfH	ytfI	ytfJ	ytfK	ytfL	ytfP	ytfQ	ytfR	ytfT	ytjA	ytjB	ytjC	yzcX	yzfA	yzgL	zapA	zapB	zapC	zapD	zapE	zinT	zipA	zitB	zntA	zntR	znuA	znuB	znuC	zraP	zraR	zraS	zupT	zur	zwf
T1:,OD,0.3	0.0	1.00865688150405	2.63290807525168	1.11771688636111	4.67414719625141	2.39801727769887	0.0	1.16450142630104	1.02321489363581	0.0	1.78897665744802	1.31872549917368	0.0	6.75623565739714	15.1566439057311	5.85867631964967	9.76540718852998	5.10799526079265	18.1331195632601	6.73998413847632	7.05092127588378	15.4388713720076	4.62507137917688	5.1157222670626	5.7092942466458	1.3074174680958	8.15765575958746	3.37539586425287	1.49150340958115	2.96202577005788	2.98093024824123	0.0	0.0	0.0	1.72378802870738	0.0	3.22764654885258	2.22137772948653	1.10960835955017	1.94535036936534	0.0	2.95770162003597	0.0	12.3164571168985	2.27320869454431	1.72905729902884	0.0	0.0	3.48802096713922	1.28733015165457	1.74388468181012	0.0	0.0	0.0	0.0	0.0	0.0	0.0	1.00271418387071	5.50651487782334	1.68243680147408	0.0	0.0	3.88704733747384	14.4262754938048	1.60771462793755	1.13376920699584	1.10637251891008	0.0	3.32659260672764	2.97772857463143	0.0	10.0236116795773	3.90554186484505	3.52781592057925	2.85887619033406	3.12028343780796	3.5224943506297	3.70457423184357	0.0	1.47169529761022	1.45162542057411	0.0	0.0	1.66172760417259	0.0	1.25403821031626	5.05465747781846	0.0	0.0	3.61655212147773	0.0	1.02627124608597	0.0	0.0	1.92262081695375	3.61682676180388	2.400844382813	1.47553442786844	3.04249354921743	2.21452650827773	2.23744268011957	1.17693962396233	3.6201624471622	2.67086241791952	1.31235393670296	1.73985583169025	1.32917401033033	3.76879130918902	3.40593616958335	3.24791338842611	0.0	1.24513058015054	2.85826085383774	1.97127579473672	0.0	1.40165971976805	1.33817553903672	1.58624571457811	0.0	1.3245937262357	2.08965595008415	0.0	0.0	0.0	1.89422006367066	0.0	0.0	1.01978796671772	0.0	1.17420398788157	1.34071828541361	3.05645496526997	1.94259466909337	1.43972924377105	4.12231320012331	1.91458604225799	4.01041457215917	7.49098490857175	4.31598946307758	7.43449402805662	2.03927194202764	0.0	3.38626270457856	5.96704306372872	3.74971316636608	0.0	2.05628930939189	1.32549604160456	6.50481602207273	1.65352574482784	6.52757979810153	6.84534714451233	0.0	6.08410360161314	0.0	4.22710550918806	3.90309049818208	4.51798580674142	0.0	1.0955875326	1.09850722292311	1.18813906447018	1.91188954116731	0.0	0.0	0.0	3.15742726347656	4.84457183034278	3.18593309604323	2.49168339088054	3.20496805841011	3.66824055151076	7.61197698784266	2.57740073159514	8.45203622763337	5.31364657924061	1.63484384633938	4.93453036506113	0.0	0.0	1.12390391154916	1.09893431172802	4.64045158184429	5.77047328531395	1.39154001561998	2.21314022806076	1.79678165761711	1.48652719935461	1.23181898350491	3.20471484483428	16.0620830705511	0.0	1.170475641182	1.63714890048676	2.84691978249051	5.10808783527048	1.2164930032725	5.40492736583736	1.83943243869711	1.87100341177119	1.99012925367178	2.2354787921215	1.80199838768608	4.73951877066107	5.43694740034904	3.12144891741145	2.79235826883518	2.40387982333401	0.0	1.40084766072678	1.03579019409966	0.0	1.03742825739611	0.0	0.0	0.0	0.0	0.0	0.0	0.0	0.0	12.2766515793067	10.6003268118713	4.95846756221519	4.61158701693481	6.81149080342603	8.51157587413561	6.96316819019394	7.40477689182198	4.7726550593488	4.44708670396453	1.98125376823896	2.34847805163325	2.13517276136013	2.0069259317611	7.92661699572719	9.91114037407294	4.84657988442999	4.1637895980746	1.84406805209128	1.06064936420126	3.45926346814003	1.82544829384238	3.51038101647225	4.06964052391176	1.45278595114858	0.0	1.78084675430403	1.10697676294607	5.74307448323021	2.78705057631493	1.13370904102728	1.8270583542955	1.47521125957851	2.968232365022	0.0	1.50704790635978	2.84984342216572	1.43860890828192	2.17751469108267	2.01697449180697	4.21497970513672	6.46976340621325	4.30726428169157	6.11709545293678	0.0	0.0	0.0	0.0	1.49126258514799	7.50007004214132	1.03330361457678	5.55861109155168	6.73575422660423	8.27098246788376	3.45275010521594	2.95265888161096	5.39094620345873	1.63046562882789	3.11780332307827	1.03953122472275	1.42231125193763	1.04252707289039	10.9725646608358	3.53465374742539	3.79080388422976	2.22210287532486	1.06123784300431	0.0	1.48414540773293	2.46415431540493	0.0	5.50535272414579	3.00565863164741	1.6914987154007	3.13121554188393	0.0	0.0	0.0	1.00859331118702	1.01765708132453	3.71404205992353	0.0	0.0	1.37665356810751	0.0	4.02514975904446	9.31290914964424	8.53275787165833	1.27326727371663	1.47722236519715	1.06240022644376	0.0	0.0	0.0	2.18422848291258	1.10101473851741	1.01093692877292	1.77227975119885	3.03826797867279	5.32410092604757	0.0	1.02135086669674	0.0	0.0	5.1102486147695	1.25671903906958	1.48533404371039	2.43632880751907	2.06554531478382	2.92444504687151	1.38810027606098	4.3770084805301	3.28676283219733	1.88614818488795	1.04441476832928	0.0	1.2492028268181	9.7663056049213	1.1280141445026	5.55652641587371	2.50047883966149	1.0052002263073	1.30090871573703	1.09440199375672	0.0	1.4158862483886	1.22345254022166	2.94226733112229	1.56276508375679	8.95658749615862	3.26186889321572	4.64818686999584	4.93745704781999	4.85407167752586	9.71731754712383	1.07360105298764	0.0	2.07539382535365	1.90838087556171	2.93235977368864	1.14361890715187	0.0	0.0	0.0	0.0	0.0	1.18298798468547	1.23188077951252	1.07039714559766	1.43348056680868	4.5516641335896	4.53246558125912	4.63406368165844	3.68757815216272	4.30588730692301	2.04121570357104	5.63447305060565	2.2104467689544	2.56355989358287	4.91339122926513	4.33303465620484	0.0	0.0	2.16466666824249	3.8377839841986	1.29671501986021	2.38340914210779	3.44348163048991	2.94728040854345	1.7792503377891	4.88863118282016	1.9799739298759	4.73131893955297	4.87996849553124	0.0	5.69079238471434	5.43646536311622	4.48996141013133	5.39898878652766	1.69045396240619	4.11591971270718	0.0	0.0	1.79125451914099	5.00560177363042	2.16743981434442	1.83478198203673	3.54906213734062	1.12892938711859	5.6483329189051	7.2883985716256	1.63592115204402	0.0	2.37362043175392	4.87025274890992	4.08506990251969	4.86016966296098	1.47855004904982	2.38607199698507	1.16880282305401	0.0	0.0	1.04927289172903	3.04288605864372	2.59899822693573	1.50441815311607	0.0	0.0	3.28462741278925	7.93177098158519	1.07619125592794	4.95147521882734	3.20683357215976	4.00896964018597	2.73722342098472	1.16593712588294	0.0	0.0	4.85937444146374	16.1329765568772	2.42252933136302	1.07522151372141	1.71043900355601	4.29380486797085	2.60323938890251	1.78925250968626	1.0449668256465	1.6783789672819	2.2418567279562	2.99347035071599	6.68412737093219	1.20183617110348	3.85588256191702	2.90424218778576	4.41712651803606	3.54709587399203	4.34934448588365	1.02734842703627	1.36704067734458	3.49306233550503	3.75626749909647	4.45507136711248	4.52842052069365	2.38780393094355	5.04756191569776	3.05430603002415	3.94115622430481	1.12586747093271	1.61157101785968	0.0	1.20727179794236	6.9354274563612	6.60141880942971	7.03305487790893	6.723883088238	7.80731227111469	12.5506492228876	2.15749542117545	5.45354252020522	5.32708234056724	3.57388951670434	1.54180917587604	8.88972803109654	5.17751983827809	8.64432321928219	10.8397255690085	4.34126345826277	4.49914422085234	4.86014969357127	2.59370664369602	0.0	1.62719975481672	5.64849286688252	9.52258850674061	2.67719273078584	4.1889863656558	8.951496431246	1.49390072076176	2.51546976190381	0.0	1.58559998388432	1.66192023358672	5.56035185885109	6.96140109852898	5.88626194497237	10.9589525123815	7.42975944600672	3.66609561860353	4.5927748230352	3.81108231740688	2.46685068339446	5.12593103401122	2.5127099272928	4.35501507947753	1.42817510741599	0.0	1.10355260169578	7.43911176108311	0.0	0.0	0.0	1.24212292546964	8.03269339671551	3.5065377853151	1.41111557544105	3.31085623612958	1.22283324701713	0.0	1.46550224374996	1.01965533376046	1.1482094813051	0.0	7.10729786581039	2.87025178790661	2.94732320157716	2.13365292489749	2.12347484045685	5.96773787684342	1.69271007001912	3.2392861643361	4.33850473919367	1.94931194343712	7.49729545048512	1.89604270504044	4.63995370699992	1.67190216129629	0.0	1.08631435924852	3.38471725630007	1.07640711290177	0.0	1.32453649237842	1.48786125220223	2.99967315136272	1.40779918145383	1.14058448032933	1.9496012494401	1.98722003415799	0.0	1.13189700274285	1.15729867688955	0.0	0.0	4.12333273242468	3.37745357403521	2.44868449571784	2.93637798336511	2.46791390248707	6.38632465689272	3.6805220691837	0.0	0.0	1.06553356320535	3.6111422137934	1.05006841694289	1.84027858949425	1.13992230843605	2.08536771459145	3.13491884388962	3.54052555805223	1.08908297620892	1.04454974519299	2.21710986885055	1.18139755891566	1.68162693650376	2.31385520434271	0.0	1.42602962651258	1.2546382591814	1.51080344332855	1.02667141702379	1.27928442187014	5.50765080404281	3.75523794904395	6.27565188402549	6.4353758115855	9.38417149248061	5.84703386197671	6.00652178181939	8.63228039988832	12.4838333214085	1.15362005459269	3.37301241107639	4.08153034032528	1.52902293195767	1.04486633706504	1.33328502307502	3.95119153522385	6.73791736242095	5.26887252013226	6.84224876193397	3.23354785461583	3.33787639773747	2.45845165725989	1.71306833451	4.66394999365372	1.98495532251987	4.35549222797927	1.22650820672626	0.0	1.02732809727707	0.0	1.85662468740848	3.06932062083237	1.36158579999025	0.0	1.03660502344884	3.40359970211429	3.46706764766057	4.94470200257808	1.82575113995828	5.17941064676526	1.92019993075974	3.3020573033487	0.0	2.80750427347278	0.0	0.0	0.0	0.0	2.1650567465654	0.0	1.58339128105591	0.0	0.0	0.0	1.10541492787185	1.37995195809993	0.0	6.96026578880924	1.51754631040177	3.0867148200186	3.45234630471662	3.06692395566266	1.24302246067499	1.89391751373834	1.00686809028349	3.37564601191894	0.0	1.0196242613775	0.0	0.0	0.0	2.70531242961348	2.24875637317341	0.0	0.0	0.0	0.0	4.25776330756964	0.0	12.4796786475473	5.82044948587894	3.93496415166315	3.000713690894	0.0	4.54519113783892	1.09322763681674	9.28019853083261	4.23931731354392	2.81861310551668	0.0	0.0	1.69781051890435	6.03683942368692	1.44720259368381	1.24951014830052	3.32653567795662	0.0	0.0	3.38022937662886	2.6598347089116	3.01125953891788	1.1160130638639	1.34330624859689	0.0	1.01429769817434	4.34156104120058	0.0	1.50240471429417	2.53479322769434	0.0	1.00576401795325	0.0	0.0	0.0	7.52754230831718	5.65876990624697	0.0	0.0	1.0500203912505	0.0	0.0	1.02638109997462	0.0	7.48046273355622	0.0	4.72645147224052	4.60730881208724	2.07484348595742	2.87705352914329	1.65329993615339	1.97657304216291	10.1571048393292	7.69725829047072	4.83252983616401	5.21153878598777	5.13687880846925	8.79788526647554	2.77900246787692	6.90316879202455	1.13589274898867	1.47923392861474	0.0	1.15654215347226	0.0	1.77221829716742	3.18318993516728	1.25485484429425	5.09019065853981	0.0	1.800500470174	1.63162886422227	11.9409240849584	1.65120207549381	6.34394606396979	1.00304026251588	1.52920033859978	1.20948700424289	1.06995384510484	0.0	0.0	1.0692004337093	2.5034943642712	3.13291528341325	2.1191874752295	0.0	6.06064230882048	1.28467635928193	1.52613849866572	1.02360711570216	1.03535232498579	1.56562893330051	1.16485072395175	1.43550735196398	1.91956133333224	1.68653626797898	1.21770189889631	6.76555000562097	5.85909892899648	1.1373290582788	1.90311798318519	0.0	1.28142750052508	0.0	2.81448580117288	1.09185307543758	3.44875900354632	4.04796760203785	5.28175888325817	1.1894288356336	3.62469607994431	5.2201212581773	2.46627624073316	3.25208175933171	1.63730072070991	3.89177328099093	7.36928512332019	2.30170521402809	1.60927587858046	12.3479512592716	1.69729572178259	1.25038136728939	1.1725424681154	1.68918297713058	1.22324203746153	1.13322146545729	1.49259032951917	3.57222421316296	1.1459869395343	13.4421460207387	1.27255381312981	0.0	0.0	2.09007991180796	0.0	1.81106582617045	3.72249550819018	5.21950576159633	4.40384968476381	4.29988020576828	4.74370843802124	9.12530814470423	5.2645493595343	7.89788022348587	6.37931540401495	14.3911285930885	7.02174838863068	7.13519322249609	4.34695902275141	2.96584106223464	7.01841191259371	7.1677385295708	8.70840628226139	4.68198316566343	2.32229123308417	5.01688555457817	5.66896806044311	7.44386058876916	4.80888567682144	12.4485584712795	10.743904007632	11.488153211453	4.64711924186764	4.62387262045271	14.1237717821112	3.39971737745723	2.77412984300986	5.23538729823952	3.8788521794768	4.38662300917425	5.22825033200566	3.24154461273224	4.59592101185847	5.01805246074681	1.7452760310891	0.0	9.16192940233492	3.53206033921512	6.51142564507117	1.79817899210093	5.37137449876895	15.3158807134195	3.68478520325694	6.10800059697518	1.9251537217085	0.0	1.8559427304941	2.83313131361617	3.69902545615475	9.18876979914055	4.17610017205891	9.49411334750624	1.30515294222792	1.86641938033681	8.55532368873214	2.95731651693677	2.21997079009238	3.65274898758204	3.03703975651345	1.06263600935636	1.74375192518276	3.19699253938874	0.0	0.0	0.0	0.0	1.28073575276584	12.7599796988278	1.69052063089175	8.12645467215084	16.8887668589573	2.23176170928875	1.74138990664039	1.50853594060627	4.7727640412893	0.0	0.0	0.0	0.0	0.0	0.0	1.03344349230764	0.0	0.0	1.01671949842749	1.19842525405298	0.0	1.43102733168434	1.30868025429253	1.35034586728383	4.26523394026308	4.41516615529288	6.88486209973189	5.85608503543761	1.64732432833385	4.20007944349825	6.96353191160354	4.02525419133439	2.95797780388687	4.65991904535255	3.38686448858404	2.23487290237005	4.41262300259952	4.89543314497627	1.10401405825429	1.16570856142044	1.07181144908805	2.23082785346818	0.0	1.62527415511456	1.71759764239798	2.74399203977875	1.12508824074048	2.18540001753982	6.19503249510259	5.46816508295154	2.33096869296161	4.39487905598538	0.0	1.43957534720338	3.96239884936947	3.52378947231828	1.58512569562936	1.03291081835512	1.1683606946598	1.80411918477488	0.0	1.03430366758379	2.108089185496	1.51625058419815	3.43772039047727	3.3984514223812	1.14263181988839	1.03924758909222	2.62272336670621	4.88707873702505	15.4423076205715	0.0	1.40910773192652	0.0	0.0	1.40202897756112	5.8454270247686	9.07649607167014	4.69736502270782	3.24226147256977	7.20863674243327	9.87143646474734	5.20162639766577	0.0	2.22216897656029	2.33710786503683	3.81673482307572	5.22923326200989	5.69861266873269	7.2142449812782	4.30316142378698	0.0	1.76927152922057	1.40379348651514	0.0	0.0	0.0	0.0	0.0	6.50043080943565	3.07135736463165	3.77400627226941	0.0	1.77569235504974	10.9763796027362	1.76359568011782	1.11081370681788	3.44404327466915	1.72385078502342	3.58380918687773	1.0532234566448	4.24178682670336	3.97841725070444	6.09257582571297	4.01184875530943	4.65389679560183	1.13788646208534	7.02887993969561	3.10153323054693	5.23436712888049	5.50083796844525	7.52366589894922	5.89587315389448	1.0704761717389	4.08878228608492	4.10062285510079	3.53470830312547	4.26304306144143	1.43328289667049	3.96117863219228	1.10849931174525	2.28661573911756	5.884779294872	9.7396452832081	2.4184348694768	5.77620971195784	1.11370388182428	6.40966639744825	1.0376210992829	3.93360675516137	4.12160943853219	11.9928734315848	1.59102826916066	1.55447135632371	1.81469159340681	5.23152654860025	1.49112496591353	3.94841506402482	3.64757168333387	5.39346771021905	4.5445192119577	1.58148712838765	2.59274840287441	4.47355157770373	1.27085245794114	4.39963611017183	4.84535496247975	13.3190994810179	4.63757261656999	7.8508961014147	3.92234097481482	5.32961559976187	2.81992234842187	1.52393286478483	1.66360609047832	1.72625586446331	7.24534021777844	5.75334986188301	5.07029724264026	4.85223522658927	6.29054446352259	4.24724839384859	0.0	0.0	0.0	0.0	0.0	7.88249821588557	5.20241268184028	3.72103952165476	4.2329553426851	0.0	11.4345288375673	10.8702656501706	12.2373591135743	6.20977018579149	1.53204464171593	2.52016333508272	3.91666063922801	1.31768810377632	5.2551765999441	1.01457696601453	1.84377118943948	1.04993851488648	1.00000474665499	1.9996391465098	1.52369177764327	0.0	11.5907756770895	2.99749926154101	6.56262075787561	4.30355564667549	1.67796101407538	3.25180141870001	3.24343583840377	2.49787938712424	6.53943500053202	2.55166923963998	2.24729014531358	11.0465985561752	17.3476285283138	3.93210020892454	0.0	8.51328355427881	4.52348150019446	3.38344345397317	3.64667538712433	5.28653106728717	3.18574418034489	5.77161092143771	3.11470576603759	3.11053849684382	2.69379030262838	0.0	1.04660283735865	0.0	0.0	0.0	0.0	0.0	0.0	0.0	0.0	0.0	1.5474607315127	0.0	0.0	3.22982027654376	2.60942687626483	2.79250192777418	5.22025215355147	6.74809676263355	2.31508892579586	2.97684010317897	1.44191877366882	0.0	0.0	1.42425719565885	3.25273558309666	4.07552576856266	4.62380483579882	1.87016116921532	1.17057540446727	1.11609222438993	1.45550329333692	1.07286938319011	8.31757262634819	1.51050705596521	5.03453578386868	1.70321138207597	1.00528462435191	3.03738340561534	4.98209931478337	5.85374230896902	1.32332086147776	2.99893640774425	5.22695940137018	3.71182963735538	5.68922072390835	5.55385978813755	4.47995352975179	7.79558594529772	7.28456147368679	1.66331629033114	2.59280360262308	1.45757680009985	3.7324120393228	3.29634178430415	4.80943624133204	10.0494730118454	1.36317357945068	16.2875565940722	5.02835210291279	11.123496056139	6.31509158602402	16.238090675155	12.6154279048049	2.43154189989482	2.37407917927868	1.11106847628836	0.0	1.47341508087007	2.2362820385889	1.17981994717306	7.79410652473663	5.61874186783002	3.62356249535929	7.97957395989197	4.92118279381408	4.79305746948923	4.46143356236254	3.93061076573641	5.41569130179747	1.34413494349688	5.27822286257935	3.35836012778135	4.29151240061617	4.09890459889704	4.3795197469414	0.0	1.70578303173434	1.99335891338773	0.0	1.36236145734074	1.61698847691193	1.14544741486372	1.37215085084923	2.3901189837304	0.0	0.0	1.55182261614482	1.56350080287475	1.20646689482973	1.44817610762561	3.36204672875443	2.69118273875453	5.15871177848486	8.71864983291528	1.0451772147534	14.7942041907793	6.93520634111179	3.28699008003589	2.74420470615143	7.83936498692734	6.47384248272999	0.0	2.00618957731496	7.70797724640195	1.46633891538193	1.36110086262402	1.69041053378259	5.20919594368623	3.25476643650984	5.46894699411176	2.92911035747595	1.5728038467366	0.0	15.2701572105503	13.8626636313398	0.0	1.57328229156895	4.19369399548585	9.38585800788825	0.0	0.0	0.0	1.20224410649438	1.7893170217682	0.0	2.97061871833716	3.9681839091147	1.90072153365075	3.25086375851991	2.84213270508923	9.38778480710914	1.51531733270476	1.13120549513344	0.0	0.0	0.0	1.02964257781958	0.0	0.0	3.29486314910878	1.33190737460464	1.57537809061112	1.03998979090587	1.02471566000992	0.0	0.0	0.0	0.0	1.44743111633595	1.36062482826865	0.0	0.0	2.1918837527723	0.0	1.01012592980433	1.08939084815979	3.08319792076956	1.08560107385631	1.13097248991074	1.44600792276782	1.55739443990952	1.02523742712805	0.0	10.5094336526216	2.1385616522792	1.84351406687714	4.27378983886167	3.16241993801115	3.71686180663125	35.2544472412055	1.94394660574136	0.0	0.0	0.0	0.0	1.22619776388258	0.0	7.70538348221478	5.43792792153167	5.47764475539807	4.94397625928512	3.68868740176127	4.64739470765022	0.0	0.0	3.81192792275027	9.76379124189303	9.45296595601186	4.73945479000593	3.65526113243716	3.98507931336851	7.59089469076853	2.27000909988463	2.60506732514811	6.68271573531419	2.92237440493557	1.37972385964412	3.93894200236967	9.28833838545147	15.0788332576895	2.98823943694524	1.67518287465181	3.7831266529281	1.52026482157695	2.04928739185369	3.54431203912347	2.64372296578553	2.52585884003489	3.01905712237443	3.64142154144612	2.50796830059343	3.00011062617023	2.26093297826085	1.46261116720301	4.70231453142569	1.54956048511485	1.71050926250076	2.6851688740613	1.97980228197963	3.03263498527572	3.13740662661107	3.02066282705001	3.83884829383138	2.7517092063814	2.7322965066065	3.45885101302474	3.04815684397055	3.18408515534643	3.36909689416976	1.50797708624054	4.74830761578351	2.59636474681248	2.72762370201036	2.63209055988045	3.19920934564776	3.82400199300729	2.5485984741187	9.17995518283895	8.3337695117173	8.92021028743099	5.44665799878583	19.3894812017428	7.31013289095774	16.7749412853238	15.8135885569664	8.67361568347819	6.44787664576502	7.50630947643512	1.51259663770136	2.32637954988799	1.04377911688227	0.0	0.0	3.21299297950892	3.74845080886753	7.46619600507151	0.0	1.00181745414047	1.23883879839217	0.0	1.33769959363139	2.45156610767647	2.35675156077816	2.47855796793913	1.0300010171084	1.09055668843968	4.09356731014992	0.0	1.07866558220493	2.79494904977292	3.97653210516131	1.36331716663673	0.0	1.39010358962031	5.42607138508743	4.18210847402296	7.58769345088779	7.64059945585324	5.04107397233558	3.49653713155256	4.68753354206104	4.1232249209758	4.35365432534639	5.9604699390645	3.29094875159089	5.90226766471196	6.75294451152806	1.01732087500448	0.0	1.07577326141271	2.78921803729028	4.28232419686873	7.52587912904022	0.0	0.0	2.30491400702304	1.03386479510298	2.68451020922452	1.71032580176214	0.0	0.0	0.0	1.04581951357599	2.06551270293579	1.91694464808627	0.0	3.17106240008011	3.28402287301657	5.08800623056176	1.56780842896553	1.40197230688218	1.10340209635928	7.3215425925352	1.10155218553304	1.04520713809758	1.85801113585359	7.66762584418745	0.0	2.2888700273033	1.50288900650998	1.03553590238886	6.2358223788205	0.0	1.03752396379526	5.62598660611404	5.35384176861077	6.39213798882128	4.33062180245363	1.47934627536994	2.92235810754785	2.80143529932322	3.05825483283757	2.92369984914884	1.0290830821445	2.67536787113324	6.45492888358156	0.0	2.057086933305	1.77426800163869	7.43980581951129	2.44117782894822	12.3422597612867	12.3871361646123	5.41277749281697	5.27322110023721	0.0	1.98309671199783	0.0	9.74008863948103	8.80247487298353	6.30301989332195	4.96416181903008	1.32330752099858	5.56996113166363	3.86801395126438	1.95461292001025	1.33308863846951	0.0	0.0	0.0	0.0	6.01379860577489	1.47260061779665	1.66749790826607	2.98082680593311	0.0	5.54070875997729	1.94870786990977	0.0	7.0978891604982	7.73153273122103	6.33715562876901	4.79127820562743	5.04249013200297	6.18114574025176	1.34301891702751	1.69085702194739	2.41942313676547	2.78527803576532	2.33061375561467	2.49920251054475	1.51706755504417	2.16396337766029	1.65659911589319	1.53321631978374	1.24756801867014	0.0	8.61489253038771	3.15559282325201	10.477465965398	1.97136202741109	1.90682035121657	2.98726493180241	3.05934736166473	1.59271251303846	9.05716868469734	7.3226205862925	3.15968437681282	4.04534727044318	12.2009476690699	3.90319100216701	2.55034761738032	24.1026883646274	2.99780491147185	4.48633414583674	9.38090319917745	2.17025322301848	2.04046863935498	1.85803526007558	3.47791815807842	1.84429930367281	1.03404827691446	2.00790892056195	4.89441242201399	4.99576940076263	1.01029457520823	1.07269478500799	0.0	0.0	3.33559058525358	2.65476394929264	1.31721708342743	1.11699632283221	5.06658869216659	3.01459816537341	2.97386764174333	6.43472096360738	3.50542135096583	5.96802023823547	9.26918315510857	1.13235592710756	5.975399738921	7.69130077623345	5.175557712229	8.39654911472808	5.88016523095003	6.50588861300044	6.76423102145392	0.0	4.34741745248281	1.75647184377379	3.38065552427022	3.49096968886932	5.80202402109579	1.13868864863461	4.55577167265106	1.19933056155265	2.99709742236304	3.54534223707773	1.19680674352982	1.4444241660062	2.41794023925778	1.79637856133155	0.0	4.52327466842602	0.0	2.82899370399745	1.69686040712496	5.48235160696512	11.8376558813262	3.90346177855099	7.62308953658202	5.97182922835155	4.35666778657299	1.38819647518968	1.44009010768124	3.51530054212612	2.71809593977883	1.82103697178849	1.55507218867244	1.67603878840765	0.0	1.12419154041811	1.43833200391306	1.23226425594057	1.28772746294823	0.0	5.42015418889193	1.29941515498771	4.28927446532206	1.13195086760222	1.12193935019019	1.30935092602531	1.04732621676125	1.01225091523044	0.0	2.06306398398075	1.1868540972229	0.0	0.0	1.14172174848967	2.45343096690056	1.41020924193348	0.0	0.0	0.0	0.0	0.0	1.03752373600618	1.25865219117222	1.26155176628407	1.25326331358207	1.50543452205656	3.00091995316422	4.02940673227367	1.60355116120572	2.49577330729831	5.34587550904006	2.28238061653558	4.10205700323887	3.3183646985557	1.00748163253178	1.45134135231821	6.31455547571608	2.31739554567155	1.88281527049843	7.30082793014917	11.8857786061639	7.29968819067117	5.85107093826205	3.37782355867555	4.58638527609244	3.05175266565454	5.91353638025029	4.8667451701907	10.1555912569946	5.11793023606277	3.70584671311724	6.80932130863282	4.59789600137626	8.19676546744967	7.04294358864607	23.773348917558	7.09594513732353	2.33736157831365	1.19400815709912	1.66975691359078	1.39042642900383	1.51229603474647	1.74813970853229	1.76081471372517	0.0	1.34199256666948	0.0	1.037993861077	1.00356306579347	1.15634374926385	1.89015972066122	1.0490507379163	3.45247765408999	1.40159134383813	0.0	0.0	5.04776820909947	3.70457565384636	7.94142143795672	2.46756382763938	3.35222047155885	3.25973083041363	3.38800742948265	3.6639579482773	6.17907030231861	4.74972077551848	4.6999001124034	2.96269902677047	1.77723226534014	1.04800894454844	3.40004767615273	1.52181156719499	3.38824251346576	4.19239559450112	0.0	0.0	0.0	4.75454415915954	0.0	1.09905935625423	1.27678326717119	4.36373426615639	1.07087129172419	3.41466033539025	4.7842845227499	2.02239858519525	1.05601528378644	2.08864168609232	2.60363987612476	3.27757007865221	9.17348719952785	4.98614573804432	14.251435739488	7.08094046702938	1.36253179872746	0.0	5.17975066512468	12.14850742797	3.86414453357056	2.66641231271002	2.96850823274087	4.50183998876102	3.86047350513333	1.35409018349052	1.77908702334818	1.53192728636503	6.3660864338784	14.4680063726762	1.25119598163946	3.08162099299503	1.09515487323062	3.92961007630719	1.9208886729506	1.31312659115893	1.07582671387433	2.34044568346596	11.1824525494883	1.37584038207231	2.28794301399598	1.74168600723714	2.19150622007578	5.51839401554717	4.45711293159471	1.50940319011829	4.77742967516364	1.48748035048216	3.15935769432322	2.85454988284393	2.02130128752046	1.01708074605988	5.55329742088498	1.83735969426335	6.20017651553508	6.45129455500961	3.88731429334054	7.10898018038003	1.70626298399415	7.61620820191559	1.34322839509284	1.09982558192813	17.727469121885	1.28315689607121	3.90069182557148	2.7919488415847	4.07368303873946	6.82606062726654	4.9825521710035	3.21119794356202	7.70217498875917	4.30140191360008	8.17709101172	1.74370327827513	6.33841544939838	5.77557328369972	1.0449361449889	2.02234077220696	1.80265504466124	0.0	1.89425412455128	3.47334865089895	1.50634552199236	3.60035054413301	1.32016202605554	1.35633160059136	1.55758627595545	1.42432696050931	4.59673154946579	5.38746058316562	13.0284139976614	4.51304942472806	3.70572148685356	3.14694417574178	2.26748030755317	3.48941269589337	2.25760827393375	4.87017977338885	3.29582739528619	3.54511656609909	6.79860003329244	1.03392890698291	1.03443561000777	1.16373987462031	1.13485274269037	1.41446427671924	1.8832341263924	0.0	0.0	0.0	0.0	1.1573882760771	1.12081076771324	0.0	0.0	1.96081740787966	1.00470511854166	0.0	0.0	1.73130228872829	0.0	6.41686499169704	1.6357019779963	1.36555785786348	0.0	2.42146578666085	1.06404022453077	0.0	2.03810425601165	1.0471551712299	3.60013876933728	6.10651745318356	2.06444067296546	6.5535064604094	1.59040777832529	0.0	10.2200006553808	1.30521037100033	1.18370717929865	0.0	10.3845069666188	3.29917580787663	3.28924095429507	3.23695440600819	2.99273637915736	2.20668636683737	0.0	0.0	1.028962091718	1.22137051536936	1.40446991985436	3.37877821206821	1.73601615240271	1.19521326074136	1.33619960021063	0.0	1.1909332192205	1.4445269113329	0.0	3.64176420171774	3.05658633279805	12.912728180016	2.25542257521099	5.7493859771946	8.13593235284172	1.09567595145692	1.26397166486377	3.50306237922659	0.0	0.0	2.60229550831378	2.90737659114677	3.35806488467361	3.15789653542688	2.98633938132086	1.30206787207824	0.0	1.70791733338278	1.55959845838598	11.5742864089886	2.01770722817398	0.0	1.2445421777511	1.10189742190681	1.22370378650508	1.38055933312547	1.05030574954389	2.05770230587882	1.84759798720971	10.3074089815421	2.36919535455285	1.15037606574286	1.97063824828165	2.41939424870678	0.0	1.62808211189342	1.70975550237131	1.98389368981479	3.65987294320822	11.6947128961755	10.8765315759759	8.23339235026356	7.19667114620284	11.5580369906006	6.91663652274371	10.7567628665985	12.8683688993628	6.00936347672965	5.09498953999068	3.84596581593226	4.29775473710207	4.0358320060775	1.15117150790639	0.0	7.09932477740008	5.74025171701963	3.42139570153071	3.69558972066483	1.60403638381706	2.8587991275739	9.51381677299219	5.08345709138563	6.94660131013127	0.0	0.0	0.0	3.16432090087548	7.03562810049174	1.02555265381066	3.6285083899816	0.0	1.07720731342694	1.49998716609638	1.78482103998299	1.93748506142981	1.04589194067382	2.75860531900626	4.11106573122165	14.3692959178069	9.46928323263288	5.12364790610172	7.04032579925898	4.09238862006577	4.23200694165124	1.27337950183532	1.95296709880717	2.5954902217428	1.25720369845643	2.45339208599229	3.57806552632203	2.83918902734224	2.96721109060431	0.0	5.20192698160903	1.54393602099375	0.0	0.0	0.0	0.0	1.13043181765346	1.07610016199523	0.0	1.6655578359172	1.57901028358707	1.21423236281459	2.63696866048252	1.19603259428026	1.23667437735219	0.0	1.96387249638446	2.35226864184603	2.01970847627786	0.0	7.28412186446033	4.52601125109068	7.39526772294591	5.4554356288606	2.97460024738367	1.59067680560735	0.0	1.05250270876785	1.02586568714364	1.59560890382092	1.06470126192906	1.74995241357646	5.99560126313078	1.97458897320781	2.73947888668592	4.30970166894876	0.0	0.0	3.00773532693169	1.53584515730482	3.30377831059212	3.99468832484236	1.10688506518646	0.0	1.27954257438336	1.03407110095161	0.0	0.0	4.98877217087467	2.64223875418764	1.83558382135855	1.09923319052289	1.15504322443965	3.21071012490728	4.03030208070346	2.84892305823662	13.0506772348559	5.82242318267933	3.24355891955959	9.89093449775534	9.28950944759298	5.95072502837359	2.5565768474581	5.69044299344601	1.13192543570179	7.60670649672443	11.6407654688858	7.1047627303557	2.28162559972713	0.0	6.9233293678792	1.49632106416121	2.51537886970742	7.27018661375814	0.0	1.40675707905502	0.0	0.0	0.0	0.0	1.37592431112567	5.01983284637513	2.58334314995877	4.29631090862069	1.93341017566435	1.61227954299715	1.34106182511382	2.55814364095439	1.00810016602573	2.48167452756604	0.0	0.0	2.31633199870996	5.21248642644411	14.5763358522514	1.4773699352539	1.36073403273326	0.0	0.0	0.0	0.0	1.4032277202911	0.0	1.16233294401233	0.0	0.0	0.0	1.046804204007	0.0	2.96082404540256	8.3404438633495	0.0	1.89250076877482	3.94324311416944	0.0	2.05720619166732	2.44041333503157	1.19042516781317	2.46617346405249	3.40963020341181	0.0	1.28753299223718	0.0	1.08655953568272	0.0	1.29187969075453	3.97270817030047	0.0	5.18024174453122	2.70891718338032	2.75436350972173	2.34591610840069	5.11759511918634	7.09115633379366	3.94970599201977	2.21415046540582	1.8389832202242	1.82702700534612	2.67049213738606	1.72595306973792	2.38819898698653	5.88337024361204	5.49386957505962	3.94915962823267	3.38044951009271	3.28340190451164	2.26346692100101	6.68846157568415	6.52621410916272	4.05206446107451	1.12205515846751	1.91298774282072	5.50781763487304	2.51017104621405	2.0329953015314	8.33424046968356	2.05410690296765	6.69808934356475	1.30695524238419	1.28444388363867	1.14178385078686	0.0	0.0	0.0	5.86855470035497	2.52570383941743	1.1452514449921	5.51546651119633	3.90074586274759	1.43895928960586	5.16107511228087	12.6586142172678	1.29877087813137	5.7688704746487	1.95963349677372	2.28832286173456	1.33155667857531	2.59268245110772	1.07350629707982	0.0	2.87481811439364	7.74417889748767	5.73316522685192	0.0	1.54571337824763	7.15458799281062	4.19110425731453	2.57127740528799	6.21665500040354	1.2300730834457	1.07539908607686	2.4253314691345	2.19737042166045	3.64090900599357	6.78475825306027	2.87664782940192	0.0	3.16658587826861	1.18545317283834	2.45653222026133	5.50308128994822	1.33526219381038	4.52017039137536	1.825789813586	1.54972031385456	1.92255285748801	3.86365771340543	1.7068205965445	2.94364716445246	1.32716894915849	0.0	6.35942838253325	2.62909889675483	1.34064400575317	1.28987037536092	3.92271661758114	3.08622027923741	3.04444943599991	2.99730021287039	1.62205164541186	0.0	1.61460130515114	1.32259296910058	4.62132152914745	11.3005054751092	1.95887736824507	3.38532547772721	1.96566572385952	1.60509731708074	0.0	0.0	3.7785685093332	2.1520390305771	1.59018779724466	1.841568502695	0.0	7.11939338662405	7.62229879339296	8.32857479560553	4.20028970517559	7.42353913651682	4.27898232936002	3.62074544585938	4.91331322692034	17.103470338493	5.42889683562644	3.08304073549134	7.73173744727508	3.22779374808223	8.52039864168179	4.77979905355435	8.31964274461546	5.28381544604566	9.05066852169029	2.7408097472639	1.40670001706562	5.51904093133162	3.16215157007	6.16178683475395	2.70049363621467	0.0	1.26748474409272	1.17373260339795	7.01231296940066	3.98520309690526	2.47641457607765	6.67451679066559	3.13015823294907	6.20919698022359	1.04620479027391	3.29158884690338	9.15197136832201	6.74596468786293	8.26119128466959	3.21942696347531	3.30029753388048	1.90574086598708	0.0	0.0	3.52705389179093	6.59867398343382	1.57647878088266	1.32888751516215	2.00521593144027	1.1052866704586	0.0	1.71932123370226	2.32045760177638	1.17220225701503	8.21411791843609	0.0	5.56757790313685	3.05194945650963	2.03818940731661	0.0	1.69636225545191	4.8852962814562	1.00587106867623	3.7244924143089	3.74857607132831	1.43138978536395	3.13429881265823	7.22144288158688	2.75604092082209	3.98527843527814	8.3592408639476	2.48531516236763	1.39450620537782	0.0	0.0	1.17583938263657	0.0	1.00248793104519	1.06313685196725	1.40831576571556	3.97170168530027	3.46965618114099	2.25209312981243	4.15343908469957	4.2732646832293	2.17147994267457	15.2523177328139	1.10594926212351	1.17452804661486	1.11671681181182	0.0	5.63346488655768	3.30029304915631	1.98546591915044	1.69792908822846	5.10166642226307	2.395761202389	1.75272427414201	3.29942710186289	7.66263725310852	1.83924258794628	1.61866990645588	12.8824277920074	4.92465123068916	0.0	0.0	4.60104967304855	1.40484376569001	2.06926792527287	0.0	4.7854968604545	2.61060332081932	5.20739024056121	3.63115941065176	2.21162761059183	4.6169652471725	3.65452993936495	6.21321032844539	4.25776077216938	3.56164839207421	4.11968857877412	2.87013928602634	4.42037670182746	3.42876178187386	2.08099994617379	1.46463225003512	1.60056375661044	0.0	0.0	0.0	0.0	0.0	0.0	2.24180914830806	6.5729565300663	1.00313596577363	4.28653254280582	4.21266732570891	0.0	0.0	1.43612323702044	1.65570434545824	0.0	1.27251376889638	1.8418519384498	1.76968356976565	1.93824847984789	5.08647636353687	4.8700294247827	11.8668212220165	4.88751225596063	6.47305449675279	5.69619756299246	2.95941064832765	1.0100775366647	1.74590539748847	5.78498178007671	4.46237941454178	4.47116202038684	0.0	7.43681185766196	1.02436233426367	7.18299108053395	4.29339609311316	2.53666048587322	3.40661955299784	1.87079042640646	3.95234198092416	1.56462866529637	1.03964692997193	4.30398839444158	3.07437663968552	3.53854948662499	3.26935536282096	3.18676166494233	8.97438964711	5.48790185911304	1.40406355403764	2.15270757413713	4.79706031900353	4.78838051657814	1.38266712167312	2.02066157430932	3.65127847788106	2.81600798366428	2.34059251087237	9.07311158916617	3.09858181983774	3.33008380629053	8.53882391747613	4.22425426545563	2.4698339361871	2.6850819110451	1.51205851179412	1.74865506012194	2.40109719545662	4.54416260990096	6.90983157944836	2.67757046524792	3.42935245267025	3.8285286578476	9.49050713552306	1.74619782435736	3.24661586782189	5.52154717746497	2.16549289077989	2.668764397548	0.0	1.59577201893447	6.05952281702764	11.2085933409577	5.15938829015371	9.69566996290955	7.51198235686237	5.79007649642228	9.29492863308002	7.89866913899327	10.6701633672745	9.29858400910189	6.85502903235641	20.0076199585394	6.59196307310453	7.71232551570554	5.62444194050451	8.98244697723562	5.46693832953829	5.62612546755328	5.00936682038783	17.6774066056899	10.6101793247168	6.64749294260942	8.03422693196705	5.01089096174489	6.04435864652374	8.69954513827891	9.54801563661101	4.77943221518558	9.59935359899441	5.19568682619391	3.95907767768842	6.24790015622975	6.77859337375367	7.73478833960063	8.85764891407646	8.39206217789146	7.2093948831985	6.73061888472632	6.62108929978389	5.92457261037238	5.17342898026156	3.09917186654138	3.49085438746135	0.0	7.47388431915093	16.2304125481319	8.42964578311323	23.3470588123192	6.1316761029906	6.19236179890884	14.7510608396078	9.09354579325952	6.57288648768241	8.34351393012112	8.78425249284562	6.66979307241817	7.53488683798733	6.79804889784377	4.41871707225033	4.3922029110449	5.10917208833778	9.0175443688503	6.716958931077	4.13069938725796	5.35099198410716	2.83640364197655	4.58929398548389	13.0201089494586	28.3614603569743	20.6706692168915	20.7364030185262	26.2854856408246	25.5221596408532	25.3678709267855	34.9949506280496	39.7563250528791	51.9927748193929	21.2485963599612	32.6827352143709	28.1722169737037	33.1261640614403	24.0856214977469	1.12026481355987	1.33081076989567	28.8742464530654	30.6519958710359	39.6219346872822	49.1403497524198	24.5239519453148	43.3343669240302	48.1642552389969	2.61334651329844	14.6206985639048	8.67548071270481	2.45666599120299	2.59580686330001	3.43270020890314	5.13811400906298	3.28231814025156	3.28597429226615	2.08978111794252	4.44018882299226	8.67600170907246	1.58979951766053	4.87397368561285	5.85317514395306	1.31840007259752	1.82996356005173	0.0	0.0	3.02080284337833	3.54982123326716	2.21938317328296	3.18696719893587	3.54199891687021	2.59415543491598	3.88634903737999	9.16148243457548	1.58852017957747	1.4898529022732	1.19432128969356	1.25912397267453	0.0	0.0	1.67380766635643	0.0	0.0	0.0	0.0	1.12496854888761	1.07016803154688	0.0	0.0	2.05618760008791	2.09297621235474	3.9727573354645	1.80306491279685	1.15445156312327	0.0	1.01716601198218	1.82746121526153	1.09976074274347	0.0	0.0	1.88808922178498	1.7953309725701	0.0	0.0	1.13925654071958	1.18961986461671	1.19267890342506	1.01469465978929	1.73351574229831	1.90776749975206	7.33238930468743	0.0	3.99295609582217	2.63328818118257	1.30600061955203	1.28639831634865	3.73464921027809	1.37519173360254	0.0	0.0	1.00791950981757	3.77242697034744	1.16488667595422	1.59670073371547	7.70722126353002	3.89638142992307	5.42428402969287	15.3959721847631	1.36216099693522	3.75643087188382	1.65794195284468	4.60292278879646	7.21932988678032	10.9597842830831	5.78995868270131	4.64702815123955	2.90971443924235	2.95013676916005	5.61222745779737	8.43607331839633	2.30507889000483	6.58103435860456	4.07824341343679	6.36603187417435	7.11928321167391	4.84870761944432	8.93222327648771	1.93102795312218	1.22174356537574	0.0	4.04705591664039	2.19484704468502	1.52400347691072	2.13603185502464	0.0	0.0	0.0	0.0	0.0	0.0	0.0	3.71060410730138	1.51645965764792	1.06469453845067	1.31149664434964	0.0	1.11975512130416	1.21523794957751	1.01611719874492	1.89161096436879	1.04747305751964	1.54986598402035	1.02815910631809	1.24678642177213	0.0	2.50737346900631	1.21430921248292	1.0638840233635	5.23118256264324	4.27948148177539	0.0	5.08649549929429	17.3795689343393	4.49893480283698	1.62654592990805	3.70799496585363	2.23601541657286	3.29964803991766	5.54505844303699	1.13871775739659	2.32994808944154	5.66340771840375	7.67611283292035	2.07409778263559	2.22520616470834	3.36222160538528	9.78934603442904	4.50694145058034	3.97317142448357	4.17260448270624	0.0	0.0	3.22410673330424	0.0	0.0	3.3303640655721	0.0	3.77719103260263	4.95952939376944	7.78545466175545	0.0	3.38600674952637	3.38142366542044	4.47680355384966	2.12149882264787	0.0	3.04706119198502	3.05376858151495	1.01631272023241	0.0	1.1064331755867	2.45001379241252	1.54206009234862	1.31774303841249	1.15438389179575	4.72493463459567	1.56772998308309	4.90013367489774	0.0	5.96856863523899	7.1443071594266	23.7528571105447	5.83973589968431	2.385308357005	0.0	0.0	0.0	0.0	0.0	0.0	0.0	3.97822510461988	1.39795566813399	7.60415094731473	5.36541363826723	11.1285613245375	6.02238333016677	1.96943602840235	3.61384293601217	4.24263634219489	2.5906609066784	2.22641751924533	3.60791445652213	1.14928603047448	3.89004819373639	5.03011017938368	4.0037273114976	0.0	1.05699063779632	3.17875108057069	0.0	3.28209470312561	3.08236895735395	1.56419875732584	1.25523174432363	12.2764454478527	1.85490147776105	3.24995387948682	1.85132475617325	5.88920565056341	12.5931052937905	2.05639768637424	4.37416511954036	6.68760569048473	11.1074005931355	3.55413998473535	3.30093388659507	1.131488649938	1.11588504845765	0.0	0.0	2.7140193775595	2.13372606351797	4.87170797277357	3.02039847013582	3.87530704034427	3.24179636733393	1.0252260327608	0.0	0.0	1.26860697366805	1.33318520989906	1.36943994563601	1.55079983772383	0.0	1.33388946838628	0.0	1.18780481596466	1.72856201259864	12.9190861786609	1.4975008772137	0.0	0.0	0.0	0.0	1.03179638007602	0.0	6.19625122609935	5.4148140436016	5.80373393612037	5.19865327701816	4.77976537606074	6.06370094966717	5.0603636984335	3.79214251515561	1.01911089581449	2.16563380378646	2.86276435666027	4.09898470837987	2.04607979599325	2.04127426186729	8.70638420093546	1.31519415740442	17.1332875169967	18.8387414227672	8.03108528857207	1.18722164465494	6.12791549936123	6.16726238560359	4.37695837953044	3.97166888378438	1.30738074208888	3.84275963440297	8.74510578554394	2.15934854250464	4.11133662726146	5.30174554266921	8.18955633946359	2.11617871238479	5.4574649392655	2.0660536184024	0.0	0.0	12.5705973240938	11.946076320216	3.32129243065241	5.41459485137332	3.1368801348855	3.14019398426404	3.50151931607827	5.88239050226703	2.25442045911853	0.0	0.0	1.00387214368709	1.04351698350274	1.1389355311784	0.0	1.60842886889491	0.0	4.45852629612495	4.12758417355962	1.81684902015601	4.08280839985433	1.06346760390673	2.26041479425371	0.0	0.0	1.0427683408245	1.49879396399105	2.60134720823142	4.11991900802787	1.02811785043733	1.54324882310667	2.24399919291067	7.74139018471107	3.92226486355033	5.17564538296573	9.63177710363859	3.92764351775601	3.21715766381091	9.92319128863039	3.6403196060286	4.71672339054143	4.77904461201444	9.40425595087383	0.0	1.73858634532454	5.37666782838332	1.78885285501967	3.02945311008641	4.48324715104366	2.64699586453153	4.82398907198435	8.65261949060652	3.58199219055709	1.50814448860176	3.77642214417356	2.84263538367177	0.0	3.00852388510857	11.1383711107226	1.23666034843871	4.73348569056937	7.08056261123759	3.6028416798342	0.0	0.0	0.0	0.0	13.2385848498582	6.96227560354012	2.17103146244682	1.03744088885325	2.04275732198858	5.48060906903053	4.1460400723608	1.66807459651869	1.48482153819905	2.43376839781818	2.97105763262557	3.13941760153744	1.05051045124526	1.50745817111631	7.32421855133289	7.84405084565509	10.0971238688144	9.28226041091549	0.0	12.8736442328547	3.72815960042657	5.50325486089287	6.50730534107916	5.50635652703642	2.47576054154492	13.9089020320441	6.61185924157443	6.47935224948679	2.60721540890506	1.4626113751689	1.77322888917104	2.15451308948657	3.23677007210025	1.12898077701611	1.20902928110302	1.38129070525157	3.66527387663117	1.12166763164829	2.60417270833314	10.6832417000555	1.57942503244263	1.64863932854296	0.0	1.16177816075182	0.0	0.0	4.03412479115943	0.0	1.03721825142969	1.40058606652524	2.1457625944112	2.30909811363908	1.10450761492224	1.59811484141638	0.0	5.90336000955162	4.59395928446007	1.4586704305298	1.26743179518765	4.02880884727681	16.9724310862992	3.08645024223142	2.74359224419955	3.01364590541628	4.72771927389783	1.61888723320397	1.0176729455908	7.84732556212551	4.39050565805647	1.28262411190181	1.57772898083994	4.01501070781491	2.2159893700683	1.8491994227601	2.22948726161344	2.15690301342208	3.23010349018834	1.16915406067215	0.0	1.1560483985712	1.86669843549697	5.23060265800782	1.41497650905723	12.755730741606	10.4343994675131	10.4225332867877	1.25132032589885	1.5937590099021	8.79673017500031	6.06340347623827	5.62705990228233	2.93372219644317	1.04265706942419	1.29834321235107	3.54791905575754	3.08640580900261	5.8258999753667	11.2674586262796	2.15027547536373	0.0	1.62592454356248	1.62255529703711	3.73210576822664	1.66524385329081	3.10539659007586	2.31776916989887	1.09929822392575	2.41217191742114	1.17135251257146	6.54195592500249	3.64419564395871	3.99069217164189	3.8531509056016	0.0	0.0	1.58575665676442	0.0	0.0	0.0	2.21570099027931	0.0	0.0	1.036626145136	0.0	1.51164898366292	2.27953809177691	0.0	1.67428709134698	0.0	1.50458149333707	0.0	0.0	3.05266812895213	1.48709749969216	11.8646337538851	2.57775051227775	5.52967672900428	0.0	0.0	0.0	0.0	0.0	0.0	0.0	0.0	3.964397879379	3.8073971006689	1.06414345852509	3.38450448728008	4.50983913595251	3.66812008962621	1.00333294702205	1.56733374129471	0.0	1.00915454299442	1.09752750205233	1.04945327755566	0.0	1.70161889574754	0.0	0.0	0.0	0.0	1.48283553826765	3.03912299765872	4.40424820182855	3.28822868871019	1.92599622030821	5.01268626751434	3.6048970267791	0.0	3.95119112663363	0.0	0.0	1.06622099746836	4.62429398516581	4.68650965777314	1.34478193321775	0.0	0.0	0.0	0.0	1.17328723466709	0.0	0.0	1.51543315139436	1.29245101797367	2.63215529297892	4.2211298782963	1.46295632526095	1.19951166815108	4.92770227725639	1.06976448108176	4.38626450536514	3.37365615124626	0.0	1.51841512965983	1.24762825104287	0.0	1.95407802218125	2.74795016681728	1.44719901419112	0.0	1.44026061344886	0.0	0.0	0.0	0.0	0.0	0.0	0.0	0.0	1.05297419736936	0.0	0.0	0.0	0.0	0.0	0.0	0.0	1.03948242812995	2.18779710087942	0.0	0.0	0.0	0.0	0.0	0.0	0.0	1.08606905787435	1.37203410682228	6.33168743848795	0.0	0.0	0.0	0.0	3.13919891963278	2.16212066177066	0.0	5.03265027214169	0.0	0.0	0.0	0.0	3.43865251133409	1.08102586171063	1.23340069219102	16.7044016769761	6.00713760873115	4.47012590062395	0.0	1.63876163375737	5.28875950269395	2.7958925096613	1.53292774796402	1.24902413851476	3.27197081446042	2.03755304865041	0.0	2.44682087619675	3.55004147999693	2.66212154623255	2.00614485526251	3.40511032269362	2.20485900687189	1.03842770973466	4.85649251233145	1.04218051829786	1.12326507321339	1.82484018290295	1.86521285221312	1.16280364411274	0.0	1.68122250769464	22.1954260031623	1.68485518428393	1.34458841472295	0.0	1.35733409933575	0.0	0.0	0.0	0.0	1.20471053985969	4.05933547783295	0.0	0.0	1.18877230817653	0.0	0.0	1.0723901931471	0.0	0.0	1.19429672478363	3.32246900695778	1.90516057411864	0.0	0.0	1.12834746881792	1.12237214866429	0.0	1.11991938442491	0.0	0.0	1.03214735326158	1.59183323252766	1.49553350262365	0.0	1.83103876896195	1.23428317494187	0.0	0.0	1.05756771455186	5.09244653698282	5.21814410156861	5.96005127924839	3.40462815018263	0.0	1.00088787539496	0.0	5.62220253547812	5.80430489214714	0.0	0.0	0.0	0.0	1.00328422449967	1.04975719476636	1.09194716640223	7.94248212960554	0.0	1.53064234983327	7.24481318055445	7.2483039153815	5.7250808630895	6.56980226489748	0.0	0.0	1.15423808161891	0.0	1.32635812737187	1.72776795221362	6.06598261740327	0.0	2.71329844897791	2.2629555789632	0.0	0.0	0.0	1.76015514391774	2.66080655587626	0.0	1.14135965246077	0.0	1.09436536162517	0.0	1.24161000755347	0.0	2.99493311548327	3.33142421679949	3.61588845747948	1.04778752926475	1.29110778612984	0.0	2.08101048860598	2.80291561130252	1.15504200426957	2.84069721525741	1.53446050038214	2.98507266026142	2.33369632344258	5.15617683370272	1.84814706723991	2.05557531486544	1.17828340941638	3.26068142799662	2.00130933278822	1.13619048848066	1.65638323178568	2.68629154680602	2.68661245058471	2.83122720435851	1.51746423562923	2.23826447534972	3.99998931966002	2.8999147799646	1.39322835138689	1.79160182606126	0.0	3.32233208665179	0.0	0.0	0.0	4.31886492681934	1.34681485570859	1.36658636935512	3.70495954832342	1.45119218787586	1.12408634780694	4.49353596662577	0.0	0.0	1.59787661410448	3.99756596397332	7.7587548842801	0.0	2.78462058977775	2.32136397735171	0.0	3.04412807797294	0.0	2.09867592627924	1.18190036181648	0.0	2.7255727274278	3.8742934347594	2.03623632414071	3.05260673218193	1.96307047548182	3.25555555780088	1.54968913405052	3.35048753671968	2.56593892499544	2.32677687881128	1.18645338980675	4.30579667639953	2.93553261864887	1.22752560979101	0.0	1.41817518722964	0.0	0.0	2.98142142561356	5.082281726042	1.06776222542115	0.0	1.33007291660601	1.04081771389725	1.79469947464867	2.09554973648773	2.65849794913462	2.90467600914383	5.91667122626525	0.0	0.0	0.0	2.11677102257464	4.75832200763553	0.0	2.91620284572776	1.32405195048784	1.62239738223655	1.80509568688399	1.14593079501613	2.5260407201647	0.0	0.0	2.59702361730844	5.13357921523012	1.86007341759005	1.11364315817832	3.04498595297846	2.21339603508535	2.14456371035734	1.975748783448	1.22402584850745	2.89040609878312	1.08262264219037	1.89696843155235	2.30414755364853	5.48803414028798	2.71762740572058	1.96245365471047	1.85822445284416	2.88838732449115	1.38129009145134	0.0	0.0	0.0	0.0	1.4576685784342	0.0	1.15882601846266	3.37292605554898	0.0	0.0	4.89649201227352	1.0355914586462	0.0	0.0	1.05479340101239	0.0	2.0521749533431	0.0	1.60647472048987	0.0	1.12132478121022	2.11682102768236	1.0119480175076	2.02174875374292	1.08812985431755	0.0	1.45601430048423	1.76130913767325	1.80024638892177	1.13707754328321	1.16756870650541	0.0	1.16139865751434	4.6686197991742	0.0	1.37413433827255	1.09618559377512	1.0538834725464	1.58035154186988	2.32035156413687	0.0	7.58111730666376	1.11485126024953	0.0	0.0	1.20464111735277	0.0	1.47888671034384	3.01925544959615	0.0	1.55555680077948	1.31505050475757	2.35301804863814	0.0	0.0	0.0	0.0	0.0	4.31697043523629	1.20654201459406	1.9509749688508	1.40733562060117	0.0	0.0	0.0	0.0	1.11963853092051	1.72567698325088	0.0	0.0	0.0	0.0	3.30079480871488	2.01590198211353	2.3356853033177	1.24678786343139	0.0	0.0	3.72654527246924	5.21878069523273	1.12714804945897	0.0	1.01093416650549	0.0	0.0	1.08184481228618	0.0	1.0382310941763	2.83776595152523	1.45742333074666	1.12034397461925	1.01274400608638	2.21844069522608	3.52733897857485	1.90106076551999	1.53254978424053	2.79039021575976	1.75186600445743	2.35384545076335	1.23567334319632	1.38614367519673	1.15372665401924	2.36252063529095	1.07124977022439	1.88495374330971	0.0	1.27807447011186	1.42036929400019	1.46757914976341	11.4411343304264	3.23433432452935	0.0	0.0	0.0	0.0	1.8492421277207	0.0	0.0	0.0	5.26143883408182	0.0	2.70991941602054	6.06843620748403	1.28342575558147	0.0	0.0	0.0	1.15418825590426	1.32078324856675	1.0431555096487	1.7833779167565	1.1560229136572	1.38093708734409	2.34828033943614	2.06615920743712	4.27907337271246	3.63451055705383	7.32187923418104	0.0	1.39173815072531	1.04878013250469	1.46809396552035	1.08060328815469	1.04379960991628	1.01977418130335	0.0	0.0	0.0	0.0	1.31373948829934	2.88652278398702	4.74372730301751	3.36026593620713	5.81170752982959	2.43780606086684	2.00960173430371	3.06710756079824	0.0	1.10865090210867	2.28098228964043	0.0	1.10733180457682	0.0	0.0	2.15263755177928	0.0	4.39781674287087	2.08844351423455	1.78931569470778	2.64484259832426	2.8108245293132	1.20378129249126	0.0	1.14303187803605	1.44587721099047	1.39046033383822	1.51101690201037	3.67471429471318	6.08719434221517	2.3340597825019	1.70050269384281	2.51091255094936	0.0	0.0	2.22624369458984	1.70490164329742	2.78715385463139	8.11886686461957	1.24585229897486	0.0	3.3654329651574	3.85010253777922	1.63625901117711	1.47113381512955	3.17821823149804	1.08370678063215	1.82537265798167	0.0	2.18374911470189	0.0	3.14714890431121	1.42979688048225	1.92505721531515	1.02012763961411	0.0	1.3052286758221	5.11474990389282	6.90213118670307	1.02188545834093	1.88632326297431	1.24664623907758	0.0	4.98787836070719	1.20308486895298	0.0	0.0	3.97359968611308	3.51018968865227	4.45401637691811	2.22247271631683	1.00057733875244	4.15752839313959	0.0	0.0	0.0	0.0	0.0	3.53270001769637	0.0	0.0	0.0	1.02952216547768	1.47626245967913	3.1082891251467	1.29287769570019	0.0	0.0	0.0	0.0	1.36369404939018	1.01437672583917	1.48817169258422	0.0	1.05612450250658	0.0	0.0	1.33380067669883	2.67934624668227	5.53909858833514	1.09312025083145	1.43258843938344	1.05129206841687	1.04479543517784	2.7662073769083	2.00857894623982	2.65547615745397	3.18071750888085	1.27664515205132	0.0	1.83024489290018	0.0	1.80151384437031	1.16389749857299	1.1440273172621	0.0	2.04731119813779	0.0	2.059191707486	2.35964498058704	4.36910518439408	1.44453876526631	2.96974005892671	3.39422651577406	1.16972925194581	0.0	3.07892940754317	0.0	0.0	0.0	0.0	0.0	1.03932941550637	0.0	0.0	0.0	1.47887356314669	2.35510842391769	0.0	0.0	1.04308540718247	0.0	0.0	0.0	1.77994682209063	1.80707059653705	5.15892557378625	4.5688077315831	1.75857419580645	2.20131518474246	0.0	11.3541690036999	5.12840638331225	1.04540425677793	1.49007016955482	2.85135040592541	1.26641004290713	0.0	2.55477369749416	1.41142638082576	0.0	0.0	0.0	0.0	0.0	0.0	0.0	1.1407692500476	2.62165215890257	0.0	0.0	3.91670983692876	5.01946067733706	1.06715956624228	0.0	0.0	0.0	0.0	0.0	0.0	0.0	0.0	0.0	0.0	0.0	0.0	1.55026173382831	1.49000212981743	0.0	3.35112381636926	1.17272631591398	1.13305586949417	1.00535280486423	1.09410480624865	1.02248063822744	1.1219599510713	1.93835944238598	1.70025552380408	6.60031672117664	0.0	0.0	1.0539450424506	0.0	0.0	0.0	1.02784259278093	2.19338151858874	1.49683074947278	2.65469162773095	1.77606459338412	1.34410762319803	0.0	1.27216212797454	6.38672394579288	1.59710215551904	1.42904759369066	1.85090721582432	1.4730630640558	1.00649725870291	1.057234244093	0.0	0.0	1.59231787053207	1.84671309143298	4.59326531351975	1.07789027646866	1.4841831675522	3.76872788067416	1.11964616092636	3.4858056701546	4.334942697305	0.0	0.0	1.16783162741438	0.0	1.12087864171097	0.0	0.0	1.04446990609417	1.35366268786507	1.24912336605172	0.0	0.0	1.00895153421336	1.22445570028752	2.74895080284156	1.9021843787221	1.05724061409887	0.0	0.0	0.0	0.0	2.83679269310132	1.30991121674012	0.0	0.0	0.0	1.50446940359809	2.74086009580556	4.32285243734965	0.0	0.0	1.04113727692027	1.52369310419213	1.23895164589482	0.0	0.0	0.0	0.0	0.0	0.0	1.36100036580679	0.0	0.0	0.0	2.53616858170858	5.58986695530077	1.03126237813998	2.13435926006791	0.0	1.34891898102885	0.0	2.42541431545985	0.0	0.0	0.0	1.00987592809214	0.0	0.0	0.0	0.0	2.42111325367786	1.01834812661231	1.20440689674794	4.80729285792878	0.0	0.0	0.0	0.0	0.0	1.35407119546905	1.21594366851578	0.0	1.02619243390807	0.0	0.0	6.7973184896737	2.10646980529885	1.28520356475321	6.91200061520592	1.13539533518264	0.0	4.9858924098657	1.1899544595797	1.61936437383576	0.0	0.0	4.26447774957481	3.82609850696285	1.94044532974017	5.64811918708608	3.25742155057573	1.74541733648924	3.90140099154592	0.0	2.33912231420898	0.0	2.90818331778751	1.51532892562647	1.13578924915374	0.0	0.0	0.0	0.0	4.4585113384751	0.0	1.16525493599479	1.89969954989295	1.00759316765473	2.1246867502665	4.67179265786359	6.90982600146754	0.0	7.25824630344647	2.70091270254188	0.0	2.02824620550181	5.62908396457975	2.51288100867622	2.17584756417414	2.64158338775561	2.28491398842025	0.0	0.0	1.18205036243884	0.0	0.0	2.75124365978895	0.0	1.14049318112089	0.0	0.0	0.0	2.38929083938023	0.0	4.06545906636804	1.34846807917054	2.03189501847847	0.0	1.23745282919726	1.60341147003114	5.51664501124302	0.0	1.20823640490778	0.0	2.92858082369296	3.60093292917645	1.04145246906805	0.0	1.00883301322943	0.0	3.42604419421898	0.0	4.35887527014265	1.01454542715197	1.11517419900499	1.29839460203216	0.0	1.14688474500913	1.04759121672018	1.81795780444133	3.91144632102942	1.31116989704047	0.0	6.53130316519759	1.17975798410878	1.30407589735846	0.0	0.0	1.22358096086362	0.0	2.00928551228746	3.29518049682114	4.89981538438808	2.62741033092355	2.87532553491113	1.94810263179372	5.62793772438998	3.34760204701989	1.91344096369969	1.56090193373451	0.0	1.02899774240671	0.0	0.0	0.0	0.0	0.0	3.76839829110891	0.0	1.02400723392564	3.51582225732685	1.09781006360324	1.18447992595299	0.0	1.07512992972393	4.28315457785608	1.34087892177707	1.17203491430544	0.0	1.06855708542605	1.1956084977168	1.27434411227439	1.14399651260798	6.32486879820955	1.62123240807402	0.0	2.32931723511773	4.32420525073937	0.0	0.0	1.29307238301291	0.0	3.77736563030889	0.0	0.0	1.04410085591475	1.10445911036321	1.10294108685887	3.88933044160482	1.81952506102671	8.18333512295519	0.0	0.0	1.17048175695652	1.1020299481059	0.0	0.0	1.38024695377645	4.6939713362465	2.82304511182823	4.7248320932904	8.66090306187862	1.11343213727458	0.0	0.0	0.0	0.0	0.0	4.28232651340653	0.0	0.0	0.0	1.03900336928947	1.69313093716658	0.0	0.0	1.04410288066054	0.0	1.25638952979591	3.29832059239648	4.67303344586847	1.96288363945377	4.4183337022993	1.05405335034434	3.57547781469089	0.0	0.0	1.10903985137564	1.10516448115439	0.0	1.10237614034395	3.94329323777959	0.0	6.12912129963873	3.34511393048907	2.51053535650671	1.93340638043629	3.67092126947502	2.45391090428072	0.0	0.0	0.0	0.0	0.0	1.38035397479711	4.73989421315676	0.0	2.28695782990595	1.20637194151627	1.40300107672865	2.24011563543779	0.0	1.19597751326846	2.5203185014214	0.0	1.43806860624104	3.14927327697985	3.89723783901297	0.0	1.34985395576975	4.42771787585671	2.72209364441977	0.0	0.0	0.0	1.29715433291479	2.80115181874989	1.29763100932954	2.0095512972223	2.58816667954572	3.97670171734574	0.0	0.0	3.05735217234501	4.72451359892775	1.82144817685706	1.04683653819778	0.0	1.00013786519163	0.0	0.0	1.30299061647726	1.20930701855154	0.0	0.0	5.02030783469166	2.25719213603111	1.58846384456372	7.88286239511953	0.0	0.0	0.0	3.41088099232542	2.35780735272011	1.68256493094096	4.5397564622627	1.07056376931979	2.08688224147826	1.03296722191801	0.0	1.61654022357182	0.0	1.18826056177599	1.59788066929988	2.14935126322503	1.20913041977181	10.4386857046624	2.01703737945886	0.0	0.0	0.0	0.0	0.0	1.49917672162821	0.0	0.0	2.24999909030512	2.04450944832764	0.0	1.90200540227872	0.0	7.72489417068416	1.8856176713815	0.0	5.28770203610652	2.96591888685542	2.66810479196179	1.63307263114012	1.91064629880023	1.82123693120116	1.16760216387722	1.90709859653212	1.95582199168823	2.3514719948985	3.37816875676496	0.0	0.0	3.40106730192311	0.0	1.18859412511353	0.0	0.0	0.0	0.0	0.0	0.0	0.0	1.00720704226931	1.12205743873555	0.0	0.0	1.44163631751987	1.8072253769663	1.17227884827636	1.29944456406682	0.0	3.81691215369817	1.06394336777607	0.0	0.0	3.36651205062064	1.37861098187715	0.0	1.30556423137504	1.68259875245214	1.59616532474745	0.0	1.18478759686199	0.0	1.34933010859431	2.83082299982418	1.16985579227874	0.0	9.03977235009616	0.0	2.273694567299	1.02924458698662	0.0	0.0	0.0	0.0	1.68220804728184	0.0	1.16577652732251	4.28109415467963	0.0	1.26476263492787	1.0445923468169	4.18261378958686	1.0158734899044	2.43378308308437	0.0	2.36749315800536	0.0	8.34655968067894	0.0	0.0	3.99119029812279	2.13367139028579	1.00252889030761	0.0	3.29081850206594	5.62396790799583	1.96068098837382	0.0	0.0	0.0	0.0	0.0	1.08273215874205	0.0	0.0	1.03516558064246	1.18373713396391	1.34543214459049	3.05273257448439	0.0	1.13148103310434	0.0	0.0	1.10472495155053	0.0	3.04994992547172	0.0	2.53230045243734	1.11542047603015	0.0	1.95699406505498	0.0	2.72488064072481	0.0	1.03224582383233	0.0	4.33025415381004	3.6087627377498	0.0	1.10838102548211	1.19834543823122	0.0	0.0	0.0	3.50988063558151	2.45893389349373	3.05564764279049	0.0	0.0	1.00085621065086	1.02952031224066	0.0	0.0	1.28480574098009	0.0	0.0	2.13267143833736	0.0	3.87984319105654	0.0	0.0	1.78747344234071	0.0	1.91021389582691	2.22537454115528	2.14172048153063	1.01790888473163	2.10366809375029	6.99728870391008	1.57492897917257	0.0	1.05996587699302	0.0	1.31081801607082	2.79996860038181	1.25602349007446	4.22049650661489	1.41859951867699	0.0	0.0	1.07862697844165	0.0	5.72642241460894	2.8089348780097	5.61428882192439	3.7830296249959	0.0	0.0	0.0	4.51852359310842	1.12886274916181	0.0	1.07607677704114	0.0	1.38824555989035	1.55636450327577	2.5349120640354	2.17576587723871	1.54425499246235	0.0	0.0	2.53032258021584	3.95817819971128	1.24944046520562	1.00557905000158	3.19405592650614	2.73475998955656	0.0	1.00459751963118	1.06279762225781	1.17462951735889	1.87408099425359	1.01870642076672	2.60807110961122	8.58494204639499	0.0	1.93932561439926	1.55583409079816	0.0	4.06870953219493	1.01067146232898	2.92926445790396	3.33166729028107	1.27545865413059	3.62260409125531	4.39264332758756	0.0	2.03057523036886	1.25198250380327	3.79133669424863	0.0	1.27539727796776	1.07077560033779	1.92233753902276	0.0	1.10520288603333	1.58168358248942	1.58187868057741	3.3397493505603	1.01814752439278	4.12269059059841	1.88637325761851	1.2680236729145	0.0	0.0	4.06758424167412	1.5383751568685	1.01948030034189	1.9053444330622	1.23342467479291	9.97660581761677	1.30337264216129	2.32147768591404	1.62257679962413	1.04940573893468	0.0	1.59255013307358	0.0	0.0	0.0	1.19694221951395	0.0	0.0	3.59844050610937	0.0	1.42009080451116	0.0	0.0	0.0	2.02134323043254	4.40671705538842	1.92034278230711	0.0	2.6491587959385	1.22249069861596	0.0	1.50451288309283	3.7952758093137	0.0	2.62986575131442	1.04937249102672	0.0	1.2427997536833	0.0	0.0	1.44648676009997	1.98480968911702	0.0	0.0	9.39777997987757	1.319379873764	0.0	3.10685317909274	2.86309166646542	2.35050725430916	3.11170659613364	1.60511548066875	0.0	3.04610175603685	4.79478037512432	8.71448260680347	2.34712054002002	0.0	1.59971407249333	0.0	0.0	0.0	1.76377316888474	3.69740092625816	5.93064862552945	6.11824945144108	3.07652243311704	1.78974377995011	1.74356412688336	1.33861573962123	6.02788162175915	0.0	0.0	1.16204062557318	2.0829650110819	3.39008497921478	2.62931600971914	5.70343175473953	2.12990310682718	2.28441114026561	8.5603119454596	1.99853168468064	1.05532465758119	10.4249040879903	1.24487678731012	5.08764604699047	0.0	0.0	1.99678587583599	1.62084441148923	2.07824585457658	0.0	3.92431661077471	0.0	1.14488481318054	0.0	2.24313977911783	0.0	1.02589934497608	0.0	1.00543397738953	3.55019573776522	1.80849009219835	1.33308119796628	0.0	3.37175001742918	1.97974809116452	1.85528064044183	0.0	1.28905526685892	1.56707684598182	9.29037560434562	2.9827249317103	2.07727678153242	1.63086991653539	3.5804339158878	0.0	3.50541952832588	1.26291655542839	1.10328248250866	3.67959435494567	4.45826607586552	1.55932676564561	1.58363934446852	0.0	1.61695883273895	1.14979939656475	4.41879887753868	1.64984674319558	6.38077053539189
T2:,OD,0.5	0.0	0.0	2.13712194739969	1.25771658337409	4.71777317489516	1.95631073439433	0.0	0.0	0.0	0.0	1.45443550115872	1.06379225398318	0.0	7.34339681357054	14.8156033944349	4.70656759716657	9.08501201645839	3.48882747424887	17.2828906309541	5.46557843150434	6.38575701562613	10.9988930835416	3.21968660303262	3.68013810297982	5.12324860762407	1.17286777826048	7.4588163514338	3.31991856092213	1.32095446348944	2.27353838161715	2.38251474865349	0.0	0.0	0.0	1.39824841589409	0.0	1.99262089153428	1.72796943575105	1.05058724091926	1.52847484551585	0.0	2.6546782323456	0.0	10.3983527760047	1.73668642427791	1.45573365517986	0.0	0.0	3.04982524772367	1.19143794598569	1.76428882406427	0.0	1.15331050168993	0.0	0.0	0.0	0.0	0.0	0.0	5.48565434107739	1.66168838736832	0.0	0.0	3.3867247767482	15.0809479786099	1.38522769029594	1.07169202406046	0.0	0.0	2.83024866338584	2.50302753792167	1.00600693550152	6.68769625135233	4.52985265344593	3.39103883684947	3.45093173652862	3.48733647955109	4.30537253982148	2.70826663679553	0.0	1.34428571583424	1.16899500785413	0.0	0.0	1.41693280755031	0.0	1.22809080493769	4.81404752582689	0.0	0.0	3.36594240728907	1.07069954388994	0.0	1.0316842118959	0.0	1.22217026053615	3.11562744464474	2.05426808061869	1.22415580566243	2.58172154308769	2.27436706630178	1.65499004960865	1.01551924587074	3.33652493659967	2.70147646955605	1.16184822868002	1.46025790334204	1.40546622852954	2.68309029993682	3.12296558569425	2.5353992276934	0.0	1.29446009977327	2.50770706011992	1.48639066287535	0.0	1.20894691818717	1.07399971065673	1.23962060047151	0.0	1.17641429056484	1.79322989903509	0.0	0.0	0.0	1.50377176281953	0.0	0.0	0.0	0.0	0.0	1.30439940010735	2.96427246059003	1.64432921178496	1.55848240718127	5.10438696702046	1.80759069246871	3.0549521247933	5.68726057271032	2.85289644646047	7.05363626200798	1.47760613607039	1.0355143668972	2.59924805454876	4.19049364020705	3.0194410067641	0.0	1.78836486875997	1.09886582887746	5.60148956754109	1.50774860643473	5.73174109316525	5.8041557177126	0.0	6.17876997207508	0.0	4.44003314384056	3.75774346416292	4.42635063280205	0.0	1.08746906239233	1.06043508808458	1.08797835161355	1.75812616830812	0.0	0.0	0.0	2.76018195371116	4.49563207574834	2.8251922594259	1.79496913320921	2.42813461980412	3.60977174560797	7.57735126843298	2.13591191567367	8.02142035611175	5.37572436393528	1.71888477899119	4.6977482950672	0.0	1.13274172681926	1.05381086837011	1.04664538166287	3.82455961409651	3.66590426937852	1.14665307507132	1.99526843845059	1.44984770195315	1.25863712080255	1.1428743310881	2.89576349961292	14.9942141184942	0.0	1.20600761912038	1.54137962809839	2.23678793554198	4.47939348102401	1.14588330993688	5.3045431903201	2.96847623821128	3.57777940415609	2.86917884513982	3.42495396469529	1.34566239938277	4.28876105704254	4.71137801154444	2.76948453852651	2.24437104939305	1.87838674725227	0.0	1.52374174408518	1.02255525526452	0.0	0.0	0.0	0.0	0.0	0.0	0.0	0.0	0.0	0.0	9.99907203372522	9.58754345426165	4.35100819108951	4.31468094236279	6.11855490142707	8.13549274961003	6.02843794585461	6.83003454479589	5.01988595070477	3.3166413744113	1.46977363265128	1.94885896687583	1.57269972567957	1.93880839480761	6.25331226395149	9.98609915144604	4.11337184630687	3.38694164875575	1.85736573246458	0.0	2.77042347822711	2.23484904922683	2.9198873034574	3.58760202045935	1.35667959998031	0.0	1.45128648126295	1.29460578290927	5.39137617428556	1.82243730168447	1.20674074269011	2.25522418911191	1.46111919959992	2.68676177543623	0.0	1.10531140859819	2.16134022086962	1.19690574514132	1.66079216923848	1.80378892860254	3.55150151455752	4.25765120415763	4.14290658515324	6.28560057759346	1.3664478141302	0.0	0.0	0.0	1.07029033984711	6.60123953933894	1.00726867945382	4.17143448274071	5.89966581049882	7.37726170332371	2.56391958766281	1.83206817572338	5.08849101426254	1.51635091068162	2.66703087771778	0.0	1.60344684347542	0.0	8.5545655174638	2.88151546774068	4.20315835039714	1.53344509972888	0.0	0.0	1.62882262746545	1.73388713194604	1.10067367093153	4.92480555186483	2.47193994221598	1.40184538460696	2.00120369996697	0.0	0.0	0.0	0.0	0.0	3.14959954979633	0.0	0.0	1.42501609504273	0.0	3.87595438830604	10.1900344436807	8.78412236452932	1.03433631314323	1.25841253444021	1.25592272549185	0.0	0.0	0.0	1.97951605473412	0.0	0.0	1.58211420350883	2.07043100715036	4.63664356806563	1.03110550456588	1.10369420777619	0.0	0.0	4.38698661734773	1.10323535865838	1.29221352248435	2.50334424488352	1.94516822211104	2.32052699069162	1.166562966291	4.0185731366523	2.72965813292818	1.46750884414893	0.0	0.0	1.21962008649415	7.85127901901886	1.36027415381513	4.04642398484709	1.90387928042603	0.0	1.11798659571879	1.08477902027374	0.0	1.27038093214175	1.15475331843815	2.52920705387696	1.51737695143529	8.22783526759374	2.76514775213319	4.5720755052371	4.80200968205293	4.35092517546259	9.99257341017224	1.11335965995218	1.11230308956117	2.08052123787588	1.8525689424142	2.64846640585774	0.0	0.0	0.0	0.0	0.0	1.00079421601841	1.06335533648311	1.27144493148017	1.00828527985323	1.17971816497225	4.00152802216576	2.77130350269669	3.448218542992	2.49135941115682	4.50880557072676	1.69323354404253	5.96121122659707	1.44079471783216	2.22140993454817	5.14183091789551	3.89908129352253	0.0	0.0	2.01606128826316	3.93256432026719	1.12239072969325	1.98835700851761	3.24580664546864	2.58418445435592	1.53029099201948	4.55807779071877	2.28564022926263	4.01943526229423	4.83156655892072	0.0	4.32299349524873	4.58802016334246	3.97364538910704	4.81679885884848	1.48308578278556	4.04280921025843	0.0	0.0	1.78746920283498	4.31722852958738	2.29800190443416	1.37868110916924	3.1391998291619	1.11887698310537	5.30092570838572	7.0001339553521	1.45067209485713	0.0	1.88453677295465	4.27057148352756	3.88194625360838	4.20098244212392	1.22845384002942	2.13681444018317	1.02099236894231	0.0	0.0	0.0	2.30448073165183	1.6534815177987	1.1339434699806	0.0	0.0	3.32759878647917	6.07147124807642	1.51286735665313	4.45836236495903	1.96695355630922	4.37015435411015	3.63167006351097	2.22006379932626	0.0	0.0	3.81247806906495	13.566856981572	2.33429231513966	1.11985086803427	1.21677411636816	4.83576497230362	1.98099415010448	1.46120415743945	0.0	0.0	1.00165465344362	1.11116512219387	5.02991503417203	1.09141922100415	2.84198501739412	2.27073526059091	4.15266886993009	3.47227221025655	3.88066501190113	1.01775456509286	1.26568268758896	3.74609282684874	3.67795660733287	3.83040286403045	3.07163604971516	1.7016812313523	3.96813227117373	2.58995025778649	2.55353700871106	1.07162984272854	1.32663588152376	0.0	1.36884159309205	6.47445758410011	6.2583890316489	6.07446333440997	7.03272212256133	8.47421465393408	11.5459801698795	1.59341433844463	4.52595561304869	4.40951493880417	3.28996349161326	1.30474339545275	8.60753613107745	4.88677091836783	7.76420181259492	11.626200734542	4.24854959876757	3.57584603596798	4.06750580289708	1.9713086402845	0.0	1.56001524187141	4.98526402958948	9.56615746845796	2.29989914397858	2.85290897476358	7.52916500859667	1.44783982646079	2.42617670556737	0.0	1.12147682586296	1.25937092633984	5.21585268751926	6.55099093309377	5.28105961352438	8.70170629896745	6.29007964757766	3.33787573421495	4.5410747247014	3.35852134540545	2.01779944805663	5.01801190432042	1.88764357786639	4.21910830824672	1.31867192238921	0.0	0.0	6.09197522537753	1.1258260301905	0.0	0.0	1.09362154280396	7.23748413442991	2.98147573744575	1.42097385253289	2.59455919087176	1.18818302190336	0.0	1.33647133579979	1.19439584450466	1.02349622078741	0.0	7.24047499444977	2.12645539034329	2.68742124890091	1.69406978402659	1.78710418678605	5.62636420084914	1.63044840948629	1.94458181030554	3.35233303364697	1.55167208347728	4.83414039431484	1.63148030438789	4.19753233601819	1.42327847919114	0.0	1.05993788133003	3.69401314919158	0.0	1.0585205363559	1.16139939204966	1.70424273099321	2.75573610941806	1.31767334650219	0.0	1.72995903816575	1.6714992645489	0.0	1.02718723375877	1.03915703520997	0.0	0.0	3.13337539693359	2.1930260755976	1.86590164214899	2.17817642623872	1.87427488990023	5.90508338783012	4.11103003640329	0.0	0.0	1.12187485179044	3.06633506955204	1.22354275921277	1.78977275700043	1.00926878718935	2.43622786082741	3.21562749608712	2.9586398845054	1.02091141363482	0.0	1.66919012599686	1.19866268831047	1.55924395801213	1.63597546995589	1.00266721444918	1.51346959674347	1.17223237198524	1.56272391993209	1.09969374677047	1.19315958554963	5.59514799105772	3.05687411725395	5.14165960956459	5.91211151535046	8.13469518183826	5.00170454176564	5.48503974968766	6.25497097951279	11.4341092510305	1.03237463492994	2.31010106192273	2.90225215581975	1.31250985208907	0.0	1.28483912858718	3.03292172378847	4.66263797503922	3.97667088798079	3.94488140274138	2.25348179914793	2.49367102195529	2.23099319491103	1.52803852461179	4.52215422978148	1.8403349353446	3.29161804212172	1.05544401422484	0.0	0.0	0.0	1.65957765030249	2.68603722908799	1.19051069466863	0.0	1.16263135737358	3.22239982303794	2.33724273268193	4.9776692175396	1.81504887694634	4.29856624080255	1.68794641078719	2.59774567067285	0.0	2.97458035391519	0.0	0.0	0.0	0.0	2.21186921661836	0.0	1.67084071150927	0.0	0.0	0.0	0.0	1.4555576297257	0.0	6.45076594290926	1.44197921735116	1.86770799570163	2.13893079454307	2.66824811303488	1.12882248370792	1.4223220648413	0.0	2.75289440915912	0.0	0.0	0.0	0.0	0.0	1.78728488144443	1.94592869223039	1.09663023758799	1.00014734407561	0.0	1.61763168351566	3.67715315556223	0.0	8.92721029126828	3.39267731304722	1.62215872117576	1.14527206876991	0.0	1.26023277910105	0.0	4.3736876431662	2.43471564389396	1.76625490463772	0.0	1.32168220836164	1.52656878818724	5.42685463622179	1.541602128042	1.15495390944255	3.3969199906624	0.0	0.0	2.45934819443959	2.09907980425018	2.237627701679	1.1172840387152	1.51049720876101	0.0	0.0	3.36132862965139	0.0	1.22101371440866	1.60749550158705	0.0	0.0	0.0	0.0	0.0	6.00535141419363	5.08482810260313	0.0	0.0	0.0	0.0	0.0	1.1195081347962	1.09326644610493	8.924373317111	0.0	4.23002864599911	3.77403577078296	1.82785439744545	2.50085918633469	1.53534393121971	1.78478766152156	9.40221498710625	7.42655632701	4.60019598841791	4.58217019263932	5.22561748868431	8.39652682028585	2.08990988973317	6.07443469151803	0.0	1.31782866922347	0.0	0.0	0.0	1.43345835728525	3.11966130003148	1.55654491397889	4.78667307173709	0.0	1.73195433296916	1.82042636917611	9.69277853536682	1.31233551787095	6.12470620260628	0.0	1.17825837407247	1.0611756672478	1.09073324357245	0.0	0.0	1.05770941003639	2.09030322045637	2.44775768820859	1.55930383040109	0.0	6.17527568967712	1.22303566981421	1.26744387469999	0.0	1.07098287970484	1.42060758338514	1.2060097128623	1.13613354242439	1.98742839771003	1.16901860037993	1.09637375923615	4.79370827100525	5.20887651015795	1.16833346549146	1.3346700329211	0.0	1.22135999066933	0.0	1.70644250284851	0.0	3.30521805472775	3.43681958150413	4.54487295848572	1.49406499569819	2.27890167716508	2.12194323367876	1.63988454480496	1.55426161867487	1.0837245819891	2.0379405664176	5.93791503547239	1.93787001890571	1.38143900511247	13.5522336191888	1.52017539013148	1.03024126212887	1.2058266540634	1.53846611927411	1.43020267667748	1.10815664489412	1.48365344816031	3.3177067721712	1.13817397259037	12.9029166721855	0.0	0.0	0.0	2.03102078576824	0.0	1.67847218078987	3.51552349299081	4.55341693622337	4.38375841531019	5.08319673392639	4.3254315126092	6.73339475740431	4.41819481991426	5.53935203904548	5.38362980800069	12.3839062200877	5.06727572624165	4.43780673937243	2.79319892581559	2.0856036863687	6.10032999554926	6.31372760544022	5.19981064871375	3.93163069332452	1.50864940401963	4.33977577037333	5.87682955702559	6.51199930940937	3.76292298877063	9.91686862323504	10.9522730150032	7.67292652043184	3.62789181590648	3.58982480539664	11.5465972342476	2.11307778385607	2.36075501040692	5.24414503144797	2.27762164607996	3.15687403654377	4.33322503152659	2.47810830650388	3.57450684498181	4.68464774302968	1.42436799835136	0.0	8.29982349631906	2.61691341743883	4.35151163557255	1.67469416429711	5.60429455101332	15.3337473049049	3.1562375089614	4.71017779276771	1.41460731756549	0.0	1.78990817355824	2.83403061446769	3.00407842297142	6.37060744156922	3.81427232886396	8.01970836445128	1.17197174155438	1.44101291269692	8.87716156148058	2.42652073730291	2.13323906805131	2.89094089113475	2.65964463053836	1.03435595428677	1.61528981104314	3.12095770941752	0.0	0.0	0.0	1.13776591574518	1.17184522947279	12.5665059737307	1.30745607810981	7.53103454798645	14.7585590261019	1.76083335900019	1.49289730954702	1.21244981420779	4.3706158048573	0.0	0.0	0.0	0.0	0.0	0.0	1.11416232405957	0.0	0.0	1.41910825884181	1.20511773298656	0.0	1.14056488804558	1.22839729706583	1.18240729225933	3.86590422650185	3.94895375065869	7.65595518887245	4.54841123137953	1.33672194143643	3.74609186062417	5.56359918490232	3.16490617593629	2.28831461842333	4.16566336731891	2.86849069641455	2.04316674902302	4.19805683065896	4.50000272271667	1.06063195437306	1.31473106282904	0.0	2.07032976359658	0.0	1.2967282725441	1.57366789725756	2.31802149566566	1.23234996739499	1.81220328680891	6.52690922714964	5.02677036531415	2.09523756277006	4.6644972190209	0.0	1.26647738655867	1.5433120128736	1.6216137399837	0.0	0.0	1.12729838633942	1.5485837102422	0.0	0.0	2.02221192592009	1.18035717101072	2.79760832220897	3.43133740837261	1.07580490290777	0.0	1.66819895256409	4.74522870018736	13.5058759426623	0.0	1.33608863161412	0.0	0.0	1.2392841269148	5.4191992528812	7.75058198616814	3.6987278878131	2.16131631651646	7.16310935170707	8.57866828185894	5.09284866044211	0.0	1.96065341396898	2.64391406831157	3.09958536999651	4.3102240999978	4.7655719987667	6.45787998958283	2.77493492793299	1.23217613177898	2.00892341882476	1.21506819689832	0.0	0.0	1.02931088380427	0.0	1.00324231002405	6.49996202295348	2.11071260933582	3.42983464910162	0.0	1.31113638117265	10.6942201711556	1.70889035565759	1.03989615136962	3.14640068602468	1.46735110085269	2.94750455819336	0.0	4.01501139438895	2.85187767508416	5.14947264204497	3.01951508064121	3.83577861221383	1.07580098403352	6.01563980870479	2.47836364548642	4.21138616172146	4.69064838721527	6.63365255007318	5.5777251253411	0.0	4.23376492377853	4.23286703179902	2.49971292106656	4.01719451843242	1.30172888458103	3.07260665035792	1.47238482403868	2.18992352431918	5.52404007101375	9.66317157281512	2.19409086367521	6.3705343628243	1.00746740978595	5.66750952287329	0.0	3.43119554823566	3.22334659115836	9.87437083537265	1.14344091429479	1.12142488991309	1.11808618688415	4.68666817558421	1.35871957217403	2.78064410247126	3.5187594378969	4.00519533759581	3.57245980486773	1.450435265622	1.70104452973549	2.96595639121003	1.29509992045554	4.27536551412037	4.30920141356783	12.8055879343329	3.88545279766983	7.09353654126152	3.10153151693748	5.05473017242211	2.12387634490219	1.21161039669926	1.1104113730983	1.38232463459049	8.87487263781073	5.65276160070924	4.88412680186804	5.1754058736997	5.53825257651655	4.04633879866427	0.0	0.0	1.43509493376917	0.0	0.0	6.99880470339682	5.08861296013523	3.71919571966217	3.79491368369466	0.0	13.3662985840399	12.8558713202869	12.4412597423551	5.18237318669719	1.3937369263811	2.27964053239425	3.94689551590713	1.37730613989092	4.71439490826968	1.02328723976076	2.63564825033576	0.0	1.00539522395987	2.13890997294873	1.11517223022703	0.0	10.0989187928572	2.1482925488607	4.10020655989895	3.89699502322763	1.423783499471	2.49798822263626	2.55973764194898	2.2179031680288	6.5618893527785	2.48093940864348	2.05604471467883	11.987593098671	14.4729124114351	3.47988115954374	0.0	6.38283917187469	3.70140617150733	3.15938866114037	2.75751905820844	5.29540192325345	2.32345387177551	5.01525473925852	2.54924053829425	3.16346785439492	2.92690160447301	0.0	0.0	0.0	1.13349520891986	0.0	0.0	0.0	0.0	0.0	0.0	0.0	1.52124324364818	0.0	0.0	2.20638864673056	1.93433796373276	2.29917155888039	4.73117139780359	5.72764749311366	1.82132704320562	2.21285723482655	1.38119400701964	0.0	0.0	1.20712429372563	2.54899324004276	3.95601447062239	3.56886875907665	1.59794081572719	0.0	1.10481306483634	1.25507326121511	0.0	7.31734418141069	1.67131812859894	2.42634592999421	1.67962984974451	1.02451083381753	2.71988981741637	1.97627417168718	4.7952318089233	1.00407460813545	2.3778545285015	3.56108208708423	3.09416893667677	5.52659972168342	5.03072167930637	3.50411735804546	4.1288477409751	6.58517994776136	1.54999539833299	2.03824659011099	1.59628490165773	2.10769268391017	2.91005546944587	4.25310986790263	9.38446581660118	1.2049500858072	16.9574901053552	3.9163645711671	10.7164001845264	6.02148320419311	10.319657117447	13.141958252391	2.19181534044634	1.85221602245213	1.20596751082843	1.03804778135923	1.31918084109272	1.76783917366867	1.09032239517876	6.86712347240822	4.01521248336532	3.0626673482774	4.96856440670844	4.90100164921544	4.45019254345683	3.07866361465522	3.31546803165015	4.97127397612728	1.71288497393298	4.53288586555187	3.17385201696131	4.09566128538171	4.44834472159357	3.31567256676714	0.0	1.36283100581775	2.01910550731177	0.0	1.32551847456205	1.78705530650732	1.14388565037385	1.10023707892272	2.13906754401917	0.0	0.0	2.05315623463127	1.53466705024314	1.07608518581057	1.40001388849503	2.83248452707242	2.59949035299601	4.65407162971133	7.20222025673363	0.0	12.4651710560218	5.27118047451544	2.28176825396737	2.48109744351941	7.60549518593604	5.51765986783789	0.0	1.66882876140486	6.30863786524357	1.10924176577423	1.22744708438528	1.32404252467068	4.44192000676006	2.71786688156745	5.00477094469809	1.92158148721475	1.25026996262314	0.0	8.06935443809696	11.0193234030081	0.0	1.56660823093549	3.81662758231543	8.58149531151393	0.0	0.0	1.09542887088096	1.18583501123424	1.47335713120322	0.0	2.7617510446274	3.7229768497534	1.63253455877304	2.65850706029038	1.98268846583014	9.18036416265255	1.48481713941623	1.13383419116855	0.0	0.0	0.0	1.04288089626265	0.0	0.0	3.00661737693304	1.15406333505413	1.37577383778227	1.06632004584747	1.13852550422377	0.0	1.17149830493763	0.0	0.0	1.52447729044775	1.22405481672542	0.0	0.0	2.05711387900895	0.0	1.03994669503721	1.06707197544474	2.33091653525199	1.04362412903235	1.02606189989806	1.20261301312467	1.23135666906504	1.15058763555928	0.0	7.88604446169804	1.73819893674521	1.61724896625869	4.16690656360588	2.46876806814879	3.90785160708315	20.0368480146927	1.86725891337897	0.0	0.0	0.0	0.0	1.0934978047593	0.0	6.8816621299396	4.26161938499254	5.77899862136068	5.05365471396016	3.84088226796756	5.49086416856037	0.0	0.0	3.1146065432894	4.65768860219586	8.78803100503064	2.86870369672279	2.5759998937709	3.23736367990445	6.4284038616947	2.36011381254914	1.90998666093534	3.72707566720289	2.76189656637845	1.15896246494661	4.37845903965141	7.58492164932866	13.4236201371887	3.6360875230194	3.14679555271871	6.72926459677662	2.20089058607224	2.36249482767405	4.45799718751005	2.6825041962362	3.52992155488136	4.41996434820991	5.42139199992623	3.45726561314247	4.86727252381414	2.93644221485036	1.40160346999098	4.03261274035611	1.41053764322399	1.52615912104454	2.47206687723827	1.82552862654622	2.85116067733839	3.5575623630246	2.99650939380889	3.51513003954318	2.69396683523462	2.53298238478853	3.555972067973	3.33269187264342	3.60639165002599	3.83845419349681	1.28707648565979	5.9760476832025	2.47288716341875	2.25945657802578	2.39300789233442	2.65013914935213	2.77358908705211	2.18177209608929	8.83520610452139	7.66304470171775	8.48678308530311	5.23272876470947	16.4279128244384	7.12244472067909	18.1916405187734	13.5664038124706	9.29968302672145	6.63318339442232	7.69315482531233	4.26906067562796	2.4657998922596	1.17536546592083	0.0	0.0	2.20612008388379	3.39108547832301	5.66450808733448	0.0	1.16055755265637	1.60643969949954	4.50066918995867	3.82729103339576	1.60073204642337	2.77885654593365	1.88560002845844	1.05926113483832	3.96728687081186	3.51568565748223	0.0	1.07736513684975	2.58166281312962	3.64655727137304	1.31297927573173	0.0	1.28104816857407	4.47013562270111	3.64806856668756	6.91737335068224	7.06263438737379	4.26406256645523	2.85229704004723	4.17761960964874	4.39751293742508	4.34069534665476	6.0205241691741	2.67048023566486	5.15828044641132	6.69296209799245	1.22777659270844	0.0	0.0	2.43337475055046	2.85491827681259	7.65005764654818	0.0	0.0	2.18505709694993	1.01801384043658	1.84523887851826	1.74474331909883	0.0	0.0	0.0	0.0	1.62939760244224	1.85868248866277	1.00820948972685	2.52897684178488	2.83413608848317	4.68466815856513	1.41781224894562	1.24536181621243	1.13996364867211	6.40224023504643	0.0	1.00842189171879	1.63551493162578	7.66292977305996	0.0	1.88237371174546	1.54694306165123	1.08637345286869	6.69021319875103	0.0	0.0	3.58326035395922	5.72444130414651	5.32128280408952	3.9814649255094	1.2320665672025	2.29111653499085	2.97135966260601	3.55025226610555	3.60831818878153	1.0646026994951	2.27815373278978	6.56050861246417	0.0	1.6365800775997	1.36855011921776	7.65669018971798	2.00201621786042	8.95636328534752	12.7513210028483	4.43770946609588	4.65878800485163	0.0	2.25620411566083	1.446481039774	5.19196072759521	5.79573818143593	5.40267441818109	3.33447823117394	1.36491261760531	4.33642447266928	3.37114577422845	2.71482667692368	1.20475679388846	0.0	0.0	0.0	0.0	5.86249909991819	1.13158093145886	1.23703641467231	3.11436236090168	0.0	5.45389405456739	1.62572323291063	1.15797911706442	6.37348181135633	7.81250344892024	5.07122410696795	3.6742126220877	4.74137836812381	5.37094539053518	1.13363578647487	1.21071229924756	1.80155157262803	1.97465803328064	1.75426837943816	1.86813227289188	1.22899407255185	2.02077712254625	1.55163823137975	1.30679932095889	1.76672746206816	1.05186280892257	6.275569133074	3.08805544761806	11.0444718046976	1.38267298641939	1.57113050195319	2.55636791730745	2.44480664933882	1.56705711070017	8.89301129519835	6.61688233024788	2.7854689873967	3.91191026621409	9.83845075530381	2.97504716410175	2.18961769307687	17.3046398502202	2.40009820997612	4.17464719775977	6.71865412807229	1.67154813474751	1.89359427656549	1.7229439728049	3.28659281340112	2.7593213115392	1.19828806459157	1.65391890100614	3.80196823718617	4.49513132738424	0.0	0.0	0.0	0.0	2.7439451498651	2.11395097130701	1.25439074270789	1.07197428842711	4.370896864581	2.14080082419304	2.43381971103476	5.78940517532266	3.03781857067035	5.31843518575636	7.89783625873851	0.0	5.69261269686409	6.84866692313406	4.47671149762495	8.02759894724442	5.94387964692039	6.71183790261538	6.08571974902543	1.03036611697936	4.00379486011776	1.4108689204467	2.97205271981815	2.61648616962754	5.10618206949497	1.0253670343697	4.08599132117037	1.01945045635371	2.60543721537921	2.62363448668539	1.02405076517896	1.14085328295934	1.84070587830967	1.59198738619499	0.0	3.730982354829	0.0	2.15646376031957	1.35395062728546	3.71441994952018	9.28442510297084	3.3266315282772	5.64479250703449	5.3118516638909	3.05638047755813	1.64756798605687	1.46150737007493	2.93233135711575	2.15855868218205	1.67457754910034	1.37358045368739	1.5606760247174	0.0	1.12960815261815	1.38835449296229	1.21891824316873	1.12271476275553	0.0	6.18508126152907	1.28503866857462	3.62663989342767	1.04327077562271	1.03938240432879	1.12393256448124	1.12402666441192	0.0	1.13683369791976	1.06226976958209	0.0	0.0	0.0	0.0	2.83543825513351	1.40174307211386	0.0	0.0	0.0	0.0	0.0	0.0	1.09847931746832	1.23971921635299	1.12456980041657	1.40082492255393	2.51900976127955	3.33689367860647	1.22256627129599	2.2573162865038	4.66845670227979	1.85109617612571	3.69008473435848	2.40202728228481	1.00098906392345	4.17494619493555	6.48615744424961	2.06352963664232	2.16333052345779	6.66098655913854	14.7433969841891	7.77995707398038	4.51453186120523	2.41049947341336	3.91947921896667	2.94152692069984	5.75997329538874	5.41184701941096	9.10017762234881	4.30045354587738	2.70406054475509	5.15328019386785	3.94836906111325	5.63623211336672	6.54665687106421	15.716566817136	6.76279483473905	1.78658530614415	1.06910920751497	1.60951444707878	1.23226142961203	1.86032647490997	1.53100398767411	1.67600267042607	0.0	1.8532923117586	0.0	1.1268511835739	1.10606795919027	1.12446058357497	1.69758346800071	1.10464712969077	3.09891236506246	1.35711087148183	0.0	0.0	4.42782561474029	3.47846190433779	6.53884103752121	2.21001077121554	3.13765920140689	3.41049946521125	2.77091702520273	3.20375550243717	4.22922741805739	4.6652459972248	4.73627728635544	2.23352463614004	1.5117497225286	1.10854083435878	3.05929567255161	1.36437533766217	2.17583991783087	4.21411662404236	0.0	2.51450465205567	1.27092406695544	5.21013190590371	0.0	0.0	1.11135423148403	3.3572623249	0.0	2.73564134591268	3.8963785129324	2.4568549281244	1.04373044683463	1.93035424006706	2.3848841557809	3.02879633965907	9.18739584720472	5.46529707537177	13.6943019160611	5.24808074872105	1.07359968116638	0.0	5.04463657302822	11.2209331936487	3.607747169556	2.06093857827551	2.54877161736264	4.33987095194952	3.00267670690037	1.23664466333126	2.59026243346822	1.3805206178899	6.30318111673353	14.4754556134093	1.01291233670462	2.48398546361213	1.10067320373224	3.60210919594141	1.54998714090214	1.34720156171614	1.09513231317789	1.8673207262019	10.7996780843066	1.25657377071532	2.16239344139322	1.46998229114044	2.53084192688661	5.29306149740053	4.43558269300364	1.15282565125664	3.85263914431326	1.38172951612225	2.88598238435621	1.95233529986282	2.04175549771365	1.00968778500555	5.11440952455767	1.51153790277187	5.78065595782838	6.33376610633983	3.27332905115229	7.16192571943653	1.44661755465641	6.55396757184269	1.20608495015765	1.22642109017139	16.1333555843523	1.22813559432052	3.39770703810644	2.17010478436789	3.92943173400938	5.05198916275696	3.50077980908112	2.84934666105838	6.74969878592358	4.55404886183625	6.70740592589438	1.47369995911805	4.97598490701823	5.19625688873022	0.0	1.2332310309145	1.4184974650313	0.0	2.01662192507049	2.90861911991853	1.15642626951388	2.79669717707537	0.0	1.25919710264358	1.54646673149791	1.3317430004723	4.11164835712271	4.82438713164724	10.3675232867565	4.00199136200179	3.53301045576087	2.38414210203618	1.7715550717889	2.93575583662031	2.03069032003279	3.10991197388154	2.64792776290837	3.07641240261592	5.52565725579409	1.04225381154217	1.09419521249669	1.05605875020897	0.0	1.04152246842275	1.47867623312341	0.0	0.0	0.0	0.0	1.11098124015218	1.05512337361633	1.11584082787534	0.0	1.87966446459952	1.0119084932066	0.0	0.0	1.27503440363056	1.08862925534121	5.5619639790276	1.37326482418581	1.25049607427571	0.0	2.16358008484581	0.0	0.0	1.48548718056234	0.0	2.59662763013283	5.19144772947842	1.77881811603696	5.00785244893072	1.49493056827914	1.01723727032586	6.88326529432226	1.14404650349022	1.01962319858452	0.0	9.14797762114909	2.49071683645624	2.52937473564565	2.91590640527435	2.49617996166341	1.73266264853442	0.0	0.0	1.1054805811972	1.23556840124155	1.36534244161558	3.25125202960438	1.54646753379284	1.14000436699401	1.43605067470509	0.0	1.12505541959568	1.11917608685268	0.0	3.28854083335085	2.43295232689607	14.8867133934432	1.80353984001112	5.50262620477038	4.00825257556587	1.17557385861435	1.25190616006041	3.20679984042636	0.0	0.0	1.98555258465489	2.14035044868799	2.73086018474289	2.25381033385979	1.4743017811851	0.0	0.0	1.05963658643297	0.0	9.65829329599984	1.90014801031422	0.0	1.42997290671323	1.05482444185727	1.14717866321106	1.51662269693872	0.0	1.89807771181574	1.51603962978231	9.88671191729967	1.81795973377341	1.43450547109958	1.60959578947242	2.50761524644524	0.0	1.52797313073382	1.65117588091213	1.49680015289019	3.30267243202071	10.376427860882	10.1071277673401	7.48195155699917	6.68190143624163	8.55560881237122	7.77640802897647	9.37742810738581	12.5290188424136	5.46011199170759	4.11523374119604	2.71107316302288	3.24133831885012	3.58438227066505	1.01053983719418	0.0	5.54221250391476	5.29240449101932	2.59151757110033	4.22813601030569	1.40344240671804	2.04574316196171	8.95490944279477	4.78098277859574	5.97559621172599	0.0	0.0	0.0	2.35481951543481	6.7238079027283	0.0	3.23568159148518	1.13579960141771	1.20170284483475	1.34777400013809	1.72404479277565	1.44442084111986	1.0937354871026	2.1383190198185	3.42416927649803	15.4946186955446	5.96919327162562	5.12827446245797	6.31722751767962	4.03322511941857	3.45191984822295	0.0	2.13670031796894	1.98581889163294	1.15181033233698	2.212578756874	2.40428042365716	1.87771351543408	2.04304091234247	0.0	4.97936499823593	1.33623044188953	0.0	0.0	0.0	0.0	0.0	0.0	0.0	1.32880666764364	1.15388690942884	1.00862874304728	2.17688119777237	1.17156801639426	1.08025682020002	0.0	1.68301812058993	1.80065860843416	1.63284345879796	0.0	7.39341346974542	4.78325892384842	6.23044359449828	4.37765392867411	2.43995670823665	1.24693259587665	0.0	1.04675350286282	1.03317643740773	1.59511112688472	1.10609557339174	1.68368863627335	5.23021588259737	1.7868086777302	2.18693603705067	3.49838614400808	0.0	1.00870063950628	2.48758181929406	1.27450721537873	2.14730125610257	3.92061544770922	0.0	0.0	1.22402685924524	0.0	0.0	0.0	3.97343045558301	2.57156227511124	1.94387387873755	1.69439959584343	1.3252356792329	2.94261141162857	3.7800066093977	2.03560931838367	11.1931523712516	4.84649885252055	3.25917697915581	11.0210729325717	9.48665580687886	5.18710525701893	1.988469620693	5.11173592419889	1.08275929794804	5.89900928611169	10.1445024580838	4.98592340159969	2.22452914133175	0.0	6.96258037645143	1.26128663985253	2.5306085733157	6.25388548703351	0.0	1.25154657402619	0.0	0.0	0.0	0.0	1.15830139589114	4.5567683471636	1.94788378784074	3.10695493759139	1.43762907626916	1.45475746293244	1.33029132574225	2.75851735719698	0.0	1.7455998441452	1.01881021452741	0.0	1.84378077206213	4.3200284042041	15.2599778777323	2.10819393037115	2.01598804366869	0.0	0.0	1.02527238890014	0.0	1.77618257704804	0.0	1.37097329589545	0.0	1.37685039667327	1.16800603185427	1.39096076825826	1.00124787487515	2.43958522375216	6.7472773918767	0.0	1.61571723836407	2.96916106449025	0.0	1.80600515229439	2.01556247783808	1.05140317412978	2.27784818665051	3.06115625134124	0.0	1.18897362025383	0.0	0.0	0.0	1.42004906695281	2.95983732155525	0.0	5.25625184787889	2.5266154119321	2.20833409337874	6.68210130101253	3.6952444547722	6.79644656926883	3.80685295944327	1.85386573323108	2.13180371001688	1.47198007418726	2.08099099922531	1.50686867622292	2.06454068534401	5.19809995793632	5.39471585087969	2.64375774005129	2.64190732464298	3.07959799044368	1.91715061380953	4.85496821193933	5.56723317435818	3.33195810882076	1.04619137301306	1.87175100628187	4.30704171875031	1.9325605095432	2.09594821506064	4.81761950716428	1.87195756186931	6.06017457860054	1.65695462222811	1.0441547320169	1.09950784337836	0.0	1.04005850074985	0.0	5.14361400491064	2.20502156469588	1.14503146120544	5.2424760157261	2.51652907954756	1.83847049919974	4.68505613223504	11.1606675581853	1.1726477378087	4.5393451137664	1.67154899892734	1.9908216464244	0.0	2.35174299689554	1.14019013938365	0.0	2.49796775933413	7.67396085976937	4.85467813979864	0.0	1.31017106743428	7.68001214103985	3.74646802715175	2.11347251587236	5.10666814729561	1.12904275974658	1.00689243089257	1.79739720890802	1.77499668298606	3.7495138186413	6.06820438474034	2.32142257474808	0.0	4.93596395034293	1.29557860221909	2.20664365975411	5.18012038218884	1.25414689236725	4.3713534715951	1.43492684314537	1.18313224868807	1.38330560003709	0.0	0.0	0.0	1.09838307291607	0.0	6.45130208997681	2.03970895824357	1.1020178859558	1.18635101236742	4.05964025068009	2.50631451667991	2.93778945819825	2.3366880111617	1.52435671192967	0.0	1.76083958307973	1.33048357765516	4.61030566924037	12.3670672713247	1.57607589931392	2.63392592399462	2.10755879489921	1.51866927668151	0.0	1.06787784097899	2.6755599192434	1.83954230624063	1.30169918113112	1.61478961725993	0.0	6.55228873072875	6.86903253968899	7.52819449511449	3.30665724716368	6.69139603650655	3.23218011282953	2.28453625489122	4.82381893304816	14.4710476651019	4.90221755401672	2.33400663124454	5.35070086395869	2.68998735175498	7.55654331265109	5.19730558657334	7.1902134087381	4.73764827016168	8.35863910613331	1.96086684925538	1.05019050467378	4.62589318878523	3.10321126455634	6.43612074428637	2.36313728389041	1.11077331047882	1.33943561013837	1.23880213309397	7.38207326829444	2.68006257758047	1.62325332758371	5.92191548160662	2.73555565277156	5.90851269157512	1.09136404737921	3.07858513452189	8.96138158463206	4.53833836825878	6.83936457484662	2.98853040393203	2.82234413487006	1.60375105476913	0.0	0.0	3.27418910288486	6.49348966810514	1.50484621982538	1.32654375877568	1.69907859846836	1.04715276108907	0.0	1.47184037144032	1.66015746121158	1.0782089990982	5.89826393575429	0.0	5.36797602073242	2.45135496545672	1.95601014930347	0.0	1.69479391738333	4.34544213691525	0.0	3.28609733920232	3.32068231889471	1.31539899995935	2.02215255907681	6.48375092906074	2.09532611484198	3.13841805989387	5.22171761041489	1.92476737765681	1.3271295344855	0.0	0.0	1.35156841136649	1.0642059755525	1.0500561218641	1.14038336323739	1.26637768968989	3.4106967727724	2.74274053499496	2.28648207368834	4.70990451516947	3.24725415851327	1.57689888150055	15.8181502745718	1.16278699063098	1.24642116964147	1.11443747438109	0.0	5.22153924407796	2.43613807897348	1.46164699088629	1.34921811744176	4.25653275579498	2.51913828252468	1.48317626068295	3.22877951392532	4.95507097508578	1.78589960716806	1.31685146358015	10.8868475141695	3.54161201463781	0.0	1.13816284255991	4.64943834233611	1.24264611411685	1.76697638361459	0.0	4.386875384379	2.06666974027311	4.47965166317283	2.88525650948438	2.19488514229618	3.98745876272836	3.49286670661226	6.19541764317545	3.13258309746831	3.02168939023284	4.46758250812374	2.55684737508918	3.79025626813468	3.08219983070916	1.77244226307452	1.35855968768619	1.43440964909312	0.0	0.0	0.0	0.0	0.0	0.0	2.12028569085463	6.4476518858712	1.01704884321128	3.53758729118172	4.35252823608534	0.0	0.0	1.64570057984619	1.76123201757565	1.08365256428022	1.29940594950382	1.75282554887527	1.56747739517354	1.64291956583884	4.7611583925466	4.07250267495263	12.596178383277	5.00343564382914	5.00043383438441	5.18690076676206	2.07590123700783	0.0	1.36379570836634	4.44560572919233	4.06273714476967	4.00562375700896	0.0	6.97471221185746	0.0	8.35534037072322	3.76504882756917	2.15743063544034	3.45533385069225	1.63288066860089	3.34751885289271	1.19950357215981	1.0097137489325	4.10042298212979	2.65796910938185	3.40819621721637	2.52232377048074	2.35675928211093	7.43163334065953	4.92462013318221	1.27694870950646	2.04034819469373	4.85605671717263	4.01253587820305	1.23159898105202	2.1728018612293	2.63178237999756	2.4909009172567	1.765272402363	8.70760991467433	2.85309902249069	2.42660795267828	5.96805738201003	3.86171940250617	2.36223309247786	2.13673315057319	1.31444873205913	1.75236198477478	2.41834924003941	4.17172142310639	7.30625663750114	2.35010055723748	2.63223266017235	3.41136743163372	7.88831909745698	1.56034741205455	2.85249039431366	4.52676206838451	2.13743611050798	2.12724179771692	0.0	1.30096879865391	6.20669944677394	9.55236327282749	5.2280565003473	9.13622844075713	6.97815074906634	5.52283297934837	8.25119059061678	6.88601427975291	13.6962094603894	8.58380666482473	7.01024131455703	19.8259592534031	5.75154713061323	8.05520394976186	4.94603776512667	8.70539044142684	5.39260367921506	5.51678673642114	4.72738311283703	15.6548759798127	11.5027604371716	5.60962890136036	7.04741334165024	5.14724871762676	5.19669131508792	8.03436981795019	9.08205197735681	3.87932954376243	9.25449232493289	4.17910991514019	3.57859050809313	6.91693987521899	6.80764267508975	6.31973856464977	7.24377124873076	6.82746193272966	7.64569160881786	5.94474731427553	5.43786771922565	4.47703953347777	4.37605174249013	2.52050264508358	3.02720282096935	0.0	5.72454421369273	8.81462076648344	7.56264747446262	19.3395097001681	5.85457415181902	5.9240025448037	15.4556639476728	8.44884633514621	6.22049193423446	7.02929804180965	7.99633370248203	6.20852888259117	6.95397193610076	6.68398681238954	5.19721123132472	3.86358578030423	4.67580212390739	9.77957695375163	6.53689617118819	4.84526808657433	4.49212243895254	3.17870684456999	4.64292870068606	8.51783039065392	20.2729602231141	23.7676772270753	26.9835203009268	30.0211903821471	25.0519493180905	24.6324632625855	27.6247136162525	37.8629450310748	22.7015996256305	19.3530595725757	34.19944597105	15.6324720279766	29.1525430437445	18.0785331002881	1.20494113209581	1.26018167511776	39.8837544418663	37.3721325978767	28.3123578267171	44.0693599315382	18.0785100158067	35.7143424099499	23.3717785986551	2.50514957069557	14.5866026891925	9.65963819351564	2.03729538273722	2.21551425886898	3.54634439930405	3.50407430927636	2.62644129664473	2.2046411494283	1.64740496529199	4.24050381153222	8.62159012352158	1.3997628215833	5.08384346050696	4.52148957784721	1.27363886859255	1.43826990534258	0.0	0.0	2.33674484697573	2.93078084477327	2.25802472792646	2.5041888610753	3.68070154859498	3.30581676969654	3.74358896222917	9.70642923605654	1.50196283483332	1.34423505206284	1.1300998114737	1.05304634408388	0.0	0.0	2.02435163102144	0.0	0.0	0.0	0.0	1.04938310904428	1.31808678582492	0.0	0.0	1.81484272553018	1.65474165226703	2.48064400112301	1.69385416670106	2.81607752240063	1.06816114109125	1.13958737053943	1.85347982163312	1.08169864834722	0.0	1.04778102226674	2.89662882027402	2.22508493681252	0.0	0.0	1.23704801414738	1.29599830815987	1.0242003205895	0.0	1.42598935188365	1.67042447352703	5.56999508504409	0.0	2.70000981905854	1.97048591388224	1.16576020111268	1.29825189008812	3.29773481882862	1.27607716885855	0.0	0.0	0.0	3.10095371491963	0.0	1.31203859163685	6.29571017624833	4.03922396694535	4.86960516321651	13.5341596233687	1.39816473059363	4.05855542623349	1.63048772636765	3.39571742539664	5.3717509430844	8.84659231833968	4.73550665671199	4.50482190928495	2.90317195967981	2.50658272995083	5.08298077408753	9.69187987798152	1.67242040621813	6.29788340941575	3.08710607812206	5.01095813999356	6.35926171320504	3.75511353796237	9.33430505737844	1.68171630043534	2.92747193437668	0.0	3.71285917186655	1.7451836857591	1.5417896025728	1.9083971325325	0.0	0.0	0.0	0.0	0.0	0.0	0.0	2.82636054033051	1.34098193291986	0.0	1.63250684333396	0.0	1.06998038305681	1.34437317624227	1.15972613009884	1.41768050889666	1.07162464631108	1.59326274174584	0.0	0.0	1.34798512719152	1.91978817193174	1.10163582024735	1.17806968845353	4.23458135398069	4.05526251326192	0.0	3.94537485920136	11.7737018489119	3.72691185272435	1.04948863439095	2.82632132257989	2.06060189687532	2.79971068042872	5.22748793190777	1.2333542773321	1.89411151154613	4.89080539375345	6.81651081630968	2.06767396138516	1.97498888730216	3.39776132461624	8.98980060331377	4.57075077964566	3.5546648690339	4.12864173334503	0.0	1.00657363634831	2.19412733134194	0.0	0.0	2.91771076341612	1.11021759840776	2.45990785696334	3.53433894500866	7.09910561565588	0.0	2.98463951136134	2.69872106378208	3.57956844296004	1.78358470531191	0.0	1.97635487256198	3.01111951587825	0.0	0.0	1.03182332654581	2.0401647855721	1.19940566732554	1.24904847209747	0.0	4.48442975799299	1.67758687551636	4.57344456398796	0.0	4.69023940126931	7.03432405006755	26.7669214663984	6.73539725281931	1.98554752470248	1.03319855715178	0.0	0.0	0.0	0.0	0.0	0.0	3.18017737854393	1.00510068524947	5.73431748015307	5.39421762583799	8.60667548503628	5.45077180455802	1.26788508658059	1.81548811514044	2.05194451309476	1.41426385882559	1.49049919063852	2.19940839437492	1.45973380885325	3.79670037912412	6.2642795133124	3.3539059147409	0.0	0.0	2.91364509739266	0.0	3.28658086901577	3.31886441339966	1.25181261549889	0.0	9.45475550445508	1.79218970258453	2.26987531746603	1.68647210507706	4.83729427695167	8.24004479342264	1.53379562489459	3.43384848722759	6.38250138367751	9.35445617856629	3.1150781212847	2.8734236042164	1.02304943156944	1.06582789005092	1.0102312969013	0.0	1.98121650430212	1.79503341148126	4.25921354373063	1.86405429997868	2.85828042280154	2.77923083358362	1.11881424322833	0.0	0.0	1.14661413657	1.11407975118328	1.30534228496659	1.30685805591633	0.0	1.15801461428433	0.0	1.11246975254701	1.53249867426962	13.6756851093629	1.25279252116165	0.0	0.0	0.0	0.0	1.06595698319685	0.0	5.97438913148495	5.23731859545212	5.69305700323654	4.54549841427204	3.99393027746763	4.7820380606178	4.74397658915883	2.98159007555221	0.0	1.72492913459154	2.12495413293384	3.66013792173138	1.75162548573835	1.55465964944345	6.96826144366609	1.32184803921888	14.2167630708146	12.6594886563977	7.56465522369795	1.16944697449034	5.8443497259364	5.68155351888078	3.79839053796218	5.48569203892652	1.6105772595669	3.18439251630537	8.28699074957822	1.85072489437678	3.92631435178353	5.1105969526045	7.48796074360835	1.76086155557045	4.91394157630509	1.13869886438355	0.0	0.0	11.2682524833247	12.4193721621275	2.44441371058785	4.48345483808947	2.8144557776851	2.90146443873215	2.18120241804209	4.46436008643679	1.88347261622595	0.0	0.0	0.0	1.2541173368902	1.02235919662319	0.0	1.55932611868907	0.0	3.69872058505563	3.85446185371854	2.12424377232284	3.69441758162728	1.02655987810851	1.5061742736418	1.00251053403763	0.0	1.00344122149418	1.36352460562453	1.86977998765071	3.38710904919717	1.01759130132733	1.30257759832726	1.99137398326836	7.17960403498315	3.37639887377691	4.65455316472755	7.36624950604521	3.20862779720955	2.34227732507005	7.72891074187015	3.38322768264244	3.78291067794284	3.98958434102733	9.58947040601682	0.0	1.55461194810413	4.77350895048161	2.17654950099885	2.14647143683383	3.65847020684728	2.39846160104873	4.40602184429343	8.20938269543058	3.50849076481065	1.52726153283557	3.51293007557634	2.61064998009963	0.0	2.35044741776874	10.1067439851338	1.1859935435126	4.3905586322136	6.67058005867814	2.95522347091834	0.0	0.0	0.0	1.05093455360024	14.8883091300951	7.13529513726003	2.14054877680337	1.01623075640975	1.50850792747245	5.15681917147349	3.33870577333167	1.48339273398503	1.34510713315074	2.06577310152075	2.8482605966677	2.64555260276418	0.0	1.51911429982912	7.33822708212517	7.51385147282965	9.18327535428936	8.08155606708973	0.0	11.5331868909606	3.31400096299954	4.90971253641766	5.76852477826774	5.20199130412327	2.10021302889884	11.9005430260488	4.49360516105568	4.19154985522353	1.89708573388824	1.33465625087419	1.45720542532057	1.96986815145327	2.13274930120595	1.00017053204067	1.03418288149711	1.07358223316899	2.89726700675789	1.16776356921076	2.527480018282	9.11178759772831	1.30073548136382	1.60852513159253	0.0	1.13720382686713	0.0	0.0	3.85340600848427	1.09510218070822	0.0	1.1453243405409	1.65379598120649	2.16241768075365	1.06602139724415	1.53263886057069	0.0	5.08709541775038	3.85889111669979	1.43246024912538	1.32719605999758	3.43179957315184	16.2633777865849	2.84504367462564	1.77675152059026	2.56605977767245	4.11584743236872	1.42717948977188	0.0	5.50961652577259	3.54874831686355	1.00444791642103	1.43333513252396	3.44845661317394	1.48391094936833	1.43584181943457	1.98183232234705	2.0544612961075	3.0424986586212	1.04450189877014	0.0	1.1663505169256	1.17989181111268	3.90569791511413	1.2486985926014	13.6951632235278	9.02472473696836	10.8941688506095	1.32800849260988	1.70929254560057	8.5764528476055	5.87633444828305	5.5495402707316	2.61719042635189	0.0	1.12790250025981	3.15556849023284	3.02124684203401	5.71825490852788	9.35905507689159	1.72002392905475	0.0	1.22470348417695	1.22127398083059	3.17918674889963	1.30532621077352	2.32102992625324	1.99346071502307	1.07442671392263	1.9422441425067	1.09319290582482	6.2640681578847	2.77364807139162	3.17811783557924	3.08593822028115	0.0	0.0	1.38642911599175	0.0	1.02591926883473	0.0	2.00570366430276	0.0	1.01481746892051	0.0	0.0	1.26751802657954	1.67413330118997	0.0	1.17236394878815	0.0	1.30853682183248	1.00563211302359	0.0	2.85950182630804	1.20174639336524	10.5525528528457	2.88474317964371	3.62919269934562	0.0	0.0	1.0212374185511	0.0	0.0	0.0	0.0	0.0	3.10687063155882	2.92922935231829	1.21810488884256	3.29610560559207	3.47139003295024	2.70028227514848	1.0228931968611	1.25513968172203	0.0	0.0	1.06321708612544	1.00722031596578	0.0	1.3646461490823	0.0	0.0	1.03621872489882	0.0	1.32617806094148	3.47328824986158	3.71342551450364	3.25437429531007	1.77395546105795	4.85292347278874	3.52460612063029	0.0	4.40520636072869	0.0	0.0	1.24605653016748	4.901328900134	4.07190383738936	1.183447280484	0.0	0.0	0.0	0.0	1.07149743080589	0.0	1.03460996849907	1.24562441758998	1.12433214563156	2.19609559615509	3.89994967252688	1.27481797347493	1.05564331867713	4.75132252787252	1.04236436593855	3.49783268228323	2.53007774902814	0.0	1.15151627587564	1.12874828480529	0.0	2.03986365547451	2.63630564648752	1.69345321514186	0.0	1.49722255644867	2.0132296455126	2.18208202156379	0.0	1.25952890889029	0.0	1.62732337663288	0.0	1.04832833330955	1.00001257014228	1.02113698437458	2.75740088045697	0.0	1.00247245512262	0.0	0.0	3.13313974023911	1.29973787563009	2.13304209027707	0.0	1.09716108642606	0.0	0.0	0.0	0.0	0.0	1.10426419212836	1.05984513721534	6.55780608191996	0.0	0.0	0.0	0.0	3.93284752363399	2.34166486626473	1.14820693564916	4.9471770576193	0.0	0.0	0.0	0.0	3.12362477302977	1.44133762111588	1.29079432828993	21.4931751367747	5.89657329124221	3.56660881602621	0.0	1.51482093763612	3.89635317333934	2.33222088923647	1.6706153526149	1.51299742893918	2.33305064793394	1.55830004533026	1.02096555643661	2.19367359992882	2.70484734281352	2.45364934722766	2.13111523174774	3.11791173602579	2.03944662118672	0.0	3.55484747728031	1.02615739439138	1.08298529222985	1.76357022938114	1.71483218244029	1.16387323909427	0.0	1.63556697020253	21.0723094313801	1.52221419513564	1.36849573671819	1.18887822481845	1.73812211250486	0.0	0.0	0.0	0.0	1.77478751738973	3.64775997015276	0.0	0.0	1.02997269686844	1.27085019839193	1.17865456314422	1.06276652325953	0.0	0.0	1.38770707780082	2.36305007108131	1.80195705907258	0.0	1.00803611680136	1.04835961703543	0.0	0.0	1.07608544476708	0.0	0.0	1.11855602601598	1.0644313451346	1.32444748491735	0.0	1.36325944211756	1.30571360313131	0.0	0.0	0.0	4.29365894285156	4.39988182617912	5.78181996482277	2.96889505884089	0.0	1.15945510150067	1.04711432497942	6.05466757849773	4.5729438760589	0.0	0.0	0.0	0.0	0.0	1.1033491117965	1.11869949056726	9.73264111774335	0.0	1.25620285929976	5.88098847965423	7.04431774952318	4.1134150272636	5.71023567593927	0.0	0.0	1.49809005454567	0.0	1.22157611639097	1.91292462349442	5.76123411036889	0.0	2.06269531816906	1.99994575240908	0.0	0.0	0.0	1.63471009354085	2.67459968485111	0.0	1.13900465338652	0.0	0.0	0.0	1.14490389478288	0.0	2.62836063823224	2.93251330281655	2.97337509109206	0.0	1.19360567859874	0.0	1.83643135256842	2.42862337434593	1.07574035698315	2.62523001806056	1.38374016005529	1.65309086571243	3.24491911592809	4.34629933020429	1.52191074735363	1.95692197496942	1.05779445733282	3.14573733600723	1.46830554115407	1.1203025117087	1.94738337617778	2.00798451232917	2.63673739849262	2.5265315801767	1.31396745095155	1.70363704396426	2.73145575910989	2.54741141442513	1.2586773019561	1.70985356865174	0.0	3.82387036440171	1.01474919108718	1.0040194491033	0.0	4.03129342785937	1.42078326842213	1.20126322687204	2.39404074886165	1.19565218507005	1.02503794445875	3.42543630477624	0.0	0.0	1.35287564367856	3.40833309037822	6.53659662035833	0.0	2.13932974822102	1.71971221870676	0.0	2.38729831848165	0.0	1.75143710191083	1.17276746415105	0.0	1.97084416076578	3.14545751577076	1.78967675395807	3.02392375987046	1.40965854069854	2.81491176628276	1.23642838079354	2.97523770968618	2.20871354755925	1.90922343544927	1.25051838903063	4.05000640823941	2.20974280631506	1.05857259864079	1.03573093280051	1.36057257406658	0.0	0.0	2.30125455720353	4.5196036969004	1.33652843304329	0.0	1.19820491850312	1.04553916740592	1.53570654801154	2.97183111650997	2.17919439784384	2.39065978932481	5.63065188062394	0.0	0.0	0.0	1.49771813177935	4.7779037775882	0.0	2.42006476806915	1.08843749660837	1.38874964406798	1.58646486514184	1.04646081923174	2.06999019315776	0.0	0.0	2.15476874672058	5.17682433327284	1.3210626085357	0.0	1.68596240205555	2.11998554112709	2.00434570055226	1.67336896423809	1.23937161898077	2.23582939944778	1.23354624781382	1.46890367011273	2.17575541955413	4.72094007062041	1.84601074683973	1.67235305326975	1.81678030413008	1.76778376876476	1.2733336166845	0.0	0.0	0.0	0.0	1.06135588541424	0.0	1.00504934082229	3.13474248877734	1.06190094906154	0.0	3.23362769642543	1.06708782567218	0.0	0.0	1.38779508478833	1.10580626899836	1.77281192447061	0.0	1.84812829486634	0.0	1.12171641121487	2.0340752326985	1.0748371026801	2.35035472786153	1.03365958184011	0.0	1.41306500080948	2.11632705398014	1.35687087130965	1.09834316325121	1.12832373973594	0.0	1.20184562312697	3.66757524796895	0.0	1.35430680615754	1.08382565106304	0.0	1.26273941600556	1.86428742253647	0.0	5.68757604140187	1.11002383433409	0.0	0.0	1.13072806329686	0.0	1.60858474125662	2.67443714417292	0.0	1.04672700666098	1.09620536132564	2.31522949953246	0.0	0.0	1.01061392377303	0.0	0.0	3.76096017538905	1.09053478983818	1.73252524902978	1.03923003772699	0.0	0.0	0.0	0.0	1.02724775113692	1.42872706648392	0.0	0.0	0.0	1.03432487850811	2.8120039398716	2.56243092324724	3.27385499382614	1.28345464819435	1.11232360843814	1.0272637445798	3.19178990697639	5.20092290772889	1.06959087103195	0.0	1.18340357577882	0.0	0.0	1.16436850656	0.0	0.0	2.57944918310701	1.56992246972012	1.17295383789276	1.00685572211277	2.17789799009723	3.3615262374852	1.8608818297346	1.52032026463313	2.30174292417206	1.76893881220094	1.81412468687169	1.23570511505397	1.30381272071478	0.0	1.85802972249584	1.07038738357907	1.71060627250813	0.0	1.51635749368425	1.30525024433495	1.2122810556045	13.854007384111	2.52346591401246	0.0	0.0	1.03684313055537	0.0	1.36896747116391	0.0	1.07459695338331	0.0	6.52801823548515	0.0	2.34084504697249	4.17239250047651	1.1536395210067	0.0	1.07101121184163	0.0	0.0	1.33149168016245	0.0	1.19949226966099	0.0	1.25062517098391	2.58838492004838	1.81223206926275	4.66869439983215	3.20735347438205	6.5651811800804	0.0	1.37667552659407	0.0	1.06030735719473	0.0	0.0	0.0	0.0	0.0	0.0	0.0	1.07746614026798	3.26874826910983	5.787347790475	2.94584208011644	5.77794254821103	1.94934224680306	1.50821060106534	2.93392982218771	0.0	1.00359400063571	2.28389495222725	0.0	1.12184166933295	0.0	1.08470272844626	2.27354437291393	0.0	3.82111310035803	2.1223115606115	1.54839993752589	2.79207503537027	1.8883460630512	1.19083167823414	0.0	1.00541056800696	1.17777457905314	1.2902292312652	1.47139953240382	3.31192707258025	3.80721574422227	2.32623400334428	1.33197664685695	1.85042611911888	0.0	0.0	2.59334875056162	1.46778892538182	2.25902023651604	5.08928514524704	1.02583504239912	0.0	3.17724824176436	3.27789447596337	1.34518626789396	1.318817818452	2.92915184738435	1.03969794479477	2.01325657665982	0.0	1.74939091670512	0.0	3.04802878250989	1.39975884290002	2.32131116383676	0.0	1.03952725546402	0.0	4.66206515832166	5.71577487835718	1.03834807354213	1.6026409425325	1.25630451984931	0.0	5.14124347713661	1.32518381540366	0.0	0.0	3.44489431832832	3.58901442052211	3.49070088009903	1.67044777114687	1.10419865603042	3.47707846042387	0.0	0.0	0.0	1.2665325440086	0.0	3.52177576371359	0.0	0.0	0.0	1.09818661217554	1.1447458415047	2.81130820612833	1.30008076122696	0.0	0.0	0.0	0.0	1.17244354823764	1.01545769526148	1.56193669015834	0.0	1.28560700556781	0.0	0.0	1.47899653330368	2.73187932846862	4.896544157076	1.04920220099596	1.38457831754449	1.01168627175168	0.0	2.89279163893902	2.25485166314666	1.96977238715531	3.40358111619391	1.08027495049658	0.0	1.64065410851891	0.0	1.68350437003464	1.10502055356363	1.3651259441471	0.0	1.83872807255216	0.0	1.97369993330752	2.58186506476884	4.08535004782876	1.26543687548643	2.4326206841966	3.15887087255719	1.40487423110172	0.0	2.52913175080017	0.0	0.0	1.24016766676431	0.0	0.0	0.0	0.0	0.0	0.0	1.73178324547916	2.3972400569845	0.0	0.0	0.0	0.0	1.061191219599	0.0	1.50108744699883	1.90025223806414	3.86274015166483	3.10706603816087	1.51482656220067	1.63198789067021	0.0	10.7211957854014	4.82080855336309	1.00007441944636	1.27855312849592	2.06668616326509	0.0	1.09765951474219	2.36767585370124	1.32899024221921	0.0	0.0	0.0	0.0	0.0	1.07033990098128	0.0	1.2066583754568	2.49392541609087	0.0	0.0	4.38340066343074	3.99133082943846	0.0	0.0	0.0	0.0	0.0	0.0	0.0	0.0	0.0	0.0	0.0	0.0	0.0	1.7536508396868	1.53960764957983	1.16946483528761	2.28133117960704	1.24929977576956	0.0	0.0	1.02811121993191	1.04304399369784	1.09199395362767	1.70024923456402	1.62106758971615	4.68648140358371	0.0	0.0	0.0	0.0	0.0	0.0	0.0	1.74751198551399	1.26959538470628	1.84079996981015	1.60922301042145	1.46352366706212	0.0	1.12956437093952	6.18107073040904	1.55189497360652	1.25265702170297	1.57613831664487	1.47798175937486	1.02347066304069	0.0	1.01572367842285	0.0	1.55482507313422	1.53318360922676	3.88308964780769	1.46090660218537	1.3589743505763	3.88785619045414	1.23159801317292	3.4626146752591	4.06777278990734	0.0	0.0	1.36313618811058	1.00431737416578	1.43534279766774	0.0	0.0	1.00138039122535	1.24648645898701	1.38028758860785	1.08329990567433	1.11574042484441	1.10730469724198	1.12836928820444	2.03094958715286	2.08183272803098	0.0	0.0	0.0	0.0	0.0	2.36372491102196	1.33831276414665	0.0	1.06307797912906	1.29291118486034	1.81919840070193	2.53063998697387	3.01364013955697	0.0	0.0	0.0	0.0	1.28363820237928	0.0	0.0	0.0	0.0	0.0	0.0	1.29572309681356	1.03774847209861	0.0	0.0	1.87684652758525	4.86629916268911	0.0	1.91786328143673	0.0	1.4739327932783	0.0	1.94441372830384	0.0	0.0	0.0	0.0	0.0	0.0	0.0	0.0	2.08669905914035	0.0	1.12685476274696	4.72669249790689	0.0	0.0	0.0	0.0	1.02171114977685	1.24287880270407	1.2304158068069	0.0	0.0	0.0	0.0	7.29726340357831	1.73556534831066	1.13158390081427	4.69312571503372	1.83769594536275	0.0	4.27075821024276	1.0372651226475	1.43772287304718	0.0	0.0	2.81661488289554	3.24577391551422	1.32734483454648	3.80263686233498	2.62139806298702	1.46635635303676	3.83862885264699	0.0	2.51685672287646	0.0	2.86488549702871	1.60325097307578	0.0	1.05734272899505	0.0	0.0	0.0	4.27460617183989	0.0	1.2004703735622	1.83898272243053	0.0	1.924843494026	3.93201983071611	6.75310589687321	0.0	6.60215603873195	2.17525834702993	0.0	1.9199794909327	5.18090173845902	1.75110490208362	1.74951813932795	2.58442842695006	2.35030259853825	0.0	1.08318197249995	1.73408864630828	1.06560608762963	0.0	2.69279291434472	0.0	1.0073522872719	0.0	0.0	0.0	2.08502168954977	0.0	3.38377343419549	1.10040580981656	2.63601087658327	1.04999583788518	1.19237963685003	1.43823460312704	5.37789590776051	0.0	1.16946295257515	0.0	2.46093301004129	3.24660219729857	1.01538809887388	0.0	1.10527366414087	0.0	4.14821398400941	0.0	3.98042332219751	1.00335926367869	1.04983670622762	1.17132385779116	0.0	1.0506850325637	1.42649315797843	1.92317908738869	3.77939103388073	1.19514158839572	0.0	6.85453216057014	1.2800268667091	1.08702913489759	0.0	0.0	1.19138500393577	0.0	1.92186298374104	2.53355011813646	4.13059732491485	1.86339158930822	2.09251876692404	1.53464800607123	4.97254063286188	3.78921947136782	2.29275821378533	1.4283328738594	0.0	1.17696759890496	0.0	0.0	0.0	0.0	0.0	3.70518004330658	0.0	0.0	2.79531691826437	1.17009663260567	1.01098726211241	0.0	1.16154866910388	3.50362031543915	1.50673194826728	1.16871329852027	0.0	0.0	1.18795458875478	1.2144561038998	1.09291276955708	4.64295781615424	1.52208451766314	0.0	1.24179918646709	3.63532772249387	0.0	0.0	1.50976846327139	0.0	4.44237322601537	0.0	0.0	1.01144672934395	0.0	1.03113362358302	2.8381617333825	1.82473242669287	8.15269929389144	0.0	0.0	0.0	1.06497359907279	0.0	0.0	1.32786313209579	4.08546481981975	2.55887885606462	3.33792449461875	5.27257866161215	0.0	0.0	0.0	0.0	1.00626986138505	0.0	3.57653701037875	1.19864959273241	0.0	0.0	0.0	1.82790166589014	0.0	0.0	1.00816084864932	0.0	1.24905662410048	2.80148799440996	4.65522662133071	1.64755445385401	3.82472637799344	1.0982398754301	2.78247095941255	0.0	1.06165518684928	1.13163379532639	1.18044134844356	0.0	1.0392951064937	3.66029276880385	1.11399119068378	6.08933756664168	3.51731607783961	2.14900030033811	1.86035360135498	3.02323462798194	1.95758367189011	0.0	0.0	0.0	0.0	0.0	1.11733987304308	4.25288017229843	0.0	2.30308145798323	1.15884431863009	1.32059657659348	2.20520900291328	0.0	1.08748671408191	2.24452084969449	0.0	1.49965045405214	2.59768782089795	3.38440382403368	1.00993911275576	1.4035464253288	3.30688041580958	2.36859086454639	0.0	0.0	0.0	1.46023175229825	1.67356617235682	1.36321011768205	1.48568485385663	2.53646548432309	3.21595118905692	0.0	0.0	2.40356914971454	3.3468558851154	1.36270808196807	0.0	0.0	0.0	0.0	0.0	1.07736948815323	1.06039066915039	0.0	0.0	4.64851833666499	1.66592939689105	1.42697111499669	6.84572091708401	0.0	0.0	1.11499766488324	3.55594845587881	1.90165118082084	1.38158038810908	3.57672317086702	1.07486261083842	1.50118879699263	1.09933898942112	0.0	1.26368924658861	0.0	1.15378088334087	1.41274504918097	1.80646581455714	1.21685672836051	10.4732308182005	1.91192491920082	1.01760910687624	0.0	0.0	0.0	0.0	1.74372434729936	0.0	0.0	1.68982577797974	1.41686066690845	1.0976148159122	1.38748787445745	0.0	5.25944678989764	1.50381445005933	0.0	4.07750104425658	2.01985638666008	3.10116774851004	1.55367298906462	1.76113137580929	1.58365216737293	1.01707332766761	1.74160322327293	1.45734755206578	1.83458271546206	2.65010375248821	0.0	0.0	3.8170344407381	0.0	1.2583048896411	0.0	0.0	0.0	0.0	0.0	0.0	1.10540190574312	0.0	1.04841803397395	0.0	0.0	1.62681448146596	1.55219068755421	1.00036853674677	1.16065964710778	0.0	2.59229907361841	1.02954592151223	0.0	0.0	2.23177451250317	1.23477131273688	0.0	1.32666757727983	1.81651070807554	1.45573448360206	0.0	1.11730517982256	0.0	1.38173829916044	2.8479444859489	1.32277572633364	1.1370844398153	8.43997379223524	0.0	1.93419940956047	0.0	0.0	1.03372667569435	1.04915875132579	0.0	1.44886071310164	1.04227407744532	1.06414899159543	3.96077263068225	1.12853478883229	1.10353945883635	1.01466487693645	3.84895735962896	1.05735060798032	2.28361314022736	1.03019997909001	1.92786529236034	0.0	7.90847174217422	0.0	0.0	2.66624906921182	1.4540622627183	1.0863436684944	0.0	2.97622062918833	3.75269438026418	1.70406878336528	1.18386294969523	1.88212102559068	1.3302159193568	0.0	0.0	1.44529948521827	0.0	0.0	1.10950484673531	0.0	1.12159105822998	2.48751206524512	1.15459603601852	1.06055705495667	0.0	13.4541131678174	3.63688627921486	5.20206375358503	3.63392091763604	0.0	2.10441089234966	1.15854543749114	0.0	1.65383074251687	0.0	2.58045676428084	0.0	0.0	0.0	2.86951431639976	2.29661200299062	0.0	1.0006419158476	1.30984937710521	0.0	0.0	0.0	3.22193416766179	3.94920658353974	2.39160612569286	1.04785288766728	1.03474769477954	1.16096067580849	1.48768423004065	0.0	0.0	1.63998500365119	0.0	0.0	1.64728263658962	0.0	3.92572495633741	0.0	0.0	1.60418629048705	1.02172245117534	1.65260664649303	2.12764709821421	2.45385169278015	1.10002918017585	1.56369395709462	8.57438440617878	2.02774909114521	0.0	0.0	1.04254462548442	1.1920833635265	3.21365586026519	1.3031877706312	3.52648879361008	1.42974793605383	0.0	0.0	1.07159237071885	0.0	5.65419285569947	2.3512838310389	5.0199740376233	2.90229006187187	0.0	0.0	0.0	3.79545449351303	1.193636657467	0.0	0.0	0.0	1.10137082264934	1.42795917222752	2.48245153229261	1.66586128403376	1.2879427193016	0.0	0.0	2.1121412640129	3.68496245202576	1.1350701128443	0.0	3.19736985148428	2.21365985671487	1.11557489410672	0.0	0.0	1.05427730645274	1.56311793312794	1.1604385651981	2.38976754893265	6.67478397586978	0.0	1.80526913453821	1.56456769467532	0.0	3.76169135794675	0.0	2.61493863258065	2.76927644351901	1.22278458337285	4.22687222738135	3.68783947052835	1.50446453820598	2.14037779241537	1.35454959635476	2.96622573793677	0.0	0.0	1.02164442035837	1.62934498193356	1.0195613217435	1.46264352556785	1.37820511358323	1.93227504315971	2.66447527557582	0.0	3.94235410751861	1.70279564411028	1.20188827721929	0.0	0.0	3.45359329515346	1.41526214310127	0.0	1.78246219187863	1.07373299180302	8.64544678937542	1.29033798474127	2.58398517187114	1.42467142837285	0.0	0.0	1.71111999437393	0.0	1.05075263911477	1.10117755894928	1.01657977691913	0.0	0.0	3.62012378062925	0.0	2.01213665071154	0.0	0.0	1.09213540408804	1.85380341857579	4.07949793795769	1.64004631490793	0.0	2.29813250448459	1.15989569032244	0.0	1.4062732538806	2.93700235765254	0.0	2.39683522637286	1.06070632713865	0.0	1.08583706773346	0.0	0.0	1.08818504039696	1.86972555719755	1.02105788663897	0.0	8.15622547181367	1.29564402214479	0.0	2.21485910371347	2.37509119118985	2.54941651409405	2.16722096283986	1.14324066003239	0.0	3.3083356037747	4.92200393069497	8.52463818738187	2.07768490495386	0.0	1.37803126842429	0.0	0.0	0.0	1.68390232387906	3.73011694744181	5.27578824462238	6.09681057002974	3.13854361799035	1.37651412701421	1.29945544178267	1.30228885801511	6.01551000151647	0.0	0.0	1.09552492943535	1.88328682589766	2.38107853191989	2.06207954322447	4.5144094396172	1.86484179479166	1.84652679153713	6.09227313905643	1.91696455893431	0.0	8.79522019052793	1.12208378679714	4.42984728441977	0.0	0.0	1.6428901120523	2.027187721351	1.5819897133326	0.0	3.11265695734654	0.0	1.31065684658132	0.0	1.89548323650841	0.0	1.04615793417702	0.0	1.00980261867896	2.59547416767395	1.24366335050656	0.0	0.0	3.53634668237199	1.63383865040812	2.04276059868998	0.0	1.32692048294319	1.52689373992298	9.1987061036089	3.09966641307288	1.96989512011721	1.13399989177779	3.11944450554127	11.7755139537696	3.37109062912558	1.08947806234442	0.0	3.47969842553527	6.31130375933122	2.57189076303211	4.59989442460034	0.0	1.45780304993266	1.06910988911457	4.07949841779002	1.58920799325482	4.70743651738424
T3:,OD,0.6	3.28344823373282	2.11487170936237	4.36956825228851	2.80472238484207	6.77643550505003	3.63088566134396	1.52016470602057	1.7341066410008	2.06547606481023	1.67285107944969	2.91686018025555	1.82927178080649	1.81530953072676	13.771649408095	17.7585919157628	6.3927980622955	11.7421529539731	5.34733839807429	17.0601076292785	11.9735449028708	9.76260288262294	17.6630757076491	6.91781452095727	9.68009292281629	9.48970355295702	2.80315680304059	12.8735146955903	5.49651438442381	2.43617931701449	5.61271586800805	3.03994580914331	1.76687710402929	2.01164510340941	2.22160202104698	2.91315217358988	1.89003817219658	4.77636282458653	4.17373824544891	2.67644137138804	3.34765719287432	2.8706178635856	4.68852908651111	3.2619510098664	14.2193936694106	3.61120424803515	3.7556748658827	3.19051870536123	1.27207144953762	4.88021700296741	1.98995321287201	3.69396699314238	1.94279464030948	2.47663346918439	1.26180818106585	1.67731489106529	1.36104467733585	1.40195874661236	1.9124975702193	1.88536599240987	16.050602451466	2.63120742765082	3.14609781697525	2.16027443737008	5.54763063333315	22.6124493897471	6.15261051662085	1.9609183375845	1.68655178833516	1.39377298724049	3.84774897078609	5.03341918654682	2.19494160623122	10.1680266459795	5.72853270190801	4.84820164674205	5.07902626639177	5.80896012683008	6.8399892398729	6.39964859519201	2.52561819272041	3.50080095946033	3.39934919362064	2.03827591618928	1.79315671919397	2.80062168668277	2.02451199131119	4.27854714935353	12.9040111642017	1.84509149341408	1.356180142341	5.8429740852907	2.47263628963863	2.08937134107959	3.67279305602236	1.41197671262179	3.56012311275287	4.26181640585906	5.2190839038322	2.66449569474146	6.47212270123019	4.38221841495852	3.36155045705871	2.15853114314925	7.41828020850589	4.63231022160037	1.82025554805484	2.48015425709972	1.98739916558373	4.52829789883434	6.57385928278649	3.62210671951539	1.57773887061985	2.44252111696136	4.99428990989353	4.02536699750657	1.45564685218499	3.44315290354985	2.80746651760885	2.68350497221513	1.99648810043861	1.62010914274474	2.91233280061257	1.46507408952951	1.62664749453542	2.17147241100234	4.95509292613114	3.31575697365151	1.99056024463366	2.54083011270043	2.02160819932383	2.08816719390062	2.6093225614895	8.63698214915084	3.24319355270925	3.89724055157613	8.67763963200813	3.99154191021871	4.59688867128037	8.50797337212658	4.81019705675094	11.1945449348995	2.08838994147608	2.47622443133834	4.2328104802625	6.07846985226678	6.52932227896575	1.82247128625775	3.57265449522619	2.25757931343475	5.92405290982796	2.4737819269419	8.07751373325219	10.4682184473999	1.11771397046221	4.85548593550114	0.0	6.87452327777788	3.84307012185677	4.3832737562491	0.0	2.23782760825498	2.16951177616675	2.92793573542481	3.26130320212128	1.83840694333534	2.13985842340096	2.22789961134416	3.07829297872384	10.2585172279052	5.59763191557482	3.89506652176442	4.30661270157088	5.02438032557521	9.14382137074632	3.991828961716	10.3709648281599	10.0971836060515	2.78707709395508	7.71723807401544	1.92871450401309	2.38620862318982	2.68332202290634	2.39324893380468	7.75379637500418	4.4918523121732	1.82022574900928	3.66976953570523	2.90753876614402	3.83759945244089	3.54699447198513	4.98170673531973	12.6327860494665	1.74522745798917	3.02514363574782	2.91875491068067	4.95625340372767	8.64692339665796	2.46829267388548	8.20284337310814	4.08802182361193	5.12271058746535	4.0080939078672	4.42004193552074	2.73382749666946	8.89790326093615	7.90126443237001	3.8329484667644	3.61844585118915	3.50238369009064	1.77158627954899	5.19315417603334	2.37029890587553	1.93022787951365	1.96504720858549	2.08974996029373	2.2297622305191	1.52398768961893	2.56915808375015	1.84470323209076	1.72628139001824	1.4334824603274	1.61839367613833	13.1098562278678	15.4673879343082	7.7132127454335	6.60615949963413	7.97619174186643	13.0329852222172	9.05242283713351	8.99771769347804	9.39892633711605	6.58860203314983	3.45038934627413	4.85317600534267	4.26986520184025	3.67590081333144	7.49476690906634	8.98878281785835	8.01961252810991	6.44393857858518	3.92350971695051	1.74935873996777	5.6056245011737	6.15073216388917	4.34765560976219	8.03126267954232	2.69400545380809	2.22916494838902	3.33801619391726	2.73897344011136	10.0287077889102	3.17685017243819	2.2738692494937	2.76128127618838	2.05829790230635	5.51262953178911	2.19181572078351	2.68585656795056	4.07957528390611	2.8662086414013	4.40642946094906	3.73378947733135	4.95886806468415	8.98298277366405	7.80697797947179	11.9355264590203	2.84160543411411	1.96795468980118	1.80102643375071	1.61307564250022	2.180251311436	11.2476977241204	3.8381335289962	9.99124244321858	13.8037368496483	9.676407274171	3.84647242592523	3.53070624630755	6.57792817058661	3.12261872988635	6.60321066813295	3.2719629283207	2.71255074797271	1.48930812160336	11.0434521693015	8.62518978175301	4.9227685889119	4.87539977348448	2.64505102086632	1.95040751953381	5.11672036028728	3.0977459177024	2.7944078442759	6.46931919117658	4.65006557819025	3.00613668917054	4.49942324792631	1.11771228030569	2.10835587374739	1.02869677287965	2.15324667122783	1.80990626685676	6.00021649406652	2.39175081914529	2.25315261816855	1.81831076126246	1.53834304216623	5.17850436405244	10.1390769869129	13.8220422312778	2.36426127460545	2.34985096068689	2.40481661295386	1.53037552149923	1.44208154903006	1.18637651485964	4.01084995939299	2.38077084403284	1.53582025715587	3.51861132596554	4.16365641375089	10.4924198410041	1.98428036941767	2.61230401704637	1.54416783673426	1.24457188972307	7.55714677514045	2.41350934937695	2.48878409947292	7.67201621960287	4.70153708432203	3.74474391937172	2.41198115956332	5.02954197493233	2.73418324305311	2.69702617602061	2.13301816639281	3.11693393394027	2.31823261187684	9.45368491145955	3.02743444890191	9.84327146465643	3.50295286531346	2.29347912313459	2.71134776019191	2.27792943181407	2.73942886534566	3.64863750459453	2.88410899599103	4.91846236824662	3.4544926270186	11.303877250632	5.34417345704621	8.47516580425109	6.20055391553148	8.31030250555475	10.4131383484294	4.67529639848187	3.69605419585266	4.49568250656688	4.07676640347993	4.88467479450757	3.1777488746282	1.59219519311709	2.09938828016577	1.33639639713944	1.46233478308211	1.76830309848675	2.19283823835142	3.50104448759751	2.24735363499334	2.47416672743884	7.80261575644637	6.51234978878832	9.12949645244457	7.46579439156105	7.83580468864431	4.46493054912276	12.3096909332563	3.57511230748864	4.18736518726714	8.81195474775873	7.52544327722083	2.14240751443654	1.69060316535889	4.94143573122977	5.85842086423004	3.19589071416868	5.06097440579086	4.91279004305127	4.01665074529244	3.66518668117772	6.21434746139849	5.00078249819516	6.84568833506481	6.10726892948223	1.43074130531457	10.9594669834542	10.4058405279971	8.03967026678767	12.0089860337577	3.80411506311256	5.57037948956908	2.2760766256799	1.53834038772719	3.72668444272687	7.8096091352147	5.84566173732797	2.55080201203316	5.54329355470341	1.85066611539341	7.90366924292946	9.74100609004603	2.97817441234075	2.04212739643683	6.74079509524856	8.58485836775939	7.79736119339494	8.13077356462667	2.58941410122546	4.4222981053986	2.62191422666412	1.96185674556581	1.51909286196442	1.75329021155567	2.93872242067081	2.69163252089257	2.88075737588646	2.00965625174693	1.64473210399916	8.24011212443543	8.95372949765679	1.40795637947432	7.41553278754312	4.65094945753814	6.1460115359329	4.9632024261769	1.83087378774616	2.1846640578621	1.47585156258775	7.65597489603412	13.2207777020874	2.79135651531585	3.01232805850941	3.12314773747045	7.15323512688278	4.91255133466203	3.04882137519666	2.22375751932254	3.1122938250085	4.13369806595443	3.95601617975652	10.0259682241546	2.48458139726405	6.93835142417848	3.85066764422252	5.93809444222738	6.35479325396783	7.44528472611249	1.32550902826927	2.3410846814417	7.02216726845905	5.42199678062664	9.35104935574267	6.06468993712014	3.31205084967095	6.35087847556702	5.31529710666905	6.44534905404728	2.15285938542482	3.05671171829574	2.17667043283837	3.38631360191866	6.94277089704306	7.95281883218323	10.1646137183022	9.3568376709023	9.68131055997745	21.50443260428	2.59654438848781	6.55017814829684	11.3226338062794	6.90941629017102	2.92868110471932	14.184297189264	9.87892459807612	16.946150950995	15.1025970856295	9.12637848726777	8.60600746057059	11.293509255442	5.0393820007414	2.08453719260947	1.49661811279493	12.1937875745748	14.8742511606867	5.52865475915049	5.14596877401493	9.39968505398606	2.97494266173322	4.79224823848495	1.46464346433795	4.52965913725022	4.66797877535134	8.51572993830157	10.6104727852951	10.464124420058	12.0361071604034	7.52328866681038	6.55482568399722	7.84721389217049	6.01681089925637	3.26397431548709	8.8737469189051	2.68773961155205	5.67668464770393	3.08596185124177	1.86239090406563	1.32010585108676	13.4764142263566	2.11593417534742	1.91881574847497	1.81796542426907	2.71287224354328	11.6659274502116	7.00873247574304	3.07392424962511	4.12185875243978	3.16058771836168	2.61109198910489	2.61502750674513	2.32295355224778	2.50987493874768	1.07385757175512	20.6305267603917	3.66932372572653	3.96889962351908	5.58867964217961	3.04007054513132	8.55314749392156	2.89626085488552	5.64128798847293	9.93241955757739	4.05481986623619	8.72061055070467	3.15071973845689	6.78096703010012	2.75839605644141	1.79600266972495	1.74303942189601	5.7946272767821	1.67929474121688	1.08164512922832	1.70982125451809	2.56725980992637	3.58502650229268	2.21722733446951	1.11877266115956	3.36644077301691	4.51692767291517	1.71353115255743	2.33083012093747	2.31374134175863	2.39668795655829	2.82491543234739	8.10141817917724	7.74184006436164	6.15232664809372	4.71104825620358	3.31915135691873	8.13059026092727	5.9389809828198	0.0	1.73062790397134	2.11079731509757	9.05384242333914	4.46328744724573	4.06983135387068	2.298139074423	5.73401731158294	5.8184332219543	6.66853536615938	1.77451178150892	2.38127923611318	4.14124872191147	2.33855372361804	1.5787920654916	3.72512980789053	2.43135935301435	3.22267476448553	2.18307376954489	3.80230612727722	3.0767818248222	2.10680932830728	9.57969384935222	4.58335544667085	8.46456074419717	8.1739165195956	8.62731834628052	12.068212399763	12.304979926753	12.3406406525548	19.7711602084011	2.68299416863588	4.28232769250317	4.61459149193696	2.31421349103874	1.96291478565205	2.8930293015666	5.51936047331722	10.4334691006508	8.88167390036123	8.67176642597349	4.34248314802798	13.8146570442799	2.95656715350955	3.63292747015166	6.70322990165706	3.15165286793544	5.99016582958285	2.36878234592412	1.53323556569697	1.80812291029589	0.0	3.46184107857196	5.52286682016583	2.6026088742714	2.25263537554738	2.2366240004044	3.84687955019502	5.09889368526795	5.78966171482122	1.9020062633167	7.73403367970903	3.86818533136595	4.54202398271827	1.82964346366332	5.47828028427874	2.59197568088004	1.77769784530045	1.27213242915751	2.50595783995744	4.58364741393547	1.56719832695381	5.61988625121035	2.01570586795218	2.28251946276572	3.25673334686206	1.75545760491152	2.94269320482891	1.07961050344242	11.3686339132129	3.58238016266772	2.84364636964494	5.01159285862682	4.45475505334748	2.07479657444491	2.80112597989594	1.98751821627119	6.63616367107509	1.74472777118773	1.32942924023645	1.9495948704539	2.35302965655312	1.57421049096907	4.5875660161737	3.69653558723538	1.97312962408378	1.74492632741743	1.48988937575261	1.93299709515753	4.47729377308563	2.60971237279031	14.7961864717123	7.90342576707168	3.71049511237322	3.94158700905479	1.07901280169977	4.44325666803727	1.71548662582143	7.26489485267081	7.53263513572795	3.66827311013976	1.46263068939175	1.98010519059811	1.94082332313132	11.8898457829485	3.54200388496859	2.97895475622319	4.91804289305505	3.11056150384502	1.75692441257859	4.96627979697082	4.04184915274666	5.75586402766331	1.64074573204324	3.06770725424169	1.79775277329639	2.04631807765768	7.53161747138107	2.54018510117049	2.45816296113513	3.43810982214037	1.74958248021731	1.70969233678583	1.7270088797092	3.31419905216924	2.2826842877961	9.52048293853356	10.6442922832847	2.81529471749953	1.61338170907487	2.57585073545168	1.94363301090175	1.92483479433924	2.99613915060101	3.3679336134553	8.89733862582539	1.23070123535184	9.0177459177998	7.96280004611924	3.20261604952712	3.3343848130149	3.60755824206622	3.58878145923313	15.8420209166036	10.8485791757295	11.6117980166721	7.77826936970131	8.68909000353453	13.951933285623	4.52749624815458	9.76245980254136	1.92247050452658	2.9360968786328	1.63705054866857	2.77696640725735	1.69186128260879	2.68423576162893	7.97546725496433	3.73166816055224	6.72278838227328	1.72171576585648	3.40706893277138	3.02560347461661	10.4102571791227	2.61281053529291	14.7833696972871	1.39965768504536	3.17694276533773	2.73698561066866	1.89489043073434	1.17940278171322	1.73804375676106	2.24768912308942	4.77940432496923	5.98686475011026	4.05815564533771	1.52796959091779	10.0575600505141	2.75350976274138	3.39728294946786	2.31570731042561	3.06154084753457	2.727242051237	3.51027503951045	2.95351085316647	5.63602083079571	3.14980716000107	2.42863703137645	8.58416977449199	9.30744158373513	1.17389695941578	3.81917693214291	1.56777067165884	5.0449002023017	1.46101416877948	4.49488482710421	2.07507419702333	4.01809354055546	6.12432241070447	6.60253167027997	3.73254465994309	4.53263829942811	8.17469529432081	2.43818739100085	4.05979689923901	2.17778056091554	8.32753755067161	8.29478138658595	4.16586740004912	3.33067032979074	13.8947426490999	3.09240632052398	1.67782535397296	1.68856153243193	2.60535845441708	3.45578081853652	2.3030271949653	4.60193256479097	6.08783139578698	1.29132814252815	12.1756335109938	1.90306846450382	1.50095130685991	1.58033620206214	2.27043704967348	1.56986358634155	2.66663120492494	4.46271082483076	8.79452026715503	7.80659528475637	10.2483919739068	8.06521115325786	12.1676308783325	7.98452787708027	8.69530740024571	9.24968784506181	15.6919551221313	11.5162736268848	6.32653908155715	5.49832542393727	3.6560038309905	11.6875914514425	15.1010668983507	10.9329879204991	9.81739078805838	3.00624474004937	5.44322016612652	8.12362505562238	10.0282450774835	6.25438245175181	14.2611379811474	20.7576366060198	12.5319464357758	5.68704450427894	4.85154191164943	15.6440391414514	3.87291926870578	3.69704300904789	6.32386928215646	5.25803627329715	6.27234689825613	6.60684997837113	4.67387707785014	4.60012304174531	5.2667535625234	3.16756366763821	1.67462426744764	12.732222240664	5.1802945784035	11.4301379948457	2.99065742951565	11.1015136033	16.301716153249	8.35822811483171	9.65502228904718	2.61468330441575	2.12599907512646	3.89453106819562	5.15728861621945	4.40235384504361	8.99892183657232	7.98870203385621	9.17224090986769	2.48663834600618	3.15363417914509	13.609531266418	7.62857985454026	4.01813005481509	5.69631461243937	4.73749987517351	2.93340291259864	4.62482845133535	4.92224161664287	4.99201180252981	2.53767633974343	1.89753846126559	3.89934555828405	2.74406441330149	14.3593036082418	4.02427790716705	13.9947409140515	18.1768290497835	3.7332835618395	3.80700562548189	2.13916900949619	8.12198013131261	1.11000803948581	2.50336778055693	1.47563069446511	2.54592684396048	2.08920107569484	1.47713768695306	3.46980248161579	2.05371964334172	1.03378619426784	4.27813707548957	2.44758728422921	1.50632605841116	2.64787432868013	1.13657003973907	2.1444907775214	6.81157414930743	4.13481451509077	11.0854574069546	11.2733827526563	3.39899917800562	8.5194682126168	10.0588367305122	5.55804908448105	4.12398098458058	9.41194196935458	5.91096465195274	3.97520947804651	9.26430661160418	9.68123055040802	2.75779433499888	2.92060603025797	3.83922485773033	4.93961011869716	1.28260815861263	3.65337128634152	3.57241278890797	5.29589083249593	2.75054877333793	5.33936603329309	14.5996069325492	9.20994998565932	6.58509837243239	8.02688959050714	1.88582821411891	2.92543862830091	5.5675146576977	4.75753733611629	1.66231399420731	1.52032096315592	2.22499556079698	1.53499815974501	1.86690061171078	1.71076125943159	4.49097688248499	2.03899698585037	5.5785628175382	7.52867617962593	2.69535821225252	1.50199529566431	3.26169080445272	8.6252385422224	19.1263498800435	1.95841231041642	2.28773076685107	2.26018691294006	2.47978232407649	2.8939758058496	8.25657986369121	13.0245814574342	6.42392933210899	4.80475912653802	11.6677523137332	13.6609190438059	12.4168825997267	1.65433451849775	4.70214725752376	4.01776185035453	3.07123697676884	6.16222130873348	8.44500976156426	7.24564481334537	4.97986845731535	2.21378573572877	4.00304367028736	2.51488353791874	1.52530984423456	1.95542748759848	2.25490782366922	1.5644548645405	2.76124559958226	9.10831770523817	5.14215328735253	6.61291139388616	3.14074539789198	2.46284503603456	11.9746333623219	4.4999155311967	2.35869235648619	5.81244829386176	3.0657050421483	5.94041677613738	3.0305949289452	7.7006981226817	6.81321843134944	9.17647708890643	6.8665618227081	6.21672452723658	3.97772633657869	9.64981605906265	4.83738965750594	9.10938812933184	6.87263941945602	9.39801778700848	9.0974063294171	2.60759723989778	5.21543636242387	7.20692107667827	6.68662930939009	6.39649283665223	2.98183463627418	8.43671227053364	1.94898580714751	4.56059976779619	7.34123308597526	15.4323738578149	4.14194237677556	6.87552973095189	1.43984613770802	5.98223675234752	1.44558202662921	7.35053474693515	6.06340577257253	13.552349703977	2.26963179946058	2.85485695553614	2.36711189060018	13.1522372158702	4.54116838363567	9.05348165431263	7.70233457380525	10.068808865146	5.83769915277983	2.88441045114986	3.85708301897129	5.96874313547384	2.33602929704072	6.66846517173185	9.73756448211154	14.6794084846745	8.77556347698395	11.2054919356697	5.14465437830977	7.28089343293423	5.31896929388864	2.1130188741826	3.77826412037105	3.93393028573147	14.269837911542	11.5775396160877	10.8168989936754	9.54897920016025	8.99853380171467	5.39117587523859	2.41976595109204	2.51448200034921	2.9337133140194	1.22500975369146	2.002211870364	8.12980665400074	10.1087514080249	6.40925813979347	5.50673268310158	1.02616802560346	15.5128028124673	13.6358000207781	14.5152786886523	9.01470193577634	3.03388268146011	5.32094952611513	9.61283932983333	2.19049177612575	7.91109288963984	2.48042928904766	2.54335372006343	2.26343125212963	3.17014095368719	4.41844476002604	2.59545787197456	2.39526619259183	13.5218202283238	6.74352430013976	6.49579734468125	8.47038621593292	3.30130828350157	4.61786214012598	2.96811633185511	3.63293854809159	8.50606045460123	4.09943379675127	5.37534903134863	10.8752793654429	22.0306575584658	8.37847134962276	3.44947428500064	9.80586570554901	6.30457368602514	7.03900838540653	5.52227942297529	10.6273989660438	4.39743236417532	8.94651056822944	4.52949834553229	5.66194286685334	3.08591164096619	2.1152369380456	2.07397533705968	1.25738474946412	2.56456406094206	1.43263587438927	1.54390167070785	2.46034836615941	1.58979923180444	1.77175220428522	1.89752092662925	1.1115831616849	3.61201003239379	1.64259848625642	2.2614520999743	6.17524061949997	5.44450749095943	5.25628390514498	8.57694398882021	8.15526646291253	3.92315825053169	4.22823455678674	3.04279527470799	1.50562509711219	2.08399463458764	2.85401343342859	6.10175049717018	5.5746601673667	7.30946882086992	4.68159488613379	3.75638471096616	2.00698725919153	2.92389642532472	1.9289725318698	14.1220821313046	3.84430528532162	5.05328351067731	3.28861504635647	2.05072868894256	4.79684961370742	3.95103118721095	7.03672383096304	2.21096903514722	5.65140909901892	8.33639029202948	6.44155061942399	17.7353052187923	13.9057115156734	7.73615734026345	8.85801079476459	11.1066046938562	4.74091787524868	4.15592017446435	10.3954183054065	7.06007944182239	6.46592808685323	6.48389972345125	11.4421421824769	2.0410814366034	22.1262528179301	6.04369742986703	13.5633298356099	9.2000022719537	13.9136285678271	13.3303794019775	4.867818705282	3.36205099816218	2.4601034809189	1.66473883638285	2.84273531228236	3.51699872191657	2.59598955843996	11.3504796931739	7.6395065496017	5.66401131433102	7.01004386033086	6.04476603947018	11.7634400338622	5.19085193466104	5.99734152281875	7.60880150236098	2.37244195564535	6.71002642440332	4.62557849122315	5.97249390312705	6.31019112655454	5.02827201047624	1.69097783532147	3.54333999867815	3.00362934188815	1.81139690097026	2.90703603766916	4.14498101916419	2.49832135399602	2.28512399740893	4.47122382380574	1.75586448309708	1.21354449888239	3.32344784656632	3.68863415106181	2.63610408322047	3.53497231045053	4.72601051219307	4.07132167255158	7.9663024728567	9.55725953576291	1.27981783900772	16.4045649059827	10.2956790839438	4.82955707077786	4.29563775272199	9.86358989479087	12.3954379357088	1.51011852236943	3.47681336580715	9.66118743299623	1.6003115705034	1.85001011532303	2.82159151183103	10.0529203373983	5.285892236662	13.6357329761801	5.55496044940186	3.38025941908923	1.76872979283965	11.7295557235416	18.201632638726	2.50526652261064	3.15605257235953	6.9115793180351	20.4477956366702	1.57035115881785	2.08757621255974	4.57459333991429	2.36816755890476	3.37794237832517	2.92034419387256	5.50111328950521	6.03824209326897	3.1657693565231	4.92859527087346	4.31947317113026	11.2026118875622	2.32210444414861	2.06217627129851	1.22319933809653	2.70832086490273	1.9969658310724	3.16384437989418	1.73945977476074	2.91087412249091	5.75392851899908	1.67880375102519	2.98874115398738	3.11989624093739	1.90345941681259	2.39408167345785	4.26952906120271	1.60840624588823	1.73057643800953	4.30808472373366	2.3269083323861	2.03017845890377	3.36569539627804	3.28547976077735	1.37078043657191	2.35904394042112	3.52584223438485	4.71374261949318	2.1399193318833	2.95396610444453	2.30948131251624	2.71742329272437	3.47902879744688	2.09808478937103	15.1548208296715	4.12074977916167	2.69275668790299	8.25495971852751	10.2418489834707	15.30285862374	21.4944924587038	4.29225402291775	1.1665969383839	2.85026612540561	2.67272777867259	1.79689765806034	2.18152738987631	2.93657107504287	12.0943213564142	8.91915284231779	10.1031831509708	6.45758830702158	4.87500079711415	5.8894286978168	1.27916368195141	1.13771341934487	8.32844379092917	12.9390528921889	15.64573833482	7.27644210623935	6.17680914979999	4.62070915245601	9.1878801555081	5.07995368240404	5.61192853124863	8.11175590721822	6.49040134700798	2.83932543075061	6.49908080500353	10.2014151300412	22.0195466675146	6.0072868664131	5.75212712649869	11.4092006509237	4.08417332175973	4.49582971648999	8.29563489378858	5.49235492600574	6.44056419544596	7.96195923319337	9.59349160375923	6.84201317335867	9.07055307169589	5.7367562934032	3.03523013582064	9.09874284106809	2.68486306388808	3.45701352923272	5.80235235890607	3.90650266799944	6.18101730133853	6.9602731247535	6.43448552744822	7.86755287018648	5.17696972716997	6.11048813193969	6.28382594396885	6.30107926219838	6.20744423613462	7.18969422225634	3.6840909483918	11.695628120019	4.93340663065761	4.43224118605942	4.72627556534239	5.24792677191415	5.6339523142067	4.30695144704079	21.3827203177262	15.5680388245039	21.2853781049874	14.2835882955563	26.0862020807771	15.045123362027	14.8746244014886	19.0069563372361	14.8623144664115	15.5226708877265	16.8038077186147	3.46306520233502	4.95007543502761	2.38279525776247	1.99580295578939	1.62801940371166	4.54584892847372	6.06438308256274	8.71570380928236	3.47989676756734	2.84900491060354	3.86944617148879	4.80410250363103	4.99844568999595	4.15875695930239	4.10339321448107	4.40662719472685	1.93361565925046	5.09302218546384	4.89621353769908	1.98404660926734	1.74288164303437	3.26383583088829	5.22824792420203	4.96310374307456	1.14957012252493	3.93122371635126	11.387393000882	11.3040043576495	18.9090223967579	16.9031190513276	6.43497048282596	4.92527736937931	7.73295992177931	4.77152422212242	5.81763340168922	7.07488073953227	4.17091864434634	7.62231048527751	8.52662736441454	2.05821908519215	1.15911605590302	2.17793720841969	5.96024273497122	4.67592964640919	20.759529534018	0.0	1.40099462267036	5.88341785623625	1.92126941485603	4.52728721845652	3.98377925933153	1.76749718200509	1.31115549166	2.73284864331409	2.09153583897383	3.5074461561747	5.88999773269425	1.82715107232767	5.74437174272691	6.5740449664427	10.0810627613711	3.43226136421319	2.6771620775718	2.41082343393679	11.8301929829765	2.22599920406077	2.604459316179	4.270772892578	22.3278698588012	1.32794707191114	5.07658530059849	4.61979241654211	1.73416191704982	14.481386412618	2.36416293876365	2.44515598568637	7.29908591267635	11.9553993483271	6.23932960821035	7.04842471854755	2.6943642184964	6.04467985771768	5.98410745969585	6.63649221860199	6.02513253710642	2.84034108707464	4.71969646184992	14.1674546098986	1.33230391953557	4.84887313345001	4.08346513521245	10.6985618706898	2.87214858741484	13.1153713388696	12.7311442505652	7.06967747187188	8.69993037771425	1.48178217736217	4.54058951501334	1.45962882160162	8.40777708157533	8.54871847083536	8.6141371950261	5.28645583618507	1.68598202059582	6.16932092907907	3.99605920168991	2.56868554027526	5.03990526168575	1.94970668796812	2.76030598300264	1.53215674169396	2.0576491627581	9.25397852941049	2.53997855830837	3.40038002348121	4.90637227693696	2.00432227600397	8.48658020260228	3.86555690988704	1.00883944041506	8.65478239946546	11.344405998564	10.4320550949715	7.69974967107471	8.24272000415476	8.59620452919489	3.48787343461776	3.96382655427886	3.48371729306415	3.74570140004236	5.13552164496717	4.48160762342188	3.4952690499342	3.35271033311572	2.35924422940427	1.74645623216045	4.27552279447917	2.58613325704466	11.9885322793318	5.23690155525564	22.753313330923	3.83919610959198	2.4899395667359	4.58285162310161	4.93183603794248	3.37150698054028	10.6230867860607	14.2702340494057	5.57186644450023	6.96021132824483	11.9913083783723	6.89882318621407	3.73877469288967	21.3986170627742	4.59188573088562	10.8044192737228	11.3954206673024	3.47811752491986	3.22539147059319	3.34348959982856	5.24053318660777	3.45031740192886	1.33000286700944	2.97049903272797	8.00754052252409	7.28008045542698	1.87030363055488	1.41823131528942	1.65635574205447	2.03335784309424	5.67379668844551	5.16834138310115	2.60120090496746	2.15609200204738	9.37017338040994	4.33761265114595	3.66812225619209	8.17190486758926	5.4306644909646	8.91045642926598	9.11430486540856	1.76983584898717	8.98001997908048	8.42514375924075	6.73553357468801	9.55504574172425	8.12635403443461	8.39521799879421	7.95272606414876	4.02130166550283	8.54574735682642	3.09582095107367	8.04955275075763	4.93889337355411	10.1561564004265	2.54777412395672	7.97264881721703	3.23999536274138	3.53961050413082	6.16883956220068	1.54787372288758	2.79311204168556	3.65783027127516	3.64541834187159	2.86041234953825	7.26802617369353	2.65686557487435	5.18493714690022	2.70206041434074	6.9710816185317	13.6515512906214	7.15811839350942	11.6824270363905	16.2594039255215	5.20912861689944	3.40365026969968	3.26341882624727	3.8502499049385	5.18025196211168	2.61478043642103	2.34360961999137	3.1338736793929	1.84504924729114	2.48315259844936	1.67263013988416	1.25941209497618	2.15366023380801	1.13262169081979	11.1733074836112	2.8404337243528	8.46492962301999	2.09916731883744	1.87742431364716	2.45525298083813	2.94686238577979	2.50485963504719	3.63176722491976	3.52714503250483	2.42696662155246	2.10087649791696	2.34127319961876	1.84035760605865	2.87078164937008	2.83857068489592	2.36051584277522	1.42365324365705	2.66503019124604	2.8657138508965	1.76018351135501	1.27671479768545	2.67933372118612	2.81146801475126	2.67061392367724	3.04043344333133	3.93200060481052	7.22286745475124	2.19985105090237	4.18791524018923	7.19427872881629	2.80055442282448	5.64566141288692	4.57185413810166	1.32727946144654	2.97475696618425	6.87144939858634	6.33537548606477	5.2166675931543	14.3664252680508	17.2913397592302	19.3312251026632	6.69788371379103	4.70594417060058	10.4872050880525	7.13763702198018	11.4104353043211	11.2351460412786	17.5550128667708	9.63431607142244	9.01772182242684	6.11292838192521	5.32343093397653	10.6146304469418	8.40168888784958	26.2275278165466	8.68786257903319	3.13482723856329	1.52311915196268	3.43935223121788	2.4842836458558	4.2600483703789	3.66762499640828	6.38116690978198	2.61883709129403	6.22353616841262	2.31186333317862	2.00054426210461	2.78539311297259	1.82838805593265	3.64903649575908	2.81132198806171	5.65866559597381	2.47314356165636	1.27584064515513	1.47857195487783	6.26150460478145	5.26547840950704	7.27432107101315	4.07667522054395	4.75843020264932	4.06400142892478	4.05188124296424	6.23176981830052	7.68209222957098	10.7631658972934	11.8715369156875	4.99938459132583	3.91566432358414	1.98398705328628	5.70948789102706	2.2169089612912	4.03879317657737	4.17301762984869	2.26127278117329	4.61932184781202	3.88060551948912	10.2292614356225	2.23127335513317	1.42144153853008	2.59580720001731	7.52110597799788	3.12674974456742	6.66310334847127	8.32111579365575	16.8244615622346	2.0624075173697	3.95001363007417	6.26239806648624	7.55854462277148	10.1363037900915	9.50352309627388	17.7446517351904	10.4303325144473	2.4767566943229	2.0675982795308	10.8926925878782	16.102020317565	5.96858556385233	4.34642737466645	4.99391633946321	12.2993684409099	5.23941207314995	2.52775175378618	4.52751728904677	3.65946219331473	14.6624372393664	16.9941009594658	2.52640914782722	5.28221392582939	1.83035455540837	4.4031057117772	2.69279536606589	3.61589589829584	2.57674858615612	3.20623975568322	14.0211401642508	2.21057363567046	3.03961027979293	1.7765698648426	4.1413587951642	9.01179144459077	6.83890269383408	2.62860097344034	8.92132701812582	4.31917893779514	5.19453845833502	2.84433807189557	2.28674027463529	2.56669215882338	10.8398086708102	3.64506343789743	12.6027451699066	9.48401937482117	7.00771225160722	17.7702042816897	3.79377450472339	10.036269294664	2.72377742629185	2.03146742650123	21.6275291595802	2.59186794856539	7.82164022720845	4.13806649393457	5.26601455987299	7.70707931862716	6.26661966685381	5.74357378272643	9.05052130540098	5.34209915930711	7.80437395934419	2.38985851283032	8.22785039071513	7.63538923953211	1.69798858487949	2.13425769412538	3.74122712730308	2.75234957153975	3.77945423445773	5.32587364246676	3.49747532247613	5.54978183420697	1.92998982874382	1.95253588573685	2.57697320935455	1.80785717391533	7.36774506170465	7.74496594729761	15.7042717253855	5.8390757808259	7.82867641727159	4.96280514672786	2.92812524906988	6.25821454523133	6.13183991086776	6.62930461003372	6.41003177595567	6.21547160929292	9.49949805816754	3.18429866848014	2.68523786655249	2.05557135128518	3.18945575443606	2.55833142425222	2.83030769718053	2.50563634071931	2.38048752810864	1.28973440947701	2.32827503017541	2.24945110768445	2.35901377183844	2.40589487603613	2.61042868630568	4.51705972869362	1.51137219467882	1.70755792197697	2.19494820597348	3.34402870711774	1.79139781381752	11.9867848863438	2.37604821089622	2.47775837200085	1.77311648779748	3.47427438100313	2.44004821097856	1.73090029100759	3.65767886272678	1.39034129841439	5.76469440169841	7.04530220729433	3.40779817252494	11.5806127672291	2.52259122444196	2.87306399145779	11.7414819952526	2.68013291552589	2.67716645654118	1.9416744321001	10.6297493709403	4.88230849989411	7.6386866642018	5.87276822383366	5.2792596545976	3.31326936939383	2.1796378156347	1.48570211668921	3.56732618339367	3.87340177881438	3.50086209859947	6.3177762117297	3.62388531335751	2.71213829628187	4.01134706946187	1.03420396419092	2.66675033779738	3.31270938016319	2.54477527303491	5.84822264805997	4.73313597693311	15.3119718627587	3.42514273958376	11.0016431371313	7.14808923106734	3.1138538128654	2.42597878277056	7.32361708016783	2.19695665349481	2.19699581148776	4.23517603597365	2.99399714333509	4.92852520234834	5.4971880383596	4.81778340682729	1.3929927497237	1.91663396041732	4.00726464519578	2.94686728109334	16.9466199833076	3.68173632598925	1.55325526804027	3.58555075044518	2.41312082815404	3.26179694033968	3.66252918837177	2.02620131492636	5.10938940584931	2.79355331556083	10.0233151398529	4.98483859711917	3.54137033323491	3.24079727566511	5.5314869644534	1.5030048501981	2.27265579729517	4.14077087261793	2.92443919287339	5.42192577165363	15.8662255888445	13.6545609465812	12.6853148985437	8.7858508546542	11.4013364471821	9.10534564519669	16.0030356733138	14.2051834984597	9.20676825231537	6.74039873714388	4.6051899816953	5.25890933576157	5.96315054405757	2.33055625790819	2.46004352546436	7.07667464795916	7.43454816307981	4.3440902183808	6.36516988276144	3.36556374784901	4.76242075128699	25.1985981690311	8.87206944873508	5.25130525527014	1.65936021519488	1.31461035938629	1.34636406949797	5.92311817361617	9.35941358734526	1.68033526697321	6.58395666107286	2.28718961324098	2.03943312198242	2.35938621362495	3.07026406429391	2.6347387199297	3.24519370430028	4.54737019405444	5.53529491697916	22.9518436029535	9.66736162308412	5.48538541676774	9.09436224059859	5.6685973140033	7.48244535052254	1.52061639966669	5.47947501310075	5.16640551330827	2.42961684890954	3.97911980818741	5.09243047686372	3.92306695988761	4.65253371369162	1.9748093924332	10.3020949014589	7.40212352942199	3.33776609243825	2.22431524917882	1.89885297252081	1.53804573813546	2.18613215518761	2.31653741989797	2.45011670485886	2.89432561374681	2.1583297793071	2.19065733540831	4.66203638411371	2.62872823725128	2.24589829255671	1.71197447850419	2.94796638973546	3.55804412442312	3.18221854432279	1.12009380930562	9.86569400710859	11.1823333373503	10.9175031425446	8.35535052053705	6.19610637727641	2.60297577081648	1.67862596406645	1.93139885995338	2.71121838913988	4.02147438943874	2.85135356650932	3.08328762484678	6.9676289158269	3.28258533708913	3.62374600954671	6.77494444388071	0.0	1.79877330663297	4.27560083803373	3.76231019448143	4.05124286081152	5.52283233197229	1.72143458405414	1.43185340303448	1.9692420419593	2.13100739959836	1.59502695194084	0.0	9.51662578814173	4.20809309277046	2.71344234810371	2.15171824072466	2.59215753963465	4.93759464072737	7.78828273513288	4.04631462027528	19.6747678612234	8.14552785366661	4.65078688995251	15.8330029415427	10.2089790745524	8.33119980905633	4.10836495730438	13.6966815055013	2.43284077313959	15.544219208389	15.9668786376803	11.5371327261858	5.01709119849585	1.72410525547695	12.1381948410138	2.59429673017854	5.73665720401836	8.71637373382488	1.69492203903857	2.35401429155084	1.84289697736125	1.49046304674341	1.66436737126152	1.21140801955843	2.48110022041927	10.5616956842332	4.67222239900718	6.62145480207743	2.93187006714566	2.53996382559385	3.43262712686693	3.49958874989347	1.84595704378011	4.41722454481065	1.36377761072258	1.26460932370322	3.43972192226251	9.83795079183373	18.7199916761202	4.025989859893	3.75898925766031	2.89436532646365	2.86120999096403	2.85674914279029	2.66780672437733	3.61928014845096	2.36447184184428	3.14267734714429	2.55950746231922	4.49539794490261	2.22908059787747	3.23286963881164	2.8703572193368	4.79924296812154	9.523763688104	3.24022027383158	3.13487516417299	4.84686359969401	0.0	4.7768102911555	4.46489254405893	1.78428505666025	4.05369339839341	5.71855235366984	2.07524197336351	2.43635701353103	1.00483761467268	1.36744030159174	2.88335881769578	2.10785049519451	4.80183098184872	2.38485766186755	6.85211657794009	5.59802439673597	3.5612204421736	5.74702698936624	7.97553907141677	7.64187646910415	5.13099220126677	3.49869056223078	3.22420594837399	3.0060871779763	3.73684177237707	3.0288607836711	4.41934805270989	7.51647194526004	10.0126469057247	4.12073685457622	4.6803458724118	7.91837923633089	4.23098982040073	8.42661565935809	5.98405009984888	5.22960151227574	2.38641308218697	2.72097011028074	6.75821389227171	3.59684804237923	3.11318999576905	9.39661484646874	2.91971386146579	15.1384493350445	3.6004100102245	2.97447731440122	2.12943932892244	2.23806496061689	3.54342798316713	1.25170794589162	10.5172745570362	3.89630680964633	3.12263088677274	9.75479990033054	6.32056078517059	3.27638287485563	6.98132438726645	16.5563714105821	2.60408261083556	6.95552194174022	2.66728872869784	4.34775973696707	2.01505031313965	3.47383246228999	3.53199231091885	1.16664594812945	5.08897255837476	17.6806872745894	6.4356286544844	2.81999974014162	2.68957205941342	10.8907219838019	7.81359534162532	5.50086943139055	11.8702939297555	2.51995659175784	1.59526309397301	3.50206754810947	4.45573750387737	4.84216880832075	11.3407737101559	4.35358565240752	0.0	5.24691854794318	1.5902148657052	4.40434038409773	7.98384100490624	2.06259104368493	8.05157275888338	2.53980358946636	1.75936703132623	3.69667903879841	1.88059026455953	1.93982336506833	3.10735080420996	3.59968953071169	1.70755947958146	7.22913566507555	3.75528847657005	3.71641300374214	2.53797222682429	7.44304567397206	7.02177710397054	6.44943607431822	7.14138129251787	3.8158518899058	1.64072374172236	3.72603371037811	3.45031542389215	6.61950024683012	16.6883046343351	2.75713810392546	5.7298350915295	4.13507262688535	2.62905060326948	1.55089543030814	2.54001925493204	6.12029742018934	3.4350642934021	2.77246911400314	3.148313583383	1.91655842594738	12.5356073768144	11.652763377025	14.2371013722457	6.16830992311066	15.7719956273685	5.84980299348387	4.37524904513876	5.5899412679029	18.3857849857549	6.12711430474307	4.17898870794979	8.9613121047299	4.21424911502046	12.3972366896743	7.0320448113423	9.21578195638063	5.27142181616688	9.75496264425238	3.56105899162718	1.81715480574108	6.37493628237755	4.71798575988381	6.4402222748334	4.3627462233937	1.6305580473726	2.51392544916866	2.79647868086212	10.4941336698436	5.14921098148438	2.95522324151633	7.70545244618544	3.46357020210956	6.73983339046634	2.62642801377191	5.5798641760951	13.7206032232452	6.73252237300915	13.7239658021489	8.07528294983777	8.4377398864949	4.22002991888601	2.57119278018789	1.9829497305972	4.34098475072193	11.2986271529642	3.46324348296024	2.80753131054434	3.86305575497136	2.72619146374814	1.0959190879044	2.23389898078229	3.00314531549266	2.60345311582611	14.8050966646138	1.87373922485693	9.43720146040977	3.42580146972469	3.87232667589744	1.24957976657129	2.16341115584985	8.691320094714	1.82308354635839	5.46473907464918	5.9925744022435	2.95741082145622	3.77088359823021	11.2325293413547	5.0527334878052	7.10478894864943	10.5172528873771	4.21282675053692	4.08838372919483	1.9330473557029	1.74919691317872	4.60101337866925	2.74411972721844	2.91243196919305	2.54357677849371	3.00827160703087	4.25306671489459	6.26793652564835	2.71297240939527	5.11479228136027	7.71228876162441	3.14899126584692	16.6510638996564	2.1409803408914	3.47640466376641	3.02891316470163	2.20844705366933	5.24386451249915	7.41396217010826	2.494648683261	3.25617974558006	6.55188364824669	4.03694860680882	3.1643745388847	4.93244217801816	7.2914127210424	6.69319861673043	2.56389284588013	10.9637120438296	5.74491598136858	1.30853046660317	4.81819732397383	8.81788089087165	2.21210137653453	4.27915366314334	1.41984037113933	7.73606337781613	3.75768788847002	11.7724817270899	3.53028394832643	4.82381875298119	5.90098241995449	6.19472930091275	8.78985490226914	4.85060400900279	3.04774624061657	9.96514188295	4.86682205659032	7.70204030561	6.42999585593651	3.07472413726232	2.59879311141491	2.49143285819664	1.67727353676745	1.87960488482476	1.51238660311964	2.32128345393047	3.03256685419771	2.58271259160363	5.01965138191797	11.2373682234742	1.55656807972823	5.04994431800714	8.40601936529577	1.43663354441069	1.04179189231875	2.49651885749829	3.43153366646049	1.28434008920762	2.21181484271185	5.06151889829821	4.01991439163342	4.01897594593978	7.45176495456245	7.82529663914531	18.2486837060058	9.30823452120351	7.08770582091519	7.03166960851108	3.89161175002924	1.83492154356778	4.31042164156312	6.38425429843221	7.82331550598433	6.68191401303307	1.06323053334168	9.67842943722139	2.60382319426702	11.0419848242589	4.42181579788718	4.09527019721427	5.66695061159917	3.215543244368	5.67708450242905	3.30718412035644	2.7549453334411	6.68854667871278	5.18710817731679	5.95982573253345	4.13344101189388	4.84243597303048	10.8270461712447	7.48008374876441	2.55221353935823	3.64492830308062	5.4248094085724	6.38430942280275	2.43875510835306	4.79781380367236	6.28292291550278	7.07762065644513	4.2572982131875	13.7594344505862	5.8189762680644	5.25588913445396	7.73117718454383	5.28136713180915	4.56814306235515	4.66605852623984	2.48142373061879	3.89211397829321	4.12256901759097	5.32571363511436	16.9489800561767	5.00398804439165	4.54640338331736	8.07773414833434	11.6128249646324	4.6629024697768	6.52177103359211	6.51261631872167	2.90893367687171	5.17674696797924	1.21796945080319	3.52548691261705	10.4789424772929	13.9482217460732	7.13470651513631	10.9203237558002	7.80341972111282	9.49063999999136	14.5393513967871	14.9174193191631	15.4796130794127	14.1067712877128	10.078280555466	19.0363379057021	10.0800351453762	11.3938528137105	8.92224418762866	19.1862294073407	7.39560456760804	8.83510415335688	6.53844465996461	14.5419838051009	8.35637499812385	10.8173401061786	8.49689781074717	6.27137604029825	9.1693297124772	10.7141121225408	13.1231282327157	6.85844461536403	13.442905843918	4.98266524675094	5.33903712324996	9.31035682779678	11.178727822248	12.0972950939426	11.2168067151377	18.958450763422	15.2388487922147	13.0583584926029	15.6684113902947	8.10682938430261	9.19507099041834	6.33829665394477	4.7962771377878	1.15762031847358	8.55570038085118	18.3602392936913	9.14180250884351	17.374829970117	9.41839399632914	9.65852921043677	17.4475753184018	12.648163201747	7.73852024340261	8.9428239250216	12.4677698746575	11.3568056850831	12.5583789499673	12.9865612814266	5.89690959632552	6.54990041069366	8.68811185480742	12.9720681840297	8.04528715720783	5.29057700726958	7.39127727624867	6.0044762279323	7.64179864843441	17.691209826284	27.7647208010364	19.7920549167502	27.9482821665004	26.1412051191476	26.920875659051	25.5944219435867	16.9229935710698	49.8036038012065	21.9686953816883	39.1784980744913	71.3124940952493	13.0424695667062	27.9203885320021	20.1335054403357	3.08843424771417	2.42377123778919	48.544270312634	31.6815153788068	22.7389587582574	29.5116445537686	22.8366050438724	27.1804354639309	33.9438097093889	6.5023685019065	20.1044796547681	13.9737705346065	3.45614189622176	4.43196943995551	5.44169647039503	6.43480776572963	4.86235903872554	5.11788021968295	4.07307623653178	7.96675030696333	14.5071942846259	3.40973981403609	6.03827808956074	10.6930269859156	3.15771135919054	2.53829289020109	2.13955405032101	2.0728796303148	4.1556904743819	3.81553653588278	5.21772691561199	4.15556371474306	6.89516237207145	3.35091171123657	5.70708137936882	9.40361270652553	2.86365341750359	2.50432277888477	2.00139405035513	2.99473749410609	1.64906441572819	1.51197126886659	4.16157603378484	2.72310524401078	2.23368647862625	3.51978064826254	1.6297760610754	2.90027367192847	4.28524840584573	1.61035340092018	2.30061124677197	5.03620615698544	4.76830300032481	8.3755284362809	2.84135175144123	6.40147742863554	1.80010121412201	2.25295673605946	3.43215761501877	2.07533342779249	3.66485245694755	2.6059371415097	6.08227345132694	5.85995925338921	1.29006551536148	1.37557158998791	2.56003710153744	2.07254725602668	1.80294879995912	1.61866913128224	3.31965867246788	3.11633708132768	7.63263730142762	2.24931294092718	4.99072963333668	2.95878300162954	2.27801285529046	3.12696553030143	9.18444601971926	3.77949933970796	1.27755778747668	1.41117899479427	2.35992865595747	9.07073223099031	1.68836434771077	2.52786494871581	12.5972335312497	6.25403240809172	8.55806090182602	20.2037580444186	3.35468120622524	5.65343254967677	4.91685202789986	4.48505070274004	8.33623752023479	10.7141671596256	9.52891328694236	5.05367624964002	3.55715077391002	5.44392412222731	8.19343722752162	12.8638990272932	4.07614150062561	8.6422299656049	7.36614870145861	7.77717345760289	16.2326315197385	5.73682734478424	11.4468741147089	3.49920796000198	2.11812563738658	1.073455607828	5.00602477286737	4.28235257573559	3.69561464813994	3.74053426370274	3.05913893704539	2.21804364435925	1.59988655748156	1.49401885280016	1.45447099048663	1.73829358478614	2.15736412060496	6.3023605364127	2.72858225796471	2.18191601512844	4.5579003161648	1.7660764732202	2.64195309333484	2.82504358053685	2.11820513911918	3.43016450094442	1.90590585969687	3.66018771579055	2.1693450211793	1.77545864564393	1.82543155960255	4.10600017697091	1.77686828775905	2.44052173055276	7.0100024418402	7.55548950652868	1.29805406515879	6.86645052415198	15.3124617998623	6.37220865399782	2.32039484175004	5.57597000929789	4.43637189294722	7.92271428069387	17.2261205617009	2.31477845201658	3.90154989256697	11.5123155330651	12.7711098870976	4.89720960295383	4.00023003603898	6.11640811456333	12.9809642073824	8.7882164700296	8.15045973060241	7.86581572766482	1.68467167113706	1.31015951740805	5.00496399142706	2.25617281101187	5.43505813043425	4.16232480383654	2.25167417527806	4.38495916939335	4.96833128523281	8.25805815361378	1.85378589473679	6.23060773181087	6.27796439108168	6.2306106119798	2.63849846841279	2.06854039395436	5.4393431052229	3.76753890259861	1.0984842789029	2.13208533459732	2.63413932977687	4.49641546062014	3.20375931471112	3.82905927279599	1.0823912978183	8.15749953169867	3.90625761917465	4.40730716238456	1.94961509133546	10.9287764031023	17.1349031540302	20.4409831108921	9.5899366599884	6.43187525968519	2.3839501806929	1.60375128354368	2.78456296197132	1.8888696009235	2.1360087912312	0.0	1.12535463559428	6.07886617896536	3.44593518430249	8.2069243952495	10.1894730744382	12.611448314406	12.9708922522507	15.4801398593497	12.6466242356963	16.186872556814	14.4822348593043	5.55339030295256	6.34277634030172	2.98508875847689	4.45154607658	12.8341344261093	7.04540995453277	2.03784353562866	1.83236486625319	4.6597885941146	1.42777194262848	7.78171478056744	4.27662269478096	2.47285875087062	1.31570765592504	14.338152936544	3.14266338903523	4.33308570361226	2.26100410127486	10.1830495802597	15.2647648937125	3.54829202073221	8.38385583201077	14.9764418628293	14.2586810301427	5.15967018263692	5.67517623414683	2.67558927506033	2.11815043104361	3.36179362242197	1.84916349825871	4.18235551166221	4.30125253814618	9.59967038642235	4.17253761907345	6.86585108379469	6.73172079663021	2.63769723851413	3.3864192554631	2.11244624401435	2.97708555704422	2.14184578222545	2.70981532570842	2.78793048868829	0.0	3.81584363312116	1.47703979379223	2.46787706218208	3.21914530912983	19.5343866339334	2.96403680411877	1.8554992964853	1.68675177139478	2.94416413427513	1.6218661452551	2.46333263073215	2.37957758849871	11.0035198960483	6.84957417079315	9.91814770870085	8.12704175565042	8.36983804545908	7.57238932061547	8.46212936222052	5.04961683287464	2.01502298471158	3.57361131692374	4.10179885175499	6.98441911234966	2.92120092857711	3.27177900473927	11.957803186813	2.35408669605564	18.2929182209685	14.5773218794552	11.3903340893288	1.57943138135073	12.4832542306988	7.24151415658687	5.80427637066384	5.32481726671489	2.26334330841799	5.86609112506526	11.0333967074493	3.61277150594769	7.47767143923354	9.75980218518207	11.8908399081369	3.17636480134593	7.9711631397743	2.83986092742439	2.58073191924375	0.0	11.6660237077355	17.0164579550629	4.50098579163569	6.82010699612174	3.84631620275215	6.56587148338417	5.22243246363003	8.1306248437366	3.45911066848328	1.67808170545749	1.21108429358357	2.44235042574931	3.13063794656749	2.02991040687376	2.52739356583773	4.23270083703506	1.90313505752083	6.79601012563169	7.01708150494612	3.86867819159436	9.71324894756814	2.04911514819469	3.17837613204593	4.22995861836021	2.6956722878165	2.5316438350885	3.84202186060343	4.77498430556584	5.70092859807544	1.66549239487056	1.97046583893749	3.64015450359144	8.79985471219189	7.48500903497628	6.89126559079748	10.6760639836554	5.90192674371927	3.93199730604798	11.3215597498015	7.09026202391855	6.11647348469679	6.57796919167542	14.2086456691221	1.30034847776272	3.89418546485053	11.3907950592023	3.73367810341547	4.30409502608431	5.34623752801376	4.38444638330345	5.56083760430896	12.8060733652782	9.49445262294845	6.91489822424352	4.41159189292238	4.21576117934779	1.53674331501516	2.92978021815693	13.3344609148351	3.08213865943133	6.14613768637103	8.49290036634534	5.29337407401307	2.19959381769742	1.15306641876489	1.43752469814781	3.20910567075465	26.9084924264682	15.2940610321192	4.28226779943563	2.09469371351656	2.97042353587795	8.81635668933042	4.9132529830046	2.79665532837548	2.73373702677639	4.4692626662723	4.48531405105873	4.62660518652582	1.77341138437658	3.07858568067627	6.4111788603381	11.8167413243137	10.7124008699569	11.7030025897181	1.38269737558022	16.1032250966517	4.90100657743857	9.05156059969085	10.3755859179252	12.0877641340886	5.43102731321512	18.8086125543495	7.18063141717562	5.10579615930043	4.55943019936739	2.61947336014518	3.97419293234134	3.14669591022784	5.62422603440504	2.22829353644445	2.29495992451458	2.69742862788742	5.74133673321871	3.41168449079603	3.65212808253874	13.3358358063159	2.75336785150308	3.73978165564272	1.31908956844902	2.79904888619056	1.46066847313731	1.48481115899605	6.59170590218126	4.28780676057326	2.06169454665166	2.48878829415543	4.98649971015606	6.53243959922237	1.82001563355942	3.59382706806428	2.89388261753621	8.62501199047556	7.05512571010924	5.13860638302564	6.61633178637504	6.44470543060699	21.017995743955	3.25274211383346	3.8808325815662	5.58604689714761	19.3892551555971	4.30565920671213	1.45569938288043	13.8293003701375	9.17124319147995	2.97780352566451	4.30060534699308	5.58120061959724	7.09617388673258	4.77323227960874	3.68723701564565	4.13111929802692	5.16687352815728	3.5518204265745	2.31226671618271	4.7151905085575	5.33285702537034	9.82387128637624	3.15842998207444	21.1279426355327	8.66140585366598	14.8083060011461	1.45100951646763	2.16370845104437	7.72795148172587	4.3436536465653	4.57372558959649	4.94989979555142	2.61812354146508	1.60530001281913	5.26374099316795	6.12368725402182	6.25749081836966	15.0357403604801	3.88781776904292	2.53668973555663	2.26767507954425	1.69993587794241	5.81249321836479	2.22700714241916	4.89690507247222	3.70506057949805	1.0406113131407	3.16489724011132	1.47920273489613	10.9135882338851	3.98484142414916	6.44173781129111	2.71350926778954	2.5549085665209	3.03309752642242	2.73762774454754	1.58394246436924	1.57125411847821	1.2308676397544	3.63460109343673	1.46928747765001	4.06688903638482	2.67977445090611	1.81506309187877	1.90437421452265	4.70264340761947	2.18615664306668	2.35686334612175	1.09098297728267	2.15327175374464	2.01210507338788	2.36166992753244	4.79692893990213	3.2947515020132	14.3671588784476	4.14743657457881	7.43144372371074	2.34269074311405	2.57358144552646	2.31636368097319	1.13370159618718	2.17553431998574	1.93793335356004	2.77472619128225	1.73909125145552	4.62579786129845	7.75213512180797	2.13400091719953	4.1889831340176	6.42284953222028	8.07344990029142	2.55804565554653	2.4367198728288	2.6364074248835	2.32741068870972	2.14557320014633	1.63790460904452	1.92277045976068	8.49071995126957	1.71938939148193	2.48840240339886	4.477949008661	1.49169569031724	2.17100271190073	10.10618847656	8.3843189088501	4.76750599879883	3.2357188204197	11.4661538029948	5.90837861597845	1.57358499974601	6.90343921880937	1.35581857479789	1.81007334462281	2.70949230697397	9.52921612719059	6.51087660811488	3.0940694992503	1.74709227788719	3.7414336210263	1.04805130733873	2.16301616190237	3.12164766101756	1.53685047267285	2.40874353927148	3.36516203373587	2.59127668981611	7.06832332412995	9.07446787136042	3.11571951021528	2.64280533697998	12.8730845547756	1.96742805494493	7.92073815761082	3.88697493526761	4.26300179492727	4.00177030634043	3.35773157699477	2.07407830951219	4.12580237239699	5.31870298579705	3.16221477543473	2.03436947102455	3.66432031060897	5.73738103007839	3.65524632329657	2.38964481228203	2.67835371111917	1.33680811248918	1.7623109524528	1.72366424697644	3.20876730941152	2.5126325988317	2.04935226068076	3.08642388509422	1.33470568643923	1.54848772442979	1.22875655453854	1.88054093630556	3.13146071550614	2.51425130524862	3.0657792286175	2.3468136359199	3.98541414689752	1.81483175978817	1.90531651339418	2.37998394058719	1.18503482316406	1.38716821075924	3.21832829759107	1.97425123328142	14.8899289393557	1.50702220973982	1.98536550690015	2.51316132688544	1.32346114423008	4.11705387162672	5.33095550613143	2.14307111704023	6.20176194977364	2.5870687493749	1.44114630843477	2.22544414628221	1.00222251760874	6.65771548699983	5.76968038054699	2.72267419614466	22.0349794938625	11.2480090963669	6.72244451627298	1.61723824492227	4.56108142401605	6.07751202862934	4.30967681843234	2.30280131357878	2.38066357505372	3.63548398147382	2.90563045058469	2.98426569913151	5.03702675055005	3.11906544221696	5.39709901749881	4.35941191903123	7.25227470782802	3.73457916860242	1.34345488470993	5.01200959553364	2.55713977616358	2.78769478046083	4.17774836031049	3.50678898982751	1.97434022497694	1.02259222389005	4.18554628594438	23.2857337992864	3.72772528017684	3.83570319531863	2.09300668815786	4.74445376583775	1.68670619598389	1.79928019688524	2.59615759794855	4.22219102704987	4.03623093730538	6.00859200530342	0.0	2.48812706637725	2.18330302416588	2.02830738556279	3.34108737418185	2.70528097526092	0.0	1.71524003899042	2.66712697381869	4.48192890026492	3.78055073314238	1.59422564657592	3.85250689816526	2.57589257736397	1.84279087480527	3.22385044871603	2.06115886510101	1.27972876560576	1.41097902397275	2.646938342917	2.50450283418446	3.64503015700989	1.20568085414694	2.93586149595595	2.71943382550743	1.66881198589894	1.67150358729969	1.85998759950017	7.53231319943475	15.1768589588925	17.6407203881607	8.81726589588249	1.19283684079905	1.73484240307183	1.49841515486272	11.5033883294508	8.34302220597531	1.83363971458173	1.91750939147372	1.23491472289537	1.62576872147365	1.64320263549704	2.43636974895516	3.16071272591144	10.3380802552178	1.75780230142714	2.74873222769946	10.7544177287802	11.179845606605	9.42077077325185	12.4371637280055	1.4840848849835	2.1331816123941	4.33796511341334	1.48300248475245	3.27717372379117	3.78997979942269	8.80267202043061	1.23439870408555	4.35026953471157	5.1548127102475	2.38408945774968	1.74498580398953	1.15035703968456	3.67636175010906	5.98904728316226	2.50115067155972	2.22874858648648	1.63271072561268	1.80707691745936	2.16475130764442	3.67577786169404	1.29402741524944	4.86178908874291	5.66439977898163	5.83598699475088	1.87077067406404	3.71487475690221	2.69066354606104	3.13251399744538	3.85374377271603	2.18698746480748	5.58128577402693	3.42008451884645	3.81142656100577	5.60560338353504	5.57156465502432	3.00963036601898	4.08270339595246	3.85352748687966	5.54903810520991	4.3725636520949	2.67189965390939	4.78783912106581	2.90918024870413	4.67771352085909	6.22969097545052	3.78153564289227	2.80166252175354	4.57593960349027	5.07695050082075	2.11588822888636	3.79154119886577	1.72545820621755	5.10680308429396	1.50905512944559	2.39793425371723	2.40341624969703	7.24700475204513	2.00850083348103	1.84505933664764	3.33974112239789	2.56566617518102	1.90861974069809	6.18855763509201	1.45804805311541	1.43876355982666	2.05273875791535	4.51044412773656	12.8052644003291	1.00054959275066	6.15072206676193	2.25526856278527	2.50539778338374	4.77196469985844	1.55994966566259	5.08278167413857	3.43258520746934	1.44429171666395	4.72036064308056	6.80867224721995	4.30699751831533	3.68648194191423	2.65258379613893	4.96419203759416	3.62110366215704	4.97758413983947	4.92351495979004	3.71185531772692	2.78941741973485	7.02745375521937	5.67507778514069	1.79710377450653	1.61963235685885	2.59411735974843	2.33335650948691	2.40142470352664	3.60970636372341	9.05894193101206	1.65128815387578	1.30579657932106	2.83439037319025	2.91135412618004	3.11634198916559	3.74274193972992	4.54541293032129	4.07157582916629	12.0781318747148	2.04560697518444	1.18901270844126	2.32984708477857	3.59479263823224	10.5699419739036	1.89733856799349	4.19630896364887	4.63732227695868	2.73050835331764	4.01075598109179	2.4000606350907	3.29990688508661	2.26492924282008	2.05212270257956	3.55541989455929	8.9154975435295	2.07546319158952	1.3033529820775	3.18840721915546	3.20756196424518	3.98696140297468	3.55803711934486	2.63554486549427	3.81878827753026	1.82488273227526	4.18534513329557	4.99452961571252	6.33152537290957	3.39728054807514	2.38507910406536	3.28559634463492	3.81288011785161	3.0349492024047	1.79593430175747	1.73189067705478	1.593323816985	2.46652516504709	2.41221048359122	1.16752781983609	2.65129266250273	5.29915121413299	2.96069079497005	1.44962379215031	7.89684801524576	1.63027568922306	0.0	1.5240667770049	1.94000877862088	1.50850533161995	3.44292599940269	1.34091745937174	3.17459113498447	1.04697725100675	2.67594446865204	4.20718050311535	2.23894901415651	3.29656358312558	2.17160072360224	1.18377332415928	1.818746652055	4.00712547475956	1.69832091281652	1.85014209578049	2.46896112394316	2.07439573054999	1.75881826008242	7.90897946344489	1.01086255167572	3.06554730331345	2.03057277955272	1.93744314157287	2.66031169730401	5.11191123056099	1.76843068805096	8.34691156628795	2.21248901759182	2.49082674928225	1.24302268851541	2.57128671915246	1.88341446943628	2.30400860176547	5.02136312376783	1.17352785940967	2.25778120514963	1.66767908046852	3.24048950955093	1.87568008551712	1.48752496895519	0.0	2.03418719727536	1.37402111633597	4.86861655740419	2.75882726194277	4.19682650294295	2.52497342248681	1.40796915155365	1.00047315935098	1.17192060063858	1.9877110319243	1.86659930850116	4.59468430421122	1.24328636407862	1.7124618240192	1.76631586898712	1.61747059668325	5.55608957688853	3.22979641806868	4.47130819501983	2.2719722596187	2.13262039022959	1.93216280176454	6.54729956253855	9.29928666912986	2.22413082687305	1.428937933638	1.77478499150494	1.06445436998091	0.0	1.85252938305176	1.23478784914757	1.96951525682105	3.07730544492243	3.02918564015491	2.52718678867756	1.54126429517176	5.23027873077321	5.05093474654545	3.80248220771114	3.16624330885158	4.65134422544143	3.30445784653588	4.21896906070834	2.49793475799706	3.24846814034583	2.6658241089812	3.78688626300283	3.40879181641134	2.40969201418664	1.54442615402468	2.75857130932129	3.70688134106556	2.11232155398701	14.8729274002733	3.705281360926	2.37494717945966	2.03086770239087	2.12167237309165	1.72642043434144	3.30433444230784	1.46897147905613	2.44810004519992	1.96555065820561	11.2152436362395	2.91346264792606	4.28371696259835	6.19953096994527	2.64308802497696	2.55982836040804	2.63964917821667	1.22182430629405	1.93333780968459	1.70630527730619	1.3667688562715	4.21411638837085	2.18028696468194	2.55912786306253	2.91649725195734	3.91829109600593	7.19127992327525	4.75519645472299	14.582741107955	1.2278305653217	1.84028909029807	1.8011403646645	3.13086059260834	1.71873298209649	1.53240962177372	1.52604487061011	1.96011709258212	2.00916432253305	1.08031366672753	1.45131579737081	1.75551694988064	6.35991127346031	11.4887356251196	4.58485823207141	7.0411109164817	3.50159834273171	2.97191892964111	5.01324651979467	1.70117149513082	3.06288363620697	3.56171499545015	1.9546570280404	2.40756923929099	1.64324511053498	2.66646151175132	3.52476624119338	2.02640190599751	8.17758334091104	6.02150885878852	4.85932379562706	7.05291374307225	3.73819446030702	2.55042386063652	1.94922483300248	1.77197501588439	2.23378781651507	2.92979553038428	2.84026334484682	6.10903648583379	5.5884879459049	5.53902646931676	2.46758092233797	3.06063393209688	1.56140377546508	1.13340225287838	3.31473360679194	2.91748417529814	4.50937569268502	10.3391570666214	2.16429723657075	1.35498668099437	6.38857210124399	5.29667957059277	2.510449646216	2.58782291023567	6.10962098037286	1.74808111746969	2.81361301662402	1.14312885555159	4.03332628829598	1.48586888216513	3.25452698389569	1.90644671624239	4.63501304977545	1.59188511176212	2.15469991248533	2.81505714164838	8.49390485663314	10.7309344603467	2.00974289700477	2.85571892153472	3.83569464360973	1.96837941650468	8.39436231259176	3.01711467277494	1.59107237990309	1.61817001341427	7.5397223741772	6.06809589238655	6.84097406539762	4.328094475952	1.60964320718429	5.73794354048226	1.06476282866159	1.17936921689441	1.94639097293145	4.51566326102342	1.72034233680842	4.31646656285653	1.38822084775261	2.33717038903752	1.36155612995199	3.43135990797383	2.70605636461242	4.91498119676936	3.34119501651334	1.13350653235506	1.00606668562405	1.22638040226343	1.26858097220281	2.35931210466335	3.02500179697018	2.91120572991829	1.8031473299381	2.86230740552935	1.40710693146437	2.06485555739739	3.63673078226469	6.10570091079763	5.93938675101141	1.72462039790904	4.33046033353873	2.81541930058878	2.2911772515523	4.33381642623644	3.58642438507855	4.6239049260076	7.36160203672489	1.89170443815862	1.32162108015222	2.46201725272528	3.29208885879262	3.80420418272528	2.40855432041645	2.52106575341922	2.08975011434572	2.96137794615755	2.77190937512797	3.19714484032541	5.75107367501206	7.528944132644	3.07737132033455	6.24574426005323	5.13981067256423	2.9745338894814	1.2792019008329	4.33044743197291	1.4463830816445	1.36517142389671	4.49263620751405	1.59937149483384	1.88247605722342	3.03065534465818	1.45866867148114	1.66829981516915	2.23178408059184	3.7765750699178	3.7463794214291	1.7237785066677	1.01535705318724	1.50502184937096	1.2870639050752	0.0	1.08672210430525	3.11884701670722	3.66971661676882	7.81379863522895	7.1943899128467	3.97664981884023	2.89045795723629	1.964290860383	14.2413360488769	11.1470508795036	3.06602936603178	2.80470585388338	4.54781783154738	1.84739393909711	2.98185626444627	3.79578991918917	3.45467311694235	1.98924296886606	1.6336246503979	1.44882025508754	1.91500653264771	2.49891700100898	2.31367618380514	1.66698276434179	2.8856350681611	3.97392002021162	2.18279408643001	1.14840582646284	5.16711020115305	3.47605240998019	1.10235295364344	1.20779910036807	2.94127942344103	3.47124476338689	2.00147088515468	1.29470739061446	1.75919940511721	0.0	2.212115073222	1.33527142301715	1.7274110145805	1.18351202778625	1.21045648583379	5.76999651216291	2.473333354369	1.69276762945522	5.91354338181994	2.48586649690562	1.87741032743879	2.09284164876372	2.90039508996021	2.60323446181624	1.36241932707454	2.74481742142997	2.57865175653274	8.79514757374521	1.36706290225771	1.09960559681732	2.00257950809124	1.32740411965013	1.47275009931802	1.49072225871001	2.08424950543846	4.6334906738137	3.05735735017621	4.682318202266	2.89318846676398	2.23339798023384	1.28814888711093	2.27718536347646	8.1977872391326	3.98797582167778	2.30580077214758	3.47135775105046	2.60612591310536	2.13450904579428	2.67390266417501	1.63620904651534	1.43633564531691	4.37068753650202	2.326591617971	5.97477634815763	4.86156106450197	2.99401258920945	6.11727366518021	2.40309321804613	6.4191904126764	3.59557507914951	1.90800929962034	0.0	2.880886290949	1.90718277575489	4.21366692425771	2.07240549268199	1.17737831656038	1.80390426464528	1.73484095748039	2.90369651027696	2.31865547889597	2.53199815006884	2.52134773532352	2.91836398637907	4.35136430558541	3.60658674648843	1.83129597888488	1.33143426541922	1.83527983934044	1.73072353460035	1.15013141639868	5.13677961117674	4.0401867158122	3.03174182160903	3.70287268499351	1.53382748784496	7.44679285510329	4.28867467582431	7.48433510429212	2.37193998806726	1.39312783650358	2.07509478784604	2.28566906857555	3.76901204153524	2.1545553969385	1.41590446149348	1.59796067511375	1.79449995001034	1.6261822839762	1.91083552044279	3.87432844210265	3.21349442226722	3.10302049189294	1.51385941147544	4.63602292727402	9.89276055344334	1.92919920455079	3.52328097586127	1.34901054608768	2.92714480385842	1.78627330137659	3.17720305144739	0.0	1.04473369393711	0.0	0.0	1.1585094086874	1.1467938952732	1.25874002004251	1.45727862855633	4.21756853803902	1.00255414853836	2.49087731101472	10.5268367648884	1.1571413415064	1.65536534814972	2.51070383667181	1.00409226474675	1.14455566607309	2.62907922857355	2.51215843271254	1.54704234636937	2.20030634718045	2.41636167002934	1.70398252169894	22.3157687524566	2.75638549378564	2.11126299693501	9.18952141347083	4.61007131026348	1.70344587191405	6.08747075660859	2.71199545534605	2.56217670106147	1.65908843097343	2.27311346471293	4.85579380469399	6.23132903506897	3.39402576693823	8.01795393249601	3.39468762843483	3.39963583988029	6.63134335591078	1.57843793524029	3.28234366854049	1.39616439309306	4.85583350050757	3.00762349411255	2.13593272955064	3.06714399828081	1.43718137902919	1.43871724372186	1.61301218499112	8.03526713697202	2.56803485965738	2.15977464920889	4.66845583232604	2.38377745515246	2.95376607461288	7.16391622048554	10.705911108631	1.29851550634462	11.8868839798314	1.83408107481804	1.28443951390001	3.11785746200961	13.2671695045808	3.6696367676501	3.28242019314576	4.5752276244185	3.60065138254498	1.10625798639695	4.17141691172831	3.53454329337978	4.22562577598366	3.22905618408046	3.75364346397525	2.64290937450503	2.71898085197	1.9043459438732	1.13817283291818	1.23848026499039	4.90841923539692	1.45400047907183	7.02782199813656	2.68965397149718	7.01985289210663	2.00394008259822	3.43044743610564	3.61041618192387	6.4433617940334	2.75121302389412	2.57594378260081	2.98425261932737	6.47438629768607	8.04775314389551	2.89510546806189	1.6397143512877	2.92197821479119	1.44488154756849	5.48474452606445	1.58641702417107	8.25693391189187	4.33702118485074	3.28191303320872	2.8989036101393	1.90180940313845	2.10981050268033	4.33930885758995	2.21217962898587	4.9272661201643	3.26806092762808	3.220850054137	13.5356126065614	1.92967094542876	1.96995120946438	1.03484595103489	2.19605189803379	2.30761074573877	2.30027522138896	4.66937122817868	7.5723090582854	6.58081511376113	2.87484730542079	3.76256683742782	3.11699818148776	9.89487497279295	7.71479105968466	3.35003425826864	2.75083988140921	1.61140919555731	2.31752927838905	1.85114087453782	3.28197423326318	2.00770417167476	1.862814681119	2.82119659522471	4.67812191792367	1.1035770363938	2.26797907127748	5.23247529323968	1.80266396313294	2.49723647444763	1.7228048316658	3.37294858092287	4.7505988983908	2.85046245898784	2.47390288126415	3.3685733494076	1.92336251579431	2.23111860431022	3.10431298917109	2.26644137422571	9.0598097472896	3.54403541295215	1.39987150496995	3.01415398888689	7.65901215749567	0.0	1.23876436562795	0.0	2.6754478022227	7.14560742423401	1.1315136948697	1.14353580624631	1.91331613783054	1.85947898690715	2.72884553233612	7.18110088274252	5.29741699872778	8.97740377639884	1.57823139276784	2.2150224517781	2.60456970108394	2.48234668326698	1.97347000576046	1.69206330929842	4.02354294838902	6.96428921917271	6.62106248598323	5.9907424639354	9.23413102113457	2.70254990496425	1.67380318235426	1.65339619542289	2.86213554821537	4.91242992375982	1.09412352088992	5.17462677085947	3.32900713671393	2.76703616729743	2.32791474900651	1.80013634286417	3.21319785285719	0.0	1.61720797033156	2.87336641198554	1.01589380489303	2.37241409303195	4.46202649378454	5.63560847137269	5.68003594692132	5.64764810011155	1.90963580719189	6.62068065722717	1.57414088121183	2.58118336323833	2.20543157616416	2.97030665310569	2.53032135862821	2.34817037232493	6.19610322944449	4.2741316297189	8.23837825352964	4.43165651094364	3.97474700458241	2.90508117320939	6.03147416115312	3.26924855585771	1.35347128913336	2.86446493956337	2.40060345387302	1.20674683228661	2.0044293792037	2.51139930076107	7.91720462979768	1.89424166731866	3.96380161570727	2.81835009916795	3.83959834462534	4.01970426137107	1.79084263638887	2.80915773403216	5.24322192762553	1.64519097295014	2.68785215565743	4.74207525393497	6.57187232936442	3.13127387550511	3.15059311830153	5.90134687714299	4.49301892656967	1.43355129076087	1.071667809272	1.34205745424253	3.18174606946714	4.68379618006325	3.32805323851558	2.63890244445654	5.86599091015941	6.6090494199864	2.00358305326492	1.70077954832286	5.62549418297015	4.81361470041451	3.10405581031439	2.14847200486125	1.34063313671586	2.40788164481983	2.30379142028195	2.63640442534338	3.29877633736958	3.10858564863668	2.11424095026091	1.38745994305414	7.6059160672548	3.937267281995	2.80529926884848	9.58064996054454	1.52869909771073	1.10618318990758	1.89459288444666	5.41049177800546	2.82958088868343	3.11515172602267	8.68506936091733	2.39743887951077	4.27660266126598	2.68801026159707	1.71439611994216	3.1877089728426	2.63504791124097	2.26082128899471	3.01170696584242	3.80982787403423	1.95003354082637	16.4660900106143	2.79183418401406	1.7611431234323	3.11081499851127	1.98065242069284	1.27768430593871	1.44092672139094	3.12721914680666	0.0	2.37551116470755	4.47594355725541	3.84488494491418	2.77150251056788	4.24635943699329	1.12860318579252	10.7367243408152	3.94043771951157	1.05604256645885	12.503790299771	4.63956741886076	4.83164386466267	2.6333518605107	4.42521008756407	2.91640920806598	3.82771581542642	3.81288917028694	2.7467202043319	3.81072368131008	7.7690787428655	1.96925331447505	2.23841251339587	7.53123184999115	2.16781953029469	3.7464511220794	1.7083420167744	2.09963243924541	1.54532885459623	1.70464594764235	1.17766493536984	1.10699417571267	2.50366021468831	2.28773180093088	2.89495540612448	1.45978201051356	1.33164230784716	2.59941042475672	3.86470168138121	1.66278155429458	3.27305624791819	2.14666213824101	4.41790832251379	1.62962766454105	2.22236584989323	1.09271060744048	4.83744709424795	2.63504214585273	2.32195019763262	3.72962196407886	4.5077213370901	4.60331063809847	1.25811908248499	3.00278523397259	1.19952235806649	2.29832789785799	5.14731825874281	4.23644764512577	2.54337974634035	13.0920832188247	1.68153530872186	4.38041302054134	2.45363573414922	2.02063208120014	2.81082023568358	3.28422752187002	1.23488489123804	2.60390451125601	1.77605087728796	2.50740902194836	5.90703779192763	2.71657967589858	1.85355690715414	2.56430634241298	8.67484535482279	1.39199671981224	4.54809675572943	1.99918320352437	3.65053305615725	1.76274140026644	13.7960170326139	1.49126498348147	1.97189668470755	4.68722571030871	3.3470837925623	2.93474002513652	2.91340035790625	7.11466263209022	19.6352490550951	3.72410967954365	1.73800463671992	4.16083189909366	2.50812508887826	1.80330972361553	2.6801131071116	2.8098535592045	1.51132172692344	2.23578999926773	2.81830162876049	1.94148769048081	2.25662060688543	4.72700082888759	1.96288365756466	2.58083588672751	1.03526743146799	2.10962917217368	4.11641368044486	2.03877713214244	6.96799277822568	0.0	6.24595327080508	2.9238716584997	1.77452893225759	3.7452519413468	2.7595576950134	3.31518616737372	1.47387639461547	1.36345310549744	1.12533122817124	5.03700258083695	4.59355161544078	1.44805115111518	1.78104495540664	1.46408415108816	2.11503522057942	1.3938925938768	1.37053426208285	5.29434148175082	6.08678185052437	5.53904669879185	1.73757784908254	1.56075847476264	1.95384606402132	2.34046470322683	1.69111015219233	1.87093148429417	3.26351798395574	1.48492304437704	1.23166408109469	3.07296944213757	0.0	7.13576091623608	1.80937810761819	1.22186272842626	3.16903890642258	1.41045483172887	4.27879197426592	3.04186960905917	3.24228280939045	1.6877740114934	3.45679037595262	12.0447969530105	3.89702069793753	1.34394559264328	1.34528463531772	1.64619692395367	2.33722719775092	3.81035573903882	2.25007565441065	6.78227625030964	2.32362540458478	1.0500518666767	0.0	2.88232595526255	0.0	6.25264624766137	4.00108269644433	7.64366616048189	5.85252333763417	1.20246144530455	1.84628837271502	2.36505305259183	8.84701130754126	2.40043453536347	2.00328092609265	1.86371250025705	1.28961680827162	2.54111355246904	3.79219296866835	4.5220413328232	3.71246201605656	3.22282444154229	1.87094604687789	1.42207525050373	3.93080665021748	4.69488487568335	2.00241638741965	1.7915977094795	6.18442344255507	4.1583038104969	2.64982610406627	2.2485859205308	1.59485429617442	2.39257423943442	4.02917989098118	1.44163863945682	4.48741719385351	10.9084186977257	1.27304740774157	2.94710883103794	2.43200584049735	1.37495856349207	7.74417474099785	2.12162186550033	5.0928481733493	5.2461986079779	2.8114432108455	6.59951647214287	7.25985062498547	1.5047107995405	4.48330000177211	2.75288529707178	6.55826450574763	1.51080132540765	2.40726955240384	2.7346243333951	3.9307803037614	3.94381659596295	2.79274825284458	4.25536329597537	4.46263360696612	3.3588235854314	1.88013215735734	6.3690876101678	3.43690280515394	3.431575272422	2.08358432680442	2.33346647015104	7.7069329065777	3.28148149775638	1.82816605726533	4.088752790696	2.96900988257274	11.6955353323979	2.60626683680703	4.63985396076708	3.47850062195178	2.98965531094327	2.1136380114972	3.63014905210595	1.96379554145075	2.96451118335413	2.31146770343724	2.10958761685067	1.5948936969907	1.15626534404403	7.24949584818051	1.32902922429644	5.57802696406204	3.60267846739541	1.71522497504422	2.97148533013777	3.57034619092415	8.74886530582529	4.38476127968227	1.83940985621485	5.22643878855851	2.35377423435507	2.64378370139687	2.83380925090878	6.18835676191791	1.79711523963008	5.20946451163069	2.72371147871614	2.16069347633481	1.27524460037565	1.51548966656335	1.01336895865074	3.83954556904304	4.78945030561635	2.26918016289291	2.56900101309303	9.13103613829441	2.26617165457503	2.68076448824516	4.60819742963655	4.70396842507271	4.90251033289111	5.76601476993334	4.27865644130293	1.94834265136209	4.9542448664855	10.3280923343006	10.6842978748467	4.38594404979215	1.39823105717787	3.05186611043718	1.81289805034891	1.07179051259247	1.76102508507868	3.78486953187617	5.86988487222037	9.21308348927039	9.79439911769208	5.92608905767498	3.86781630359439	2.95350739562036	3.5261387612905	11.781837988584	1.32893302470757	1.08092665645951	2.53574937759949	2.36940159027184	4.15865411784461	2.7233878182897	7.56594880704439	5.45811021224705	4.48187551034746	13.6276160434062	4.35410044936431	1.56683325236149	10.6130175337639	1.87372180854168	7.64813309173378	1.53123252777909	2.25334576304948	4.57425365639466	6.74294868382737	3.77122795166339	1.66471959032078	7.43251952255715	1.98536825479416	2.22690173567843	1.74446502114486	4.60169442670936	1.19916189896111	2.26602124368986	1.7108279890325	1.72307334060332	3.80047577697336	2.4940539837369	2.62380403002268	1.42000652682243	8.02519070372338	5.53300103456724	3.0503713795443	2.27620403766898	2.51540954813389	3.26509333928013	10.949554477745	5.76247044161937	3.78498709258419	2.79441566339773	4.52793911590199	2.03597897844535	10.5575438224627	2.28451753735895	3.50066637662857	7.73982607880693	7.44643533499748	3.20950379372706	4.57867997895673	2.0456609737812	5.1891392664045	2.16177555349321	7.65509262121151	4.05427034364434	10.8735307204077
T4:,10,min,after,stress	5.5784999657112	4.49286783174926	5.41052557289564	4.59474159013907	4.79813481870052	4.3182363326942	6.31569254651377	5.20752056854082	4.14650901354286	3.62615386880996	6.62269569635834	3.26452045142489	3.37729506114515	6.82700516365825	12.817709797331	4.846254574328	10.2640655525342	4.71319723078586	18.6177414883206	5.34377025921649	6.01531530354447	12.4293439487405	5.79547338282795	6.07511392459241	4.93257977540674	5.12455298202396	6.77153915862919	10.6157003240888	3.93107277071317	4.73009437435995	4.90132599489758	4.93754073309864	6.02339970099082	6.97885726090512	4.80487688645936	3.80372582735988	9.44197737223182	4.52411298928456	5.54447565138047	5.66073180596121	5.04730837012721	6.36980416646572	10.2316094296605	17.8104664290662	8.39930184230015	4.82724191752749	9.48703211645939	3.86191146300812	5.41521510176071	3.92395772100582	4.10699914939781	4.53815761820714	7.16163959136349	3.83425363200953	3.8148482978355	4.18044494272798	4.26634310652676	9.08632868442616	5.38944420712738	5.3602239883728	4.78994936499307	6.57596792929237	4.78813182739211	4.60767711569149	20.4916815695794	4.62300835819142	5.02191282920181	3.68584105162668	4.75833994409474	4.01019041885114	5.41039659212041	5.76558535893233	10.7180338820831	7.0689777876761	6.53666434286468	5.52153437323885	6.11205584837304	10.098671407656	4.54251416620344	5.10136296166783	9.76827411020754	6.2910075051632	3.92656413842574	3.95589010695867	6.25825894246212	4.853910957482	8.09751239986422	5.12454719348516	4.98793298598716	3.81704681254618	5.42632588078342	4.92299268254125	5.24939146399114	6.39779665631571	4.38906320544735	6.00034650337949	5.21877412772158	4.56765083195976	4.20563205394092	11.9499148244582	5.8429348977312	3.42570828564298	4.59473975100659	6.01409497977162	4.18839134014573	4.23989876063407	3.9570292951004	4.28990344517328	4.41059052999738	5.35490328486061	3.90250406491972	5.34042707689665	4.92394887307194	4.10248775789608	5.6394723557902	4.17185872112082	9.91086141420641	5.5107576981218	5.09357712793551	4.22844508061297	3.32195433731865	3.75729881191655	3.58638576805945	3.78105107247539	4.70055020978678	11.9244974254279	5.75907021855269	5.40210298763524	4.73859206635618	3.95607527144158	3.48940666170167	5.35514333610599	5.27206196129632	4.82932639992217	6.65095671747051	6.18037490579168	4.62493282692164	5.30729400420766	6.23947591387603	7.2950959715905	5.52565598289919	4.33051306431286	3.79663578215132	4.17181506422368	5.65386485438465	4.89519296707751	4.69466208461377	7.7432887909746	3.86359706080491	5.77070011128492	3.75085156276534	5.36973612468997	7.66896334342557	3.89240019155762	6.16239832566675	1.9177085472858	6.443885111632	4.03977669824413	4.38199669231441	1.79878984808123	5.61253017808897	5.07326424212056	10.0764339768287	5.77361050816482	4.69915569922148	4.57523389971297	4.28584691035814	2.20272115930893	5.29133836063248	4.77543401133807	4.42157447011816	5.92960324200432	6.65584204063945	9.70888075982154	4.82726772339087	9.75498279689646	5.75398506043546	4.31738284208558	5.50581529365343	5.87364853698814	4.42635004323678	6.13585213230837	4.7507967516091	9.25586799379905	6.78749613155502	4.04336746606259	4.7720659391327	4.58984786383283	6.49827971098871	8.97672403071752	11.3069935305569	16.1353501336272	8.43206516864579	4.93869063808672	4.70349246062618	4.40488365976355	5.5253332666214	4.37760202164174	4.84246137805479	5.58974411513106	6.07869287361128	4.74739271310152	5.89698951434656	3.98776471245235	4.8782629273514	5.89773028564995	4.50615946062348	4.51508353380824	4.31756139558679	5.50477945951313	8.4397728261054	5.16986633100822	4.0504911526535	5.56872783033362	5.96058399651534	4.88881783821418	4.16877144878621	4.53989600323546	6.88602598344198	4.01470446872171	5.98750982035525	5.54691021471525	8.2881062046849	8.50565318356089	4.53516419847116	4.33961249481431	6.11827214030717	6.3663019189759	5.0656097242485	6.30615694864952	4.99054443101715	5.12099158487542	5.06824142089728	6.75578980762366	4.49480148003963	6.05324291516511	7.27888923401053	10.713901606397	5.2935341988518	4.59913202044129	3.88803216034952	3.95535339852408	4.37571531471113	6.55524024952402	7.35556869471691	4.69602833540121	4.20561003086681	9.28190184753064	5.19442415779926	5.77178997621875	7.18410842728405	4.79546182087601	5.60744442202134	5.70660844619224	4.93440633216972	5.75331677896191	4.73764157732584	3.16010754272007	5.12823072019884	6.33035370889243	4.59513939149752	6.18076512573041	7.36477291769824	11.9217588573462	5.12308593937059	6.29153063460799	4.57984880719904	5.5214955345332	7.52666063349251	5.10953068219624	5.75319925595341	6.86145696810205	8.10681046948122	5.13829016182465	5.75857919167607	6.64331762579295	3.58311225934066	4.50696008950451	12.8643500639282	4.07650719555468	4.30733567203185	4.47863112090985	4.71077830368228	3.4612177309141	9.84115272488659	5.28233439866359	4.18364566002169	4.78859472576962	4.34405065633023	4.05256311412989	5.14930581484003	3.89838983503522	5.5722112269816	7.00370948463756	6.36003397448162	5.11631438610493	6.12304442833669	3.15159886133545	4.34459943148653	3.10314822509288	7.06583219820128	4.18506072905861	5.78836970660944	4.4552200424731	4.02222064401653	3.63775366311835	5.32406433103108	7.44024839730541	6.55263304430158	6.80130066187849	4.7851685813286	3.81808164445306	4.54897939143331	5.2906357165927	3.34025082836211	3.70003580736849	4.34516009857061	4.31981603696095	3.83689705571394	4.30000529063709	5.36824116669498	6.4456246934896	5.33182063265013	4.66264800405649	3.73506608017825	3.96683793946699	4.71295370287792	3.82086716906611	4.35011834218554	8.32803586846566	5.30143018595194	6.4812405731569	3.18738972783236	6.989782107011	6.19243790754594	7.65568290229121	4.98481084283968	8.75927548265117	7.13595306394238	10.4802613784183	4.87234957800191	5.46454091198239	3.81817709137596	4.02782682077278	4.3764821338778	4.87829647426352	4.49670124578985	6.27853549425632	4.0152901754069	6.86026281604306	5.32471581352922	6.87473674806591	3.76851475927819	4.66218817127175	4.52767983010147	5.62781878131649	6.37707471929023	10.9657563243316	6.40519830038687	6.82736917168844	5.45844512364245	6.34003742238848	4.31920566351086	5.61071076072219	5.96022151037325	4.21410482714338	4.18442704796793	4.69458911153001	4.2653786420012	5.88345746336813	4.8815666115086	8.86858923303231	6.62185998981764	8.12926426289025	5.69485792192685	6.90725851343255	5.44504370855435	3.32950179359479	6.61020256871698	4.32509237114701	3.82415411363709	5.792528770269	6.77153834024757	5.5245220015989	4.20160265843781	4.31774555866078	4.90258481594019	4.10952415512693	4.19111671376591	5.04984751042926	5.09382833282952	4.70278340393689	4.81805324423388	5.21109768668513	4.9355587736129	4.73593225373894	3.45314934991423	11.9730632944193	5.55183475782473	8.74833223767364	4.08735737573022	5.26577573484942	4.31509262067932	6.04870454461533	4.19755732168496	3.94603081608152	6.43440556642662	5.36895187341011	4.48842593273333	5.68352158827248	3.7789852320027	11.4533079839176	6.95405193132738	4.97654804659233	7.986722265951	4.54500040034587	5.3434957609679	6.02513816735895	5.3197690891969	5.02952635780804	4.96006510500921	4.22102849714068	4.42436377571869	4.3709045210591	3.74640911471236	4.66816711806483	4.67637613341133	8.44917666766513	4.59744339313459	3.81340087708958	5.84295008437555	8.51749113037295	2.87554715415329	7.42382663755061	10.554010559593	5.35212403288674	5.17508047099748	3.69322759030149	4.56050581350425	4.21799634730898	5.2825979479927	14.0085432377693	3.81464629918557	5.7220392174198	3.73411363875834	5.02020316598817	5.53317230795096	4.89047979257462	8.0795319223073	4.70738466563213	6.2198858517046	4.54953717432669	7.21009530058505	6.59804697697761	4.80007597251505	7.83323659552575	3.88698141590823	4.01597747365845	4.10209457174425	2.85328522661493	4.98990990234551	7.30164907262031	7.39462113040843	5.03589524343191	5.50419947015916	4.46079930691026	6.46432826941686	10.9773462775708	9.21015824374991	5.88895853481471	7.68518609219358	4.88552706386577	6.29011563698561	5.26041327901577	4.2760375969692	5.06648194108579	4.41354888275095	6.30072476648934	11.5820369978659	4.61665574797117	7.05808188000114	6.04322545866882	5.01654592423067	4.98433808416808	8.38893034213496	5.37211563771657	7.76779053861595	9.2359898603751	4.37628029838603	5.27441940313648	5.42862918521567	5.45978579592075	6.12781693355885	2.00299844048636	6.96453350842564	8.46043027158649	3.38615221340253	9.78556417498718	9.75520304049072	8.93848169376621	3.7313400459288	6.59042184104916	4.47101092512675	4.41419129260798	6.67580659730334	6.3488191953762	5.79553902699037	8.01423113429796	6.82576179697777	5.78809834042703	4.77677292413788	4.93990246218263	3.99302145352546	5.91165017431077	5.04532555573073	4.57941700845681	5.42875551172866	4.18558112561051	3.32097794224621	6.41229667593454	5.18331312289329	5.28492057205933	4.76742423890974	4.98587693374422	6.80139452464488	6.54582746733462	3.42344070474205	4.42944841897038	10.468798393271	6.93124822315145	6.87556335175422	5.62724786896464	4.60141662646073	3.75079201116408	7.82821836703638	4.82517145934629	4.96575126064518	5.17393203361734	4.76557953090444	7.06927764422906	4.78341928036424	5.1317040084646	6.00613341215363	7.80684462742864	12.9454650625692	3.71762955581888	4.70088560487496	5.50882016984727	4.68859660867301	4.35233233630543	4.74021813122423	3.4006165055309	2.93377777637691	3.32786660454206	3.90277643752196	4.0503143071672	3.91126766134098	3.70254453383001	4.34059443491882	5.22678690476746	5.24625339957945	4.63388971154486	4.64222757616497	4.88952073376794	5.21609228830307	5.28210762531125	9.03553253994228	4.60209798126448	4.39177016571165	4.0840646396603	10.5140200866746	8.38886604005626	2.45489877591582	5.64415513491324	4.11734133331468	8.25490885791615	5.71203134217824	4.78145651896077	4.93990363063251	4.99825871592902	6.60062401390335	5.59465503543416	5.02937535177077	4.69752448956393	4.82424276047745	5.04103636895936	3.87020135373534	5.55973375900724	4.37768881338089	4.45326543023829	4.04855848726354	7.71131525283931	5.27110473743584	3.87610706599364	5.22014725483059	4.54711650699366	9.57897449174248	5.86404639528446	7.95031039956189	5.42016673086641	6.08919442671095	7.13573894478383	16.555211885731	6.21536506011398	5.16087961609691	3.90820339978814	5.18334617438077	5.77758427801125	4.39805539334418	4.19258055509749	6.66455769401139	4.99688202444246	8.50029893516672	4.45029321844484	9.28809691659992	4.2371228370813	5.11552909505668	4.87084118303084	4.80179820946281	4.85290786777179	5.20385483995345	3.48662834751657	3.96044971352345	2.11092490980705	6.64736725512417	4.84674808649051	4.03584437760373	4.8481869212328	4.38806148091182	5.33256828161324	12.1697263010686	4.15527018399211	3.51888896022642	5.85827908573397	4.15874057979478	3.59336366629673	8.18308211211873	4.43436294379995	4.31009730187177	5.34652015501741	3.26709856022563	5.03553484010776	7.65070527795339	4.02530139429812	11.8231105699106	7.13013801160197	7.75627374447597	11.5544843396368	4.15120026609407	7.03058024889053	3.4818494067802	8.09641066824879	4.57477226438794	4.81755861251869	4.36018595872249	5.22651808504507	4.42924798354627	4.55012176809295	5.63385820342305	4.55693049713302	4.92744740179176	3.37544400482875	5.92103363982458	8.24989784700136	5.27299810788895	6.34972091797287	5.75417057179151	4.25697412763356	4.47096340471008	3.46216810858869	7.80852702843051	7.28812012307594	9.30794098531035	10.9476341367933	5.9972777021807	4.55429104771365	6.01347275216082	3.17596438309067	6.82306050763242	3.65090838774335	6.52072397193947	5.84300048567142	4.71608081735928	4.15187747060016	4.01922430564735	4.15101252254395	9.25626115120484	5.865174722568	3.87594914092226	4.71120282888433	5.82091077547227	4.28262067457571	11.9971379397693	5.6939182202048	7.83383012653005	4.09602374621663	4.29154442983394	5.02413164669349	3.6919629190403	5.82444211435084	5.41344510995032	4.87291473957895	7.773653266946	5.776282337235	4.24361470504651	5.40712402535094	6.19227448449392	4.99882867986394	9.76683931410378	6.52579652833842	5.02204438419165	6.54985029721423	8.67188427680981	4.37352588374186	4.50559660877108	9.06749757904829	9.03993792756459	8.47885065315056	3.61601181660632	6.64227408430782	5.87611249367784	4.29072105723289	4.86094593437935	4.78929184948178	4.56667023237299	7.97159760839609	7.20525304958645	5.22602024525142	4.625544253267	5.15599471010778	6.0205052293263	7.31083311657884	5.33380989131225	5.67808722311815	11.9724880394585	3.67357386602555	5.79661448735313	5.06677423648025	4.30141471863717	6.40666454576116	8.04121517588584	4.75902211942921	4.34876390885491	4.46494987611186	4.33344613503898	10.9996383318916	4.36291665480035	6.32337919928067	4.43683706277538	4.55690305607064	4.94521152433395	4.47577754340574	4.16342275033333	4.8020099102734	4.99200882990729	4.91197778998413	4.56002461007261	10.2362147329401	3.78869907476589	5.97498740382469	4.94077873546998	6.57533002706398	6.21827165116771	4.78639684517557	5.52375679011898	4.90948310958631	12.0155529037278	8.75555994676566	4.19869771738202	4.30243139837786	8.26641967777944	5.5235474407293	3.13574527191342	5.68863865937364	3.48631885676233	13.5296346675736	4.32971207957918	5.13548232335223	4.889815587109	6.41371594687475	5.14487889843524	5.50632302986219	5.05167124214607	7.9367271788146	5.6080596906509	4.0994002693818	8.38897790915803	4.47690142754559	8.85358105524284	6.87341382195936	7.92678226170424	4.33297999705352	12.6102114880476	4.0425713502327	3.23995028955107	3.61975127680634	4.58597662511235	6.16794281071666	4.49403742052266	6.18354070406323	4.86438913363714	3.43332879679193	9.1767847850309	3.90500338002914	4.22516815020196	4.18358051580708	4.33319544172544	4.11860306076122	4.48216107756272	9.74168151856825	5.19186548660394	5.33639974783495	9.63243425905918	5.05473349624766	7.53876230271801	4.64037011254319	5.46156441524676	4.59998125339548	10.2178833735419	5.12497911548637	4.16761827705742	5.52437379683215	2.76084039085722	5.36595281289912	9.36396364535006	11.3170983233616	5.10735607474609	3.88096736791567	4.67944327542799	5.8355941097602	6.34472367397564	5.02657232722405	13.2017518828766	7.90739597056648	10.6738294377849	4.24289419870167	4.83338504530426	10.1673336965591	3.76450349911267	3.58369789943755	4.55809352158835	5.06295574062939	4.32153311159286	4.46020387463595	5.22869606369305	5.37836132579399	4.52448977240937	3.88078313215316	4.19180481896923	9.12049901386829	3.78129270439548	5.9459147986058	6.59866349893705	4.92398433158106	15.7736522973426	4.57325585726601	8.19304586421417	4.62212751494578	3.98465832741492	12.3283359061094	5.81935485603201	8.21655993861643	8.61587265167138	5.69613057562157	8.57122377599726	3.80202223375474	5.83887261543382	10.2368131544245	5.92164015172906	11.0737253501786	5.49870615819241	6.01417769505292	5.23389122397424	4.9491531082431	5.96929206819867	11.8513002370029	8.60865530365446	4.64224096802298	5.63367559616476	3.9252423985848	14.0890873801917	11.5604246113133	8.20211080110258	19.3740219045856	4.05129058750085	5.4743697572183	3.63724098621549	5.73163128170526	4.21463757541876	5.25418397077772	3.88544342837377	6.0378259646809	5.56331201632993	3.96555687341906	6.09716795385125	7.24296758616055	3.15451656102663	5.07758264175435	4.84716572278704	4.94534463013449	5.29097531162197	1.99250362966961	4.21388251714635	5.05165131611278	6.43123322296222	9.10020496830233	6.53929002759613	6.881969378769	4.69278703126349	6.26503949681948	9.39876152644641	4.78822195340897	6.5037102271281	5.34658672474474	4.85732783263677	5.53085041720544	4.93815058072796	6.08643909064211	5.29456147728078	7.7400821520999	4.90316769806805	6.20296398570615	11.5602883906357	4.98134943095904	4.07846883382166	5.31256688860832	9.38607273285455	7.41046113252084	4.95507069633407	8.11264031411763	6.75239328587422	5.67561772225522	4.88587727155944	5.85194584315942	5.81364089644782	5.24103823300992	4.04828506194494	4.32381950817076	3.46233348494797	5.50603648498111	3.793550440805	4.54484770399541	2.7877507357282	3.57892967079136	5.02961690008148	5.84612446875164	3.77671441644544	5.61916043350388	4.87327240123714	14.4873205533272	3.90134274010014	6.64066515693081	8.8429972542077	7.11013525906843	4.10367606244579	5.99391168515904	8.59713659773281	5.41413938294533	4.71637003511734	6.73851697747123	8.65120174099409	6.11620222885702	4.6771195898102	5.39038971772855	5.48611456476034	4.60009557283642	6.56393201763899	12.0546256159543	5.19089163223483	4.30360783217861	3.95911013667618	5.15087337830655	4.83789196298854	5.02092848261289	4.48476312543639	5.00885942959659	4.25139801474906	4.65594990994251	9.72451748559099	5.6529305488657	4.40288509320377	6.42439627412935	7.52190387539229	15.0567673427142	5.16581237811104	4.97253218784062	4.63722745380768	5.72266034836658	9.63869552008078	5.44692411257823	3.99123523020747	4.94153630084565	5.50726338568586	4.61672622850901	4.88365640954468	7.87339498305982	8.87173110898396	5.45783294192581	5.09795198368737	4.42379353817978	9.08143216274421	9.20877591035659	4.51009524413251	3.56744091189965	4.86391283601539	13.6520815853996	5.53587770948155	8.39393425066438	7.66889943882863	3.91880927792252	5.28832503516943	5.41786985382896	8.38036058852189	4.36578135039443	4.86509028990405	2.88300014390582	5.44102829597835	3.08150516669916	10.7477522505228	5.28992633677969	11.6887257062518	4.19820614087367	4.23147056899456	4.86215096640761	5.03112582191552	4.59011308480687	4.33877281789335	7.70480166624637	4.90861884079713	5.50615078605698	3.78860070209259	4.96757923442343	6.27364398179106	4.78055816969211	5.92141943773507	5.98713344392995	11.5536797019025	4.27210384842952	10.3381064545993	3.70270706977825	5.63621068370793	5.38737746843569	4.1505629888837	4.4969846338471	4.47955830985745	7.22627996308898	6.12982182210265	6.04090895895049	6.24075238404026	9.03526933855142	5.11511414459913	5.37695574063123	5.10875289608081	5.61381990539819	5.2611490695774	4.59258775859088	6.13171344102458	6.96458100380361	4.35035194902341	3.43015578196303	2.26713090292547	13.9936252695326	12.9250100925988	15.2216914062685	6.18549661034881	9.80921161585863	4.87983365383835	5.38566026734291	5.32650183387738	4.50896839331795	3.71796238001588	3.46155414146162	5.16472274405319	10.4620761835319	5.6407684812333	5.84315528934982	5.08909428194734	12.2353565958957	4.43741403850167	5.279545145636	4.22140211034893	4.25264218142514	4.47457393719634	4.71327362306292	4.69556430179817	9.47878164036903	9.58828340248479	5.20461240008858	6.59484094278963	17.1324402670181	4.25269560823704	3.10314332177746	8.58890509470632	4.82041943422609	4.38952954310112	5.25251930050715	5.39397652921286	5.02363023324207	7.84700949252475	4.20839839611651	5.90949571666508	4.08669273951498	4.68464833122481	5.42411525096007	3.48721011245906	6.35228852096635	3.3943651789334	4.02518669801095	5.03484741784972	3.98915541524611	4.33341985494501	5.63384879019978	4.53946440713758	4.34232649216153	4.87809977654658	4.43474668219458	6.6660439136452	4.38094159742509	4.85138620146466	4.93069504556632	5.9524377262815	4.26680057496413	8.27301472910555	4.75785575145202	4.05798671765515	4.20678753846249	4.56378483740148	5.41628247847919	4.72867557185387	5.09040560552663	8.00354324821523	6.71488996877762	4.37823348201103	11.5480675114021	4.76038743438052	9.80304716865514	9.54945103138107	8.60251502309304	5.10600336187	4.31251250461493	4.02294976461959	9.12253563034896	5.2357801220153	5.08535000743915	5.02581404366731	8.88731335779375	5.20514817876906	5.76177134938626	5.40634842226529	5.43941630351263	11.7552009130189	5.53984449902581	5.85721506388963	11.1177849824925	13.3123640428501	5.34968363408439	4.98483065194415	5.19368629645689	5.70807555103388	6.6845972835111	14.7948105390838	4.78053801249085	7.55689839290756	6.34225847792679	15.3118095023681	13.6887674325822	4.45898519473083	3.60962327449312	4.56130845678393	3.91888388552606	4.72454521623228	7.88098830926234	3.91444807059885	6.02973563336987	6.29212106078436	4.67910147160124	9.5220209773927	6.23841627529828	5.37405532059436	5.38006177076184	5.22234324009729	5.17455796116726	4.07065562602714	7.56832769790081	4.5765899153245	4.14945701570202	5.3519848689748	7.68194254983891	3.462267210442	5.30666290260712	3.68726741799352	5.48588752574038	4.91551412625849	6.47792607710419	7.82665094719231	4.65606967066027	4.62900349916182	4.27495271638679	3.40909488610805	4.37329946246322	7.58035962058959	6.42939052817964	7.96835999357798	4.42784351431165	4.38227301495304	5.13491221306976	10.5496736727134	2.62652456451149	12.8865556539411	9.92033181955338	5.79231058447153	6.23266731597938	11.354820273532	7.08583913359373	5.21609811534557	4.73281467011162	6.15984112872499	3.64851596263304	4.61556319751421	4.76886244410802	5.74366735716551	4.79145296360075	6.89133454614216	4.96486487818512	5.06626929445441	4.30522841692962	14.8233116712259	12.4984952566204	7.01406866151956	6.90526039893377	4.17323421629446	9.55826347204546	4.76721507014562	8.55526977678057	6.7350505070549	4.56338274684397	5.73974204980461	8.48735971120294	12.7023900308753	4.43805266598873	8.56732525909365	6.33660089148784	3.92919575859854	12.1005167735123	5.42312675930477	3.72220436595557	4.65816481421893	6.66805234701856	4.63085040701631	4.80279312350816	4.12972524352325	4.86489197263479	5.28362739000008	3.69257790187185	4.45956765689169	4.74126262113231	5.55560224985833	4.64018595143747	7.07200464963055	3.98101068215498	4.64741210989881	5.80204600410268	4.74153880893293	5.85355954193596	8.08409957971449	5.27091458600058	4.86224335062507	8.90244229612429	4.47101384683113	9.71945708532589	5.0311953254934	4.91796189596715	4.7505088933642	4.40878353676684	6.48461728124486	4.42080640867192	12.5495169444902	10.67425930771	4.99251655090022	4.37855698441458	7.38094434563685	14.6418923789342	20.7183477637327	5.24045368199597	3.15098111662461	10.7408585636387	6.51212632545917	4.15685915619609	5.29245391166222	11.6547513272879	11.9938110631699	6.11211488136821	5.31597434960683	6.92076755445776	5.66898457157781	8.29207300941159	6.54551847595129	3.5143272980588	4.95076591902241	12.1076965768208	10.4096445343657	5.80335738413097	4.81398038510558	7.39480922936074	8.25345440474577	6.13632523661655	4.41380436708469	11.9504028529376	7.2494860158353	7.61779602551439	4.442033452599	8.05486839317921	15.1326939793191	6.41061303163756	10.402392021133	18.7311616516523	8.1207980712394	7.1672751677676	7.42643678650657	10.3909361025782	6.40163116202257	8.79769213039144	19.6135666889188	7.52474567891655	9.55743375203782	6.38264911067543	5.00431714283684	12.1907555637625	4.51765130617932	6.38509935178479	6.4769152518667	10.5186254004955	6.80570867863527	6.94877458836368	6.23517221589732	7.99566446936985	5.78762982461914	6.15926431377291	6.94447222438478	5.72995494086708	5.2071746743384	6.11983081088711	6.09195407063295	9.86854033811203	6.65133552678537	5.64539370239966	5.96125978999667	6.33244311129802	11.836757444523	7.75783456648211	7.61263522682095	8.77228270783302	9.30065484775445	5.43237948615229	16.0714780419872	6.23275207840608	17.5999945489605	13.0201729452492	6.46743560476117	6.59044006490528	7.35062911108987	7.15083693299707	5.03971779527436	4.38504850633472	3.58167358531422	4.63556226180343	5.61328575955621	6.05526821926397	12.4342797383084	5.02888383651313	4.74640285118908	10.3006981318351	4.82765797256054	5.57149961501928	3.90720491456785	4.61474086872472	4.06574401098516	3.7860748099244	5.26870473433648	4.71577365138833	3.71754481352549	4.65119351001788	4.33647179623848	5.4722119399496	5.98642537357675	3.19557779419796	4.8101403355596	7.05761805185147	6.78938236461135	7.52120502556201	9.62662273409628	10.5009749650216	5.25704639576146	4.84146781329102	6.08423044251861	7.55986536741545	5.40634947496584	4.49700673170537	6.02035582008335	6.49274452801181	3.51878696196587	2.92319258039746	6.40048735915929	3.8991722589261	4.49604722354165	8.34521214674808	3.44790292863454	4.45058519239972	5.53858338652937	8.67453855719945	6.32557950818908	4.19283139548699	4.01470194546304	4.03891036995405	4.54002009703544	5.27086526712934	6.50564387916143	13.4273026724713	4.81308209633054	4.67677139853534	5.21781536931614	4.92697529336709	4.79909992464474	5.29284612828652	5.05707585265181	9.71226068642757	4.5574076063868	4.59612959519073	5.71380552273408	7.0802302626657	3.28564724011258	6.4281812897925	10.4243957057969	3.14891388813842	8.17515055053282	4.11407959796555	5.93155868014606	6.23069698798489	5.94396458205673	9.34027433584294	11.1767329458127	4.74736448605042	6.34009880561277	6.49222438182535	6.23689504611713	7.91675404314509	5.0185125326378	4.48770160236384	6.54473224651594	3.67234231615513	4.78867165707138	4.27843049585546	7.09913131006172	4.79190024549606	11.0747612776267	15.2129155185985	4.91717878117103	5.25027443841264	3.20105302723836	5.14790810588323	3.16642207020501	5.95605432304327	8.06310593540282	5.34557062202072	4.40007531883792	3.00899884286524	5.13536599724909	4.14153465075213	2.74488019880787	6.05725036137434	6.31582545217289	8.28890264589281	4.87180240875716	4.00805238210245	6.75491192682197	7.85807725172159	7.5275777810127	6.32898869231316	5.44526007156721	6.48930313186762	7.24150337678623	1.53833684663447	5.39576204019292	6.85875200662922	5.79044305450469	4.95694096230958	4.9463546659314	6.82803498033088	4.66932682075416	5.91372319283126	5.27472206230297	7.83049591957448	4.50557624716032	3.67296617430068	6.59464864578413	4.01525293002477	7.29222319155273	3.40523187432627	7.68988585317197	5.02839343662141	10.3153027118747	4.48739226682682	6.76060923956039	5.0886745473445	4.84243024433854	5.50218335396765	5.1161729210417	2.20568430059023	7.23924457156705	7.83216828194917	4.669132874735	4.32685141306661	11.9303136085301	10.1714126751271	6.56984279972728	18.3597400288812	4.91407657579213	5.21563415028913	8.8303530314349	4.78296034659776	3.72706993151245	5.28978784311728	4.22877217368497	4.79965563926951	3.82268690351823	4.83975644461724	5.16668307466246	5.11099332443543	4.24743544158155	3.27077081322177	6.78019447341728	5.32117043947898	4.36312501647364	6.12903468889874	4.46038439465343	4.60615899565504	4.74438731299075	4.21314541648987	4.25235552758079	5.9141848692382	5.20914024441239	7.48795745549337	7.33440571372187	4.32625287564693	6.14679156317438	5.83188708352603	5.40586178807194	5.83099719985364	5.80839590120939	5.5944342128557	5.41250175028631	10.8786155752442	4.62911825075106	4.67943578226378	7.11806415372415	4.43819819851783	5.592118085092	3.81773356712959	4.72250837740927	5.87421412833058	4.68527528167324	9.22868367400583	3.69707898688989	7.02460441321547	5.3166777753029	8.57403906633468	4.26218389061092	5.95858047235328	7.73542202675913	9.00616303139035	7.22486705152165	5.93352028131424	12.1000395194708	4.63993598484043	8.36430683361364	7.16619754406272	4.37221283569469	7.29156445779966	5.40544042304727	5.92150835038454	3.9593441036705	3.66762502927593	3.52592228928913	5.6347966086705	4.30612489604562	5.12728976846798	4.52394437437231	2.71254747701981	6.25882064482106	3.42695159244643	5.3814455792004	4.39251526982074	4.63277777947252	4.34942271356031	4.46017785682793	5.6584058290242	4.54642894492118	5.27336143371883	5.96229228045222	4.6287558688529	7.33856835469354	4.79538356844612	3.93174431169879	3.57938010671655	3.66696446324519	3.90942075981862	4.54384924469085	4.45071471911014	6.21167759496622	4.27887380444491	4.88997167037865	4.36669697869862	5.77358032859812	4.68718346205885	6.0036074546493	3.9285843595887	4.47704447804377	6.51049850587781	6.44814160808928	9.07739029708386	7.38761256574921	4.34961347060885	3.53058998142234	4.88106308898867	3.5242770299595	7.78830244435161	4.53254335409058	5.85770335094367	5.80567675493411	7.8777624249932	7.54986335430121	6.49969292201008	9.46943427967971	4.12474620340386	4.4279097629053	4.85536280357926	5.45917272002118	10.7107797136142	13.1194542214272	5.88378267108222	5.51851619267333	6.7217956717898	4.89751659548106	6.72610985282335	6.6165477201987	14.0783677091388	6.95857132748742	3.85414430771914	5.0941748190024	4.18977780037672	5.3251869604408	4.21274974668396	3.76766154101219	5.9621448124761	7.39916313231764	13.154825389525	5.1842181058352	4.42075574536197	5.00945103437719	3.43187345312471	4.44169265712411	4.48493689257603	8.31026072538262	5.0563265304289	5.29992355655342	6.09905206116624	6.61332888760377	4.1725798887698	7.27333658347264	3.96113546367824	4.34659880397147	4.41798583292725	4.66847718119341	5.58874377284134	9.56582809806381	5.15355687755643	5.60924724323017	4.58098126262492	4.3233883491143	4.57827063776923	6.80572674648034	5.05816068607671	6.86562415965579	5.21960576022858	4.71471536948991	4.93666938413004	4.97623178483024	8.66582330385642	5.21853123371141	4.8041998853092	3.97812862178314	6.25104329428486	4.7988460693744	5.53156224016878	5.54570837766846	11.831931529739	3.74098313269988	4.23452911875781	7.99637051898656	4.67097678122627	11.2001693134766	5.60162821267821	15.578792977953	13.4426827868274	7.07860704512685	5.63489839897749	8.86811877256475	15.8255919785553	5.68509032471327	4.33168612741474	3.53243094100207	4.97997808936259	7.38635097819195	4.41476288851803	6.2666681026533	6.19282835848725	7.62213813931892	14.1964396459974	4.72573659794231	5.18508009956167	4.25354519765371	4.00308059107555	3.96250325785432	7.65880923457331	2.547183638105	8.19593603874999	10.1308007614102	4.02158805952757	4.66001449784483	4.69036163267735	4.57482171764783	4.9396915961192	4.99382828474992	4.27617426825997	4.6938345855373	5.37869119483721	3.20031840544608	5.31448872750683	3.60389927359307	9.65543681534526	5.97588159329098	5.17918194516142	7.009229437578	6.24604329803535	4.56898561741625	7.04570287295517	6.16873253314043	7.41102559171665	4.52586571707109	4.19856906347251	18.1116659659268	4.56259484610409	7.98012964962141	4.09433480157623	4.25499684104109	7.6750043972338	4.54709614671069	4.89897292290668	10.2733279635035	4.30487732521109	9.19821578509066	3.80800519077662	5.43694667766055	5.86532765125607	3.7666004825369	4.50116821075986	10.4592295745954	5.33754649560275	6.81467963133426	5.22841054117604	5.35624345526526	5.32184537473878	5.51786884691204	4.65034385119996	4.46989489487261	3.22565679386651	5.0226028194023	10.902965594068	17.5016723241095	9.35881183376006	5.38136281328575	5.04077344544304	4.50852102291332	5.50455906958183	5.01379248975435	6.26079503342904	4.69492299021133	4.36049315303516	5.29802927470232	8.25293648702104	4.33109685069286	4.69081496120971	9.01545103558089	4.59430733077472	4.46113020853158	7.94703726564155	5.90486079544462	5.80334470466553	4.76146287724585	5.62565969258932	4.64029382395286	7.37348307869525	4.70782765319952	6.84757289714811	3.22096654759971	4.54715333299467	8.53857668799829	4.50122134402296	5.79416048713462	6.46532294921346	3.57420573893132	4.79175095183371	3.67804617653793	4.67709222033175	8.16518031620428	3.89573194811177	5.49028405594948	3.56109746048903	4.93698275789134	7.77664982693144	5.05540891983	6.4754272695063	4.75566532336882	4.88591332205787	12.4228535745909	4.8666427297287	5.13924204485303	4.3068811456327	11.5938183431108	5.04236601103224	5.18484302230486	4.44184101312235	4.38410258323694	5.29623920346959	5.07421663412891	4.19451812576671	6.71395783355817	5.94817229114873	5.67970137194538	6.13337471292463	6.87668126084457	4.82484344654709	7.0583985265444	3.82855525816132	4.90585280268352	5.2476709875176	7.98738530752102	6.51466284500471	5.70008492715381	16.9769925298475	11.3866367350769	5.04051391730254	6.28887859094287	6.99691972527615	5.81460832799363	6.40483757254501	5.37821621339326	7.76250801264386	4.97348720807309	6.42162811033007	4.81929732657535	4.58445377036967	4.3935833723034	3.4353594356212	4.00409234375687	5.4959448240378	4.73812941154626	12.6425234902009	5.06600018935952	5.49744453471139	4.95275909522782	4.53420204651103	11.82139052946	9.41843550384645	7.62129064704533	5.01556669896132	4.43135970817877	7.93805363304791	5.52369018932746	4.1010599375319	4.71103033577706	12.0661099729339	4.22534441450665	3.86655807092013	4.22804522836368	4.29102018139046	3.43659433872387	10.5453296487449	9.68533138042028	7.21681355421737	5.58819651550731	11.1073354764667	6.28231978920307	8.73981846349116	11.0854885859725	4.76744193282295	4.24375538421717	4.58724726414453	5.98632223740208	3.93186904942208	3.95429255547106	9.05775690080016	7.85453741801887	6.11935684938478	4.84961086854291	5.36203690018274	4.71244759455061	8.44167045674399	10.2566304875307	5.1716035627359	4.52880290606466	6.28518163384422	4.46537443258021	4.30371139483303	10.7555270970249	4.8484473634364	3.14284630015611	5.49001544723722	4.2647167659686	3.71190927361824	5.97139720231864	5.23092790803731	4.45438228136597	5.35019428951132	3.95373735403889	5.27174114957751	13.16268906729	5.31525823592394	4.10990451515421	5.39090226042617	4.11636429813323	4.83959530025775	3.94159326029239	4.61973526856188	5.89253925580582	3.58022633930142	12.0735801693294	7.99515384988131	3.7498230935848	5.44559677689688	5.13680555845055	6.22377604721075	6.60296938031216	5.40801864518287	5.36431142366284	6.84857671014177	3.664266121453	5.25015949873647	4.94723476839221	5.99228013320024	5.0441124905104	4.993278084593	4.58474924758649	4.32953806470807	3.92072595139749	3.74364020354991	5.30654748170969	4.08019234017423	4.73507574394006	3.86247587866351	2.56905907475839	6.43512940870835	6.09523641925849	6.81437940118115	5.50234750087446	4.15842348809645	4.52288513473545	3.79931777764325	4.86412974769275	4.48755724692785	6.40102658876406	5.34952559825236	5.13420073710441	9.15257174070903	3.71212244817344	3.83268353133705	5.32818716586524	2.81282328271785	5.0809162241513	4.5327464466737	5.6011109855152	7.62720811561383	4.23962064234127	3.73000765948366	3.62605174270805	5.47207370223962	6.08598568992799	3.73708515310674	4.23310187078537	6.09849992198733	5.71276917625728	5.09851308697173	4.62906179807235	5.21266786339799	4.54677813010155	5.46484876889894	5.34375310225806	10.291850345247	5.62235585262366	5.03478473269326	8.14338866844509	10.0054561102826	6.19956655474496	6.23830341487634	5.91223320647959	5.70980001006434	8.03910172775424	11.0250870799481	7.36393215932142	9.09419216095181	3.86686241288125	7.3854366697609	4.09069451846989	7.17781347139461	7.6638195108288	4.74559417101086	4.66254404844583	4.24748637721192	4.11074926236944	3.57903166668241	4.25267327311246	5.17741501568389	5.37532933473122	4.7358628791131	4.95142162356575	4.47513130276296	6.05753573695943	6.63933651809756	3.9667800936626	5.42633212630441	4.08480455909088	2.89811531177022	2.69895951412449	4.23437145153816	4.77373311246884	7.34667973464674	8.46785175252738	7.8208641806477	6.36202575069229	5.66043984344806	5.58498978356277	6.02042781493419	7.24109433964373	4.87883401825919	4.9378926478137	4.94761532931724	7.19442479452043	5.52911332880506	5.12217716963434	5.53556418568313	6.40959477694497	7.20141988293727	7.27697676284992	5.75421079927181	5.61409612076109	1.19755849108997	4.62766175796326	4.51484735383579	4.65512986232316	6.92946893649258	4.73888993580081	4.17825455740121	5.63234060741032	3.15692506510355	4.33491940324913	7.28479116734968	4.66607678194327	4.40742028239448	4.83169896371591	5.50926528200137	4.67392933223915	5.7432414352396	6.05763230619856	7.50897322575866	9.09086835200292	3.73113384580646	4.78364011199516	4.5115525773536	4.6352623304337	3.42821534272354	4.3928474909026	3.65144972340653	5.21321034283967	5.25673700265364	4.53445770700783	5.69758504267992	7.10518854648848	4.25197175225277	7.44997084950398	3.88318964487218	3.84575595870863	4.65887992210212	5.99101427202867	6.53444366599805	9.59763265691879	4.30681641769156	8.44976801528741	5.28413206945782	6.43739287439367	4.78300086485125	4.10101199454227	3.69946234631083	5.13590295879029	6.13585367919613	3.71324929763706	5.49169974816892	6.01181640897656	8.86630572433782	6.26025145559165	11.996913788316	4.97483039287819	4.66639250208515	12.3311737174262	5.6869130708409	7.48198817118376	3.91268356071016	9.42987149772726	4.35846060952476	4.37718810000832	4.2907593101916	3.29751869951564	3.99829102330171	7.33122633556247	4.57824858088557	5.79378258390429	7.01619010179372	5.56275637570791	5.94422852819906	5.15753396556522	9.03621954085732	5.64085592863215	4.42471646025511	5.17400255193099	5.81449893672712	4.85611787876049	7.22330727492525	7.9471969153459	1.50078111731125	4.70741201325575	3.90074585334327	3.97241997031682	5.21809958387455	4.08178169640911	4.78541399455401	5.42414060524328	3.61496636740326	6.37698686682327	5.49551797708298	5.18757034783852	8.95814582083894	7.82473149674968	6.74933155530844	5.62339147253952	3.90948551336071	5.13337957330161	6.72760522643429	7.12599834171778	6.74966956857597	4.51197236468235	5.49527364865853	8.78859245576897	5.99919554336086	8.5233575082842	7.76251516870782	5.99831456448449	12.4284281062121	4.56570722646627	4.9116380684588	5.13223152382269	5.01233591040754	4.04021812047241	5.01546854921975	3.42753751086818	5.65183867114644	4.48094463803576	4.05075230522499	8.42234179794595	6.42563453288507	6.60300822895205	6.98644113047004	3.98674710810687	8.13486616829195	5.62351341107968	4.60319843456649	4.3300585334845	14.9875605150394	4.70458079886381	4.33638579085908	6.88271039297616	4.18404325726796	8.02499256944093	5.24864274668571	3.95651900532784	7.89386493747904	5.46181556022892	3.29115963410685	4.15892654360889	5.28754069726116	4.29592015951567	9.08243876356008	4.96934126520706	3.77038416080216	8.02834856821879	4.48201472701635	7.10133233179283	10.183556409516	4.04259737684402	4.5720351359255	3.39701172344229	5.10147239770606	5.23126490555182	6.09717949965528	6.80124722617176	7.86788692293738	5.75535950333069	6.8128984175391	6.74664044004452	4.28999711104523	4.35151433996503	6.04646697674326	7.65710927275926	7.05899598956132	4.46451065037532	8.16045302622395	9.69872677991692	5.40197575707503	3.5476456001617	3.08842903540242	4.60647428273196	4.32369134139177	16.0159336671524	4.7640355486467	5.48101575256649	4.35126410578753	9.2177909842795	3.84568924466013	5.09139821912074	5.01766285732564	3.17445134548193	9.33870296017879	4.90451395758739	7.59147929313606	4.72954766874001	7.37946521911414	5.32687184559284	4.80416008532653	6.14260564234132	12.3812534359947	6.71547414967012	4.45039969608941	4.32849336551281	8.85781636291417	5.10401085194271	4.36348400524999	3.89945664423652	5.68126372877239	3.86597458478069	3.85238005389148	3.20044898112331	4.4241141442297	10.5539792912591	5.89411409909462	17.3001243721443	4.81189913742591	8.97059504081897	10.4009847781243	5.26591201687003	8.01379060258247	6.45759788450883	4.82334556070658	4.99379437062143	5.00451671131946	4.40266866861446	7.92888571523291	9.72853801739372	7.69843015406825	5.63736705798106	4.77585630468196	9.51687593280794	7.3759222225316	3.57883630345115	8.2932408960915	5.75367008198336	4.05835511466645	4.28735404291212	3.35699138795042	5.02963574908089	4.1842369847356	5.39148094669123	5.96234777091962	5.84742516289127	5.17805330280114	3.95811690195252	6.38781805821628	5.23018501051007	3.73730699691298	4.28165478369912	5.81542505828094	5.61720479571297	9.45774329052439	4.59676240913244	4.21363479069985	4.07524278674847	5.4010043608064	5.1708533666277	4.12437956955405	10.294157065987	8.82549301683304	4.62163337002443	4.2936168905717	6.71980606602308	3.15836388199884	4.73672898727274	5.34935590100934	4.48815632403238	3.15006885453498	4.4856464063432	6.08831347314124	3.48290571253986	5.78755084493581	5.87171274335488	5.41701144305165	4.26782281550793	4.94209138425713	10.4214166704751	17.9291111768909	5.17601815726175	7.77498447359577	4.96124770139805	5.1195237788309	8.78172381156981	8.9545250961021	11.8754330089807	4.08238362243841	4.54627954819626	2.76627558419244	5.89903949139344	4.17129786480045	8.44247939782988	4.78475677305592	4.88529996140066	4.154082840698	4.23715182534311	9.11479968419331	4.9803669340761	5.59739271199124	5.74110104614594	4.41290781158836	5.46618807543923	5.06612536830596	4.86113303655058	7.32929409739549	5.47168812804323	5.23468439440326	4.79080421692384	4.48222296005569	4.75178065920752	7.44169010282265	7.61638003720259	5.15508818468734	5.170096351135	4.25979507794431	7.40450937792801	4.55972341275542	7.53476988838563	8.35358105648729	5.2101733565927	5.16735409247117	4.88319358476563	4.56037524710981	4.45149401648387	4.5506220932828	5.35346085742171	6.58652486666944	5.4188440950562	8.86958216496523	7.28831324648521	11.0210609126396	3.78794157996488	4.74254846483392	10.2657314146993	4.61324472491713	5.16692521573994	3.36127554221561	7.9059034437893	5.21444791554697	7.44297011643499	4.410753633872	6.86034091018627	6.12859481054213	4.83598412288965	9.12226801734299	7.43141971498573	5.58530275492739	7.47370968559066	4.99885386937445	19.7210765222727	6.08207406113368	7.19372809936934	4.40832713797195	6.95214169987866	4.03965991418691	5.47094906422131	4.58654509111362	14.412792206789	6.79662583791054	6.11224441050156	6.46412573185463	4.31249457686559	6.31537937231343	7.42032112758582	8.76117587862201	4.89284093164779	8.33570771724526	3.67225412349153	5.49168070531684	5.95328944701274	5.9016528251722	6.52234951860893	9.42730867980036	7.6475468983506	7.61722666046103	6.2801092068637	7.261218285678	5.28019418268279	5.88494010514961	5.43193680703395	4.57557616220498	3.09850243878141	4.97574488610321	16.8890255714348	5.42313448703559	12.6407062086117	6.04394355635561	5.19862032590671	12.0351026199174	7.12374669532656	5.80750386803381	5.68844878779762	6.26671218375942	6.69151683530295	7.4657144398689	6.18435662775572	5.29119456685454	4.47346715134947	4.69643331276951	6.39272199055341	5.67903966442132	6.98524305114018	4.20541960519007	5.45836884614335	6.34052338388684	12.8314150388503	18.064000109044	15.3414225469857	19.1852825036871	21.415072106395	31.3878518095675	14.6179001210313	33.186163622181	21.0092458112252	83.0476925929395	35.9554274503167	64.5775005443429	27.3454948741027	41.2161963638351	43.9884651511097	12.705661558691	7.77641417801407	41.158682016352	14.993934834729	47.764184432361	57.5747166853099	28.9223605896453	24.2683501217055	70.9981719958454	9.43774264256422	13.4012843830987	8.12288510510568	3.95650740839326	5.02290283018505	4.53406814560576	6.64503860912681	5.42505171783193	6.57632972423274	4.84987162989748	5.07795779467004	7.88463037391104	4.80250765256487	7.7629861552471	5.56445105952025	5.42116046407348	4.31063554042815	3.75136202601328	5.28156839283046	4.36462153279686	6.98267758097959	4.97785719256041	5.65869922170899	6.70907888857469	4.85839810031643	3.82726247534788	7.25160447368695	4.57810950914898	4.64267167861076	4.15847320643686	4.66845489871115	4.02053854540898	3.52992659779391	6.48518056926523	5.13336368945662	4.70679347048923	7.1318168793686	4.1697243391558	5.17931376837788	10.3115389541531	4.44907461472629	4.92847273874375	8.29535602243039	3.92934175221451	8.31383122937028	4.78273155574798	6.3494155425205	4.19264857353546	5.15755625854778	5.58852981643722	4.68461840508995	5.10092861804111	6.47937580001757	9.78817088640707	5.78639573060933	3.60578435942967	4.36154723340882	4.4611738876625	6.77455418561989	4.605999655897	4.22176321002705	4.22725004252015	4.14565986818657	9.2638470849964	4.35835828201663	6.65607868682292	7.31616868429992	4.38099809846111	8.29595378406753	8.53427689958001	6.02408853434772	4.68129055012659	3.63089197497289	5.10343145597921	5.56063984062749	4.04658121796391	3.50236386526499	5.81844071190019	3.96793203475465	4.82974704067403	12.1913236672602	6.39581640454458	6.11233737535788	8.44901528712526	3.76831803352224	7.77354921120992	4.93584958905589	5.75944603086072	4.40022637698909	3.3765496168181	4.8633017946753	5.33255314028023	7.67867070987958	5.42904822318426	12.3629348178569	5.42728731024898	8.80210984412261	5.65560277418009	5.30168917164566	5.12705321982899	4.5966581744607	4.41122991725493	2.14821336887804	4.56558928218245	8.05205745131522	5.30833397841058	6.96703876627879	4.97850513866594	3.92872896170135	4.04244042190628	3.69930158260954	3.32796742756632	7.28011788035286	6.17022999222026	6.52411650716548	4.39842516448553	4.74220512872671	6.88144353858732	5.77980733505647	6.00858222072268	4.99355443822031	4.77604333339213	6.3482804104403	3.87515457246508	6.82682412222655	4.48235363829056	4.47782381509189	4.86207999441675	4.74109243457262	3.8707034047517	6.03879158667353	6.28847968425375	4.99147316955997	3.70124430606469	8.84658094867083	10.738109621994	4.87253326669164	6.51098826026632	6.49287551647006	3.99967300397538	4.99454440513234	5.41798665602389	5.86947704931021	9.77231016780307	6.0015106885275	7.63392561869674	4.99411817176475	6.74578356948281	5.08693637531995	15.1656535901993	7.03813115340803	5.20140905616299	9.99946637582931	4.93931007160415	2.36612454749435	5.69747759017332	9.92583234932622	7.37609856540563	5.1333672556339	4.21952340658788	5.17728364811705	3.94137928080087	6.75481613978794	5.84903265136822	6.12926680591027	6.30645640433256	5.43153915750785	4.0656143091441	4.89593492512081	4.29390619027456	4.75785865013431	2.50726466889927	4.45667046156824	6.66595746152928	4.9402308985237	9.64915467031626	8.14046092292476	2.51438596339286	10.0243529772392	7.47689995438647	5.37915814998852	4.01966142565173	12.0166993019605	6.49739255468349	20.9421945593565	6.32140979563933	5.03373255237929	4.60363163054322	4.51823153972311	5.02131820600702	3.78866218451646	5.4651394190733	2.56503376622242	3.17505708474545	6.04156991154265	5.81603754578609	5.53070621132327	4.93344631201488	8.03429233272422	5.31876251203912	8.23776133993921	8.3765438080841	15.2339348116864	6.61239937201049	4.87908164733385	5.27404794106574	4.01013805916779	3.57237157495669	11.9125997013147	4.61701283040834	3.31465083921026	3.37752272016075	6.23144713264277	3.80827574020333	5.2004175401891	7.42023439273525	4.96519960256085	2.56111595024886	9.94938319379258	4.90745530788673	6.9951457538863	7.89432139007411	5.17313455172689	7.55085382188256	6.59107397194917	5.75388774569218	6.39714717175284	7.05980951923522	4.59636186660441	9.475970254614	4.21510276469352	4.8996313407895	3.98061318793582	5.92894334326117	4.54957127807961	4.5671396237074	6.34659257294277	3.68861595175713	4.16673263393635	4.17512150207451	3.8311259513222	7.07855396579478	5.38642981436305	5.51445461818656	3.85243507420312	6.05986250868731	8.79968472500795	2.43192627677068	5.87198601297021	2.37922338827194	4.08804375219716	3.97473910529106	14.4124460119857	5.07707843988228	4.36084091822072	4.03222456901877	11.9108036873949	4.14250623093699	6.39961964713303	5.18220020541777	5.66061610767502	4.687652531543	5.52462160218121	6.81805703908906	5.48577194832122	5.72550242051588	4.70194347818888	4.46833552685468	3.65426986448171	5.51756949518078	7.2463725363866	4.30066029121461	3.92832654959054	4.42853225101826	11.1918476090199	5.41638625969804	15.0076931203785	8.12097151874164	10.2068743915913	1.73422118362585	6.86297059660865	3.3029397633723	4.80167156678996	4.34598839727278	3.96467447446906	7.51610254285054	6.75121216777624	3.48896705042713	4.21651174450498	5.92379667914852	8.66323494459685	4.52108480781235	5.8007850137829	6.43214246192687	4.99270972856522	1.83469560299935	10.976623857645	11.5601078173793	8.08627984233027	5.02621492347195	3.40598812135767	4.2393236266587	7.03490670606134	8.06079812040558	4.55291035266368	4.87564811460428	4.00309360331995	4.77775632549424	4.18438744534237	4.25258265715414	8.20455158336522	10.3419366828558	4.68982865039445	6.41893372824373	4.94240227455915	6.05252098230868	5.23179916767033	4.27124959963617	8.49944250918915	7.85688230273625	5.26459918148359	6.88654849786958	4.57656605524252	4.42085821609186	4.47377348579871	3.62054184398395	4.1593257154053	7.03233660562392	6.40395081786047	5.66704945218546	6.83159819735823	11.3682970767862	6.19219446429436	4.79212910700596	6.15829161833402	5.01469836967401	5.79840060997325	5.73245533612327	11.5784539691132	3.34989820464222	5.10114249511863	5.31293810096984	6.68961794928256	4.85965760953338	4.90473352034169	6.57019416941916	4.86253032966468	6.14870925052059	4.59602581805722	6.01929801924404	5.15042253410522	4.05568550973781	3.56709779939974	4.72774968526052	11.012060308068	4.78498659856945	5.31502445463323	6.25077293667078	6.02168803038374	4.24410614735704	3.87426916818954	3.44771796562498	5.05818403899008	11.7095272294976	6.90281655797892	4.68265815868071	3.84451722684064	4.0616639661244	4.66577037366056	4.61728611264309	4.10483131032271	6.75360141062892	4.35301469391386	7.64159308743027	6.63977806949386	3.73166126602059	5.46699354196247	10.5009961575101	6.26356299317554	6.44338628334838	6.76437536899471	3.80847683334565	12.2674472471239	4.85331120516044	5.80960378388415	10.6375810087994	5.50353755366967	4.0642159242563	12.509286884411	11.3989065844192	5.64035825028077	5.60513576868707	4.5677810535813	6.09412439497714	4.59439425130951	4.98783113067684	4.88354161593532	10.293087063427	3.76806956594272	8.09331582806399	6.65457185051324	4.68062567405452	17.9832572508014	5.24633161314573	4.60732368240687	4.62016698216889	5.26292931452666	3.77468654234225	4.03209279147811	4.66669252381649	6.64201515477611	7.44085825498947	3.89247169169347	5.95825591410664	5.74443728242915	4.35074875545369	4.51664258132832	4.99204029084585	5.15457690245713	6.76342380639156	5.19429910636836	7.96025076372353	5.29043987257364	8.44614980099831	4.7671433841541	6.44017383257631	4.52350195529865	5.67824273900261	4.72643121646104	3.17531734360783	11.5436632503478	5.38031739673799	4.64686259323763	4.8432181162163	4.72980616186437	10.9005452386062	4.66123278808533	4.77107841780613	5.9312818035033	5.97323972222404	4.85751323148756	5.34776947731772	4.76072425972407	5.29469037632872	7.55669751593676	7.25937757816924	7.16293603442764	7.27347544565479	5.84469327249845	3.78701730228082	4.67569153549796	6.0969962965506	4.20047245766925	4.54354006418697	4.03477727306482	4.56174982097877	3.81838312401819	5.98506393226442	4.9464035356542	4.74458385000826	12.0582970184381	5.03438931064931	9.43274837622375	4.1462348359589	2.96610570500535	5.58552005093498	3.82072749991421	4.43181517670247	4.20529521757542	2.20267730686563	3.88760473322197	2.6761541383293	6.2892829176282	3.88928719406937	4.11639662829746	4.05220566786851	8.33358274962977	6.54474067985423	5.08971129238759	3.69291619537073	4.11463902794722	4.59595069367782	5.42077882464751	4.11151928728725	8.52381066456171	8.11227609574689	3.38548466298921	5.14359594605996	5.43684208146535	4.34436101444892	6.4739532763084	3.16763155620158	5.66712782720072	4.30180800997972	4.11304775551099	9.68711501293001	4.8240944118656	9.39039029704182	5.30943352572524	4.70960386065371	4.89064876832122	5.49045399472338	5.69231116641981	3.79935962456352	4.20641272688143	5.57995381641085	4.64883765280357	4.56229583843469	6.22220223583699	5.40596948407204	4.22091017297698	6.42673837669606	5.15203778661493	5.63550344869911	4.63233630431635	6.88492216872125	7.7448060803501	6.15426495940443	4.94782190463103	5.38191525065475	3.78537986629131	4.51613737464658	4.12093693652634	4.51079887035643	6.89359463292272	4.71928914946139	3.83558671139418	13.5244814721257	11.0797746381519	4.10817563636961	3.13179126007172	5.2746067350381	6.63325948040789	3.87766058952054	7.75202906964457	5.29409389365783	4.88316977153747	5.11874699170477	5.28663478305431	6.64404412449842	4.56177775072614	4.04915543029971	7.88556738892771	3.16022655161166	4.74265916737388	4.66209605393486	6.1829950996829	3.97586567616808	5.93661850169428	3.98336554078809	10.5323740318918	7.58534442474636	4.71653491153442	4.47758485402207	5.29411912507783	4.55358710964074	5.50841338476335	4.18644761321039	13.1807804328132	10.8500631833727	3.86425332461126	4.55154393601677	5.44634934494613	5.70090008612776	4.6705466946148	4.62410104461732	5.21931505615331	6.63203019598761	4.94112588159982	4.30642298471582	5.73583186012786	3.44849024925063	3.80904948077485	5.57032574109105	12.051239667298	7.64326435672252	5.34003010045151	4.65377386947271	3.19123099624914	5.57083144722428	4.11488854582132	3.92700822802039	7.91235717641146	5.27667320241263	4.21379871946299	6.87037278061151	4.60111510603929	4.89088996079013	6.82259270420536	4.6497366135087	3.69109146503027	4.57972394755003	5.22448460900955	4.90164154347842	8.03175756893276	5.11504374526183	4.71647468153895	4.8443301033797	2.87541184362585	4.9322132254319	4.76691571571428	4.86819500460923	7.75317949560734	4.36735874124904	4.34249873758387	4.64257673864219	2.62052780171232	5.44058586162499	8.25632881134652	4.12453764187109	13.5821127922575	6.44817774448134	8.04082603119428	3.43445733236381	5.3387107044388	9.24103170056162	9.23978751930824	4.70629894985976	4.67618497573913	7.81802761070548	5.28336530774503	7.13054635152526	4.4753267614382	4.68752000039691	5.61676204648799	5.81159139897806	4.4733581784599	4.28829240051827	3.55104013203358	4.80573708774148	4.83364055485042	5.28396590118209	5.26972253882668	6.8124713406991	3.0071927073691	2.28466162058104	4.89165315036718	16.1110062165857	5.1140547037411	9.47226024984494	4.73554682074605	10.1928272319891	3.54148132997572	6.8577410685085	5.579518987261	9.96590635516212	6.44290773383529	5.97817869971596	2.082770825138	7.37669208214612	4.00633998042848	4.28716008742101	5.96281721795271	9.34345793295669	3.13709684327524	3.5899176127704	7.08740112722507	8.87728749495115	4.82204890108739	6.17338503193065	6.0513261899596	4.80194991658015	5.18957340377565	6.85570283498335	4.10300084006996	3.88595374972783	3.32689221275826	5.27349462112737	5.66985413488354	3.95752541368748	5.31066589056551	4.10706329670274	8.98163683477844	6.60466597969875	3.97262856246237	5.12347573605804	5.83471182936807	4.65744402528285	6.40941568810864	5.78252660170089	4.82593752850377	4.03560691708766	3.97058621415066	5.89104034636362	6.17007644503909	7.14337333861244	5.42439652896268	3.68553585726758	4.31202626436332	3.5927813538316	4.00520628467718	9.17136617453212	9.51565444046087	4.73170490656169	4.38258832489385	9.22123393200612	6.13847587368579	6.38128632580142	7.13308100233933	3.77989572932081	8.21766195337399	9.88565187567125	3.62795859081381	4.32080601014777	6.81098695530724	4.47950522740489	3.35550238006306	9.57157709665627	5.3663083547652	5.4319666886924	4.06849508298762	3.53098544420866	4.95825857974558	9.20955120851347	4.01422438759451	7.71210627494027	4.00476931695836	5.24348186717454	4.30030911464249	10.6302456019444	4.0063925011546	5.7933267507129	8.5491050984543	6.28205436112602	4.43703128286617	7.67557627465215	4.46324834775865	5.19658592645313	5.70690858776019	4.61463698110522	5.01872594906393	3.52037140969847	4.57276443404606	10.0662268642176	5.060115209337	4.9491296869256	6.34856670800452	10.7709285811959	5.32471792323812	8.73893483985763	8.94579446283479	7.18624864993204	4.04044091866546	4.72633241815187	7.62949173160304	5.11863670630835	5.33343771150391	5.06630595583958	7.7473239756413	5.54338729249017	8.91099855095765	7.17208984005913	4.65457096240334	4.68883021233797	8.04467592177855	5.8753306862214	9.29763021789589	5.02803711779989	3.88697351963593	5.4893483398387	3.93235624900384	4.81563920926159	4.67640434183359	3.8227386738837	5.19637690004524	6.29847649979361	6.82497958079716	7.10349406298933	3.08636223711271	4.60445636532923	3.61976816052067	4.91676731251205	6.02112520930255	3.8423318461674	8.48075553758391	4.59505866417353	4.10481107480732	5.13182625408789	6.23745805732206	5.3102979744362	5.52373981485659	7.52193187751143	4.49388121221779	6.51952796608354	3.78597036692557	4.37526059626888	5.3292598007503	4.92755794511728	8.2571182936984	6.26151362064668	3.35976259858195	4.20102190263438	4.31476901616873	3.35501346162618	4.24732211484542	4.2826929542554	5.49647556986277	4.52257282344333	3.49717435194266	4.79640550882337	5.50072582814376	6.32722256929547	5.99499728297104	4.88632505600489	5.69323371977808	6.79342064086915	6.64793289371282	3.06526398207438	4.01625310632983	7.48547654921343	5.11297341186449	4.13605797709377	4.40230056152657	5.81863712976143	5.0455229809901	7.9948246483787	5.26207853115642	5.67981509442953	5.22369183281901	4.46882567950445	4.85869101960277	5.11291645358387	5.40038277323371	3.37572657766512	4.42724464621953	4.1063420711109	3.7633667310479	5.89946031024039	5.1232963997674	4.47541536067168	3.35838420438574	5.36157292995966	5.01389546361002	7.01333049908636	4.05443529428151	4.74581138551761	4.61809962006961	4.62859071989655	5.03604825323851	6.19529770883165	7.27503256091911	4.0289054013001	5.3055103427863	5.97242899718589	2.97779441426886	5.31053105830252	4.52307986605265	5.72263374421323	3.83887355113365	10.891733510738	4.35062392802548	2.10317374355188	5.362993854668	4.75949933814177	2.90591891250679	7.98672958751086	3.76074551728697	4.50357723260966	1.81132960366553	4.25765244086795	5.31728420295389	4.58597553462043	4.68819266052534	4.20129075235249	2.6282900686596	3.58382170613478	4.60723357215872	3.4112536297175	6.82074599969357	4.01868036121266	7.5133823535747	3.15648108873646	5.55426204217423	2.95072887158771	4.55850128546603	7.19777543948273	4.44032350452885	3.87626401878718	6.31893800948697	4.64682961024624	6.23646301713536	4.08238009021143	5.19723687142275	4.07011773854935	6.11070062052203	4.87705580876292	3.84142675420535	7.40548089980852	4.82926746464272	6.7182505551652	3.32109962094977	3.98103843419569	3.85540150618049	3.53668919928245	2.42423868613629	3.55285674057922	3.24014843068597	4.52088821351808	5.86007010447842	5.10794092782429	5.32678588878142	2.99101756835466	2.93143366774573	3.5918295842821	7.64692332046124	6.29527951060589	9.56888831234624	5.38258601992206	4.81203351269115	6.43785586395576	5.76461674320903	4.10623235466432	5.81844406318614	6.59093149427107	4.2387562704709	8.34968331168526	3.9166380616285	4.52217661708026	6.27501632895416	3.81909840684925	3.86491522463867	4.69179192789851	3.01400559851736	2.61168732818919	4.67677089220329	3.20292733734094	3.42867191559792	4.52919272870648	4.54614407168507	4.54647915001383	3.78828142851111	8.35531997209011	5.13262823654746	3.94603883956273	7.51166168338467	4.80565481659962	8.36636905322528	4.36493126289355	7.72152215108588	5.05526880301296	5.41320158701084	6.11102310859872	8.49842187121834	5.02833444041125	3.87391684252816	4.45229974190673	6.39345166757809	4.25095201823218	15.2928314370824	3.28592887256592	4.78277446638985	6.80811106320527	3.87377684697302	3.79845914627471	4.65930406876445	3.94006564525944	5.13069498221272	4.70757776970003	13.4988751998145	10.8522321608307	3.65127753170205	4.96199759149444	5.22367938719951	6.81432137594017	8.10935869689467	3.32027243150814	4.39581484813276	2.64970018566903	2.59743425342186	4.50005158275845	4.76801195969098	4.79013958321699	3.57747888382071	5.59507314725618	4.77937103800088	5.9975967200157	8.32983657288765	3.69511508872797	2.5980154513315	4.67218398148036	8.85672545353211	3.43296057217241	6.27037331594186	4.02803721731627	5.3451543786078	5.97886681163485	2.27296769456653	3.27362650555558	3.56723766136812	10.3683954677253	7.18725786547847	4.39569218132139	6.78739781761975	5.09725167047623	7.78750131061559	3.39154309583432	5.54316635064091	5.43685682606178	6.63515570317349	5.23496698223239	3.96042245497426	4.14994089241922	6.67656263647553	3.9988406452021	4.07204981872724	4.84122242180639	11.0815847326383	4.50415154180229	5.46272917523142	6.2580526800687	3.99711521026165	4.13286986717609	3.80830328553654	4.08119962558034	5.09259517165025	3.89806520675402	4.97383117837983	5.3195193706492	4.700525079395	3.71475392531067	4.84248303474458	7.46434156966576	2.9464864068412	7.18171086738611	6.01891342401859	4.90869488783701	7.86166438696515	4.43214792037113	3.43848959013531	4.88664600709851	5.97313449872238	4.55933151605845	4.06043491387803	4.70503146776006	3.82153424265714	3.76886334180312	2.11500441027964	5.17365998908753	3.36011083538292	6.44803394547916	3.59531360737282	8.16057496134195	4.37443666084569	4.6682862629312	4.96496370512739	6.52282285183899	9.49547948269996	4.83811752642137	3.5628879537986	9.17200216138347	5.21704404816695	6.3469303704716	4.80453317125941	3.73580075051254	4.59292064649932	4.88417564200448	5.4316351436035	6.14287252508992	5.59523858870996	3.56334104969874	5.85138774019103	3.6434015647277	3.72040542709333	4.02872497114325	7.62498678426193	5.1343801368258	10.2018608731347	5.19692686152683	9.01936333360587	3.38120140816352	6.21852497068511	4.45359057648924	4.85156239760505	3.62573705558038	3.85337831682597	3.51112395607675	5.11577708338454	3.70646253549189	5.83703795667482	6.0519993558015	4.68820158890426	6.32211057883781	5.59789012914416	3.71244050602047	4.23195781433206	6.59480707946726	4.45329778765355	5.3843736008224	5.01536477311961	7.2398247343386	4.71884139650497	5.22138777114445	4.26111789833144	4.87767109976688	5.00982158099117	5.06114003177079	3.35560411383201	5.40770416422516	2.86526220269657	4.7720122049151	7.50857898050942	3.66058426605391	3.99332695859932	5.17843770674423	5.6832726529545	5.36067242772451	4.81165936317888	4.85504724862064	4.73612493078903	4.69433696234216	4.92071073225224	4.44608647252568	5.97520435434068	6.3513669642294	4.3988111674922	4.94918589156487	4.38210700114918	9.40633961669956	3.90004501893146	4.49526370573914	9.36005182282724	3.86359842626364	4.45815456535882	6.00243747104847	5.30106118259745	4.41107434871394	4.15147499778794	2.90612820300191	3.76613076647568	4.82352010842442	3.14565477598381	3.81744342887438	4.28337732722994	4.78520072147794	8.2700039319768	6.1737140233769	6.23925923938056	5.03894395787575	4.56709792055328	14.3285357888657	5.40564663067006	7.23357488963484	3.85921981271098	4.0587119089838	3.83464481107208	6.37120310071502	6.39841505668599	6.02896939040644	3.98389650892623	4.44750632579143	6.77083803253859	5.17638171889751	5.3444060151499	7.57043360240207	4.53201172410543	3.80540246954006	9.06859693256347	6.32641360015999	3.60743212397158	3.82925844775522	4.54798183238826	2.29797800699962	3.16133110629214	7.7493353817555	5.47345346921118	5.73769251834789	4.16084963748225	6.00607082163695	3.57130541421929	5.36889729846382	4.29031738737742	4.22438432921407	3.52295503661096	3.36812969208551	5.7431155411066	4.23600973945433	3.26473771003902	7.78436069038739	4.12034556558036	8.33130352669888	4.61812171458018	5.29497420869708	4.03268061906484	3.42902778441483	6.21695641178244	5.550749441328	11.8977796606911	4.05606629433044	3.05999046411591	6.29991464289046	4.46697133300163	4.2728919925334	4.39471471243492	3.82087124849077	4.39466636392723	5.30880727686457	5.11602104317843	3.68403563709315	5.18463919530616	3.1104251424426	3.79462077826331	5.51160666692437	5.32229659067055	4.75475797297837	5.96075225948378	4.97115339420928	3.79496054867373	7.31363335888254	3.8377084827675	4.00122122368119	6.46776941812992	6.3982715770253	5.9195184541959	9.88763297588036	5.17183297803457	4.35589281753236	8.22408381266814	4.11137833530374	5.42554593210348	4.18028155461113	2.34383156791141	5.59004316768176	4.6380625487174	10.6769532658731	4.85851872920827	3.557839616269	4.38223233294698	3.1918721031424	4.38813076932544	5.6437697347868	4.90416373813678	5.11434458835316	7.76393817957094	3.78416166166442	5.45319786801254	5.88068963657229	3.22825373836124	4.61116120234036	3.62377096766013	2.78262099088298	10.1620828345338	7.85712100211652	8.74648402926771	15.1478237834365	4.47292429102516	11.3210137246364	6.10509062294911	4.96844904211467	10.1274239552968	4.13303362086017	4.22730289081491	7.84245781399233	8.72828882584743	4.12182057457345	3.64873338328445	5.10559859839426	3.78100087778559	4.79062370826572	4.31719645830734	5.5011619889464	4.74300496982776	5.31203291570925	3.82990115859543	4.51408120895793	8.04624110807727	5.97291602786131	8.79863658684537	3.48458404219596	4.41207977092813	4.68703899255496	3.77010993183485	2.58427755829715	2.78079834599355	1.94229460060162	2.22639842062736	3.75378242420219	2.9413242785678	3.6251651612079	2.89768262194096	6.10832327110816	2.14873679482055	6.77862959558477	6.018303638846	3.3028202867977	4.81244028812936	8.96707908569017	2.71459596945953	3.60031989529189	4.71528891442927	6.33195913445974	6.45131944221395	6.082835675706	7.29182746032249	4.46485056173616	8.59115317020203	4.00234324960712	3.73586169654517	8.22183398999527	5.13442987923316	3.98483156953674	12.2787204020004	4.90354795346841	3.74653856683841	4.91983202144757	5.80421378203673	8.56178538491161	5.14345236868362	5.28970825538427	15.0011736924115	5.13454556960447	5.01114434063656	4.75010094486358	4.4207647814831	4.87595756073568	4.0162246055351	4.76744931408974	7.43336287740049	5.14886239970436	4.65347450605964	4.54261673829544	4.75127825402676	4.0094882111097	5.65866095899019	5.54374512299217	3.68908637720058	11.10237425342	5.10637491840304	6.64498815157787	7.3541541586338	5.78766392423434	5.46279786820358	6.76505335344926	4.36662947569229	4.74951133110001	5.36033954558575	6.04229639408005	5.63428461826855	6.12976410349625	4.21657542098794	4.8127103411597	3.90475058475413	10.0167388382325	5.40537997866242	11.3798190638944	6.20990290873002	5.66236713962437	4.35675458538732	3.72380659663007	4.24229890848899	3.94756106661623	3.46963067204553	4.30701814339855	3.74299076485785	6.00348515587601	4.38006825965186	7.23085394474759	4.67936676380342	9.13640042593562	5.0310835294601	5.84752204078684	4.70174776747664	4.81066664392533	7.36277772785813	4.48516595540585	4.62835544467836	5.51047091008594	4.85986647528997	6.20615355590192	7.33970070355575	6.0323493216054	4.36984721465669	4.81344550318965	8.8131798686134	4.99676816607324	9.41846168976873	4.6772924919863	3.39431129908752	7.40116108057193	3.97657251188561	5.28945259436213	8.70981275188584	4.82665472934802	5.80543739307729	5.16092837970964	4.34571366537027	3.27639685041832	10.7080742858816	5.22827126106345	5.17872914201751	4.54007963002582	12.0929664795768	6.63244272627978	4.23743514549118	4.46201210046852	5.91280469698618	6.02036385105381	6.48885293557274	5.28333888757025	5.46384629167325	3.44679959507658	8.60392691016916	8.39972916422591	6.40383509120528	4.66913384992575	6.56722583757214	10.5485311449372	5.53731724438052	3.64563224071434	4.31209375417645	5.30917036919035	7.5070215656844	3.98876377130364	4.04209558135925	4.37672515645252	6.55480940672248	4.6519791625216	4.62546086366331	5.86776807464123	5.54733280246784	4.12207234905252	9.62623052026964	6.08693585606894	6.94042113192672	7.30770324055715	3.98263031147692	6.75700725028564	7.03393754780815	1.97058767651473	4.43979971326564	2.07898046201361	5.43058539643204	5.55233000653691	3.60555333732615	5.95204624395509	3.89238274424739	8.91073285442309	5.67528273153275	4.64457396036974	13.4868436453812	10.9055459262338	4.18452933094034	3.81643634786817	7.55970903556407	5.75687978951426	3.91434748509354	6.48666766844228	6.58892899327641	7.14103520256106	4.33742654911663	12.467017096611	12.4654052142458	5.0789482929358	4.50986659407441	5.41495980905737	5.3312481281804	10.8181983589901	3.87802420584291	6.12493564368432	5.812385724799	9.35389998485904	5.56011450771706	4.49226615293989	5.36365843358305	1.57139142480273	5.13061486363727	4.90319263246843	2.54360528623559	4.78959817365033	5.84712109603474	7.40064272550111	5.52072063777347	6.065900945536	4.78695459625129	8.90247389222423	4.13415174416888	9.87433008781196	5.81210084551038	6.25611336177238	5.26671717632561	4.56664274494033	4.9325530089237	8.97481020728586	5.21911845575416	3.72525570294664	4.9864667995073	4.97691072984165	4.91191859353996	4.44289424237984	7.27423190680005	5.22483975151086	5.13545676474677	3.27167696583713	4.70811633174947	6.48145259163015	6.79452346011312	5.1502384980402	4.62640154097802	5.27225315762706	8.94240600667347	4.81507636651522	7.64701372252607	5.78544378257097	7.86432755676538	4.88236628446532	5.67255388585342	4.96550122519651	6.06624452407571	8.07630256044162	4.10479756511939	7.11089471503431	4.89601116323871	3.99560042398991	3.32202798139914	3.74796175191965	4.94480608917588	9.28024729369106	5.31895588958215	4.43471508022854	4.62122696475283	5.67901775122345	4.49960955784857	4.25155515130155	5.00168659891959	7.34165292146763	8.15480562481775	5.03041184146373	4.30506967034008	4.8721405799445	4.90273272433071	4.17037337474216	5.39854086928717	4.44508847348232	8.18192161781642	3.80926532125505	6.59491049691099	7.04968238591846	4.78805863439084	7.98253242502948	5.61325799898241	3.97858053674788	4.4870000878061	8.29003787038769	4.58844110560194	4.97686779435365	6.20119525540918	5.17575757037529	4.90006580114075	4.52040635463344	4.09367346471823	5.99975665857841	4.45063792164245	3.87386613870179	5.18753774773019	4.92515864102496	3.57074424674261	13.0920015074404	3.80265400636284	4.01702852302811	6.66824007718047	4.0823236444984	3.96772663757928	4.91077007684774	3.41390271454603	2.30705939825971	6.36564028143434	5.40064965298819	9.97433128270546	10.6188346272717	12.0045081627073	3.31703000618143	7.89273670502427	9.25762092115706	4.02206390138513	11.2293180713443	4.91581862014604	4.76316500894439	4.65007055516065	5.20669318238108	4.30095066186193	9.21003969737193	4.94324984376214	4.84523268392975	4.51798384124158	5.43457514812794	3.941558967567	5.62227095706738	6.62263011778973	4.55549364123415	8.85122909828503	4.04450555156595	4.64736687811772	7.75565716881022	4.93866179317317	3.53045168999036	3.42294705453317	5.19788481450403	4.57152710799198	6.65064788560258	3.17775808730944	5.26351293565278	4.3062838445847	4.56275643394883	3.6981049032448	4.89638073921974	9.23452147036068	10.1009298792228	3.63738528814052	7.12827248823981	4.34632481272685	5.8903600828654	4.22132415429789	4.87333120800999	6.8971804534748	6.33392487027491	10.6012678728166	5.41490444496498	4.82374484007968	4.46574202469628	4.50239289394033	4.72135404777225	11.8408277265609	4.19868614233281	8.27250724884405	5.17841575654133	7.58247886996805	4.06243760035462	4.44421044374949	4.88257880357832	5.33725874194841	3.61605382928034	4.93654302532371	4.54240918615913	4.3886183510698	9.17068330508935	4.8193827672898	5.28871255730251	5.33652989865521	5.23665897241285	4.48886246381838	5.43583811396542	4.48581914043633	4.50494904580152	4.13742541718262	10.6421828572774	4.91369325414904	5.05596939093236	7.01479693218702	7.29284073172467	4.91391614193264	6.45912193530723	5.92686757146829	31.8559320397294	5.68991053301603	5.2494090614156	4.97352176077362	4.74299903347474	4.29408106840789	6.44130726827397	5.56239002502804	5.93256412520119	8.55540560098597	6.92249523531336	4.95552950887581	4.06920283321953	5.23165658126792	4.53350240285852	7.65662068980198	3.30320539171504	5.9828341633204	5.78522927157492	4.78999022707373	6.00430003287898	1.67857518240399	8.44250653388143	5.27852920288364	5.640267576572	5.02669526273963	7.85311785285582	7.15816806958452	4.68512961756864	3.32113861525211	3.0288650887566	5.07553514181265	5.36135988474051	3.79897094260308	4.54885332140579	3.0498676990123	5.25517427244308	3.57316311378601	3.10969998930381	4.98611009470831	10.1071544597851	5.3639352776227	3.4202754550745	3.46303194327734	3.96485779446112	6.67598970344503	6.35389460100329	6.72849569585682	5.08803381297441	3.79223347209105	2.93682781266592	4.15323801820821	1.49778678761419	8.40876186026026	5.22737129350898	6.04438186878688	4.10830045528538	3.66882998994004	4.52194644342681	5.22293529976952	4.94517287418722	3.77080119913648	6.77860025340163	6.48395234737955	5.29669809385374	5.14311661576684	5.62207753180407	4.67953048054094	5.07103226956394	3.95765201103246	6.86064959788781	4.46784666388475	4.12167372068397	3.14427257066178	2.64928888255976	3.95867225659678	2.26059397670636	5.67104238928945	4.02138119972616	4.90860690519033	5.413518661569	3.16883200336519	4.35204503948515	4.43187266204956	4.69006002152637	3.95620804939766	6.17569465005935	5.77353731950992	3.97447308639416	5.55095667835482	9.38241571287827	6.54608497497864	5.4163899947843	9.06831302705553	5.05979185227769	4.90668982807927	4.15942810401796	3.81958854994896	3.98382512958385	5.64334204117313	5.2063548411954	5.08801019495436	5.64266392837764	4.24570602777047	4.47476193667651	4.50620306466679	10.693758694883	4.35509101835254	5.18840560297546	9.13440229118061	2.91381304266185	5.01685670439211	3.80145301584343	4.50976015344668	5.34127370527926	6.70706851171974	4.006051012688	4.62790189896802	6.18792618157661	4.67748626341837	4.93235351339424	3.92494633318739	4.88717849384067	4.97857991667871	5.17856383855935	3.51392148810579	4.36911342095766	5.29770525810354	4.77494235598939	11.59899488797	3.79796622108168	8.75880314112839	11.6183311435679	5.44579708984252	4.33118944769028	5.15023114812503	5.81163165282638	7.34935128029478	6.91935589275261	4.71462781309749	4.7219329863737	4.63994649755429	4.24820323138859	5.29705659386934	4.1770620184088	8.96000711428748	5.40004843624429	5.61311370215298	4.58873525640597	8.72534148746914	4.18912542519767	4.69912595783031	7.31410800344769	7.85696478851671	6.28257748604114	4.04843059923697	6.12138516386315	2.68022054824447	4.58997569055437	3.89666224918533	7.41132268908522	6.36862863740857	6.28410675312472	9.39591581958678	6.35986048044991	5.71758544053397	4.26157072673035	4.72378798822895	6.54299758740176	4.08052515055275	5.87743933983961	4.9223278069302	7.43109778330502	5.51935522382952	4.39920374720217	5.59765490283447	3.71933227259769	3.61184638969783	3.29379004924508	4.20614808478561	3.98611556252741	5.35657113204798	5.59451439861049	5.33878418554928	7.28882633302546	4.04002457716634	4.5062229377364	5.95375179793697	5.34647863801458	5.92232484069212	4.77478341057606	4.83352054581554	8.02908154609035	7.49591882620976	5.02104602812674	10.9110505933833	4.9006590550778	4.54151352187385	7.2912100917625	9.47223191599891	4.23019364800502	6.16099971763666	5.04507654419235	4.77211361312513	5.66696775229298	6.62559406555813	5.83638692653224	7.75695245219482	4.83681065693084	7.26988735854616	6.4986770610427	3.27344824218867	4.65608182555711	4.27301257183851	4.91807655689478	5.37965238088483	3.49991947735318	6.16335880604331	5.7868157936933	8.42416949259689	7.78305701806506	3.46976471878353	4.16530318857876	10.035926868734	4.40413916005406	5.15002177647342	3.85981398009429	5.06424060342468	7.01229913935224	7.78191218934333	3.99981836992512	3.65827737048426	13.6183687503175	5.15174370202344	5.19961097501153	4.95036823367748	5.26318967729321	3.10839886426972	4.36004314380692	5.05964548504069	4.02033606606056	4.88108891758266	5.69638755829805	4.49726839108707	5.83086126029536	4.9933109904874	12.1190617910114	5.18589786236228	5.12629002854579	4.55782463394078	5.94629447082843	7.26982888127748	5.87466688169386	4.10174895834431	6.93656850370774	8.95950849816045	5.31002872198538	5.25561076165135	4.58271390725395	6.86663935970702	10.6990061506157	5.46859919506698	3.78746365323383	9.55876070457132	6.11555761863138	7.50286614184064	4.60978912749081	4.64019238930265	4.81357902493273	5.82523531424325
T5:,20,min,after,stress	3.07456587703905	2.31373548696303	3.62472461023935	2.45629724341853	4.15976222135165	3.10635351722297	1.66797270928421	1.91896297954959	1.62396573576993	1.56154525444232	2.45331947489409	1.54999164314867	1.62384078030479	8.78591012204477	10.1594246663956	4.46311425968121	8.82142596571875	3.86394051027287	14.6622682133726	7.67586261309772	7.19165036871397	9.31413074938065	5.72107673366377	3.34995891805049	4.11547442437479	2.62292348140562	8.88533772404949	4.19893059587857	1.8600892304812	3.53152482225009	3.08422521609475	1.79002009491717	2.11418020942847	2.50136997401915	2.5141166913855	1.80960132946703	3.54433228976893	3.0829076320932	2.83488281813501	3.30274315317711	2.46678705954812	3.15950726087198	2.67117588324264	8.13509756388988	3.57009337068253	2.54684853254754	3.18518898450535	1.27880449138313	3.07841553899093	1.74995187558912	3.26745574109002	1.86821843531554	0.0	0.0	1.75408741150547	1.44387853767757	1.4324674669652	2.15976098359583	2.34553402903488	5.63918552264528	3.03027764992191	3.40701568101802	2.18048258486233	1.94714646663753	16.404961080958	3.69162278941123	2.35437711590427	2.19029342787581	1.39731597256536	3.00439398944596	4.46350332891438	2.7522634920737	6.25886810298142	5.6136499650378	5.15529318215017	4.70423260965164	5.98323973723972	6.89814903134036	2.94947228119547	2.68410827108659	3.79048620147812	2.90158693274533	1.72774263684541	1.99346387161789	2.83569343065693	2.12909387750624	4.00664654093603	5.4895275736161	1.95602672963875	1.4478975604202	3.7183195451418	2.69100257200955	2.13294299346677	3.45221452820974	1.43481815282503	2.96466460605813	3.39862721411627	3.17152410536816	2.07992328347495	5.973028741338	3.17152373771849	2.06112887459944	2.21886839733113	5.02746910088731	4.02541979059288	1.56790287471789	2.31786323489585	1.7210455827074	3.11054854980604	5.39453405843573	2.90678697661576	1.65152835804188	2.12330005084434	3.07825475088892	3.66540248935766	1.50635509539912	3.48708657445383	2.84193751103414	2.61325054417189	1.96734305624782	1.57408570113053	2.86570611101334	1.64953430918734	1.62454830238231	2.2043133314483	5.28963284525213	3.40935471993532	2.00438938529152	2.70077440387289	1.98653591818413	2.6469874026409	2.49539489528856	5.77686157300514	2.9097793192365	3.48348405769466	7.20289941269324	3.05896936059633	2.27259859986628	3.4327257940013	2.52289685030997	3.19763995964183	2.1522286782858	0.0	2.07626723706915	3.6156452865485	3.57462959607174	1.9877409458297	2.88019944193992	2.02437870068366	3.4515712649127	1.84004553963205	5.84673440254009	6.97684899714287	1.21513640041315	3.52329280779702	0.0	2.97408697085739	2.23730303518789	2.65782341643265	0.0	2.24149471660524	2.02529143342243	2.60097549256964	2.53338071291488	2.2316499243096	1.99330701690202	2.27137928952988	1.10790895205363	5.02901951846041	3.2957761333461	4.49889250131196	4.28561737359007	2.93553182816105	7.97463702310978	4.76512835466971	8.39625740370355	5.98416787088357	2.29138599968186	4.67769306202624	1.80421932787942	2.30272609070412	2.42930753580467	2.55922884907723	5.29840443791247	2.41597337605431	1.48655138567262	2.76057781023893	2.03658035142208	3.05455598581668	3.21383739611229	4.23747162530102	10.5790033101971	1.94182028874572	2.83568774997878	2.11567459764932	2.30320726597921	7.39984400482167	1.6841219466947	5.24790484979671	2.93185955784484	3.50683851157582	2.59482883669806	3.4925789822167	1.79539715892667	4.86776543799101	5.01196859932087	2.80512161830777	2.75657202934807	2.25584385082829	1.95872331597817	4.4047783073881	2.53081528271197	1.68871591615158	1.80141928359363	2.02509524082814	2.34696627932153	1.61513561990271	2.63200242712877	1.90272654864939	1.93499594507499	1.66352495251421	1.77231926095506	8.40617087392277	12.9624142732757	3.93089697083797	3.74654568074221	6.23131911111715	9.75117509668127	4.9811040140993	6.99263155765742	4.57488596857989	3.78229058343213	2.93964562558566	4.2248026864742	3.22927437390909	2.87127445066939	6.81143931276016	9.6334077228571	4.66177914139371	3.17667836363908	3.18252861221757	1.62709394985391	3.69397644471965	5.22886080629651	3.51543079621258	4.20108070183794	2.42553717859139	2.48482695407314	2.86503788190193	2.7856665191595	5.36746966266787	1.90136830777139	2.01664116165878	2.97387658871173	1.98078740478084	4.16746684686375	2.1079958674285	2.77558178883561	3.60025210603641	3.20350610436516	3.2934417852863	3.52618893973977	3.65296367520379	9.45539870981721	4.39466703131714	6.52117212713356	2.58548515563348	2.1246640312445	1.87094363072141	1.62843355194352	2.70383610960212	7.23100532078129	3.02601737983669	4.51442662159325	6.49150957142351	6.21366610596719	3.06538348747733	2.36276660214188	6.84533141268821	2.17683210827098	3.9093266262879	2.62540122209185	2.7836427868471	1.37134243004186	6.11114435361995	5.3729950029384	2.14719320629659	5.38565615300333	1.99757563711104	1.91919035932849	4.60257668753015	2.40438884193616	2.8089719271727	5.13815813516784	3.75244768527637	2.18682743069185	3.62468448317497	1.11109093991063	1.82598996409805	1.09550802519764	2.56800967232906	1.88943176454463	3.51009359827385	2.14569814582868	1.80327753983551	1.33827846228393	1.60873830020675	3.82095092608029	2.71382900394282	4.34853089138764	2.32953406477394	2.08401942696447	2.14929565404407	1.43597601814344	1.24988335882922	1.17952276985307	3.12735105759918	2.36944217220556	1.58761561104716	3.40391680844175	2.69717013267215	4.97716899851267	2.31362798991105	2.36868155281474	1.64006966204434	1.51649932697855	4.85862719823507	2.0311143202304	1.92849020535511	5.12960957117713	4.91874437877437	2.72469883903872	1.72957163385502	5.0045389151627	2.20036711430865	2.32744295211348	2.30725712839969	2.99237902949587	2.1012559821168	8.15306898212251	2.51921790900399	6.21934217701489	2.36267472483279	2.51074398341682	2.35178669521768	2.15539706181864	2.69371455554419	3.14559118893624	2.35905146230499	3.5932112631272	3.0601183599911	8.29985177631954	2.02622479642869	3.848995564578	4.26282465989726	3.34065438324773	5.47969829443224	3.67614235594997	3.55900999614789	5.23983971555751	3.35738050960351	4.99997054694712	3.52447977430747	1.88574444933763	2.27552324283169	1.6335298822108	1.81538479971484	2.22242384069408	2.23505906211699	3.01030360762987	2.24461814009631	2.64200813324543	6.83202586498366	7.66776442603617	6.03154774408552	5.03335956811923	6.48036027623013	2.72114716152007	5.13660654268243	2.29699027500268	2.54806152862908	5.91184942262866	5.55312143882241	2.31019363583513	1.80869034569269	3.84119357614289	3.63724156640346	2.42361938839472	3.11871711867617	3.13284894655282	2.20047548745746	3.04347863932431	6.2778927514999	3.94457267127381	3.06729394218386	2.53309241111225	1.59666189296674	8.11338056904523	4.54529497278189	6.71986351981988	5.32616228901522	3.77462926275732	3.12622220875651	2.50142434572593	1.61296646858869	2.83844108575422	4.94879343580028	4.03916387249679	2.55636998023136	3.16611677245356	1.66614857677066	8.51073679991658	9.50875969292418	2.29527305803784	2.20316091196662	4.84800937701023	5.62381285787297	6.2293324923206	4.92603574130584	2.62685325490609	3.41141475568757	2.33515008467418	1.89028971147963	1.66248884466585	2.01294126721906	2.62264800055164	2.16507215877366	2.46712704124925	2.02701324780092	1.556281441571	4.68455540016022	5.36711262256742	1.59421940281247	3.7621363131212	6.1422275002167	4.59018444372826	3.47834804353833	1.67963780460536	2.28590517336056	1.5070617054859	4.7272154527493	18.4806162345534	4.05405392463515	3.10205219449013	2.64056034439724	4.75667633593321	3.59723942104408	3.04901528482464	2.25687754815436	2.1700024383773	3.17134421284785	2.09016929549545	6.68398506697302	2.42266645157375	3.67337250351804	4.9141875929283	2.66195924716168	3.92318861923204	3.15328218510654	1.25754710339929	2.42580285471523	7.04962402634894	6.71262202200443	5.38916491099368	4.49505632595258	3.06989761406044	5.26420802815859	4.72269633023225	5.38478776650889	2.38035989694745	3.06108823293496	2.01984420809673	3.44533101854884	5.46666666666667	2.67395804626063	3.59288226948858	4.85858829380523	5.82319812873876	17.0680341812961	1.97256692413028	6.85547685834603	6.33898769132656	3.95297896230748	2.64295614824282	10.5638894954002	5.43570826912667	9.50315767725797	12.1836504072296	4.83315662962946	5.92101662749606	5.51959638629486	3.80673303471757	2.19483123171378	1.44831029670137	6.23398694617992	10.1328627660772	2.80746945254574	3.73079056602444	6.39503670608303	2.27684426556826	3.96982156319523	1.66455024135054	4.75177857286957	4.54039404555887	6.86183050773955	6.54981101719436	5.77503861090758	7.79546296453367	6.33215864557361	5.78651329739891	4.08833539285828	3.50293273159901	2.13332366552532	5.21434434094254	2.4248648696269	2.6032381946849	2.74548053960368	1.86949154111476	1.37739938246521	6.70482827490108	1.96068674057406	1.87976582315846	2.02918498828722	2.79148363219005	9.16136622262978	5.80681926032081	2.81313108779365	3.28087993595215	3.00546549315945	2.52243719170905	2.70430716649127	2.77075008872601	2.21754494531273	1.19641798877005	6.91117488970691	3.97002996590158	2.88562983337541	3.25814724959572	2.32931346695247	7.71255626187679	2.43673460638019	3.62844201184505	5.61268162343202	3.87554046410805	6.94168921003961	2.48976950607258	4.75816350448795	3.10412063487861	1.95581368756769	1.63538558541319	4.28411172859389	1.20616591354832	1.0361824641458	1.5510814934105	1.92777431532503	2.99566963966572	2.20529906501002	1.1367639412253	2.35542754498554	3.52345688688615	2.12681106205776	2.37941019972904	2.29230652049596	2.24600407356802	2.54302818983834	4.04324659170046	4.13292696592563	3.05869327620119	3.15068733138434	2.31447499364057	7.24401533641989	4.61521033305427	0.0	2.03870608727417	1.8564748514534	8.44442376128319	3.89982997946693	3.87044593379129	2.28418449941994	5.00018342400884	4.68190221719371	5.11337290233813	1.76019111030096	2.38396684369596	3.60228498258628	2.47516004508517	2.71421917919051	3.02790408998214	2.25567155529717	2.29396425782465	2.04595968695756	3.14020026483127	2.4882915621007	1.90282849179329	5.7785948774778	3.18185336907092	8.27637250481832	6.82652354876488	4.5509260027436	5.95686862434528	6.93931221243828	9.76567467335003	13.4167711847092	3.39517294192697	3.57065632776541	2.81182387436497	2.25197396927061	2.19407405160912	2.96670616363754	3.03251440647405	4.4955433667204	4.25094204587875	3.60659656641025	2.26876100360502	11.6001282234737	2.39407296490027	3.33947760153072	4.51244158388162	2.54220445154959	3.62455204231473	2.54378853319624	1.39214153471191	1.60124386094659	0.0	3.73288327871247	3.58461604807005	3.16489793246518	2.17448029920849	2.35749464272987	2.72129785021674	4.11990179035407	2.92821232564132	1.60088848599571	5.58637781847597	2.86477794478866	2.87145128205287	1.95468763101631	3.49096405496189	2.48494284891042	2.05140247937586	1.4570887591068	1.91344136631376	4.07670018325927	1.57824056394279	6.33114269358013	2.13719932840567	2.29083318596286	2.96483284013728	1.76842414530035	2.66684901885112	1.23018682522177	8.3185105812001	2.9599613947709	2.8116204654567	3.74727322119083	3.13559032918719	2.13411080855525	2.62341157136869	1.81155069508748	3.42670211144632	2.26836208384497	1.43422368438482	1.77665210978966	2.14000541835263	1.76804601988945	2.32423122141045	1.91716998874982	2.20192739730772	1.63597502085723	1.4835512311797	1.80356542631325	4.02878926182687	2.60573386413593	9.70560330307779	6.96212619274374	4.60847639480746	7.17266096858876	1.34796321038107	6.42184201827478	1.79434706432633	7.01664714613838	7.40839568884591	2.59077435491229	1.490727059325	1.81519938671453	1.61861998618138	4.94315280930978	2.97520602615231	2.35097403988356	2.105844900526	3.22402111352996	1.86292894024891	3.04152498341257	3.79964716631452	4.25067627306449	2.01254875547317	2.89744825329133	1.90813152114051	1.71662496475895	5.29245564716889	2.67589521786678	2.50095918853868	2.76718855100752	1.93225267064013	2.13073379692748	2.05310622835092	3.2477981183728	2.33265879407066	7.30536491078177	5.95564557456302	2.83223979666415	1.85710329584705	3.39362339764133	2.12537039574675	1.89636637176857	3.42933873068247	3.64461182021022	6.58310499552297	1.08104385900448	6.37322890094926	5.63651304589818	3.48808902812304	4.71323851873059	2.40815822320389	3.17477089093534	17.2654659741913	7.38854407210085	4.88125245312334	4.13225239268761	7.6346683481626	9.05836949754514	3.90380747467875	7.14135577151318	1.86190273011879	3.21851209683926	1.59723162076215	2.74330677554375	1.78657747781452	2.2944193318471	5.73171135035957	3.87946086384273	3.72280234887682	1.74548586761961	2.95400800840426	3.14807861955348	8.76271417064459	2.24909214731806	6.70809548339434	1.39321564043358	2.95103014040783	2.46441953783375	1.73962007044695	1.15073257714267	1.69839838627875	2.50631476086876	4.3098779357822	4.22525685513089	4.25887920887351	1.54739704409672	6.35061359328203	2.49365546725692	3.04401304667315	2.67870096490368	3.09699886204337	2.36906333575297	3.19286199496407	3.77053795464918	7.34376902233155	2.65851466227766	2.4487126352436	8.19214715929345	5.52661619416998	3.93096533169645	5.03174204067391	1.79776238390517	5.59392322150173	1.42617713930412	4.34901191268403	3.15513616947639	2.72961312133396	3.46983567163037	5.07580114435287	3.33758167449927	2.61334533945457	6.56258220842757	2.2288180815765	4.09903054432329	1.99846815092431	8.28021868785286	7.38642836009803	4.27869618684939	2.95152459274868	11.1431170919474	2.65336256510119	1.6409750934303	1.61369023456225	2.69315701801511	2.98363446380477	1.88941677400985	3.76568999865212	3.90185480275631	1.33995134822935	8.34452043352147	2.68252897078592	1.54676840861303	1.72017760058858	2.69707164976499	1.7101150234494	2.45908718150868	4.73500021801169	5.38080814499446	4.76459334880484	8.41208030211308	4.37732299918788	4.4071280964896	3.15425311660116	3.61607801777548	3.94233043211742	8.70244324772263	5.03787131568683	1.95680576787909	2.19398924577324	1.28637377356371	9.57507050130767	9.60458805977994	7.56735992523552	5.14684152364764	1.79707180921707	3.21969315315902	4.93886911664536	5.90446874967594	3.05242280664356	12.3976742206576	18.442749310945	10.9232343968893	2.74572423774046	2.25037166264705	6.72466359158202	1.50407874296317	1.64047788985675	2.83008762404179	1.91358101983131	2.97716079764586	3.11810433393383	2.20635370287087	2.26421198436145	2.296901877529	1.97491249870628	1.27241019708227	9.51198172569341	3.27996368923096	5.45235754929672	2.89271897815351	3.2688855795025	15.4230168297887	4.42756138940603	6.24046679373754	2.15888836339126	2.0429124347049	3.82034596020841	3.76468990869157	3.21410720629789	4.78592717757759	3.64372176989036	7.01285920961168	2.18935287532224	2.24453158357897	12.7175034746984	4.89217172202461	4.30914001869011	4.17967238730567	3.58328707645507	2.95957745960705	3.57864855221592	4.19033389732125	4.74021430252272	2.48072750808203	1.95267841586664	4.03197381934138	2.36670324017173	12.3169062076436	3.09522078426637	10.2066024770819	16.0661345808167	2.50523663076936	3.16784532208441	1.16659266632638	4.5823025351632	1.24997245530002	2.52739603421557	1.43227621132549	2.36716756090207	2.1434235674346	1.60501198308982	3.49780552553497	2.0162713712192	1.08390109313829	4.17705525513747	2.31925456623938	1.80029383140752	2.75317907256926	1.04572334336622	2.03784400055547	3.97568074044539	3.51038412529229	7.79044139450042	6.49208194624154	3.4589371830993	4.38299408079343	7.8542430356945	5.20367700994011	3.0892590740515	5.01433372755814	3.3614774791362	3.16962486748542	4.89766060799341	4.63152072831002	2.88948907152371	3.09874094063119	3.58685959092241	5.05155370377567	1.52604715209228	3.64576478546612	3.37058144628826	2.95579310633459	2.47848358974333	4.48048331291124	6.31864733410393	5.09107484821213	5.53622601960082	5.62299195340702	2.0529463771023	2.34184440923319	4.20323905064967	2.99738863553254	1.554476770349	1.42309339917068	2.11076282990842	1.45239288628074	1.93180443977001	1.28594840124719	3.22584768765823	2.2657884881593	4.13494749142307	4.31378806967606	2.41582622932716	1.40265647291065	2.72240496118358	5.08748742739553	11.4685218911159	1.91944495281802	2.58803556484747	2.2738233656637	2.39052947832442	2.73641047741576	2.89440955386881	4.54742208560811	2.7500908828265	2.34703185094728	11.6295674255346	8.97091138603331	5.57200165672025	1.56483950663659	2.86094397024554	7.13389723310147	1.53164313180876	2.60950950090383	8.08013581659034	3.1542595817192	2.41739735437316	2.37807857090834	3.1944486998921	2.83681944396044	1.6780356349149	1.84056120399323	2.50307044703415	1.72344953228222	2.75048716068169	7.92979985779436	3.73909193944731	2.93797707671676	2.93232617512179	2.44357368958255	11.6121621714215	3.3177765189717	2.37747022164964	4.43344551423021	2.75670662133492	6.74872780725248	3.22276146741903	3.46019518351814	3.37289518792268	3.53294167278612	3.25501179170799	3.10489490377757	3.78725877980646	5.43407244929096	3.64657066215912	5.1540430493051	4.36639945821727	6.4930924652785	7.34357105267152	2.10069321427496	1.28883150029263	3.85544363718431	7.10293874948196	4.38298685108723	2.72810757189187	5.64937160237696	1.61297803267698	2.22960229095869	6.53454625959162	9.69252639421719	3.0695179595814	3.16760491346804	1.17666642744251	3.28484972526432	1.4144569565747	5.38238022318232	3.43265009039468	8.56284971878937	1.82684022814902	1.99828425576162	1.72835191121202	4.97766897341809	2.92779835802233	3.05932803331921	5.24278386927242	4.33945537106426	3.18809817569381	2.41811982778719	2.12309362383937	4.12599020165546	2.49417106265098	4.69521887789617	5.80272969627941	10.7408643881707	3.35787826833665	3.04551856902488	3.6235877917698	4.1988792454672	3.8532229867879	1.75216481300431	3.28050500703038	3.37826413166993	6.49879450240133	5.06768627726372	5.40737245946357	5.22732512359305	6.74766925744172	2.96656412542993	2.45166280189844	2.70823824895373	2.76325434297893	1.59071891923887	2.14888275674828	6.59618472995597	6.28805155107717	4.11366507871316	3.23353047664442	1.03687199280598	9.09995546975596	8.17189718533136	7.75861195615939	4.92367764425426	2.99118362134595	3.33271824409945	5.33463994316607	2.14558756030475	4.21729260479369	2.05516910883916	2.39444858962003	1.99498006537242	2.94736758460597	3.77258640030929	2.14430981085756	2.2383414417704	10.6866805430367	3.57464300799618	5.12237315236608	4.40086710894168	2.44990285024952	3.06176508955222	1.92785268377979	2.69889530893789	5.97691130403419	5.28547022167844	4.30953540492521	14.0390615630149	16.0783888368123	4.31613572882144	1.72603346283962	4.87173684293016	3.8351888722486	3.44671970953614	3.36378662155945	5.61804279928715	4.24393161872082	6.41082002018334	2.85597609765349	3.6994217964495	2.43871860800089	2.25477575656872	2.28390999627042	1.27967408808279	2.53173474676021	1.37564065224507	1.52138562851564	2.46552440315176	1.77533837953607	1.74907237630202	1.87761106299046	1.2956595846377	2.74171088790779	1.92892452832761	2.00337900469706	5.7041272411223	3.76823920083526	3.56282047478775	4.37393328608691	2.88589990199616	3.67309121575944	3.18733171595303	2.67773724447209	1.55868797779518	1.84882182534024	2.34600441586678	3.5854387811089	4.05040992441849	5.30574004999851	4.99920035847553	3.40936389295972	2.23030644937369	3.29331263290136	2.11882373231641	8.84211581928834	2.82233401068963	5.65176771062091	3.37682200750975	2.08491417293685	2.54423156857613	2.86555012465227	4.8729696137251	2.01143729088358	4.06384809943041	7.35170648419739	3.95144619109251	5.4794180710782	5.32354402002329	6.4629832449071	7.26495768852291	10.9632432294472	2.75607508602856	3.80737107605263	4.77248112647499	4.90727422330251	3.74847591294495	4.25556451357717	8.29826516734136	2.50356677304044	12.1677443859469	4.4984971037686	13.1916990359916	6.88375798025138	14.8468957146921	11.9348515339005	3.10740145687249	2.23778117946026	2.87219777875357	1.62319742355215	2.76019700479119	3.04876775472312	2.4455123674372	6.24768314628524	4.31862534667792	2.3825217100065	3.46795281319389	3.0361632478132	3.66329339295399	2.69201284364358	3.56940603949994	3.9729375868827	1.75151544645036	3.05177946854086	2.52346474427019	3.24343811106915	3.17352664458927	5.44046839202432	1.54917174432621	3.28185070682233	2.53578776822128	1.96142751453513	2.62135243705254	3.45218837145638	2.21396147224917	1.83297458747422	2.74573955972157	1.82705197528552	1.20860283851723	2.69259776032961	3.43865339058664	2.22869292119705	3.82024549117722	3.70357344450005	2.95050480149818	5.35922480424558	6.98382522149392	1.23788066512651	10.539617113347	7.3656426857975	3.98433680999794	3.7776223834192	9.51562079336107	12.7615867359088	1.76595465854502	2.68858417117404	4.33456115668959	1.1292747777072	2.23677292454125	2.97545180922945	5.63150779549375	4.55326303171736	6.59906881711506	3.56482218469051	2.48672874237346	2.07547063742788	13.1860246974406	11.8383644551069	2.4218069530082	2.70016263744134	4.0129214993131	9.86581298671056	1.54658383002136	2.22466684756134	4.19420581194049	2.31109142999467	2.72854865416006	2.74907479171252	4.55961945648727	3.9051819893545	2.74609796370499	3.99760374892457	2.85989353524907	9.86079079750215	2.4769073473602	1.93115887738202	1.42900097242926	2.67832250116997	2.00829444194343	2.42206091594962	1.7537043287186	2.74930413428546	4.93478396935228	2.22648472601358	2.67555209326307	3.08424947360155	2.13476509473582	2.38632162531927	3.57896171360774	1.77801816987757	1.90181123549331	3.85913075084867	2.01679959048677	2.04911541145356	3.1323779359207	4.06015500928916	1.43559668031898	2.58760678827554	2.84945880275553	4.16014077496402	2.41438289289654	3.18098548737847	2.36510150818581	2.45718562105783	4.01791868651713	2.0770266556963	11.9459736102127	3.80323258437234	2.40879215474711	4.30747837080725	5.6354826579628	13.4329440808659	20.3005592756235	3.10772440779261	1.17109140178415	2.56331499618295	2.52205323650435	1.9280898091856	2.44616175062426	3.33106315084858	8.73563734174036	7.19586845007616	9.14568156113176	4.48565730587444	3.7603965614031	4.67345651531536	1.44165163749322	1.21436410250187	4.71179559631018	12.3516336101218	10.4920801209514	5.68622372094706	4.49684780903875	3.58502585945626	7.93277442681991	3.75413648686983	4.26390234784036	9.65252530423866	4.60664113654261	2.41424065106898	3.80183594972942	8.71736006410036	14.5657238947704	4.86682384529399	3.74515079591202	8.25997755381824	3.36748543065917	4.4178733303674	6.7191711163036	4.3371141260746	5.27243689145077	5.71378558623268	8.46526563417516	5.65721161991178	8.80811065332866	4.65591743292123	2.47951452869812	8.55680248633147	2.91465989870763	3.33303375579857	4.43955768873326	4.13840271548229	4.82645294027927	5.96264924946091	5.28825912332343	7.01721658599472	4.57691945868929	4.50475259863844	6.00222203284058	4.90004265951794	5.34148113536787	5.73397089685266	3.40213014330424	9.29066489672069	3.85566208357936	3.83149167061317	3.79318083831789	4.11736578188442	4.83411749289713	3.07245214794315	14.9211116880599	8.53185483157218	11.8083165224531	5.30766757752134	15.888294823261	7.49412939906697	13.7660802150356	13.8812210397225	11.7204531343721	6.89266581557429	7.51786633418784	2.13570507978296	3.33500680879144	1.98172985903563	2.00170863098156	1.71153004687715	3.61059711718375	5.3321245489904	9.43476086721035	2.70932422321936	2.25978027742232	3.43752793836138	1.07925202785725	2.14798461688791	3.00187436477625	3.39580419142995	2.58677405644986	1.6357122795844	0.0	2.89371793917989	1.83425831615943	1.70098069825642	2.54012149845399	3.41414189148824	6.5103672567814	1.16011896259538	3.52924413844006	7.52057870731013	7.67482182877179	9.1236136462844	9.63964208298071	7.94782866785021	3.46189749769476	4.60814492282835	3.83693908660618	4.46738839807138	5.81915212811268	3.4141600094632	6.25102879755515	6.38975698233423	2.163106614521	1.10617267615586	2.17991953634377	4.44320002542963	3.06437514275126	15.1353884657359	1.02321625814176	1.57783238315339	6.39667386513412	1.97684100613559	4.48518428136694	3.20258178371551	1.9297230622617	1.42860474686929	2.85136873016715	2.39047971019522	3.86209324883287	4.84376730261749	1.92160825502597	3.68023325249328	4.54002191874725	5.23409973112627	3.06864089393331	2.49143257319201	2.4496618237477	9.68249223807323	2.00915713733989	2.48838155350756	3.62552474606757	8.15014092609963	1.31120356923483	4.40582536984851	4.32352407524691	1.85957795803785	6.44175445960104	1.99291020230512	2.34896256447016	2.92520736047094	5.97515592556139	5.72665074810142	7.79279359066865	2.59520976958586	5.26077439853866	4.56097246771575	4.9946726938958	5.53869694133289	2.77107504587237	2.85716988865383	7.1816004903102	1.38405858887759	3.4261571573701	3.1088561684527	7.93855378758064	2.13486471879215	14.2910725961268	20.7584844145013	5.74858802902849	6.21165846022982	1.61557496996198	3.85943713213217	1.30522206532903	3.84329060866112	4.36328576704425	5.43418629459213	2.92389212534376	1.67240269627178	3.13144663697104	2.41742554712393	2.1346366179734	4.9601695358943	1.77042684524777	2.8452688290634	1.46666131631211	1.74738558506197	6.9247534219107	2.88553146494871	2.99808779636162	4.68914068866845	2.20666476256193	6.87027657826117	3.05120365789696	0.0	7.08404274298703	9.95015061309138	7.31169221944324	3.7532951701472	6.68808893990916	5.94945004638999	2.69496407371781	3.12788103175653	2.23465607704836	2.7698910907066	3.43497801856291	2.30548267216567	3.19043885511716	2.24265947453447	2.19233695864089	1.37766205925958	4.16806041569043	2.90985559637935	10.7093086633152	4.10206370518454	13.4198381500353	3.37629219538704	1.99886347733209	4.2550374368725	4.17102118851071	2.42417342351102	11.3979090487265	7.76374825533278	3.79534735714881	3.89352396101138	9.46933073941854	4.71189743238208	2.82086639870161	14.5593398398618	3.19662206596885	5.00216518761739	7.00426286553539	2.30948977963011	2.21456375014879	2.46656647091959	3.54713622401486	2.98212731248826	1.21964931639351	3.70549352105218	5.1342961449741	4.93079853964338	1.69866177142234	1.5273861326874	1.92244611272549	2.07241344150779	3.95356194835257	4.63521833075421	2.79718075715449	1.92475014829581	5.42271055807919	3.94041041287689	2.05994124657933	5.49828587843375	3.31101488064997	2.6373249955381	6.31460017394485	1.43381652989619	5.44336192631457	6.44860751335591	4.79377832016529	7.41457211245248	5.58614978719827	5.05232673329589	4.68137691063126	4.14811373987753	4.26958358846815	2.52991351765711	5.03086404610725	2.23372520830991	5.29738225049963	2.10240255120017	3.27973977312393	3.20217748612925	3.85874033729238	4.50964433153712	1.37156785306411	2.4938459656909	2.34277299038036	3.0442092915451	2.79659674649829	3.46959118266985	2.73570381077472	5.25440881907759	2.40066270240837	3.88524700952896	10.0619395840593	4.10263496419916	6.74902603687437	7.51992287269673	3.82204339673861	2.83285415510926	3.03677778811931	3.35120801322023	3.2775026198706	2.11427647206487	2.08660284207015	2.99449975286847	1.89738777497584	2.57704043587855	1.85395117451181	1.08490023744023	1.55167843826958	1.09139060876862	5.66045156304642	2.98662955642619	4.24909414552991	2.06559503572981	1.84071026390918	2.38827822284267	2.76826222226323	2.94241700179805	3.87935545830897	2.84463145231058	2.37639282456636	2.18601712344742	2.18998513694748	1.75606807650719	2.65139243669981	2.36635899026273	2.4877921355485	1.6370498925714	3.03099330586386	2.60633571692024	2.04460395903357	1.64675169610562	2.12719850462562	2.74750879218345	2.36260059507405	2.62497703145438	2.88466339735246	5.7841027607649	1.97559659353767	3.63914747861459	4.42217751389583	1.80920818042399	2.61521650347942	2.91051729903735	1.31077053345419	2.25765586868935	5.83964288231195	2.45649920146265	3.29928722948863	4.83024165378477	3.09433880189073	5.92886665050235	6.65857292795758	3.05343404040656	2.79893131556646	2.48104442696561	4.05825793864448	5.03365063916661	5.4225323993697	4.90478408913392	2.24423075082899	2.74953050907576	2.4912746589736	5.87468855424298	6.52618622653606	11.6028560135663	5.93153694136717	2.0889666398377	1.37282340747137	1.8308053446107	2.05508549753888	2.21372075475301	2.86503025038567	3.25774971225264	2.81736120684494	5.64094891775671	2.44523741732293	2.30062492747943	2.96035850044043	2.0564247835973	2.65559227036412	2.42742516148334	3.92875473202015	2.27643831717583	1.4280091503562	1.74505002158381	3.99802568939769	3.09468317707573	6.20747630058882	3.09244466244544	2.80107664059735	3.947812997752	4.00925144755577	5.38277731278309	7.14957448510594	5.12775127879815	5.58687295840875	2.70535237823402	2.77110394008557	2.1600595863417	3.3967595339861	2.36500112983833	3.38674361381762	3.25646243206447	2.09146886436363	0.0	0.0	9.00667636645957	2.58274466488854	1.59530665621768	2.26137281474972	4.70339185825454	2.62681110489542	4.63705460029067	5.19974690946698	12.0203001265626	1.63400584761092	2.80159861400697	6.81427598140892	4.62152443828249	12.6868682757541	5.65790060102614	14.0423292368284	9.40921132438678	2.84323188657438	2.25641752692793	10.3255233009778	11.8522978226549	4.56850408142802	3.14798492990804	2.61485245065331	4.94908845342971	4.62040220534611	2.3162215268689	3.45398629764069	3.9631721793285	10.1916972333785	12.6252984830844	2.46164924901915	3.84717575948126	1.58598064028836	2.81419681452135	2.00188736677328	2.95724965069911	1.60711665717951	2.18045497101677	12.1205908931948	1.84000552567516	3.74924686586929	1.36694209025943	2.64442477201843	4.93388741742755	3.68490842952924	2.00847907428746	4.34807852395729	3.14476823688599	2.95115050208487	2.20378018910757	2.79482708377777	2.81615643596575	6.20018286555015	3.12168665672778	6.17524838837082	9.98519123518375	4.40233995144512	7.12808842716506	2.9058046085028	7.968669351514	2.45644308558044	2.02126342544049	16.7240509618909	5.36146405262845	7.64057291329906	3.75623653994457	5.18970126492905	6.58377992167332	4.52022140014215	3.46957038189462	4.19501909712177	3.07807997974935	5.39329293146307	1.34841639576454	4.44434310052833	5.28787722608482	1.56019089824376	1.87577920708342	3.71663280762921	2.76028464114415	3.9583561911431	4.18114129412459	2.97804127952712	3.65143384597294	1.9171657451226	1.82381576423993	2.08356456262473	1.70758218457691	5.19139574454761	4.38984913643307	12.6826527429215	3.99116102628188	5.62995933678045	3.87537687753972	2.77339816526595	5.15529934601299	3.50039208298906	4.15303526151098	3.70065191065773	4.31305127979223	6.68563905325834	3.13589537292364	2.34063833833333	2.29986431262626	2.64974609917686	2.48199648311347	3.11437801996151	2.64131829860015	2.29794951165501	1.38501774980342	2.05820483977917	2.24912439130881	2.25454155988719	2.39262642155051	2.56457001846181	4.15888279524632	1.46630279293471	1.8590052020956	2.47925855940253	3.53265120599325	2.00252506693376	7.214536543686	1.9437752937417	2.10886932327643	1.56658341171447	3.51305196706908	2.60256128815405	2.05245534710375	2.78032638532315	1.39595124383419	5.25524333533243	2.87642018335889	2.67240474753701	6.87127792102592	2.05602812681059	2.69858953903053	9.57709552120445	2.87115479280458	2.16552741918861	1.96954603929949	8.82137652728007	3.34156600504899	4.98404666180995	4.31448036016344	2.19738847785511	2.88633665265791	2.13014306764228	1.67117872737692	3.73320705321009	3.8599342113908	3.21267003487581	4.62209042739111	3.43765618430892	2.27698956225533	3.52385879000678	1.16557342926759	2.43152176090174	3.07382942434402	2.68060838670309	4.66884107264688	4.46928806327388	12.5270135468212	4.17352063072391	5.842331715326	2.41575821966834	2.87153244849446	2.46896646954562	5.8763526561132	2.11784079389713	2.38901523600143	3.52403664761577	3.1926759519266	4.24664897064032	3.77888833749296	5.21166451454195	1.74634684101443	1.82376155313126	5.09581446810011	4.06277808235474	12.4023476529286	2.71011036142916	1.76798360859357	3.12205799648836	2.53911921971048	2.99650443448989	3.55135145232237	2.18617128103963	3.03745047969782	2.04209539584279	8.32136808769442	4.34807844834675	3.7478013430107	2.84238277487182	6.8379226572044	1.49037551430992	1.78682628867003	3.1342061146381	2.30677054526999	2.76915296197473	9.09958118878095	5.17873554603098	7.30113292574261	5.90595261142986	5.49718774431918	4.0344711907249	4.35437636516663	11.2612169005271	5.47550827430733	2.67329192277303	2.08436117818063	2.97169145073855	3.75910902016793	2.12924928853091	2.33004362668937	5.70310242271752	5.29127780659342	2.971200077957	4.34165012866676	2.72122377060312	3.89447298561199	11.8258942552486	5.36412655195915	5.19873928742097	1.66025560737748	1.37019171956441	1.83257344095648	6.98861825760412	6.30525113257213	1.18875395428802	5.94509830855675	1.96694604969272	1.70416998174297	2.10263414805929	1.9891893904266	2.38134925604299	2.89042613887408	2.01606892904743	2.68656266722293	7.04041447398753	1.46664398225769	2.22166350751789	3.69843099034767	2.00153568933475	4.32370642258447	1.65028836906395	4.37308787769611	4.32590593630556	2.17281258704986	5.08505994317198	6.13345829438431	2.07028110673989	3.81429488398153	2.05044595294591	5.94038113585257	6.71370643466609	3.13198755974747	2.05185878153876	2.17493838061644	1.60736980442092	2.69373483855288	2.24504100195255	2.65870413468035	2.46254844710395	1.98226887628307	1.95665652851604	3.22572565360812	2.10754990099681	1.81573796874529	1.97179235263276	2.42243739545529	2.5120984770692	2.95232912238872	1.05470647197376	7.86137107556812	5.44444123926978	7.0162591186457	5.52703560502875	4.13769324984515	2.31451452684619	1.88242559024953	2.11808631459671	2.82841329249232	3.7736473890335	2.8826349705006	2.84174453525314	6.10493544342183	3.06184220997346	2.59266228383526	3.63158370629901	0.0	1.91471404999608	3.47576359151833	3.18882431753645	3.69125633894601	2.77186783172192	1.65213867981525	1.47409537785263	1.77480144593986	2.34084929956437	1.6804390838284	1.08426719546857	5.55235519645763	2.96427485475424	2.7691094797214	2.01149962011054	2.04704463072125	3.20841386562461	4.67785780406946	2.92595217439118	12.6589316584737	5.02964435646635	4.0247462961883	12.3939186664974	4.13804215483684	6.64880357831053	4.22999447350972	5.63457350062751	2.31332650914443	8.24290881612219	13.255761734034	7.65060636733478	5.25953447435385	0.0	7.73923091353427	2.10780582347182	4.03748473340092	6.42305583320949	1.68874022374172	2.25717927719999	1.80795029945893	1.52747536925062	1.71655392686611	1.37573949337879	2.14131220610332	4.72269896477043	3.95051832441707	4.60910789235156	2.85811051373717	2.10635415766885	2.86612492884563	3.10602573192163	1.68795374612137	2.7591277404303	1.21030440612931	1.19957473315358	2.11629866672871	4.8485822129643	16.1306609819691	4.62647591031953	3.191751718082	3.23530867596477	3.06249501001891	3.17210018439347	3.37409574475839	3.59263573921769	2.44594973618898	3.16951457924511	2.76079344562444	4.66942692916136	3.06947205287976	3.4150316568339	3.05212236754135	4.18593024020517	9.78653521430449	2.91719333068898	3.24890973987386	10.4520537366718	0.0	4.2535449307521	3.27553902577889	1.53237052799515	5.44924519099592	4.88319963520557	2.06960652244153	2.4926219113108	1.03847012300007	1.45640051773694	2.93592427049421	2.2556897768118	3.21057528033652	2.63684432983015	3.42880083525869	3.55627711452842	2.86960031911024	1.90535009844798	5.02735263549862	5.15422447863264	3.42964309311923	2.62368685487341	2.66074626604505	2.31857735991693	2.66638255930761	2.76279409250455	2.37021712500485	4.57622415750002	4.92300383686051	3.64486680692628	3.51683874311811	6.79167306092004	2.70300688119289	3.48315470860143	2.07069325457575	2.79628344386071	2.43399488614689	2.31310493821546	3.53979479788199	2.8835898224991	2.32428957736903	5.2356419529591	2.56803847899197	6.43759548842601	3.03620096154019	2.46663520399878	2.29148689197557	2.342479327103	3.30573185599203	1.16103267879104	6.55677952965851	3.89633651860768	3.04244065684603	5.49265763343864	4.37340229911248	2.70861981339769	5.15386263416664	11.7334568063513	2.79250709797374	4.5454765353542	1.93108913041004	3.88512834149516	1.74497009453296	2.43927898559997	3.01305991485079	1.13018937838758	3.15594844161945	8.30879214235685	4.28849214208091	2.85114658093066	2.54167536418774	5.62803578632172	5.71898328512279	3.38981409778416	10.9884333991784	2.35064134025198	1.67784753505307	3.05458827659697	4.14309017810974	4.60408456578948	7.11165978566446	3.97871552353344	0.0	3.04177983558776	1.55891546234221	3.18071463581799	4.99514617173202	1.5824073539241	4.2725838076308	2.26596338551301	1.54734302837894	3.68321436176291	2.00004590132694	2.17523142661288	2.79012434016451	3.65329002686687	2.05975275055451	5.45292830204976	3.17011339800212	4.0555127190701	3.02018756703318	5.52075867173926	4.83881217396443	3.93279853449144	5.46768140277448	3.77037263376818	1.48958685123926	3.58782423334807	3.02310211267989	4.42233228212878	14.2671630027709	3.83005816048175	5.19294374589447	5.67751167945894	2.94449513221783	1.65418523344215	2.44371280678541	3.19619899267863	2.74330410939076	1.89324447829474	1.99379441973944	2.10537802806002	5.99119367927571	6.61999406337203	8.72892265580458	2.83985237699383	6.70536779252171	4.20728074301987	1.93759734235842	2.90850290531625	8.26284267784815	2.82414426840918	1.95460333524247	1.80765819858431	1.54829001615575	3.43595805667641	2.50431691461419	2.39153474605403	2.80997636363293	3.3160054199727	1.95865502699516	2.14267136820714	5.17194829819583	3.1128665624172	4.89435541531568	4.32863704229611	1.3932388167029	2.54269313450848	2.59640776334101	7.71750944487929	4.51306790886513	2.15540561755233	2.50682833899453	1.47991567707405	2.21329554052537	2.85727854815186	5.48918914753526	9.84770861194409	4.00637374326909	3.63886142071689	4.53413925701188	5.54573010946259	3.11102763111416	2.21898155221269	1.87894628778768	2.56445045850621	7.58076491598061	2.65535119823622	2.81532901104427	3.43824168985279	2.76415634730621	1.15596259353212	1.72418219479242	2.4777788820945	2.1394910308788	14.9570631472782	1.82802558313142	5.01185292323045	2.46621327517568	3.55680412395566	1.35802651286625	2.52372664383864	4.89714541213791	1.70746123004238	3.47144644235486	3.77200771818515	2.37454188569059	2.06474953990185	5.22179088708215	3.27449659139076	2.57538675611741	4.71106838630854	3.75007056955526	3.93747020641042	1.70798363031368	1.85333560414307	3.61400381529763	2.61034572958599	2.1892809676219	2.21427631482754	2.54771831769659	2.02079269944948	3.91419902517214	1.67465299811139	2.58673114439025	5.50626088006074	2.69790916634094	13.0925270368386	2.12354618876117	3.51441156269271	3.22795270330738	2.19861182287354	5.67789396856629	6.14565581891497	1.55910381258907	2.78046444180976	3.54886155867712	3.47496310148835	2.67045333885405	2.74026432135667	6.43368781637523	5.7016851850645	1.82874559151152	7.21024885491504	4.28251625534456	1.43283236728326	4.83687639129199	5.38367051035637	1.94784436095696	3.20107428938954	1.36939675907134	4.42103113017583	2.72112688890111	5.84770722679153	3.78650686513602	4.49381541092062	3.99960954102664	3.33649750786662	5.22911510068202	3.88517746453269	2.16594053410121	3.79330416963173	3.13828589767983	3.84140675810413	3.67015780372406	2.12569392852498	2.20174427793062	2.26307572330158	1.88144564774541	2.16933541969013	1.5361947969036	2.57827837717148	2.8934076709022	2.27800322152769	3.53197696226896	6.00297941317581	1.18782206260821	3.44272437426326	4.16021375614848	1.54784798966343	1.137595011003	2.35731665008167	3.17913838561914	1.37444555650964	2.61042529076437	4.91706235357064	3.07744698990974	2.80943872397046	4.9227697463047	6.78024616276918	13.1113751446118	4.92115297393877	6.2562751802531	3.93572510513576	2.77193571933216	2.31075282909207	3.8082927920484	5.36497175055418	7.3519769517022	4.45756340789271	1.06204342619044	6.88961896062246	2.4574789596578	7.27712915747611	3.74736834073852	3.86242414435865	3.50385569200007	2.59323021145812	5.7045659043367	2.79718412871837	2.54731582220668	5.58617880217155	3.24797400478059	4.66127706605059	3.02591730207319	3.69623846890624	8.20678137138426	5.88595485902557	2.61430492088269	2.3155770115802	4.00455167086666	5.79942784789125	2.19094787949881	4.71480370638381	5.27423274518781	5.36882538096589	2.98122596647571	7.49900085824998	3.53419599682367	3.52417436801605	6.5245563524795	4.51606079520602	4.17314446550386	3.36008371128785	2.24498929337415	3.18649397906888	3.0052923406659	3.22062757498345	7.23217734618598	4.52250523047618	3.73619125562237	5.50793065902138	10.8281174540975	3.89434998425772	4.3171799742309	6.59632897285964	2.67935128380635	3.82888509804424	1.30264862520266	3.23620594262955	5.28559461336491	8.28629857626214	4.98422727519001	8.51605109622096	6.45555608918632	5.46881983816078	5.03982663314094	9.32059564384084	8.15737455353277	8.16262076522423	7.60026820002028	15.6222748484144	6.69890462279571	6.50614071066754	4.73247017953751	8.24965805550271	4.45418030064381	5.02757470125294	5.7365710562508	11.3934006899569	12.6503490864841	6.52214814625588	5.11715558918	4.31907945443904	5.57435111339495	7.4758088905758	9.31315860548629	3.86237017767984	7.80793908511004	3.1191122347291	3.41591626132027	5.92171901105317	6.91294541156833	6.54513193603456	8.68481529914813	7.43690918390285	7.93791903204495	6.39382042765908	11.1812003235532	4.94319286662815	5.55777216333259	3.74306191684248	3.95859812868186	1.11228851347764	5.31077673742228	21.2067243168813	6.41425032227203	17.761136918693	5.16702666899336	4.89259747338462	13.1374634152069	10.2832983171382	4.68046842415234	5.0389126466212	6.70592755492838	7.05061130583203	8.91007409765076	6.46865375204167	3.4231073930532	4.35063898041206	3.7406343085469	10.1374358043034	6.87895423186186	3.37273776612821	3.20049868204975	3.87721469192436	6.96309324651655	12.1915945405896	21.3834895856507	20.9992827347566	19.5711812186267	36.4669369935663	30.0317415705368	21.5642089854855	28.638059374277	59.2890865148507	31.3616603638769	27.6499285836284	31.7053072962605	16.2720600624358	25.7688244292926	22.9610196315169	3.45396441919671	2.81160181841801	29.0442296293766	25.4549023628784	46.8648000195677	45.3641599125395	18.8162584335185	26.5515661929543	30.2706872829178	6.47046791763801	14.6619052979594	8.58931204978625	2.09368226871354	3.04351573419842	3.22829394937111	5.1300329668915	2.74901393698071	3.03755279384592	3.09322287026042	4.22351156709237	7.95347307374298	2.58458107537545	4.38963676320591	6.2011022655911	3.05119891730747	3.0361650669357	1.95514722432526	2.22287581602276	3.06425906703833	3.07302080290739	3.70578181226165	3.20967526843456	6.06861241097129	2.69660351245723	3.12832290180055	5.90806614714067	2.15703305647631	1.84825196838637	1.69498153663808	2.94084606406905	1.71715070104829	1.49837418870526	3.75023194136281	2.75486637927772	2.42730602108526	3.74268291294956	1.77919580091113	2.88375400132028	3.85864770413704	1.75091770856039	2.16741207816401	3.52234977693561	4.1964734168996	8.8617228274533	2.40137014157127	4.51685217330674	1.71696325725981	2.62744964803724	2.6530149234301	1.91954751430008	5.30768794511345	3.24070242124805	5.99150018414415	4.62467858627133	1.26396058100889	1.73799119303468	2.2028279909989	2.44300359780163	1.68926459755097	1.47240855459872	2.24646753848997	1.91959369271012	3.4398290310736	2.17022583861969	4.50465018098574	2.80309091424283	1.95988383225889	2.79970624364251	9.97824389338749	3.05173606112308	1.63683099907174	1.59854677154455	2.40348756348395	6.14098316152775	1.51469240003888	1.64084239391044	5.07650741591407	3.33829502270493	3.45896656053007	8.39908913681248	2.92042527188528	5.49938526718184	3.07897290087273	2.65818070670836	6.80989503667249	8.47257498834671	5.18638452178348	3.07736336481854	2.27278630900896	3.40473247969337	4.77210981987701	12.9849115994466	2.92307250184121	7.80748727919592	4.26993604100125	6.41496578926111	9.49036898365179	4.23661342123987	5.54603868290146	2.66003337292793	1.85519147194927	1.09423105868128	2.66057785480689	3.89418565669916	2.86051994712084	3.83983007136017	2.8453969578148	2.29773726132542	1.45331903389327	1.55074176005787	1.43616903990456	2.2702246076104	2.23305787810073	4.51254317023853	2.46831862688709	2.16230312869295	4.0668542943477	2.18713977292549	2.90937900543024	2.70031313848591	2.14798933366292	3.77294771094547	2.00946112339209	3.73659763127168	2.08738123267587	1.57206375642357	1.86108153992111	3.52184865728847	1.84215294737018	2.13478813042652	6.39954123038137	5.08965698164219	1.4406235696155	5.94504096675607	13.1355806303214	5.99052993047018	2.29483612301106	4.8914737455288	2.77439445405391	3.82247826059407	5.55074756152046	2.30144967739812	3.26912894679807	6.51134319500314	8.37847238099349	4.21511261311216	4.13472227857687	4.30586484653388	10.1311234125386	3.72532561616157	5.20280652814775	5.74675488491152	1.70139909049086	1.14559393805802	3.21932401713231	2.63927439141352	3.29655588689602	2.96378041202421	2.29931110424151	3.58530539482918	2.78027791080309	5.5458072907601	1.96659249430523	4.64406717620403	6.63276839337001	3.59051103278704	2.15782915389727	2.30913847175056	4.06290900570444	3.73475201727694	1.06836706670945	2.42658846265731	2.79799804370782	2.79362890896535	2.81223826569903	3.45768375142904	1.21144014963355	8.61355552018837	4.30611882897194	4.48932386864213	2.0352819882064	7.79368496974548	6.31286660546746	21.3159411522072	8.20517339175947	3.57096525310605	2.26417718588113	1.39963622690165	2.72041037155762	2.00958224925398	2.08582570471256	1.02983278222393	1.1403998940206	3.2902356872195	2.66812398082198	3.37333225547889	5.31059240008809	7.34779243393841	4.8765153939282	8.55249593504681	7.73833263431953	10.2002481921454	6.43134690655747	3.31949516864104	4.20339906614528	3.02838868130665	1.80359722162713	12.1446270609365	3.83559658234059	1.77442515167064	1.6519806732867	3.89136696302929	1.50225304622142	4.18743009247001	3.26461297744478	2.20459590042031	1.30005251480986	12.1009751842028	2.92454446199159	3.78895530052224	2.37848627435702	4.32964799536303	12.3386662237837	4.05313855732172	4.21277657791909	7.14275051515491	7.7982715767407	3.20071259050181	5.33748372448368	2.18446935309018	2.56993588532416	2.74401038062048	2.27342921776906	2.674207516942	3.41954140209458	5.76512621708039	2.91912133023772	3.75276949091371	3.50831676182192	2.16533686709401	3.97111772566891	2.01489816051076	2.54655280221694	2.08315473871751	2.52478353716607	2.76704083573361	1.09888877089874	3.76340571800917	1.23076501670646	2.55024947577606	2.52845773063131	14.0606414109153	2.73518963328097	1.86797458956742	1.67361525050505	3.33714366053611	1.65070349125032	2.78150078034964	2.66058599074552	6.03332678542174	3.72099792448213	6.3604223238197	6.47918717411528	4.60464766804675	4.15431131453882	4.83512803991584	2.94874738521977	1.85641481337552	2.43314678048584	3.60493998989016	4.45274345162642	2.24445705929669	2.10678794234607	7.42860327104218	2.57518941657567	9.56694768247459	6.24927965147412	5.31726302941445	1.33129162586494	6.08849606194496	3.67035562019455	2.56308909570636	3.13188326559244	1.69125550718121	5.07387083076418	7.53225510629685	2.47991509116389	3.98364408745415	4.97880333711837	11.7217310977734	2.19611893060208	5.35225860786036	2.25740700306161	2.40441465521305	0.0	10.1491472103606	13.0989153835017	3.83401407628373	5.36277620384021	2.73940235475277	3.3163111987604	4.30382705900551	5.26734203520185	2.07245437787506	1.6272014104631	1.24611360494477	2.591932724562	2.29492206473581	2.10270394743575	2.60577316015176	3.83485948500309	1.81446098332905	5.75732829778188	4.48553345669748	4.04392978143748	5.2114466534096	2.20909034316817	2.6729598718869	3.876351386361	2.87208399531317	2.4999267962566	3.1605397416574	3.68647196199668	3.98205231522369	1.63100399382336	1.77448704190317	2.52550599317167	7.50850534064231	3.43060373607202	7.13859957890059	6.94913652083298	4.1969789248997	2.36104740343009	8.28878360050671	4.09128422350628	6.53823117219177	11.1186831048948	14.4812280027948	3.02673401202427	3.28224971534177	5.97945677257418	2.57060702311658	3.22451567078889	3.49367392792755	4.36848249725208	3.87802527536279	14.3198546665026	4.94015123465426	5.85525148195312	2.85527545600757	2.88620562218907	1.56062496714206	3.68117423986401	11.946336122977	2.65389595965658	4.80483618172754	5.4008699918317	4.17116300829563	2.22275880239074	1.26679309262548	1.26061893269954	3.19899693319494	12.9574949834313	7.3762540607232	3.44861828507539	2.06200437210316	2.45835267960045	4.74422751063156	3.04125708649602	2.24572271292537	2.63442747833343	2.31535747828073	3.20372291018488	3.96020230848345	1.84911421230668	3.11088209089965	6.69701286985163	5.25186941926062	7.21365548961606	5.66610145719137	1.57143543658994	13.9403773192903	3.06341242420226	7.45726579022752	7.92864943668392	6.43049344295125	3.44350824821261	11.5696917558461	6.00752503803248	3.20772321139796	3.58463122620604	2.35774698464812	3.01588850171698	2.20785458538903	4.60534673159592	1.91830569915278	2.33266838454131	2.51985674138432	5.88706431268054	3.78516259600614	3.23880007360974	12.7345895482346	2.94116317723585	2.50994812839262	1.50019397545654	2.35089765665019	1.49018594016144	1.62529293865619	4.7461791384104	3.89536107013438	1.86071473197804	1.87402717006507	4.48618431162746	4.13041491947115	1.79666021191694	3.20619817215359	2.87179467497919	5.34957542144448	5.08963860217805	4.74922911126236	9.24176062193241	4.62142081209446	9.25632215762431	1.89635113983609	3.59639134158226	3.55985374486829	5.23948765347512	3.39302154810534	1.50944055040992	13.1807980182891	5.43494990227969	2.66059250051962	3.83936306468216	3.06402824593165	6.63829402597016	4.08821490153724	2.68758070590534	5.32372862998693	4.15232127730316	2.93587766453298	2.0410636754878	2.77799076855825	3.47913715232201	6.15466451649261	3.42504656026214	14.3840837735019	6.68997219851909	7.57417293231622	1.54165753013071	1.89856491444887	5.45226915060841	2.94080787921579	3.12678719167358	3.64297037005849	2.39524382693484	1.33355462550332	3.54365383864581	4.44563356279281	4.83049010641616	8.06758281101425	2.90184608590372	2.65674307905075	2.29025868464806	1.19205180148112	6.07545636405159	2.13522842249038	3.42738458958531	2.57912483290511	1.11339512596386	2.47502343403962	1.2682633799122	4.72011709874139	2.31851466946479	3.26365541811809	1.75885015532146	2.41209876520678	2.89994823630977	2.81316892337372	1.89364427712456	1.60880304291267	1.33078427222387	3.17806849968635	1.6523055862935	3.21715551012555	2.62861190612782	1.52392152213809	1.74477906638063	2.99465196673632	2.14692149635256	2.75879887534787	1.16914464482313	2.59319074604984	2.13881709237615	2.12239280648483	4.33898573789865	2.30638273027172	8.36638670684761	3.80498991654873	2.9585936094152	2.12850954176498	2.2980532923087	2.5032463237217	1.66498516823041	2.20850945904259	1.9374730180181	2.6086168572493	1.77759917181096	3.27700291835217	4.09091225132304	1.98472466810753	2.86024845625771	4.09751217384999	4.95592196414425	2.43429205340456	3.09136542809563	2.7148371688491	2.37917252678983	2.10204467148066	1.66395257704668	1.90519209001841	2.74224985554296	1.75014964079266	2.61978034430919	4.54783121987044	1.55553887085303	1.67602186523261	7.55319204664559	5.58032142461552	3.51787776010507	2.93657986755045	5.46019409420851	4.9377885361275	1.75761549353236	5.7896268652477	1.46503037683137	1.85540178917703	2.58993104773156	4.84205120965859	4.47009677944559	2.36639752815169	1.65657150858058	3.23109715974386	1.20393139122523	2.1140372968889	3.5186296507416	1.61193131041866	2.1240722171982	3.68875050572569	2.15610894420777	7.41747135547456	5.68084566591049	2.56595063585376	2.48186331525733	5.41471625154625	2.13053696208919	5.87069699536138	3.17683625269427	4.15292556085036	4.86595267867634	3.20514116198912	1.91565422658152	3.1692506985614	5.16146753746875	2.90106659377194	1.90539392336921	3.28372572263629	0.0	1.77728185588636	1.45030225021717	1.20842211281866	0.0	0.0	0.0	0.0	0.0	0.0	0.0	0.0	0.0	0.0	0.0	0.0	2.16379217279651	2.53867313604803	2.68027281233992	3.19293057113132	1.81610639333377	2.35291882990785	2.43714244916185	1.35651089887257	1.66129126076203	3.09749982717965	2.42339920418346	6.90185762735121	1.73465094013641	2.06180925654744	2.47529198111796	1.36509230950896	4.10139693410261	4.13089655048618	1.99134515847728	5.62166889713338	2.4150153668761	1.59660107920408	2.04788535284884	1.01275105428416	4.19599189750328	5.66942359064344	2.56000773497405	17.0938098596449	9.26233061336263	4.19909830754961	1.5527956848867	3.15407353703427	4.73753058568804	3.88714798591339	1.94583991378954	2.75911659688085	3.89281546722617	2.2118301342677	2.77698392822945	2.97912540522187	4.49104424740829	4.90383409664957	4.02955069287959	4.33290844662113	3.34915836854372	1.32589227440807	3.89112339009797	2.28377093054959	2.51597537086804	3.26409710195687	3.7607026643745	1.74964446327253	1.12325441762722	3.51171551653051	17.6949078089298	3.33164433938109	3.40169174659276	2.24470676770969	4.25169238615395	1.62804642665335	2.11204199402072	2.53512620064362	3.95096133313516	3.54929722137714	4.04572568615756	0.0	2.13914331820304	1.83962850426144	2.25999258551053	3.76639776535	2.60605485616246	1.10189453414759	1.49498841088518	2.69409368576567	4.38293526465771	2.91605118018176	1.56431943030167	2.34586718374742	2.27194658021565	1.9547708717756	2.42455257162418	2.21792851343005	1.43860174355127	1.38771560030033	2.2374350848083	3.90333543691927	2.66875123636988	1.32783914016107	3.63757428188042	3.01540983053072	1.77571565657895	1.66189830374201	1.93699496874524	5.1026097051626	4.73103880366267	5.97053811412959	6.0688945940201	1.21917233694389	1.84566753683461	1.65359458589323	6.37855399763647	7.74346746624076	2.05353715011473	1.84178402466137	1.17282765252603	1.44502777007629	1.47178010558855	2.17379065488151	2.8440819976498	8.08317176783399	1.76371812602613	2.38698610794159	9.47063117810706	10.4573469012839	6.72197065918342	7.50902171725309	1.5316395614952	2.36167706579485	3.84224203960559	1.74520334419725	2.24697233063968	3.63074526934266	5.23998284999347	1.24668593292455	3.50253336482349	3.36636169294308	2.56214435804451	1.9312250693062	1.32207511695291	2.56636480033887	5.30236151125649	2.46202070143645	2.13809116063262	1.5440573786164	2.24845213343013	2.02725152067056	3.69767804223491	1.47863726441838	7.41101629343793	5.68235687412777	4.87991064004355	2.07323587482467	3.7584713449811	2.41462854477227	2.59370833602364	3.11765622703119	2.18908349544334	3.95686528188819	2.38145808582427	5.58760050332836	5.45499442019762	4.82798830673473	3.79922383908397	3.25488415090185	3.72388854145057	4.44025944771073	3.36305876216168	2.22402645792479	4.79364122728713	2.50235031042392	3.0917018965394	4.70407500036898	2.71503525868795	2.15058262504632	3.5533330779299	3.57428607593156	2.22013033987333	4.42775170693796	1.68938985525356	2.90381601648124	1.62321565113731	2.25249751825544	2.52940765906099	4.37883035366541	2.3095048391195	1.59931205166264	4.29011402177172	2.24210454454074	2.35877446764646	4.72648277233038	1.44747630331628	1.62163996827117	1.83891819259798	3.07721003715178	8.34243137046134	0.0	3.08312678704462	3.04440897693359	2.52034514615893	2.74970273098763	1.68400741351506	4.54860647061907	3.67622216235851	1.48556495349171	3.34975044614381	5.44370177894849	3.81245682606521	2.34121255953132	2.11698907803407	2.93079852250411	3.36387058779889	3.97080627606147	3.44913833023286	2.37098347408577	2.621758456766	5.47894500205358	4.49366845820813	1.40122139397841	1.70091673172819	1.93841535560349	1.82282138917833	2.228695824713	3.34457649225969	6.83625162081114	1.67924454360411	1.40098547927273	3.03036875998093	2.64227330855353	2.23309719371465	3.45604329311839	3.86876192047677	3.74449150701246	8.00748357708502	1.98152562114558	1.25647686360934	2.29672814005754	3.42064587337691	5.09067330379602	1.92991549110305	2.95723340843288	3.87660011544441	1.87267971577294	3.86560202368689	2.4936275522796	2.46986916194628	2.1174939745887	1.74754532251186	3.3048714687857	5.88202195460917	1.98521293330768	1.1535837000436	2.72555972754377	1.72250644889363	3.39567451718085	3.19107151043898	2.65431379077276	3.31280076281053	1.62765173040478	4.39794331870722	3.5605590093703	3.38360464086196	2.14153426857413	2.41511485745898	2.23986929366451	3.42129156325086	2.69434161601854	1.74526501094797	2.07473786175713	1.39219114747561	2.57056805750982	3.00571985806149	1.1707022812532	2.73727373232494	3.73367610080844	2.76304659874634	1.33276614534488	6.14861223860593	1.83291428898328	0.0	1.72936283504094	2.1240946734309	1.38131199295653	3.06092159147582	1.49571239315811	2.24202288143838	1.02759419446113	2.38704858338202	3.37475966098454	2.07535099539531	2.24716075123374	1.87612094590625	1.2071136373214	1.5125828684283	3.45676964776591	1.2116041956538	2.06659706687728	2.14277394855067	2.17913480964758	1.36974708460903	5.16829764999115	1.02114515809085	2.30612997428663	2.24212013766493	2.03666314901072	2.33347672768394	4.10197222464022	1.99529991117662	3.8601724118044	1.85529276885623	2.45793581905704	1.34604748596263	2.50490299816389	1.9073241528939	2.27597906349534	4.96401061827903	1.12416893478555	1.95190998778217	1.65813299350763	2.15098682745894	1.86129730963512	1.57129062610311	0.0	2.01771912141196	1.47727371361613	3.48203835888661	2.68516220223671	3.57737864722964	2.7531138051683	1.74522791417834	1.1164072540011	1.30241433364098	1.96138722762958	1.81683460867541	3.38830841036694	1.39485281907899	1.64058978776254	1.73704353250058	1.58055390964965	3.74648256320859	2.48886020070389	3.40697958077495	2.18379422193088	2.03235103040585	1.85258858872272	3.482882096686	5.39224716818961	1.91226036047439	1.41488032091852	1.71502863034652	1.21686107202429	1.02463647557429	2.00736183559099	1.20176200120822	1.79244639532422	2.22956368186379	2.34027729220325	2.76246458553085	1.6144173370659	2.92626956199261	3.00828868361993	2.77115628593881	3.3117394670021	3.36254237172899	2.54272657319556	2.98181112753065	2.57334442606968	2.47079473371183	3.93040889986281	2.89146303715102	3.0637866210714	2.25626959848083	1.57535401407469	2.60407847000012	3.55597602406249	2.69989735749432	13.3364785279287	2.34288459099033	2.53402857084457	2.13276286389225	1.68107861487582	1.78117487725437	3.19082078420079	1.49080608440605	2.33613293652312	2.38946909718409	9.83948097461651	2.80530388356615	2.43594111285545	2.82281985527964	2.88464840053085	2.52239226680965	2.57546925791293	1.28382376379039	2.05515815573276	1.39733542404894	1.40703794085047	3.43200107413946	2.04498937865469	2.90112108544307	2.11557250952709	2.96671159862117	3.4748654773132	4.85618571908123	9.32079704509614	1.3420368421384	1.57359772497345	1.8257116709153	2.6892182017112	1.48373591184335	1.67235308615081	1.47168822394513	1.98282443604719	2.1193493736415	0.0	1.4061376733394	1.43471594836374	5.16938192619957	6.02853858627933	2.3067075193438	5.71734460222701	3.27786373477377	2.38930074348596	2.53698616631827	1.84399361615331	3.1217795830462	4.24735397705212	1.92425566284831	2.23042967530335	1.58017071433277	2.92598093581735	2.34463123810822	2.2589152636228	4.26773095479503	6.059704089817	5.54091428999778	5.43156437197158	3.02473614486498	1.94417141090829	1.79885995604207	1.58390396537924	1.75241382532238	2.81361824693179	2.23532546420501	3.27236820195919	4.44417461186622	5.89457366077857	2.24654910116872	2.614535675283	1.75222921353992	1.0897652583989	2.79559347932975	3.69161362673892	3.67366421392418	2.78581602351943	1.73667539689809	1.39570842375693	3.87917401078353	2.95390757562208	1.93602673848137	2.22887481612726	3.90414870817271	1.82185048622034	2.56907978576575	0.0	3.01994228094408	1.31546391341272	2.33969836728413	1.65482459845908	6.47659770572178	1.70639442352495	1.94492874124565	2.97972161914877	11.8732131650457	9.01036699843108	2.10931851511166	1.91489236250839	3.74339156769102	2.42104518084175	2.85156062135113	2.98650517637976	1.81051866900978	1.65655908760987	4.61227823820406	3.33800773320401	4.46609887105118	3.94780271725288	1.58804875871586	3.50365148199125	1.22874525390235	1.32841840020605	1.9521404858766	4.68446658276841	1.75252401299595	4.96332543241406	1.39204009385835	2.13495880673231	1.36093276009042	4.13299476136934	2.12638840582939	3.32130109171516	2.38735176167441	1.34341355268556	1.13392978279218	1.38270718896644	1.36364123800627	2.04491307506646	2.95959590389378	3.00614286647736	1.9835957135985	3.1735914133777	1.4714862849431	1.83395080540104	3.44373558998398	3.85549170073236	3.87406450974747	2.13384492398182	3.76194998128949	2.47525908814914	2.31051979237773	2.26474561496628	2.68426589342138	2.95359937479289	4.21877284926135	1.63328342559684	1.26870570247719	1.69766803181125	2.44628694273803	3.90652932985117	1.94264039619237	2.41376306536131	1.97757345715832	2.19442772980757	2.88437584152235	2.59580478257027	3.11193598841713	5.38339544104502	2.59539848772526	3.82125086006866	3.59855022696417	2.85673552619354	1.46689968346384	3.01492031465511	1.58706332947796	1.49510205162935	3.94501897641074	1.8288060154988	2.13143389851818	2.92909197056609	1.65464356859579	1.58398118822848	2.32795703069894	3.52727646071169	2.94934529529214	2.01258305478512	1.0758678726104	1.53505073763432	1.31313950899037	1.05287230353899	1.03662248015145	2.67374857915693	2.74898589338761	7.21666353048354	5.06723864695243	4.10134607471727	1.89661606405374	2.36798557124759	11.1230168177802	5.65484934561573	3.27834229862843	2.40971233580008	3.21224675642097	1.72659487068819	3.30248371617145	2.58412885207064	3.0092839602884	2.04190011394578	1.67300140532314	1.60720678652983	1.92061544953164	2.5197146772213	2.61680912665082	1.7927561936054	2.14207962171372	4.14408449849387	2.15870830804493	1.12866652538231	3.82021650664931	1.74896707845406	1.09222506966686	1.12672860609544	3.06709295811611	3.39324629872706	2.04801996675963	1.59978369976794	1.95581805253481	1.06686407785815	2.64272436513179	1.64673653339481	1.69779093576262	1.41260518993888	1.22823473811609	4.77443076101349	2.16517279033097	1.6486006159038	3.78616845021675	1.95302657873348	2.04109525392111	2.1292344058268	2.6003836989168	2.28848115192592	1.47919907473276	3.28656360358331	2.85778685379212	6.74833481677562	1.3072621049328	1.11520595068166	2.17713735678677	1.42527338838212	1.61967482668699	2.22456592807846	2.05958638240458	3.32675420267423	2.32347112652183	3.76704176706795	2.31656815733576	2.6624383531026	1.35353221719131	2.25361462665026	6.30096887227166	3.76936638973761	2.09977976842569	2.67278235129201	2.1955121631476	1.84152509870639	2.72805695956454	1.5337033463566	1.40641331361292	3.92452910016574	2.82970257307374	3.56827544225752	3.89437310623966	2.12823924451475	3.20184401429252	2.20154461215202	3.9046925245481	1.71966661628523	1.92327778297397	0.0	3.14312031020675	1.95401674711131	4.03348612714942	2.02952508409752	1.14825858800515	1.86504594251933	1.74150084846325	2.16249277290659	2.37248341675483	2.530795708497	2.38262745753284	2.87136166666207	2.41810474627788	4.0586140179448	1.78542863741884	1.30830766637856	1.93680209420928	1.60425175830913	1.25938115960037	4.65655831041092	3.70425540038459	2.8105674075905	3.70808841343224	1.48013616953414	6.01866925932419	3.9980171880863	4.05577790830741	2.4399920584924	1.39662723453047	2.08536113082163	2.33738804484121	3.29719960504838	2.03184837115953	1.30623911172348	2.04974239590131	1.73060971225258	1.51689635468794	1.93930687234307	3.86819035041058	2.95058467783199	2.85688545628118	1.46814704084097	3.38398151540757	8.15433414076203	2.47457770080415	3.22969116507422	1.35361544701809	2.74104754600343	1.80366415523625	2.86974807480544	1.05719372362463	1.02009979589996	0.0	0.0	1.1935825600744	1.11968734597009	1.08330787455483	1.68131212709692	4.41334009701126	1.06399349435833	2.38363437278684	5.85375103812494	1.37503788199682	2.01654119317454	2.86548955538462	0.0	1.20766318221842	1.94002056207194	2.59706591240846	1.87381319900358	2.39066918730343	2.81214066568541	1.68764761066386	7.66952923400882	3.05675290841631	1.92396092057693	8.17647636120396	4.21226461814756	1.58741991589371	6.40418173746829	2.57529291351308	2.24184234989073	1.6925695932548	2.81781285853015	4.17199639739041	3.74862141584488	2.48606631807103	5.88078419543313	4.65518065432066	3.14678315218873	4.01765655324518	1.77198541048888	2.61289257668512	1.7067406629111	3.64006768168164	2.70509838837753	2.4661595418377	2.8455408965522	1.67480251589017	1.54102648125848	1.5544102133227	4.82355155034014	2.64162685819147	1.92655863006405	4.84647358903792	2.21456056519014	2.51473349562403	5.18445539361693	7.11709399614543	1.48940047891148	7.57944012846209	1.81198731588484	1.38706721118905	2.43618132081854	5.742565328783	2.45685657308141	2.4729279153107	3.27247137396116	3.06308639105853	1.29104550388848	3.98556036034606	3.80469591599495	3.70580978420669	3.30482660531446	3.65226996280222	2.3545215583182	2.22255794438182	1.90102683994526	1.2426183970451	1.28300914195233	3.36977099033156	1.50175054322681	5.02963794078552	2.54911342955357	4.89420821452576	2.00770888630189	3.52931904272335	2.87740165862353	4.15388214926632	2.50039248680771	2.39202933740737	2.94142898571605	4.12289366629802	4.61496441696171	2.58494072259249	1.6500010484093	2.91379635813535	1.70483367245978	4.36714406140638	1.6442297686698	4.91875604257673	4.2348983731004	2.86666172705786	3.14434668683919	1.98113030985392	2.01120631735828	3.90318168454758	2.78072667904583	5.02682208844352	3.57562772955719	3.62166738093446	12.2367130859714	1.84972318922747	2.00446084821871	1.03467048265307	2.49294454888344	2.04592728400284	2.18241037034815	3.84664313162807	5.55287831499031	4.73029197426724	2.55118251476598	2.57078869607088	2.41402136420452	7.27647555808395	6.88801303763988	2.88064791443892	2.16962074090671	1.77600885467931	2.49307740858242	1.89020623318284	3.32875317377485	1.89895999151975	1.8732647208558	2.49092405003671	3.21007644744408	1.22558329920368	2.08172311245481	2.90262013826218	2.03369086545289	2.05564572121945	1.75509531571991	3.39219768332144	2.90246817590117	2.52416621024719	2.13250809954685	3.15952933466836	2.97484984653161	1.94988309733348	2.95519422909199	2.41592506806253	5.94376077889663	4.65458239743402	1.6237470138445	2.42084321595116	4.97569846264269	1.01064431333284	1.39051363590506	0.0	2.34427569449348	4.70588657369621	1.24009454004354	1.41815180044436	2.01136721781253	2.1910025422269	2.7028611786713	4.66828258214537	5.79549028966421	5.18565051167779	1.74585967459136	2.12499014385405	2.4777317027619	3.63486529682952	1.97600081493801	1.74164021227003	3.79800966188453	4.74630239638836	5.67275463998551	6.15806966892023	8.27194659956493	3.19448793582601	1.73218509560904	1.74347067823631	2.63127569138286	5.19411765888614	1.21473500744091	4.64643118951055	2.90116339950617	2.93984120539853	2.33724097849752	1.81679268768462	3.30142093993636	0.0	2.09792113309508	2.61635223666737	1.03054743617694	1.98695053684684	3.78969997450375	3.020606006546	5.18313781949996	4.69374508443693	2.05910317529277	7.4627061637158	1.69340707380417	2.6557047699567	2.38039031055828	3.04192045930747	2.39979205096455	2.15652865932517	4.45749196835302	3.29944952163143	5.2488298095197	2.46245857824952	2.90574093539646	2.05350981783425	3.5041843704915	2.50913802271248	1.71975814399565	2.79051414521741	2.50473384962775	1.27535522052767	1.92449282331053	2.19907341352308	7.11770321541625	1.94624023845595	2.65840538606549	2.38896292587014	4.04202986288534	2.97680001210878	1.96888329669089	2.49419306935791	4.1669674198011	1.79729508738523	2.20929334336622	3.24116496952909	5.36758675839516	3.33522099992217	2.40384557200557	5.05501889282061	3.06971332196872	1.49799682011857	1.12193731000464	1.52880412856472	2.6248652558957	3.99204313735835	3.0376159312659	2.07020288994544	3.3178129217414	6.40649127759548	2.05168946136696	1.57350817250884	3.54569038711326	3.03633958685289	2.74590353392186	2.03986470351821	1.41695760398239	2.3358894677037	2.57616211275659	2.64555801715098	3.01025142913934	2.63961154963629	2.21938892966256	1.40299746460803	6.76300431705415	3.57578940860337	2.18235711098371	7.30322573475593	1.75570765148746	1.21088770513055	2.05736070234032	4.4794099807836	2.2726731444063	3.16170479898252	9.11809234140282	1.97189771623712	3.45611764557222	2.3775405942904	1.66388312241439	3.67959650999278	2.79150808554527	2.4102351035968	2.48380515082081	2.73749943447639	1.69399321089002	11.4757130798241	2.37681186718321	1.72786932340361	3.22251752881195	2.04690998423998	1.3115624775545	1.42825813534637	2.7843705033854	1.11853320641301	2.12264836028251	3.6446241836797	3.4490869622512	3.110755478191	4.20876589385409	1.23497440896347	6.78630868306254	3.58743699483397	1.2311824619519	10.365686529987	4.04949340040859	4.2431334821044	2.60196645077875	3.79535399815339	2.53583874822612	4.05396789192188	3.28484978097763	2.4202309035837	2.59691905365458	4.81619971544156	1.85932364710903	2.16180749079156	6.10117496561112	2.39452472528235	3.34139607384186	1.79665368188956	1.87317048207495	1.65625539084886	1.71845544865549	1.26548537788165	1.07717500209029	2.5874962013823	2.4699690124263	2.67620200585372	1.6801707747268	1.42371558519417	2.27079814754775	3.12290230369803	1.57617487396501	2.7459793428665	2.13136916227864	4.4746120874938	1.49545694708075	2.47878083027676	1.17063781319495	3.04432204740805	2.5501206097473	2.37561549940845	3.50605830905477	3.86561832525825	4.31985659987191	1.12130397084458	2.77203791493144	1.45792027444576	2.37677674755653	4.35060871374522	3.63825202771626	2.25495416591168	10.5203539187684	1.76190999146348	3.05966161690149	2.19252426644726	2.07888532731828	2.74682832014584	3.49176130931804	1.26410299843873	2.05764567538341	1.67938863543571	2.56294875802154	4.83355650160918	2.96019464831028	1.87780458885709	2.50852842519102	4.44901748547855	1.60825832995763	4.02780044362356	1.64720450507788	2.5785075489194	1.72121186582577	7.30222282237347	1.75618722121003	2.08901787298115	3.81790958183802	3.55751835012222	3.06452836263492	2.71007256656504	4.82901873377311	23.5149894768229	3.95692729708284	0.0	0.0	0.0	0.0	1.51462709877462	2.08530081374942	0.0	2.33949998441951	2.82771060946703	1.93944626284388	1.90049133903887	3.50766870530189	1.99353263218386	2.5442003092341	1.07639055602705	1.90990607435383	2.70869955443754	1.94170033028341	4.66703627511521	0.0	3.95489742781323	2.79114289563301	2.23720937582356	3.06517811009214	3.06641476848306	4.07439007456659	1.63846864905868	1.38110399418022	1.14067389845938	2.0298971471499	2.88492072944312	1.50694027459027	2.09166330750465	1.19024903290238	1.95854623107443	1.32052993813402	1.30375475201174	3.2165839385269	4.981005764684	3.40250323264548	1.56869524364995	1.32701108083956	1.8642623828737	2.45907576112386	1.74784073916138	1.97540913812776	3.0971183293106	1.43677827775562	1.16506433447177	3.27306889595168	0.0	5.16661934507729	1.98486649624011	1.39150716384634	2.39478166390759	1.57931801797246	2.8466758456667	2.81216875896829	2.59576686329914	1.63850884265707	2.71407111090843	9.60489106078155	3.66259091407846	1.42616491881813	1.39885598581191	1.79706344506904	2.39537941636712	2.15761611717394	2.10914974691904	4.77360774737972	1.8627351974742	1.02378688649553	0.0	2.32918811912849	0.0	3.49215888688187	2.69933354029027	6.95120112363629	4.37160109627796	1.35081306847294	2.15930256643297	2.21050640604429	4.66618335084152	2.26415194851487	2.01074019903066	1.92191729612242	1.23331809561852	2.35157439680749	3.5723697978498	5.27434388248281	3.86331813314093	3.36923278102811	1.94574447924911	1.81037098017938	3.19089504701601	3.34891160325409	1.87186099262034	1.93879348612612	5.27595426071747	3.26640236220838	2.44235097894699	2.01455705144099	1.45921792433551	2.34078880284124	5.65833981316484	1.32700923724983	3.15144103414138	7.64912728844572	1.31090984568843	2.73234773405186	2.45120142338096	1.6029843486739	5.74044903720854	2.00389972138482	4.04228151223547	3.23443970202236	2.11588042154342	3.68180090831424	4.14246964837462	1.52356651452448	3.61654359821313	2.29184823534212	4.11127754254034	1.54983882602227	2.64365337551877	2.45951766113645	3.49244616028006	4.37096398850263	2.57384227366654	3.98321272095502	4.35047551345037	3.16206806603466	1.92282785842733	4.36187810862312	2.97044860492061	3.44717830462982	2.15851005868874	2.09139380101049	6.62455107271319	2.8214705011757	1.95381612792721	3.62140179112211	2.03798045623509	8.45530826164386	2.46076863719174	4.17793402756991	3.06648849571981	3.57761038125978	2.17981342472912	2.99374684365833	1.89898890758446	2.62198526705023	2.62897269801901	2.02653560286269	1.83674113111226	1.28589753739218	3.97362122867543	1.53005961423569	3.79193737324616	2.8641343748929	1.96335993672268	2.97531246353398	2.99787887058706	4.54870978112855	2.76090363240221	2.02983695455495	5.12484655154041	2.56216346909454	2.65982249589565	2.36787004912411	6.71444053479041	1.80673096156116	2.57479001189184	2.36593421691884	1.69839052769502	1.13350764760345	1.42845939211231	1.10916809818248	3.39457513533337	3.2102276729859	2.44717055007747	2.27067309491103	4.54428932022056	1.81077117060962	2.46870310675469	5.21712183419481	4.44328215156729	3.79603525349531	4.0653053193662	3.26359160112186	2.18043091891965	5.57626619279243	5.32418733965939	10.3421202816598	3.89803633252352	1.3551590588852	2.23257107569691	1.83539122778227	1.1741597966125	2.19133780860167	3.35564002124626	4.08481397170922	5.58410652127203	7.3187337534745	5.04381333407717	3.90076915496683	4.0596336450237	3.40396646123619	6.66218155398689	1.33497533977317	1.1611845954457	2.29331995979528	2.45865841216487	3.02938999795947	2.34468445018551	4.46017337540241	3.7584611000412	3.75678731713208	9.75890327111749	2.84070499571017	1.757663922904	10.4387805967789	1.81041894857969	4.25958208481458	1.34582576870312	2.15194257874537	3.98986123345247	5.79309393231744	3.51206345686976	1.57289921264141	7.45301346911123	2.25221810075793	2.42472462112757	1.84439401394267	3.15229268866948	1.31349953941565	2.14592579308165	1.80656800169851	1.7813466756719	3.78604707534639	2.76960708218298	2.3202654027004	1.64890772687338	5.08678371669609	5.01368944511808	2.59498278323547	1.96856980567619	2.39475640878811	2.4118659963327	11.0250306506992	4.56203996109102	2.62197747153828	2.47613840655711	4.70700349506002	1.27646218190806	5.17101147890808	2.35589470623097	3.77269509319041	7.0904357617663	3.49379827009497	2.32333311384913	3.60107261798289	2.59947029171927	4.63983977858725	1.88682269568288	4.99370507643073	2.7065119750275	5.60632376430229
[truncated: 475,963 more chars]
