# Supplementary material for: Pleione: A tool for statistical and multi-objective calibration of Rule-based models
Source: Sci Rep. 2019 Oct 22;9:15104. doi: 10.1038/s41598-019-51546-6 (PMC6805871; doi:10.1038/s41598-019-51546-6)
Supplement: Supplementary file 1 — File S1 [file 41598_2019_51546_MOESM1_ESM.zip › File S2/model-sigma/strategy1,4,5,6/exp-data/oxidative_stress_2.txt]

T\ID	aaeA	aaeB	aaeR	aaeX	aas	aat	abgA	abgB	abgR	abgT	abpA	abpB	abrB	accA	accB	accC	accD	aceA	aceB	aceE	aceF	aceK	ackA	acnA	acnB	acpH	acpP	acpS	acpT	acrA	acrB	acrD	acrE	acrF	acrR	acrZ	acs	actP	ada	add	adeD	adeP	adeQ	adhE	adhP	adiA	adiC	adiY	adk	aegA	aer	aes	afuB	afuC	agaA	agaB	agaC	agaD	agaI	agaR	agaS	agaV	agaW	agp	ahpC	ahpF	ahr	aidB	ais	alaA	alaC	alaE	alaS	alaT	alaU	alaV	alaW	alaX	aldA	aldB	alkA	alkB	allA	allB	allC	allD	allE	allR	allS	alpA	alr	alsA	alsB	alsC	alsE	alsK	alx	amiA	amiB	amiC	amiD	amn	ampC	ampD	ampE	ampG	ampH	amtB	amyA	anmK	ansA	ansB	ansP	apaG	apaH	apbE	aphA	appA	appB	appC	appY	apt	aqpZ	araA	araB	araC	araD	araE	araF	araG	araH	araJ	arcA	arcB	arcZ	arfA	arfB	argA	argB	argC	argD	argE	argF	argG	argH	argI	argK	argO	argP	argQ	argR	argS	argT	argU	argV	argW	argX	argY	argZ	ariR	arnA	arnB	arnC	arnD	arnE	arnF	arnT	aroA	aroB	aroC	aroD	aroE	aroF	aroG	aroH	aroK	aroL	aroM	aroP	arpA	arsB	arsC	arsR	artI	artJ	artM	artP	artQ	ascB	ascF	ascG	asd	aslA	aslB	asmA	asnA	asnB	asnC	asnS	asnT	asnU	asnV	asnW	aspA	aspC	aspS	aspT	aspU	aspV	asr	astA	astB	astC	astD	astE	atl	atoA	atoB	atoC	atoD	atoE	atoS	atpA	atpB	atpC	atpD	atpE	atpF	atpG	atpH	atpI	avtA	azoR	bacA	baeR	baeS	bamA	bamB	bamC	bamD	bamE	barA	basR	basS	bax	bcp	bcr	bcsA	bcsB	bcsC	bcsE	bcsF	bcsG	bcsQ	bcsZ	bdcA	bdcR	bdm	bepA	betA	betB	betI	betT	bfd	bfr	bglA	bglB	bglF	bglG	bglH	bglJ	bglX	bhsA	bioA	bioB	bioC	bioD	bioF	bioH	birA	bisC	blc	blr	bluF	bluR	bolA	borD	brnQ	bsmA	bssR	bssS	btuB	btuC	btuD	btuE	btuF	btuR	cadA	cadB	cadC	caiA	caiB	caiC	caiD	caiE	caiF	caiT	can	carA	carB	cas1	cas2	cas3	casA	casB	casC	casD	casE	cbeA	cbl	cbpA	cbpM	cbrA	cbrB	cbrC	cbtA	cca	ccmA	ccmB	ccmC	ccmD	ccmE	ccmF	ccmG	ccmH	cdaR	cdd	cdgI	cdh	cdsA	cedA	cfa	chaA	chaB	chaC	chbA	chbB	chbC	chbF	chbG	chbR	cheA	cheB	cheR	cheW	cheY	cheZ	chiA	chiP	cho	chpB	chpS	cirA	citC	citD	citE	citF	citG	citT	citX	clcA	clcB	clpA	clpB	clpP	clpS	clpX	clsA	clsB	clsC	cmk	cmoA	cmoB	cmtA	cmtB	cnu	coaA	coaD	coaE	cobB	cobC	cobS	cobT	cobU	codA	codB	cof	comR	copA	corA	cpdA	cpdB	cpoB	cpsB	cpsG	cptA	cpxA	cpxP	cpxR	cra	crcB	creA	creB	creC	creD	crfC	crl	crp	crr	csdA	csdE	csgA	csgB	csgC	csgD	csgE	csgF	csgG	csiD	csiE	csiR	cspA	cspB	cspC	cspD	cspE	cspF	cspG	cspH	cspI	csrA	csrB	csrC	csrD	cstA	cueO	cueR	curA	cusA	cusB	cusC	cusF	cusR	cusS	cutA	cutC	cvpA	cvrA	cyaA	cyaR	cyaY	cybB	cybC	cycA	cydA	cydB	cydC	cydD	cydX	cynR	cynS	cynT	cynX	cyoA	cyoB	cyoC	cyoD	cyoE	cysA	cysB	cysC	cysD	cysE	cysG	cysH	cysI	cysJ	cysK	cysM	cysN	cysP	cysQ	cysS	cysT	cysU	cysW	cysZ	cytR	dacA	dacB	dacC	dacD	dadA	dadX	dam	damX	dapA	dapB	dapD	dapE	dapF	dauA	dbpA	dcd	dcm	dcp	dcrB	dctA	dctR	dcuA	dcuB	dcuC	dcuD	dcuR	dcuS	dcyD	ddlA	ddlB	ddpA	ddpB	ddpC	ddpD	ddpF	ddpX	deaD	dedA	dedD	def	degP	degQ	degS	deoA	deoB	deoC	deoD	deoR	der	dfp	dgcC	dgcE	dgcF	dgcI	dgcJ	dgcM	dgcN	dgcP	dgcQ	dgcT	dgcZ	dgkA	dgoA	dgoD	dgoK	dgoR	dgoT	dgt	dhaK	dhaL	dhaM	dhaR	diaA	dicA	dicB	dicC	dicF	dinB	dinD	dinF	dinG	dinI	dinJ	djlA	djlB	djlC	dkgA	dkgB	dksA	dld	dmlA	dmlR	dmsA	dmsB	dmsC	dmsD	dnaA	dnaB	dnaC	dnaE	dnaG	dnaJ	dnaK	dnaN	dnaQ	dnaT	dnaX	dosC	dosP	dpiA	dpiB	dppA	dppB	dppC	dppD	dppF	dps	dsbA	dsbB	dsbC	dsbD	dsbG	dsdA	dsdC	dsdX	dsrA	dsrB	dtd	dtpA	dtpB	dtpC	dtpD	dusA	dusB	dusC	dut	dxr	dxs	eaeH	eamA	eamB	ebgA	ebgC	ebgR	ecnA	ecnB	eco	ecpA	ecpB	ecpC	ecpD	ecpE	ecpR	eda	edd	efeB	efeO	efp	elaA	elaB	elaD	elbB	elfA	elfC	elfD	elfG	elyC	emrA	emrB	emrD	emrE	emrK	emrY	emtA	endA	eno	entA	entB	entC	entD	entE	entF	entH	entS	envC	envR	envY	envZ	epd	epmA	epmB	epmC	eptA	eptB	eptC	era	erpA	essD	essQ	etk	etp	ettA	eutA	eutB	eutC	eutD	eutE	eutG	eutH	eutJ	eutK	eutL	eutM	eutN	eutP	eutQ	eutR	eutS	eutT	evgA	evgS	exbB	exbD	exoX	exuR	exuT	fabA	fabB	fabD	fabF	fabG	fabH	fabI	fabR	fabZ	fadA	fadB	fadD	fadE	fadH	fadI	fadJ	fadK	fadL	fadM	fadR	fau	fbaA	fbaB	fbp	fcl	fdhD	fdhE	fdhF	fdnG	fdnH	fdnI	fdoG	fdoH	fdoI	fdrA	fdx	feaB	feaR	fecA	fecB	fecC	fecD	fecE	fecI	fecR	feoA	feoB	feoC	fepA	fepB	fepC	fepD	fepE	fepG	fes	fetA	fetB	ffh	ffs	fhlA	fhuA	fhuB	fhuC	fhuD	fhuE	fhuF	fic	fieF	fimA	fimB	fimC	fimD	fimE	fimF	fimG	fimH	fimI	fimZ	fis	fiu	fixA	fixB	fixC	fixX	fklB	fkpA	fkpB	fldA	fldB	flgA	flgB	flgC	flgD	flgE	flgF	flgG	flgH	flgI	flgJ	flgK	flgL	flgM	flgN	flhA	flhB	flhC	flhD	flhE	fliA	fliC	fliD	fliE	fliF	fliG	fliH	fliI	fliJ	fliK	fliL	fliM	fliN	fliO	fliP	fliQ	fliR	fliS	fliT	fliZ	flk	flu	flxA	fmt	fnr	focA	focB	folA	folB	folC	folD	folE	folK	folM	folP	folX	fpr	frc	frdA	frdB	frdC	frdD	fre	frlA	frlB	frlC	frlD	frlR	frmA	frmB	frmR	frr	frsA	fruA	fruB	fruK	frvA	frvB	frvR	frvX	frwB	frwC	frwD	fryA	fryB	fryC	fsaA	fsaB	fsr	ftnA	ftnB	ftsA	ftsB	ftsE	ftsH	ftsI	ftsK	ftsL	ftsN	ftsP	ftsQ	ftsW	ftsX	ftsY	ftsZ	fucA	fucI	fucK	fucO	fucP	fucR	fucU	fumA	fumB	fumC	fur	fusA	fxsA	gabD	gabP	gabT	gadA	gadB	gadC	gadE	gadW	gadX	gadY	galE	galF	galK	galM	galP	galR	galS	galT	galU	gapA	garD	garK	garL	garP	garR	gatA	gatB	gatC	gatD	gatY	gatZ	gcd	gcl	gcvA	gcvB	gcvH	gcvP	gcvR	gcvT	gdhA	gfcA	gfcB	gfcC	gfcD	gfcE	ggt	ghoS	ghoT	ghrA	ghrB	ghxP	ghxQ	glcA	glcB	glcC	glcD	glcE	glcF	glcG	gldA	glf	glgA	glgB	glgC	glgP	glgS	glgX	glk	glmM	glmS	glmU	glmY	glmZ	glnA	glnB	glnD	glnE	glnG	glnH	glnK	glnL	glnP	glnQ	glnS	glnU	glnV	glnW	glnX	gloA	gloB	gloC	glpA	glpB	glpC	glpD	glpE	glpF	glpG	glpK	glpQ	glpR	glpT	glpX	glrK	glrR	gltA	gltB	gltD	gltF	gltI	gltJ	gltK	gltL	gltP	gltS	gltT	gltU	gltV	gltW	gltX	gluQ	glvB	glvC	glvG	glxK	glxR	glyA	glyQ	glyS	glyT	glyU	glyV	glyW	glyX	glyY	gmd	gmhB	gmk	gmm	gnd	gnsA	gnsB	gntK	gntP	gntR	gntT	gntU	gntX	gor	gph	gpmA	gpmM	gpp	gpsA	gpt	grcA	greA	greB	groL	groS	grpE	grxA	grxB	grxC	grxD	gshA	gshB	gsiA	gsiB	gsiC	gsiD	gsk	gspA	gspB	gspC	gspD	gspE	gspF	gspG	gspH	gspI	gspJ	gspK	gspL	gspM	gspO	gss	gstA	gstB	guaA	guaB	guaC	guaD	gudD	gudP	gudX	gutM	gutQ	gyrA	gyrB	hcaB	hcaC	hcaD	hcaE	hcaF	hcaR	hcaT	hchA	hcp	hcr	hda	hdeA	hdeB	hdeD	hdfR	hdhA	helD	hemA	hemB	hemC	hemD	hemE	hemF	hemG	hemH	hemL	hemN	hemX	hemY	hepA	hflC	hflD	hflK	hflX	hfq	hha	hicA	hicB	higA	higB	hinT	hipA	hipB	hisA	hisB	hisC	hisD	hisF	hisG	hisH	hisI	hisJ	hisL	hisM	hisP	hisQ	hisR	hisS	hlyE	hmp	hns	hofB	hofC	hofM	hofN	hofO	hofP	hofQ	hokA	hokB	hokC	hokD	hokE	holA	holB	holC	holD	holE	hpf	hpt	hrpA	hrpB	hscA	hscB	hscC	hsdM	hsdR	hsdS	hslJ	hslO	hslR	hslU	hslV	hspQ	hsrA	htgA	htpG	htpX	htrE	htrL	hupA	hupB	hyaA	hyaB	hyaC	hyaD	hyaE	hyaF	hybA	hybB	hybC	hybD	hybE	hybF	hybG	hybO	hycA	hycB	hycC	hycD	hycE	hycF	hycG	hycH	hycI	hydN	hyfA	hyfB	hyfC	hyfD	hyfE	hyfF	hyfG	hyfH	hyfI	hyfJ	hyfR	hyi	hypA	hypB	hypC	hypD	hypE	hypF	hypT	hyuA	iaaA	iadA	iap	ibaG	ibpA	ibpB	icd	iclR	idi	idnD	idnK	idnO	idnR	idnT	ihfA	ihfB	ileS	ileT	ileU	ileV	ileX	ileY	ilvA	ilvB	ilvC	ilvD	ilvE	ilvH	ilvI	ilvL	ilvM	ilvN	ilvY	inaA	infA	infB	infC	insA-1	insA-2	insA-3	insA-4	insA-5	insA-6	insA-7	insB-1	insB-2	insB-3	insB-4	insB-5	insB-6	insC-1	insC-2	insC-3	insC-4	insC-5	insC-6	insD	insD-1	insD-2	insD-3	insD-4	insD-5	insD-6	insE-1	insE-2	insE-3	insE-4	insE-5	insF-1	insF-2	insF-3	insF-4	insF-5	insG	insH-1	insH-10	insH-11	insH-2	insH-3	insH-4	insH-5	insH-6	insH-7	insH-8	insH-9	insI-1	insI-2	insI-3	insJ	insK	insL-1	insL-2	insL-3	insM	insN-1	insN-2	insO-1	insO-2	intA	intB	intD	intE	intF	intG	intQ	intR	intS	intZ	iraD	iraM	iraP	iscA	iscR	iscS	iscU	iscX	ispA	ispB	ispD	ispE	ispF	ispG	ispH	ispU	isrB	isrC	ivbL	ivy	katE	katG	kbaY	kbaZ	kbl	kch	kdgK	kdgR	kdgT	kdpA	kdpB	kdpC	kdpD	kdpE	kdpF	kdsA	kdsB	kdsC	kdsD	kduD	kduI	kefB	kefC	kefF	kefG	kgtP	kilR	kptA	kup	lacA	lacI	lacY	lacZ	lamB	lapA	lapB	ldcA	ldcC	ldhA	ldrA	ldrB	ldrC	ldrD	ldtA	ldtB	ldtC	ldtD	ldtE	lepA	lepB	leuA	leuB	leuC	leuD	leuE	leuL	leuO	leuP	leuQ	leuS	leuT	leuU	leuV	leuW	leuZ	lexA	lfhA	lgoD	lgoR	lgoT	lgt	lhgO	lhr	ligA	ligB	lipA	lipB	lit	livF	livG	livH	livJ	livK	livM	lldD	lldP	lldR	lnt	loiP	lolA	lolB	lolC	lolD	lolE	lomR_1	lomR_2	lon	lpcA	lpd	lplA	lplT	lpoA	lpoB	lpp	lptA	lptB	lptC	lptD	lptE	lptF	lptG	lpxA	lpxB	lpxC	lpxD	lpxH	lpxK	lpxL	lpxM	lpxP	lpxT	lrhA	lrp	lspA	lsrA	lsrB	lsrC	lsrD	lsrF	lsrG	lsrK	lsrR	ltaE	luxS	lysA	lysC	lysO	lysP	lysQ	lysR	lysS	lysT	lysU	lysV	lysW	lysY	lysZ	lyxK	maa	macA	macB	maeA	maeB	mak	malE	malF	malG	malI	malK	malM	malP	malQ	malS	malT	malX	malY	malZ	manA	manX	manY	manZ	map	marA	marB	marC	marR	matP	mazE	mazF	mazG	mcaS	mcbA	mcbR	mcrA	mcrB	mcrC	mdaB	mdfA	mdh	mdlA	mdlB	mdtA	mdtB	mdtC	mdtD	mdtE	mdtF	mdtG	mdtH	mdtI	mdtJ	mdtK	mdtL	mdtM	mdtN	mdtO	mdtP	mdtQ	melA	melB	melR	menA	menB	menC	menD	menE	menF	menH	menI	mepA	mepH	mepM	mepS	metA	metB	metC	metE	metF	metG	metH	metI	metJ	metK	metL	metN	metQ	metR	metT	metU	metV	metW	metY	metZ	mfd	mglA	mglB	mglC	mgrB	mgsA	mgtA	mhpA	mhpB	mhpC	mhpD	mhpE	mhpF	mhpR	mhpT	miaA	miaB	micC	micF	minC	minD	minE	mioC	mipA	mlaA	mlaB	mlaC	mlaD	mlaE	mlaF	mlc	mliC	mlrA	mltA	mltB	mltC	mltD	mltF	mmuM	mmuP	mnaT	mngA	mngB	mngR	mnmA	mnmC	mnmE	mnmG	mntH	mntP	mntR	moaA	moaB	moaC	moaD	moaE	mobA	mobB	mocA	modA	modB	modC	modE	modF	moeA	moeB	mog	mokB	mokC	motA	motB	mpaA	mpl	mppA	mprA	mqo	mqsA	mqsR	mraY	mraZ	mrcA	mrcB	mrdA	mrdB	mreB	mreC	mreD	mrp	mrr	msbA	mscK	mscL	mscM	mscS	msrA	msrB	msrC	msyB	mtfA	mtgA	mtlA	mtlD	mtlR	mtn	mtr	mug	mukB	mukE	mukF	murA	murB	murC	murD	murE	murF	murG	murI	murJ	murP	murQ	murR	mutH	mutL	mutM	mutS	mutT	mutY	mzrA	nac	nadA	nadB	nadC	nadD	nadE	nadK	nadR	nagA	nagB	nagC	nagE	nagK	nagZ	nanA	nanC	nanE	nanK	nanM	nanR	nanS	nanT	napA	napB	napC	napD	napF	napG	napH	narG	narH	narI	narJ	narK	narL	narP	narQ	narU	narV	narW	narX	narY	narZ	ndh	ndk	nei	nemA	nemR	nepI	nfi	nfo	nfrA	nfrB	nfsA	nfsB	nfuA	nhaA	nhaB	nhaR	nhoA	nikA	nikB	nikC	nikD	nikE	nikR	nimR	nimT	ninE	nirB	nirC	nirD	nlpA	nlpC	nlpD	nlpE	nlpI	nmpC	nohA	nohB	norR	norV	norW	npr	nrdA	nrdB	nrdD	nrdE	nrdF	nrdG	nrdH	nrdI	nrdR	nrfA	nrfB	nrfC	nrfD	nrfE	nrfF	nrfG	nsrR	nth	nudB	nudC	nudE	nudF	nudG	nudI	nudJ	nudK	nudL	nuoA	nuoB	nuoC	nuoE	nuoF	nuoG	nuoH	nuoI	nuoJ	nuoK	nuoL	nuoM	nuoN	nupC	nupG	nupX	nusA	nusB	nusG	obgE	ogrK	ogt	ompA	ompC	ompF	ompG	ompL	ompN	ompR	ompT	ompW	ompX	omrA	omrB	opgB	opgC	opgD	opgE	opgG	opgH	oppA	oppB	oppC	oppD	oppF	orn	ortT	osmB	osmC	osmE	osmF	osmY	otsA	otsB	oxc	oxyR	oxyS	paaA	paaB	paaC	paaD	paaE	paaF	paaG	paaH	paaI	paaJ	paaK	paaX	paaY	paaZ	pabA	pabB	pabC	pagP	pal	panB	panC	panD	panE	panF	panZ	paoA	paoB	paoC	paoD	parC	parE	patA	patD	patZ	pbl	pbpC	pbpG	pck	pcm	pcnB	pdeA	pdeB	pdeC	pdeD	pdeF	pdeG	pdeH	pdeI	pdeK	pdeL	pdeN	pdeR	pdhR	pdxA	pdxB	pdxH	pdxJ	pdxK	pdxY	pepA	pepB	pepD	pepE	pepN	pepP	pepQ	pepT	perR	pfkA	pfkB	pflA	pflB	pflC	pflD	pgaA	pgaB	pgaC	pgaD	pgi	pgk	pgl	pgm	pgpA	pgpB	pgpC	pgrR	pgsA	pheA	pheL	pheM	pheP	pheS	pheT	pheU	pheV	phnC	phnD	phnE_1	phnE_2	phnF	phnG	phnH	phnI	phnJ	phnK	phnL	phnM	phnN	phnO	phnP	phoA	phoB	phoE	phoH	phoP	phoQ	phoR	phoU	php	phr	pinE	pinH	pinQ	pinR	pitA	pitB	plaP	pldA	pldB	pliG	plsB	plsC	plsX	pmbA	pmrD	pncA	pncB	pncC	pnp	pntA	pntB	pnuC	polA	polB	potA	potB	potC	potD	potE	potF	potG	potH	potI	poxB	ppa	ppc	ppdA	ppdB	ppdC	ppdD	pphA	pphB	ppiA	ppiB	ppiC	ppiD	ppk	pppA	ppsA	ppsR	pptA	ppx	pqiA	pqiB	pqqL	prc	preA	preT	prfA	prfB	prfC	prfH	priA	priB	priC	prkB	prlC	prlF	prmA	prmB	prmC	proA	proB	proC	proK	proL	proM	proP	proQ	proS	proV	proW	proX	proY	prpB	prpC	prpD	prpE	prpR	prs	psd	psiE	psiF	pspA	pspB	pspC	pspD	pspE	pspF	pspG	psrO	pssA	pstA	pstB	pstC	pstS	psuG	psuK	psuT	pta	pth	ptrA	ptrB	ptsA	ptsG	ptsH	ptsI	ptsN	ptsP	purA	purB	purC	purD	purE	purF	purH	purK	purL	purM	purN	purR	purT	purU	putA	putP	puuA	puuB	puuC	puuD	puuE	puuP	puuR	pykA	pykF	pyrB	pyrC	pyrD	pyrE	pyrF	pyrG	pyrH	pyrI	pyrL	qmcA	qor	qseB	qseC	queA	queC	queD	queE	queF	queG	racC	racR	radA	radD	raiA	ralR	rapZ	rarA	rarD	ratA	ratB	ravA	rayT	rbbA	rbfA	rbn	rbsA	rbsB	rbsC	rbsD	rbsK	rbsR	rcdA	rclA	rclB	rclC	rclR	rcnA	rcnB	rcnR	rcsA	rcsB	rcsC	rcsD	rcsF	rdgB	rdgC	rdlA	rdlB	rdlC	rdlD	rdoA	recA	recB	recC	recD	recE	recF	recG	recJ	recN	recO	recQ	recR	recT	recX	relA	relB	relE	rem	renD	rep	rfaD	rfaE	rfaH	rfbA	rfbB	rfbC	rfbD	rfbX	rfe	rffA	rffC	rffG	rffH	rffM	rffT	rhaA	rhaB	rhaD	rhaM	rhaR	rhaS	rhaT	rhlB	rhlE	rho	rhoL	rhsA	rhsB	rhsC	rhsD	rhsE	rhtA	rhtB	rhtC	ribA	ribB	ribC	ribD	ribE	ribF	ridA	rihA	rihB	rihC	rimI	rimJ	rimK	rimL	rimM	rimO	rimP	rlmA	rlmB	rlmC	rlmD	rlmE	rlmF	rlmG	rlmH	rlmI	rlmJ	rlmL	rlmM	rlmN	rlpA	rluA	rluB	rluC	rluD	rluE	rluF	rmf	rmuC	rna	rnb	rnc	rnd	rne	rng	rnhA	rnhB	rnk	rnlA	rnlB	rnpA	rnpB	rnr	rnt	rob	rodZ	rof	roxA	rpe	rph	rpiA	rpiB	rpiR	rplA	rplB	rplC	rplD	rplE	rplF	rplI	rplJ	rplK	rplL	rplM	rplN	rplO	rplP	rplQ	rplR	rplS	rplT	rplU	rplV	rplW	rplX	rplY	rpmA	rpmB	rpmC	rpmD	rpmE	rpmF	rpmG	rpmH	rpmI	rpmJ	rpoA	rpoB	rpoC	rpoD	rpoE	rpoH	rpoN	rpoS	rpoZ	rppH	rprA	rpsA	rpsB	rpsC	rpsD	rpsE	rpsF	rpsG	rpsH	rpsI	rpsJ	rpsK	rpsL	rpsM	rpsN	rpsO	rpsP	rpsQ	rpsR	rpsS	rpsT	rpsU	rraA	rraB	rrfA	rrfB	rrfC	rrfD	rrfE	rrfF	rrfG	rrfH	rrlA	rrlB	rrlC	rrlD	rrlE	rrlG	rrlH	rrrD	rrrQ	rrsA	rrsB	rrsC	rrsD	rrsE	rrsG	rrsH	rsd	rseA	rseB	rseC	rseP	rsfS	rsgA	rsmA	rsmB	rsmC	rsmD	rsmE	rsmF	rsmG	rsmH	rsmI	rsmJ	rspA	rspB	rssA	rssB	rstA	rstB	rsuA	rsxA	rsxB	rsxC	rsxD	rsxE	rsxG	rtcA	rtcB	rtcR	rttR	rusA	rutA	rutB	rutC	rutD	rutE	rutF	rutG	rutR	ruvA	ruvB	ruvC	rybA	rybB	rydB	ryeA	ryfA	ryhB	ryjA	rzoD	rzoR	rzpD	rzpR	sad	sanA	sapA	sapB	sapC	sapD	sapF	satP	sbcB	sbcC	sbcD	sbmA	sbmC	sbp	scpA	scpB	scpC	sdaA	sdaB	sdaC	sdhA	sdhB	sdhC	sdhD	sdhE	sdiA	sdsR	secA	secB	secD	secE	secF	secG	secM	secY	selA	selB	selC	selD	seqA	serA	serB	serC	serS	serT	serU	serV	serW	serX	setA	setB	setC	sfmA	sfmC	sfmD	sfmF	sfmH	sfsA	sfsB	sgbE	sgbH	sgbU	sgcA	sgcB	sgcC	sgcE	sgcQ	sgcR	sgcX	sgrR	sgrS	shiA	sibA	sibB	sibC	sibD	sieB	sixA	skp	slmA	slp	slt	slyA	slyB	slyD	slyX	smf	smg	smpB	smrA	smrB	smtA	sodA	sodB	sodC	sohB	sokB	sokC	solA	soxR	soxS	speA	speB	speC	speD	speE	speF	speG	spf	spoT	sppA	spy	sra	sraB	sraF	srlA	srlB	srlD	srlE	srlR	srmB	ssb	sseA	sseB	ssnA	sspA	sspB	ssrA	ssrS	sstT	ssuA	ssuB	ssuC	ssuD	ssuE	stfE	stfR	sthA	stpA	sucA	sucB	sucC	sucD	sufA	sufB	sufC	sufD	sufE	sufS	sugE	suhB	sulA	surA	sutR	sxy	syd	symE	tabA	tadA	tag	talA	talB	tam	tamA	tamB	tap	tar	tas	tatA	tatB	tatC	tatD	tatE	tauA	tauB	tauC	tauD	tbpA	tcdA	tcyJ	tcyL	tcyN	tcyP	tdcA	tdcB	tdcC	tdcD	tdcE	tdcF	tdcG	tdcR	tdh	tdk	tehA	tehB	tesA	tesB	tfaD	tfaE	tfaQ	tfaR	tfaS	tfaX	tff	tgt	thiC	thiD	thiE	thiF	thiG	thiH	thiI	thiK	thiL	thiM	thiP	thiQ	thiS	thpR	thrA	thrB	thrC	thrL	thrS	thrT	thrU	thrV	thrW	thyA	tig	tilS	tktA	tktB	tldD	tmcA	tmk	tnaA	tnaB	tnaC	tolA	tolB	tolC	tolQ	tolR	tomB	tonB	topA	topB	torA	torC	torD	torI	torR	torS	torT	torY	torZ	tpiA	tpr	tpx	tqsA	treA	treB	treC	treF	treR	trg	trkA	trkG	trkH	trmA	trmD	trmH	trmI	trmJ	trmL	trmO	trpA	trpB	trpC	trpD	trpE	trpL	trpR	trpS	trpT	truA	truB	truC	truD	trxA	trxB	trxC	tsaB	tsaC	tsaD	tsaE	tsf	tsgA	tsr	tsx	ttcA	ttdA	ttdB	ttdR	ttdT	tufA	tufB	tus	tusA	tusB	tusC	tusD	tusE	tynA	typA	tyrA	tyrB	tyrP	tyrR	tyrS	tyrT	tyrU	tyrV	uacT	ubiA	ubiB	ubiC	ubiD	ubiE	ubiF	ubiG	ubiH	ubiI	ubiJ	ubiX	ucpA	udk	udp	ugd	ugpA	ugpB	ugpC	ugpE	ugpQ	uhpA	uhpB	uhpC	uhpT	uidA	uidB	uidC	uidR	ulaA	ulaB	ulaC	ulaD	ulaE	ulaF	ulaG	ulaR	umpG	umpH	umuC	umuD	ung	upp	uraA	usg	ushA	uspA	uspB	uspC	uspD	uspE	uspF	uspG	uup	uvrA	uvrB	uvrC	uvrD	uvrY	uxaA	uxaB	uxaC	uxuA	uxuB	uxuR	valS	valT	valU	valV	valW	valX	valY	valZ	ves	viaA	vsr	waaA	waaB	waaC	waaF	waaG	waaH	waaJ	waaL	waaO	waaP	waaQ	waaS	waaU	waaY	waaZ	wbbH	wbbI	wbbJ	wbbK	wcaA	wcaB	wcaC	wcaD	wcaE	wcaF	wcaI	wcaJ	wcaK	wcaL	wcaM	wecB	wecC	wecH	wrbA	wza	wzb	wzc	wzxC	wzxE	wzyE	wzzB	wzzE	xanP	xanQ	xapA	xapB	xapR	xdhA	xdhB	xdhC	xdhD	xerC	xerD	xisE	xseA	xseB	xthA	xylA	xylB	xylE	xylF	xylG	xylH	xylR	yaaA	yaaI	yaaJ	yaaU	yaaW	yaaX	yaaY	yabI	yabP	yabQ	yacC	yacG	yacH	yacL	yadC	yadD	yadE	yadG	yadH	yadI	yadK	yadL	yadM	yadN	yadS	yadV	yaeF	yaeH	yaeI	yaeP	yaeQ	yaeR	yafC	yafD	yafE	yafJ	yafK	yafL	yafN	yafO	yafP	yafQ	yafS	yafT	yafU	yafV	yafW	yafX	yafY	yafZ	yagA	yagB	yagE	yagF	yagG	yagH	yagI	yagJ	yagK	yagL	yagM	yagN	yagP	yagU	yahB	yahC	yahD	yahE	yahF	yahG	yahH	yahI	yahJ	yahK	yahL	yahM	yahN	yahO	yaiA	yaiE	yaiI	yaiL	yaiO	yaiP	yaiS	yaiV	yaiW	yaiY	yaiZ	yajC	yajD	yajG	yajI	yajL	yajO	yajQ	yajR	ybaA	ybaB	ybaE	ybaK	ybaL	ybaM	ybaN	ybaO	ybaP	ybaQ	ybaS	ybaT	ybaV	ybaY	ybbA	ybbB	ybbC	ybbD	ybbJ	ybbN	ybbO	ybbP	ybbW	ybbY	ybcC	ybcD	ybcF	ybcH	ybcI	ybcJ	ybcK	ybcL	ybcM	ybcN	ybcO	ybcQ	ybcV	ybcW	ybcY	ybdD	ybdF	ybdG	ybdH	ybdJ	ybdK	ybdL	ybdM	ybdN	ybdO	ybdR	ybdZ	ybeD	ybeF	ybeL	ybeQ	ybeR	ybeT	ybeU	ybeX	ybeY	ybeZ	ybfA	ybfB	ybfC	ybfD	ybfE	ybfF	ybfG	ybfH	ybfL	ybfN	ybfO	ybfP	ybgA	ybgC	ybgD	ybgE	ybgI	ybgJ	ybgK	ybgL	ybgO	ybgP	ybgQ	ybgS	ybhA	ybhB	ybhC	ybhD	ybhF	ybhG	ybhH	ybhI	ybhJ	ybhK	ybhL	ybhM	ybhN	ybhP	ybhQ	ybhR	ybhS	ybiA	ybiB	ybiC	ybiH	ybiI	ybiJ	ybiO	ybiR	ybiT	ybiU	ybiV	ybiW	ybiX	ybiY	ybjC	ybjD	ybjG	ybjH	ybjI	ybjJ	ybjL	ybjM	ybjN	ybjO	ybjP	ybjQ	ybjS	ybjT	ybjX	ycaC	ycaD	ycaI	ycaK	ycaL	ycaM	ycaN	ycaO	ycaP	ycaQ	ycaR	ycbF	ycbJ	ycbK	ycbU	ycbV	ycbX	ycbZ	yccA	yccE	yccF	yccJ	yccM	yccS	yccT	yccU	yccX	ycdU	ycdX	ycdY	ycdZ	yceA	yceB	yceD	yceF	yceG	yceH	yceI	yceJ	yceK	yceM	yceO	yceQ	ycfH	ycfJ	ycfK	ycfL	ycfP	ycfT	ycfZ	ycgB	ycgI	ycgJ	ycgL	ycgM	ycgN	ycgR	ycgV	ycgX	ycgY	ycgZ	ychA	ychE	ychF	ychH	ychJ	ychN	ychO	ychQ	ychS	yciA	yciB	yciC	yciE	yciF	yciG	yciH	yciI	yciK	yciN	yciO	yciQ	yciT	yciU	yciV	yciW	yciX	ycjD	ycjF	ycjG	ycjM	ycjN	ycjO	ycjP	ycjQ	ycjR	ycjS	ycjT	ycjU	ycjW	ycjX	ycjY	ydaC	ydaE	ydaF	ydaG	ydaN	ydaQ	ydaS	ydaT	ydaU	ydaV	ydaW	ydaY	ydbC	ydbD	ydbH	ydbJ	ydbK	ydbL	ydcA	ydcC	ydcD	ydcF	ydcH	ydcI	ydcJ	ydcK	ydcL	ydcM	ydcO	ydcP	ydcR	ydcS	ydcT	ydcU	ydcV	ydcY	ydcZ	yddA	yddB	yddE	yddG	yddH	yddJ	yddK	yddL	yddM	yddW	ydeA	ydeE	ydeI	ydeJ	ydeK	ydeM	ydeN	ydeO	ydeP	ydeQ	ydeR	ydeS	ydeT	ydeU	ydfA	ydfB	ydfC	ydfD	ydfE	ydfG	ydfH	ydfI	ydfJ	ydfK	ydfN	ydfO	ydfP	ydfR	ydfT	ydfU	ydfV	ydfW	ydfX	ydfZ	ydgA	ydgC	ydgD	ydgH	ydgI	ydgJ	ydgK	ydhB	ydhC	ydhF	ydhI	ydhJ	ydhK	ydhL	ydhP	ydhQ	ydhR	ydhS	ydhT	ydhU	ydhV	ydhW	ydhX	ydhY	ydhZ	ydiB	ydiE	ydiF	ydiH	ydiJ	ydiK	ydiL	ydiM	ydiN	ydiO	ydiP	ydiQ	ydiR	ydiS	ydiT	ydiU	ydiV	ydiY	ydiZ	ydjA	ydjE	ydjF	ydjG	ydjH	ydjI	ydjJ	ydjK	ydjL	ydjM	ydjO	ydjX	ydjY	ydjZ	yeaC	yeaD	yeaE	yeaG	yeaH	yeaK	yeaL	yeaO	yeaQ	yeaR	yeaV	yeaW	yeaX	yeaY	yebB	yebC	yebE	yebF	yebG	yebK	yebO	yebQ	yebS	yebT	yebV	yebW	yebY	yebZ	yecA	yecD	yecE	yecF	yecH	yecJ	yecM	yecN	yecR	yecT	yedA	yedD	yedE	yedF	yedI	yedJ	yedK	yedL	yedM	yedP	yedR	yedV	yedW	yedX	yedY	yedZ	yeeA	yeeD	yeeE	yeeJ	yeeN	yeeO	yeeP	yeeR	yeeS	yeeT	yeeW	yeeX	yeeY	yeeZ	yefM	yegD	yegH	yegI	yegJ	yegK	yegL	yegP	yegQ	yegR	yegS	yegT	yegU	yegV	yegW	yegX	yehA	yehB	yehC	yehD	yehE	yehI	yehK	yehL	yehM	yehP	yehQ	yehR	yehS	yehT	yehU	yehW	yehX	yehY	yeiB	yeiE	yeiG	yeiH	yeiI	yeiL	yeiP	yeiQ	yeiR	yeiS	yeiW	yejA	yejB	yejE	yejF	yejG	yejK	yejL	yejM	yejO	yfaA	yfaD	yfaE	yfaH	yfaL	yfaP	yfaQ	yfaT	yfaU	yfaV	yfaW	yfaX	yfaY	yfaZ	yfbK	yfbL	yfbM	yfbN	yfbO	yfbP	yfbR	yfbS	yfbT	yfbU	yfbV	yfcA	yfcC	yfcD	yfcE	yfcF	yfcG	yfcH	yfcI	yfcJ	yfcL	yfcO	yfcP	yfcQ	yfcR	yfcS	yfcT	yfcU	yfcV	yfcZ	yfdC	yfdE	yfdF	yfdG	yfdH	yfdI	yfdK	yfdL	yfdM	yfdN	yfdO	yfdP	yfdQ	yfdR	yfdS	yfdT	yfdV	yfdX	yfdY	yfeC	yfeD	yfeH	yfeK	yfeN	yfeO	yfeR	yfeS	yfeW	yfeX	yfeY	yfeZ	yffB	yffL	yffM	yffN	yffO	yffP	yffQ	yffR	yffS	yfgD	yfgG	yfgH	yfgI	yfgJ	yfgM	yfgO	yfhG	yfhH	yfhL	yfhM	yfhR	yfiB	yfiC	yfiE	yfiF	yfiH	yfiL	yfiM	yfiP	yfiR	yfjD	yfjH	yfjI	yfjJ	yfjM	yfjP	yfjQ	yfjR	yfjS	yfjT	yfjU	yfjW	yfjX	yfjY	yfjZ	ygaC	ygaH	ygaM	ygaP	ygaQ_1	ygaQ_2	ygaQ_3	ygaQ_4	ygaU	ygaV	ygaX	ygaY	ygaZ	ygbA	ygbE	ygbI	ygbJ	ygbK	ygbL	ygbM	ygbN	ygcE	ygcG	ygcN	ygcO	ygcP	ygcQ	ygcR	ygcS	ygcU	ygcW	ygdB	ygdD	ygdG	ygdH	ygdI	ygdQ	ygdR	ygeA	ygeF	ygeG	ygeH	ygeI	ygeK	ygeL	ygeM	ygeN	ygeO	ygeP	ygeQ	ygeR	ygeV	ygeW	ygeX	ygeY	ygfB	ygfF	ygfI	ygfK	ygfM	ygfS	ygfT	ygfZ	yggC	yggD	yggE	yggF	yggI	yggL	yggM	yggN	yggP	yggR	yggS	yggT	yggU	yggW	yggX	yghA	yghB	yghD	yghE	yghF	yghG	yghJ	yghO	yghQ	yghR	yghS	yghT	yghU	yghW	yghX_1	yghX_2	yghZ	ygiA	ygiB	ygiC	ygiD	ygiF	ygiH	ygiL	ygiM	ygiN	ygiQ	ygiS	ygiV	ygiW	ygiZ	ygjH	ygjI	ygjJ	ygjK	ygjP	ygjQ	ygjR	ygjV	yhaB	yhaC	yhaH	yhaI	yhaJ	yhaK	yhaL	yhaM	yhaO	yhaV	yhbE	yhbO	yhbP	yhbQ	yhbS	yhbT	yhbU	yhbV	yhbW	yhbX	yhbY	yhcA	yhcB	yhcC	yhcD	yhcF	yhcG	yhcH	yhcN	yhcO	yhdE	yhdH	yhdJ	yhdN	yhdP	yhdT	yhdU	yhdV	yhdW	yhdX	yhdY	yhdZ	yheO	yheS	yheT	yheU	yheV	yhfA	yhfG	yhfK	yhfL	yhfS	yhfT	yhfU	yhfW	yhfX	yhfY	yhfZ	yhgA	yhgE	yhgF	yhgN	yhhA	yhhH	yhhI	yhhJ	yhhL	yhhM	yhhN	yhhQ	yhhS	yhhT	yhhW	yhhX	yhhY	yhhZ	yhiD	yhiI	yhiJ	yhiK	yhiL	yhiM	yhiN	yhiS_1	yhjA	yhjB	yhjC	yhjD	yhjE	yhjG	yhjJ	yhjR	yhjV	yhjX	yhjY	yiaA	yiaB	yiaC	yiaD	yiaF	yiaG	yiaJ	yiaK	yiaL	yiaM	yiaN	yiaO	yiaT	yiaU	yiaV	yiaW	yiaY	yibA	yibF	yibG	yibH	yibI	yibJ	yibL	yibN	yibQ	yibT	yicC	yicG	yicH	yicI	yicJ	yicL	yicN	yicR	yicS	yidA	yidB	yidC	yidD	yidE	yidF	yidG	yidH	yidI	yidJ	yidK	yidL	yidP	yidQ	yidR	yidX	yidZ	yieE	yieF	yieH	yieK	yieL	yieP	yifB	yifE	yifK	yifL	yifN	yifO	yigA	yigB	yigE	yigF	yigG	yigI	yigL	yigM	yigZ	yihA	yihD	yihF	yihG	yihI	yihL	yihM	yihN	yihO	yihP	yihQ	yihR	yihS	yihT	yihU	yihV	yihW	yihX	yihY	yiiD	yiiE	yiiF	yiiG	yiiM	yiiQ	yiiR	yiiS	yiiX	yijD	yijE	yijF	yijO	yjaA	yjaB	yjaG	yjaH	yjaZ	yjbB	yjbD	yjbE	yjbF	yjbG	yjbH	yjbI	yjbJ	yjbL	yjbM	yjbQ	yjbR	yjcB	yjcE	yjcF	yjcH	yjcO	yjcS	yjcZ	yjdC	yjdF	yjdI	yjdJ	yjdM	yjdN	yjdP	yjeF	yjeH	yjeI	yjeJ	yjeM	yjeN	yjeO	yjeT	yjfC	yjfF	yjfI	yjfJ	yjfK	yjfL	yjfM	yjfN	yjfP	yjfY	yjfZ	yjgA	yjgH	yjgL	yjgM	yjgN	yjgR	yjgW	yjgZ	yjhB	yjhC	yjhD	yjhE	yjhF	yjhG	yjhH	yjhI	yjhP	yjhQ	yjhR	yjhU	yjhV	yjhX	yjiA	yjiC	yjiG	yjiH	yjiJ	yjiK	yjiL	yjiM	yjiN	yjiP	yjiQ	yjiR	yjiS	yjiT	yjiV	yjiX	yjiY	yjjA	yjjB	yjjG	yjjI	yjjJ	yjjP	yjjQ	yjjU	yjjV	yjjW	yjjX	yjjY	yjjZ	yjtD	ykfA	ykfB	ykfC	ykfF	ykfG	ykfH	ykfI	ykfJ	ykgA	ykgE	ykgF	ykgG	ykgH	ykgJ	ykgL	ykgM	ykgN	ykgO	ykiA	ykiB	ylaC	ylbF	ylbG	ylbH	ylcG	yliI	yliL	ymbA	ymcE	ymdA	ymdB	ymdE	ymdF	ymfA	ymfD	ymfE	ymfH	ymfI	ymfJ	ymfK	ymfL	ymfM	ymfN	ymfO	ymfP	ymfQ	ymfR	ymfS	ymfT	ymgA	ymgC	ymgD	ymgE	ymgF	ymgG	ymgH	ymiA	ymjA	ynaA	ynaE	ynaI	ynaJ	ynaK	ynbA	ynbB	ynbC	ynbD	ynbE	yncD	yncE	yncG	yncH	yncI	yncJ	yncM	yneE	yneG	yneH	yneJ	yneK	yneL	ynfA	ynfB	ynfC	ynfD	ynfE	ynfF	ynfG	ynfH	ynfK	ynfL	ynfM	ynfN	ynfO	yniA	yniB	yniC	yniD	ynjA	ynjB	ynjC	ynjD	ynjE	ynjF	ynjH	ynjI	yoaA	yoaB	yoaC	yoaE	yoaF	yoaG	yoaH	yoaI	yobA	yobB	yobD	yobF	yobH	yodB	yodC	yodD	yoeB	yoeF	yohC	yohD	yohF	yohH	yohJ	yohK	yohO	yojI	ypdA	ypdB	ypdC	ypdE	ypdF	ypdI	ypeA	ypeB	ypeC	ypfG	ypfH	ypfJ	ypfN	yphA	yphB	yphC	yphD	yphE	yphF	yphG	yphH	ypjA	ypjB	ypjC	ypjD	ypjF	ypjJ	ypjK	ypjM_1	ypjM_2	ypjM_3	yqaA	yqaB	yqaE	yqcA	yqcC	yqcE	yqeA	yqeB	yqeC	yqeF	yqeG	yqeH	yqeI	yqeJ	yqeK	yqfA	yqfB	yqfE	yqgA	yqgB	yqgC	yqgD	yqgE	yqgF	yqhA	yqhC	yqhD	yqhG	yqhH	yqiA	yqiB	yqiC	yqiG	yqiH	yqiI	yqiJ	yqiK	yqjA	yqjC	yqjD	yqjE	yqjF	yqjG	yqjH	yqjI	yqjK	yraH	yraI	yraJ	yraK	yraN	yraP	yraQ	yraR	yrbG	yrbL	yrdA	yrdB	yrdD	yrfF	yrfG	yrhA	yrhB	ysaA	ysaB	ysgA	ytfA	ytfB	ytfE	ytfF	ytfG	ytfH	ytfI	ytfJ	ytfK	ytfL	ytfP	ytfQ	ytfR	ytfT	ytjA	ytjB	ytjC	yzcX	yzfA	yzgL	zapA	zapB	zapC	zapD	zapE	zinT	zipA	zitB	zntA	zntR	znuA	znuB	znuC	zraP	zraR	zraS	zupT	zur	zwf
T1:,OD,0.3	0.0	0.0	2.9349407409935	1.89603050426631	4.72640396614956	2.43275344830005	0.0	1.50012428315148	1.19424406347021	0.0	2.12057043076344	1.49391408315609	0.0	6.50092939818658	22.8970094535197	5.830756050413	14.6386784633474	7.04721504159311	17.3049731749299	7.05628703925298	5.99905488605258	17.4635525381044	5.29318785237186	5.19381393510047	6.7924760901774	1.64913360201134	8.86749551261341	1.63500215218164	1.73347197181846	3.57124396973347	1.57005887416621	0.0	0.0	0.0	1.97617847881844	1.11943245372551	1.96634427971474	1.80359414007244	1.4756403938501	1.43018354907206	0.0	1.90114392049793	0.0	12.9570528242292	3.12576656989648	2.63249217897727	0.0	0.0	3.48122869495559	1.20309788635674	1.68587779898667	0.0	0.0	0.0	1.00392698203769	0.0	0.0	0.0	1.29990640016774	5.82369696274385	2.20624606567657	0.0	0.0	5.11676629319897	17.082204495173	1.91501986554222	1.42999103468023	1.22919360899534	0.0	2.67311296128643	3.10693861553115	0.0	9.53364332059859	6.36450454556976	5.21641394947136	4.73963828573111	4.327036121405	4.77891068823904	2.7158227509483	0.0	1.05819012190676	1.75206661853065	0.0	0.0	2.00291375912846	0.0	1.45156332103162	6.95522534780495	0.0	0.0	3.29760325555585	1.12815672601624	1.01658165880698	0.0	0.0	1.30523857649332	3.61451980549182	3.72893794059463	1.59755716148916	2.18892254691331	2.81285211021882	2.30136084403496	1.45346178453869	3.99645687363766	2.09725719699332	1.21651596886673	1.44051065878343	0.0	4.6923199002801	2.59618900494189	3.96173690002091	0.0	1.59603524095666	3.00724180198605	1.76845037159416	1.09648158993045	1.6368516149927	1.64117598088928	1.68945918905052	0.0	2.51600536754166	2.48479871347941	0.0	0.0	0.0	1.78230442833749	0.0	1.02288188690071	1.01932039808702	0.0	1.0294581145055	1.29629905741708	4.86049002033982	1.79795299623287	2.10327463354448	6.20664221791209	4.1904297521721	4.44965163409878	6.52843341318482	3.2452001804102	5.68041369893491	1.94768849017538	0.0	1.89729643676301	3.93217075416516	3.58942925047236	0.0	2.05986830367244	1.24301236777194	6.89180346267725	1.56645998687176	6.45635238762353	7.06752476282669	0.0	7.38219961139883	0.0	2.67117057712871	5.15665536351738	5.20600687123538	0.0	1.72400961318145	2.03297313683726	2.32222299357272	3.64502488785229	1.08219314294275	0.0	0.0	2.17159115396128	4.90909530995581	3.4129330417886	2.20428548804865	2.69844701180368	4.7599484451312	10.1112272610274	2.0404336016012	8.19713548745017	6.88085389830066	2.7722067413294	4.63064264973323	0.0	0.0	1.43780105766141	1.49627709022191	7.26018635786311	4.46138264442195	1.15234828507404	2.82002138737954	1.35005682042418	2.00533944799723	1.44103558680187	2.47307670321592	14.3837863333948	0.0	1.40139495171537	1.5566560908147	2.62152522922454	4.69358485382088	1.37468642248421	5.79956492607081	2.36322011773924	2.93936093280844	3.05365894613326	3.1301966842422	2.8581996606655	5.523049659778	5.18223730461046	4.0325636200913	4.01810107940258	3.53922241431645	0.0	2.93788569430349	1.1090003321243	1.02138159550165	1.17373878274653	0.0	0.0	0.0	0.0	1.06997091236819	0.0	0.0	0.0	10.4770407539289	13.1500336683989	5.82855939968857	4.63673220006332	6.31224513270859	10.7494434751864	6.98338944435704	10.274370840855	5.17768253835306	3.99746035617221	1.23719412055545	2.60857375222823	2.04578560474499	3.67989037154299	6.71997951774569	11.9282131070147	5.29738494055656	3.8754670179244	2.42175537344401	1.40822778242315	3.58533617366419	2.56687140177987	2.8814229067708	5.21650297203219	1.46758569633801	0.0	1.93035231728401	1.20763476614509	5.61696978742458	1.94440985444516	1.29142713088913	1.65759436142968	1.94861970274742	1.8809795214589	1.03817841247298	1.10354904943924	2.22669992164893	1.40997692042993	2.26708530516979	1.95572850925725	4.26197776155089	3.96321133392585	4.94924618651115	7.28691682754613	0.0	0.0	1.12119271040689	0.0	1.10582348108379	4.746174385706	1.4077526040743	6.6495274872013	6.91585739298841	7.77874378288846	4.45319980815921	2.84298177872258	10.0751674694373	1.80351420540053	4.37484077184161	1.07891525738096	1.72588375283605	1.12295137676476	7.91772928119555	4.47736854194511	4.35597376289147	2.6200804461583	1.14214738935409	1.23735825122357	1.7563586504069	2.18978166314556	1.06794536184489	5.70485144522265	3.31172442236303	1.64501977331478	2.67828641223341	0.0	1.01748470339455	0.0	1.05824515618284	1.00819621963593	3.74477229990914	0.0	1.03736599610122	2.30140398613306	0.0	3.07635150751215	8.1959513252813	10.2015842757666	1.20023884000093	1.46354815633302	1.14275495518919	1.14460929817681	1.39255053223585	1.09949626883964	2.82477863494592	0.0	0.0	2.17377195390709	3.62344229461573	6.01462957054234	0.0	1.01870626056939	1.05230720337331	0.0	5.12096783125572	1.3491667662416	1.4407495699195	2.63253928062782	1.81620683707357	2.56444414802064	1.38451016597872	3.75487868239667	2.92034690916486	1.89544420272268	1.02653803835468	0.0	1.33685299623489	9.70591561038876	1.20629577691253	7.16536268651669	3.61025220224851	1.14685199662997	1.30479873521556	1.49920560775326	1.02317364884774	1.58923700184944	1.62800006122486	3.63453911558917	1.96179888198262	7.39657302918689	3.5883468471747	4.90750368301218	6.21145729536055	3.86566798415665	5.64993595329702	1.31942094711264	1.19361024177968	3.42824440539504	1.93070718526791	3.39053517943155	0.0	0.0	0.0	0.0	0.0	0.0	1.38330826991026	1.17509440121398	0.0	2.54718876462541	5.39165988598649	3.7846807607081	4.95718488867769	5.84145129872709	6.13013102612086	2.52925984458965	6.15444703943005	2.15260093291804	3.1514450839631	6.15611938544679	3.39360884775864	0.0	0.0	2.94128346461475	3.59175431412527	1.36571632953622	2.57048745716895	3.9285995493402	2.74469091514361	1.91945761817857	4.64128414670688	1.93166051480089	6.00960003533606	5.44666561434035	0.0	4.03528801245459	4.4676077153958	4.7895853268821	6.24366716355671	1.24755250878408	5.20253529048453	1.06293884579847	0.0	2.07044328250345	6.95851224526745	3.37143661632202	1.68171484878245	2.81781038329861	0.0	7.30163542300487	6.33167442321942	1.80500728215214	0.0	2.09010170279105	6.15258603844397	3.58631959053981	5.3559188246912	1.36320885461514	2.41211980461391	1.06876201871925	0.0	0.0	1.53022288498271	3.94440255167117	3.40591458204179	1.36809403883837	0.0	0.0	3.69194816205988	6.4784844996645	1.17157852637	8.26543323872727	2.41550518185401	4.49210147461461	3.22760891288524	1.71328254421444	0.0	1.021269432837	5.18594959034807	13.0220466533393	2.46626372297857	1.33042734358504	1.71162276262261	3.92560502907518	3.36355436500078	3.24855032663607	0.0	1.11746888503425	1.43790243975746	2.23327772500017	6.70573732584153	1.24677994687995	5.00064190717837	3.35026041836776	5.31773256035778	4.58537229387898	6.0035452834755	0.0	1.6494932312191	4.13962188897876	2.96740930910204	4.16839300356187	4.77719191558098	1.83491961641993	3.80575271392782	2.88612717290832	3.11704612694098	1.28873206431263	1.52928128897554	0.0	1.14699837970892	5.75836790867304	6.45157568914573	7.12719131980477	6.32745123719129	8.04100101975365	11.400818625756	1.9342851141866	5.8479582382319	5.3699596904899	4.74980027462521	1.4875917998409	13.0015686635056	5.67591072526063	9.11618761295982	10.8367509331666	4.856634600725	4.52849525721341	5.32552760028625	2.9210735902451	1.05694114611098	2.43824034893835	5.91593916040964	8.73836235512006	3.0159710449603	3.16298434920683	10.827419676697	1.59238573496005	3.21573720262798	0.0	1.16488025895436	1.35293825689258	6.58565336522466	7.84930678033036	5.79152194582019	11.4268856388182	6.06045247483061	2.48538240375465	4.57878557950887	4.49730541950757	2.81209504180812	6.73487343416773	1.89562674345892	5.53301227345649	1.53654338418066	0.0	1.35259607139462	7.74511318039741	0.0	0.0	0.0	1.25333544798991	7.67292101241832	4.14284503285745	1.67040678802624	3.74861372328322	1.21529396021995	1.00266632459298	1.46239454785186	1.22626409808144	1.09443661207283	0.0	7.13457639299178	2.46866127135343	3.86283440144929	2.29630658993666	1.40900206334979	5.49200610388496	1.31126284691616	3.95574776076285	4.47654728559079	2.23418425185594	10.2022716434376	1.86350219257187	5.9018957593686	1.21809904362636	0.0	1.37774773068835	3.82725567821408	1.02653346549008	1.41216905205704	1.61836875522394	1.63931577991836	3.61535155413831	2.07248260639434	1.12288755697888	2.65938031604181	2.19344473462029	0.0	1.18304350870627	1.26081803951567	0.0	0.0	3.50077590424832	3.28271545940097	3.27932312786474	2.53384379970317	1.66769164855656	7.87497501100594	6.84065666639309	0.0	0.0	1.39201796431711	4.07184269443395	1.09224383700713	2.57743881418598	1.85076883910917	2.74030361533324	2.7202864572791	3.34967727832917	0.0	1.00231547972296	2.44527491749792	1.89325365420123	1.7041236611239	2.92769183395085	0.0	1.43801773217752	1.73659502509917	2.24330269102514	1.03418540841801	1.26964784731188	6.09171326510061	4.03385332331237	4.98502197297244	6.98007778947355	12.0606648833562	6.96859481575411	6.39395168002079	5.70234635708652	13.9230313565105	1.36570703992692	3.57368965584849	4.10037766797504	3.45687735942681	1.14772297434904	1.90115448237412	4.10492809009234	6.75413390636217	5.36869115536164	6.10778302765835	3.11859800132295	5.22860401485119	3.62434448010978	1.46548616853895	3.70135165315917	2.71534968327974	5.24802526254065	1.50780115166894	0.0	1.05558861826841	0.0	1.62447241829698	4.18930324620673	1.51664487156784	0.0	1.1182039481363	2.91336455222882	3.28059411962788	5.60094457198405	1.63311301327574	5.18458461259256	2.31196799547144	3.28653975506979	0.0	2.76653731059641	1.02104955557808	1.13504446742763	0.0	1.00015711887493	2.43572476227324	1.00862489646121	2.50271077031183	0.0	0.0	0.0	0.0	1.47896161471547	0.0	7.85510293304489	2.07528130274722	1.81854402111389	2.38554304223003	4.14404579598766	1.28089368183352	1.8035287908995	1.40729052695594	4.32167034938076	0.0	0.0	0.0	0.0	1.11794539655211	2.43480751252246	2.08089031578773	0.0	1.09111714520013	0.0	1.07957875674854	9.67753305771618	1.23471523398968	19.0941601889734	4.14474009648021	1.95056759238502	1.42484887048684	0.0	1.94672599884058	0.0	4.98414810915499	1.77489773728841	2.93842685590873	0.0	1.02103198618998	2.1863005746721	7.27556902898588	2.23199212522588	1.86071525670377	5.14599593119094	0.0	1.10146940227321	3.3513849698621	2.95147887174809	3.54085719449386	1.05637054673732	1.52508966602939	1.00157676111684	0.0	5.97947459182987	0.0	1.56948542347015	3.469600010935	0.0	1.20802405121933	0.0	0.0	0.0	10.6775736995322	5.82177939125981	0.0	0.0	1.12759647116615	0.0	0.0	1.17218108175178	1.3218639917656	8.84208737403063	1.34579543513609	4.74364369309735	5.00478923643269	2.0388738119536	2.8494066537719	2.34587692426257	1.66196088133475	6.61745058220176	7.56593971802024	5.02728146131807	6.56599968114831	6.12268795512803	8.13854363262758	2.57800150696901	5.88015220187312	0.0	1.32868860559344	1.08881530035768	1.30673541544049	0.0	1.57536924405812	3.14967318914325	1.3277574415065	6.26618691066332	0.0	1.71531654204852	1.79371419798602	16.0124933481778	1.46360947804269	6.5210158204333	1.58040770286983	1.78125742376682	1.5090271240247	1.20101873247543	0.0	0.0	1.43381343523263	1.75390352376435	2.75106181663681	3.84225687476492	0.0	6.20855066878822	1.33683562985669	1.41790573238186	1.00133790659848	1.03224583359672	1.49629372697573	1.146422908979	1.3868476635096	1.63635078418562	1.84932473075927	1.56372866897546	6.03151500545656	5.88269050547273	0.0	1.22479916441352	0.0	1.21548419898862	0.0	1.92860099595884	0.0	4.42495348026736	4.44443772451254	4.89724521000637	2.82536728549438	5.84267095088498	2.68917848728789	2.24213887982407	2.33571860012261	1.50332115432983	2.83928995026902	7.30016985047612	2.40918905864182	1.34821566880028	10.0482988178479	2.02259348109906	0.0	1.50573403583886	2.39194451013691	1.30325400262096	1.12095982479988	1.23176373620184	3.49273949281539	1.03007458767855	12.3070531744406	0.0	0.0	0.0	1.67328187578622	0.0	2.05497807643067	4.72174961762633	5.98380503322417	5.53660139079427	6.67733939523286	4.83424946866078	7.61816141768049	5.7199108626997	7.22856689323395	8.13591468016077	14.1186120304286	10.046918551503	4.97764534780187	3.3351501548203	3.05304939196977	4.93171171409127	7.17383886116401	11.0847026937205	4.45089763500469	2.55993951413395	5.57967020940299	6.28025451696408	7.58334502192279	5.18477515266704	12.1487020237817	7.46991411033072	7.00620104510674	4.67860976504874	3.09985713768151	11.2324229336148	2.91737241898484	2.47089062352058	5.543630578754	4.91860028039777	4.84135934404337	5.44885540738665	3.18184324733645	3.9947791120689	3.58116692509151	1.41239596248779	1.09467706778422	8.68462707474954	3.1094349484855	6.12506393492827	1.88640337172785	5.15977299476238	16.9091839156281	4.31302227569298	5.90186573948374	2.60251524807312	0.0	1.80896659951325	2.80553931578923	2.65969889830213	16.2777034619125	3.14509207702697	10.6528972809687	1.50748056748901	1.82716431955905	11.8984375895882	2.52248560982153	2.66110194777667	2.7843876389958	3.9642871641726	1.11018145015815	1.74859676338344	3.26641604450279	0.0	0.0	0.0	1.09657912288891	1.11200729491625	17.7712390013597	2.40385986839606	8.61346702380542	15.3991410530257	2.32294975386189	1.38140617481321	1.73836825483844	5.09286861000019	0.0	0.0	0.0	0.0	0.0	0.0	0.0	0.0	0.0	1.28236416945393	1.84574788802228	0.0	1.18354734559896	1.27016179587886	1.93783999155737	4.50601895501859	4.57148700134425	4.80284238825919	5.44872572165793	1.71200451870384	4.09099931150983	6.07076661125859	4.60456915707657	2.8994072763178	4.10000348859213	2.73584234644173	1.88168747398074	5.95305450852851	4.77690611329681	1.08899628947187	1.4077342428891	1.20575179543501	1.71697483108009	0.0	1.67174008071005	1.85703528675988	3.53182625779085	1.53273768939305	2.54296152608093	6.98818112857969	7.21978072837256	1.76965203302549	5.75371089784424	1.18511339095246	1.39022729475473	5.0172589144783	4.150335161379	1.49190477410992	2.19313296143952	1.57898206142793	3.73167932051821	0.0	1.34997754441065	2.55696847380626	0.0	2.2748088262527	3.2532237986576	1.15235282380828	0.0	4.61088586250883	5.27779611652035	12.8047092483782	0.0	1.09646613181226	0.0	0.0	1.85580296769566	6.5428686071697	9.25913777562321	3.50647733464257	2.40406246075339	6.33838359399005	6.52039686702876	6.60893895608636	0.0	3.23562861180084	2.20646260413998	5.12343025866086	7.47842138050827	8.62934514062548	6.12791580142439	5.57640783546821	1.17479329246072	3.00253908834907	1.33302725153204	0.0	0.0	1.12902755591479	1.00389020073436	1.18768260445546	7.1495917688962	4.16454473711421	3.53162943059124	0.0	2.23457749217396	8.73043465817111	1.33942727518041	1.14653442548514	4.12503671264135	1.72854794563425	3.52111864684116	1.16697567439253	5.86008058410628	4.31359960138364	5.36573197148478	3.39239211973577	5.01225412078611	1.09416052359489	8.84992384300931	3.46903891672779	5.7992149008079	5.5146946099312	7.77521126715531	4.5494366858214	1.38585986534455	2.50989962658257	5.42307433192564	5.60149969479923	3.87656976299952	1.08373249084823	3.49105919753712	0.0	1.81448736748521	4.43577196234817	7.58202064045404	5.27298826817838	5.53020453442159	1.62847086158768	5.09832832694234	1.68914337229127	4.01832290997401	7.15283274994251	15.0195114527981	1.52543265237796	1.55365050647424	1.4992612216178	7.20886708248025	1.53738241123658	4.63304933810043	2.22263530023722	4.69365576602795	4.29694714689294	1.35866053335154	2.38912957265946	3.66243907714195	1.7829163533184	5.39437161149486	4.25860711708388	11.2488791382944	5.29286759911378	9.35771040402787	3.96812972374473	5.95303593162402	2.44769901637733	1.18101292897932	1.02825104207047	1.63985971806208	6.24709093447013	6.68310272810018	5.87698732133412	5.42741251864237	8.12470731148143	4.26287334501468	0.0	0.0	0.0	0.0	0.0	8.32154032126333	5.31881954161893	2.62551386123901	5.21684373283649	0.0	21.7297833402064	13.3042694179203	15.1087218682514	7.29848643106651	3.7348813715813	3.17964972481172	4.92402829153639	2.74210135108935	6.56079370033962	1.23401713471609	2.94533277767046	1.20139667609705	1.06122102027302	2.1599996552984	1.12138881289099	0.0	14.1487906885842	2.34680843600322	5.84992070279954	4.79853410285302	1.58466176758392	3.03902756044398	2.90358716009038	2.45588445633398	4.49297641109694	2.46501384806146	3.36567082949091	8.19394649402513	19.8447101159312	5.67517020612466	0.0	8.32943754746417	4.60294960295332	4.67762787906518	3.31080145164418	6.18330832769953	2.13010257904907	10.3355712701123	3.33271813934705	3.04877255167683	3.16802631884091	0.0	1.0423975049818	0.0	0.0	0.0	0.0	0.0	0.0	0.0	0.0	0.0	1.54532110027192	0.0	1.00113966398767	4.41556271992787	2.57144034043594	3.15719907807895	5.79372957522179	8.45754106330504	3.08423817086859	4.07592095196209	1.58513216971917	0.0	1.05617846478459	2.20958332356342	3.52800931834917	4.56623938555966	4.752587820237	1.82903297197739	0.0	1.36267408408838	1.35461927245815	0.0	9.90726557042949	1.47805344824786	8.76078678977605	1.99372068238359	1.15260349713498	3.13495499101029	8.49751477534181	6.40965205761955	1.85426383019928	4.09437454208149	4.14630208269129	4.80138565991759	5.66143656773119	6.78534643145802	4.23207357406021	9.32063389361762	7.46434983159064	1.73775410589181	2.74937505726929	1.4168804257309	4.1204351702942	3.68529507790595	4.59879397874917	9.12397055202242	1.88888225869828	24.2446765128812	6.30788674142555	8.94971346439162	6.10114787649966	14.6622211774404	16.2006502769008	4.09229348277369	3.58439681448833	1.33874946806347	1.56753153463249	1.63582250638334	2.5659573512018	1.43660528292522	6.46367687848661	5.69150063727024	4.64914926667962	9.12964021290609	7.13916752411676	5.93848026360892	3.42320038924442	4.53966775345443	5.87350502481358	1.08448456895488	5.44154194698741	3.3511634229236	4.79943865916897	3.20319227816662	6.27930994527547	1.15726290906671	1.78016815620245	2.52107280919136	0.0	1.84731352740612	2.34677427185234	1.48536117398994	1.64582666968319	2.81915257793266	0.0	0.0	1.41923425705865	1.44003796059243	1.05782259307213	1.16878790269533	3.43711628989492	3.21961518342196	5.69921958275452	13.2121350200458	1.26179250631649	11.5540083082354	5.81427720588466	2.81953541420578	2.71134178729567	9.77580679667303	7.52058029455339	0.0	2.61411278681821	7.08349508327743	2.45578591794857	1.31658621038496	1.82427084236325	6.09565111214452	3.31624324135104	6.40905786419523	3.68510502916163	1.91846664366601	0.0	12.0696548585037	12.5449402992066	0.0	2.54464886151717	5.04866644978461	8.91365329878525	0.0	0.0	0.0	1.20995879860418	1.44292372088607	1.05613137029651	5.34695307206286	4.69135693102646	2.7657850599623	4.10696132023875	3.79164614840979	16.0952221700383	2.05781003465691	1.17225840068909	0.0	0.0	0.0	1.06188332583348	1.1094647779498	1.09341231276599	3.24817066404282	1.26867866614323	1.53043920327769	1.1110916841089	0.0	0.0	0.0	0.0	0.0	1.67866940702833	1.32941076259112	1.19476821522865	0.0	2.01606518038835	0.0	1.02932728733591	1.14890069670264	5.51634081651558	0.0	1.12934846678941	1.37607034361178	1.18327293024034	1.42909593527765	0.0	8.47761633657854	1.99663489267554	2.13686671960617	5.02563724678702	3.81852676098336	5.01737666710285	20.4289037943332	1.58392682376615	0.0	1.14433915949618	0.0	0.0	1.41236285168814	0.0	5.14146616516295	5.50936656479599	5.73542934148763	6.8965417034759	4.70934334287278	6.94730623119888	0.0	0.0	4.3072791140901	6.89333143894206	9.47403750315479	4.04602982763796	2.46293161465503	2.43138279396427	5.99732295367348	1.9488154782236	1.6794366843985	7.13755235279025	4.69511354258382	1.38623168809301	4.1806968381696	10.3833900952718	15.67150651604	3.16509062185518	1.60084371831492	4.08424784157741	1.62367193904419	2.0871851451708	3.25242336657795	3.24569458318232	3.06557250230043	3.20927592063033	3.6704132861544	2.86084211194874	3.56903920991242	2.73511753757895	2.17197302620007	4.72731379602832	2.06951794505859	2.55447195460052	3.35753276230384	2.92196316836674	3.86365954008652	4.70504955241748	4.48779345635305	4.86682970011627	4.61916208979164	4.1927136360982	4.96772317430108	3.81359182527946	3.89169814692009	4.87787619906784	1.90825861336712	7.33163202669495	3.17819389292245	3.31570682440838	3.31432229381786	2.97013001025725	3.63946653754697	3.04566561788673	7.88964326009723	7.66992161656146	10.8068164738806	6.58243213893655	19.582792760537	8.06957311490871	20.4741501616237	16.1770917767402	7.26804772358829	6.87624432942838	9.44012942283221	1.95026463669353	3.11669000751172	1.35922268511695	0.0	0.0	3.13454257878246	3.93792886328746	6.02490919413644	1.11604422939356	1.1650046138883	1.45922625537617	1.22929879808741	2.02216777036088	2.73699391813139	3.06197146797294	3.09031231000363	2.05731823540558	1.13190237469756	3.27267242927275	1.23240904306721	1.81746830555347	2.65118536881889	4.23167541935883	2.20098449275848	0.0	1.45634019472565	6.95869629000034	4.60840342366465	9.46771594013865	9.12696929159457	8.52376679237282	5.8640119590541	5.10368694551143	6.419751459121	5.08170633650406	6.96219344737321	2.95068077641979	6.06316056217283	6.85903414922676	0.0	0.0	1.09082389826943	2.24051532841732	6.2240249940307	5.93204451656961	0.0	0.0	1.9127269218893	1.17293156353163	1.63271122701448	2.69781337400306	0.0	0.0	0.0	1.22777407357724	1.39752430311968	1.57362896955073	1.09333123186633	3.5583288416159	2.94442966615303	5.55297967891928	2.99780796331277	1.38187097451653	1.41635915682831	4.2248193544561	1.01201856346085	1.15432706890282	2.04537287133533	8.45487970672845	1.0314234999576	4.00175723449405	1.73017610694469	1.08893105277112	7.77860907379188	1.0796280340446	1.08479688079725	3.75241297143598	5.74705935962191	5.51439053712612	3.27566024878068	1.61755358411584	3.44504639911706	2.04319939948466	2.25924123312262	2.05848941498535	0.0	3.33596979336229	8.60435364268505	1.04688715776047	1.92910210120418	1.98866590937776	7.54087496612038	1.94635365292706	13.3782335653568	12.2438519318339	5.47186313837652	5.84381314233031	0.0	2.17644225920731	0.0	10.3859822321476	14.9753222828137	8.98628725941759	6.27043532218291	1.95458946626366	5.32088776525693	4.55644694042317	2.86718027637132	2.00582766175586	0.0	0.0	0.0	0.0	7.18214783648055	2.33201073991928	1.49124257642618	3.58559619003852	0.0	7.48981660318751	1.56727509658499	1.05569282648644	5.59693985579838	8.65877312738838	5.91864192744303	4.60932612300543	4.44570300099745	6.23003086200547	1.2119404177715	1.60226581012861	2.84284591019837	2.16063234018211	2.48194156352119	2.60795490802512	1.70930422696892	1.91273528416971	1.46062836409269	1.27199109219254	1.39067748956923	1.07495824713898	7.6925082298615	3.54346982555277	7.42103660543212	2.57954095343407	2.47384634345352	3.67838504369194	2.81315845968182	2.28860851604118	6.61909373423575	6.2771164066047	2.69777136011236	4.60721413082771	20.1502684026578	3.8043631147269	1.8335071115174	19.7452236564132	3.03996480301602	5.48448568630843	14.7347871827934	1.95490820932392	2.64547283944919	3.06135896586762	3.83838578570278	1.56989193638261	1.23532630935236	3.19303289446115	5.55446989121403	5.03465701129156	0.0	1.05259888675447	0.0	0.0	3.40123863667977	3.27739306319815	1.19790293009093	1.19020982498011	5.74419280775562	2.19281670053151	2.40745134415076	6.30523364139762	3.53901836394985	3.21693730088607	8.78563461640852	1.26510574480009	6.09773524522935	7.81467539898035	4.94010221405586	8.15174038613808	8.52320239580503	7.6102773515327	7.09759000541329	0.0	5.28794860593183	1.71203738927965	1.79212477015659	3.02910956450138	7.93519736676809	1.12330863551016	4.99652616662342	1.72940237645462	2.24735087358134	3.25447415686569	0.0	1.18582614351371	3.74035002994147	1.5643590879612	1.00698755809179	3.8619302296863	1.06917612337863	4.71880476589619	1.67823137310471	9.49414379893179	11.5724324704686	3.14562109699374	6.06024182137257	7.98320821064273	5.29028407529076	1.80132805365537	1.46503627285589	4.90298514835805	3.13120204233359	1.81260798589649	1.83430172154496	1.56065593918061	0.0	1.14811596707077	2.05341221506436	1.36305309494037	1.53503353687883	0.0	6.63899676549688	1.26472091408214	4.5583351861944	1.13593592707557	0.0	1.51741700631907	0.0	0.0	0.0	4.5276898648583	1.29580389194649	0.0	0.0	1.07083317182017	2.51898269137755	1.18472533746363	0.0	0.0	0.0	0.0	0.0	0.0	1.842124553808	1.45905967585425	1.30940980952269	1.66980205922533	3.85075006256396	4.71609336037083	1.59058312703273	2.74086231949773	4.53961142949003	2.74953012488427	4.66247510187166	3.05471259955167	1.03983577996774	1.80689722132632	5.72252402076726	3.0484626914092	1.81701194707799	8.5722454608841	14.9919843012689	8.85540288967923	6.36708861282942	3.47500822609994	3.12968036857271	3.5875512649781	7.09028414284869	4.41902996876058	15.5043086624019	2.95900761161643	5.09550786414776	6.9966265667788	5.71263249785107	7.78153521802496	6.3145051766056	17.681983769771	7.29551295985848	2.45527118053098	0.0	1.11762333411417	0.0	1.23275678162691	1.38348533320029	1.68922863302682	1.0168022834636	1.33893975878825	0.0	1.05854687505294	0.0	0.0	1.88180230311239	1.11333084912942	3.86487293197996	2.20552277514018	0.0	0.0	4.49346470551925	4.31460129151464	5.87189952143338	3.37002381219927	4.30900918059614	4.60565925949434	4.11302887202994	4.38967491921756	7.53690865206837	5.67252232131245	4.61451184758749	2.54461841872076	2.49168062807815	1.29798996351551	3.29838288828293	2.06317104886927	3.59066788064699	6.95274625951961	1.06382818862188	0.0	0.0	6.00783110436873	0.0	1.2805888735725	2.27600726052204	6.04320338545532	1.17506355406329	4.79778247839939	6.20648418662959	2.53480466854494	1.53077030181757	2.79231731984746	3.09327062923108	3.65586458851332	12.1281189316612	5.78136504984544	19.1758229517974	6.89611064638475	1.10183319007952	0.0	4.55879918936457	13.3411047227449	3.75763620833198	3.01707961136888	3.19389394904733	4.49740965447257	4.47358401063415	1.17304169075803	1.73554969643052	1.45086734718243	7.16564931679261	13.2606951527813	1.55806877162248	2.96821960281186	1.15669354021693	4.38688927581752	1.1173369150189	1.9122220123527	1.23943255957473	1.5213923441553	16.3211210188618	1.32027988262859	2.65136681556854	1.55021982846738	2.58948651384022	6.04715359953944	5.53462877795006	1.59561499852362	5.21461113134278	1.62769921660738	4.06190699678263	2.45487274714257	1.70341762423415	1.0211272645159	5.07040940996207	1.53832556394539	7.12455711430698	7.72381778506112	4.61622648348676	7.96513774333992	1.47195606066606	6.89715962570939	1.69706748251359	1.38308017292077	19.7349510498823	1.20597887086164	4.31317436556719	2.97971071437703	4.92208228168367	7.45270062962889	5.78484113781892	4.18191197493064	5.76938430547148	4.13383612193267	9.15529751365659	1.5378117276199	6.4150683384596	5.76725568137304	0.0	2.14740623240756	2.42777976343202	0.0	1.74353317295765	3.96960556665678	1.69244177694834	5.28426669982604	1.05597294920902	2.24620953001232	1.8081956685138	1.06176064382164	4.87339021654859	7.90297957815834	16.6490596312753	3.66502463226431	3.10926954299095	4.96375947210273	1.87248161064576	4.88983709455786	2.68141469706849	4.65307767899433	2.45347780747386	3.69583313247238	6.26307705989692	1.33463265299799	0.0	1.09372823550347	1.16532030889018	2.08752880838042	3.30221200954485	0.0	0.0	0.0	0.0	1.32408113208226	1.6783092468052	1.39074151985377	1.07850880055296	2.84290203044613	1.073240114207	0.0	0.0	2.2179542073883	0.0	5.5057937391606	2.89097372786463	1.55228678317353	0.0	3.12550543810476	1.3460671732405	0.0	1.89483355478388	1.14814974874067	2.10338509913623	7.03998713743824	2.02643887741704	6.67634184613507	1.94922055665136	0.0	12.4677336861165	1.45427854602594	1.51399731673816	0.0	15.6073523199204	4.73307464973659	3.50563301855476	4.23570827944235	3.29335185761977	2.94642543230129	1.12695382934998	0.0	0.0	1.01163474169923	1.41038434548193	3.60186772027864	1.69055957852237	1.63367643559052	1.28827921417879	0.0	1.90102530029838	1.67217292796751	0.0	5.04254994691518	4.84619930392171	15.9982504628504	1.75485999724623	5.64143556528936	10.1627950677123	1.27300736228195	1.1269690242525	4.52051850694466	1.00301861691577	0.0	2.42399370865401	2.88299445991514	2.6174833677105	4.33474537504452	2.24047092182739	1.19941681941103	0.0	1.59235631967635	1.40727449277643	13.6680701878948	2.55223155716231	1.03726306502566	2.85730931216127	1.08752938688473	1.37797840037341	1.19301499079135	1.11751627142671	2.01818429844329	1.94182596844008	7.88486454163661	2.5242017122381	1.42245233912178	2.94412546725444	2.28252536039052	0.0	1.93469845205532	1.8925737191078	2.18382485724645	4.08157145438143	15.0630234366436	9.35486823481847	9.22536418157111	7.06960435333899	12.4410408457507	7.7685343029585	12.7984610968938	12.8160430413917	5.63845264196464	4.0839168855832	2.99494668050645	3.33172934086445	3.50471409082709	1.01203492732139	0.0	7.70504728994699	5.61824668871288	2.55373132858159	2.06485652199791	2.95169110846525	4.91007730335279	8.88204171666891	5.78607547354273	6.01626322261855	0.0	0.0	0.0	4.91960021066731	7.12141493973432	0.0	2.72067214745396	1.38306163582676	0.0	1.46219535433547	2.15329063591224	2.75893006899571	1.10337723417821	3.11212519726124	4.97364819412429	18.0617609515588	10.486674491035	5.82693523202774	7.04303505324805	3.34340544803557	4.66433368616323	0.0	1.58704933315956	3.20281189209858	1.02657662212094	2.68179808828112	2.56569079013034	4.74838421498602	3.92800284054417	0.0	6.22014312807706	1.52750903789849	0.0	0.0	0.0	0.0	0.0	1.56992246942714	0.0	2.26078801919248	2.48718073464385	1.6040283542555	3.83859467587551	0.0	1.22919759381995	0.0	2.24180313457032	3.75511610990373	1.75152811660652	0.0	9.72431461568234	4.83587059421649	6.33620518384127	4.67822607762662	3.38975709170606	2.14220745754772	0.0	1.43609000234826	1.12771658870526	1.53385018903481	1.16399303598548	2.33618409976645	5.36998614693041	2.58865273782563	2.50564414600569	4.501706099131	0.0	0.0	2.97846004542594	1.68622023410887	3.35742652871215	5.89675121689517	1.0469003021816	0.0	1.64149770877436	0.0	0.0	0.0	3.85145298763151	2.78700018397655	2.40936127209635	2.07042819774546	1.33417215664568	3.01391377842616	5.49615223962075	2.35444240412	17.4980589945715	4.77741601081788	6.89668968172425	8.49302893486203	15.4987912252431	6.6367403774413	2.45566087954089	6.67676983960204	1.0759002602457	8.05908894299511	14.3149106211857	6.93747565631093	3.1267198534592	0.0	6.9122400780295	1.91839566408078	2.98843521874243	7.67555223202614	0.0	1.73659140587456	0.0	0.0	0.0	0.0	1.43580412863408	5.64524512431037	2.12770227635768	3.48961462200166	1.31804637618138	1.94759569504516	2.14560098702992	2.69054419730765	1.26941056020649	2.05124832296447	0.0	0.0	2.75240687818318	5.68762461716915	10.426331557462	1.52340991229993	1.54688366618075	0.0	0.0	0.0	0.0	1.93142525478928	1.03008952826927	1.33095392256951	0.0	1.00710629342178	0.0	1.19022367005546	1.10851833835718	2.93056911219922	7.16556282806949	1.08626616261877	2.41840678138887	2.98992592350385	0.0	1.94026307185541	3.23413897339516	1.33001473829437	2.9143501254143	2.62388051286743	0.0	1.56861353825925	0.0	0.0	0.0	1.4177180059575	2.99271207044019	1.10923051069427	6.52224711436031	3.67962830921437	2.57392285762307	2.06328820792889	5.52618401210025	10.7621937355968	4.62726126284555	1.65154088774999	2.56660173955802	1.65202664968046	2.38697068067386	2.29840750075287	3.66838539868685	5.30374867280756	5.90242546196103	3.19641846777398	3.09866528440222	3.65233668249195	3.01745770484209	7.29656440680101	6.84528794641913	4.70449373279741	1.4157994904567	2.20337544382906	7.44601582215551	2.10479948704165	1.89574175585291	8.06195098422423	2.23452597665309	8.18638401632384	1.39608220545316	1.7273816731776	1.09600930301191	0.0	1.01368155198151	0.0	6.94169868987307	2.30803389460556	1.33390591802764	5.50386188057495	2.95805912947882	2.48212132540913	4.65400619722497	16.007781322376	1.4990901189852	4.79273485526487	2.22994552159728	2.16268882415962	1.17121540640486	3.7818530570385	1.3280543816683	0.0	4.28359367821271	7.98821629342052	5.87132369325043	0.0	1.47002615875237	7.59190342603755	4.98928910163948	3.74743994179929	7.18973796209843	1.31325040592918	1.22595253582778	1.75764101192233	2.43962611657211	3.85762148984136	7.83108944134356	4.81625573953295	1.24071098054201	2.45373874292625	1.74670175013262	3.11689846926999	5.23733641621858	1.12799289609745	5.59541191741553	2.95826486161425	2.38783153718398	1.27433075594818	4.7459844448012	1.46106851943403	4.39639206467927	1.31454595040594	0.0	6.67363732838472	3.09242161879544	1.63928014512564	1.94155854126679	4.91200965630166	3.32118461274955	3.10450278059658	2.95674268517025	2.08933182385851	0.0	2.06517169628463	1.47196112357294	5.80254389853153	9.50066854903921	2.55783887859522	2.83622641098293	3.00024492491539	3.37693624319891	0.0	0.0	4.38095131720654	2.90776132896111	1.55376174541349	2.52220600048752	1.4628922640187	7.49531124016601	7.48246525929252	7.99638873615028	5.64490292092334	9.21465645366657	4.88452266254432	4.73315144177733	5.17621918628727	22.3425710545534	5.66265264617144	2.47119327594915	12.3928904419749	3.48859233552447	10.1216428488649	5.13582805343738	10.0065118033368	4.65977760692009	9.38859789628052	2.63904294017279	1.89564822277662	4.85307217176275	2.25752236543239	8.55615605286904	2.66412482139795	1.16132588461939	1.06000983297108	1.06572081733356	7.07424408604891	3.63341076580077	1.31503188310795	7.39584337365462	4.4994100747551	10.6478651797273	1.0424850634482	3.9443098757483	9.96001843451969	9.83660599572165	9.21114232462609	4.13986381851592	3.20837450381612	2.29773018439879	0.0	1.03800582822015	8.58966886733879	7.41368723885966	2.02049981454613	1.13753698514943	2.47494031949464	1.11109496548425	0.0	2.06136147410967	1.80670120271372	1.25081468345417	11.2664594668404	1.0238281429804	6.14917768226598	2.96743493658658	2.42473513895376	0.0	2.22746741160667	5.37849305443946	1.21132079451611	2.92330823881189	4.15693493322807	1.87689323619531	3.11323486823052	5.03898261597331	4.07629201795022	4.33757002047377	5.32796514561973	2.39414361017051	1.62741226915357	0.0	0.0	1.42430478280063	1.01771733267564	1.10720258960074	1.15085627677165	1.35360605716052	5.30359585954696	3.28128198009705	2.31520623265558	4.96505851366484	5.06928280128243	2.42957455320676	19.2718712748599	1.3937703167584	1.68687222224728	1.35462848543345	0.0	4.96627091246759	2.7793610988832	2.64020586952112	1.91126385463871	6.15696218822768	3.68098901784549	2.29223708643986	3.16794139256935	7.02863174459705	3.17474158901779	1.7914223618549	12.8624437639336	6.21200081736044	0.0	0.0	5.0586200743611	2.56321714386171	3.39015212867076	0.0	5.55198080433794	3.33519048607108	5.55739506240756	3.76606011610417	3.61799287689827	4.66341339047593	4.4312178898888	7.66658059665478	4.29038829541031	3.71604073639145	4.42819120585788	2.14889296022345	4.97720748577181	4.28651214202058	2.91333847161488	1.51520105858103	2.05311114604129	0.0	0.0	0.0	0.0	1.00035614720141	1.0084593952268	2.08469391881983	7.57611549786808	1.4660416762047	3.92924211353457	4.49776625807811	0.0	0.0	1.9298897401915	2.54357216385074	0.0	1.5668481976284	1.94811382243782	1.42743655907309	2.41269977305435	6.28080058030122	2.67875572738494	17.6975193249534	6.06602220070624	5.29349263811102	6.0376941712501	3.03944205062368	0.0	2.0745713602793	6.677563587569	4.31656482639969	5.58633933579418	0.0	7.83146816688576	1.29092364451782	7.57818835824982	6.78630388805064	4.83872114724889	2.93821392843426	1.57406623315373	5.09291974187063	1.77300880125877	1.14939859653193	4.49436960139783	3.87057385962329	5.3400992309549	3.45969677778142	3.10418717818302	8.47959557043218	5.65877626869897	1.65539016839838	2.10611612197229	4.95035188585508	3.97974462327705	1.45231982187646	1.83787929297547	2.42912823990309	3.36487897625363	3.54161743859666	10.7928544879827	3.20447423796194	5.50765499135373	11.1452170332659	4.01216578935105	3.10890925063	2.52978507754638	1.92170488313375	2.56555313033962	2.6592419450868	5.39265373345783	6.62759889265401	2.89933236759783	4.97454777666663	4.98311482435803	8.13585092813067	2.07024633376527	3.57183184466285	9.21623001782455	4.19830985255747	2.688677415595	0.0	1.92798557177829	6.50545160673663	17.1706821398531	6.67379867936833	10.6657297141222	6.7871828492298	6.98760987389597	11.4804199270402	10.3414178920184	11.6362455141111	10.3667238975047	7.94653411309146	20.8632851561703	6.00578132018585	7.84746722840188	5.84707702663786	11.417783276879	5.77408854361537	7.43088423382956	4.2660921619168	16.2454926547936	9.11128183556358	7.66263853314002	7.9265544876591	6.84820427767887	6.97013135483308	8.27119401760153	9.81872422257869	5.26292446758241	11.6591211283662	5.69267227310889	5.00304423785957	5.85615086793557	7.09716072043009	12.4292137793492	12.3642469838779	8.96863223238349	8.12334386211637	6.43290135134121	6.40619709029903	6.29342855519245	4.68521854753824	4.56343452026404	3.62694764715204	0.0	6.23064897114826	27.3586063702127	7.70142634102334	17.4118993848727	6.34111490533833	7.26715899643492	23.104870123127	9.58929276158836	5.95048592218844	7.68895837904078	8.13969564458763	8.98831159991962	7.56623814220549	10.776673991972	4.07272759887124	5.92351335418121	6.48999703388598	9.49779526414256	7.04465915314879	6.93418537322339	3.91888483404387	3.94721186543561	5.7100121039046	14.5959224538454	13.683965587567	12.9303746328411	11.4068355583003	11.5572541422932	15.4466126088654	10.5047124935901	14.6639433929719	23.9837390681874	13.6851892012081	21.2137185610605	32.9418497452456	24.9086882838925	33.4038168315652	21.0430917344568	1.22283268837119	1.76994724040745	28.6662294868658	27.3868205630194	44.6751138340819	30.0542294002363	98.9829486659816	31.0239041520246	27.9604958028456	3.32370780890278	19.7212216901583	9.86240853145596	2.91272178049778	1.81945696145063	3.90172772090679	5.34113749345049	4.32991379513276	3.46547930988714	3.18009660064776	4.5139818743408	10.1516319012649	2.36493753654676	4.64734432934592	6.09885748283002	1.64944050051637	1.86544492154167	0.0	0.0	2.78005313868353	5.00966535001688	2.22500628190294	3.79333071597181	5.87727025616542	1.66358061006662	4.03176773442098	9.54644665915498	1.46053716456515	1.56980218464661	1.67970488666898	1.13404629674853	0.0	0.0	1.96684225649862	1.02921983705776	0.0	0.0	0.0	1.70798750080463	1.28748773227347	1.04168067020468	0.0	2.02700101645797	2.29026825341306	6.39940887664306	1.88003687540112	2.54666340310574	1.01096745184346	1.12709784536589	1.97036592691141	1.05651899032963	0.0	0.0	2.95475231816085	2.74722018833542	1.09072134990076	0.0	1.43479571071424	1.14767812991091	1.14641910921334	0.0	1.91573780830866	1.72594611873951	8.28431528780546	1.10897843537895	3.74123585419815	2.34062691929915	1.71713595041327	1.71934577137184	4.62799726363162	1.16360200195015	1.06974083190148	1.02966713878766	1.04554570698578	4.64579670700735	1.44122626102569	1.74752992851122	6.53759657592109	3.12933347760635	5.31440505428112	18.3722691682444	1.53120228628599	3.98295560878548	2.51147923951042	5.2945502376238	8.06795952256676	7.44865850169394	6.14819372199611	5.66302191965537	4.36590585286414	3.23437987685498	5.84503097248	7.4818617338795	1.9522163873638	8.44053743197128	4.60596439943389	8.25011376960644	6.75533400408507	3.61342327183942	8.22288122360375	1.79917958957989	1.94286706390161	0.0	5.21093595782914	2.05594080431776	1.76367255947208	1.4728957863384	0.0	0.0	0.0	0.0	0.0	0.0	0.0	3.93324751333141	2.22525459059133	1.37228100028516	1.23263629908436	0.0	1.36167788180579	1.05834091327117	0.0	3.14179653184408	1.04236981703166	1.7073288498678	0.0	1.11376882042453	0.0	2.29184353773266	1.43222712144467	1.0361024129674	5.77362454219324	4.46198513143993	0.0	9.29913219481619	18.9196757269189	4.52010600731252	1.71157582703164	6.48272339412905	3.10762941083512	2.87739446663449	6.92720625633138	1.97644571336939	2.7106366509503	5.82634952407627	8.66947991899706	2.60298296538817	2.05102632623156	3.25037409870884	9.10490386299894	3.43588478135919	6.07465712687899	3.19342673838368	0.0	0.0	3.42218785134326	0.0	1.08556670821492	3.90616598580243	1.25934751322391	3.3871512277343	4.44929605953776	8.66662733326622	0.0	4.48694244470015	0.0	5.03586937504779	2.61921867941575	1.11450101499554	2.40042357924462	5.18599700115604	1.0251495387931	1.01318430587908	1.16048064005709	2.38062715763681	1.14137737299514	1.88220691815809	0.0	5.48877939483939	1.53644750258557	4.5635239571138	1.45052463867738	5.99790633714982	8.63484276639666	28.6151804618515	5.62814538747812	2.24463417166227	0.0	1.01029328997561	1.02257886459144	0.0	0.0	0.0	0.0	3.02464252561458	1.72805401472909	6.69821612578834	7.10532107340547	6.83895700168344	7.01337597307747	1.77185537153183	2.4772463856261	3.80587446350981	1.87207225404919	1.92931627648656	3.76594621473667	1.42934698601681	5.225699887627	7.91576338864513	4.31811492765512	1.02300720656299	1.18296583726418	3.7011713304049	0.0	4.37468270506587	2.4888116664217	1.40514447973177	1.18061363200702	10.6946640000656	3.75263699808047	3.14407963427762	1.45155518033538	5.70709615962023	8.20347692929024	1.5006809315002	5.22878202112243	8.32551354056332	8.34190810366339	5.15896839773087	3.01642133725616	1.57766245230919	1.22932557801311	1.0786850316311	0.0	2.9422990477928	1.54102077121132	4.70652364955491	3.23287650463391	4.65582223739197	3.3361675800091	1.1443286511446	0.0	0.0	1.52118538252147	1.09804038190562	2.16077579206792	2.05681072016345	0.0	1.21868684446608	1.08474262663739	1.10434288710457	2.03170509829526	16.9062964934953	2.03133142637827	0.0	1.03238084378169	1.04711847082433	1.04089940965301	1.15354844412945	1.00323376088551	6.1385719932035	6.42820262292448	6.59826773469779	5.42833832982812	5.67737445277774	6.89313868702023	6.16443502813917	4.7389073007859	1.61573279350697	2.71348084663282	2.43710499245375	4.27776753558958	1.81996160299606	1.68885676081903	9.71508077472313	1.35709397364311	18.894678408788	11.3443445296583	13.1641206229834	1.30152101084799	5.6931651801681	6.73888934549154	7.17969013118497	4.76788826912573	1.3808408433854	3.86639741140094	9.96441313316474	2.16772470594917	4.79619123577567	5.31884207735376	8.66888229115166	1.87705482637138	4.64584267356898	1.22032793763194	0.0	0.0	12.5912464037659	16.5944770777254	3.27624139896524	5.39633047819272	4.07798923598717	4.09085680020665	3.07497098144048	10.9682453588422	2.8246470336875	0.0	0.0	1.12525408735842	0.0	1.07905561609837	1.13716002488153	1.99126986063674	0.0	5.47796369022554	4.08485347432884	2.06494712948738	4.6472888715976	1.05229509410801	2.10342994408786	1.11381575772932	1.04306364177508	1.08753418941975	1.02055126644584	2.90244040566918	3.74385126823639	1.03062066141298	1.54779201400662	2.06536853505877	7.68621461117475	4.28007393933999	6.21646763336168	10.8882283774895	5.42961429867005	2.63787254076063	9.48213456426191	4.60108331341461	5.18632353528696	4.63992749667049	10.7403313283902	1.09309163280768	2.4600567652369	6.88884139375526	2.50594068783902	2.96358254958113	4.22807530174558	2.68154152036047	5.09080889305584	7.4518815460543	3.81051433191386	1.72815865253934	4.68411717925148	3.01457227880427	1.21314602358729	3.46622415810854	15.1262626718588	1.25134495430702	3.7978356088489	5.80646301399857	4.40842358920109	0.0	0.0	0.0	0.0	15.3576543361886	7.68392033002186	1.94926492746224	1.23680283158331	2.06498134084742	6.26060142135849	3.92727360347458	1.7451509090709	1.97251689979007	2.55206040966253	2.53528391007275	2.83988206124426	1.19852990573179	1.26585061255913	6.0565045291519	10.6175596800412	10.1108725014111	10.470563884106	0.0	12.6614000533369	4.38349717198527	5.63005089993988	7.86970554343064	5.45251697713593	2.22948412761935	15.8984410050222	8.59245223742329	6.76084333253121	2.28976563998123	1.57226793963915	1.76499642057449	2.5918027899149	2.42424017229613	1.69374561202241	1.16011903901363	1.50746891690987	2.64553819114793	0.0	2.07894277322971	8.62607791078153	1.69234435810217	1.39002825642489	0.0	1.26095487859915	0.0	0.0	4.16850906025318	1.03240384706439	1.08794748534386	1.38036860405278	1.50731066775938	1.55892484245013	0.0	1.65815437073934	1.02264017059956	6.19136735006595	5.32620853301541	2.05654100770533	2.38226834011155	4.62138833483721	21.3153362664434	3.00737292851308	2.30530794314861	4.3306212934978	5.14878594406848	2.25084957997736	1.20368057127544	10.6775274317257	5.50038514113119	1.64541611544485	2.63389861697872	5.05102742993161	2.02456834026399	1.77823711477275	2.05388011290091	2.29859426598926	3.24730614926715	1.3400489639002	0.0	1.20720657755915	1.72546943006144	6.63371081369925	1.26351678358223	12.6210000156509	8.95861784106842	10.8467204885604	1.42497531782709	2.08059990179369	7.57381312382307	6.3662975752037	5.40854206996876	3.50466888722534	0.0	1.240763350079	3.53310352126016	4.76967539330945	6.92157403060103	12.2166904727992	2.87540363370349	0.0	2.01597880008629	3.22365699745057	4.39989341281935	2.21384485051344	3.74071225598477	3.13864516373294	1.47700266718839	3.48054071938846	1.32886773617546	8.8905547650178	4.89545659406199	4.56685126784562	5.43341492328495	1.14005597648093	1.27968619036613	1.80446854143733	0.0	1.46453796958229	0.0	4.61564722911455	0.0	1.08922983124477	1.19747783006274	1.10126582278481	1.52380885463143	2.00308506655341	0.0	2.23928147287986	0.0	1.37988658276513	0.0	1.01399814451229	1.96151073210244	1.56457020549033	14.0866519677124	2.90665659344094	5.49578650838174	0.0	0.0	1.02096254209316	1.12219843198967	0.0	0.0	0.0	0.0	2.90003814063898	5.0530520742599	2.17823498563334	3.19387364952222	4.99905587649923	4.892766154603	1.27894141970493	1.93816450456257	0.0	0.0	1.11208973393757	1.10299046831028	0.0	2.42735517212692	0.0	0.0	0.0	0.0	1.51849176467903	3.65902929488369	4.07363522797837	3.60904744022903	2.59245291600093	5.26653509165403	2.85548080373072	1.00725365514787	3.44695638864783	0.0	1.0380964369681	1.19938845354949	5.60077794507904	3.3988067920357	1.46177263442628	1.0502739532961	1.03530295452668	0.0	0.0	1.28180939893645	0.0	1.21363367962108	2.2296247721734	1.40234011134173	3.3410499577046	4.46889943596183	1.62346136808546	1.13164054961222	5.96519943116614	0.0	5.06125451572202	3.34828345500864	1.30535349962953	1.34151479795491	1.3401557004452	0.0	1.92693043634807	3.02546625598099	1.83024100156495	0.0	1.4113671251053	0.0	0.0	0.0	0.0	0.0	0.0	0.0	0.0	1.02864966459891	0.0	0.0	0.0	0.0	0.0	0.0	0.0	1.23022084588265	2.63518767839498	0.0	1.2704748737028	0.0	0.0	0.0	1.00355727217706	0.0	1.22014001598609	1.6664525055651	6.67837566121258	0.0	0.0	0.0	1.18894063853448	3.18362024254519	2.30361756694113	0.0	2.86553985545094	0.0	0.0	1.0015962599972	0.0	3.09985915372718	1.39644758736944	1.7101919246163	16.0412433863241	6.83064297776112	5.34909513226484	0.0	1.45820885903074	6.16323456673902	2.72412111338804	1.82722794359373	1.33626710840556	2.92592779611021	1.86568333327134	1.00548514429655	2.55788661638948	3.02398598510743	1.42776761253883	2.64767939997824	4.00983832296988	3.68504974293479	1.18818708641345	6.23987721053167	1.06786677114219	1.13888431076374	2.35505537005502	1.67819769998954	1.29215307831831	0.0	1.90881431935095	18.5772187937353	2.05439252810803	1.11972352004052	0.0	1.73856675133693	0.0	1.00410616415179	0.0	0.0	1.28837276713102	4.98693377001536	0.0	1.29025242864373	1.03494616491471	0.0	1.02753790075634	1.34204988406118	0.0	0.0	1.2962743350354	2.47833805019262	2.21728723945568	0.0	1.14267745592287	1.31025487883321	1.11781087114586	1.0476510239249	1.59601475496942	0.0	0.0	1.20218732973792	1.1118908648991	1.63322207170152	0.0	2.94493566141669	1.66071182126263	0.0	0.0	1.20171548628795	5.95696394519429	5.35124836096046	7.39891969669148	4.59967536161716	0.0	1.28784585067126	0.0	6.29786397934211	6.42597729377834	0.0	0.0	0.0	0.0	1.3593042254771	0.0	1.42429469135621	10.4940084486168	0.0	1.20780726616851	5.58046487359911	4.90652505618103	6.78483124041949	7.5237365778272	0.0	0.0	1.29794101728499	0.0	1.78746963499329	1.98888029535803	7.04432996407763	0.0	2.92224769301449	2.19746512106609	0.0	0.0	0.0	2.63712024203094	1.53960195274027	1.01036322202945	1.22469456923919	0.0	1.05006726317608	0.0	1.08700111431879	0.0	2.6183591384742	9.31495065420853	3.23082258634719	1.03238771560593	1.5201916495551	0.0	1.40224758840609	2.19018238967212	1.34564256903861	4.07989268989831	1.81836601873998	2.24390422258687	2.1856317698516	5.6416375508809	1.33886832688393	1.82891113885461	1.26031293532511	4.46406481244068	2.28556605885494	1.48323437184286	1.95227649094434	3.34972924382026	2.89637983548401	4.27993091514629	1.39521362592664	3.58163023557223	5.40140009702814	1.82395206648932	1.17347048896907	2.20980898616212	0.0	4.95139920887912	1.20691649566606	0.0	0.0	6.02644999824421	1.09103526377599	1.21936531288914	3.24222134053958	1.27532442128194	1.01364425382134	5.23418721837777	0.0	0.0	1.24746622703802	4.62188083589753	3.67745641933552	0.0	4.31871886389727	2.83668091236192	0.0	3.7993951554649	0.0	1.46938959331116	1.31147463094435	0.0	2.35013209860442	3.38757761556358	2.10641912771132	4.15976964549157	2.88406485839773	3.74913359588989	1.47225842940115	4.32005658075188	2.60675710563174	2.01292237037826	1.96158967227041	6.71802127855273	2.57923624487773	1.45357144913545	0.0	1.65765419060556	1.00390589373428	1.06544970116704	3.38798082564564	6.83211132221407	0.0	0.0	1.85851873545138	1.53357375076458	1.99421566237482	3.2303700684986	2.52522099070871	3.61442073930801	4.21020557134705	1.06237011947471	1.02525408699118	0.0	4.3311068517239	5.44983903209139	0.0	2.61405253595926	1.47625589421275	1.55148457901392	1.39846458256657	1.01180871631744	3.50462154709624	0.0	1.57849629188572	2.96391430638255	5.44631550614182	2.48661857171111	1.49031075589302	5.10362419085839	3.03197785364116	2.53234949054806	2.38788140605201	1.4784138320027	3.12183062437939	1.21619705754477	2.00108820844669	1.61561612903857	4.50626789623951	3.39120904790323	2.52393379935356	1.55887437305261	3.11609629991273	1.2062437793106	0.0	0.0	0.0	0.0	2.58158978125631	0.0	1.47303372974964	3.74518554071031	0.0	1.01238584756766	5.85441770350925	1.26701510742971	0.0	1.20528418424187	1.6601061891555	1.0505045173216	1.25971072757192	0.0	2.86763787095999	0.0	1.91166134225234	3.63811290221985	1.41827508041643	2.43518163098101	1.10349357779477	0.0	1.53429154224569	2.68475881523991	2.78296832857317	1.0631961876834	1.49389653455172	0.0	1.85952260665055	5.55887136882395	1.1064243564003	1.72779200978984	1.17795486833542	1.08545842370459	2.46456107038362	2.44629566816144	0.0	6.97340103940638	1.06577266233855	0.0	0.0	1.25404316027283	0.0	1.72841693912079	3.12500920761743	0.0	1.29970805164817	1.12321554749275	2.67900020842394	0.0	0.0	0.0	0.0	0.0	5.31990241650834	0.0	1.55763723226136	1.22353619144882	0.0	0.0	0.0	1.03790645782844	1.83937787724691	2.37424237794476	0.0	0.0	0.0	0.0	3.1510193282803	4.3226219598251	5.02072946149378	1.27809360315405	1.97078363253404	1.67005696836273	4.70633322526357	5.49010173505128	1.45011819246429	0.0	1.02841735463196	0.0	0.0	1.68781128291497	0.0	1.07706019568604	3.61037108328255	1.79551345478749	1.28953109237973	1.08428214092072	2.40225659061086	2.42277997397825	1.95670856132942	1.51488766259073	2.37763018326259	2.04279140546838	2.13113344174396	1.20544625165351	1.77349092144534	1.37605754483363	3.74002694086143	1.31276454928245	2.04494015583292	0.0	1.11318165495456	1.41156001722947	1.38862619034149	16.4581286455914	3.66075159543951	1.00445833504601	1.13467822621247	1.12973013023199	0.0	2.28242357314503	0.0	1.27646888113331	0.0	4.04791656058482	0.0	4.09474671128244	5.69131922152589	1.1335114724344	1.19535831186151	0.0	0.0	1.44527243081735	1.39976950782939	0.0	1.91670405405565	1.17807897887194	1.76917643676892	3.92415982175112	2.37987157851787	3.57805413222142	4.22802662382564	8.40649863044064	0.0	1.86020605734885	0.0	1.70085353562191	1.40916620637915	1.14773141568001	1.02010379589245	0.0	0.0	0.0	0.0	1.26652759962641	4.2901568088033	7.06590369609258	4.29806730192334	5.39410817248889	1.85605004443564	2.30337163882764	3.95933421218737	0.0	1.23682810865189	2.78476729103029	1.05089085849195	1.05860426391487	1.07047428751111	0.0	1.86688144489644	0.0	4.1364098127794	2.29646858321099	1.79044320739788	3.21031942965816	4.26290147574932	1.31164092058252	0.0	1.0489646651333	1.03164384564728	1.74923453155507	1.7119733068639	4.67297611629373	5.69834543936505	2.30335879117969	1.29255762413545	2.5017024933584	0.0	0.0	2.20526812278426	1.95696947497851	3.2171002726104	4.19048965936302	1.33069795032764	0.0	3.66678394878797	4.80533111871387	1.3633962263675	1.2867920525212	3.83643958715688	1.32939661078928	2.08984332241893	1.03573583179461	4.2368542449618	0.0	4.10856406926395	1.4990503157626	3.01037889898095	1.00859704836031	0.0	1.21936461325255	3.85729045345782	6.35737401836872	1.02247465147926	2.04868134096751	1.34991996330371	1.10403292006891	5.43376736266358	1.20055118387074	0.0	0.0	4.59696089893086	4.2794537537367	4.95999213868768	2.36428070714192	0.0	4.6218209761704	0.0	0.0	0.0	1.11373558420925	0.0	7.78660397093332	0.0	0.0	1.00418042929648	1.17892307974199	1.27071581276632	2.37937646390878	1.38646970839145	0.0	0.0	0.0	1.29199406762705	1.56923623614426	1.07531364586117	1.85554718908475	1.03652252201953	1.31239934982241	0.0	0.0	2.10645409360217	2.41422827917733	7.11120215663119	1.06307228195636	1.69728763075377	1.1360890456092	1.02709107601539	2.70002370609018	2.40380192115355	2.39560567809712	3.01618801187792	1.13216779523493	0.0	2.07651618125959	0.0	2.86308936975055	1.13117161887422	1.34333741983275	1.09305989298588	2.29604907843718	1.03905761154798	2.63287519565203	3.02864478107877	4.38022776603167	1.22320286016891	2.48069578080226	3.88077111022279	1.3145165934087	0.0	2.7218218360251	0.0	0.0	0.0	0.0	0.0	1.03968805330387	0.0	0.0	1.19517695573024	1.84643474798602	2.57266536984019	0.0	0.0	1.28867986332717	0.0	0.0	0.0	2.00761776060449	1.91003126311192	5.21412243849232	3.33396989694449	1.39313186936086	2.18163141809602	1.1822921686287	14.0887453134801	6.02826762685519	1.23837204662994	2.39899613672723	2.74648651073507	1.26569220229097	1.0450038161613	1.97553489753562	2.52191877421129	0.0	0.0	0.0	0.0	0.0	0.0	0.0	1.18705002119734	2.85397916750111	0.0	0.0	4.77379778128156	4.25882452931219	0.0	0.0	0.0	1.04382221267147	0.0	0.0	0.0	0.0	0.0	0.0	0.0	0.0	0.0	1.29631325738975	1.8565667323037	1.09338706910038	7.71442719129787	1.55948056761021	0.0	0.0	1.39121849779793	1.22499849398849	1.73982473463922	1.65427386999819	1.69454237604628	5.81997623165631	1.07174503362394	0.0	1.17292553228821	0.0	1.04279607147382	1.09755384864984	1.15862908584594	3.20178142430223	1.26539358605494	2.41686399937223	2.07266009186835	1.20875781290856	0.0	1.60740813597318	6.63194546676449	2.52010134771622	1.15252335243937	2.08508705879111	2.7816028964329	1.00486586843018	0.0	1.17485565698496	0.0	2.36506265694836	2.27721024907979	3.7899285336792	1.32034660415691	1.67448586180613	4.60792286789081	1.81935663057474	3.32144153007923	5.61016971822626	0.0	0.0	2.20230958144034	0.0	1.11215331689311	0.0	0.0	1.02881192464615	1.59852794683664	2.01624465059847	0.0	0.0	1.34262998425557	1.04611877479822	2.47997304506546	2.04851871908794	1.00124810868359	0.0	0.0	0.0	0.0	4.06951708309652	1.87819430952097	0.0	1.13862717966301	1.07129322919823	2.21430844639658	2.07772591047677	4.9867850911862	1.04205528580245	1.04229218851797	1.19472353486374	1.5634383689287	1.53052406396383	1.02800272975729	0.0	0.0	1.05872573519914	0.0	0.0	1.88182582565964	0.0	0.0	0.0	3.27778418622765	4.97334038247763	1.10340993502241	3.27802031085983	0.0	1.86090489753481	0.0	2.66415925785322	0.0	0.0	0.0	0.0	0.0	0.0	0.0	1.21420945731175	2.9262366600379	0.0	1.39032588080041	5.23943094021708	0.0	1.01046921753952	0.0	0.0	0.0	1.39048927035313	1.09048357161796	0.0	1.06391678514631	0.0	0.0	8.1252485408511	2.7286441188548	1.18609325452039	3.9595084057285	1.17280395435531	0.0	5.94582935201005	0.0	1.80379657574817	0.0	0.0	6.39879929905055	5.87582709895259	1.86639528558709	5.65119423057132	2.16250702685543	2.02694300079725	4.5682212829396	1.02265874634398	2.46765718498302	0.0	3.74978214506196	1.76039714481756	0.0	0.0	0.0	0.0	0.0	5.85636181765183	1.06583389986486	1.19070209712206	2.75838264636887	1.12888955374932	2.31509508781526	5.1867405151043	7.70808833702681	0.0	7.95231968323231	2.83016218955561	0.0	2.39206106983649	6.05480977028318	3.13290967144195	2.05894018039147	3.69168376245305	2.99242812968519	0.0	0.0	1.21617978267364	0.0	0.0	3.12097068619844	1.00070662239406	1.14073389779197	0.0	0.0	0.0	2.82656179968939	0.0	4.01439665616646	1.5184793601597	1.92525653877373	1.02188404810408	1.34391998073204	1.70154757383897	6.20154888672537	1.20752943668047	1.15829534720232	1.23479127428049	2.52655352385665	4.61007807881608	0.0	1.0404894251251	1.3256068491105	0.0	3.14123474168123	0.0	5.05917151805555	1.16771181107722	1.4417500439393	1.20498577593892	0.0	1.06169974230598	1.38408006539959	1.91806591285842	4.33232053495064	1.35107443327497	0.0	5.71122341335841	1.44741442180831	1.38790324416634	0.0	0.0	1.06459128071075	0.0	1.92238095193839	4.0243158049811	5.63262323318628	1.84807606960775	3.19185755098345	2.64044985303219	7.7310706680024	2.90514528842986	1.56542101721964	1.29158679038216	0.0	1.07267217040408	0.0	0.0	1.04084246213719	0.0	1.00066725657324	3.73214178987969	0.0	1.03714761443752	3.37686206687903	1.61460506952411	2.07678908899546	0.0	1.75235946343761	4.96699980703277	1.50469026169813	1.33187777565882	1.09094177327448	1.37895535018354	1.76123089951444	1.16787615362376	1.07688196515499	7.43799531904561	1.71100120490756	0.0	3.68076724932673	4.84091949145941	0.0	0.0	0.0	0.0	4.52552621747042	0.0	0.0	0.0	1.08135771176397	1.31600265843839	2.70255894770912	2.03703802286285	7.73039492473762	0.0	1.07888615060406	0.0	1.44522861510679	0.0	0.0	1.46317733073211	5.83144390895156	2.1401698622554	7.93019530701828	12.2499557506572	0.0	0.0	0.0	0.0	0.0	0.0	3.20227203129476	0.0	1.10443558285419	0.0	1.16590026139716	1.83971737700262	0.0	0.0	1.23444810417655	0.0	1.78691523199033	2.04175990722827	5.70618500199028	2.65314167707471	4.16835086793063	0.0	2.29380232126365	0.0	1.36757389961422	1.02742939059355	1.10961104592343	0.0	1.64463225560302	4.44447996137155	1.1516562896876	8.49560035991744	4.58558439539659	2.23639738688876	2.76480777551595	3.87452680801971	2.04977535221666	0.0	1.06681290826288	0.0	0.0	0.0	1.39954080499025	5.81611187643874	0.0	2.83571531297726	1.4975348055977	1.22069902293744	3.26336783355631	0.0	1.51561898651882	1.89163519144664	0.0	1.84693661175545	3.33830214353827	4.50381699073851	0.0	2.13758063594197	3.38522552797818	3.11855408714933	0.0	0.0	0.0	1.70566040938097	3.19068696079608	1.22544842569106	1.26475231095676	3.15221808619928	4.76217956209759	0.0	0.0	4.38953015380346	3.60862112020145	2.26856132838363	1.16040846071011	0.0	0.0	0.0	0.0	1.43059006677419	1.22992124965977	0.0	0.0	6.18803048529013	2.33193329948934	2.03802149631705	7.5104636683728	0.0	0.0	1.0611885742223	3.25999636407503	2.47975582602294	1.53328802372576	5.50122157154047	1.15801068269607	1.73913008987226	1.03534811113924	0.0	1.37856487922576	1.06697370218061	1.46555485569727	1.59289929564059	2.43151722842814	1.21580605128665	13.4197997425835	1.87223233015742	1.08170066596874	1.06945684491477	0.0	0.0	0.0	1.80950217841085	0.0	0.0	1.40724535214002	1.44099399907099	1.26917927365612	1.91989990812901	1.0336760159934	6.22845174802642	2.54535803768822	0.0	4.56879023005098	4.54202509220521	1.94072461628881	1.95487695382477	2.46377884235014	1.93547216187549	1.12378476697164	1.71573004564765	1.93517227989228	2.20529425405686	3.09446845061049	0.0	1.16830161447957	3.48341211877987	0.0	1.20688856207987	0.0	1.24914761107847	0.0	0.0	0.0	0.0	0.0	1.03437767224309	1.06495058311512	0.0	0.0	2.45566664801842	2.54134680786405	1.53582775813378	1.99439273460858	1.09464431861123	3.45218693498633	1.11186964454877	1.03329354733138	1.03323473776312	5.08018313101534	1.54434995011566	0.0	1.96419972931704	2.1132989429678	1.63701122553429	1.02207864947029	1.61939300634264	0.0	1.90342431667824	3.73845913717889	1.46841565897528	1.04612945179454	9.77770172205552	0.0	2.64357228685919	0.0	0.0	1.14883173397046	0.0	0.0	1.8658448738957	1.06473439432566	1.27127459772993	2.73267837509	0.0	1.21229525609335	1.08664727904029	5.01123128655459	1.38092513913282	3.80580897917241	0.0	3.01084913827345	0.0	7.88034674772043	0.0	0.0	2.16712744663189	1.63306808144674	1.0134081544099	0.0	3.19952307391177	4.07454874968858	1.81897824623263	0.0	0.0	0.0	0.0	0.0	2.71071864465884	0.0	0.0	1.75937735667761	1.24113005249551	1.49242623356213	3.58051940035533	0.0	2.32598999910081	0.0	1.20861392487641	1.25198211745247	1.26424318036386	4.4644879511226	0.0	3.72574476935616	1.47903062166071	1.00286117635896	3.03925188972641	1.12164723088772	3.97833708876398	0.0	1.04259866797493	0.0	6.20258517675702	3.0435267396242	0.0	1.36345753510403	1.19934975209498	0.0	1.24511443577486	0.0	4.05108567577906	8.65927425918571	4.49119605097384	2.21078814046481	1.37987350794033	2.48758800580343	2.57006146982647	1.0150045640659	1.41350313727281	2.27997710401712	0.0	1.39559174677466	3.00487544204535	0.0	4.70895611832738	0.0	0.0	2.22115546886977	1.00198781512412	2.21266784190788	2.92413313379263	3.53250093475677	0.0	2.94042746614046	6.22073701734501	2.2968433477822	0.0	0.0	0.0	1.38005543648996	3.41499129838436	1.21205038705676	4.86687954932588	1.97291140455631	0.0	0.0	1.27275715505504	0.0	5.91264354091649	3.24266268753603	4.52126701003104	3.66218548203426	0.0	0.0	0.0	4.80694132631439	1.23526533703333	0.0	1.04342495706343	1.1342014994687	1.69384495162606	1.86091749147829	2.86273439400846	2.81028669204746	1.51244374905488	0.0	0.0	2.65454846905078	4.13557168728345	1.04054454693924	1.067684455491	3.95304207295666	2.57031644640144	1.06010307534466	1.03666246534948	1.0206649148207	1.20543336903603	1.83368179701198	1.171897374465	3.24131627453752	11.9700220522879	1.06096494157745	1.79710399584778	1.22872882736504	0.0	4.93432680534896	1.1563286254366	4.50746906350743	3.30672466098346	1.47757001865689	5.09276024487281	5.03665732818657	0.0	2.78976696190876	1.38696072184607	3.70353389624731	1.01928756070406	1.39227196516967	1.27122104901649	2.63801689062098	0.0	1.06323083187648	2.4445560734159	1.49741181597849	3.92001894806233	1.09724493490281	4.50491680838246	3.26660713247693	1.3777588757474	0.0	1.00979686559053	3.52029694740025	1.65943668773629	0.0	2.42767155178994	1.24701853550558	10.3480866169136	1.17823533722165	5.03506254931958	1.92051042207216	1.26194222847612	0.0	2.06084628541838	0.0	1.21282341488022	0.0	1.19889057663265	1.11064154925597	0.0	4.32695027661537	0.0	3.10520847604451	0.0	0.0	1.03616946242463	2.23119463260329	4.78606263509166	2.55463941455562	1.12092661567287	2.66111853979973	1.26527173001496	1.11927611247078	2.04612600426106	3.61652137054921	1.14023921460577	3.32141350049903	1.04315906242984	0.0	1.99539405079541	1.05953482610581	0.0	1.20754044163273	2.38044621756822	1.11761491164351	0.0	9.60872714091421	1.88502849229965	0.0	1.6189518379944	2.99873837167403	2.28476049721233	4.10787584472731	2.42983108327317	0.0	3.58381528435466	5.33330559332145	15.2952033849667	3.05767674123934	0.0	2.2032858068226	0.0	0.0	0.0	2.09143559058835	4.65676054308879	5.61735469454445	6.14704785241794	4.83875871550592	1.42452380680285	1.11286919898104	1.1283634133657	6.44751235450963	0.0	0.0	1.72830355278573	3.73242101568666	2.97197525696975	2.87894883394059	4.9622161954715	2.29552294482674	3.41774159278396	5.78702826832658	2.21254109848561	1.15225121201231	12.5212204271831	1.14568680734822	5.25572649499415	0.0	0.0	2.24591938519887	2.53250096703708	2.84233210090319	0.0	2.90426798838462	1.00335791001637	1.0810177974931	1.05801282712896	2.37956453370349	0.0	1.09693732544007	1.13198082738561	1.22743668357885	3.60403416150503	2.17494382066483	1.46120946287268	0.0	3.21213931044801	2.34704908830224	2.01705703315497	0.0	1.62831461663497	1.30311667150754	8.74853578312025	3.22734648478122	2.94561833040776	1.8648855781028	5.18699283546413	0.0	4.82321231006758	1.22950712277636	1.43139720826827	3.77908387312551	5.62525887636136	1.46745486073164	2.46641156719022	0.0	1.63817195941891	1.4739830332221	5.59746729603137	2.08987609523771	4.91531577368296
T2:,OD,0.5	1.89298327499357	1.93738540466657	3.68665719404855	2.57017859783819	5.17375691793369	3.43359096325525	1.48798434840727	3.08342832714563	1.78747501443383	1.62576308246045	2.66012215458929	2.11577943309778	1.41068590501657	7.87652281667628	13.2264138336722	5.82066091004897	12.2916097175109	6.8223938580171	17.4544640452744	7.63653241049933	6.476527982693	12.5043064573225	5.05420676235424	6.53291768018937	7.61518115692288	2.25937591320322	7.69525302877001	2.24065267797127	2.12612778263704	4.28672251077849	2.10831882217983	1.53420886364446	1.6503925011398	1.70021606017167	2.31250924160062	1.49268261490492	3.36940534205372	3.05140754393811	2.22516817719429	2.10073034754902	1.08982852532939	2.37171793003732	1.96324415098448	13.4102693617795	3.33744015492195	4.08302870176019	2.44371229993479	1.23284603432114	3.61329878519039	1.95706075072626	2.86061685258877	1.87774515778536	0.0	0.0	2.14840567010734	1.23761898550718	1.66067014833072	1.79634359890514	2.36599862312857	6.16699098105104	2.70267455142354	1.94397988627264	2.28846775335202	4.63042373424353	19.1204538812213	2.74458222846671	2.01426568105959	1.67561470057039	1.18944358938459	2.9018873130893	3.65035434072311	1.10991799787996	11.001092750067	5.84013479099064	4.93039327693848	5.14250072766294	4.76281967978108	5.61623115504199	3.86375945748326	1.52353473761331	1.73866278371533	2.42403603252626	1.27136503253025	1.39527841075356	2.42648757165855	1.22348030490636	2.03869877031204	6.44046760274215	1.49044352476738	1.19223366943636	3.95030658228472	1.73589384955903	1.74578766656997	1.71720916428928	1.49882914180271	2.08680189700339	4.06247772975556	4.15027028382498	2.20657501754462	2.94897275579195	3.24253350887586	2.65010610295786	2.01236966110089	3.97910628310374	2.56986533089267	1.57522980879327	2.3233804208528	1.6555008238272	5.38362287340447	3.131809376224	4.4280610615787	1.7922868572758	2.06850516019556	3.11926728857004	2.11610760066954	1.65306514673163	2.65253632598384	2.6235672442052	2.5742553756382	1.48629915155561	2.44448624668558	2.1774945786748	0.0	1.38569118457059	1.62520049771192	3.07899856647019	1.51342376811683	1.78103420820697	1.08154231377225	1.38573136485549	1.60097315251407	1.75824696121622	5.80493356320222	2.49470474691882	2.26733900061105	5.74027104776592	4.48557103082295	4.1905037227352	6.39695885495912	3.5667587034477	6.19989162342879	2.27126952285621	0.0	2.1651618554472	4.27369888631335	3.67565897894286	1.85914303710629	2.98324215225376	1.65142404129372	8.31218787430236	1.74950434724537	6.50013388598837	7.33816106782603	1.13947282007864	8.62471604850391	1.13125679760428	2.82502640143898	4.99463647641489	6.01886955458495	0.0	3.20946616703711	3.2102411951022	4.07629619021297	3.51242825056937	1.694273593095	1.4816277588484	1.81855905139146	2.39522227976003	5.13077597571961	3.56524907271247	2.42393097397856	3.21696107431402	4.68597814570529	8.66997865391539	2.50574557085953	9.20056263574835	6.04970055370795	3.23210626702424	5.08372178434578	1.28093005918587	1.56254455099207	2.10570598799762	2.64027947058749	10.1460494090389	4.61300132549588	1.72498114707619	2.85340362388296	1.86837401152882	2.75017145560145	2.22397829397576	3.77000089088172	19.1194529905412	1.59737488335602	2.20674154450209	2.28748919409411	3.40825436256579	4.55865173706022	1.74295601476217	6.23497380657702	2.69505722104526	3.82809801301953	3.55825063296079	3.65374813703563	3.20356921216799	5.3814843294627	5.55961036607466	4.27349354718703	3.70932111307821	3.84536554765302	1.00669319927221	4.15399642163027	2.23028655996352	1.39750894202662	1.67955590075452	1.40123537335265	1.72979114497621	1.59857908105639	1.66245389612864	1.73188521099688	1.5740801811757	1.52026934040269	1.65012407526665	8.29198948616698	9.11716647164984	5.62767127902478	4.54581533926868	6.82253621269638	10.4945588720961	6.08982619274549	9.31502532961845	5.13632187746233	4.54835620164473	1.70860768425238	3.5036096500961	2.82584829142455	4.66442296925118	6.36528623256862	14.6210398702977	6.24632439221152	4.15175276157137	2.58733785098722	2.17268360644048	5.78362964998149	4.08027580721869	3.23234256544693	5.495113278628	1.97734383132594	1.93972067690734	2.8923117917224	2.3627976113721	6.59663898646159	2.71969270666535	1.87532923521474	2.22199985773628	2.98943131440784	2.75589101229949	1.75817678774493	1.62677993169871	2.53509511105517	2.61748598557413	3.2555253741279	3.42838579989885	6.21312757104311	2.83208387223485	4.54085930419927	6.08934984019284	1.99509938607694	1.72830935957083	2.47801960091673	1.33354422055492	1.92799072052377	5.33033149706904	1.94894958828024	5.49943199402566	6.76612456463623	7.80568691042883	4.09855064814299	2.90300585935416	12.8312019868204	2.04796740247476	4.37945944363038	1.48079984243692	2.93213414203935	1.32243208454324	9.59921462997988	3.75908043985437	3.76054292384875	3.3513097135805	1.73526056970821	1.70192848320081	1.98474907523997	2.48420923933682	1.40734695252249	5.50783004514099	2.98578337979298	2.10831016841994	2.92402467898264	1.20273706165451	2.06979386072797	1.06382487080758	2.04262809143657	1.51766143769822	4.23451588717151	1.04816320197279	1.82804040336756	2.17295673471436	1.17815601261534	3.12756662240815	7.01814648851917	7.71315436773347	1.98217640520689	1.77050005598303	1.70453960480562	1.73429575942983	1.93343872091835	1.55475748492951	3.92637416481452	1.55740515374086	1.31064880339643	2.79198544495911	5.0885740589098	6.76571987574608	1.51224488990122	1.82546962940782	1.32342058607718	1.68915745967418	5.92222351113956	2.21383242650197	2.39898828403849	3.46653483854866	2.79389433039628	3.1635677394263	2.01599974051287	3.97129924771122	4.56765773078047	2.54530399544586	1.8853838782182	1.24934883072771	1.87511070614162	8.49206563895093	1.60533244116584	8.15390294244049	3.99389318353099	1.39041583269456	1.48096445917341	1.87518011122895	1.55561739516631	2.22807609362523	2.18422250750429	2.97373121694953	2.10204293280051	7.95354305571464	4.31296410175195	4.88651340268546	7.29230557821841	4.81979748956637	4.94545878722638	2.02548525908215	2.07291523055879	4.99324432771576	2.87947588717421	4.46807278247285	1.34185144116803	1.41789660095564	1.5769850829362	1.46997939584968	2.44966936342578	2.69874788578602	3.05116911457881	3.53547459609239	1.51828228531512	3.79456463979221	5.13686443537676	4.74074222912682	6.0588197958143	4.55753380197214	5.4121043535805	2.85533903876296	6.37282223605969	2.64007813243977	3.50432981775215	6.31843747789716	4.3849870411191	2.01293831538907	2.25409772852891	3.51565699947843	3.76500894773876	2.12725503753838	3.37761639713667	4.47048908503547	3.89350046396671	2.64053869784197	4.97755298240195	2.50529572323445	5.06539847017731	5.12646308162822	1.65881953998988	4.61992921684443	4.66605994577936	6.10652392651347	6.02761554419169	2.14219762008106	5.01128143097511	1.83951510799966	1.4333746695056	2.34680648867953	6.79824782573826	3.80502880038248	2.12943043968861	3.06828382659215	1.55883131502652	10.700595361466	5.6517809669279	2.31252012389046	1.84709946225969	2.59816985534799	4.45401706614244	3.59039170449216	5.71512942018185	1.82028915435489	3.03601105181579	2.14364983255567	1.34180288197474	1.52505725868989	1.66614945385812	4.15571668465782	3.98142409275476	2.41866908949659	1.34234787842921	1.63277608610832	4.07089726900778	6.12182089657463	1.13424583631927	5.54314606314617	3.16218245862539	5.49210576852272	3.41688469995664	2.25178336725946	1.32805292856242	1.27463086561584	5.1304886060802	11.0790633089411	2.50064480783943	1.81835879814704	2.33318425054031	4.05868965703106	3.61452730149608	3.78938027737634	2.11390812327345	2.60888088776575	2.91730036690066	4.20722764811053	6.66779332140773	2.22136260603554	5.19519116628866	2.87493546118925	5.68793894842355	4.28335807924817	6.64628106570741	1.01451785242845	1.96763701291002	5.37838104599422	3.3283922651005	4.52644052320955	5.00265374765473	1.86987660517224	4.43585428801137	4.41310484879446	2.94072537713654	2.35497365215227	3.10270634470524	1.53213732993818	2.41298371746506	5.289400043229	6.22906323720823	6.88226495889355	5.97255210408533	9.21575911217058	9.27455916058817	2.51664009547367	5.62822222402505	5.63702993362517	5.02694238723135	2.27931825495844	14.2739139726524	5.54086314001198	8.64690209811013	5.86697938079482	5.62290557828863	4.18597573228961	5.28399014044599	3.79501475781275	1.69855127840123	2.39063215675655	6.83527975774064	9.24685903026453	3.08892408487234	5.88378080982131	9.50943317877485	2.56204237339731	3.42181193946398	1.4038417472535	1.78181132795703	2.01064374072086	5.80240406632775	7.78852266380724	5.97036679830495	8.38729886231414	5.47181783851456	2.9481146176028	5.42796942565327	5.38474925231352	3.05401521741892	6.00568236737126	2.11071296444353	5.04869819258563	1.8563956321534	1.62814751757635	1.65282575517776	8.04667205381624	1.86167639312887	1.63886695825944	1.51954483995492	2.18746666928441	5.71695467674945	4.75459588494594	2.21770351634234	3.49401019244564	3.21782788247308	2.02282780217782	5.48699912721571	2.01821071394077	2.10040183708629	1.21829390235196	6.44768747351876	3.0148714661698	3.96470849681949	2.27255206019496	1.93626505755731	7.49146760423328	2.05626453831042	4.73837007325907	5.62735332916415	3.1179035574408	9.81580814814902	2.2363783155132	6.58965728205962	1.5318462396062	1.50391103682356	1.99772847358469	5.08562736667486	1.5270075175435	1.62428829525467	1.5072379974076	3.18964451303524	4.8459716227237	2.06834125630984	1.30421553292687	2.46196795116944	2.63408474771171	1.72518847719451	1.99781533083891	2.24650096725643	1.76867317377764	1.48074030685727	4.02737184840197	4.53508878890521	4.16039130320868	3.29423465342913	2.12229463008293	8.00915618082648	6.76150418474921	1.13800908398085	1.27339332861943	1.88455464444202	5.68877225224788	1.62523694119525	2.8311475323116	2.06421751310176	2.91244924924057	2.52737794448937	3.27404991386869	1.19954734597301	1.66201563997076	2.95994908484059	2.13832075654375	1.65265542967387	3.31641078541032	1.30046836185126	1.87538068182763	2.98251294437122	3.60406055524335	2.18654230469959	1.87152072862926	6.25208463671724	4.38603618026425	6.3654198011544	6.15214890517067	6.56947069924447	8.35296426990753	5.59370009538669	6.44914854591271	15.7361079170036	2.61142796690354	3.72327388702016	4.68205499492926	3.26705772326308	1.4819983904682	2.43643343242655	5.1068561874029	7.94867499328594	5.88462376838168	6.44644661858128	4.0302356505837	3.55627358932049	3.40002908803601	2.14807622132719	4.38861687370383	3.65590496246173	4.80846556614434	2.77518415265579	1.28542363744922	2.08067722335273	0.0	1.8739554108526	4.53877441011123	1.95700770878678	1.46884980070034	2.08828863885225	3.83965896575726	4.09902354739658	5.83659951846433	2.24003638142727	4.90512256256911	3.01831482266745	4.18775580263413	1.77210958705166	2.82571652014913	1.72174980074613	2.02202072106524	1.54582047222845	1.31156282786139	2.72941645108977	1.5208644797379	3.56994832334434	1.37208358521132	1.89460998091999	2.06167477824986	1.63467604353297	2.64964010025905	1.11408303068909	5.18781051758709	2.72651690332893	2.46630043595295	1.92488792679931	4.42299535869737	1.76680377546041	1.91117490945116	2.02932141493407	4.20397585555165	1.40447912348704	1.25967240143074	1.21735489795975	1.7876103295058	1.77735014136778	3.5850210891236	3.10859945389612	1.37845633912993	1.71480881660207	1.18301923659084	1.57766679407828	10.6594688286599	2.31940912147129	17.4382106673458	3.97485206868543	2.30092033835796	1.92165119084229	1.30972203755297	2.21304718217496	1.42801667022738	4.43086643707605	2.15801212973536	3.03628250833057	2.79462862444249	1.58752621110507	2.65868047401938	7.21582384881048	2.53980826194603	2.13419565169956	4.69009512964864	2.13226823014866	1.67862800643865	4.76410468061675	2.73421383512201	3.87935716687424	1.84958270409452	2.53277990251604	1.73537586084195	1.73382449175339	5.21019875925291	1.93833067736665	2.36205687635263	4.22607529087701	1.55614561807503	2.27696810396421	2.03394185011313	1.58950255622391	1.71210964455609	6.58653413941233	6.6995336675116	2.14614236321336	1.5643975330276	1.99322178024952	2.02201151050112	1.66630420305054	3.24980997167557	2.53784720817586	7.33622734619867	1.79050595384803	3.74036048877173	3.56313719038268	2.32985851765031	3.2207010299091	3.10530904184718	2.17645738643244	6.62833817017751	9.6105430969133	5.51023875645808	6.61208775285179	5.90654398186088	7.58500875202558	2.88230329142113	5.85191137671037	1.58086220638086	2.56172171335967	1.28145301286755	2.60269319817334	1.72096522791716	2.39194222400775	4.18682692664066	2.23508626454111	6.25038330745537	1.50029106015458	2.44628255193527	2.88766734609804	13.2930363346447	1.61304823887882	7.84433483331546	1.88624905189496	2.57763268403845	2.04103088153468	2.29373563175354	1.49017073320464	1.62091796017705	2.7052013508903	2.54205164118183	3.9430249151985	4.36537966263828	1.0298402263137	6.61619109056147	2.13023596824996	2.10049351374981	2.0580751580847	2.03964675308136	2.86763278240748	2.17271565096903	2.67105903985762	2.17896554950738	2.31016617015345	1.77752933026185	5.68267590435386	5.69505642544631	1.38161790663671	1.8376314692295	1.31850177709826	2.83755681959418	1.12206273125736	2.07421051036744	1.78954053402083	4.12834668413323	5.17655496330548	4.6829814928832	4.09518886273514	5.81973819072883	1.89727427531397	2.32370439262394	2.51633179201825	1.9481207850174	3.39947366855135	5.78580827601875	3.00949117789943	1.99914754020455	12.2825383613651	2.52376170717368	1.32562072142466	2.01670564268708	2.5725146073893	2.39703927964807	2.23988065120819	2.35913764247684	4.01369761036254	1.5321750491246	8.00228692905372	1.10612979607124	1.27695961871082	1.41178769292648	2.65388608453657	1.41934422761056	2.54416860826024	4.41389484968901	6.27539439124418	6.432441181022	7.25569714655266	4.90321291110852	7.20823478087428	5.94049145226035	7.89153228561339	8.93835569818038	16.5796995690071	9.94689537667526	5.55349322030944	3.74210747252325	3.5979777482506	4.78805354917941	9.49306984601133	12.4680735947891	5.25142380135982	3.07404218553828	5.56693466422476	6.57659140907933	8.25107203504408	5.1709088968765	9.00497136659432	7.23899459055114	11.557038785164	4.74135150212288	3.61784572212398	9.05756515826549	3.28899219759599	2.63755739183396	6.53478974136403	5.15470683918811	4.95441419698855	5.96099625520956	3.46666491082777	4.44771524442162	5.26135520596229	1.71778458848818	1.26959331296686	8.92914464947757	4.62732629004554	5.09601760419408	2.45232785029931	5.55546749005238	8.43928996046627	4.42590454511256	5.23375269297153	3.05101056559911	1.21833291700831	3.10267904122933	3.38972383757521	3.26829848955013	14.1281325786004	2.71131457110614	7.97563692521922	1.86905815443547	2.00915724693536	9.15763190916356	2.71696905549407	3.83653480533114	4.88344859510191	5.0608296041905	2.66187404074671	3.09610693456165	3.55492941654062	2.06826726033684	1.64634345250384	1.83743977253574	2.31648786566238	1.75777546817826	9.64295111280573	2.76349905722763	6.60946800512586	11.4644205647848	2.57349711886621	2.40700365277946	2.35181015803943	5.59485536996478	1.26467467962715	1.71884251082276	1.72648496999542	1.66537573493453	1.584135207706	1.36805488901945	2.38412519485753	1.53291096572831	0.0	2.98962619625221	2.57558404149918	1.70687162979155	2.4532678977321	1.6627681523085	2.33020368145207	5.55963100801641	6.31284353583667	4.94033391081767	5.45458529681705	2.15015788635101	4.75896982852662	5.17550725465597	6.26364174842256	3.26166676326736	3.93765634886906	3.19084359898069	2.36290019325605	5.17683535715201	4.91493645307989	1.97064697164737	2.96139466019845	2.50438240699959	2.86350808400651	1.44735608623504	2.91418536437714	2.44798736842633	4.44190889015597	2.75364963178565	3.09463427177897	6.77111290658735	6.76652287614348	2.81364665523	6.29546361445895	2.14401871159802	2.51160482319587	4.7480042890805	5.06545622539739	2.07361648859859	2.77980132860566	1.7583152682878	2.77921393559164	1.3857206248914	1.63978438258456	3.05015962765051	1.21875789585406	2.43160919155204	4.79639567291193	1.89707994376063	1.30158248628349	5.13011022862126	5.83545098263888	9.44961027058114	1.3573961841883	1.93517997603118	2.46213931083315	2.14781195444854	3.64755775471059	6.98532905514267	8.1872393487093	4.09070984390961	2.80862228728411	6.31735323446366	6.70202909612242	6.28669772917162	1.44690490714519	2.68536415268354	2.90984417912382	5.19425061334009	6.38907652068713	10.7075861922663	7.27553938861346	5.84781026998855	1.78233242598258	4.30791627555302	2.57922850387378	1.80331779179634	1.54164338409993	1.83458699208737	1.66106959450322	1.97905829203554	8.10386225309505	3.90951321671714	4.52317546971244	1.45433813645888	3.89426354531397	12.5078338025413	2.16970270350964	1.9774300391469	4.12891760536267	2.96879089782778	5.19446302880176	2.11855193309247	5.76815178587488	4.21036580462294	6.1824179798943	4.31125162398707	4.86924950595156	1.6891903714195	6.99984900807697	3.35312924144821	5.85533684949281	5.64329611043769	6.68474587301298	5.92019034210465	1.57373238377942	4.84503147109127	5.00093438024483	6.12514891791341	4.73812925063978	2.3087020317928	3.54753274043419	1.54072731851176	3.60753098901398	4.99675490385285	8.33761773214733	4.79625754952251	5.36031711130731	1.62730246668099	5.11076379677969	1.75461772806994	5.07316130469667	5.17616954965016	13.9793074550913	2.3574589742271	2.4873101072999	2.06549388771977	7.82228847161298	2.02328135488287	5.18155454851283	2.70930962306851	5.8106461370417	5.01420220368507	1.6604362263312	3.39226868469424	4.93028523395995	2.28414021662045	5.65837005616749	4.93845817014887	9.10493946153712	5.85982123711657	9.45121021503926	5.12009679225429	5.13273403257405	3.5274777793565	2.10957133982349	2.24796710965157	2.33179317877654	6.20133515508702	6.29910575843242	6.03934493190377	6.42001413154049	6.31035563793873	4.75976167176517	2.25131805302911	2.2727297232621	2.19639930755201	1.20966349306443	1.23063827761946	7.58593846929228	4.83047843336222	3.19365044611672	5.42835121962391	1.18610155570089	15.6872208724131	10.9691986247983	12.7771573787567	7.42077012072133	3.9259572254333	3.44267057810755	5.03816082794874	2.79044519421296	5.83481354332278	1.66751283736289	3.0698291055517	2.36950957369631	2.78061561193799	2.57023001737233	2.36980867340676	1.49571085425082	9.260273644233	2.76626959497437	5.7711937687239	5.60040637886172	2.14821258705614	3.47616302617237	3.20874841377455	2.3601160436366	7.39160783285015	3.2729444892181	3.78732109604489	6.70829983498404	15.6346029439169	5.87908567833948	1.24592116708787	8.80676207990496	4.78611396515536	4.62905831631839	4.16953560447475	6.12480851819213	2.59677476034755	10.1040902216864	3.56930632010359	3.02063844919378	3.37742648102584	1.7540007366988	1.38053482030676	1.47995674389324	1.35769205907172	1.15976827543589	1.53800840503534	1.6460090795368	1.49718351615772	1.6067941004507	1.44011856103353	1.16900471673398	2.89399075076575	1.24557045016393	1.366021924866	4.45770895346457	2.927542788337	3.44012536099324	6.35202811286598	6.42368509781627	3.22436123308506	6.47963424888227	2.34165652483048	1.68774099560309	1.88438698770513	3.12928030642456	3.85062787190215	5.78308551290821	5.69284702576964	3.83455110028726	1.84436572392287	2.19605083324076	2.62569950955995	1.66171543032181	10.7303795549857	2.61552803474713	10.4402239218221	2.99206462379898	1.36218214693391	3.51101338206518	11.8440003078101	6.59558579776859	2.20688015267445	4.13402455232527	5.04430091488616	4.93949833476842	6.31447100220705	7.11385291213141	4.69786256931601	8.83715399506214	5.96731288931327	2.04942774493774	3.27718488303063	2.23710779880038	3.91721307487776	4.48794418857445	4.81809507399412	6.34108597065181	2.57175556585827	28.4131671473349	5.83545289581224	7.30847927125959	6.0106470429558	10.7848922990506	9.29534572704698	4.43042606367372	4.14270770661884	2.50210987994563	2.06698894168122	1.94700649814086	3.08262262925324	1.86060988826142	6.17378088470497	6.74066277374132	4.4917909086418	14.9036048348986	8.00110847565619	6.32969755050728	4.2200299609291	6.09923053342624	6.35509718729508	1.59743560146347	5.72068874565891	4.14982048407568	4.93951570257082	3.34853561731473	8.38267384601999	1.47604393678374	2.60601571828727	2.9242880957994	1.33382450745513	2.35586830498782	2.81586438443959	2.39343160925835	2.39356979130158	3.34584920452086	1.18368586532309	1.16541416209798	2.1511663429052	2.52764773016647	1.54856852358409	2.37149029759608	3.90780174791888	3.89230340185637	6.81075438794846	13.3774939569858	1.36757311461964	16.8426830478704	6.12064966976015	3.14613257136451	3.25760894184619	11.4804064136508	7.79583622919724	1.45867620535526	2.9913930137517	6.712754525927	2.86696448634352	1.70054264065034	2.3670113591205	5.93588304926854	3.64530138917802	5.9876410915779	3.3628571693528	2.56591693565396	1.70012382531565	15.6543858966023	8.20681309604729	1.740584177655	2.69216570825536	5.230267626001	7.71453465194948	1.88651729571212	1.72810205495427	2.51023244780199	2.12150743146195	2.57548094178273	2.83244175839677	8.73204210437635	5.36879884388339	3.84507577557129	4.73440497481038	4.33527708868803	14.3199762049303	2.77918822149018	1.97576892854503	1.41029127612045	2.23216959160544	1.79326707938198	2.18384886207445	2.33806180026388	2.25956214681991	5.34063100414948	1.81463734103206	2.4184318087253	2.13710595594159	1.96498213837147	2.13623441586516	2.71914204576636	1.54399348090881	2.02908959783184	3.13531074925189	2.58169310490848	1.74065093294728	1.65407661557718	2.86421277007606	1.40740345434278	1.849212659937	2.47041852123075	7.51616744591708	1.77729692540701	1.8157150485804	2.44136856609395	1.98385865872381	2.51892286725032	1.81146350921175	9.1360309406101	3.24541521211561	2.54770225626254	5.43097333166792	4.71673366554473	5.48421342651341	17.4483751460918	2.39205583548601	1.15729901993149	2.49098583769603	1.57127510853127	1.36867939474414	2.04005680579843	2.06625562150098	5.56479065985964	5.63969771999202	6.138360449872	5.97828988928453	5.77038798250194	7.45889222415913	1.89574582004573	1.31818916681432	4.77148425921602	6.26440673076938	7.69620268866115	4.80623222179263	3.17924078091449	3.03871704633913	5.08197978877508	2.03564091628222	2.45480710799515	8.7259409114594	5.23871283946081	1.71992764720366	4.0170259515984	9.26047299357649	11.4330170323841	4.16405504634916	3.03971803157933	9.12144305469684	2.67778247849264	3.48418392164727	5.41643778906613	5.05728761566799	4.80815608356452	5.80909583565046	8.04446215263612	5.22493745151188	5.95664974648882	4.38976704496331	3.46401127110235	6.48097141618064	3.9152851978431	4.54000902921914	4.43020823501113	5.99442814214641	5.49533682656614	5.44403417778192	5.74321366145112	5.5268357095402	6.0202396314057	5.03507992963822	5.79574873656002	4.29597242616562	4.30778109247275	5.14962623172272	3.07645173538979	5.89687569546305	4.54682712966231	3.83953510925177	3.79793570642185	4.09897397419673	5.42877235889164	3.51293941098151	8.37677729098766	7.71230441925476	10.8224995743486	7.98131179121478	11.3214404252275	8.3925822462647	18.2593757674949	12.7449806375325	7.37494940052891	7.3363433177049	8.74422423432139	2.74998277706503	3.50167944213889	1.93076926577739	1.29880437107478	1.33576022916671	4.03229300098637	4.54668282430196	6.57883435878742	2.13631899773833	2.18664933886873	2.15440518411628	1.23864643841723	3.37105157499905	3.41728106228607	3.56422080070737	3.41715151089097	2.28996751947718	1.47060423965537	3.70425596934959	1.43387961014528	2.1149526731388	3.42389045282284	4.95012061748696	2.6406080527244	1.13114304113605	1.81342013307251	6.68236964413121	4.49464146748642	8.12379643773618	8.85638100641087	10.2265982909913	4.64180209786697	5.82072210816204	6.49951606123576	5.489982714915	6.696558182896	3.43728966159992	4.92612730038523	6.74494501269897	1.11915574278479	1.08368956634928	1.57704638787723	3.1791513723518	6.38022104426499	6.64052868653863	1.08157065743762	1.49179706241577	2.74379485600894	1.57885163991206	2.57810357748108	2.63410217726986	2.03040158912185	1.24517262188192	1.79801139943309	1.8580794463743	2.17425554673862	2.58045662326609	1.49814229600851	3.88183164298964	3.17335391664526	6.31390171535531	3.08269905924472	2.11184515013398	2.32456407784339	4.81773716381426	1.50232301460469	1.78168248335221	2.85038310992489	7.80968492069158	1.27542941009563	5.84420735440524	2.38310157724428	1.31101084317086	7.56894494154266	2.60158493150426	3.23734441824305	7.5123194705818	5.37376279467807	6.22140673489711	5.90459655436763	2.12194030397765	4.53229177949061	2.81556941359646	3.25400895635279	3.3159649125946	2.05552587459339	3.9798551031994	8.31028355820232	1.28056736520966	2.01391979118386	2.50729597450563	6.99798572748543	2.11235895818081	8.60907939441581	11.5382315237741	5.61112209578179	6.46361297143477	1.23820883315158	2.50953000992003	1.05180338735752	5.50281958863507	13.5732965074952	6.94859066097812	6.10808784075122	1.83991404303538	5.7523954915234	3.86036702473273	3.54675453141219	2.20085245452383	1.36707477390242	1.43378853454872	1.49453312618921	1.29405614160616	6.5285051426162	3.02037009632441	2.19087704094249	4.2329544919438	1.66898048504141	7.52644864179377	2.66535021250091	1.14274659227254	7.21907351126236	8.54805384467069	6.44252450154683	4.20122656962234	5.03289887327349	6.56138898529162	1.90586186577586	3.36322245861258	4.14322755761918	3.09359158080169	2.86636461816247	2.87639652063027	1.94819448777527	2.48249739437673	2.60507049296127	2.04488717392031	2.62807737971535	2.71693132220951	6.93985582428171	4.5640201773806	6.79850142186777	3.42250418653512	2.90046395892203	3.8992040979756	3.43704881173126	1.83404501845446	5.61755738925843	6.48050141575967	3.1666694755332	5.56025156104736	20.1585243250387	4.09575786099087	2.42097635397579	15.2409526794379	3.25308228438728	5.17728622097387	10.6973687785793	2.0239434633826	2.88728043219735	3.39008241607692	3.95375982094072	2.00259961679047	1.54517768595581	3.64869088456731	6.71897119099119	5.40173904020309	1.18826315993742	1.52398851822531	1.76692172151843	1.52736274363475	4.22319409318224	3.71265188578291	1.56642098405606	1.62075822273592	6.01613195687948	2.49648921073342	2.72936066357715	6.59320760924449	3.92828956474643	4.58362878776449	8.70068920124409	2.32392764615266	6.68639310925745	6.92399042541422	4.8551958428909	7.5446280239161	7.57159447439129	7.75030457918597	6.36159759675551	2.56965596843154	5.05292397487572	2.4048856288858	2.52525623913543	4.13156136483913	7.28157802591939	1.54089950759891	6.56013728091695	2.95148389554365	3.24482191006818	5.25270232892734	1.73084161015192	2.70346356438978	5.92850184356233	2.78745520941549	1.50632720012567	4.43910914600213	2.21214061228883	5.95953316030124	2.44424619833321	6.31897808928046	9.1273651792899	4.22705727637793	6.0408174560197	7.78583664658145	5.98059300344701	2.90395498535566	2.05853482103928	5.23408179195656	4.01830801813958	2.18852177211157	2.02945426644039	1.93428054814172	1.40704003801283	1.5277967279366	3.10589117319954	1.42080418838583	2.22005516066103	1.10179236696611	6.72340602686232	1.99344134054547	4.77908517517932	1.53636936334532	1.27806350087658	2.21225868667326	1.86595261866833	2.24542130883249	2.15419039391872	4.59887501389161	2.42156100815396	1.58555506911678	1.45966709346991	1.44984378108219	2.54770775840554	1.68069026347141	1.74031798638214	1.59986219478637	1.7678280736208	2.15762100653265	1.87883619147724	1.06883801095153	2.43543248350103	2.53603295087945	2.76451685117969	2.31459515945176	4.89408634212386	4.80982058125339	2.79418659310609	3.67547406544396	5.33900255490614	3.20054103036148	4.90885832118675	3.42905377858781	1.26929451729039	2.28899945016814	5.81180829661076	3.59599948887752	2.66417575442219	7.76740225486331	8.94494850850803	8.76921435093084	8.88027107251111	4.23357082340418	2.48602612752646	3.42010722649876	7.31003707441963	4.81996447774045	16.7084327360201	2.83589627074533	6.08963223671865	6.30821090926521	4.80789728779807	7.04886194640164	6.81974852445471	11.3048530922076	7.49889744125132	2.822757070585	1.68668509646456	2.14562707715249	1.46586142416738	1.47144174338812	1.80649417106724	2.27573589309416	2.20840123087714	3.25645959756563	2.10804300756316	2.12818942718661	1.84352503351387	1.9262020046168	2.78247935613124	2.22826134602189	4.33794604008854	2.48683675603575	1.41283431239443	1.3604392448717	3.46753728038014	5.22161043688099	6.52516469811147	3.39309239000738	4.19031778109772	4.88556264496606	4.65766825709317	5.0230352435568	6.69474367528412	5.64522897000413	5.30073585813761	3.31442386541765	3.00538960562004	1.63534313438649	3.63748987137159	2.35153960788463	3.7453693482408	5.55887977805353	1.61891473058471	0.0	0.0	5.34284827635877	1.72669108653731	1.48399913835258	2.50742906226011	5.21377138765377	1.59905901808659	5.84100983236176	5.50919622934479	2.8893661005959	2.0188934510461	3.32828028238902	4.4149912218412	4.04540284172586	16.3722051797177	6.784928661006	14.7987158274628	7.35860773564414	1.76398147853851	1.66068406335914	5.5840197683126	16.1065760263457	4.85487044137738	3.41925726118608	4.02076790813054	5.73203881637084	4.03382310578157	2.00261804061976	2.07108980439408	2.08878044410292	8.27429760172662	8.12852475296779	2.10942777068316	3.2334809560773	1.58519824375339	4.76360081191056	1.80770036144007	2.33020251619731	1.45765704558733	2.17315537862275	6.77767219376481	2.13977310020238	3.21779917791603	1.82186680542942	2.92320021414172	6.82721873348818	5.03717454405381	1.66671470877833	4.77119753460448	2.41967501896216	4.92734026162841	3.36391101532693	1.81967526414349	1.82837688362352	5.51622541471547	2.26488425819974	7.11436933896096	8.8933016624295	4.90372868144688	6.76909058497248	1.88390391456602	6.19620620121564	2.48111383761754	2.04385663011948	19.9023924078842	2.10023717776424	4.37799307068489	3.22863183307543	5.45307273622521	6.68766592972826	4.97138926648001	4.27657878006324	7.01856941668108	4.96932520755067	7.85968864307211	1.622024699166	6.07851984491867	5.94561699982611	1.33846599396828	3.01890891782408	3.14485286769794	1.42632042395026	2.71411738254251	4.88337308274681	2.16469222424875	5.61903438898942	1.22538980453388	3.08324763908413	2.39201760308401	1.5248834857415	5.06269484699483	7.87400632635503	12.8944886780687	3.89905662958537	3.18358453304775	5.55735430266894	2.41969582768953	3.68293109561224	3.18133156402601	4.55203662203381	3.15871031602711	4.28860495078637	4.57957207688507	2.38475589157063	1.24249481634284	2.10337387554203	2.62334450314754	3.19052116928973	3.54273855542423	1.8814444479141	2.06573221203743	1.20310994761074	1.63383524283537	2.30299845034756	2.72551941596457	1.96229831006756	1.88045380369114	5.24871491035425	1.59364525367006	1.33908134284845	1.69441203800734	2.85747513160862	1.6153801477032	5.53657575428574	3.57323832210937	2.78130019536136	1.27845111315448	3.65650259552741	2.41325394105552	1.33316782616922	2.79143757232723	1.95330048927408	2.53102223697168	5.64931403410544	2.88851005152974	4.95249120576214	2.18457947006766	1.64449428438907	11.5838439377353	2.16382508722105	2.35586735936943	1.70579050934529	14.7306925847453	4.47700455511217	4.39006697979489	4.01870487730717	3.43659938439719	3.27197654516013	1.61393544097444	1.43510695448949	1.85698584294362	2.64218361139381	2.16795914412754	4.54525556660142	2.47504141785972	2.46939666708927	2.37831933011	1.32884939662498	3.06740167730924	2.90341923567679	1.81207615222581	4.46269956543778	4.41967866151919	9.642089986315	2.60620211217626	5.81358676658451	12.1653612084847	2.01728411652369	1.84733472810225	4.39220337060782	2.35078178991108	1.97382562432349	2.32432443729013	2.9677656857557	3.12031978807224	6.10099166129939	2.37959637256591	1.49669631516678	1.71694348223383	1.71081160984611	1.44732167684652	13.9803177457083	3.36295933341426	2.11068037785296	5.24576820560336	2.55172387827213	2.8773076892563	2.8600062421608	2.06318582404991	2.51669425553056	2.20569641329307	7.30252092970241	2.51367679027372	1.98988931845052	3.45711469015748	2.94600098447447	1.232722096998	2.23277531967487	2.59599029018507	3.19709705330129	4.43518269193108	15.9230705629623	8.03022561594813	7.02886671539676	7.72764275924828	13.3118408736378	7.34928712695641	10.9472367766968	12.090818715821	6.34771955003145	5.68370941760752	4.15091836466781	4.65589905583628	4.02174150052572	2.00173370067993	1.73411825971009	6.6260504481508	5.37641251065983	2.42937813544755	2.60257470987581	4.04943122148462	7.01995645655714	8.68090934531076	5.98289241522451	6.23968189033852	1.77428980964932	0.0	1.35638249730532	6.10374894048087	6.52580083527334	1.71272261095923	2.78099715841664	2.16910532617577	1.4300740941867	2.14659671705855	2.62556520915227	2.9085349502612	1.78024316586793	3.60328183644077	4.59318623863167	14.36531682981	7.3585200534407	6.66880473453992	7.78217990514847	3.79602047610079	5.17199901644156	1.21966506157472	1.78418672792017	2.64885969477966	1.47191004908272	3.23738187212434	2.99326029393922	4.44454588637461	3.27945265656098	1.60339131551567	6.81786089888436	2.73677258021385	2.63695371209596	2.19727993367553	2.08894403553374	1.83996551351622	2.18090640748463	2.69691957229176	2.1458517775252	3.59884896524573	3.70083406703108	2.47171492387336	4.88778999735591	1.31380860859554	1.5278674953731	1.7279146146903	2.58739068707572	4.70545872398595	2.22831724446525	0.0	10.7952477513385	4.99081188448303	6.83223946385221	5.58349999363985	4.55713710819752	2.58328497927717	1.23552549552136	1.95484278318529	1.91478003740982	2.2454705366262	2.10011523835005	3.19914276063983	6.6109318669977	2.79725811195721	2.47563717617051	4.38761393547201	0.0	2.12411499621375	3.58598425725556	2.22621968916305	3.09650553745563	6.36063760780738	1.50232325797965	1.47718577877419	1.93279847721823	1.79329009107092	1.39101374439428	1.00295483716321	4.97295054997184	3.85580765121707	2.97857296086289	2.52943487295011	1.8698537267463	3.69379864387897	4.85346707994794	2.68463000310477	10.882416763946	4.48262091619984	7.36741299067114	7.07279747891827	9.67267183850456	5.83041806435593	3.04613038170678	7.65710462971099	2.70594075746898	5.13977412878241	8.41192626468399	6.59137159505888	3.49824231871058	0.0	6.2207142453837	1.60636896870536	3.2133158542664	8.57842507911593	1.41283482299036	2.89314362265983	1.4320831090243	1.17547364262194	1.22816795999746	1.36118686786022	2.23031610235661	5.41221093277395	2.49581362218045	4.43746980282118	2.07853935508971	2.11362546610219	2.75838132509903	3.05037608645859	1.41481235831581	3.10080707432201	1.15157615517899	1.049362550356	3.56044966843924	7.14053290479963	6.5386488570272	2.19941784739688	2.26083064877527	2.48392667242282	1.9592951978537	1.71796757770541	2.1312500339964	3.36156840102577	1.71810547294073	2.56756938865734	1.93964623684279	2.7300978837563	2.08514012362872	2.46829736202072	2.11258862908149	3.88570546075998	6.88565691633034	1.93866398425372	2.47442050498613	4.00846485122209	0.0	2.61295339007223	3.49786583047379	1.60708903735136	3.29764097709774	3.17634178891581	1.96969166655966	2.09303619192163	1.28568141965387	1.12503028135179	1.81250541192969	2.26389732474088	3.16041585883629	2.16306829269689	6.20901239102455	3.43778499457976	2.73377755303696	2.12055683694293	4.57767134481885	9.31981826658224	4.8811139554869	1.77909645821675	3.61618045714912	2.31559099919663	2.40055852432952	2.90228619283414	3.69795227989075	5.29861462771217	9.02879641003689	2.95716047809419	3.08921594147719	4.29559095270343	3.37479094630459	7.73934430024612	6.57073356148968	4.65468577087348	2.1868096512749	2.11313881277281	7.08384730367035	3.38701673669312	2.43880222129754	7.11283490019992	2.44821025318415	10.0022801418803	2.38115620632336	2.62702433512305	2.18966794938338	1.91154238427067	1.74434781366182	1.25631997038255	6.58118320109574	2.3914835947183	1.70239617723318	5.46396448388405	3.97356064960078	3.77920074870341	5.49927706536158	15.3163924071669	1.7651335922214	5.04641953230265	2.85359820263172	3.17671686548575	1.69817211331046	3.80902667655034	2.39997478753244	1.0632635418705	4.22058368050745	10.0861237407725	6.95537404242127	1.85884362998939	1.91335815815927	7.16906601272302	4.79612486296296	4.02058975455898	5.36212019306703	1.88415379219964	1.5427511419264	2.08228547978864	2.98970316046016	4.99261191499377	8.28778391009308	4.74614271362521	1.09424344931221	2.91060736160724	2.21528008077229	3.02107319162259	5.45316296627631	1.51204393394219	5.56691726877963	3.20592661413283	2.45402479125068	2.46402500121988	3.07375966530542	2.44828149434638	3.64910500096006	1.87839619101013	1.48137603041433	6.01151883635814	3.09361848790089	2.75071843864634	2.07392085945283	6.32849641483805	4.36715699401629	3.57606650410233	4.04303272341115	2.92645853442837	1.36736835085635	2.82847115461923	2.55284916484276	6.04702907832528	5.998206518556	2.82250752270703	3.20543164505756	3.40245071239098	4.77336475906345	1.4913827183988	1.54348739988478	5.78599623037643	3.00614617001663	1.85614352240382	3.34308675511088	3.19304349036358	6.82760794645955	7.46968991847318	8.7386435582526	5.66521395741072	7.20511028775968	4.91083468731975	5.66011227096461	5.46370257647309	14.3295406108333	5.41399932147617	2.67897889085161	9.04584518140577	3.21602749853295	7.74386762228188	5.10703923219017	9.71523039928645	6.55764179459088	4.61422211838996	2.57317447048183	2.54820665605878	4.74441003275109	2.72802445379729	6.90974096464162	3.57186323521703	1.5887421714323	2.21031355539975	1.70646010206009	6.00329296728464	4.11131235198643	1.55801896063297	7.18685558410286	4.03847326908597	7.65177907299699	1.96251739943633	4.28318203169708	8.17837967287596	9.76629465594168	9.73616417262949	3.24683017142225	3.52856166119015	2.77920713947782	1.8389617218561	1.68843785329891	6.70092018321432	8.59547096201312	2.26196699989799	1.38964086204093	3.22480045027624	1.76602533976731	0.0	1.91797704586022	2.47504019925569	1.81265819161469	9.80403391293887	1.34611287380541	6.25950348143199	3.56208364152186	3.89436190243711	1.19481903876427	2.55742379197094	6.16951953161445	1.44867202109729	4.61986652753415	4.9722761986523	2.4027830053288	3.9719082855879	4.89977558856784	4.08642349319631	4.57647890590566	5.61819596730993	3.49559782044779	2.42149188095823	1.31458695944813	1.47717492329433	2.63880246483292	1.95825872220966	1.91985433374822	1.73364228631676	1.93212047478585	5.5593427718907	3.90950709711086	2.9420248449444	4.67571598495813	4.81977314318233	2.77234181801417	21.7050727956067	1.74801547616071	2.61395240769656	2.14523058207919	1.81742945654372	6.5792793428846	3.01116413756206	3.10515000378014	2.62984127520052	5.67489903864527	4.00559076281102	2.94545935250126	3.89958464431766	8.4259911580785	3.09652551178835	2.40931583801654	9.23227620940069	6.17225609882126	0.0	1.66534444027275	6.26506908452506	3.06018938988089	3.68330456379334	1.3592017361598	5.49643534641913	3.62142690489156	6.1974015689734	4.68502553845197	3.9411661503503	4.13281256998504	4.52109773920852	5.98302947317569	4.48523417324074	4.64428590485123	5.33866934902906	2.82351923082662	6.3115272190009	4.17673605007363	4.27331922348729	2.09879778481359	2.73150709239117	1.66101177418403	1.84719606769893	1.47534393668348	2.10063927173275	2.07434025551277	1.92134891881928	2.9597554122322	7.43545491059043	1.82943816152574	3.87696997947384	4.84954796262336	1.91443205512387	1.36310174174406	2.19610317932124	3.26566558147165	1.27695257358363	2.13225467507601	2.32846914357082	2.72322721755072	2.81186400312835	6.01599645428604	4.09512309544503	16.6293902077267	5.64871996469869	5.35503290581083	5.49055462630714	3.37375779698495	1.81822087439414	3.69173310505189	7.17196156697773	4.73730403431211	6.08083307631555	1.01492045385609	7.78474248794099	1.66669424224985	7.19987849764272	6.15204807592722	5.17075784528672	4.22097733842004	2.24566978792985	5.4184836466863	2.04006234275774	2.18740674905755	5.26594580167519	4.09802754798234	5.3321617662918	3.6739111549784	3.32388551831754	8.37244935079181	5.94444746154773	2.07053695091447	2.52803718070521	5.03508244838625	4.73910811273955	1.84310872000424	2.60935381676812	2.48663586119416	4.70638553762628	4.2117007838641	9.15654135546742	3.19726019900711	5.03172704356331	5.92952477095948	5.31583109023039	3.50932429338716	2.71649644779677	2.17755044944226	3.04337839973247	2.8926915347307	5.87639714626193	7.12912435328867	3.60463389582308	5.6880020609759	5.41238664491422	5.90858256640131	1.98468676799766	3.69758183858402	7.92144383181488	4.78743562929341	2.68608219259049	1.0703575228613	2.57536905114907	6.56324611145415	13.5350644733185	7.23378325729847	10.3985824083109	7.39221456494538	7.95723806620248	8.82952062742555	7.93800529697825	8.15677904894784	8.31126179258188	8.74233558426607	26.4386197146887	6.60884305444213	6.9310461379686	6.12945814930718	11.7075727426074	5.43571813425256	8.10814498213417	4.54348531178131	15.7983371861828	9.78068915800194	8.4898467047515	6.92965531271648	6.14759953283002	6.66934645360729	8.09174970452817	7.2909201574443	5.36503155885508	12.7230206923192	5.44078758793777	5.20460561265364	6.40303816757976	8.70915891993161	15.1332295432902	15.2897280112289	8.54410226790323	6.77768085550312	7.27892303084595	6.26867374820423	5.85281871792685	5.29162724565037	4.96433421309301	4.01694126898933	1.22032655961336	6.03183175179242	27.0944249412541	7.35354553661312	16.6507730956732	6.60798724090286	7.16289756706632	17.5830878985469	7.51347669557629	6.12662162695199	8.73328727401376	7.47276171180976	8.04807884109851	8.8049982911254	12.6700772948316	4.12690746200889	6.2262185004313	5.76298257733244	9.05621485340986	7.54233837683146	7.7653039360521	4.60934979850233	4.12269299647227	4.20668590067214	11.4131532437407	12.9867017622402	13.675826074931	11.6007140951111	12.9987218726045	11.7633108856354	10.6666684737745	12.0294835527742	23.3265220721943	86.4947683316248	32.4001812490983	27.9973179363499	25.4478216189424	29.3656861480544	33.7680819260439	2.78974500773979	3.44858044724613	29.5579767163637	26.0716106211579	52.8658071101407	20.1934616018561	45.8598418247134	30.3164002765835	22.0543904078539	3.50777495433375	21.4924331699914	8.44441502560718	2.96047930169283	2.08494211658833	4.15653463230894	5.31781066050907	4.87015120787873	3.14820013836506	3.27197932620922	4.8840116505936	10.111849810066	2.583165908022	3.58642961308797	6.27265028649642	2.29800907177784	2.63242551815224	1.28048067768169	1.36296539950257	3.01810673375003	6.91160781342746	2.7823141395782	4.74395603743834	4.8008379889407	2.00091660816644	4.60326132660709	9.54363082857312	2.15813904882273	1.96896180459615	1.99355143385852	1.64232682009705	1.19665431577194	1.0990506946686	2.60445977290084	2.03246196814516	1.14219052973025	1.62945728474293	2.06745706719893	5.13895658074011	2.24206937123018	2.04581887043849	1.72408965467676	2.96598917938721	2.71499646239382	4.99041613310612	2.33239480505748	2.9886082568383	1.4953380040155	1.71992306122265	2.2853379978727	1.88196490611853	1.61496429979322	1.55081083090607	4.19144856119319	3.4854027730252	1.8445398233379	1.51059144551728	2.09071845952889	1.67653935941992	1.60353443034754	1.39964033233876	2.80707665430778	2.48657540300554	10.7513925801427	1.32483364583306	4.79173227742471	3.51510840907017	2.23894485499566	2.59924886193778	5.07421407513834	1.92096865000756	2.05553335157831	1.4167788605249	2.31106187940144	4.65626556850044	2.55876948741864	2.68838709264652	8.8227362159603	4.15084762990121	6.10111084868958	20.9931926444421	2.04287382342237	3.53428664270473	4.0220885221453	5.02185561198038	9.90948944252537	7.71022592173943	5.97180099118091	5.55257265924024	3.65792438605273	3.35039052044572	7.05081746498772	5.50095339119423	3.00767112695314	6.73113800243367	4.75724255182077	8.37327104625778	9.5587051247897	4.66804149644878	5.59018303593022	2.3319980214552	2.84794257986279	1.06345113131351	5.11753774584858	2.5746058070808	2.51092284872188	2.19781047118591	1.82225870936792	1.15959535923582	2.06580648535772	1.38547163311049	1.1937320247001	1.81488915946217	1.6533049930794	5.23801328835353	2.59114888989893	2.34916709831219	2.45582371301066	1.75062253770978	2.6747709169518	3.01685476870011	2.68331343934902	4.86243105883665	1.82329937735526	2.9524925391222	1.90457300137013	1.58710140776429	1.60340196375432	2.77677113202428	1.70762962511325	1.60568125715513	6.27845043811396	6.08581485977803	1.26528421563021	9.35889108727636	11.8890538370567	5.03227988422866	2.30347692904975	4.77176134311879	3.15992984443489	2.72795868656875	6.1484780660988	2.57092234703948	3.25663954114391	6.57686413548719	7.90173891750463	3.144353182978	2.78920902285424	3.62765623812967	7.16386534727121	4.2079820122848	5.70787755135003	3.88442995030789	1.70634930671148	1.13948514307016	3.53925393807016	1.40925609591188	1.98925589227881	4.10263172316728	2.02387259487819	3.79244955935994	4.3703517276507	7.53922957838587	1.37327018062332	4.89581022010922	1.3672060697104	5.76611653316354	3.63093352446617	1.46940854403986	2.38157749755083	5.60538092893464	1.13391498281853	1.73719158399173	2.68567127709277	3.90259119871591	5.25270526879491	3.22259787067613	1.08274972863498	6.01811352118721	1.98270748237015	4.29031853989233	2.21403883819486	6.42124356682951	6.81086799427763	19.139266932861	5.65885992543031	2.85423832499581	1.4451584025229	1.41691602450187	1.90643939275326	1.37815380754831	1.30518464303512	0.0	1.18335891059503	3.46042102710425	1.97785036794184	7.64506967352181	8.80105138869265	6.98049081607471	8.84019871279347	1.659777019606	2.34422132246928	3.53172365130582	2.04113322660839	2.04135224140972	3.49068615343987	2.02252145207544	4.62037496058048	6.64123684672543	5.33423069150559	1.33554418245878	1.5899722647007	3.46258802273738	1.07511909035867	4.58063346683221	2.96549488758582	1.94017865258757	1.33801110185977	9.63720979560179	4.18388780598044	3.14367481887152	2.48844942897058	6.15580802196793	7.57813662360793	2.1083046205438	5.0010287868097	9.01935886689063	5.38125895446946	5.00583981643871	3.5920823471708	1.58099844788886	1.7335624895864	1.78000177031325	1.4070498184005	3.17540194565599	2.28416134015493	4.42400255256922	3.76196118096077	4.74110160720137	3.87261941874036	1.57272942421159	1.68319902360132	1.93151651836952	2.37618517392469	1.72327058831363	4.31341508538486	3.94033875147346	0.0	2.19770661218205	1.37663788507654	1.66099227659075	2.525308783078	17.162874561154	2.78575727079494	1.22840379680947	1.85539175655712	2.23294087245502	1.51025492085658	1.73283215613363	1.61202700386754	6.50131288986703	6.9176831721723	6.53104910966727	5.39129040671424	5.77630909792478	6.53873016662484	6.0707525624815	4.54799792679948	1.95105398537796	3.18255810370857	3.44564524325077	4.51448236838492	2.42449781489306	2.08340100789642	8.54556208997181	2.20624114691849	22.1031236667571	11.9116422421151	12.2798792181268	1.26139797294891	5.79456044744938	6.42367402036108	6.78509606238172	5.457178373298	1.65622043162683	3.32609170902334	8.687549552441	2.36491566969608	5.31909774488378	5.16162973578077	11.180668453095	2.78630516885076	5.1426234603082	2.13106931360344	1.76296063062752	1.00754234958817	17.1332908807168	10.014412141264	3.95645475339327	5.10718526204261	4.60390891631115	4.37820064065848	2.57530997290476	13.1767319993519	3.23874957775561	1.44436033251927	1.35647301814273	2.18391738597131	1.12345120541155	1.73055205367268	2.3086602390035	3.20825744831091	1.20130734654428	6.08527269321693	3.73766594321638	2.33380324971571	4.39372763171133	1.82945512290641	2.82386618849538	2.2517002447114	2.27355651802402	1.56192431265495	1.75969817344724	4.0635542421188	4.32499099508066	1.51733457872097	2.32255293082135	2.05577187834365	7.98110281824535	4.32235958463916	3.87372892319794	10.4193505541953	5.17294782060603	2.99015827783906	7.31296666155141	5.93405008599953	6.49277754582379	4.54782977862534	10.4648943271225	1.26879315728799	3.0704574041003	6.76905791684066	2.38525058345393	2.98123243838792	4.35514337701618	3.71451901577383	6.01008730674944	8.02177600130973	4.9248657135917	2.15195437874669	4.83464821639331	3.23765436686401	1.43624897086342	3.24762270684784	6.67060158055324	2.19116144306836	4.73999533213567	6.08691639801331	4.6958334023753	1.55331319004998	1.16198697137311	1.49130628325041	1.58318832006154	9.89965814327308	7.97554267610365	2.38767852207249	1.80091128557751	2.62287561582221	6.97696649124211	4.8310355358516	2.1892245678007	3.02258159060854	2.63828035132218	3.06538398285587	2.88769090067261	1.78349248492779	1.69883467879208	6.11072787014276	12.8813602053697	10.0177800247888	7.9826142603057	2.49074020914667	8.61791485336437	4.23427380892136	6.40175821797702	8.15629052368601	5.84131033087577	2.59487307132907	10.8375977976686	7.42979042661322	8.01323200934663	2.78106640475325	2.11735737770453	2.1852387746942	2.90285264024897	3.58278721373541	2.05520017941436	2.99163595157573	2.1405836865784	3.24559742349736	2.20412656845282	3.09521748026051	13.0632286960582	2.60785120812696	2.59106295963713	1.40217497371786	2.29945943499772	2.22273702191495	1.20377384349109	4.55988869054666	2.43014106514326	2.1107831856865	2.1933295267128	2.85068091317471	2.93419189196104	1.39852490895225	2.40392057799633	1.75718277888051	7.10623307725491	5.44360692483947	2.36292831798995	2.2707488773089	5.71470774015921	13.5900265078146	2.64842376842555	2.72744547221344	4.16416400477023	5.03609585907544	2.34967446847311	1.58245215380961	9.19446003424882	5.65109485769486	2.10247119069318	2.95609149617795	5.63803281658001	2.51849134451603	2.38377160614379	2.1672655225101	3.21891958093516	3.10905211359299	2.13877882864879	1.80042735869124	2.11211971574401	2.46957174262177	6.55064344015253	2.25845452948653	8.27403189920239	10.4331001343236	9.28177993377933	2.17598218355662	2.56245698431134	8.01117790966182	4.99538868493581	5.56063654971205	4.84989512448351	1.59562489086198	1.59723635063573	3.1680814864179	5.65079378140374	5.17352961544423	20.1615922909467	3.22282616421286	1.75890746160487	2.46046500069342	2.90071837042274	4.26893832056668	2.39310310751103	4.2890174473207	3.57193925857074	1.65163319798642	4.17794876581338	1.38249713584345	8.47219783293066	4.41995438255429	4.7486576913854	7.09037118941348	1.54728773824434	1.99122877514639	2.63281035356367	1.3115350257223	1.35445177447751	0.0	4.95614561235775	1.68298638790923	2.36024463818591	2.10112475320314	1.34233212401318	2.20594717724558	2.91056130677769	1.40095145609935	2.30434544444357	1.00232187694052	2.27945644324986	1.62962333635788	1.88369234173652	3.1477914459793	2.53203806413575	12.8069172393039	3.54362043828586	5.78255928099432	2.15446965200242	1.51454899991724	1.68124881631071	1.81214780306374	1.7432141214073	1.83371742100696	1.82909718359292	1.63081760731051	3.21007331105419	6.5825149771917	2.22530426171252	3.03962919423217	4.4713718624006	4.27297520910851	1.83034065519739	2.64228659713851	1.6066289119138	1.22475257296082	3.43931302717759	2.29684894570134	1.93318450208705	2.38265157899755	1.13101877570504	1.33147628094982	1.84553076737535	1.27413940349081	2.05911998756232	4.76648241179523	5.82553108610064	4.019358803792	2.46885755940454	5.73434252318657	3.04852915386592	1.61408598046428	3.28233536977535	1.1658134161162	1.85628215375651	2.0138749643163	6.17086902723576	3.72654582532225	2.2364144459778	1.56167419109881	1.58033555334507	1.31119406202977	1.23640275623957	2.25223012395799	1.38865753851984	1.64570486503805	2.4345919545619	2.07991419874113	3.09418138052363	4.46140596144707	2.22033442763642	1.70633652487987	6.32768383234988	1.74682298485984	5.88855773628785	3.84516719459934	2.33208377874979	2.2292731927337	1.80705541947594	1.61563868928712	2.09430011096381	3.5752657970889	2.40315102359759	1.42965113395806	2.3574996175841	0.0	1.38377557537573	1.20880009013621	0.0	0.0	0.0	0.0	0.0	1.02346294850078	0.0	0.0	0.0	0.0	0.0	0.0	0.0	1.94666561305872	2.80297772862141	1.59484418000675	1.76531892637797	1.41286279956391	1.31636565698566	1.71964668492653	1.76034603329999	1.51456640592267	2.34783910640838	2.29886349021392	7.2085799676149	1.3845518478369	1.31926906305242	1.46065979651181	1.18944531146721	4.23102988677892	2.37315670851053	1.48059616157706	3.49002014716556	1.61669042553463	1.68884147534643	1.69574994398227	0.0	4.10497564035003	2.2991620456948	2.23008393434318	12.7945177194294	5.02594466170457	4.9323933273161	1.18171744188341	1.96598589254599	5.67495728487339	3.30347225598323	2.04729543247018	2.38842193295181	3.45013317182469	2.97875689937627	1.31030862870107	3.09068708857368	3.60750559186801	2.42761675592802	2.85336452091218	4.38790306955893	4.05875149249408	1.51378582321182	7.22718533519788	1.6910200238963	1.68396167173644	3.10776283027647	2.77770531636517	1.51356415082822	0.0	2.45365681277484	9.88419851111134	2.79289281698707	2.83510208103778	1.39693082256656	3.42684013858499	1.52176112538828	2.08219367817185	2.02614588996734	2.29503956307697	2.33091936619536	4.89076152504234	0.0	1.61199138664343	1.18504977572498	1.62300923043403	2.23119938511168	2.40703567667722	0.0	1.13791090791334	1.79788324702005	3.2895967714065	2.5346381394317	1.47432678074057	1.95569048014885	2.16896054523224	2.54374178175732	1.7069587781457	1.84913369523344	1.40708688582102	1.10667499007637	1.64111864684434	2.06532254537301	2.24132835426679	1.08339069612373	3.29916395476761	2.24861391254002	1.19696378644997	1.24638732958564	1.79564983388763	6.17305901412639	7.27236905208855	7.50053899286125	5.81648135851559	1.6365635307052	1.55840402520489	1.30426484401794	7.42981725335039	6.65616127919379	1.32537978861093	1.21815216779068	1.17841133437164	1.07541228054604	1.93565268587476	1.68653719220723	1.94694212337906	7.79024985548853	1.35963558470521	1.53254046064077	5.74099184988349	5.13012860454372	6.41033466410621	8.4770718660367	1.26538901188926	2.28524956664249	2.82409486262327	1.26216365883208	2.34959378710352	2.51085938711047	6.74601223667415	1.22783673611674	4.35636702733	3.04207886324901	1.67553051565322	1.75210184097854	1.32700773002654	3.06769066413143	2.58445136450421	1.89707159237939	2.33934766931951	1.3924088436913	1.4273174958918	1.42476554106021	2.71348342696519	1.52624957980175	2.76675852984677	6.40689810187039	4.41290270331335	1.5312912284331	1.92952359131438	1.77840408348648	2.21869981370849	2.49544261390472	2.11984400527294	3.92589761760132	2.39391489696837	2.30104499712109	3.45013177433875	5.59881730422635	1.92337416226616	2.94403223906189	2.04406115199105	4.80605899081326	3.5047145856586	2.02957362795222	2.80761907667863	4.0982123581431	3.52400301831991	4.17232160060986	2.08494117555894	4.71395097919815	4.48355318684041	2.61173955390999	1.56321399577109	3.20203981159079	1.62822505607315	4.58349191050481	1.6526565074917	1.47107669205622	1.86900488636626	6.41877531626811	1.46839186905286	1.76578188400042	2.86900572972316	1.67435083187503	1.71282300045232	5.86883070861853	1.23800724499049	1.48052859060492	1.75366443604801	5.01342365869	3.50689710057979	1.02091011123415	4.19446515993037	2.86643364224851	1.50123367746102	4.40190455392028	1.19617936080232	2.25352808908579	1.97148627967114	0.0	2.78582114779082	3.4708064207949	2.547837218215	3.15107130231752	3.13927854588022	3.53316937797379	1.60609137010652	4.59821600167268	2.7813688330883	2.77438994876192	2.51570820084017	5.80018202668314	2.44804776194535	1.55477864174139	1.25997628500291	2.17314109148808	1.36657597686724	1.78722382511872	3.64483539306147	6.49541051633745	1.26635321995437	0.0	2.03189071856792	2.50483594235408	2.51042752922589	3.99791709374478	2.62543195204564	3.67644009430627	5.56733880169287	1.4737482249807	1.23604895410401	1.35505039464	4.64023033414606	5.63305193432951	1.07761039894035	2.85281302571485	1.99756963744445	2.08519977433204	2.06919353832804	1.3988755294277	3.78097523507266	1.36801910374321	1.57191058328002	3.03469319900625	5.7782845003034	2.14635108507803	1.30049027554665	4.40176622576574	2.88770806971596	2.4439125323019	3.45128363046834	1.85358474154384	3.16813806955308	1.5297388473443	2.57504365364952	2.18239021706086	4.58803203419594	3.19824301070986	2.41060255936757	2.39484514538677	4.03208948114335	1.57776824470654	2.09516664997455	1.22588232692127	1.6581258885665	1.72881485417816	3.27607600248857	1.29057899141659	2.55784830109959	4.94408494097771	1.44317645566409	1.37813106815633	8.70133871081122	1.92538483922341	0.0	1.36994158365852	2.12375072573647	1.44841668723477	1.92029146950419	1.37431645019095	3.4717927552245	1.27704413951791	2.52482557287616	4.42815799256365	2.08279942651118	3.41870916429269	1.78151946797858	1.08210983120336	2.38012480259121	3.13008724269734	3.06074607349285	1.51755150633425	1.85884799172557	1.8558069597964	1.61948834152585	5.53190366332065	1.44918921442727	2.03100966780704	1.79441211251914	1.49290218354716	2.38680295509217	2.24505755353262	1.35383673902905	8.83582593022201	1.49323877087108	1.39096722180674	1.21849535018	2.12229104810217	1.7232090811007	2.01605796887893	4.25547963648076	1.32732662731255	1.96313108614764	1.418271279833	3.10807849227528	1.61331928840892	1.1068296937468	0.0	1.26844798785791	1.16850706822008	5.65189255015898	1.65043514718415	2.35694485076749	1.35625962431262	0.0	1.14416768714498	1.03056090855366	2.05190222966409	2.67091700467598	3.78136778420602	1.39979790493222	1.30244950807363	1.70477553308796	1.28150453883903	4.2229061451464	3.93710208894929	4.28882199306986	1.97768685154903	2.57269165802205	2.07116358023086	5.41055507999975	5.3105809239013	1.84209274899713	1.15231787547257	1.35677336306082	1.66622515932382	0.0	2.24905534804967	1.28225347749002	1.50127310245654	4.27028309960337	2.20873961222531	1.64934627599224	1.58752316198959	4.59623306241738	3.28428583572977	2.22872856218169	2.3965242565267	2.80902336197949	2.85640370906202	2.71170852466063	1.77503228165289	2.55776360236451	1.89431132338977	3.62835909997596	2.39028332840288	2.95704173219527	1.89791556778737	1.35613331902258	1.93985391435542	1.65092990319215	12.7528719047994	4.26073862008386	1.69677982493302	2.2829194288709	1.66010916486121	1.59832134069452	3.34443493802336	1.25530465975254	1.56168427049774	1.41711386939544	3.65731676526441	1.79069677384895	3.58016473113467	5.8610803426901	1.49339315796788	1.9098858274865	1.42681889704553	1.19189658411261	2.00519778501223	1.75713874857972	1.30775106760032	2.76690618540323	1.83851653616892	2.40255009614507	4.17363248189312	3.19331340784363	4.5470134261965	4.61144348293183	7.72854796768952	1.09601738799379	2.51282116940747	1.44469718691427	2.90493808419787	2.24769584150993	2.07162510669021	1.74140866520752	1.51342260921791	1.34820759695856	0.0	1.3271396590823	2.04278933728038	7.30781983125691	6.77743264638329	4.84374933552891	6.3611624836073	2.43026903603994	2.60871235816687	3.85598641436214	1.35416976193735	1.5472057342612	2.82662325319849	1.49442513822865	1.56114109634108	1.48236764871273	1.68125177980086	2.40368073551862	1.41173885547783	4.15447634417347	3.04156442408633	1.99973977388925	3.07850032159554	4.7306949470871	1.56661484132886	1.4681071575244	1.43166022507915	1.51518212388988	2.28990693869704	2.4776468029066	4.57850638686769	5.66296125452689	2.45479285803085	1.75285766256757	2.89120021782532	1.30863052944732	1.12042756170019	2.30261109025798	2.35749879724497	3.22941966044324	5.44925756672859	1.84735811698073	1.16055135719379	3.93942311528181	4.68935209730242	1.73571422776171	1.61984643711801	3.66786994739415	1.93524636638395	3.09070238574966	1.21808000373009	3.95903785529591	1.01309580325227	4.397389859671	1.68151947555926	3.30940839764994	1.38314347386677	1.6413101739335	2.40624419291298	3.75751822241983	4.48161170616541	1.6499500459154	2.15021576797903	2.03279028196184	1.60585441458123	5.99020903166653	2.02090973553918	1.38191615079665	1.80018987958281	4.66158361407171	4.54401864803988	4.73250435464548	2.91075307407238	1.29192122019943	4.92390443130611	0.0	1.17873591917707	1.69732292267169	2.04894851590138	2.0067937366979	9.12144434252174	1.19538142638768	1.4793701513739	1.28914046055985	2.2571360602167	1.93492578209423	2.92053458855174	1.72941399204411	1.34021137505096	1.23937857747872	1.22095778674949	1.42261461354679	2.29908475963622	1.74036657197746	3.15879308995312	1.57619620828318	2.25440268143489	1.46559519644701	1.71848836526055	3.47000859221337	2.70872381430684	7.4382189548954	1.7109239707966	2.71192844473817	1.51676684904704	1.77515808681806	3.41852091120063	3.21456851166783	2.38554777404886	3.3953404924012	1.76834184847091	1.16824909537227	2.1630106112611	1.53421704501912	3.62779068095732	1.48676020880246	1.98526873662092	1.75798954659202	3.54821976652187	1.83505416927665	3.43751428726478	3.1717900047171	4.3129713414828	1.75083158888193	2.61374244639461	4.33671409513737	1.8146456053567	1.31871016858745	3.32696071791611	1.55516940401778	1.59893158123554	1.87320813310364	1.51879631296856	1.3660037394749	1.91949093921148	1.42398562203635	1.35603386201481	2.22611419299694	2.43590320119994	2.89693556731436	1.3624359019057	1.00398677429172	1.77048222288361	1.24029506949475	1.35398774363993	1.05144234231913	2.47701814890647	2.52187328779155	5.56091803560592	3.82423420551568	1.69276095566819	2.47070783421921	2.10343073687847	11.2567740625603	6.47144376737664	1.88766077499259	2.52658803755651	3.58953128027735	1.82604151793552	2.38800239694133	2.67568008461128	2.89048753947803	1.96941474076795	1.70087646903961	2.56743173290078	1.76976038331662	2.10812751735975	1.87224842927746	1.28518854824869	1.90394980622638	3.04946387311252	2.04786669825496	1.03184389722904	5.77044732129479	4.19989522927597	1.02473751225646	1.08802339453737	1.78044584564542	1.72080216465715	1.92054414418053	1.54802330055274	1.58566270404877	1.02730248079279	1.52671774155938	1.22636501539867	1.47125862553471	1.09545573348396	1.02346616226535	1.97994545189704	2.29142007395281	1.42417910135091	5.09158966302507	2.03091079887649	1.65891455419529	1.5340785342149	2.19749833994593	1.47117572051436	2.53745329953874	2.09453996953909	2.13728161919931	8.06668920298646	1.54260659543399	1.00647679341103	1.60721912726562	1.07461329988332	1.40714358096813	1.66286182196142	2.06253924779555	3.69958752604774	1.56859180390701	3.28678224204908	2.61799800891205	2.42389487527836	1.52523479443401	1.98117677386958	6.52500235669504	2.86506770298603	1.52641562097368	3.07182697433935	3.37159669170211	1.51130376154865	1.81078224192356	1.4747636337514	1.18266117243604	2.91829037504476	2.94654802890325	4.62980345474619	1.68758282621896	2.14737637097648	4.83060564948222	2.66235508175455	4.66811397560819	6.21367431265329	1.500138916165	1.25238545914638	3.30414341422378	1.43879700885221	2.38377931994465	1.55241897936685	0.0	1.8003436343427	2.25523770700875	2.0128795442171	1.88835313384495	1.57121958082834	2.12378301953599	1.72679458938296	3.15907239066324	1.99499037023587	1.47957485327182	1.01462286135523	1.60843795833873	1.2004805028376	0.0	3.41846277254728	2.53040419277403	2.12877160458417	2.89028847970774	1.5798302530344	3.55579214781318	2.64875976802988	6.12288668801774	2.34143579477853	1.83175163032173	1.80589292156289	2.45123170178446	2.70934881246621	2.1358533173131	1.01567196955719	1.62487367347175	1.54892761338924	1.27712120266165	1.41630954281603	3.02955416740495	1.82759557530962	1.8839537315369	1.30612640308091	4.24393154480117	5.0594145014969	2.1830286792648	3.05309184827871	1.21307422798598	2.3804754549799	1.22863853595065	3.36980318062966	0.0	0.0	0.0	0.0	1.06982998065702	1.017057191335	0.0	1.30940592954655	3.65382399883467	1.25781658726576	2.73104409372209	6.28183747565416	1.05639161436551	2.0279966752236	1.84826538788367	0.0	1.34347471793485	2.43215053406183	1.69021785279893	1.63644483707142	2.41388879712616	1.54165548662768	1.74938741399596	9.03301534478683	2.78156140763228	1.69292873645271	4.05571694351579	2.46333614675809	1.25109801423806	6.1373478977483	1.4207282716911	1.82892312183887	1.33852639561727	2.01065879218509	8.33652921694146	6.23919374736464	2.22273929113076	7.88852357875541	2.23497322784912	2.58812735227018	4.71101636137755	1.68745175872186	2.98961984008435	1.44684896963684	5.0951342410606	3.37829898758716	2.09008935382488	1.60438081014949	1.67041115053645	1.40113681655671	1.52213457455888	6.4992017513462	1.93119760147606	1.55841250253454	3.17364607516908	1.87748923688158	2.81622537752599	5.77772669226722	7.50490991744421	2.08043491680228	7.67088299444762	3.90966685519543	1.34072047328535	3.09588236498254	6.54398641611755	3.79576140683101	2.62390444065059	3.78431715605221	3.49678543344872	1.16613745747862	2.09996177344364	2.9812187735315	2.61533710228497	1.43803989854017	3.37493423196625	1.79575643398435	1.91864783847952	1.60774306802172	1.00902906034708	0.0	3.05467637833296	1.37696015123111	3.66603364145369	2.21340242580636	1.99905992333012	2.12814428984553	3.05401628125401	2.17369116183325	6.48618852849472	1.81565436840297	1.86865883370589	1.94501270868609	2.72565473278797	4.90370529911666	1.21154430172753	2.01074483537673	2.59461912922115	1.25511825267007	3.34265645617384	1.21411614010603	4.66240641337748	2.12812139092114	2.0816701971294	2.03614139437242	1.06860471001989	1.503007804399	1.90248865375182	3.04423539005806	4.39399925945235	2.38387457364449	1.79873421706519	4.86929115287398	2.1765170072464	2.01730572602451	1.26552450468348	1.6845703633042	1.55414729309757	1.29096860684119	3.71137592293223	6.67793932155141	5.76420356142299	2.21297747740678	3.93537033357069	3.08010874024967	5.81235908947251	3.77693779251358	2.00461615051959	1.9265689419426	1.32327628910112	2.25060023250746	1.33962989042916	1.96186469821671	1.90137953840958	1.6290623348391	1.99859002370778	4.65735766975228	1.47785670087448	1.66724930773335	3.61704497622531	2.79088550343893	2.71691199090679	1.46859863417718	2.38122732215607	5.77515937604422	2.34610655826089	1.98547840862533	1.97146261888716	1.96075397323848	2.63874388456968	2.63358752708484	1.52074414624569	6.91998072012747	2.86090176482939	1.31385976940877	3.74351560732528	5.57999368913445	0.0	1.41754644019733	0.0	1.31864645798745	4.79351970524105	1.34600249122915	1.09681797244095	1.26816768021395	1.72014712470908	2.05667069055409	3.30880773065644	3.05641405190982	6.63161324611764	1.30617075964076	1.84524906625313	1.79405117335898	2.0347065794048	1.35024604880246	1.33066726753686	2.07573422711853	6.62305977264026	2.6666659636643	5.80456676065426	16.0565280847698	1.43054503542609	1.60469513974677	2.12657215655069	2.02099668154851	2.03270699692909	1.12728040301655	3.735525450326	1.45450856259502	2.06022725833924	1.96242136966565	1.56333158828646	3.28267179182544	0.0	1.61860073662885	2.18787638073144	1.11869507807353	1.71511971239193	2.48293798693782	4.5305860207253	3.04531951035263	3.94371236449682	1.53332021879107	3.10536349891812	2.00301070744428	4.49234025238591	1.45109338959951	1.98222075045367	1.39483483338373	2.21483477034516	4.97111221396458	2.5861337516843	6.84550019677976	4.4628171560368	3.10848154900026	3.77388691369686	4.06865768590853	2.5452398408765	1.31702372582059	2.28001051295663	2.33932106371449	1.4744737350247	1.53105132384312	1.93935412585508	5.66974327517218	1.04522423687727	4.05593727171742	2.03543093353383	2.43755613111915	3.97236994450283	1.54993358736496	2.1273672690266	2.39583571741555	1.08686993166126	1.88874369579202	3.88482262545324	5.6452034421071	2.00795693600315	2.28048802654241	3.01657107217043	3.87602040354653	1.08447153416783	1.01579148789142	1.46703130842901	2.67004098550601	3.32855156113655	2.08795904361804	1.7181855774528	3.29587517217654	3.71588800081029	1.58171770436069	1.33619953309242	4.19009424142008	3.45558357548755	3.68641926586358	2.42447149739851	1.34044206397858	2.24693336805518	1.5292109883692	1.3401219226722	2.73482086126264	2.44019347812199	2.62337383210148	1.82615234436292	5.94613420013931	2.88695402851714	2.63192677074425	5.19391097263221	1.17538212218616	1.05581773307422	1.89501016652326	4.28874843203435	2.91984979622265	2.0648254132098	6.04301129536793	1.80262887132169	2.15373927836969	1.39056765457525	1.45561067029561	2.09167270715257	1.64344932564398	2.26667472468317	1.95424030244806	3.26160274851527	1.67159269988034	14.3752072875359	2.34623585698451	1.37173478828545	1.93983254244779	1.44203512970832	1.23995184979258	0.0	2.62340671950755	0.0	1.3232872264226	2.23514598824411	2.06536657956411	2.07315649174901	3.29821374250805	1.27159512024123	5.98314388038497	3.98502321951411	1.24120735539278	5.0631880683612	3.91824879892679	2.80387801079587	2.59310918881767	2.86367497491615	2.16965109693785	2.56933258907109	2.46948813420478	2.47290154989925	2.75393406055134	3.90616478379431	1.47331707993933	2.16885873027076	5.24735478359126	1.75160288411131	2.08446912966651	1.25771849927995	1.87939947525454	1.58001153840106	1.34613454862452	1.01663270548149	0.0	1.93654864189354	1.97985900620503	1.83987387781299	1.1727832732723	1.65888189800192	2.69780014797541	3.03712123882637	1.82311156208833	2.80525112637096	1.46659621432285	4.30850689843534	1.93104466190259	2.24187999801148	1.6802536772027	4.78097049957315	2.25313717558676	1.64423587507042	2.76441929683693	2.91387802435658	4.07469382018695	1.16063162286225	2.44271578138194	1.51605897900226	3.37757345633378	4.20575657691895	3.21702359790283	1.48102831507711	7.63647992391347	1.24151079383058	3.45440244498736	1.80000876850693	1.83259908675885	1.81104267783385	2.16124544046818	1.43717013284092	2.24980913384099	1.60156622321494	2.47689687044067	5.3728689113835	1.94740753141432	1.93533894101443	1.93959347921477	5.33720062219733	2.26919634119917	3.92898169933397	2.11014430516007	2.99099460869456	1.46564819962668	8.50400262371023	1.34718020257457	1.35057188231453	2.74128197155241	2.46026612961523	2.70814454863081	1.53233727211182	4.0326653327845	3.73850497512924	2.12635794052711	0.0	0.0	0.0	0.0	1.51236681790637	3.66846238742509	0.0	1.8834262884751	1.90820066341894	1.79922384665166	2.20378840404133	4.54426957197804	1.55010282593244	3.81663645726091	1.07934772765036	1.83769204779108	2.16905413242085	1.32015350203164	4.707298585878	0.0	4.63003910806831	2.50170793774455	1.84356203505044	3.03366550695922	2.06053931230727	4.38614546090064	1.38012923534679	1.45898570059937	1.09338968598228	5.46817583630348	3.46146986258545	1.21316346207055	1.75315863745562	1.4221445976492	1.10890830994675	1.41797673856928	1.06672044143615	4.74486669181543	5.9223028272418	5.00095076575363	1.94042187265019	1.59945755104548	2.39592732745049	3.29762521783632	1.85589676073792	2.50400052839513	2.87413170069136	1.47870854503717	1.39314376924892	3.75200911929997	0.0	7.5628211185651	1.54616959313657	1.03386446125238	3.05111205500726	1.55990403013156	2.28425656209122	2.99106770908199	3.98323523285482	1.22450798780594	3.28610392315704	5.95816772943689	2.89928767614451	1.26666735776399	1.07465120960458	1.85500598997661	2.66297255007706	4.00779745521899	2.43304857888302	4.78139349004625	2.54029764168325	1.29282801763952	0.0	1.89645605017992	0.0	6.07960870197227	3.67895562565444	4.71091091827092	3.90090827996529	1.12852160230299	1.34263116065457	1.59378367184655	5.92018349286724	1.86342772702779	1.53041682959577	1.75211250929404	1.63678974086051	2.70177756063111	3.51451589629488	3.30405294858618	3.58635443977023	2.60690054856007	1.16156327834255	1.15129879186603	2.68365087257509	4.45117728467774	1.32798481495122	1.54557571142439	4.89613205410169	3.5269631524401	1.51713447470026	1.63669535442226	1.63938573260403	2.06602750861992	3.09007517409408	1.59904180535374	3.54622506721536	7.78801976355162	1.22925055143783	2.30040641031056	1.68874503865616	1.45442435219673	5.7323371106778	2.03694954052274	4.79967377787236	4.39257467656181	2.08475179832123	4.90472415379263	4.97087171772879	1.18220233973824	2.98213106260129	1.43725344007819	4.6259752010356	1.76821680282712	1.59510806901684	1.50416209163451	3.10040435386213	1.69785049883959	1.66168088601581	3.04240428198276	2.87334929280075	3.37922391700888	1.44433293515322	4.49563245946499	3.32459754405339	2.38966092117211	2.04487848257641	1.56470721567164	4.41321408013617	2.23889409590712	1.20911134277905	3.51168728242198	1.86672039457708	5.62813468541678	1.9464938840767	4.99333729362713	3.00741408338925	2.33073517410944	1.62698559932957	2.97869602544203	1.13974342047646	2.4282276141132	1.76913540493769	1.74754506216663	1.29925556228681	1.12713073388029	4.65026466507059	1.36050553195221	4.44094729049351	1.79646238977975	1.19643525780156	1.89419113583223	3.08048887154057	4.89841226873783	3.01541450898671	1.5090524910789	3.58327726568082	1.80924142817927	2.44406587751431	3.37463394057082	4.69573153737712	2.06582909802225	4.05146718473751	2.02809887860648	1.31878783568243	2.15574337342765	1.16325936904001	1.11740113101949	1.51105803048031	3.16493092843973	1.91812966754584	1.31828443240528	10.9335237905341	2.56673617574433	1.2233766611409	2.14667934814026	3.58472141916781	3.37023563452962	5.7242673312816	3.10040088674723	1.6590801594478	5.04365485120755	6.45441784556233	15.8827265941222	3.0853439480792	1.27069688718817	3.03498635792762	1.25708511035888	1.05128494211435	1.82623989454488	2.54233816455926	4.77868800238869	5.53432570757599	6.69822724373874	5.12474869022159	2.27676065121148	1.49892706178902	2.10098171443689	5.84657146874208	0.0	1.10525295194908	3.01507773272246	3.99873624864355	3.37654631448327	3.29869218389311	4.81646423966466	2.9563777529249	4.85314525475664	4.82973952383165	2.52182264461605	1.44864460666827	10.0361100963041	1.77207203337089	5.17631665068389	1.18318604696927	1.02543363020441	3.95282248452743	3.12618299611511	2.87668489926167	1.24757808370619	3.75808474044914	2.27096019620842	2.30117280459983	2.10165590154634	3.74490987522253	1.01740203126647	1.46379097686547	1.44501529804916	1.65151288817254	3.61928249271175	2.62560517020333	1.93290101744761	1.74439404458917	3.80189813308748	4.17084241659852	2.76693358832607	1.91046239494611	2.61041764659918	1.57567444156485	8.60393037917853	3.56190364976427	3.24917615215881	2.40680144060878	7.70982631738924	1.11288350920277	5.47698400613565	1.74121175069436	2.4492103259515	4.45062813540212	5.84722316246403	2.06675669758941	2.552483814269	1.43081667481518	2.42866100640698	2.3778267076463	5.43728905207525	2.19591315991036	4.53015914227289
T3:,OD,0.6	1.76678827520807	1.84041161305556	3.76517113800269	2.31873156830909	6.08813308567595	2.76996260276201	1.31925995242882	2.81334263032842	1.54429434662706	1.68169317692766	2.41915273116678	2.15105945668457	1.26666945342346	7.48311243778002	7.98577184113094	6.49870829391152	6.27114008522571	6.86402300828814	10.561411200105	8.72609384689354	6.66426562436479	8.36799528186235	5.72991729338935	5.23115091742463	7.22817606992865	2.16920284436372	7.61211218237327	1.85761184656093	2.25878231335199	4.57535060997909	1.92908684944155	1.29355623272001	1.37242417169443	1.39887290622416	2.52939237522046	1.46411241968213	2.9295362452054	3.02021134293345	2.23479588749629	1.79555904251859	1.13086870518388	2.12856874443437	1.67064071727646	9.25110529327115	2.72657020559989	4.26432026988209	2.05725030467029	1.19572626243719	3.95562137428896	2.07411031948823	2.76181833139405	1.85676100772489	0.0	0.0	2.08431466150906	1.17480965283917	1.48802476467662	2.03760650517181	1.77235323643374	7.09246691349028	2.16168215505794	1.69860894394532	2.27373749222395	5.73156959267229	12.0328273599698	2.36167475016572	2.05753019316593	1.73494312678347	1.22565504922786	3.49672220552717	3.14204482521893	1.07343233392157	10.2228739692664	5.80779058702065	5.76886321670462	4.898592716024	4.42082130923524	5.1763762886838	3.44772124144274	1.35032859336559	1.77152559608719	2.09383367014638	1.17111093927025	1.3312292263085	2.16672220721629	1.12611592295677	1.7730332216249	6.26353428748127	1.62457319167105	1.19348888085505	3.80065920503378	1.75292153181766	1.79267738238907	1.50847478882323	1.44777041442591	1.98517626283062	4.08717632974983	4.38829557144005	2.52035479054145	2.916531299428	3.24794556936073	2.74951613638155	2.03039021727314	3.87318092510824	2.81022750930275	1.57726879668248	2.42804324675454	2.05544783441124	4.43522995119289	3.01345763397922	4.37126360003454	1.45381182163607	2.15095919710069	3.60813925462653	2.36652375177402	1.56995571032442	2.37168131843462	3.09174668322059	2.70509736608147	1.55358663037136	2.61762788197582	2.03583859128605	1.07497152152729	1.18218905997971	1.55562829325132	2.77174821175661	1.6468835036993	1.76443087950804	1.27445596579773	1.30050278840773	1.61344928955787	1.76952538993953	5.08628109999757	2.24508771731988	2.04729663466253	5.31001291582432	5.00531822423477	3.91437539790077	6.89950456485437	3.22421445937239	6.51064690088554	2.42846507938778	0.0	2.16431363725266	4.60617425432777	4.76410650341979	1.67616978614338	2.48927543509879	1.8233388067412	7.64237115053988	1.75940368578429	4.91454481664613	6.45831811634441	1.10555209161432	6.67189803649059	1.07140852022367	2.29878361102162	6.05841396729649	8.10137469414089	1.06141935444267	3.75597592668335	3.56951488524832	3.76373951393974	4.45610051155784	1.61209795428642	1.68521580339921	2.12208272907163	2.58819491659452	5.81038718578751	4.19870338005065	2.43687799837249	2.7917319171337	4.87421862539174	6.97298665205691	3.06521582583528	5.9344112838637	6.90084531121396	3.1073429070158	4.14259325807534	1.32031207348646	1.47732747579048	2.0853701839096	2.05497618473317	6.23664534606942	5.42397061907319	1.75223407316876	3.53272217447649	1.92315749531842	2.53201034136177	2.05689458640576	2.89241699798825	11.1448806010401	1.42109598309377	2.23791325174406	2.13362409031085	3.82588609700345	5.03935260219744	1.97282660939976	6.50984026609101	3.19630760061826	2.64997137153081	2.29347531934226	2.47686200012566	3.70188559882592	6.00186757728125	5.59188880616778	4.42488026861527	4.76876138379267	4.12963889063885	0.0	3.77318039578561	2.08806741356331	1.33585451202857	1.61607665257873	1.32009420998701	1.82420597524813	1.64689788885418	1.75253753057492	1.43658873618119	1.54834301249639	1.46337411729218	1.4869495796327	9.19976623483899	6.25090625663616	6.47629542463342	4.93085898926525	6.77094486026453	12.5331366706093	6.38874934236821	6.72456854047078	6.66010442501162	5.00103978696476	1.87407497380126	3.44331265130264	2.7825118696261	3.02867764293741	5.85317081841232	8.35589285512716	5.60321418584608	4.22514332645655	2.67804260499457	2.10410807079585	6.66171631046608	4.56604042136822	2.70071620156195	4.95846929589071	2.05706152921895	1.79473975505813	2.63225303308747	2.10954496946242	5.61662268038176	2.54727314409924	1.75915972878383	2.22637117981189	2.55167611894999	3.03344311723619	1.74961455054604	1.68284499546686	2.84147591774817	2.36520661279813	3.6101330853387	2.74501662051138	5.70594847701353	3.1914811421487	6.29286821739079	6.19766186384957	1.90891835849341	1.69613484638381	1.90616103599923	1.18155160532348	1.72255240292111	5.82758502689778	2.24368888113311	4.87815738112389	6.16824244376848	7.22143968303432	4.68471814053772	3.03891642448422	9.3130425450706	2.17098431035958	4.92882123523531	1.82498493778152	2.61564851675651	1.27068074990217	5.42172494825455	4.27635279026262	3.78693306096726	3.4816568924073	1.94278209665214	2.00485329140944	2.48200584762035	2.6325747463998	1.46117907222026	4.0920308824925	3.60403596455971	1.91888984345482	2.41391253475925	1.18916675220463	1.99997667099549	1.1454749243403	1.79765426092885	1.62769163523933	4.19175167422827	1.09652078212002	1.79322092593697	2.58344419004018	1.00901612181765	2.97596159758443	5.15259426120925	6.70651179561968	2.01862404423189	1.76003710523543	1.77141718006303	1.64388546527847	2.23309044559014	1.51649318873297	4.00100718926646	1.55298394179263	1.24291683844396	2.67545981870089	5.28774950529313	7.07683316419616	1.36393923544413	1.65191814319929	1.24895454666355	1.47628661056857	6.3090860721383	2.06225447437961	2.38712244964615	3.04362901258403	2.66623306202358	3.33440798752191	2.20908341770066	4.38693509859841	3.2900946630563	2.3680323559698	1.56055501539869	1.1398242536754	1.67441554733495	6.43596250466088	1.40357552315953	8.29054656678897	3.57415400640993	1.58779008531212	1.53802415077564	1.82381866005472	1.42161012858973	2.16327251581302	2.25348590801402	3.26785290936849	2.02798525101636	8.38644807786132	4.72453256994055	5.23112399019208	6.58428954071807	4.35117732614474	4.93340852116399	1.85567290761246	1.8728498660367	3.59241436795304	2.99130669619678	3.68170360514964	1.41696807019917	1.14163098911619	1.81159501178696	1.37187927270221	2.03857496792691	2.56640126722888	2.73010487650212	3.63301939260048	1.45347572563941	3.46976033956562	5.3172057719823	4.71130824994801	4.73730321737911	5.32838270506935	5.71286473694524	2.95366688702186	6.70993543195074	2.69968794651604	3.51274197486868	6.27822936199196	3.96500085067848	1.75376769838271	1.91992406592458	3.37691357784781	4.39981390303782	2.39677954409527	3.82973218945483	4.1764019772245	3.97606174382104	2.65201650314635	5.42996238499132	2.62939245175931	5.70507410042136	5.46696347636125	1.52495566262449	3.87523352782145	4.94445511428502	4.40038072631626	6.33985419887998	2.20764485361991	5.09881639723309	1.57363480452443	1.32415214664387	2.60279210973312	5.73556076711268	3.69419170081079	1.94882631685907	3.24428060480923	1.4081087583405	6.23360171678585	6.73010711604647	2.57249470812653	1.69297649359518	2.80181676746753	5.00798433343001	3.55544875139105	6.32765239056027	2.23453264966474	2.94609324275744	1.73805790181974	1.27213489476113	1.18751934158616	1.75237738894674	4.17956935485193	3.47186209746	2.22701504920611	1.37248284162308	1.43647851275144	3.99234111160114	4.98922825836531	1.41516007596097	4.68851608009463	2.68088413648855	5.1734171090079	3.00969214098165	2.77634523157746	1.30359774514654	1.27969284354451	5.43159425560242	11.3979045208936	2.65408900960369	1.75830953544773	2.42963146591382	4.60990236384715	4.40657553069047	3.43955268595367	1.7997317553114	2.68941970134546	2.63459688563442	4.73413201058518	5.67539505672609	1.88052102034552	5.07750933729081	2.62755214734195	5.90490588030734	4.78768962764027	7.00869222704103	0.0	2.02330146127747	4.46387870932392	3.65499920186027	4.5730874531438	5.86187843286419	2.01767927702869	4.25176817528236	3.91421338046535	2.8361976372116	1.97623536662396	2.49162808067143	1.23690301364899	2.19881321386328	6.15571091542209	6.2965481201355	6.94657180987	7.58671357343787	7.83120224565856	9.14963673590707	2.01963019010895	6.20385074774694	6.2332878491094	5.36585238634068	2.26101125667434	10.7263711573427	6.6851002909901	10.5425993503882	6.80925288820334	5.06916518993157	4.45742807278833	5.56749038774025	3.60785856557287	1.46105042518454	3.02794211902477	5.42502410322996	7.38399787322427	3.75729987406834	6.44679586028359	6.80599709518343	2.21239039452732	4.33784479632711	1.22177768598008	1.90717324781664	2.21993012213138	5.41523869970365	7.67037273739414	7.07803518777567	5.64066101979233	4.59799791560781	3.33658854907209	6.05069985071129	5.09469961556173	3.52883974172729	6.37413453268178	1.82944904614401	5.66144945124558	1.75657857237009	1.51108022959944	2.48755335370521	6.30257134391043	2.02381426698901	1.55061370023824	1.58394371097733	2.00639435157447	5.72837992854077	4.47268450114554	2.28649969206789	4.28983961321443	2.64616391588472	1.75031034304098	3.35992748072152	1.99981874265994	1.79520494403132	1.09965949967304	6.82697334105085	2.75372754994555	4.05415244120764	2.14061858697521	2.20713821299455	5.26529557856	1.82975439610526	5.29426460218014	4.64834296150195	2.57825971840132	7.60806615771557	2.60881841327464	6.23689264412371	1.81389682533918	1.54708155622737	2.00347225668959	4.82474701931168	1.53203464624239	1.61465959541009	1.9557048030669	2.77366514887446	4.48091353482332	2.05968583308312	1.15891524336921	2.5530417493073	2.71129197023349	1.59854359245732	2.33584042774919	2.09836519364267	1.60088974709927	1.47840091737648	4.08428744499785	3.63449103294391	3.36563172521357	3.41276247552605	2.25403981363005	4.93336534529688	5.09451663334286	1.07554550521839	1.23997797063019	1.69966903387829	4.98200629918472	1.58366737919389	3.2431446515295	2.30216916339924	3.12451499909251	2.44928786579328	3.66093741197814	1.12910205348073	1.6523888774088	2.92381792821636	2.31631626791053	1.76687272499207	3.08797373775764	1.16560523767999	2.24153565792112	3.25062692422143	3.63862896396467	1.97817421669826	1.81120555760397	6.55257902786583	4.80974990316941	5.74108124414763	5.62902350049858	6.36970988003467	7.76417620297661	5.92604022829888	6.06354791579669	9.77077187574944	2.26216894105881	3.83561220145448	4.64899288652427	3.79367803795464	1.36837948762467	2.61579886017809	6.18133203531017	7.68934762126067	7.07079794207237	6.09744271828056	4.23498066949148	3.78085719349408	3.6944900828371	1.99420653950794	4.6313473305737	3.10433408614271	4.69037842783261	2.78668697193585	1.28511279576197	1.98679794473608	0.0	1.77818737444113	4.81842875302758	2.05290327877632	1.43795536422675	2.04184079954489	3.55093842544556	3.07885362736951	6.21832514837141	2.12176109100093	4.80777269067312	2.76851758100747	4.30336140666772	1.53645657544591	3.52248786819222	1.62131839031977	2.13469684134092	1.41664424677463	1.3143980055487	2.66705894637852	1.46746869014686	3.57230966168565	1.31362485722127	1.47635920295653	1.56142280849758	1.4322637755436	2.37756943610867	1.07566727429021	4.92518017465925	2.49380556785576	2.41883399424643	1.79734980770853	4.51422238620927	1.88434594087116	2.0519320833337	1.77199362545354	4.99113519193962	1.29114646166592	1.22550320886533	1.09555038966902	1.44335287408579	1.61049597328407	3.20223098349109	3.04473072296689	1.51411315818484	1.60641063101267	1.20351802331623	1.38036562673682	5.85715727504941	1.98891563776599	8.43250778303732	3.6771576581699	1.98749428464908	1.80086541259027	1.27792047988126	2.10598787851191	1.26014982233413	3.63335114832903	2.00311017804039	3.132441315042	2.40346845648911	1.33159350424886	2.80913898749246	4.59783932878826	2.35199208837486	2.13991241869464	4.54321027868	2.2203508966231	1.71508976626229	4.66429953324902	2.56607325423832	3.81500909087939	1.84754148227935	2.88359687722268	1.63325900322129	1.73651998809597	5.18502658147309	1.50177081528003	2.27107393372848	3.42369164690904	1.32021464100879	2.28521343865537	1.82877265762613	1.40467505328206	1.49658152847242	6.30693514860788	6.35917485281639	2.05924854871987	1.50096904117163	1.91532148530216	1.89260058886244	1.46881946135394	2.68349823914477	2.00932812028002	5.73059492771831	1.85711676490043	3.83385602210672	3.47286429083494	2.28007292850464	3.30417275442629	3.07308421143013	2.10827632644953	6.56179825092058	11.281878234191	6.03210749708955	7.04440337121378	7.07920003347124	7.87086181464039	2.56982213993963	6.88590680966799	1.69842163225837	2.13238388540008	1.32147329222304	2.37726323159508	1.60014463330709	2.33292428544499	4.6618728825866	1.8141480684185	5.54524412481841	1.42451922476164	2.43697734028519	2.85312137244736	7.27011174293096	2.10647643400387	6.58092190351654	1.39416514134421	2.66496732844908	2.09951674189934	2.16068719491139	1.36475318063538	1.46695668080927	2.43491725090721	2.80717271610207	4.70850174410377	3.58766096140443	1.03710455808446	6.06661850957725	1.88363321789461	2.06457355813682	1.93737312517302	2.1335573379382	2.77892347586446	2.02636201981727	2.27837912208771	1.65878453473729	2.51676173377267	1.78779965460997	4.75569525506559	5.45483312618252	1.17390191281289	1.94893605540287	1.17956748933805	2.32341808066563	0.0	2.14871998284496	1.56058869131722	4.10921761358225	4.5904291980803	4.51635973982495	3.22479136938672	4.31287075332029	1.56043799371729	2.46271183314383	2.05913543700301	1.80537404906326	2.82252898043382	5.36982074775049	2.7243518172751	2.08488833476716	6.32667695761753	2.62688512965193	1.44116201245495	2.12907198570921	2.27211803376344	1.91093547225353	2.0274568643995	2.14843702468213	4.5628414815901	1.58784130442422	6.74989113341404	1.01988906820073	1.22163892373973	1.45051950943987	2.20626055918947	1.45482877820475	3.07275465547544	4.26251574551282	7.10046530595786	5.8837217867348	5.5549887406408	5.45065440650295	5.17038613242117	5.0890981346792	7.97188633764575	9.04974729711667	8.07746863107097	10.8308860509666	4.59558640231441	3.22918356860514	3.26532007412938	5.69553439168023	7.0558292216239	9.02863052790067	4.9915490224325	2.58101380330732	5.24111740677516	8.31289242523322	6.27244414133536	4.74385452779927	6.558671941178	8.24486357402355	5.08900869235094	5.07602790711898	3.15694018119637	6.43275531446473	2.97215614683692	2.5838408362806	6.73483981543977	5.50854596592251	5.43011614219101	5.86655627487863	3.24697428483909	3.45982682968984	4.40085452083458	1.84743276881367	1.17297500086491	6.21515202930008	4.11523315665175	5.66770341712845	2.55562552523602	6.15869359683239	7.37184151082443	5.74878369388087	5.09380380860368	2.90482144234784	1.39890694895736	2.74922483321829	3.26734845677106	2.98049056757394	9.38756787455043	2.93276094725208	6.03856145715283	1.95355433284589	2.1517193336017	7.65595604439905	2.76012123631431	2.81997387992678	4.93509740337108	6.31641265977275	2.4627433960638	2.76965681754801	3.93042212443454	1.91578872393943	1.43599755468824	1.72499041863199	1.95683797227022	1.63951232571795	6.34621115501034	2.16044057239656	5.15213058951793	8.18190663453767	3.16654113875055	2.38237532503345	2.35467146558508	5.98142316590293	1.13596484379445	1.70540590860166	1.57827219717545	1.59880157730743	1.45453325814398	1.41395186559144	1.98609984535539	1.43571466728982	0.0	2.68266404216013	2.54037853675628	1.3538205325818	2.09117517909242	2.46760380131117	3.2450267659925	6.50666343365011	4.03370941983401	5.04813607219683	4.72749921811395	2.13660033737011	5.02967878688047	5.29689063587879	4.78887092081238	3.70895900764664	3.97414112405389	2.86567956752659	2.48974771306324	5.34626873230149	5.27548945718204	1.71756801088378	3.97905700893035	1.85878637205274	2.62335366256298	1.31555633288482	2.61999056771859	2.4174283608314	5.06437641214155	3.16117993500386	2.69881284037728	6.49720841721898	7.7568019157749	2.19701204257288	6.62560539413286	2.08162662212232	2.39156822677471	7.98542545160752	6.50801785267893	2.19802667007224	3.44097543988558	2.24058631788296	4.03941575384692	1.36000808215731	1.66162642453908	3.14086931368131	1.17447711487371	2.5229566701675	5.37172416844083	1.71825656314427	1.11521703094698	5.00179296096183	6.23142635113238	7.36117541670828	1.34057570750639	1.89597104472772	1.96349048127625	1.96452527716524	3.32587764564482	8.41939519501676	8.31295293323941	5.38266635512434	2.91641845250289	8.0690984956311	7.01567488307916	6.82140677669827	1.5749006306176	3.69281459049215	3.71288933374862	4.38918594009734	5.71932399013082	5.59235846906406	6.28049342717514	4.33234725275655	1.73530066295871	4.28255751065437	2.62033999375412	1.62528515435922	1.4379588775796	2.10614461375252	1.53530315257618	1.40251415541516	6.96248020098824	4.85440238460044	4.3738863445499	1.30484494493475	2.52321628502059	12.1560178902555	2.34967870007296	1.95144035466866	4.58054459027922	2.91598496002156	4.70857824746069	2.19260931754552	5.63243344248096	5.28993217340322	6.22927981040509	4.40216486223219	5.15649778484231	1.47054084229809	6.19974681792169	3.23449008994021	5.61387501405209	6.04313982230179	5.4124989119835	4.46990088918572	1.88008141224199	5.6248384365223	6.87713322505018	4.69928215390887	6.00623919448448	1.93389647524628	4.0115443490147	1.81475394329077	3.59870640743916	5.72696846830759	7.50035857169664	5.44474816836602	5.8341146488216	1.57375376420177	5.0594723219153	1.65088981705827	3.61710317278248	5.4578353792282	5.62059621147213	2.8969643600591	2.79364134327966	2.3255904668893	6.74829408771422	2.05462649045068	5.35702432354016	2.52827838236185	6.2343072376476	4.86941670552702	1.58427644209222	3.38584247681149	4.58464079014672	2.30860519500838	5.12350372374198	4.65899377332652	7.39911340905223	6.11005332288396	6.23489502578249	5.09688625553829	5.85210147632653	2.9702251503009	1.76728987340534	2.13263199019231	2.58084104816325	6.71692912543225	9.65057067299743	6.28510893379621	6.12899153089464	5.58053219370519	4.26579592582574	2.11332336165143	2.24511536344859	2.04587822771196	1.06567009188051	1.24140231055907	7.16175246055879	4.72973706601991	3.58076771565741	5.27109294440743	1.01762193910706	7.62810692290546	7.14494275257575	8.08051994070612	7.49955937599488	3.4022399015895	3.64907794947508	5.08601251816389	2.81411631399088	6.42663809631217	1.80759824881182	2.73190662372703	2.07030408701189	1.97083480764949	2.49422520653254	2.17296672359982	1.59795075133173	7.27930559932512	2.77404482503309	7.00316299826878	5.65184738612691	2.19529939470935	4.08110539872054	2.92064071555698	2.71643690888684	6.45746972694323	3.00844679864878	3.80873919880551	7.34010573569428	9.10153426842863	5.62706308776456	1.13859333273602	7.68398715641316	5.04449387097639	4.95908618170547	4.04206605490013	6.21784273828445	2.56850099550004	5.39415508745776	4.1215220365198	3.24941686398266	3.91956273302536	1.38324045815451	1.18154955186126	1.29517434758709	1.39773214978542	1.12616129355135	1.47054763451708	1.28816928705232	1.53040454713799	1.52119649120356	1.41763891988627	1.00311221677593	2.80668297201635	1.08173992760975	1.39542922867447	4.05165143142217	3.52901618660015	3.24576028781191	7.74937802214474	8.09809288602948	3.68602330384937	4.1019386344582	2.37980300724965	1.53363548058429	1.6014129743774	2.83476323513895	3.89207527629809	5.65093412972988	4.65247211459676	2.93166053934715	1.68641694572144	2.09238795663899	1.81483578566238	1.60666221852562	6.50413917774897	2.15160447326185	10.5252275328256	3.04233070804134	1.4474314308121	3.64864731327662	13.7252411686896	7.81408460722942	2.90129776210239	4.73269635046476	4.70098262236272	5.06317228249071	6.82986938372649	7.09292864949185	4.43936047402884	12.4761477352355	6.50468669061467	2.31318701676367	2.6439536205416	2.04238413364384	3.43252900862439	4.99992656875653	4.94674102534896	6.84642397436991	2.38639716931043	13.3349087930365	5.45627012425046	6.99176446642854	6.21482137795945	6.76421987782805	7.3865130168163	5.74601858951621	4.47377534972417	2.37369531363372	1.81058945922592	1.90351203101581	3.05277106783225	2.20152680012608	6.08645839273727	5.30492163305998	4.64397782407197	6.38792612326697	7.12680125724377	5.50259338569304	3.82151031478149	5.2385768685969	6.55827011865011	1.58687350450125	4.54496019954133	4.30731637355358	5.09336588705667	3.15311402338822	7.03680548512866	1.37296030332571	2.84591247079678	2.75934076525203	1.21987997356286	2.16034696964886	2.60596014267834	2.14034704529442	2.60030033993134	4.03182749090625	1.12135878717501	1.09951087419348	2.09059647648208	1.9823578156402	1.54856502816115	1.7824912436093	4.42134099813862	3.71602536426208	6.46583198066768	7.04853409497535	1.5764275496263	18.788199680933	4.65531050615662	2.88697554950753	3.31519189663626	6.60705347498993	7.64014350747163	1.42134436915945	2.85307984061945	7.43980030881409	2.95687136498507	2.00048240148825	2.31054089182572	6.03623208568859	4.00547261869593	7.24917198452603	3.22078682125954	2.25993474981913	1.64126107284638	6.08894918796257	7.42666061187464	1.58367791776359	2.46829923963147	5.35933871038232	5.71139388573097	1.56030198460443	1.46177997694086	2.46531443573477	2.46350950842101	2.61215382132501	2.20276461485724	7.33932416199486	6.18941260499637	3.48315129848393	4.84702031498017	4.8734034813695	7.23983204166977	2.7967138776223	2.17332362675075	1.27488627643485	2.01301477968957	1.51120220672548	2.19659975959836	2.07084733512145	2.17871405402204	4.82460315090783	2.05938833107512	2.46635432865697	2.16460099422857	1.91524863651151	1.78212544549813	2.34080243755858	1.3146249776427	1.95788043873062	2.73395985097379	2.16594805030581	1.65925282747011	1.53013613327057	3.16180417018324	1.19008693043011	1.59013422577679	2.45018775856397	5.98918052965331	1.68718979415935	1.63017898621398	2.36553090743938	2.14897731378255	2.22904567547223	1.75205084889142	5.65648058927521	2.64133640834519	2.60503386926878	5.34766551572894	3.83338331957874	4.81570316416464	16.5118479575692	2.31991341385994	1.18164709479453	2.25283319174295	1.70317621338971	1.24348907029161	2.12418173996507	1.70354086361837	4.63481251291909	4.42683217165639	6.68706900581149	5.8456281630227	6.00216040461193	5.88750042476808	1.62246322470946	1.13692689065687	5.35211870299646	6.23636923060649	6.1355216345525	4.85792401557083	3.95806059772938	2.96096491740826	4.19435627284096	1.8281789270733	2.56249794673731	5.41016626133169	5.32514356887314	1.48810338025332	4.08985983051289	9.26134360337392	9.8083223554083	4.5534410950339	2.77893700746113	5.06693821451407	2.6251401474831	3.35257948656093	4.53037658349373	2.98937357649072	4.71178389814492	4.84370778974851	4.78989605629288	4.52267081703379	4.78808870136177	4.34858581935196	3.80054432502151	4.65209450333478	4.22150585226561	3.86038892881689	4.68048842532025	4.96287725482116	6.18664366932443	5.30744881974158	5.96095019393583	5.68200121509174	5.38687433238583	5.07358921682806	5.66946225084536	4.63998068910115	4.27012058637857	3.63579824438584	2.84521732627859	4.86160293914171	3.79137509702576	3.92645510084047	4.03034092620985	3.2291395623934	3.91818253966883	3.21099285196011	9.74955593022892	6.95794416342781	7.3211209496024	7.9063260803713	8.61935674121668	9.35304577183856	9.4326190822773	8.32469047364237	7.7411631006379	7.25165666034169	8.45624480175006	2.51011539537788	4.38121701141033	2.38440580649515	1.37239790701381	1.38378395727721	3.87575507764167	5.42808705290513	4.8480463978379	2.03988606821532	2.15382912165027	2.17017336230695	1.37166624782699	2.71431925731096	3.56004828017555	3.41184823977851	3.75950763788274	2.32957098169119	1.36301442117317	3.3986589332654	1.42393330272377	1.45415802114374	3.31113183018356	4.83473093552218	2.94724976739983	0.0	1.83366034844036	6.58255396204629	3.89019450309796	7.2404324391816	9.01483470905795	6.26326610027052	3.92495137568877	5.92842702786303	4.40477516686945	5.64169768838622	7.87374776804042	3.4283962707247	4.99121840273625	6.81995264146002	1.14855272497831	1.15228118266235	1.43488009096094	3.92333322145222	6.42624826417554	7.15361606061224	1.04098776542531	1.27638019555285	2.88834032932548	1.40818623876033	2.81511435646536	2.7454758429627	1.88783539507349	1.35732287904394	1.94603113409372	1.80066211307554	2.04145343164823	1.7084677734079	1.33250528844325	3.7370042592166	3.39320452662648	6.15505237711169	3.26137588559123	2.30094277473124	2.34144417351505	3.79192746579191	1.69000443423306	1.82070316922399	2.68749709939097	9.6379354586358	1.48357390111684	4.57802369351359	2.21235624815621	1.32257219655767	7.62803240828613	2.08316703325007	2.60382957481321	5.677860735187	6.22211564618254	5.97567507977416	3.77607463549353	2.25546418816568	3.56986501783491	3.10444473073453	3.50243499927193	3.1682323885005	2.09317972326697	4.66552645159602	7.66708016125357	1.34553830550084	2.35116365744054	2.66226790355482	6.8770938231898	2.37233184600654	6.82341844036229	8.37486904118546	6.29562881825188	6.52554398664413	1.05085593466266	2.49414389326598	1.05295927364753	6.87966481709781	7.36337560633728	7.41715893732522	6.40596187039966	2.14725374534752	5.65098566618684	4.39810856108506	3.92639207808461	2.11128993087331	1.28118868416308	1.20885148747705	1.30834226207133	1.22381649051139	5.64306736506964	2.71962779137031	2.0133500100406	4.61556271086035	1.42276144481938	8.44835327391542	2.13765473627333	1.40557411611747	6.40083190329069	8.22545318178445	5.08285240733467	5.77411587497114	5.69824636488975	6.12215413126769	2.09559227425077	2.89962197583086	4.41665593185711	2.99157097957515	3.40675825745505	3.06077174507926	2.37022940216262	2.5902083722544	2.2262535357315	1.53000182943296	2.20142247902161	2.24355354700555	5.77603276593921	4.54573511288902	7.3957829566203	3.14403921141171	2.94243284795818	4.35465001513671	3.32189286478205	2.66077156103441	6.88669040004573	6.94733690052493	3.24673895141443	5.90785038293737	8.54171133586469	3.87752181714216	2.18268941611607	8.25715662733654	3.64157839669139	5.06536624191873	7.40732262054274	2.241386899058	3.15939831878569	3.43361550380196	4.04096749386514	1.96481614460597	1.64840505338528	3.59722736240804	6.79436764584493	5.89937391826716	1.29507800455108	1.70361536289409	1.36216036758338	1.54309128728434	5.10416462671691	3.22588447210899	1.55492420619208	1.73869803136462	6.60433846092714	2.73774287757279	2.39879909595088	6.27254838608086	4.04993905185718	3.47935542035249	7.11283484467559	1.89232779335246	6.34583514059206	7.34425382541259	6.00711566614212	9.0222339080785	8.87331823945647	7.17670440008883	7.77623097871678	2.11725828182862	6.4436983376604	2.18009429645605	2.36908643296808	4.11762382776183	6.48445804693927	1.53231815000366	5.97348176852193	3.0060546105457	2.72319583379031	3.57252937020635	1.61428232899482	2.08092393800174	4.82698711830142	2.46656716955304	1.54783284638272	4.74537438784255	1.99409297704764	4.45183093587112	1.90810725652911	5.78279954809489	5.66365438136548	4.17087883053311	4.88553567983409	6.93440069913833	5.9196336350281	2.54791212595573	2.27633881164695	4.84560917729761	3.8995305728142	2.40333815125191	2.03062522896728	1.82252637055561	1.22050727375124	1.41077375315887	2.9938191397593	1.41238393119184	2.007765354644	1.09364071351602	6.79557246262326	2.04871324994761	5.74214054787301	1.56359066544297	1.28226266554752	1.97786852312041	1.77296116502039	2.01123368255348	2.03471832128558	6.65128287877652	2.88779658122718	1.38014031041157	1.33669890027111	1.64019151847484	2.73871770192195	1.74553386198201	1.76663082794035	1.58531090547757	1.92352722293526	1.97083410376845	1.57811455275755	1.09115755019991	3.04960541488096	2.35875872337597	2.41168057203444	2.22004380549161	5.30056801823463	4.63567939408939	2.70537963008553	2.97305919417541	5.49650870112776	3.13369006262095	4.49317681132555	3.78130518858136	1.30794913894138	1.96719599082863	6.02435962568009	3.18790316573063	2.64734469208461	6.00604910846438	7.00810614887976	8.09067382609202	6.00173393532691	4.11878290028827	2.72196879932279	3.65371955555549	7.6938431705379	4.06952953007293	7.70887777350655	3.0142473948348	7.37040426167401	5.4004346274085	5.3565240591701	8.27925849962045	7.71860289253907	13.0052363002273	8.58171689657177	2.94191103733937	1.40943194181104	2.31667745055563	1.37846864711302	1.49972732586882	1.84868202610231	2.13898256062873	2.03851949211302	2.86897976740047	2.01731421378821	1.92102654198023	1.71974421606709	1.79982235095201	2.87460633595529	2.27203418374078	3.92719937449522	2.28267202853928	1.14518553064606	1.22008105938154	3.55948386963205	5.97736582862306	5.38290138100509	3.24424458221799	4.57617347226882	5.56361173625548	4.30492187045469	4.40802345263544	6.08594261078192	5.95008634865295	5.47451947941623	3.47906373263541	3.18288061263055	1.42260355056801	3.22705141792412	2.60606306009962	3.40465362788364	4.15305729230136	1.64362965620932	0.0	0.0	4.15225507670349	1.44859229657675	1.32059252873334	2.51299256103125	5.42507857670186	1.56943533927777	5.4086596564155	6.42426377307807	2.8346200239742	1.92657060646571	3.63384095011137	3.35735033750264	4.80973333957531	6.94104199424234	7.07950126187392	8.28908613052918	5.22735951274509	1.61601109784815	1.76976887332842	4.66008114765854	10.3241918776459	4.20792916780819	4.06643188357835	4.60456514565432	6.04517453081271	4.19055637718768	1.8754725300888	2.07484982956078	1.97197390982224	6.1072641315365	7.21543346206073	1.9832236347432	3.41449227770845	1.48364146379495	5.30882333518391	1.86013552260707	1.9416015786797	1.59440753889943	2.26780906591317	7.06921691137339	2.21678792728477	3.15199545589096	2.05522957630199	3.23212740501194	6.22674236569166	5.06462306096174	1.92471070055898	6.11018925716537	2.52386224479446	4.96205814552478	2.98432098291219	2.2680523088041	2.00439384528696	4.66983574873242	2.28351012394939	6.92816133099922	9.251989386218	5.32284035708754	8.24046636641262	1.98628150939492	5.89780033234628	2.40493146224426	2.07172287178616	10.5606230285468	1.98123763017597	4.30544587454184	3.44074455722831	4.88513531839572	5.80901234544643	5.53466516315007	4.78953085368531	5.41833365881617	6.75377988187026	5.91898602422179	1.72853858521499	5.28491649455382	6.58209992969651	1.35704080807715	2.97339281952509	2.8344036212247	1.31043503752812	2.17245296910577	4.77634715412133	1.99951781007254	5.24924101430224	1.32161420507043	2.72461677824192	2.37129690962814	1.89568286268843	6.12002757413563	4.94280830778907	7.86527234003555	3.59250871234554	3.25784481206564	4.32099761055259	2.23451991457753	4.59265994619598	3.44150102507705	4.01447099754306	3.19416295970504	4.23296699289029	5.25553635429735	2.08895863191896	1.24763920839751	1.94191171569109	1.99217903140807	2.74145828151569	3.6722160845105	1.59060375394236	1.76377253942862	1.01072020744279	1.47668685661535	2.35699794160759	2.75311770762295	1.41314723084838	1.99672846317402	4.01456139493253	1.95982543914491	1.59814596936965	1.38871471493425	2.86769240193297	1.49743090795478	5.61420161648731	4.55189969767286	3.02061256071387	1.32097167409029	4.01102784453058	1.84607023431633	1.28694130920167	2.59140590149273	1.9150406328029	2.41073324740131	4.78762502831829	3.04429143101218	4.90160740402383	2.16746489674206	1.58909934502605	5.65732781160606	2.21752228573993	2.24058819076078	1.47970955582394	8.52817038829166	4.93244117922063	5.38067059010807	4.37020360454675	3.26346608596689	3.41008831611049	1.70645067110632	1.35495327860127	1.92677155815156	2.3784715337573	2.41512514767682	4.96674250725529	2.1737035932742	2.18028554008419	2.13347269540868	1.15871365150237	3.65352171319539	3.02297194541161	1.69777009261012	5.52734575273547	4.7164970203414	6.06917862373109	2.53796923092846	6.01598997259666	6.82833778806703	2.0414081256859	1.98679458301332	4.47772390303231	2.13063497762974	1.93025069287977	2.83276279141204	2.61887616838392	3.07837202910611	5.12447699765118	2.18620902754035	1.33520115743854	1.60219130213726	1.49893149226101	1.40822004116175	8.21237905771468	3.36185059522829	2.04339656346034	4.6442769906588	2.72221513152905	2.80421930840916	2.98395596127369	1.99781909446468	2.56442632097426	2.76794485866143	5.58341938054989	2.8139821803256	2.21057218095896	3.71368239502223	2.59094084353415	1.13107791765977	2.69300394683972	2.32161626023612	2.73703929373414	4.70299401551175	6.56546866050853	5.87186927465684	6.10739976592355	6.68068241268919	8.24096394804202	6.20232903947877	6.14157014765998	7.01938770645976	7.82559442467564	5.06826348298725	4.11734515635223	4.59061141099684	4.38052930091274	1.8457263421786	1.53062172852121	6.59518983498653	5.5126951096667	2.34538232940275	2.95450466167996	3.77921377044216	4.50905820516355	8.31059801028561	6.38251653610922	5.78199223526062	1.51452478455025	1.01915322319944	1.41549974569093	3.76041955175386	7.35205555797645	2.08289161625177	2.82923390307033	1.27509923715049	1.31348101026363	2.48081543367092	2.68925799263248	2.98235766304474	1.79007584653894	4.05924791813022	5.10516357148197	9.36296277350252	8.10365791175205	5.87565520600353	7.4968761834902	4.46757131066785	5.25818280050631	1.14421410005455	2.05154388572935	2.79076611171299	1.71521613078537	2.77959352629568	3.70419651974073	5.06982206668654	3.8470915065401	1.29589002840005	8.11805974035147	2.56207333120224	2.10084242673227	1.81543251989434	1.81593165796983	1.80103291420012	2.27983503960599	2.60419820477776	2.12165110251014	2.76427615618234	3.48255604792645	2.52116748239426	5.0986007673165	1.45916239338638	1.80987495656374	1.48422581591812	2.93374398616027	4.87004638056246	2.38851485215865	0.0	9.40416371297661	5.24277082117124	5.97854997771431	4.82738784667792	4.70828605448468	2.600523095471	1.14796500687317	1.96048048391928	1.87114666438907	2.53460625577038	1.8711227449912	2.42954728017319	4.49141588992455	3.30304211150391	2.98468072056449	3.84545808321002	0.0	1.65064364032381	3.66153760922916	1.86032633319293	3.26667050684679	7.11711028545074	1.45812947139754	1.42216740703029	1.83670665883121	1.90776218250008	1.34325088348464	1.00334544783955	4.60574549222111	3.53346171504067	2.93852435506624	2.70168821111531	1.99446996671588	4.11502190800379	5.21713433881566	3.04017975310889	7.69756507730114	4.57912411178916	7.91063800920111	7.33305079514976	7.08575959248067	5.77074488562635	2.49821547875653	9.65147323439873	2.40674281989516	6.45188682027543	6.95299544723999	5.52555840839794	3.09862322542027	0.0	6.91646477928735	2.13425855882259	3.49190996798573	7.90843920060532	1.48979001676738	2.76363892230048	1.34862617334468	1.18849153310794	1.27599262511888	1.298854979038	2.00139074838466	5.73252075367911	2.65565363796424	4.05135396969847	2.05725882423127	1.91659951000556	2.41622341439263	3.02701935197883	1.41023081124299	2.72830946689207	1.1464558131988	1.02129437521833	3.43426380034462	6.32473873964068	8.1252582964564	1.9242544253542	2.06114024483329	2.11182891956087	1.67922925342357	1.61803739732394	2.08844363799202	2.53712482435398	1.89753776238654	2.72198755016769	2.08016609170494	2.40514118631709	1.8093945934834	2.79681357171551	2.03759817596974	3.77555627226846	6.62191444731333	2.13144450840994	2.47376370122994	4.14189856749617	0.0	2.74609153257903	3.86354988010113	1.6743679703889	2.82593790195484	3.23427222964598	1.95442417679321	2.09736104502809	1.0908774633246	1.04332080390429	1.58831620320043	2.02778542745704	3.42051266765473	2.2353996410163	5.96656607263915	4.36721937580056	2.72406437936789	2.18815819877056	4.23639376599476	6.19069297857775	5.59571101152657	2.11074551169354	3.4500392899616	2.30620497406473	2.91301729482985	3.36531698387542	3.96757212636942	6.03473210651775	7.400087566904	3.64927304569456	3.93818381931624	3.98835603038234	3.41665886122735	5.34882691818401	7.67427607126162	5.10518010036682	1.9772018997972	2.26948783467192	5.79920621535589	2.71976186188503	2.25450209335876	8.88170659050374	2.81236362284888	10.7133535780525	2.7407263413751	2.63432696958814	2.06019164668664	1.6509065515207	1.50597637573269	1.10603113587822	6.62720322383377	2.53988699095282	1.57061844913203	5.13718482358838	4.59841808944927	3.70119832991523	5.62215343955673	6.44593160424512	1.70986225408245	3.80245971932327	2.63402142991444	2.46629967491196	1.83334884475118	3.8932106295687	2.19291363817959	1.05403059788233	4.88170881583255	11.5237308106694	7.16664839096636	1.94473569350392	1.63210729235724	8.72172706215562	5.31148765024174	4.37188393340038	4.62470850323868	1.86997914659728	1.74161286958617	2.14052314890825	3.06455939462341	4.14261295256713	9.75293582848746	4.10622843034811	1.07863875767756	2.88347653833336	2.05186599163023	3.15131706653121	6.49849536022967	1.47686149977313	6.04002650028054	3.03621855130566	2.49465896023058	2.06495937480718	2.30166252991448	1.89890294298154	2.50713103352374	1.69842444555495	1.20929132301609	7.42172649825664	3.12123585919136	2.17262756608031	1.96223061707492	4.90215785847271	3.67531039250782	4.22381070855871	3.2621642619506	2.36360293664622	1.36133328003079	2.49733396967424	1.96892490872704	4.72111671345565	5.51019030353231	2.58486048040828	3.03674525934873	2.87827755811641	2.72077912332097	1.39255337482493	1.45571399830958	5.67750254298765	2.53748002726199	1.9533784017362	3.33889667613648	3.07716771136807	7.65819340960859	6.84653810951531	8.43427956725287	5.70007203500265	8.4788465985676	4.96387483991286	5.55006523234415	6.0900156350566	8.60291091389298	6.48894358090601	3.09354558673722	7.76549724664542	3.57871546071262	6.2971104958906	6.03468407038802	9.38115124571106	6.48800751194764	5.53933405374609	2.9252506226211	2.21341504368667	3.8445496643085	2.93010283639383	6.12116602113289	4.89656749136611	1.82403627014302	1.63717440509956	1.67943540804088	5.45978549561594	3.3068382950538	1.56152112396725	6.04390585903538	5.15315967726543	6.18897217590394	1.74498624853136	3.59957876385499	6.25003239019153	5.93368777167771	10.8265967676454	3.86416660257432	3.63855038468485	2.58104177817094	1.54252727986952	1.46945620679347	6.77695651764546	6.50246559054776	2.38003099284629	1.41554870929406	2.69732537640522	1.74621919404921	0.0	1.96866580423856	2.6069198423007	1.78375555005085	7.59002135396089	1.34102920628283	6.25692075690959	3.8741262414809	3.35648347000352	1.15454376623363	2.24904817258194	6.2574040602898	1.70471601088785	3.37217036021621	5.48434222722975	2.13398365455304	3.88820563877088	4.39703639015108	4.93744252622845	4.34346707119329	6.15846782857257	3.0659863287755	2.17932664058548	1.39766048988707	1.31287847453207	2.29089926141849	1.74033834534332	2.04910048846273	1.76329966500239	1.95297344807354	6.74466381538796	4.20290956514514	2.88596329013548	4.88894889205058	4.34668233945014	2.96940353481218	9.86998784268037	1.8774428016389	2.17635208342568	2.1612588905371	1.73290730565227	5.72165946281529	3.05740447626174	3.29157895794747	2.66268628664504	6.18851484361967	4.57286130569364	2.80584743813791	3.31822009855645	6.87373325161106	3.52455856523362	2.05938022514452	6.80579995181918	5.1892327046108	1.12717006374602	1.46890375262119	6.36921578072999	2.69570584195133	3.9338387416267	1.29324627625007	6.25574699250138	3.51106293660039	6.96980039273601	4.7360616238286	4.02658502421407	4.50718016073078	4.63575318398894	6.27190272264682	4.46727332578454	4.23155083322069	6.14331609406685	2.82281904229512	5.54416333904258	3.37411727000337	3.8578665168215	1.8395674170021	2.95551706226133	1.38542581058022	1.71175077097981	1.4597619160422	1.83327334741893	1.84761908463182	1.96203781755349	3.01017621444241	8.22734173602562	1.75206961129529	4.49257940575441	5.18829561632489	1.47806440087397	1.33493250352416	2.06136621352886	2.48482549944618	1.36279065255958	1.86602845064593	2.19994741698972	2.4100162587884	2.92706929076449	5.52027515482665	3.46634107502485	9.1202827708066	7.68061025334186	5.09789921563923	5.85316424050774	3.03794428240649	1.69776665379924	2.92259850743794	9.29236413271972	5.22889798800835	6.16950185262061	0.0	7.29258002951127	1.85238112006462	5.93199570396407	5.66365839327955	5.07543014775054	3.12961991897097	2.43053118463117	3.80701359085041	2.32851707521916	2.19733330582037	4.86439649779676	4.70550607405962	5.97281097207295	3.7573605568189	3.41769150896926	8.40856980796891	6.45942803412899	2.30040143764457	2.92810733804423	5.23230405050709	5.54459347179918	1.9135144588114	2.43126381712439	2.6240044836135	4.54139237759241	4.79185086805995	10.031455218535	3.49360354256473	4.34500924139081	5.4877683720846	5.55146818977815	3.17724913591901	2.66034789837508	2.36710451276678	3.7111273377974	3.28379980572431	5.84004676488858	6.70822825529351	3.66888155020747	4.55165545553731	5.73695307123102	5.19800213151541	2.05663357942907	4.25988350919476	6.32976913826547	5.5331588311827	2.77647889637499	1.08455299858615	2.40798137560352	7.33875041055381	16.7317001902888	7.07924973625858	8.31613333515083	8.66067523313493	7.61658403574566	6.23057961471095	6.89066244933562	7.54610404020227	8.24457873223781	9.67943789237477	9.13341811416872	6.93487701192194	8.05809186968375	6.61198449844117	11.2779371807625	5.54765383726346	7.94632002356362	5.25016184477139	8.38815202890825	11.0603286645166	8.54732565916271	5.84843256797249	6.49736937812662	6.01242056906155	6.48244372398893	6.28210968099365	5.85073804128131	6.73836942809587	6.53697848600523	5.59279652595555	7.74329384608128	7.52688030021379	14.297370786364	6.32035277312449	9.74372031418991	8.18549531193826	7.43769534924077	6.02866403756364	5.20726892365071	6.73868573142023	4.72357914494069	4.47193136469299	1.13255458927435	5.59669999418605	30.4207842751974	7.82110805150342	8.56133478711102	6.02500662256771	7.41344571240279	8.28698061602068	9.05676393143271	7.68357343236319	8.81550518803124	7.44815348730998	8.08334785637151	9.51837642630789	16.4441067613244	4.43312755923768	6.5360717589606	7.1319677798477	7.84678674715956	8.71895282708326	6.01494586428162	4.74056781312262	4.66393435430534	4.62473678780119	8.54991681818056	16.1905266572358	11.8688873486439	14.0807878443628	8.95148167158162	13.072369867634	10.5426651962907	10.2345485477514	31.0195010541492	24.8317751051252	39.1882832260194	33.4348738219126	18.1627871077761	30.35274004131	28.9485482829876	2.00281858588984	2.96332258592908	51.954609682002	22.0585923110687	67.2424796537021	27.6486467516423	23.8537545252121	34.1736014713403	35.4397657659332	3.52766587942505	7.99409028403895	5.76211122540625	3.47119601577992	2.10720277397751	4.34075837029765	4.97305941235111	6.39737363361645	3.36716420360724	3.74103944514814	5.11297507071818	8.96792799378788	3.05035850001654	4.22111201691968	6.01164178502818	2.59696917621159	2.85307085028858	1.45080183479196	1.21600501152972	3.27281346798124	4.74684348435282	2.90543204025487	3.73894759063225	5.05488358923305	2.02824775291522	4.65671347769247	7.08922425744162	2.20147355627373	2.13081682646595	2.24950459799615	1.89240894654783	1.18430290140241	1.19930680587879	2.41327002399018	2.02160644892771	1.20826906438871	1.56853462053918	2.07175011497846	3.77293882024978	1.92884622631336	1.83695877644475	1.4695626493884	2.48839087784463	3.02526951961806	5.0352006274739	2.34563993605066	2.7918648464645	1.37026965691082	1.54873105551384	2.15142076176588	1.65843700095433	1.54643668074005	1.46458544355413	3.46274344586553	3.70954236113311	1.62141850048429	1.49618092474063	1.93700413201648	1.53960297762102	1.54698592283648	1.19561154527546	2.69242059219124	2.61221741725844	6.43835682650275	1.58365469810329	4.97067643340431	2.4422816532105	2.20514474283451	2.05722015862916	4.02078169265651	1.50919319296797	1.99345628756169	1.19394527464884	2.07275775405699	5.20049650362902	2.13620430128731	2.66903677328221	10.3382720459467	4.19341976167085	6.88017169525444	8.21160882718591	2.04908704361038	3.36773105051111	3.03412004997477	4.88956779357432	5.38355436988616	8.18426870468593	8.15847359404293	5.35417650468962	3.98708258402924	4.02224918109447	7.36111736035455	6.26174433036767	2.48898719522274	11.7830717147349	5.19538584016694	6.02450501432925	9.54523885413285	4.5060920479925	9.08045140411723	2.59672203961386	2.35114548997208	1.05859942247667	4.42137575061036	2.18780699573212	2.54928100637728	2.02256237640242	1.66016018030346	1.38279405563025	1.6892095164253	1.43117864164035	1.17488142722996	1.65280259794499	1.71370467403047	4.52634460294167	2.66546133680466	2.4005504370898	2.60427658329722	1.48623631556089	2.66096335132076	2.96141672428331	2.19505901434977	4.28859450604363	1.89438468677666	2.77400335924043	1.75560759422008	1.49034131579799	1.55767705626418	2.62222011184502	1.47828134689465	1.42082621447427	6.18388143349198	6.36253186496918	1.31412246978275	5.8590023321003	9.02003452707187	5.25876540814041	2.59426156061207	4.58944217041906	2.86633113864876	3.08072833940146	6.51413115650833	2.46588364883831	2.77954235952642	7.28668365016935	7.1669536994376	2.84627508489559	2.69366079192647	3.37295348511438	3.97232475471979	4.74597783412792	6.38638085418228	3.40998576494436	1.59521185329858	1.17424583202918	3.83726057223065	1.30402050067985	1.64403060511674	4.22166382816461	1.88823025558812	4.03896691624581	7.30016343542756	7.25057358646708	1.18009883885249	4.02687869831941	1.24118191771127	6.55712206264144	2.78346498202939	1.37812919325439	2.74483210270786	4.48074783667712	1.09008274034548	1.42692989143897	2.24484751353392	3.88204712029692	3.83639610905091	2.78509865004683	1.18037914831248	4.88489094220104	2.01659934843305	4.35819140672603	2.5319339813392	5.0964542833934	8.43970310761251	18.0048666514433	5.04712832300695	2.81272465388807	1.30046323014475	1.34842373827436	1.83006782957906	1.36658035157375	1.21370630022515	1.00942775146966	1.00915288543729	3.61488249458156	2.10731389185196	6.54534258569779	8.26806798495172	6.63434996058871	8.57242481163741	1.64245493258399	2.33192435001752	3.29989775552715	1.90242889799008	2.26586737275542	3.8381779583065	2.44355538227578	5.05704886876733	5.51576639667593	4.85662434672389	1.31069856755919	1.6750111723641	3.3402636325418	1.05634193585702	4.77076468905025	2.78736923988746	2.20387876279653	1.42962965256512	7.17877030713442	3.13637549663241	2.97212497186732	1.88160199555013	5.15580912312082	6.94242220960882	2.17762646180533	4.38594340723349	8.69795455558205	5.97323335975016	5.22093337153543	3.08378549396152	1.75973617322078	1.93176635647519	2.04006556370392	1.34683456901413	3.2258186492902	2.34752734693401	5.06148835247536	3.90095046823973	5.21576714413879	4.40888791451674	1.66361828789142	1.62381926606275	1.85713041385071	2.6064157020357	1.67204327476742	4.09211309855522	2.90938307768327	0.0	2.15343343686029	1.33887559995202	1.58631636836616	2.28986958853295	7.78313968119146	2.84651905952934	1.16570640795934	1.60397557121764	1.83574989561506	1.63189098928246	1.62220360284876	1.51241561901268	7.25350316329131	8.66491566224214	6.62501235421151	4.59598700528687	5.95713790128721	6.68665622911282	7.38430076409577	5.35339978794117	1.88420630950474	3.0566936957689	2.7590319035132	4.41634105489159	2.60389843136543	2.73262029456482	8.84541928941617	2.20157631816241	8.43718632910143	7.3304623502539	7.40671113025467	1.3863340989077	5.86533075432039	6.37687447605452	5.51529233479412	5.76229865985568	1.57537045486104	3.62374812806791	6.23868875971502	2.29442444752301	5.50507062045866	5.89107473186233	6.81405998249786	2.5145373234836	5.25261078827252	1.71778284502253	1.46152322519528	0.0	6.67487085438655	7.6014975308946	3.99192800803717	4.71183656103206	4.93131212393653	4.77039066230979	2.57522977145992	7.46036279862522	3.28717969145469	1.33631172292773	1.32751157001804	2.12522776782217	1.20142942527818	1.65506238532428	1.68991602416886	2.65074349154753	1.09568661997241	5.53644938224293	4.26470849158472	2.57081602807152	4.83699627216645	1.70841814319573	2.50431611923071	1.97258474542489	1.98358913189953	1.4770728425887	2.08949426064181	4.34672486921125	4.31178182535477	1.3927993539295	2.3970190121469	2.10370792474766	9.2230799581678	5.52008407752216	4.2600676870285	6.65436860863276	4.7627567681704	3.48088256384504	8.59384064315076	4.68662198372154	6.01844017939054	5.59083431446056	6.93920888383787	1.21820575860358	2.90268143421597	6.94749115532799	2.21743558859704	3.2880212439985	4.7413833365888	3.2742147280524	5.93621312179497	8.22875497129587	4.85474242894761	2.20361152585125	4.50125323606865	4.17384726976955	1.91129233146046	4.2611835456675	6.00014519561411	2.22848231414326	4.89183781748952	6.25084282383428	5.10825532305401	1.58176752152698	1.09934645969462	1.58400918772449	1.72530637376112	8.92398044821486	6.73308292428579	2.29228622308923	1.97830514036696	2.65241790146745	7.46818340671229	5.00993655767781	2.17547002023042	2.48280425315832	2.88404703256886	2.82450833277846	3.1524823630325	1.68328957604551	1.68821235530292	5.78484955069558	14.1882469076627	9.69584288427583	9.70707408334144	2.50695770450154	6.83476418889143	5.03066656652836	7.39851434087121	5.46405709985437	6.67687560282681	2.83975636761092	7.75020392378955	6.43624737522922	5.11639608852159	2.76651472017748	2.07022180256092	1.96183788947653	3.54032207450771	3.89251140298966	2.23995690660135	2.39321555032147	2.51327156473113	3.28088633893568	2.10382058262496	3.55079298731677	6.67541557545794	2.38520884369288	2.33427505269804	1.29611029435148	2.00779256180878	1.7847629908535	1.20040582125606	5.02164095770586	2.28953480607215	2.05319397840034	2.09758805506161	2.62262221758038	2.90258789017286	1.3592694912871	2.79360742257665	1.70272273801071	7.00068187520916	5.32288683087641	2.44558095058345	2.12417804646963	5.3752273689014	8.77015902805477	2.82273643765336	2.46825253207635	4.63942575921281	5.79332833131883	2.7664612789575	1.6689387928286	5.99879540331818	6.60124445428869	2.10544185800147	2.65318953860478	5.16754779525404	2.11976588398074	2.44871087463956	2.37660577575371	2.77468835186106	3.13399000087642	2.05966030710821	1.57949342521382	1.91698691151649	2.26814807876503	7.13994047924503	2.05026999902636	8.15357991504364	9.20523489212571	9.53438112614348	1.73378606210928	2.44527977759097	10.3251678373544	5.04203324898089	5.43883771557336	2.76575149147911	1.63196841704315	1.43699448791312	3.49144034942869	4.97849078562139	4.79941312999257	7.00257148485641	3.38056474343818	1.46828930096484	2.49133432969403	3.33883982980505	4.90662383131022	2.38559432375968	4.33459051930704	3.7184316703897	1.65513354659146	4.34019208793621	1.46560618525655	7.94921413307883	5.30226088132804	5.2034842420373	6.34714503989457	1.37413894519227	1.83096430844551	2.14636164891803	1.2979319688307	1.31427288864672	0.0	4.41069634202011	1.44133682364221	2.23287789885152	1.81997341795768	1.37840778901459	2.37320266511254	2.48820948143753	1.35079215522271	2.47605434993027	1.08575025259636	2.46018325705823	1.60778945901494	1.99012254374128	2.67986257033153	2.50142125559518	6.51113379618999	2.81853030437882	5.6530507860094	1.96952132107774	1.39522242348221	1.87651371841046	1.6035573882691	1.67742340485424	1.85876364039806	1.98517185676881	1.61620464561852	3.60736278583536	5.234238005473	2.34950091990339	3.39762760839012	4.64733403115282	4.6881435165153	2.22826658015131	2.39022774338878	1.43382559104985	1.14444196322193	2.4656876341907	2.19237801909604	1.78358379482303	2.85227519645968	1.09586002332607	1.42285463017312	1.72931700422866	1.18941056929538	2.41089209637338	3.7840678283139	3.79470234099203	3.7661865020552	2.29077221183268	6.21958111775179	2.91452796451025	1.77369178967399	3.8361779016096	1.03661304154621	1.58678982089714	1.8872529371321	5.68904222798476	3.7502636301475	2.35580108018478	1.47712664311049	1.46529879703371	1.23861171224041	1.15640806390925	2.25886045939614	1.23436315167993	1.55177069558365	2.31390412647947	1.84335028631685	3.0099902244436	4.27377285126762	2.04320296406441	1.72371113684083	6.37567320979605	1.59127279975073	5.89162527882266	4.18216667204121	1.86798964909172	1.83683055785512	1.82839008387234	1.57147555567111	2.10212117037602	3.67145718749169	2.38157322027792	1.39016596681734	1.98757605214568	0.0	1.40742526180887	1.23643081029008	0.0	0.0	0.0	0.0	1.04280513681057	1.01163157867062	0.0	0.0	0.0	0.0	0.0	0.0	0.0	2.00541515238415	3.49749405353786	1.40893713167392	1.79449699380203	1.38068912552673	1.33839713644934	1.71153145622269	1.59978356595162	1.36637645919305	2.34401014367639	2.32155630428206	7.63390138256301	1.18744811700647	1.17894019098077	1.39412419044042	1.25555321473428	4.52532130560692	2.67859653344143	1.45337790924695	2.8696902443762	1.71537218750266	1.6017687187841	1.70262043227716	0.0	4.07493143503266	2.3021484756948	2.19696817431164	11.8514000822936	5.14024516740518	3.7633791411364	1.37524614543082	1.82711894100637	4.90785928156454	2.5403621352375	2.38980788311661	2.42012029356985	2.9199838845119	2.88377425991569	1.26421471596848	3.10653683637194	3.68840145828758	2.32907247300806	3.10877854294171	5.05646795518257	4.53783877514837	1.90194070765753	7.9606729669431	1.64173569144769	1.86187692640131	2.8504800289425	2.59329174465433	1.40624751002347	0.0	2.1342441400463	9.57746347442585	2.80599805784425	2.25363087131772	1.44307001310095	2.6858045668996	1.71570689790851	1.71369837040585	2.06062767297058	1.99459962593476	2.06160646869078	5.41657018869959	0.0	1.49516944388163	1.26905743423418	1.63983054021589	1.82829890389341	1.9735458186708	0.0	1.22211980687603	1.30728564435766	2.50516865069011	3.2303870766649	1.3177006373952	1.62252220049228	2.1170755190502	2.28390858660928	1.54158405677386	2.11686061396744	1.39269011764475	1.08113978436284	1.63202659089182	1.76747007656946	2.13592313127614	0.0	4.14946852127374	2.08487484407305	1.00313059437666	1.17201054310883	1.45375488685878	4.83626330371543	8.33918252794042	6.25083499852463	5.11402669292023	1.30306937737104	1.52734671344342	1.44786993760202	7.7352518969275	5.27876817137534	1.3303069224905	1.21956712510123	1.12060548011978	0.0	1.9089882582396	1.68343697273863	2.44188887375685	4.99014603585219	1.28758982756712	1.64592495745454	4.77598713586374	5.66221864783587	6.33382530166144	6.10987409383319	1.19365019551801	1.71779690732393	2.01186992641048	1.3266610470611	2.54097290520557	2.43877574372649	7.28177603094905	1.17761341286061	3.31792720865365	2.68750092313946	1.42194628841352	1.34804158377892	1.08846729862047	2.88285503049654	1.97380945528322	1.7558925208532	1.95173662282922	1.39022223023125	1.2054737310591	1.52706790840796	1.93779263928411	1.45568373944741	2.75086031728621	4.65937471659873	3.88817420296367	1.42730159027733	1.7424948840488	1.60545875030996	1.98763892946856	2.32470171068496	1.78687938205412	4.51715506543321	2.89705734415934	2.80102893973237	3.25906219277039	6.31707747052908	1.99244293164288	2.1969601459585	1.90711903643984	4.48553569769516	2.5006220429469	1.87534410519894	2.70503541719278	4.15541000980838	3.43543361959768	4.66073077636913	1.9615492492442	3.5085374318609	5.10398519163763	2.69394477910419	1.60310828958583	3.21774606598772	1.33137278166064	3.90715879399365	1.53638644949367	1.48278558249189	1.56633857851502	3.75052910972232	1.4929238853517	1.72019290128007	3.79033612433133	1.98670750825631	1.48694424655961	5.95893384159743	1.2151245024045	1.37680080196176	1.409968207261	3.84622056551456	3.36105711408487	1.01273348290101	5.08838203819777	3.78554990396088	1.46484964476358	3.77896199150141	1.09676729838866	2.54162678567938	1.94008492290629	1.04077177567884	2.49735470078698	3.60997798323468	2.6148190688779	3.10948403150206	3.07486142238556	3.66740339145031	1.68843702299126	4.08669246230374	3.67552892425366	2.14690050604639	1.7629832916409	4.2799955974337	2.66070275536137	1.85395252912035	1.21969335780384	2.6212768781117	1.46367956060353	1.80903973252686	4.00380508832791	7.0176110559206	1.20073667169521	0.0	2.31960574744616	2.43842459739309	2.29157528289605	3.49099778665222	2.87198546516738	3.21462178815738	4.52235281736622	1.18908829148135	1.36677004493352	1.49833315614366	4.0123567371724	5.41756548760793	1.05621452220363	2.92965407714387	1.84412546973993	1.95578611604076	1.97510841245213	1.25333681941269	3.68376604847935	1.30179972021015	1.64755016565669	3.03806737951956	5.63687345556521	2.25284730080343	1.51603907897974	4.02168217886198	3.13474954123083	2.72959388624702	3.12965037004594	1.79677495950208	3.35326054492006	1.61532281822009	2.49570296496858	2.02759936658849	4.33469675020488	3.66563630066799	2.3090966662735	2.47611069769429	3.31042471796491	1.72792428879851	1.86669120243501	1.23114965196912	1.4069864351734	1.50109377531469	3.06807763201801	1.28457756512313	2.40087592081065	5.38939378817498	1.3719141888412	1.26424852253735	4.53785708092901	1.81830656993713	0.0	1.51093903432231	2.30186441317757	1.66417014503349	1.8270045826048	1.28174605660775	3.55596545450409	1.43822608584606	2.65514776451154	3.93078600372223	2.10938952617167	3.08405913495006	1.68980419425615	1.08552475603827	2.2748891772978	3.68031092870963	3.0664071939403	1.3638876326682	1.90686663018349	1.63886061256367	1.81485342394316	4.62917192148593	1.37626556651154	2.0924450249791	1.79708275585821	1.37727453562733	2.64012814914226	2.34159417284421	1.26980211701538	7.76494881183551	1.63528340224052	1.36623251114345	1.2603882265973	1.85290192378062	1.63461912173207	2.16392107354924	3.34003909730987	1.28757557078755	1.66113084598502	1.48628946338887	3.53892708862225	1.50219963537662	1.10616347864481	0.0	1.27007411310492	1.23465296177514	5.64954965940527	1.40844295942541	2.21740569738721	1.65149549934602	0.0	1.00866071405742	1.00472528486807	1.72682251533098	2.30657940921465	3.04217407964605	1.13792395120384	1.52512198382313	1.5850241290892	1.12676387360187	4.2118106042712	4.09819946482128	4.06444199804126	1.80219362537016	2.310166418392	2.29197007163122	5.86211434631209	5.02702845071958	1.94798747927753	1.17432591337352	1.15195168212228	1.33509953331655	0.0	2.04392078098848	1.14969604802294	1.41153623215396	3.88811484765864	2.59866786127155	1.56962863205917	1.61802858623636	4.44399327337211	3.18714064952257	2.52660665565403	2.15554623732708	2.69420979913759	2.803094425859	2.66944762596728	1.5275576190603	2.15390028934761	1.69070805855734	3.50447661782586	1.82121439720224	2.53409231539707	1.70805712102859	1.60641706418003	1.93113564645381	1.88181796771965	8.09096012750485	4.50317152537012	1.68487080691015	1.91540260517073	1.87325937086244	1.7898399060093	3.16778195328066	1.68244814763183	1.49567945660898	1.43470459549321	3.53235735380259	1.44584058068032	3.97465166584045	5.27804001654765	1.37998917323984	1.71575347382549	1.36761288793448	1.02863395755577	1.85614791468828	1.79421791889493	1.46216864336133	2.57609717767989	1.91476393189916	2.46555124041392	3.8306173486201	3.27542358427277	4.07014994395651	3.99991842490418	5.74684067237879	1.05775954281972	2.37641105892462	1.42281077955402	2.18958311764044	2.25273322138063	1.59502667447876	1.81602576462412	1.37963172036282	1.22069468953443	0.0	1.25465311740494	2.53229263813901	4.82153282742598	8.80263868263833	4.42078693347419	6.32237850816598	2.47677428787463	2.37343273913785	3.69913416609741	1.30344524665909	1.61688012351627	2.6426939186968	1.47763478339838	1.68678467077489	1.54414114816999	1.54140207649369	2.40781611508329	1.19504579368491	5.19992746199581	2.78109344908188	2.0368502849287	3.32924734140654	3.47170425168598	1.56909504665993	1.3035562240669	1.42464257197523	1.49678172369639	2.50678377632896	2.24034991325553	4.44972371686056	4.35253556140775	2.40251561598509	1.89035828168977	3.43270209491075	1.10681628396344	1.12261760851942	2.51358490137207	2.00327029448498	3.82885728457344	3.98602759880759	1.603439968356	1.06376310917175	3.48161886156503	4.42799171633188	1.73892625215347	1.58878554409096	4.00057898391722	2.02477100242616	2.91091543643016	1.05005282967537	4.8859452128858	0.0	3.31721037455965	2.04959725989573	2.69826153661976	1.28122566565778	1.65326851151136	2.08107706507871	4.00149565090688	4.07085378393518	1.56222572633614	2.14850589790619	1.82366637620566	1.45503012129659	4.49333142254372	1.91371233862029	1.44111031186917	1.67262492071424	4.85026717309781	4.90609733339567	4.4579975696172	2.63388038812887	1.2509776166657	4.29786230342469	0.0	1.23589689858059	1.88894957345343	2.29471893924198	1.74274396911245	6.35061684253265	1.06214382653606	1.29113950484403	1.2166270415076	1.77528885137426	2.06143260578212	3.61478532412549	1.77843973427882	1.12731630127513	1.12205743096122	1.03922475551647	1.59067717966687	1.87962005470335	1.70556248712568	3.03892370419735	1.45299046826846	2.05903858284734	1.33493731225187	1.55938689044479	2.68174554780152	2.80957092539695	5.88561806463232	1.58787374913848	2.56402240055918	1.66936395558965	1.75599929843647	3.69694162454688	3.24904152222887	2.80519715839341	4.51108492359358	1.75810817726044	1.21981807129984	2.26635981279454	1.33306950764335	3.67199685254549	1.68622485145304	1.72033895076146	1.49806091839244	3.30142639245917	1.74024166118298	3.44797087838721	3.82103986453447	4.09885980476518	1.8406694603079	2.64472839151477	4.39622770857648	1.66698769589753	1.1439028846972	3.2220992834975	1.25196444921292	1.49254232813756	1.63684239216019	1.59520214528243	1.2644933821515	1.58000806896177	1.3943677426946	1.21288352320869	1.87024536602608	2.22966915688367	2.97490774332244	1.26074488875144	0.0	1.51504989951893	1.02286559581629	1.19802287946223	1.00595114098606	2.52500336105421	2.5872131173169	3.98810212968351	4.47911311802039	1.61397075735173	2.70009168993607	2.08847589990411	6.37186084092781	5.54175181337131	1.41338977498832	2.98094043845315	3.86046945946729	1.66288229093717	2.11312737650278	2.32601897876555	3.00378491907587	1.85804772292833	1.60203687388758	1.93155853146058	1.43768768677766	1.8811912427879	1.55512752536295	1.12763397491752	1.85614970938217	2.58670786497991	1.63411082238776	1.05403343941365	4.47321326615989	3.55740465635442	1.02225088676557	1.17200081034106	1.74055280478764	1.66574437076425	1.58575943831788	1.55112437906142	1.54737839340493	0.0	1.45154490967478	1.2528860266082	1.18392483768602	1.26297159824316	1.13614589009705	2.06460387748756	2.23115128786888	1.33623407081403	4.93994556985475	2.32215132887965	1.29728763787214	1.60211770608204	1.92199420595582	1.5876989512867	2.73099201980524	1.94356944211388	1.94900626407693	6.87714084831867	1.35689965181127	0.0	1.64375152321672	1.04325591624721	1.43386376997859	1.6123462989343	2.05243969457463	4.14695691229551	1.42729149269883	3.15582102711842	2.91927637211536	2.4928981264167	1.38223615885226	2.01693243207627	5.90661545314366	3.29084392066775	1.621242077575	2.5545499141595	3.4116973360093	1.4083587438053	1.52641693601651	1.56155887186994	1.18977447480968	2.52346678906529	3.01335300311927	4.29805313930034	1.8566786521764	2.27873857287289	5.03941307449738	2.12968684635787	4.39163802047977	4.76477125667011	1.1911138149213	1.21415508047328	3.56759243432367	1.61137792265037	2.08466438895511	1.59846481372745	1.01187868731513	1.53823421998154	2.4026301021135	2.20357970715691	1.82023860858244	1.6247340314011	1.92890808591149	1.66630485226082	3.28931747615855	2.74970413684123	1.35151477933195	1.05882515409692	1.51372419663131	1.07424030520805	0.0	4.0224000766073	2.41074586664485	1.7388700854146	2.47970017553772	1.5605352653529	2.67518723396732	2.59156717417691	5.34687827025876	2.10588221834998	1.58622334466087	2.02575078127065	2.13802028297841	1.84641590598442	2.03753005054639	1.04352860979704	1.54468791162502	1.58460948518566	1.23988749951001	1.44648319570652	2.77104718478996	1.68778295593467	1.75784011005069	1.30319885737104	3.83129231171068	4.5079842288176	2.09883581131104	2.74375503549549	1.22925326106881	2.44971986220989	1.08962798771871	3.03285464149485	0.0	0.0	0.0	0.0	1.03417590194062	0.0	0.0	1.45104187790026	3.10033001204425	1.2742807969898	2.69883904517822	6.89860951780627	1.2229404127434	2.0127340239951	1.68795045692629	0.0	1.12670570863514	2.54263263004907	1.63359416002136	1.58732254708276	2.059700449915	1.39233268769145	1.66861574096495	9.40673339166516	3.2024796359419	2.01096610413414	3.6312081248963	2.57175741966977	1.25124370818613	4.97031974472535	1.42135873147906	2.21057352783536	1.31492655098398	1.73123208853857	5.65194241408746	7.61978960803515	1.97891008771166	7.73793394854008	2.42709927883798	2.47869431071867	4.93706991505602	1.92944699878364	2.87298689236729	1.50607991405185	6.23794262330243	3.09620079623966	1.8794780641628	1.40063231935009	1.54581140868784	1.43142595244174	1.49023130724112	6.90831498469014	1.8645397592998	1.91311530003955	3.14329169294583	1.94536997299061	2.77039644073807	5.86859465288149	6.66129060949363	1.56560073251582	7.14655435658223	3.00731015434289	1.18233546194518	2.93311011742676	7.04226375829571	3.33080836509957	2.56848782795732	4.79283520229744	3.49789089604741	1.05057939236195	1.80466204215411	2.80463823365571	2.08612115213868	1.40461609434312	3.11844498997309	2.08115686440186	2.22409683632887	1.63721590966163	1.00177260442522	0.0	3.4919305941936	1.29203762226805	4.04891519102951	2.14538517095123	2.02716727103726	1.89920704089481	2.81773281103719	2.64912922515586	6.88809584037074	1.88846355233619	1.61633369097289	1.91199098552713	2.94770674225262	5.61975343041464	1.28455636962136	1.79706444574232	2.058745781366	1.20754973582271	3.48202759384711	1.17877716107923	5.48144463520704	2.30333680052874	1.90909991582951	1.71886492441693	1.03128851386565	1.46263982185133	1.76154648823122	2.85498486033227	4.8031693748419	1.96827235459671	1.56715387026677	5.80240123793605	2.03871495956442	1.84478849648141	1.10643724179526	1.41544842927095	1.57446918345816	1.27436657373799	3.55893985909316	6.60414470186256	6.16535761552965	2.47802851527322	3.96648385335591	2.9237575353836	5.18909830195018	3.6436415312947	2.3662891953811	1.7069833797914	1.19617570260588	2.13734089591917	1.18308626672294	1.66945265631266	1.74807746912399	1.52268290226551	1.4990087630945	4.81507697674274	1.29354632796713	1.96249422279252	3.63708649359409	2.7605116505601	2.98346287422159	1.43588821547813	2.72147468631082	4.7991257337681	2.45450358526149	2.09968188717453	1.83857316737361	1.76220390808732	1.98311928515643	2.92281530451014	1.38724294789345	5.93567527310645	2.46430387679249	1.2485269106697	5.18965045200585	5.93196007325888	0.0	1.31871334368131	0.0	1.24396822215956	4.96618226991287	1.14889856034467	1.1305250255305	1.23554544176852	1.39693295912086	2.02379550617622	3.94556327219511	2.55163671385308	5.09495934630871	1.39460430819747	1.97881450975236	1.88331237976486	2.1163567142416	1.29744008211213	1.17798740165122	1.89232377070244	5.1101217427174	2.62410305726005	6.09035144591339	12.205142346642	1.34359839749599	1.47608436564837	1.6093754849187	1.91092706203729	1.86874230254067	1.08213624146384	3.99441187614891	1.4132923268974	2.25781776541864	1.75442005798893	1.59517541718841	2.7034077570525	0.0	1.3646502800082	2.12767966967707	1.01819929945227	1.96685334356888	2.29606047078548	5.57754775428295	3.39113748373295	3.99208536798349	1.43649918057259	2.7613812433528	1.60506661653386	3.15152924711939	1.39448806515435	1.71825762937378	1.42840226744488	1.95588888664893	5.45990014045417	2.08023422784034	6.55015619797473	4.83877261620413	2.67198918717284	3.91251371696402	3.76197077024009	3.4827622381929	1.26647776902043	2.07159677909838	2.17753008836294	1.33596082322846	1.5177010580993	2.10036656724197	5.91533147618771	1.23354928275759	3.4000366427509	2.59962181326949	2.60942105803579	4.12194715177075	1.28085916797448	2.19343854518963	2.23671824854038	1.13806159177644	1.74576310794506	3.98845373874569	5.97949707160088	1.7462720850222	2.52288716450238	3.0925265799785	4.18046766429416	1.02887295557537	0.0	1.30142759106951	2.77614056104833	2.5156105735162	1.90818888691086	1.73247676755293	3.78986853093121	4.48957138789479	1.33891644844757	1.38968985411943	4.957730235802	3.37801956111524	3.18751128498905	1.93749996660181	1.26884039119475	1.75331749158199	1.61223811940257	1.39634624653857	2.49686830910081	2.61178693428171	2.04749408698921	1.63841283552854	5.88290167872725	2.73362662558173	2.84811122529166	6.03081127235569	1.24015679411895	1.1480817486844	1.81909142680273	3.51804563943327	2.7517323264109	2.13962444349572	6.17491805198946	1.87408166227206	2.44626510636473	1.36416594849399	1.40025868572825	1.90587397448162	1.5232120322867	2.08959165682961	1.81975125103186	3.08441603255403	1.79938733006346	7.90481499525029	2.37136014411788	1.13851835230756	1.75390903873985	1.41383012643412	1.07800234936263	0.0	2.45327431839819	0.0	1.1446155237806	2.48106907470218	2.14749793679468	1.88409994335362	2.6975566494403	2.64185577110168	6.09859134231005	3.42779344267504	1.18217117353469	4.56604069139067	4.69545139258087	2.92941758822281	2.65038299754145	2.97770764290009	2.21545194285994	2.21458212033971	2.66783874726091	2.8944230112131	2.76315956478536	3.82379655224521	1.42763633123782	1.97434032607049	4.32340167653039	1.84971850637873	2.0859155809437	1.36114455503665	1.63577209061149	1.50898302589438	1.29496782522374	1.03171574091057	0.0	1.71978809797716	2.01383213953456	1.79335828259567	1.09314399132747	1.52325328213529	2.27794657058346	3.10306703606131	1.81486462553784	2.59681412314969	1.29074997529453	3.45939757300105	2.0127313390239	1.97791754325791	1.365310891938	3.60406800239428	2.24886445537273	1.7270869732595	2.53595605938728	2.81266603588774	3.18283470782526	1.02600665423497	2.54955892630575	1.35376013714054	3.24376044246319	3.52313554885837	2.61631296641791	1.43860352648072	6.83346063858533	1.34819740984529	3.12099463595938	1.87417751376685	1.71935357532794	2.00614129349516	2.05846795239759	1.48311046885148	2.46799997497554	1.4598262205307	2.12401542506528	4.26291642069935	1.82628529096221	2.0140454189081	1.86754190803198	6.4253405261337	1.94614834889043	4.30028434512524	1.85723181275287	2.96997761013106	1.61382733556997	6.47569561644863	1.26782138465851	1.37773467167698	2.90902001347273	2.27330806293033	2.24398989400497	1.46456869961593	4.65340960120132	2.85267382476693	2.31530361301139	0.0	0.0	0.0	0.0	1.20659982841694	1.99871715885861	0.0	1.70391366861233	1.88604059744917	1.818517369661	2.20345721664216	3.51590681532978	1.49428578571257	3.18243573617565	1.03181261700985	1.59643412834367	1.99763929773588	1.4777923543148	4.7502209848521	0.0	4.1166287966484	2.78785580413514	1.80661511469231	3.09805200026037	1.64799556692579	7.18672034545088	1.23823149656046	1.44031917660927	1.01320723019009	5.1905351370747	2.94108487677236	1.27130145697863	1.72814778206674	1.68988014651885	1.16776250284389	1.41656707746751	1.09562285572246	3.81522718703208	4.5481225182923	4.1196081407493	2.10779584692031	1.55732838072265	2.38690744160134	2.71169400048904	1.67401163476517	2.64109034715032	3.14752672512664	1.45170668096629	1.48641850668615	4.23815602412661	0.0	6.24825566443256	1.3204897885267	1.06016814872248	3.78816982562359	1.64333452640732	2.71551872419894	3.27410500681487	4.61727547461667	1.2168493276353	3.00207081808716	5.69931253697999	3.06633017082274	1.22871619040213	1.18306791212913	1.43289176391018	2.42280969741182	3.49641246726375	1.72997120593629	4.52133864743301	2.75841738096569	1.14532172633733	0.0	2.10744342673908	0.0	6.31463075412362	4.3226876028176	4.88153861994751	3.96799065072908	1.30009650763171	1.26941727232325	1.7021140809542	5.76542789967775	1.82854445157201	1.37095583358894	1.65634057881864	2.07367566179772	2.28461555542776	3.49800835720059	2.77148299093718	3.46827783839741	2.29082524005572	1.17047125467036	1.08460419405017	3.14661024287999	5.04136358638956	1.30301071840909	1.40451448699205	4.70806920278965	3.48113033012394	1.333997658653	1.72548811533646	1.68281198767132	1.82685510445693	2.07483962610352	1.41591073525034	3.47479644394047	7.33612197070151	1.33795342556208	2.01387307138012	1.440596318448	1.36493430355248	5.09374073039607	2.07277417060264	5.50841759938282	4.93342752127486	1.77029604211893	4.80304932890032	4.5694348635171	1.27075326587855	3.19002537311501	1.79467137631195	4.1787888766138	1.7277016613361	1.63824107192771	1.62089155476455	2.5852768209744	1.44822206216305	1.7310481535002	2.70458179795592	2.40018455809082	2.68767832788838	1.40171539920433	5.723462405714	3.56888741575517	2.2996880072724	1.39943612389982	1.22421711634473	4.17369397940857	2.50056481804718	1.3161003564659	4.44243396786597	1.83973040797893	5.65287086067911	1.76601627118757	4.68474238224095	2.55155776904051	2.15357598769556	1.7126521487604	2.8105435838083	1.11485747997546	2.0925887439993	1.67489454604361	2.02593979154657	1.22652460607629	1.00308371863271	4.84380382187337	1.28692580920122	2.56736566709646	1.80733237158491	1.104106220459	1.63568090807356	2.80001324486334	4.46449261444175	2.90466412941692	1.25943380367399	3.02246048288995	1.88365058943934	2.39036493573132	3.20731698094746	4.82425474591282	1.91849336647999	4.60760333648866	2.2684134341635	1.43834890183476	2.22598407837092	1.30073254950894	0.0	1.55187766494854	3.00523109102085	1.78982795560148	1.15828522922081	8.35973335525441	2.30180306166584	1.3011052058654	2.09540259434089	3.32610598569065	2.41732153387322	4.91184312834816	2.74965670774652	1.56236274347869	4.321242535771	7.31108306640972	9.20150975795163	3.15357853557975	1.17680951476811	2.83438089473055	1.2552662718481	1.03261307438074	1.5287337290503	2.70300597083375	4.99467364337259	7.10825572604813	7.80403107244424	5.17153570278381	2.07175175107618	1.4292706129816	2.23266513889708	6.46186551096838	0.0	1.14212047165063	2.87697454932836	3.06524833998321	3.85598062934341	3.64278178388256	5.02574026492397	2.95320397572016	3.69867653544493	4.11307560401167	2.91350829045695	1.49134487041986	7.3606254159441	1.73635117911924	4.8101747955275	1.2351896121451	1.04618690066011	3.18206616227175	3.12107175543955	3.150436884053	1.34722642862836	3.27368646087427	2.06573628221374	2.1684526473481	2.18700447931352	3.20225737301802	1.01379460960725	1.55589370678528	1.32417144674341	1.67340289332045	3.92361569763442	3.53485246610852	1.87895821631436	1.63435053569088	3.83811887981039	2.94358770576973	2.40502096487537	1.75798201304315	2.98288139529164	1.58845836844156	7.84818327506494	3.29162408652986	2.91845392694048	1.91641982649287	4.01385973947619	1.19602870582522	4.7995697722424	1.60861762809349	2.01666710422598	6.02872025160402	5.36091957749859	2.14207819088624	2.67338309915224	1.29049856031157	2.2345549991737	2.11620991762435	5.53356948143336	2.4986693337931	4.71149042388202
T4:,10,min,after,stress	1.26655094256566	1.25262014167032	2.86127856508366	2.24349066644848	2.74876508362755	1.93351900248963	0.0	1.4313140048996	1.34184783440399	1.11381660864721	1.39754785849676	1.12144616401287	1.02260681020836	5.95422797381642	10.7891959190959	2.68543215463459	7.27597103292494	5.02017959318222	23.5456759029477	5.49315007840831	4.80724669058442	17.7096431014144	2.16658877932995	7.89889379908629	5.01617318241875	1.12321271857172	8.35355051574549	1.0533471458814	1.10152694966876	2.57634582235343	1.1437158061228	1.07154857636149	1.02062645545021	1.09323184879181	1.64861489137062	1.00312758759437	1.78143987726502	1.79064148029732	1.37751857030757	1.09091375497959	0.0	1.2116492212213	1.18953475717768	6.08806748495555	1.95935981121202	1.77854599619608	1.245398860974	0.0	1.13753851182212	1.20904867246455	1.29469605677977	1.7524180017736	0.0	0.0	1.40113016202083	0.0	1.06975224523396	1.22346507860904	1.49392478841171	6.53832456777574	2.23920951488252	1.09545998911002	1.31440701139748	4.3840389803335	27.9106844367847	5.1493759922044	1.28635717402803	1.13198455019117	0.0	1.48519138228433	1.87129211446168	1.74226145536907	2.61561916397305	3.17721133444721	2.75546837109871	2.80272673541696	2.53303340400524	2.70129075131185	2.97413892862661	1.03118694337136	1.12768716024635	1.35377427129499	0.0	0.0	1.5694212370741	0.0	1.18511458750126	5.83912155681192	1.01879882887711	0.0	1.36307260486519	1.26883108241919	1.07850465564696	1.05150454614435	1.0032329201359	1.30446264708635	1.64963473612428	3.09330863547145	1.10796615711871	2.80026907096752	3.17022086997428	1.3282607435557	1.03081471252022	3.03261102038154	1.58758835110698	0.0	1.13684415356479	1.02348893514574	2.70951563253603	2.60307351921282	1.56574094694095	1.04013855545057	1.19985096788054	2.01993150047001	1.43961108729688	1.00184432009816	1.5854260711525	1.44379033305991	1.42942932611763	0.0	0.0	0.0	0.0	1.04385121029753	1.15305418492483	3.50826117653679	1.32669498528289	1.13579795338153	1.27508414873187	1.1906622736753	1.20172721953295	1.21699506682347	6.7880145215633	1.38425301246435	1.51975512244047	5.76857073347905	4.03871109133078	1.34798583792975	2.98944969176707	1.10463959597853	2.11625658903652	1.02276956180611	0.0	1.11134809597606	2.10048103696888	2.19764591223682	1.04105015012978	1.80304195209294	1.12773489396656	2.00962260934494	1.16125965411341	5.42499668732995	7.06110450502339	0.0	2.10585047895307	0.0	1.24185084305952	1.87582437944048	1.95272982715756	0.0	1.28642216320078	1.43626295028434	1.57050370781879	2.42958446749737	1.16880104787667	1.21413661852974	1.2018309599216	0.0	3.28845894838974	1.53942982240407	1.59508784242117	1.4735740202442	2.04101508227708	4.30845909123687	1.00111957366463	5.39059560846489	6.1316104913593	1.90321328124965	1.95300895063366	0.0	0.0	1.40119837450286	1.65591121980354	2.126976172112	1.19098298576544	0.0	1.37163538211859	1.00333020648127	1.41813860311207	1.6003558078615	1.61849533489655	7.257447312847	1.07772386417003	1.49865310199667	1.09319317857278	1.47151670766757	3.98784086275431	1.48111441363519	4.21171826666344	1.64162581903278	2.2960014496633	2.34211041479471	2.28537738573466	2.09937048997505	4.20057124289251	4.91047147808772	2.30938085501812	2.33720222494261	2.09208968583376	0.0	6.0860519860455	1.39333604221067	1.49863511236223	1.22367828522509	0.0	1.2893958759816	1.07766045684248	1.14564595435999	1.01106791969358	1.08640809450917	0.0	1.08298691734138	6.3506730339699	6.7939320551944	4.35470711982602	2.68045831747006	5.52777373862032	6.62647381886466	2.98760728662685	7.35242357925736	5.1854799885158	1.91942408898083	1.48094360892475	1.66753589371011	1.76909905486468	3.580807241603	2.92082825545529	7.4982102454505	2.39593376166468	1.49231303961542	2.53411060603637	0.0	3.13108145071179	2.1273539140813	1.46862511026625	3.60628539980378	1.19926087298479	1.15940120825541	1.412757608719	1.2084760876491	3.72523019973986	1.3503470611897	1.14552066282061	1.28486460641872	1.67121085686884	4.72255026099735	1.30032963883673	1.00982944216925	1.55889554134962	1.22417287020053	2.55705695859464	2.71819329104312	3.40446715954733	6.53700521663603	4.5733271888858	7.34842071268971	1.39403455919127	1.11185771798948	1.28944961241226	0.0	1.19715999308092	4.40337003570521	5.79135308706704	5.14249816724369	6.3585215383105	5.12800765366835	1.61164736300409	1.18414472692518	6.80056713673722	1.27970680139366	3.10462117059067	1.28295636026678	1.54925622235646	0.0	3.1032665164394	4.53817387367456	1.04011976119755	2.70009783796497	1.2165923979908	1.52924175029764	3.81715596823096	1.09042967439868	1.04372825275514	1.81913882185315	1.40208521940681	1.01572576534627	1.62834262239121	0.0	1.43695465518928	0.0	1.24885772210214	1.40296928172271	3.3823025135918	0.0	1.1172641767907	1.01917888900681	0.0	1.3713391443772	2.29826475970755	6.66228687570284	1.35616181389375	1.25551471233265	1.31742447824599	1.07550958878508	1.13516845757526	0.0	2.80748722251428	1.13245789924767	0.0	1.86209008512786	2.78978744711577	6.61434018285793	1.07475612959154	1.1507075095111	1.01296986364443	1.05967731572437	3.39928099518474	1.48617655285689	1.10191681111678	1.67275602717078	1.42281815620595	1.15456925529721	1.12636860284403	1.75885425356155	1.50034995721393	1.40864518803176	1.27385846517086	0.0	0.0	3.14557514453853	1.11958594001839	6.81425355251122	2.39106732177963	1.10233068953344	1.10478552480751	1.31151275997104	1.11296534671096	1.30957561881997	1.57957423945175	2.885037993629	1.47175920823072	4.25401292694972	1.55942116419545	2.81704812985825	2.76614087391106	2.0900563566475	2.54228840817465	1.25919012987733	1.657994735362	4.72947084488352	2.14390768489731	4.45953355830695	1.8541083681009	0.0	1.23910265436482	1.0231335514635	1.17612046668769	1.56110403362685	1.54654909335046	2.02414925994794	1.01906446422358	1.55259250289084	6.48877364227044	5.22382211203982	4.37344364527095	8.01683379633825	3.85833759991011	1.65617766119403	5.58824220158006	1.34285236862303	2.02229448294131	4.86396498228128	2.7405761974228	1.28503559262858	1.18817471940395	2.22096988730726	1.32051046464454	1.24448876023178	2.48895309070124	2.07824648944703	1.59944175593134	2.04141924612605	3.02673842969297	1.88895939001425	2.15261450039071	1.50476169811901	1.06792508774084	6.60887067567556	3.13763942147771	4.54852320163238	5.61809312596955	1.21452273974587	2.20859656821546	1.00159660276161	0.0	1.57200688923371	4.14967955966609	5.91952142841036	1.10661387659602	1.65136710423471	0.0	4.16077282854343	6.62946157765754	1.14005540954964	1.14704314234218	2.81196461734311	5.15290939518303	2.94399368937991	5.32724588661886	1.1733010918745	1.91982721751775	1.19549564174276	1.06971933020831	0.0	0.0	1.23017728869847	1.19706585271637	1.11232435159092	1.05674140683095	1.00653674564723	3.82438124120997	2.21735153375612	0.0	1.73498079185451	2.86314413663471	2.62589359309617	1.43702341557526	1.00357307907711	0.0	1.0553252392947	3.10093506658306	21.1125666377656	1.30805369264882	1.40685937252441	1.54705020950834	2.64404176086858	3.21433056739179	2.12701018554082	1.11916075819212	1.10058205503205	1.13032149569341	1.425828486963	5.89483747107301	0.0	2.95096228369735	1.63571946680871	2.68020978009244	3.08043590237641	4.23482359334638	0.0	1.253358707772	2.90527450019013	2.05338142614767	2.80651328016226	4.14967169408959	1.28301101919048	2.35786817702873	2.50092256297706	2.33412328544818	1.18370541713606	1.38737783116423	0.0	1.37268964692874	2.91312394320616	4.27485029828489	6.7415469886469	6.14373318045704	8.44423063055421	13.2148184913121	1.35921066639881	2.37387243337242	5.33615685569854	2.80735367173365	1.18730621431012	8.90822239703395	5.52761418809045	8.45421325333711	7.65521246216139	2.5953773079543	2.75935558505092	6.10449600157998	3.02648179265629	1.01680533440361	0.0	6.63730045304693	10.2703079222385	2.10098369178363	2.22885237161825	4.02361911780289	1.36580235451521	3.17979662191476	0.0	2.50601131841125	2.46389554501959	2.33098352484385	5.77198348439067	4.46276287162303	5.84328439208465	3.27116711890179	2.26778580653396	3.94110159235056	2.91741654184899	1.20845283723039	2.84158140886052	1.01967906058899	3.3774110554505	1.1837521054336	1.11265845123992	0.0	6.30687030739295	1.22089899212281	1.01031284595841	1.08439457000343	1.23738790803141	6.72324250611421	4.44740030141224	1.5877187093811	2.69619342855968	1.46653297644355	1.14427394579796	2.07564347830318	1.23697127899678	1.16932330006096	1.01147384302861	7.90042691481873	1.66227955245157	1.71843156454564	3.45932442911562	1.03985461781441	6.00320276893562	1.19036239165191	4.72061927238203	5.28825123535621	2.93037731701136	5.01177086497294	1.27458382874539	4.41063241087883	1.08495905474721	1.03331872080974	1.12283529781846	4.16758008165056	0.0	0.0	1.28624620673903	1.49115889435572	1.73140729514945	1.40246451580037	0.0	1.66777897184214	1.66215594418609	1.03357284519184	1.31507413362866	1.47535470871098	1.16182653149874	1.05051773937429	2.28354343883743	14.6889219671876	5.99694812404101	4.41034164267594	1.37709926962702	2.91936665017125	3.70069453409025	0.0	0.0	1.20689749972777	11.7346697636805	2.61073360684521	1.96864621662482	1.8425786643202	4.55429942559282	2.08293552236619	1.91009128318502	0.0	1.12696958511691	2.70646097350521	1.28499833917438	0.0	1.83000358132403	0.0	1.1141652323318	1.65640021280269	2.23574877766885	1.25799397110648	1.04855343381382	3.06175421684198	1.43692583257622	5.34700278917082	3.6389813126322	2.77466780318834	7.49456467152573	6.52780899101535	3.90493855333966	9.95885851683348	1.62506883880536	1.81461861177304	1.93076182271985	1.28903151288667	0.0	2.08798108596636	2.5296989552241	2.47874924397085	3.205519901857	2.08621636845363	1.81456923750922	11.5178269011113	1.55432536544903	1.06234878306868	2.72795890441739	1.1557863599846	3.35176461672164	1.76579987903697	0.0	1.36508768195438	0.0	1.4108668949821	2.82667194382695	1.56669328582552	0.0	1.1575662294207	1.52830627505507	1.67643119709181	2.32013999454336	1.02800904409617	2.50951983991541	1.4224205291172	1.95932189840746	1.14387389531726	2.34217138517185	1.59960162683506	1.28484104182217	0.0	0.0	1.46922029343698	0.0	3.8403012331543	0.0	1.11294270400521	1.0747174279231	1.02788195567221	1.55736199898824	0.0	4.92025374420644	2.20090148465895	1.418851539796	1.0896422042952	1.66653903627438	1.1928719682314	1.10798927944073	0.0	2.90423761617629	0.0	0.0	0.0	0.0	1.17478063946109	1.03253414796386	1.26486887080442	1.02594386393105	0.0	0.0	1.1086820027796	3.9185883814329	1.03696977151336	14.6293083521069	3.77295802334701	1.99852868322651	2.25397154326023	0.0	3.00401870391639	0.0	3.36691971454601	2.34388276929101	1.14807671287391	1.25118808105045	1.08050835388221	1.06480388874225	5.03324218509817	1.26658127880727	1.38333333542812	1.45928080931518	1.26128723710291	0.0	1.55116117473228	1.31072021143935	3.98499182216769	1.24801438525876	1.75065165221304	1.02109346721978	1.01405507136444	3.08236167618625	1.08449411526795	1.3775112212912	2.48402811747934	1.02758721408237	1.30952868189626	1.13309227950002	1.19903965734593	0.0	9.40514002997693	6.09360186183105	1.25284500854979	1.0522875096772	1.34863283745414	1.20019921396821	1.05529587786185	1.59595861257309	1.559181984026	5.39068152225758	0.0	5.01191849470873	4.97619331060088	1.75596193707084	3.96189799914806	2.94499159051622	1.18591637068899	5.65348114089622	5.00258766228704	5.10700751385199	2.81553486560995	4.7223758937493	7.2216979364197	2.1530096776795	5.42135140427175	1.04229337244806	1.89410214289063	1.11934297143683	1.59146238026039	1.18234813763439	1.5530136975937	3.38245142284603	1.63210223056673	3.50300241211457	1.09062980715253	1.36224302882833	1.57266408257861	5.90613484190303	1.17530684659919	6.01717358494541	1.10653614225397	1.27750602900261	1.30232711206177	1.25498876739768	0.0	1.06126223268244	1.3990396298984	2.82882983978704	4.56624212043284	5.61740677926782	0.0	5.89282739848726	1.51445376411431	1.35488267724741	1.15434132774047	1.12418249731074	1.69333626351143	1.34274986303913	1.45208052154179	2.87248612051481	2.07232249036293	1.42150880784348	4.7604192805204	5.73607612012604	0.0	2.53172296120153	1.0172940145558	2.13233819229016	0.0	2.02285622006717	1.36812645680571	1.71620272693153	2.18932839113863	3.78413624482939	3.63121840465025	2.63464153046443	3.71248073295091	1.40574668997868	2.07521347864207	1.08018006508874	7.5745497915572	3.3347959198033	2.08489031999643	1.26861584586756	7.9773504472785	1.46863618990239	0.0	0.0	1.7683312630323	1.36371728299751	1.21696274001887	1.42000229116053	2.30968980512255	1.05135866763752	6.17588109169436	1.10753977811233	0.0	1.01902706119211	2.32325923866059	0.0	1.38377497479494	2.75747967494658	5.52998740788788	3.48081723722714	6.78450452133041	4.63376294763216	3.10500364973277	2.52330283234708	2.84115780424834	4.06016478997619	7.39183463497636	6.61386385045696	1.32315430962664	1.22223968317598	1.00766292800483	5.17480512087207	9.49154816581818	13.1470894951964	4.89514312985658	1.17057490358064	2.98804635637831	5.09672108883744	5.46955395995678	2.160662139837	13.36817117773	8.87533483987208	2.38113163210179	1.67066403209833	1.46554779023239	4.78580308135734	1.09658826323605	1.03032208998733	2.58935150340032	1.65891647707317	2.44557658741308	1.81085363030305	1.1920573609018	1.16630499495517	1.22330085658922	1.04510148273315	0.0	4.19499053207387	1.04985765080349	4.71645205474218	1.10411728410206	3.33244451214694	18.2421594731493	4.76512334500113	4.39014249902354	1.4893814216359	1.03697499592519	1.49938663477731	1.49021086191681	1.19097203523386	5.40491142278616	2.5933905038118	2.70877960936008	1.20625622033268	1.07524963890698	8.59820199325824	2.33569135670633	2.55401495953231	3.71122425581596	4.64947629786035	1.54764563942265	1.69687321215747	2.38514712151977	1.40872476514092	1.08815299643929	1.11946502819573	1.3080780142264	1.17234377286466	18.8726455439986	1.79121878707459	11.1155955122698	17.5053265231037	1.92148628304565	1.80861517525635	1.83206083468711	5.3965171513298	0.0	1.1430095128898	0.0	1.04191053725929	1.04465246648959	0.0	1.32064079751577	1.0961675229573	0.0	1.57422797292494	1.74609564101267	1.01308105259682	1.27974623591097	0.0	1.89749139826986	3.73474501512026	1.64062231741546	3.6502174191299	7.25897297172917	1.2488889197768	3.02759331390561	5.18905740723382	2.5353428744723	1.64364049184706	3.76612986939011	1.99535817572698	1.47883641821526	5.57074413882444	4.65565735680129	1.36772616626531	1.50383185576472	1.24190024564439	2.40186693004353	1.06234505690708	1.42969458202658	1.93842457684072	3.6255404428568	1.72777105290497	2.01828868963585	8.39137378801025	6.33141087261667	1.96136149999678	6.04150101723054	1.07263993004788	1.30289625261047	2.8211215985981	2.29404964204827	1.1398187529882	1.32080450825917	1.00889274280168	1.36885043940099	0.0	1.19914997748789	2.23794945106784	0.0	1.54014986276765	3.52241039309381	1.14611398469069	0.0	3.81892101856014	5.0821653779083	15.4681596343504	1.00577079885149	1.1264345699533	1.27902719380683	1.23151839313664	2.4552080686423	5.06005306309447	6.8981441471492	1.68727890963291	1.06196252389436	7.10000786637551	8.50329275363426	5.8700466300205	1.00424269684776	2.16482825709105	2.93482503850082	2.00154105778182	5.78368704313836	4.02797996969548	3.32436492220091	1.21476508784188	1.20711295778358	2.97964106220107	1.17888816343865	1.0441753944309	1.01244778665361	1.27698415636312	1.04116190644032	1.41505403554051	4.58449669283708	1.88167804151445	1.69946411237575	0.0	1.15577086041024	4.86247639946311	2.64241858456826	1.2462677835558	2.49192427846029	1.48051661015507	2.46861458438417	1.44036704192693	4.03202838361695	2.87716316744628	3.58385334206805	2.6481120920483	2.79222720623612	1.10461638635767	4.66760531354162	2.62522491042645	3.8079212141628	3.69143795395084	3.62684312268024	1.92502926335938	1.38450116620567	1.640357985625	4.23327098163477	2.50856042580242	2.07354901810303	1.17958403395592	3.20242568593753	0.0	1.65661094354643	2.90591504191518	4.53057113742221	2.00462581954002	1.63934306979282	0.0	1.62041831739879	0.0	3.10192172750107	6.50898083077549	9.43666115906039	1.80462856026991	1.42385412352653	1.23405700885162	6.93864759008584	1.67096322969307	4.97853828143256	1.74278292818978	3.53910385975103	2.20496893796891	1.04897229320792	1.44888345662443	1.7443827111709	1.41423855681463	2.2845256186307	4.32212301460704	9.57911583304496	3.55232859360415	3.84004666783193	2.08187634848598	3.53814596425161	1.56448567519039	1.01913101863583	1.32293252156266	1.63709055423298	5.72539909524592	5.3871911940201	4.97836058085966	5.11815020189487	2.89986930611227	2.15904300916735	1.09082823212858	1.21766091799249	1.14140887210017	0.0	0.0	5.36614199842717	3.99900191181342	1.79427538919806	2.46216766282954	0.0	6.43580296156	6.11187331397431	5.95021194507196	3.86526242539616	1.80309959553862	2.94643024086201	5.57039554836725	1.39602829109188	5.66680309478908	1.09616303275041	1.2131978707177	2.83323437868937	1.80598619600939	2.38118947898256	1.80625963269877	1.18632302583737	16.2785995833309	2.91194226288578	1.92376733264112	5.26546317562522	1.19585251697223	1.50789746519402	1.03037729097405	1.09869207903527	3.65647056573806	2.23156266110771	2.42850592290608	7.24222519456471	31.1595588726003	5.88484871063174	2.74089580547184	5.82324803846886	2.27306606906881	3.60428273334229	2.03789421607463	5.90509366924949	1.32220226487863	6.39563539633462	2.18377842888507	1.5163958905746	1.03660266673241	1.18435910691168	1.02294713296723	1.04598124643074	1.09024328617444	0.0	1.02389175009626	1.13020264922678	1.22399715950334	1.07413773923347	1.01494411705045	0.0	2.08569211621929	0.0	1.0828692119532	2.07932970459234	3.05181068966674	2.00636665077338	4.83690640553078	1.69970045165491	1.64284910227484	2.43092682564734	1.46477954162077	1.05195949625572	1.10692907795751	2.41158582348157	1.84440757732431	1.80453150519829	4.8762322965236	1.79941145179654	1.13000691940904	1.18369066153115	1.62621386665286	1.08269782198645	9.56517553875492	1.27134538034499	7.88003036067601	2.481504443147	1.14361930637315	1.8641864599677	3.45599698486912	5.99120197308287	1.38680606520237	4.23717607974997	2.44064082180259	3.36107650563926	6.22900708159732	7.34162636913671	3.44985529601183	3.45502382806139	5.26823242233647	2.9791864153398	1.70446489860857	8.36744607088753	3.0762700380117	2.55522032449234	2.71536306134492	6.00343936713383	1.77038562483535	10.1992233916059	4.01834809260937	5.54362342780233	5.67185754035804	13.7515251992236	15.2506302646706	3.51956059305432	3.43641504528174	1.25066705415584	1.10286524255887	1.21758707648521	1.79317640928582	1.29785286466702	3.79712499206196	2.96984755034047	2.08778776060056	4.63096091701206	2.7899737556338	6.21464283101895	1.52305464846417	2.37810194943383	4.92831912959201	1.26746269674884	1.7441712142914	1.49223197269976	3.11892527002538	1.42574951706969	2.57326516641203	1.58226195613198	2.67322990675552	1.17507302592375	1.02767948793775	1.71276730814576	2.02687717472755	1.24675225890181	1.23704992410101	2.02395591714127	0.0	0.0	1.52610121290309	1.76198818186122	1.23918857899931	1.34389280944308	1.39041483527068	1.58363741263084	3.6200925051858	8.00253142461185	0.0	9.69460253159636	3.2305981019663	2.22821139297768	2.09500613191403	3.39571013786165	7.37270319354437	1.04850521810281	1.28615224083742	4.91901819907248	0.0	1.13374829840721	1.21711434760291	5.65231700094997	2.74864572608225	6.58412086123327	5.12737398710277	1.36749932871974	1.12315470262321	15.0012233849692	16.052640127653	1.02157476787471	1.51135010253041	3.76505832714944	9.78600750830105	0.0	1.03060044396585	1.67793759943789	1.31528209162753	1.63500492135802	1.50648198572023	2.95652472358596	3.65548478223178	1.62845249206275	2.62584644255225	2.64312535893131	16.2458609271523	1.46342661001817	1.14035124092595	0.0	1.3099376039865	1.07271101465475	1.39470870123384	1.12705793965246	1.18572070116747	2.97848515314528	1.28135970857358	1.63133667127011	1.16108267286883	1.18003884571235	1.25431320192411	1.40592673743338	1.03732712602601	1.03476908175473	2.2679319021957	1.19556951840684	1.24009323891127	1.12018788399207	1.93740768526697	0.0	1.21610058528963	1.47816919432179	2.67773432934463	1.14410919367141	1.37449541255287	1.19111157558807	1.3045781660722	1.53696032066518	1.10354955156824	10.8694675170097	1.38132446782056	1.33979346595321	3.03485503032056	9.30726486154053	23.50910104687	26.1596691854905	1.30007173230113	0.0	1.22677153721839	0.0	0.0	1.1060285657475	1.21643370039733	4.08898629382366	2.26129195976476	6.11862820258709	2.91116563124701	2.67862518722613	3.36840882403062	1.05896520675739	1.00304614401795	3.61258405232989	6.19369760117872	7.30490831048278	2.48079010398849	2.19897464506772	1.17006160616861	2.10084982460032	2.25785713257989	2.7573894199008	5.58249102545432	6.06883585908748	1.12661917190324	3.09803403355245	7.11648865973545	18.0347357028928	4.55991091676082	2.35273869088231	8.82406444989969	2.48303808688773	2.93653085563469	5.44420352351536	6.59001551799368	3.55299193605877	5.07828656208221	5.9197671326245	3.77582286728401	5.18922585009842	3.5935809245067	2.48733617626053	3.82066909930409	2.52290997010211	3.00105170934338	3.19765141318111	3.53490290565376	4.01815769377203	3.66919785433666	4.46461850256452	4.75242361730467	4.19856872870665	4.1941967380368	4.31445283236892	4.24674759222095	4.4581701228274	4.7305312109005	2.26627407224115	7.38304572303336	2.41950115728213	2.35451838747426	2.35906355739742	2.23777500077807	2.67527158152997	1.60233169838629	8.45638738510879	8.65964051867405	9.7572543763863	6.68324640275393	27.6296661087323	9.44502177070703	25.3238496851343	14.46841607284	6.74582856008452	6.76640842724512	7.62583436846708	1.56361945350302	2.26359225280682	1.17300225265478	0.0	0.0	2.19419784339367	2.4740920625676	2.97842593886062	1.42855997296894	1.20407055363881	1.37371286030597	1.03304270962972	1.87532620331593	2.51750242285929	2.63426392973653	2.91875183939441	1.43657127606557	0.0	1.35416744085968	0.0	1.67276414888263	1.40559181563749	1.8650226338434	5.87701920596506	0.0	1.20309502495577	6.92943393313952	5.24178502628154	11.7905824794399	10.5980580325545	2.58185122215009	4.74044541843472	4.036813258743	1.43991577561299	2.07459758850276	4.10026705330082	1.3897151865481	2.45207454645657	2.63405963137744	0.0	0.0	1.34125680133333	2.21957429101695	4.3186361656046	13.0580035204186	0.0	0.0	3.23712796099866	0.0	1.45918538763414	2.4542349434675	1.16040626243358	1.06952332333196	1.27728854587888	1.01765832774671	1.52495721760856	1.4147868219544	1.03572756981474	2.35574646888626	2.50098427829233	5.96340775456092	1.85140453774944	1.24949027341202	1.55104943586367	6.00056195639107	1.02745179109399	1.03202313078972	2.55166303567317	7.4946393382364	1.0031888662907	3.67035842861621	1.26335382585495	1.01881204300802	6.69243529402427	1.38541497939207	1.61522756446254	3.80668906311619	5.94667149601204	5.01406038199669	3.18290829277617	1.22538632988667	3.04031958329377	2.30988898172659	2.48798556644209	2.32428972074043	1.43304722267282	2.176387686494	8.07152311283587	0.0	1.8363833670239	2.60987712284124	5.62864792597232	0.0	7.04291684593434	8.46931608668786	4.35848485492842	6.3189591942454	0.0	1.71521086623921	0.0	6.9680821544986	8.37053710267394	5.46852581305583	4.75270189412185	0.0	4.94183052162194	1.66200880846836	1.35249390852903	2.61245626266642	0.0	0.0	1.00997199631406	0.0	3.07677368349402	1.99219902696357	1.15157045475644	2.38335047996861	1.10241640616838	7.46213948531757	1.31463306023799	0.0	3.52883327372879	7.43259733616661	2.49532253922892	1.87288573594917	4.57622391584375	1.93149046939103	1.17302021015337	1.59560313985968	1.93332427123803	1.38211964179906	2.61661442626826	1.76633682970572	1.11382377169451	1.35945120911587	1.08305440567439	0.0	1.66812276464713	1.40023619325554	3.67359792477927	3.38334021377611	8.10083244416368	2.10460649912027	1.49584189075744	1.67053924991051	1.30382874159453	1.68818037617038	5.59472284957866	7.06261778045266	1.9347042884035	2.84961965106074	13.4081047274187	2.28467661190747	1.27062055829239	14.5009754717527	1.68713790135941	5.75987709315596	4.01690255480613	1.08804550866232	1.421902094171	1.99689168590209	2.12114409611935	1.4303556464416	0.0	3.16511894879572	4.94091949043752	4.1753493514276	0.0	1.02897142125771	1.174258996689	1.02842506284156	2.63657041886346	2.59103218648348	1.22010500533358	1.1039245677169	4.54284914683794	1.17487373598898	1.23709123144148	5.24556050351881	1.26102433833163	1.37689625522836	4.68502241009639	1.27218292806482	3.36688458284522	3.94369467921393	4.74314047321873	4.49397031779153	4.6693409991419	4.9370507276733	4.34842637029026	1.24345865883158	4.95774468301098	1.15689809331455	2.64690507247052	1.17873079274819	5.07843395839625	1.05640048188837	4.04097840215419	1.96160336051318	2.80025193249985	4.63976133028122	0.0	1.35315507211013	2.02855356224465	1.27226865490488	1.01214624371326	2.73883352292063	1.37115287268669	3.64478544100115	1.25751794836028	4.65900694655575	14.431916129439	3.4618895549473	6.50514749149524	7.02748097946604	4.03160217545335	1.51460881969406	1.48955910607149	2.78628920766691	4.23422063341829	1.1942731153335	1.16561234376034	1.15450963986938	0.0	1.05907018039683	1.38255117815775	0.0	0.0	0.0	6.11701053594357	1.35619879049547	4.15977177155364	1.03574610131238	0.0	1.2237678169992	1.06526239768002	1.25610578408365	1.15634993922266	1.59018342850304	1.15605834628432	0.0	1.0327391376154	0.0	0.0	1.23210572634393	1.09220650288843	1.01222924312317	1.25014063836024	1.11869677896174	1.08254048677601	0.0	1.7530828577225	1.56056587144833	1.60653346560848	1.26931735407293	1.74645644271488	2.52240793365605	1.34303039146642	1.80617946844414	2.74332721465981	1.18366733400105	3.56092098986671	1.40396579243557	0.0	1.0999367652309	2.92588921472831	5.30217759106795	5.31376718409273	8.62939254472771	10.9620700122218	14.5332125030134	3.40633814938131	1.88918398623717	2.71202167836716	5.7718105864908	7.35660969480591	7.38006867575189	25.8563309601902	1.88581796319614	8.35306509481634	1.98524866751869	1.95251279715389	5.95128387703268	5.86977653752588	10.3196463323442	6.70591721875181	1.23114059639251	0.0	1.43434674781339	0.0	1.26411154635973	1.23948331524224	2.66943331722646	1.36737052258325	1.9239446984665	1.32676696420205	1.12590821108646	1.09282453068945	1.04374356347415	2.48832835937163	1.2797790879909	2.19035364911076	1.36507228169791	0.0	0.0	1.42443714244116	2.36293957662874	2.19270244930994	1.48806650067265	1.80339964868548	2.55560001596434	1.69536133764729	3.33465389484328	3.38863696295827	5.67930122621609	4.67246212668931	2.93630586025612	3.25711815471349	1.10587077069349	1.71820637691231	1.08545566755261	1.20360210563802	2.55463326188647	1.26431672547069	0.0	0.0	3.72257913274943	1.11005600636388	1.22507861906528	2.27650523279557	2.07780865713974	1.05271013584301	3.46920979251994	2.89624825038226	17.3288523378454	1.0243998075421	2.44197998901208	3.32518065462244	2.91993784977981	9.24171328669082	6.07211168435811	17.4561714244304	5.87493544601472	1.14605405754513	1.01779474387208	6.67980834742527	14.7051535583733	1.74696852941378	3.10169367204504	1.40819829215718	5.47707248325487	2.83396867134259	1.28517358983307	1.62155907121318	1.69669241722239	6.57497763577452	12.9002207766608	1.32097844497069	2.04454751703476	0.0	2.32400780840231	0.0	2.50625306982385	1.68627509320907	1.01771560433811	14.7473715604114	1.14944109266526	2.41005781815944	0.0	1.53253130443994	5.76658821322557	2.56206085303244	1.06028787154617	3.53953949049985	1.65077956297385	2.42276750090854	1.15162673187807	1.39612072262839	0.0	3.3250593739212	1.59996995932085	8.12264423662956	5.8356927034911	3.36055530251496	8.75995415050777	1.20446997129474	5.0928881074046	1.49098207465597	1.64868455586841	16.2416156974386	1.2319802840396	3.71672770976582	1.41889460114458	1.8838552514656	2.3816176106443	2.32069268078412	2.8630633635045	3.19953595639443	3.33644540170661	2.72638143195974	0.0	4.1162657961348	5.62382387099075	0.0	1.26843931920624	1.47528069011551	0.0	1.95130391448149	2.2177988580364	1.28564279429306	3.15321972029341	0.0	0.0	1.57484965622511	1.05681352344216	2.59029578818404	1.95306621607963	8.48233612899358	1.65248757052516	1.49194072537416	3.89832125176377	1.24529276449288	3.16139574688641	3.98062926379263	2.77528106229184	3.51262937818025	3.51922149380246	4.32920938171449	1.85306352723013	0.0	1.28328853202026	1.28988835417441	1.82143268651557	1.55667986078956	0.0	1.36971209930335	0.0	1.01898001798713	1.31811546704229	1.3337568437962	1.28860630726047	1.03468470962839	2.66882412177122	1.28954140052697	1.0411317385585	1.12029403675484	2.28719092671729	1.07556640145701	4.99682187858999	2.42667031616447	1.99277184372404	0.0	2.99724532064185	1.1910746078621	1.02114579811065	1.48143648260903	1.02551549203216	2.84666444628723	1.29262246911944	1.20236079852882	6.58006766441311	2.8556222978325	1.08486658076445	4.99476057279179	1.20579700403447	1.7145762143252	1.01014989122722	6.76178988047148	2.0348634947043	4.35131179154419	3.91753152566859	1.66755520672131	1.94910599478381	1.14956273672569	0.0	1.2253077733275	1.54356049448176	1.35218614909979	3.69797502413678	1.10954465489522	1.63643021331324	1.25481552353893	0.0	2.04168819039408	1.63960175409966	1.4222656989075	3.59646274147623	3.49126334534524	19.1533822268992	1.6324890687992	5.77594920252734	4.73997999598249	1.34382725117523	1.2660411923444	6.19457588698948	1.4152947386254	1.25909985085454	1.18357779705667	1.18518264198922	1.51642787394413	3.81376701344423	2.28590031384372	1.02940463838645	1.03577904770633	3.27864099012447	1.42917097646082	16.5631540651774	1.55944584771853	1.11509323595076	2.55575776975461	1.50846299865001	1.51132156052468	1.59460083019689	1.26150569554967	2.08526583448191	1.10939576870345	5.43970034394097	1.37333169923702	1.29201706129687	2.28554226009033	2.3661777100823	0.0	1.13874873898212	1.34029312969614	1.75767304082347	2.24787456308009	5.31562199818066	2.69071758151103	3.14123877826076	6.38411894077653	5.19884700096569	3.43944412109026	5.14160922337513	12.076107112265	6.3823603463441	2.12626765381944	1.91587661352599	2.16354646416056	1.5179720223551	1.22236004640192	1.02496140564945	3.03069745836957	3.30391899666359	1.09264128045262	1.38671888778232	4.10051743679769	3.49174082413918	8.91607102824964	5.50545297203054	2.95444880808644	0.0	0.0	1.06295754045535	4.62663256424499	3.40016180147335	0.0	1.88474422841539	1.378123542351	0.0	1.08742893550222	1.11388205078835	1.19287905320068	1.25473547874371	1.91289070256167	2.21846725880373	21.2384827250741	1.19605752009182	2.64170684312918	5.82958275334821	1.79333613842912	2.68800293819387	0.0	1.4470722719125	2.65486397179765	1.0089268718793	1.6557059301658	2.1290305878807	2.81073108389176	1.77739606668448	1.00183332353005	6.66612630250239	5.73753357791187	1.21730989853704	1.00559202226882	1.10886377960255	1.05395897056077	1.14409189556016	1.228763570391	1.11479374409626	1.84893144861697	2.13923793579958	1.50471020341183	5.32327949920138	1.00749175677329	1.01469100149151	1.12476855628394	1.71364507864694	1.80001968632728	1.64490863830391	0.0	7.43494601628293	4.50084217644511	5.08109924891639	3.68408959234968	4.16599041740043	1.12007270082867	0.0	1.22682262015238	1.23625666900517	1.33994619893191	1.15442187614059	1.28346513273628	2.03980478247226	1.90403307262031	1.40190333153827	3.46538005930025	0.0	1.05801039415661	1.53775785739183	2.36610339423117	1.38252664052428	2.93541492941733	1.01251344712675	1.02587164529314	1.03927128752491	1.09693624506569	1.0092021258066	0.0	3.80033656761218	1.22560731990003	1.66946391302475	0.0	1.12624124976755	2.03861405844712	5.50119144023927	1.33012212614783	12.4609034568867	1.4779058418012	5.53230352523008	5.85281279485574	3.11027996831949	5.19491320990092	1.2478059207336	5.9723076174835	1.28375891519372	8.13626418966152	10.9422911926672	5.93117562362936	2.9835737855341	0.0	6.70988364620315	1.27639815489606	3.01907502353571	7.43646880732011	0.0	2.04139855286804	0.0	0.0	0.0	0.0	1.07896372185662	5.80073692477774	1.4106683593339	1.62964269418555	1.17747859707963	1.79234990655218	2.44360014301442	1.43582987141059	0.0	1.73160295624969	1.06399179130333	0.0	1.38914777620396	2.72184963729254	10.1172259752941	1.21627598666612	1.21438395662718	1.23253619834379	1.12932789832997	1.14447499898181	1.32807629792803	2.09561340226517	1.19605629597903	1.58155696840155	1.19292558220347	1.53919006187577	1.24018719186233	1.47096062535455	1.27377623715929	2.41720179292949	5.04349845839778	1.21754813067309	1.45852589727074	2.96839895547025	0.0	1.67831383298445	2.64084540106081	1.16652696718002	1.52872185199228	1.76778772331609	1.33577105205633	1.09277829438608	0.0	0.0	0.0	1.28190984592122	1.26599282248206	1.49429418803556	1.99864026016608	1.84411235943146	1.39397761055579	1.52487119348435	3.53585675616416	3.39128839583995	2.14864072075214	1.0660863107096	2.97202815726352	1.2077397673928	1.14691676067265	1.33043165587737	1.64475533012696	2.51863080071423	3.71118206329792	1.06150602073167	1.71850293628657	4.48404961541555	1.55071613987604	2.31671110535407	1.57277064750836	2.06420205417329	1.89830258953793	0.0	2.62684905712225	1.427650987992	1.22692737513969	6.11934136848286	1.13437992825248	9.17996937047386	2.10204935850852	2.39944393816155	1.12558565046961	1.26846621090782	1.17001489383379	0.0	5.62550991489252	1.12775069722522	1.22260115381786	4.19871116917028	1.62539166733563	3.15604487546182	3.55644127197865	11.9317431274517	1.0921387921654	2.17756351698892	1.35757537487496	1.37952556539339	1.05004412917963	1.2956322509517	1.31099716762737	0.0	3.56072094777822	9.68867827575144	2.23686824903985	1.31100450715833	1.06513764074732	6.35263171420043	4.21539081528226	2.40667667891368	8.64886651904765	1.32369207126783	0.0	1.10586996241516	2.39054375327298	2.07299740449974	6.12019190050214	1.9342002406511	0.0	1.61074702449951	1.3023463180506	1.72673544567512	3.85069011001446	0.0	3.04446608271494	1.31085670781456	1.03274519869076	1.28717396096761	1.60675291407542	1.26793312843015	1.41249137479144	1.14152288796197	0.0	5.49538505040959	2.05299138656279	2.44991954435682	1.4101274563699	5.69079581390325	4.35124913397159	3.67143576252892	2.9381390964116	1.91271463867524	0.0	1.51333721402438	1.30835005787727	2.78794751662991	3.60555250881994	1.43892921138933	1.42476123316913	1.33410419517271	3.52682161266036	0.0	1.11679472910518	1.99143762950991	1.22587129590447	1.18523624132165	1.66608186393348	1.98087026556621	7.29076875561717	4.76992606982452	6.90037463668761	4.34964993945401	8.02978815655327	2.69363897415927	1.22081626263744	4.45237841660178	16.6811615526176	1.26682958962032	1.11103111422134	1.21965403240468	1.10846868857802	8.33461254580362	1.43581689226395	2.75309459978261	1.3205503043972	3.46515209556197	1.13605533681843	1.08275719776826	2.25978944903994	1.23224591540726	3.91075469762957	1.51163615034858	1.10539017566207	1.11638462273002	1.06056364232367	5.93497500444441	2.17510857492181	1.01447833280073	4.82023092399265	1.38130425812705	3.1895953951513	1.08529140394111	2.69264512816397	4.47064205870416	2.54121413160116	7.24795815607399	1.1118423049278	7.39255315558275	1.94587249660878	1.17398812858659	1.09354252659429	1.76665375812197	5.44145302272894	1.08941066896192	1.0799958586265	1.57121220491025	1.073162023823	0.0	1.0599477342522	1.10618447542059	1.07228042451823	18.9508093864887	0.0	6.60286099204636	1.36293940195331	1.8209164038665	0.0	1.31340979789378	4.90621118898631	1.15883069912188	1.78690912685152	2.24711268519867	1.21220158602198	1.66775840261658	2.36571725975884	2.07339395979952	5.14435994886796	2.70271422127641	1.39594805634177	1.70691611451519	1.67941493086711	1.2810668174133	3.46643824661337	1.8873691446096	1.48583720069814	1.09359357467316	1.55813426357079	2.32611490455838	2.98544246435473	1.19412325295453	2.14612244815932	3.27359632418386	1.17452347471893	9.81377676915637	1.47296249232243	1.66055833681274	1.51611732358103	1.30935871137465	2.09531044087265	4.94008820470724	1.18253988585392	1.29058541926353	5.06988915760368	2.734751514994	1.68454821254812	1.47527207756185	3.14714588299484	6.5756440862975	0.0	3.96914126439529	1.83535390453191	0.0	1.26344763349116	4.73299501463407	2.53144509325141	3.77423866802864	1.02789658942183	4.49598356761375	1.91498085724109	4.59900777423169	2.16136877884433	3.04820197838326	2.01379498125286	3.34635009332344	3.70582921037549	1.76127205136411	1.74509538193788	3.02250196750213	1.81341710784047	3.15489339069307	1.83281144222226	1.77717459473531	1.15478851902292	1.4702046997589	1.03047239823333	1.11292277257418	0.0	1.0390810440089	1.56246274363291	1.21640529974617	3.17149858391153	3.62762502848169	0.0	1.4491976292563	3.18696474430729	0.0	0.0	1.39663807516174	2.09118359135623	0.0	1.44764850525756	1.83543711319972	1.47662793178091	2.3834256125345	5.18206383903897	2.23477398865162	15.8227678224119	5.27494960296168	2.78296542648546	2.86279914557411	1.38437439616014	1.23243526318445	2.52247914485462	3.55249887602221	4.64296706461977	2.76783213019404	0.0	7.05999539169732	1.0118819634373	5.02021283171865	1.94352173159565	3.47200251671265	1.67973280444304	1.20552215144273	6.0997247026395	1.20837641887503	1.23058245452533	1.59552298733011	1.66691135750225	3.33569086746272	1.32851922017731	1.72672512783355	7.32512893226303	4.6233732485931	1.37633118384956	1.47158637581572	1.76158435517303	2.66796823330847	1.01375930395638	1.57948982330454	2.55972269194166	4.73873460956985	2.63293905780649	6.92529309959738	1.92984899169878	2.25240485610304	2.82955925551336	1.68438494256499	2.33097865496882	1.22885486147834	1.1501995978733	1.60744630547695	2.33536938843889	1.21734206740869	7.65352317666338	2.36324718209443	3.16581850399457	5.93167112304846	3.72158747342059	1.9052587885531	3.21086278108925	3.11797390450022	1.7731849391087	1.78097022204983	0.0	1.12508834368725	4.94573089131246	8.90446429189998	5.1101706142094	7.59559193897618	6.0891672308383	6.6827868698214	4.92456711431894	8.72525267697185	9.78279219142333	8.05147643485833	5.92675318950195	22.3101425717164	6.36424354357607	7.64407835709575	3.40671048445833	9.50276032449945	2.64980461177573	5.95263026603838	2.70190394438401	15.2476982701966	6.33838403979237	6.89621983440806	4.90332446480864	3.35199755217944	5.34167046161242	7.46096187081453	8.33778567010377	2.52361312210156	5.14898216080519	2.67088182912591	1.44332304218951	5.85818006908124	6.92422704461172	6.75284373590113	5.1181761206794	9.09711796839186	7.30461466449195	7.7395014371419	8.38679755978058	4.19235737286798	5.38586669059235	4.64195567499951	2.19049490517854	0.0	4.31195186151281	20.8544683717422	5.94759042648851	17.3042250167482	5.433039048579	5.31184451545427	10.0010856362135	8.20081196304402	2.39181230286961	3.15510415691653	7.38276097289688	6.22369104050859	8.15417797561804	7.22193752836543	1.81947687140919	3.35065289956248	3.60439186833373	8.07892310583282	6.52704694990281	2.81428736116295	1.32528522583546	3.15496053807138	4.38352975216409	9.80011960161128	10.9164549279383	12.0505815760249	11.9798319214347	13.1313840914415	19.2469930720309	14.1886978639924	16.0216598982344	27.8771282713698	46.5215439575293	90.2023626555982	25.5069728866471	25.5160605311285	34.0890824716707	72.3154880640881	1.47066037779883	1.7657636741453	70.2233309297767	30.815801333783	75.5746989412435	50.9017390832335	49.7102123934398	32.6860338028034	93.9812209706282	3.66420962614164	26.741398398843	8.5554715797496	1.33127538306108	1.26800535231685	2.0821133692261	3.44789296516181	1.98910143816229	1.99601227346136	1.50777005528681	4.00755682389502	8.02659632389979	1.34589557215921	2.05220285269165	5.18989277377479	1.3434310002831	1.33583903822819	1.03218256724979	0.0	1.70966185820911	2.87730299805991	1.88640457253391	1.87168005036745	4.74404677634257	1.03231824185118	2.46946300171915	2.71320138810173	1.01762073482737	1.02400042065685	1.25351719894755	1.36745637990983	0.0	0.0	1.55994086906228	1.25950017640666	0.0	1.23642068436578	1.18712034050197	2.13375679547291	1.32376592751852	1.23695076498421	1.16031902006353	2.78927305468459	3.12125735073738	4.75904962122279	1.23601176489953	4.15097366743037	1.05711728052611	1.17733349585414	1.66747477968734	1.11738088369137	1.71898076233176	1.13982218098657	2.76064684303252	2.47473488848515	0.0	1.05601671989731	1.47837385117552	1.10188325847396	0.0	0.0	1.50938881115513	1.18902371712243	2.87376994424604	1.12689728091308	3.11676701153168	1.10103450978501	1.10497985160444	1.30890473550605	11.4712364897481	1.16342573589542	1.2517298815397	0.0	1.25578445140446	6.31274315789144	1.04182636668834	1.09283545863625	5.41248337919683	2.34657524240529	6.01481709942468	17.4771787457199	1.48316238607085	2.3506972938762	3.507334560787	2.88863534217225	2.48478596156669	3.55006538563482	4.60726297528428	2.83841074218946	1.20210380177417	2.34763075434644	6.27354116991133	7.00486701184749	1.3743161544369	8.62536655362035	4.83109059245151	4.73507945101473	5.61600732473498	1.73772951737844	2.85117605278196	1.21949076246571	1.13570194427602	0.0	2.98592819026679	1.76743517250877	1.55059524311412	1.93702837733577	1.15892214748224	1.06201117046348	1.12690583612476	1.07989552235415	0.0	1.08403248270031	1.04879791332178	4.75595131250463	1.9841782468396	1.49493637846069	1.55776332135315	0.0	1.37424818052111	1.45746607513749	1.30786341829886	3.12185001047915	1.16706462713849	1.68322214070917	1.05625108192873	1.11647368193473	0.0	1.30449597481836	1.54752323411489	2.18705254166405	5.1711475468702	5.22268795044486	0.0	4.98450522054616	9.35037859882587	3.3892214595094	1.13807536724081	3.7293561073851	2.0881289135327	2.9866301217825	6.38503251273984	1.70542527589131	2.9672350154449	7.45213245863106	9.16359557011606	2.48327767436159	2.13087954545354	2.18452499072909	8.2920171105222	3.95918322943087	5.61128047620699	2.56487526307709	1.11229349863984	1.02528025274786	1.69923025839909	1.07376834749259	3.95063322133668	1.79975623304897	1.16113981141541	1.12923028393697	1.42349937901097	4.5702625234495	0.0	3.31781028598214	1.05484182364712	2.27212769439011	1.46579522305029	1.1508135156418	1.36043407449136	2.68750804164985	0.0	1.50497544331294	1.54406241961759	2.57591991745547	1.84238128148449	1.47402979609008	0.0	4.35191897964238	1.7626841062594	1.22489099805213	1.37691529989875	4.81552650082275	6.80512691490654	23.9575280781734	4.2174078059152	1.95508686140323	1.0282412609096	1.10440476441861	1.24880768887066	0.0	0.0	0.0	0.0	2.03964173865154	0.0	3.82184614650093	7.39214924853713	6.52439659146677	7.11747058325076	9.70865150197678	9.60535158387282	19.3760844598056	10.0535351700401	5.00254903885734	4.93866622358995	2.25970851684345	1.1641075995997	14.0115282024544	3.15946497999758	0.0	1.48687087388552	2.66779941927631	0.0	4.09004918538549	1.32607708703831	1.2309059957165	0.0	9.59552577831224	4.16164546742245	1.71962099500541	1.23694555201707	2.61412178785776	7.55998643141814	1.1903662513864	4.10368132477023	8.4212198338371	6.29048673447897	2.62519459689285	2.195724757049	1.96574760597669	1.44151260303474	1.1078527880683	0.0	1.13238473292001	1.44523550882536	5.23565677752595	2.50867857520963	3.35306187248016	2.24393735797713	1.41651345374731	1.15432131432798	1.09372955378707	1.20100615844826	1.03884687797785	2.56203558811106	2.00773619190237	0.0	1.19879868265267	0.0	1.20174954283088	1.23300718260282	20.5229335889229	1.83821572028754	1.00575664992092	1.06701144917216	1.22153840090904	1.09885715980376	1.26037684988349	1.07915682211504	6.02736747371823	2.5978637760843	5.1204483871666	3.16050594497381	2.99921253092561	3.18135859881179	5.56830353738731	3.15044660019605	0.0	1.14008007754947	1.27839112008462	2.01311437455057	1.08198580697137	1.08146927460693	7.47486332026072	1.27440332625496	7.37287520749423	3.7101050132947	5.42153607143998	1.00705214338861	5.52098947616196	2.15490983357057	2.22172640570683	1.76360560363764	1.04655750989862	1.68667763865274	8.95047738457246	1.85465914213817	3.63511583786991	5.23202398031756	7.95447488728777	1.31808969189532	3.69977287819398	1.15364881014237	1.13494130198693	0.0	11.8786284592261	15.2745407901209	1.79828925918468	2.75616871008367	2.28405834974381	5.03390065772846	2.93637489656732	3.35810574872215	1.19381089108758	0.0	0.0	1.32852287482008	0.0	1.15575444681862	1.21503059551541	2.01804700084006	0.0	5.36202118358766	2.12694079763588	1.5116184238951	3.69652560292738	1.0985775271432	1.40601389621444	1.18322040120587	1.11852058688187	1.2283548985753	1.32423643472504	2.47458876899036	2.7785837685836	1.01196506425621	1.22420279415678	1.14771845933594	7.21077354498902	1.64822987578476	2.22831979319676	7.89549174953352	2.3555576195975	1.27212662298051	6.66805193295166	2.03762712117486	2.4787410576769	2.16271404019856	4.52674961251744	0.0	1.6809482284728	5.16508408502176	1.42693965113485	1.71565230845818	2.34977718475192	1.510352517109	2.04437719107862	7.11947460616042	4.49630129005259	6.6203403979147	1.19477179975112	1.43898885592816	1.04017148526274	2.84335890953051	8.15612214755209	1.32289624389835	1.61322029549954	4.16953653776301	2.22735341389004	1.11510189165339	0.0	0.0	1.08376408626441	14.4463245797647	6.75675810550126	1.85048272736415	1.10333958379302	2.02345614684916	4.24304216220894	2.18581065022947	1.30415670501917	1.79740061857684	1.16298908597721	1.3823151508556	1.40298101037998	0.0	1.08791018453533	1.35430176023602	3.5889780050278	4.1661587973634	3.96369837348421	1.04870057110148	12.649964490338	1.98153617830943	6.02431299394048	6.76280248508809	5.80982210136289	2.00238117908703	12.1473624802676	3.55116278729486	1.85665622517558	1.6250906611789	1.2211529615919	1.48675365260125	0.0	3.23588623577879	1.04408677986171	1.28892043695003	1.6696889237147	2.45854354348791	1.27166996504692	2.15607382945906	4.68333163392584	1.09075558058468	1.31596345656683	0.0	1.52847981802049	1.0253933740439	1.37041193191203	3.42046575014612	1.94369737642095	1.47374915614318	1.57078636370403	1.61452773015	1.68264709992847	1.0640221291866	3.80467814783449	1.52197075946127	4.02481726937917	2.34721791876538	3.42189363638412	5.11008528835417	2.81349103024483	4.66426775600766	1.32965886946639	1.34252299284115	3.77399957517245	4.82784284117056	2.29268498762535	1.11297311601542	7.70650490132086	5.46256216996305	1.47191478370026	4.48972039521811	1.94696431942448	2.62933984764764	2.92645115482029	1.29400889406591	2.80800592902664	1.96995204940551	1.82741596479821	1.33962044630985	3.31406852448142	6.10682076933658	7.6045055168588	1.77668001084829	11.4528353514807	5.78296305425041	5.47604277616166	1.22826319409451	1.48980668759878	4.71317357876475	2.6600468826071	2.68857593664967	4.37829223184018	1.1514455279427	0.0	1.27881363440558	3.77237952061946	3.2647471015416	4.65682235465709	2.16511839146309	1.00966287860225	1.46231554759018	0.0	2.64236156727239	1.43107291628327	3.42801549011554	2.15344294349762	0.0	2.02692285360122	0.0	6.33718120546477	2.76840937926463	3.65388343235352	3.09455908587819	0.0	1.16659373432634	1.40603507483557	0.0	0.0	0.0	2.79906149812187	1.00270041408212	1.37159432337453	1.11097089577425	1.06865759212504	1.11551486021386	1.24359071028083	0.0	1.57576378993633	0.0	1.19829302103584	1.08207241105024	1.10462863017443	1.54867439534185	1.39925999440906	9.9432894826951	1.55399854028807	1.66436022029591	1.08134291708882	1.00644357769301	1.42344946749864	1.7431794071449	1.02706679849383	1.11205990742511	1.0594573771465	1.06866686790992	1.12763129131651	3.00680629110871	1.72278296954261	1.3209716125285	2.40095387199363	7.21764120897068	1.45629192849839	2.26207885166728	1.11300911122621	0.0	1.28303031219389	1.45338373638365	1.10566407525269	7.76771705195559	0.0	1.03168346566549	1.14441800614899	0.0	1.49328087346834	8.01976911510642	4.99312500058828	2.24501680524531	1.67487689041606	5.79001819240781	1.71028729431602	1.04291430212598	3.65747019370446	0.0	1.14950147818051	1.27463438992464	5.58544651972026	2.74318204435713	1.82364997587488	1.03390943980259	1.19866672636919	0.0	0.0	1.32099966400658	1.01476606125745	1.04925361850561	2.32447622018105	1.0266883064634	3.04580546779907	4.2935735232122	1.283025015851	1.173153962392	6.38116051562953	1.13657118133222	5.0581391922554	1.68423078381338	1.3874856445159	1.78593264346557	1.39455650911863	1.03294941479436	1.79399610771781	2.96518057552172	1.40490729697768	0.0	1.542524205539	0.0	1.12254279749148	0.0	0.0	0.0	0.0	0.0	0.0	1.07905279702022	0.0	0.0	0.0	0.0	0.0	0.0	0.0	1.21844114570773	0.0	0.0	1.1867259638476	1.02922976976741	1.11504675600404	1.04958270815373	1.02284276759034	0.0	1.42950245369628	1.33281198032129	6.39501699939302	1.02749030681002	0.0	1.02767107126488	0.0	2.59410629592362	1.6989643038882	1.13349869573865	1.64821421579308	1.12770352879523	1.08517693312665	1.08585532148268	0.0	2.93729280245542	3.29065664680556	1.71542417231441	18.6231368426442	6.69903677231359	1.63508528309732	0.0	1.40355422557647	6.73937541302184	1.55754060791619	1.24012054174134	1.27552919724087	1.18928216051976	2.22294132088055	0.0	2.70072605677976	2.22505419362249	1.57628334066824	2.78485493200884	3.03519573026709	3.05348976823501	1.04225760829101	4.15105947365473	1.1496950497657	1.23274212675364	2.35804083541615	1.45510828045211	1.15218433052626	0.0	2.93552662489354	18.9528108638371	1.60307911426598	1.23178759977283	1.02207257249183	1.83531710428262	1.06333253063279	1.1458234180288	1.15797340307832	1.17816577683938	1.40619386422319	2.96122272316444	0.0	1.13232062192326	0.0	1.04255787516436	1.42784273444936	1.2705755678828	0.0	1.03499061021285	1.16649828162443	2.17548490774606	2.34797510852683	0.0	2.68036131081168	1.50928400804156	1.36602084521499	2.17359220101296	1.3172063681096	0.0	0.0	1.08902819449122	1.33861855201452	2.02507548356465	0.0	3.74356011879934	1.49925188796446	0.0	0.0	1.3867563662764	2.48141119607716	5.45754608163503	7.1752640316709	6.17669318796336	1.01164202687863	1.21136466185592	0.0	5.80600531021878	4.53342083343167	1.07808017283179	0.0	0.0	0.0	1.67078959766535	1.01854312268231	1.19852533651236	4.00143238613337	0.0	1.05848954837966	3.54366121590697	4.87587662967787	4.60745235227121	5.38305289089272	0.0	1.18497795275882	1.63740149096881	1.01756971346297	1.78247490852787	1.51771621807601	2.75162292314506	0.0	2.06911405979877	2.07793516993596	0.0	1.11073085163412	0.0	1.46087931260849	1.53800108990361	1.25779353243036	1.09070151474995	0.0	0.0	1.06008329091348	1.30601074179938	1.06809260390179	2.4893103061975	5.82630196260238	2.93331577662507	1.08779635765503	1.79837194768171	1.08323605448766	1.34863807212426	1.12220699363891	1.14300914993067	3.03166900818709	1.60640401530268	2.06463784226776	1.76368830881445	3.10248984639535	1.62105566017995	1.72643515309698	1.1816542371854	3.81238469087625	1.72211181156068	1.52442588431618	2.68394107560251	1.26018527122671	1.70243864698281	3.40713079167667	1.77305910636473	1.20918911165158	1.88337272487779	1.60653872058608	1.03869271776102	1.20127072021644	1.25899701063244	3.31230544621227	1.03424328318165	1.07298563019729	1.12818015014031	1.83570644322385	1.13178868267481	1.06532101618244	2.11314135245945	1.31028962864663	1.14481460219385	2.03299314410426	0.0	1.00783412407351	1.02445580359768	2.42866004467316	2.14159645046524	0.0	2.38770295747317	1.71032879556511	1.02376952328481	1.27440870858983	0.0	1.44735786512428	1.30248927055402	1.01544520808402	1.50291649578708	2.03577566634605	1.32111240569866	1.12727717118493	1.80432018602837	1.63865314351336	1.28028984268407	2.79733323566738	2.58933355752742	1.32047703898993	1.71575808489458	3.96733477194102	1.99127270253569	0.0	1.29173736418328	1.09420120162865	1.43799645242082	1.21301250249538	1.87390636059519	5.5125304809994	0.0	0.0	1.62128734970342	1.75277876392576	1.30332805210832	2.87818037189847	1.71145774148536	1.90363856615864	3.02517624203373	1.02093259945369	0.0	1.0346397373834	3.2286606738615	5.65476314032768	0.0	1.75659651829919	5.80946777455701	0.0	1.64269166091448	0.0	2.83269605892945	1.02214875291219	1.01749241697608	1.69289547428742	4.6882900124258	1.26293921118686	0.0	2.10792198698336	0.0	1.42011695955174	2.8856200081192	1.56795124871253	3.28304248741225	1.34964857190761	1.89025084424573	1.34159757145973	2.09754721963658	1.52400020225484	1.40315915287872	1.58584164384812	3.0553920510438	1.16698823677476	1.01389443399682	0.0	0.0	1.02639782426196	1.86760011194772	0.0	1.46419414224349	3.85610461948693	1.01970979243492	0.0	6.7198401105009	1.1501682526911	0.0	0.0	1.18838885219422	0.0	1.00779999704025	0.0	2.18655521042305	0.0	1.23633330772905	2.60835076977199	1.25975483212635	2.14067308263426	1.13742913170807	0.0	0.0	2.02464951325948	1.31769800692019	0.0	1.0253671666066	1.09150305083268	1.05707619268348	3.64720317577159	0.0	1.81470131181717	1.28144752889569	0.0	1.62482330981345	1.56075105110131	0.0	1.29791612434487	1.00108488798942	1.03767101151474	0.0	1.57312309716607	1.16042480773494	1.12429494879148	2.0918577480462	0.0	0.0	0.0	1.17268031162174	1.01238237540452	0.0	0.0	1.03445094823173	0.0	2.5601521889383	0.0	1.56192111614331	0.0	0.0	0.0	0.0	2.27290888926957	1.72278064615713	4.5323545422568	0.0	0.0	1.0518525019271	0.0	3.41504212394057	2.79156180799115	2.34434539295365	1.0758694929666	0.0	1.01517437562237	3.19263220182842	5.55816590137856	1.24975612970853	0.0	0.0	1.11757853741113	0.0	1.33041244351335	0.0	1.07398367165315	1.48877604934909	1.17246402542848	1.19964745933603	1.01345403963545	2.41557287931502	1.99230883039772	1.45197478673384	1.48880259621898	1.25614582721082	1.57883620373151	1.36207162847285	1.00931206660692	1.66453995694209	1.41258081249284	2.39740167727448	1.18467304197061	1.17753214337293	1.12543496218198	1.20251680885565	1.20174092793715	1.11722198094201	16.7227755901905	1.81554669632839	1.19924158614076	1.33718335270549	1.25959983442052	1.03480968217192	2.79504889572221	1.04153383102349	1.34432988551238	1.0536423245239	13.1484010407395	1.06268732047352	2.20711426129135	2.01233013439059	1.08752162158183	1.16500218035041	0.0	0.0	1.29222772287196	0.0	0.0	2.21763371534827	1.34682731626387	2.03304773128216	3.40003091650465	1.455165842689	1.22776715279657	3.74032008417028	9.46261877827697	0.0	1.25635896433224	0.0	1.30923988594829	1.12005194103165	1.07983607603709	1.0292130605546	1.02966737341821	1.1053248322314	0.0	0.0	1.10474234270482	3.54405518789771	7.20105266564705	2.41123955767153	4.93403524949299	1.63021062443413	1.61184486396526	2.21768622932649	0.0	1.24676445387904	1.55251344582623	1.20099018627844	1.1923909198299	1.0366744758293	1.07058797659034	1.46177250365005	1.05681980573994	2.49250077662176	4.67413418624872	2.71059327899234	5.36323043173959	3.13206019409773	1.37221202011109	1.01127669005624	1.02154124718113	0.0	1.32230621504325	1.58329815674687	2.74529336596052	2.6259699534159	1.87032612567508	1.01168056206514	1.44102989391883	0.0	0.0	0.0	1.28484950473217	2.11837480608531	1.72006134900547	0.0	0.0	2.92110544854658	2.1674397094243	1.07597130419132	0.0	2.4336534468566	1.22700191842794	1.58578941354359	0.0	5.09322235460129	0.0	2.71091832089944	1.18120146678568	2.68676323976913	1.05336360225312	1.16839444458835	1.92484650060191	3.76569096991895	5.41664999092937	1.13581473488711	1.05602039532774	1.47205022690562	1.14460130301297	2.65809503866199	1.23273724343067	1.02593767339618	1.11128798476936	4.03234126237085	5.52846978976825	5.6570994091523	2.79409099943182	0.0	1.9133918062042	0.0	0.0	1.04533554878749	1.5058856049616	1.07674737328815	7.49951670662258	0.0	1.06756690513126	1.04169124270269	1.1184859473919	1.07831094337683	1.80831245089885	1.34945082053325	0.0	0.0	0.0	1.48878103750561	1.22046376724436	1.1595584388546	2.5845014114622	0.0	1.71202059083509	0.0	1.03294244602318	2.40387626318783	1.73240540253831	4.35556960123073	0.0	1.45496509275225	1.06053608737283	1.07104617820717	1.75285278710016	2.23218224157416	1.20633380829204	2.60898218150506	0.0	0.0	1.07915921633233	1.8591089768323	1.71113258709368	1.05884990815656	1.30493318445727	1.16358436223866	1.31529277270829	1.13223432505465	1.77087097603301	2.54543881434163	2.60427512051173	1.08555766305004	1.31702128928103	3.8829440431681	1.32956079963337	0.0	1.76170163826934	1.01461521353585	0.0	1.20174946170693	1.03044354194404	0.0	1.12021258840363	1.02105153399855	0.0	1.54528599966053	1.50163601565957	2.04666503910254	0.0	0.0	1.14954370969578	0.0	0.0	0.0	1.56559475861294	1.73984726180717	2.59981612347552	2.46680152551488	1.39342135637541	1.12073311196736	1.47053242631397	11.9883170742781	4.86899611516036	1.19072100279911	1.53438845218752	2.50975740414785	1.44822711441202	1.27758828401099	1.07883179448278	2.36338553406943	1.13379624702204	1.0643660280992	1.14621652376795	1.03554176594433	1.23097779674957	1.27846660869182	0.0	1.27365985993546	1.8556174529099	1.25788133165943	0.0	2.18256743702396	0.0	0.0	0.0	1.20015904625989	1.08212334293213	1.10952213014919	1.0305125665689	1.10299554857293	0.0	1.17304180662731	0.0	0.0	0.0	0.0	1.84400454018454	1.56273863744631	0.0	3.88319949522635	1.34711512580844	0.0	1.04643505147899	1.49719402598525	1.08535983204562	1.78498200190462	1.06555964097436	1.33373372836906	4.73487931269269	1.16569742516775	0.0	1.21596195645993	0.0	1.119475680023	1.1100432524336	1.29972800960882	3.54603232557291	1.18869673894377	1.75875975016348	1.44607703245316	1.47562875417827	0.0	1.50499647981018	4.29866015773779	2.64745244027182	1.06963697855652	1.21545181499861	1.09288507963104	1.04899535474172	1.14071077016541	0.0	0.0	3.64860215072664	1.3068730587931	2.60088996578683	1.55617987329291	1.39877068532489	2.88139894068791	1.53972617974047	2.23243478619934	1.2049006760462	0.0	0.0	2.68774951758702	1.04541471016406	1.39216020309807	0.0	0.0	1.25893417432199	1.36757707249761	1.0046282776492	1.54191472137363	1.07810578897105	1.30028897726082	1.39619356388088	1.49400049810489	1.48202532438296	0.0	0.0	1.04794414375838	0.0	0.0	3.14365386562797	1.61334290315514	1.06747320227696	1.69489539705337	1.01920855984673	5.42826301470994	1.33929398604431	6.53653555492148	1.20831093830759	0.0	1.20218524758367	1.54495227136396	1.38217971584491	1.21646240076964	0.0	1.05940218519736	1.11656648103329	0.0	1.10591593587982	1.8712504376789	1.19936444703239	1.07317984269858	0.0	3.16533331524501	3.20632268874385	1.17418735698901	1.16289268270896	0.0	1.30919426163864	0.0	2.42974509203094	0.0	0.0	0.0	0.0	0.0	0.0	0.0	0.0	1.83194261874785	0.0	1.35655944188008	5.50727451271954	0.0	1.27896951368645	1.12533118095582	0.0	0.0	1.10815990797915	1.0337714538569	1.03681390622515	1.20910048509148	1.09550459526451	0.0	8.73040657800544	1.87259288981457	1.24091619472282	2.41705350735558	1.36494757546281	0.0	2.2242458200665	0.0	1.12405446516972	0.0	1.28099317755308	2.39036594154972	3.12882910374533	0.0	2.12076443145118	1.15438483293004	1.2386071106109	3.64120893591392	1.12721747997725	1.1661085489161	0.0	1.91828062287342	1.5117095533152	1.17256716202399	1.02824792280904	1.02523472763818	0.0	1.00021823161684	4.74270461980268	1.06514701008804	1.01127400042118	1.6977383168038	1.37912344185665	1.17842113907599	3.70810384778641	5.68124293441579	1.114555129935	6.75016127269715	1.15128165052338	0.0	1.23950583996952	6.49839442318689	1.1775514346205	1.31333985543314	2.93950424511124	2.47548151253353	0.0	1.1974549436145	1.58691929249193	1.36776460817939	1.03980195130258	2.63325602366694	1.26786265016707	1.26404910713542	0.0	0.0	0.0	1.61078034827272	0.0	1.94528376749226	2.40585669326267	2.54805976486364	1.18478472459271	1.64993403557142	1.66064302238009	3.26937010913814	1.11093487626803	1.15797366018178	1.30645844503227	2.51121506011264	4.96710372043482	0.0	1.17665539174067	1.6768464110063	0.0	2.04296327679139	1.05827595969919	4.5420804799477	1.51331297063998	1.46369607879244	1.35696265700223	0.0	1.02642639340712	2.05509193643261	2.3587899257868	2.19407572945408	1.55459315325325	1.12540206785377	7.54343947360427	1.3331638782357	1.09752021873247	0.0	1.19368143245604	1.17314865805499	1.00244943314198	2.82701052893254	6.90193124177864	4.77000541545671	1.17685580922171	1.77687878280906	1.54200995287613	5.24499903002375	3.05439469637765	1.32467072399747	1.06000217222376	0.0	1.46387928034177	1.00642008171991	1.21393216122735	1.21698906089679	1.07867851493541	1.13800439450273	3.76989931386912	1.046005693488	1.14277796061178	1.59773281713249	1.59093550570682	3.42010726361682	1.06558824484664	1.92827185736221	3.18302423606766	1.221365497108	1.24517756100691	1.35148284081214	1.06317871237418	1.81941242151691	1.45155668415776	1.28285549071918	5.43689293369741	1.57132921266602	0.0	1.19055697585535	4.36546107365931	0.0	0.0	0.0	1.03323368213348	3.99466770137553	0.0	0.0	0.0	1.09689744935428	1.35150618906494	1.63580708735271	2.1039501249019	3.05957064269496	0.0	1.00470394127464	1.19727711054637	1.76567687006109	0.0	0.0	1.36085485655888	2.61216868053347	1.98010902026325	3.402977751836	7.80328457565429	0.0	0.0	1.11737222647087	1.22465292250473	1.13057122569596	0.0	2.92604775768355	1.07950662084286	1.59784262866458	1.09212065742442	0.0	1.86957561747425	0.0	1.03178410858739	1.44984928173427	0.0	1.10792556912628	1.2636405249026	1.64925294351977	3.94084591971617	2.34605463881174	1.04950594388019	1.91633745553447	1.20463458018313	1.78445322720436	1.04642657620707	1.21539915693258	1.12040305131929	1.31687498515271	3.0981281688626	1.40809759248113	2.74530036149484	1.08809129590379	1.64442461335711	2.46543414541801	2.366286952938	1.55571762261799	0.0	1.37947873288532	1.39561095184971	0.0	1.02951626909128	1.28821158336654	6.56035431497517	0.0	1.74820038328416	1.14431768375269	1.33184751692743	2.25367683337008	1.01908145619779	1.32589261868985	1.73557889011221	1.008088786058	1.06723200547287	1.65030045324945	3.1156986613582	1.48881388195524	2.11844717080404	1.46764123626354	1.33049976187176	0.0	0.0	1.02635954233739	2.17746571586267	1.55332037331908	1.44045430165162	1.0197992546279	2.8281890035644	2.97440999774192	1.01481918468911	0.0	2.09996240954427	1.42146182409807	1.68913427307072	1.10548387891892	1.02108953459335	1.18944236935269	1.02940483935584	0.0	1.78816325761262	1.57951651501012	1.423743371402	1.20108414302469	6.75907235022536	1.68673225410836	1.23687919136942	5.45564426037538	0.0	0.0	1.11541091396233	3.56106940542094	0.0	1.32601392887851	4.95062792190225	2.32682925932061	1.482577234153	1.65373576123486	0.0	1.30420161677152	1.04957606516863	1.81649808181383	1.21830050179402	1.24232955846939	1.02029960933194	10.3690355316882	1.65971522412026	1.09545976011836	1.2500466324687	0.0	0.0	0.0	1.65555575696986	0.0	1.04041172998619	1.51075013569856	1.21293138188396	1.28922176674105	1.53597413591536	1.25854193188837	6.42043478071304	2.19193677490284	0.0	5.87959483370709	1.91769333052378	1.74708290431799	1.35465259030558	1.57398317382665	1.11212211516002	1.64191435915642	1.46253101488624	1.34411057031786	1.5024853896462	2.26146389799202	0.0	1.35595728909796	4.21103073328048	1.15334557709326	1.49625618599133	0.0	1.0166946734148	1.01536807334511	1.01688248741237	0.0	0.0	1.23147847039351	1.4107023030935	1.15310939929898	1.01253410025015	1.01771457343993	1.19916180259113	3.87121096711979	1.12749966251181	1.84231672876597	1.07175969101695	1.74134376441511	1.1838134031366	1.33767404244881	0.0	2.77841862890649	1.15789860034794	1.06300835998171	1.73002771909089	2.21794385258896	2.29890032241517	0.0	1.72868293601037	0.0	1.51754506261966	3.02495279894477	1.88881225988995	1.00218554107955	8.98192942369625	1.00947332211595	1.77276281667762	1.02992898332753	1.12422410947585	1.25398163597636	1.2139551153563	1.07692853110257	1.07242044516544	1.15260438074491	1.33635124761541	2.70656935758333	1.26264725716611	0.0	1.32934517156659	4.90176486769497	1.15218693183709	2.9276981895601	1.16674323721762	1.57167318697602	1.03855378434525	9.73473288069329	0.0	1.01155771457852	1.36487704147965	1.31185071341964	1.46019875188591	1.11310525730387	4.59017395118248	19.2784073918963	1.89941956107941	0.0	0.0	0.0	0.0	1.03819997015367	2.64943999314907	0.0	1.19660577159514	1.17998195996283	1.58256996582657	1.1887712145148	3.08575770137432	1.07744317051266	1.65790327479439	0.0	1.24880751752746	1.36307806954884	1.0473971019268	4.57820151357768	0.0	2.6755310000977	1.70737894662646	1.15604399072846	2.43329043914175	1.27299250170062	3.13382362651037	1.02146841874283	0.0	0.0	1.40856363888779	1.43982850692342	0.0	1.20877360006203	0.0	0.0	0.0	0.0	2.40099874475953	5.26921083569402	4.8119139906332	1.50537433519077	0.0	1.42058922675515	1.76915331645358	1.1037173016871	1.24636936764251	1.8486071147065	1.0290157830178	1.1715884348884	2.61892226420653	0.0	2.08945675797031	0.0	0.0	1.56914608533212	1.03622057712917	1.44943888055318	1.44551175265438	2.61914982939438	0.0	1.29425283960465	5.5609041163735	1.82780421204365	0.0	0.0	1.05417032801623	1.09713319909208	2.29394861341865	1.00994290222159	5.20998928725799	1.31577034172657	0.0	0.0	1.54654492681727	0.0	1.91309170249469	1.61531460191336	3.09196583268637	2.31648174770666	0.0	0.0	1.07104396823364	5.38416266682542	1.18822876740617	1.10771146011585	1.08869701102147	1.06608718719816	1.47307555002474	1.63642024340946	2.5270108878105	2.26548777693868	1.22960328201039	0.0	0.0	2.91139813263904	2.91381447444375	0.0	1.03533743637731	3.80731284500524	1.59602684281518	1.05073437993996	1.07775131722413	1.03110127275197	1.2451702904343	2.62016733688964	0.0	1.55508312846008	3.37617135462352	1.03442803221605	1.14535696681191	1.25521379983552	1.08777013225487	4.72085680016911	1.20411896559618	4.4804680433323	2.41329724766848	1.11644961188686	2.98798836839424	2.58226407245637	0.0	1.9767936214602	1.44040276347089	5.58624185697077	1.18974510130117	1.57398865669002	1.02426300072203	1.85920411408939	1.07437566530914	1.1410943589622	1.92751815722744	1.62536308029886	2.42720208703475	1.01872266807283	4.21853419347099	1.80660559489862	1.30862441100618	1.1165722459581	1.15202881920971	2.76874971923626	1.2705860151679	1.49097753436232	3.54692470543899	1.00862632829784	5.07773096840099	1.35570925710948	5.74493225913701	1.83162156794875	1.51179378983985	1.12274229225726	2.36377848722078	1.032031159946	1.46855210849186	1.18334981911894	1.31992658829881	0.0	0.0	2.35287236806643	0.0	3.42435322422305	1.09584885031945	0.0	1.19026939964992	1.79077748121742	3.94534961440461	2.51731989242166	1.08758406728294	1.73628487624905	1.06568868858319	1.29563722574934	1.94071576489587	3.60817332316063	1.20490822106092	3.27568088782765	1.25888212309668	0.0	0.0	0.0	0.0	1.37205736884055	2.34183042213972	1.39057729299573	0.0	1.91089152145597	1.0258914504591	0.0	1.10309367993642	1.63192524582481	1.38501683925775	5.22124933857417	4.25899661516341	1.04729227439808	3.5593034018081	4.66646992943954	12.0389908638146	2.06854089439274	0.0	1.177745470511	0.0	0.0	1.17055599458156	1.68451065010174	4.58906118515124	5.73527793213825	6.36645128817739	5.26959516282872	1.58275736178149	1.20178495743149	1.576448	6.16178283866592	0.0	0.0	1.67322268284037	3.28142420434936	1.41493791202231	1.51860744443898	2.57802921285654	2.28506619777436	2.12257699421251	6.27853116549835	1.62223515703193	1.05083735421747	13.0001746941407	1.11511341401323	4.1148631425187	0.0	0.0	1.85590625299556	3.24411458018027	1.93884932948302	0.0	2.84860234929336	1.41440846980453	1.20787626673113	1.30330761169217	2.59182655130951	0.0	1.08486498843247	1.02240123571398	1.06998310574936	2.01570466643011	2.16104007300883	1.53931400063861	1.12007782707881	2.87333845486113	2.22132162664772	1.78281157505037	1.20215033613069	1.56830187626536	1.29320009176129	9.10017111633829	3.29278284102594	1.61549217533245	1.18119745493538	2.85246551533183	0.0	4.34823893972481	1.14962283843027	1.41543272455098	6.73335889535885	3.26234503189899	1.15694755397421	2.28768290877328	1.02858680039197	1.76367261586344	1.96206765595139	4.87787893961226	2.15451736479575	2.6005636784641
T5:,20,min,after,stress	1.81821436948004	1.27980833227844	3.5628828477373	1.94157728196367	4.68891523003238	2.27878053885471	1.02297492068056	1.1983883829801	1.11394076767784	1.06277250621587	1.91872472156419	1.32595987405546	1.32651220312441	8.61357165712316	9.93053532415936	3.46306941682506	9.03598114975817	3.07946891446337	13.9148515521107	7.33612714981129	7.70592142635137	9.97197951745314	5.79750323828847	4.17642732914528	5.34377124574445	1.51405986280124	8.15256772551012	3.03845972172898	1.43593371720309	2.97381459357714	2.82337649786152	1.09779246169895	1.02602006097491	1.3529504787006	1.6686077381592	1.27140612842088	1.89474548480475	1.83863576674043	1.67180240661587	3.01061168250118	1.31393838531608	1.83459055849351	1.35972162822322	18.572074399576	3.12905616048726	1.6761942537854	1.47728023054542	0.0	2.18445867629542	1.5476280854251	2.42757815745532	1.16350321010271	1.8975146619592	1.13005575549054	1.11281314077606	0.0	1.09785064640159	1.15811716805983	1.37998294891565	5.73345086033279	2.29225528648775	1.61621558238621	1.2999749138021	4.71515562065305	18.1881158329948	2.99835659708126	1.57434510200002	1.36901796240841	0.0	2.14354413503193	4.46062792797417	1.87874176504204	5.60943366898238	6.12041252567699	5.18124809779852	4.47091886267405	6.26169455861625	10.8736726781761	1.74215815619174	1.29270546493373	2.63063643101352	2.06221389745124	1.23805176428747	1.30700188703824	2.07055933683583	1.2530104378483	2.16146852107828	5.26125175747997	1.19440033498846	0.0	2.90602603562522	1.47641824562061	1.2376476519326	1.73708103100512	1.01933813572525	2.10092918473645	3.2926937627793	2.94686377022491	1.43814374053148	4.4365819744252	2.90031944500055	2.5444973624897	1.23759360283183	5.47089303090005	3.9652149763244	1.04658290248007	1.47282194454701	1.53044569526145	4.26841514065035	3.74320128002204	2.19014151434624	1.28881573789135	1.59136169380001	3.08402595361889	2.06546443997192	1.07430999621465	2.9124184211804	1.54267178119233	1.71115822992771	1.13430846682206	1.43424241528836	1.84621570041549	0.0	1.0027991881777	1.12279357994805	3.58224593781219	1.7849800738578	1.24391637361473	1.73520869740392	1.50247829040589	2.13312695278352	1.57692820868063	4.46928761758847	2.00732793995079	2.92003644935638	5.99345459929683	3.12182893631115	1.56454323696731	5.18192485090437	1.77193745206127	4.19612758888019	2.03169387276286	1.52034435888798	1.77357568059357	2.85830707595343	2.94870076857429	1.13636714987746	2.17389526834621	1.77413440173921	2.29506170577518	1.46230128789916	5.62668311904224	7.28303588981722	0.0	2.39731495363745	0.0	1.6853608431383	2.09826728843369	2.07493044270689	0.0	1.40126211725136	1.49340469145356	1.40937874020236	2.26782567603928	1.27987987918299	1.21985955997089	1.17835747085485	1.4270361167347	4.73474252081297	3.40043228439017	3.21421144662299	3.23053364591878	8.01504036803484	9.08881975695168	4.56158345516421	8.00597656899186	6.03177714370753	3.28114713832184	7.75641655109689	1.06962435149418	1.34610452342341	1.44624970787983	1.71703960956549	4.02194230858514	2.41199880503178	1.24322659970172	1.818164137607	1.48009463338996	1.94017843345479	1.85028336551037	2.67489424364016	16.7137374824563	1.00295021955589	1.84710756990291	1.43025746139839	2.21491839847541	6.23779489598477	1.27373622437129	5.20424354354975	2.4003443370714	3.06375824039713	2.76369661149257	3.00660341588039	2.0462849393769	5.04082420582727	5.40218730926207	1.76168947921138	1.40559468434463	1.34628149685456	1.18237673606	2.48865744079475	1.44496201943555	1.17522213522721	1.29983911959129	1.23139129251439	1.23586849950977	1.03687757783315	1.41019981112779	1.02400586884074	1.12440357960419	0.0	1.00078082040836	9.11939691707836	9.06464992691357	3.69592529790437	3.71110588392017	6.02910727889004	9.64759792867831	4.2650475332173	7.72452318379486	4.48381655879976	3.41930181015316	1.92076330293547	2.82331619706628	2.44306474762537	2.42056445754795	5.58106991811635	11.5504600540293	4.29265775953898	3.35517870069102	3.07534660116622	1.10084285844455	3.66981778606711	3.25198596113292	2.42207241716978	4.34064425691634	1.72176497388926	1.3352324908554	1.93907498599582	1.62851861653084	5.90425596060521	1.74150845469078	1.15046047288172	2.65338946188656	1.69954981029173	3.87085230908779	1.22567392930607	2.4940883862527	2.50164632591602	1.6660153833348	2.29553537996547	2.04946006045688	3.81470997625296	9.23163120433715	4.84668340683445	5.64644397464332	1.43846180484335	1.054563929069	1.09757540820261	1.05007762775973	1.74819901514582	6.88577570534949	1.45195837690514	3.98810439595674	6.1449450670529	5.56944332008686	1.90256092816211	1.44650651830458	6.57499072317768	1.55579396657972	3.41710853053617	1.83979851482578	1.92993373089158	1.11513211002283	6.90983734162997	5.42331584510959	1.42603951465372	4.30861323412489	1.46845336837895	1.91209057421143	3.98139927199198	2.00870378990001	1.522854026993	4.51662929662701	3.24048472120905	1.38949515730678	2.96441116199673	0.0	1.3513422305388	0.0	1.56172443954313	1.14076962774769	3.10706282327754	1.18647942640522	1.3156313469385	1.10715683630742	1.01985822882857	3.50520058862717	3.36057488834365	7.78106084859127	1.6625288172749	1.76570857826789	1.4584249056204	1.03535905114203	1.05468972153619	0.0	2.57083201651719	1.38124732592759	0.0	1.46730171501091	2.68086794797231	5.05003573353509	1.17824710391103	1.90792235977775	1.26405284495052	0.0	4.87936909622368	1.42141707261128	1.42088066797241	3.89305892896024	2.89901683700451	2.36371520799874	1.36442647287933	3.70299858336506	2.03880902447853	1.70614941753923	1.34875347167441	1.4709590854612	1.33700756951026	8.59533805693923	1.60067706988292	5.89125575700682	2.21728806309825	1.79324403001775	1.80999443776178	1.57800217264221	1.59692949592541	2.32706510043286	1.67641772902203	3.33711467855546	2.19499518620164	8.74878103965027	2.50654923792343	4.96948592558795	5.11716782483886	4.67475369800273	6.39399592574746	1.86757368106318	1.96635222071322	5.28394979527883	2.57356441378174	5.72217006905296	3.05741470568482	1.08086727273713	1.19421459622033	1.01976363469254	1.08674474520227	1.12233295845026	1.58008285758487	1.76505070572773	1.59460379477013	1.5598354920716	6.0344809558482	5.65058659016322	4.940808890167	4.87079634647453	6.11740649365116	2.2205734826952	6.23377016396638	1.44230128118251	2.31702361010328	6.24333463472653	5.41006933493364	1.18093621664325	1.10033994245265	3.30826353877362	3.48284132974654	1.48404417566351	2.6720446828514	3.10077767501474	2.063586740726	2.62049643985769	5.43333824188104	3.17485872309329	2.02029126022203	1.66294114123756	1.0611348095846	7.61524391104134	5.79714216561161	5.57884942740613	5.47866164598122	2.46006556630103	2.99952927694193	1.26398454393033	1.02070879659346	2.20576499309094	5.19769130150205	3.83001954330095	2.11638785919069	2.8402144519868	1.09682790619817	6.62014626996747	8.64609435670538	1.7497797418342	1.16148621830039	3.08956276706593	4.80622989087152	5.05006516035048	5.06071898325734	1.4886235591694	2.58664693076311	1.5973174333291	1.11155334201062	1.00783247196311	1.43740764582091	2.48920756470466	1.83883371405169	1.52587343487384	1.38515915239661	1.07402512806658	4.39892022652703	4.6150886572674	1.81150040251548	2.96741158641953	3.34805126028574	4.25828668938255	2.44812880857591	2.37722638409283	1.14826000330405	1.07949578092076	4.38964001708284	15.3762513415119	2.68886670302368	1.44084689879618	2.23311394449337	5.79641928091412	2.81223113870199	2.06237054466185	1.24685642139908	1.28450357368948	1.41933804274842	1.53143586593381	4.89173791905368	1.30383402254387	4.45562260468978	4.56296409298618	2.66434658253114	3.47490524747642	3.59314212948042	1.01429581813348	1.42193207454543	5.30048388895309	5.36035705462786	5.52186483801898	5.30040998264143	3.47352506803538	4.35458513609655	3.87841244198011	5.09217951934484	1.425209181946	2.00623467420088	1.16228022658886	1.80623733596234	4.29430961220404	2.92270492188407	3.24901267931622	4.73587265733075	6.38737728972273	11.5927691057131	1.80255522193084	4.4358975732944	5.12185657546672	3.71593413462322	1.85443537712767	10.4812538353898	4.97914661803825	8.67694865885445	10.2901659854659	4.2616705245961	4.74518635358638	4.42693221579501	3.29868196748804	1.23048799675627	1.08900577325723	5.81451642771036	10.5321922988372	2.75176304823924	2.65527974610224	7.72298410993672	1.28990379801629	3.41750861089452	1.0689178801648	4.25413759460361	4.61373979934738	6.79026789518567	7.00642262208011	5.50963417420255	8.44326985966139	5.08324786532742	4.74093603504976	4.44106713963797	3.45209264814511	1.64096784275912	4.61436454925219	1.70273801961335	2.77175011367655	2.0066594995456	1.03557670963104	0.0	6.65930145471825	4.03791864170779	3.31114238294036	1.29866931764793	1.63060334277265	8.99835076468026	3.91811619196501	2.33451878408578	2.38547850973297	1.65833041158468	1.3241738993838	1.60642980638705	1.40846588856086	1.4324380975834	0.0	7.97408308357553	2.87060403156825	2.30676389989766	1.89716450391142	1.60132915417687	8.08294784680209	1.54087235171537	3.39152751773073	5.26759866051123	2.4710953731853	6.39694494000155	2.33944949546352	4.52342077920381	2.54588603355315	1.06107242598388	1.1501207527584	3.85958497444121	0.0	0.0	1.24715363869899	1.46247871529676	2.50201921512704	2.08857821370799	1.03114173424247	2.29675166152991	2.77194621804272	1.07087676258	1.38704611675383	1.42829068539855	1.21348223924992	1.46119525392906	4.18061752392379	4.97835145340378	3.79304457773762	3.46497217938261	2.13293463088878	5.31340045449351	4.25624084363775	0.0	1.03804057380506	1.5321121903088	8.08586224672948	4.21724041375255	3.74890161721728	1.95062866434977	4.94333194156864	3.71665367869213	3.2860128569589	1.00731486247478	1.26895839208549	2.58345589260826	1.41351195429764	2.1293872149513	2.80155222626393	1.36931462789161	1.72530489313823	2.90942548387064	5.2207187874513	2.59449527980571	1.5613413926172	5.89295262423189	2.86018755524731	8.57119725721688	5.57381637391331	3.79975435007045	5.49379662457986	5.45455478650187	7.45262601700514	14.5311371638145	1.81094229150774	2.88453391282413	3.42987832300906	1.24820589335726	1.41493093947417	1.74993747716252	3.85863816511153	5.46438757766119	3.75379931292295	4.10033559387398	2.12500363336309	8.85219175382181	3.05664819480593	1.85931961229109	4.72590268656339	1.81179861092392	3.9010842828744	1.70507993589019	1.02750590251343	1.26348448699354	0.0	2.37484237649418	3.47518888138808	3.15684824511005	1.30377426657129	1.45811208967269	2.15882403760448	2.60395581025735	3.34394534818591	1.34866140243628	5.12645967218663	2.24752063938733	2.96142716539061	1.0856927823205	3.33700931759166	1.81431183882691	1.07168872308161	0.0	1.27665708450866	2.06389572058721	1.0335242932614	7.38214353194813	1.13758733901366	1.24401145411284	1.3114846773077	1.15583442875501	1.78958678101288	1.00343072697209	7.72127181608573	1.82764086526117	1.97878319422241	2.79416347007716	2.78824059844451	1.50564359697122	1.85953015155305	1.16391617227317	3.76302032214302	1.33849235335837	0.0	0.0	1.27688321762166	1.1894321070493	1.46119568165928	1.40180449027527	1.41572513456971	1.12374254512048	0.0	1.1763463909476	3.47069307281474	1.29938283934483	10.5092273783641	6.07764255841075	5.41767480186865	6.69039155117203	1.10617587625074	6.15324931874483	1.19747993059578	8.20189438840591	7.11400938353993	1.72471760566955	0.0	1.10701758186835	1.67154079739488	5.92759440873496	1.64036897766838	1.57401745750603	1.82049293784618	1.5549279810357	1.10456070887306	1.84913904475782	2.20949190977664	3.1631456618381	1.3101946622838	2.04302205183969	1.01799938043905	1.21572434764507	4.39612271953184	1.40987517642297	1.88219379666884	3.2794570817251	1.19726844569205	1.28829914279916	1.12405468506596	2.12168052369971	1.28424639625112	9.18719749693155	6.19639491967084	1.43975935312999	1.02365499596129	1.84584189057399	1.25321411180563	1.18409601427316	2.05029790405189	1.96840431386472	9.66992301700308	0.0	5.63595162033633	5.11195436065482	2.7383647318408	4.83883697351617	2.04753523692693	2.28611558600403	12.3281104743868	9.04919496964655	4.89848397027376	4.91945951393901	6.70451049073952	8.88384254394853	2.46889931288502	7.41511592012772	1.05880941203081	1.61950816520704	1.0713849607567	1.58264560871887	1.0038969557014	1.59779648824927	3.86435324653464	2.22757777147911	3.84327971532334	1.21530236693071	1.70322920868378	2.69467593042725	10.3415238121901	1.60988095750779	6.97140499920443	1.01480030434125	1.82810325031202	1.74109219528922	1.2815604801122	0.0	1.06929061446881	1.42529395102638	2.62302102349775	3.06917408740826	2.95349833198765	1.06327573861272	6.00669878518555	1.57835386491746	1.62389361465449	1.60208939449237	1.7491152708604	1.6531946780687	1.93178927619306	1.70728243699634	6.95376348166959	2.42814137014859	1.68671747788412	9.40170149151135	5.81946701502139	3.53113264601556	4.01077578568019	1.4213738735775	2.96057751926541	0.0	4.37513688355008	1.73045087083252	3.33488344777891	3.40689572521005	5.19174472781528	2.81311281319121	3.06997708387241	5.71924082761654	2.15233279296347	3.13900385774287	1.49093542076616	8.74408538930882	6.06777434003882	3.42317063508336	2.03121477176978	15.4555249779605	2.20156577518305	1.26835360337722	1.36518359012057	2.442920205866	1.63194957953806	1.25431833748575	2.06139445481753	3.8848728253471	1.05781008496627	9.58266435310362	2.13799894987396	1.02475484165088	1.00133409922141	2.52716005964225	1.19240315634108	1.69912602373333	3.55824292956485	5.32915394999644	6.113063301446	7.54319996531507	3.99861317885732	3.94760225155268	2.34496735162349	3.0901668694031	4.35648081881963	10.3521818629513	5.36999963214375	1.98064477430376	1.55696240924468	1.11074998584201	8.43428289470829	9.62210502120159	5.1757295255591	4.53035754060303	1.08661779371118	1.9803313853632	5.06263249468354	5.75829887430698	2.61618365558538	10.9958690565813	14.3676255023128	12.3604812521587	1.61204829543613	1.3090462354649	5.28089447481273	1.04027868474072	1.28092271624619	2.54455145789731	1.29303194064075	2.09991940472984	2.96466383780364	1.41728915042338	1.67168216517771	1.79980826699798	1.34742548002916	0.0	11.1067628928709	3.9332817021387	5.42515707587267	1.77111324734207	3.81840412132107	16.1770988766346	4.66160367177633	5.10995837089363	2.30199432440857	1.13836978980574	2.29962541047183	2.85099425886296	2.09507609627984	5.13490712263082	3.14865897325189	6.27529325721338	1.70231505694071	1.79714931034575	13.8333895552714	3.6778408000722	3.55358423024151	5.1111278453605	5.86737657033883	2.41716646521006	3.28874359567109	4.15083363818666	1.87113606244708	1.297609568347	1.12992227968095	2.13513610435143	1.52686799664208	13.2510420536279	2.72318675077709	10.838807379888	15.359026432807	1.991378187531	2.96023968392279	2.00337783793006	5.21575941942805	0.0	1.28444283966169	0.0	1.28583042505512	1.36476190741042	1.06458046126917	2.23057625017864	1.26329151953256	0.0	2.69512998967362	1.467637567123	1.06735956649761	1.60776966548492	1.15490678970011	2.35386731634646	3.13004276930151	2.89960621713599	6.95966738331186	6.55090751975794	1.97045173469886	4.48453895813197	6.06101968372081	3.720126433047	2.87003153440236	3.94296507091028	2.11819560157601	2.80333258398156	4.60669933721055	4.55461373927812	1.56043353705823	1.87642656617498	1.83382974364924	3.33633117102001	0.0	2.1051219803273	1.94686668755691	2.22672034894766	4.36723322804574	3.92064220765115	7.11305550900651	4.92874816581867	2.65714920764921	6.64332828367498	1.15682948713559	1.75254444260326	2.11605321474918	1.94820068060014	1.12204685485417	0.0	1.65867841780733	1.71182422126425	1.09158359707316	1.07269791506033	2.4633561216295	1.57637927538343	3.86050475426335	5.25054327895175	1.48697708223635	0.0	2.27792526622371	5.33437309103801	13.239247031103	1.08301509847373	1.96304489836939	1.16704906606251	1.41066172531771	2.02543606302459	5.62073271066982	8.4644692740501	3.76428682007022	4.08271546907236	9.13089947190294	8.66143928105227	5.47482491554787	1.08598039949425	2.65448939694853	9.59018290073157	1.58000639650564	2.03921737497675	6.55803042125189	3.95258820503719	1.70865013177163	1.50342205479619	2.73910619415626	2.00462477355588	1.01966629930724	1.02288334662348	1.42783968174781	1.04595273301981	1.76467814674467	8.17565579312018	3.68500892034427	2.11700222571303	1.56334256226549	1.88696392901558	10.6912704100059	1.82496860177608	1.24401489855397	3.68576171141535	1.7798102657704	5.31907738068364	1.99103053051748	3.96418218326771	3.32687250154279	5.07728562321922	2.92112124792315	3.23905911593737	2.28100894924221	5.09026367066042	4.00119512424099	4.98247572982533	4.65724024354219	4.04286360936391	4.62134327864331	1.16002848927604	2.76504289773402	3.67626147794288	4.99933378794973	4.20706530874584	1.31757301275202	6.11636616843144	1.30360337997446	1.91136371186253	6.98100631425657	9.27919428927005	2.4842338313774	2.35520838196118	0.0	2.35190122550223	0.0	4.35393004459064	4.72910055786037	11.2360435749855	2.87628013291883	2.69089963948534	3.13455331885826	5.26802382840338	2.07560908974493	2.84273766188095	4.58035416235577	4.04566532722352	3.62075913643183	1.64479442678172	1.94884235635874	2.92189422880105	1.96834234646164	4.3622903521213	4.8736226321773	10.6419510501128	3.07187372084891	2.3602195640905	3.82434026545912	3.93778702803558	2.30161443879552	1.11139483226491	2.88921884544431	2.48216577378951	6.61283827211836	5.23404790183548	4.87686472435734	4.92707180544983	5.34035136533402	2.43084215495502	1.27345731425448	1.29816140853479	1.46652059208322	0.0	1.17772372955731	6.3941459138824	6.19542698460157	3.59752172800585	2.7307316186158	0.0	5.03154220394598	4.81802558418401	4.98468296378247	3.87984052983781	1.60614890779995	3.11166018869296	4.76415218241123	1.30415443795624	4.64864384249427	1.49121321565417	2.3592857599296	1.23751961878671	1.43190095843417	2.60740135060767	1.19974723673295	1.13051895086654	12.6367293344424	2.85061640543051	6.05650019181405	4.37737659154764	2.19108305786313	2.69523220665587	1.92846333665727	1.65440876064032	10.8484357073486	3.4974590270236	3.48052644933879	9.54072280700123	18.3804321384352	3.80528462460331	1.41832089474799	6.65264746131369	3.73829976041889	3.08574096004524	3.55827192029691	5.29600281337364	2.72965192229878	6.50849365829797	3.07218452706551	3.3275645750593	1.90513973279466	1.2550800956482	1.37647982606673	0.0	1.28546944340986	0.0	1.03279557367579	1.09665254778431	1.08167836012052	1.11193209874193	1.1716260895312	0.0	2.3170145147936	1.03189093619956	1.20420252988987	3.85977955732741	3.45545970494319	3.25108088617877	4.23000801486422	1.81274926386165	2.39681747881456	2.74421726217539	2.12013329656769	1.21980491622507	1.20066881474036	1.61527310603657	2.90107380129315	4.11563802504132	4.51048704169816	3.61650373496422	1.74404346485785	1.87689615842076	2.01654221762026	1.30298449672469	7.05725072711269	1.77769272726439	6.14747372119847	2.27165656227706	1.48129168066789	2.14140256125253	2.34601616533883	4.81584719974287	1.3984783134859	3.81408915288872	5.44935391589581	3.81525019163971	5.39805404519181	5.35768593791118	5.50782395537617	6.36109487614602	9.42137442313079	1.7774571742807	3.02700002405644	3.16982776502527	3.26150162330634	3.11647616925891	4.09330936411904	10.9081724758798	1.92122904218442	10.9986630684355	3.44633815671487	12.196885997679	6.36212939190415	13.6999119028373	11.8790682078555	2.60643816289337	2.32522551219277	1.77804880497804	1.2621442789376	2.04233223311145	2.17850929386338	1.41005661199523	7.35168161322679	6.57014205219879	4.32634393224992	9.10263884333528	6.5983516027775	5.68681792918058	3.82779131149151	5.12666549873507	3.98058322462891	1.32949129507582	2.71408911655807	2.41399069202872	3.71375419864074	2.03195256365783	4.38851590402966	1.09780215394559	2.58963520554231	2.48937576821276	1.15011821954893	1.6548036861614	2.33123453456698	1.49546759335993	1.3002578189296	2.01203143707558	1.11383011264646	0.0	2.16357102242981	1.95448753873279	1.48637317010773	2.59765603855696	2.37142480817411	2.40759341936222	5.40399692050554	6.89107659826036	1.10285926166528	13.328322759545	6.38475685795028	2.8596526977595	3.31281086468047	7.04589210282747	9.9718136596907	0.0	1.70139085702674	6.37677024690987	0.0	1.76338037989207	1.68771854800533	5.64437158233512	4.06492533395524	6.3902171783448	2.29770199712318	1.72383979875125	1.32202703493856	11.71513411251	14.2452226219306	1.59929645042852	1.68327766420248	3.87131457370183	8.64976151745252	1.13083832799042	1.25410497783202	2.1080122857286	1.50681306490546	2.08393041594037	1.43121542239299	5.8992354291393	4.60985965952933	2.24599301564892	3.33340644749964	2.73589122376263	9.92773566733707	1.83201951677283	2.10047206128021	0.0	1.37778855187103	1.16958849709558	1.84883452913448	1.25159888011306	1.5723688406133	4.1967441023326	1.90694764579761	1.88950946643626	1.79769080033964	1.56948131087548	1.52854092036813	1.92125606371112	1.0741076091291	1.02057916180851	2.54553591906159	1.59186076358186	1.20106565061237	1.53118836491995	3.79378148731604	0.0	1.38798423718853	1.70975127659468	4.94874973255669	1.86859028036538	1.75773804612215	1.90033377537154	1.60366642206528	1.81876996243882	1.1228163120002	8.88709032256416	2.24790155298224	1.61888222313282	4.37551018094417	4.99697657394065	10.55109491649	30.2161204522902	1.96470258353621	0.0	1.30970406495044	1.20023036293342	1.12936237390144	1.60126483974178	1.71360834644669	8.52684577849993	4.91642305398762	6.71359537280284	3.62206834786878	2.58881706292821	3.31496540040745	1.01471621624425	0.0	4.3131091653973	10.5823033336235	8.01388218784647	4.77313309399077	4.2882226152232	2.99710523168314	6.52397101888329	2.35574730729366	4.03668484479353	8.75560297682212	3.38268510634133	1.81767389942827	3.72050130286178	8.33438275764507	16.2190150348096	4.87440047297644	4.09685794309969	9.54173416384949	3.60682003417565	3.85564708413108	5.50835440358084	3.85000235358382	4.95263436510792	5.48864704697403	7.1158533105358	4.87234194617047	8.21585849604376	4.29461485937162	1.95788666147794	6.74210195954395	1.96666295457568	2.38213561557251	3.86220025923526	2.91101898660152	4.06879768374491	4.2842516305457	3.84533126812884	5.94289924103995	3.9515589309165	3.85102271281066	4.41708395424704	4.56255725875708	4.80797276151867	5.13580510744187	1.93880401717151	8.72518399706705	2.59184624232138	2.68333083725638	3.17508841722381	2.99064996008591	3.66829382435883	2.72886160329815	11.7996418176591	7.86236441468099	9.83063915942701	5.36408297229704	18.2027184314155	5.91754264051406	18.9313891264476	15.458206048488	8.09054529984565	6.89660801662556	6.60031101038656	4.70426856253019	2.95317675491813	1.4745039064426	1.05123103439216	1.15983183782457	2.99952914500525	3.84112036820508	6.67066694258146	1.49155884376169	1.66030500156492	2.26710272842124	4.52084163892675	4.37079113526382	2.02238452733194	3.43631280075155	2.68597897184997	1.31923949996471	4.27850354607327	1.45011525592394	1.27293619665266	1.54621208758331	1.95488437953982	3.95558327598257	3.9761781559674	0.0	2.60093211718373	6.17677682263148	6.2525538206037	8.061267095983	8.74961083647577	6.42034565786949	2.89020010498623	4.3389342148831	3.57027696064779	4.7281109840465	6.09949049450763	2.71958395858058	6.0527071803862	5.7183924996035	1.41331400209607	0.0	1.26720831119143	3.60552406254276	3.60032745706243	14.318059626091	0.0	0.0	5.52115948926792	1.11567787616856	3.30133380696731	2.17997084336663	1.17084455986198	1.04874290635488	1.68874563969332	1.24738317280251	2.38209539187679	2.91444855072184	1.1957857734705	2.86784961727421	3.13155823552981	4.52619917758209	1.65644010958949	1.81510912242725	1.58180683985775	10.1280072749594	1.59924478233415	1.41788168080317	2.66361582666931	7.68193463928676	1.06226787722955	2.9745172071495	2.14128190771856	1.15678598489448	6.69595506888988	1.17234622285018	1.23891610831557	6.71982576573637	7.15864392797661	4.34112512054349	7.32599044459185	2.05110133248518	4.12504416408402	3.04601045922925	3.32042758737626	3.32531147474442	1.61587725439135	3.1810217189965	7.00656474936012	0.0	3.18915013054733	2.88743784501112	6.8203266117908	1.63281352040364	15.581918169921	17.2137338590008	6.0223717900988	5.76067741569119	1.12081214470768	2.96776028621702	1.21265301663304	2.68208843482966	2.38938469981405	5.82400832416585	2.05588447750163	1.39270258348404	2.10598740125444	1.484394111178	1.51349994779408	3.49419330193786	1.05353727822823	1.45326112440779	0.0	1.19578352600159	6.66848540417241	2.08179010310742	1.42736784560951	3.59771220390175	1.06090927659893	6.29435419610648	1.79143234189671	0.0	7.01735709077628	8.46862254352441	5.92942740039742	2.88096328686534	5.08075185712341	4.82428860313508	1.48486559800946	1.65469758430477	1.35333426540091	1.98738825623221	2.78897545452301	2.31850582296858	1.75930450978249	2.02997776710103	1.43814601523314	1.13093344370106	2.64849908115891	1.73050954986801	7.57017615155472	3.60746700487495	10.4769516825324	2.73334346253107	1.67225504181341	2.9524722364192	3.80423750328038	2.23778568852021	10.5326858982409	7.25132120043065	3.47121620072144	4.54221841275745	9.62843718903769	3.58450636186753	2.38743398201862	14.5792603070695	2.73931744320736	4.64263352506303	7.16571241529199	1.54698869490829	1.7722490571167	1.69054222095296	3.50719642987522	2.37861630963177	1.17662752225475	2.99920384785862	4.62734695110438	4.97166078391912	1.01397827800952	1.08173857489609	1.04758618977288	1.11611533938676	3.26463876797984	3.19848248693689	1.79832403492797	1.27780859877404	5.21220848966656	2.73496823877175	1.29560011844141	5.05102021520169	2.04755613211708	2.40450092555527	6.27395226208576	1.14910600125675	5.85558926161597	4.72065804832887	5.58108910258796	6.82352466989965	4.34390992253005	4.96817223079114	4.55868636198373	1.78249119510465	4.84336559142128	2.31296018821035	5.0228782859252	2.10029487367536	5.64507527158297	1.52701326530719	5.03353078913976	1.87881686201919	3.67101208901032	3.98597786618931	1.38404471573309	1.94770983171383	2.59603567449182	2.2476093609111	1.62577097465002	2.9665128656709	1.49430514968993	3.7433033828396	1.51721019200981	4.33082265383828	11.9708940293753	4.16440967503963	8.37214064897391	5.61187247573531	3.01371230757336	1.91151294027139	1.86975330181019	2.05218241605436	3.66859731694837	1.90276138189797	1.48874337467195	1.84633880032015	1.04376889627352	1.63864907031621	1.9139026441514	1.05737215166054	1.01974455325242	0.0	6.3131668649917	1.66997158208223	3.78534827779103	1.33158825279496	1.1865915987517	1.73998383226595	1.49412164852869	1.22768068637121	2.01345159535557	1.50381124378782	1.22246398517718	1.25732116261978	1.23082079429315	1.17531728775073	2.76095212653626	2.27844129903793	1.24647050272559	0.0	1.40385492909782	1.42455746370762	1.08667059196522	0.0	1.50448328106364	1.72553745909786	1.31894863012281	1.61004377875653	2.17819272469277	3.88276716741388	1.37522599760247	2.46396906249356	4.79252511114545	1.84501013276658	2.83471568831986	2.42396211938506	0.0	2.3115580588448	4.66892192953029	1.17309097336057	2.51709773512513	4.18466004538253	2.89841287632939	5.39634395062714	5.14885150820374	2.93725330483244	2.21085336842539	1.72153069116662	4.07080222199111	3.05027164616904	2.62184092776255	3.30482067972938	1.31899896152274	2.03608846548257	1.91453687540247	5.17206362727397	5.27206306680168	8.05805906528826	5.38613081667371	1.59114541168321	0.0	1.38570841506018	1.0904101353052	1.81484520729534	1.91665171987957	1.82834814657639	1.33902345306004	3.25081454563863	1.44554908236254	1.67014062223829	1.63138457333179	1.74604001701729	2.00304208436909	1.89193619050689	3.74042784143283	1.33831059963012	0.0	1.01997110703373	3.07213320528413	2.88847602927777	4.50157829202563	2.52421928029517	2.45746445332285	3.35533558824521	4.19531095299609	4.16719804628691	7.27801163623104	5.87312568783422	5.43373851407204	2.73664868525357	2.50725660999327	1.49321490329469	2.74286458413922	1.57235533612626	2.51700653923866	2.76290242041159	1.08215481202882	2.33428038440497	1.31579930330642	7.29506851236661	1.3157707040413	1.2952689064125	1.57874799278066	3.21881463854617	1.4652396276984	3.4125672155106	3.75571962718858	10.2462205814823	1.18599736710146	2.27032668456059	4.7189642742173	4.89180700723104	12.3752532205205	5.90366556642428	16.2286817411819	8.60285693465851	1.89016868745587	1.26234120372158	8.87578079071418	14.5517190435532	3.37478896311896	2.90796054043414	1.95413574648588	5.13216750761472	3.89423517279735	1.68270245398522	2.2531509100554	1.99347356195205	7.3153037840414	13.9486697476666	1.57136554197588	3.08345354517801	1.00953068419127	2.59262833387644	1.83792938989226	1.65651668150393	1.23601670308061	1.50631533994263	11.8443731085739	1.09658863579912	2.6142151770329	0.0	2.0448821471596	5.33689132384166	3.55645723142812	1.26339780610718	4.90088589973416	2.08719712690566	2.98209467941386	1.92938945510038	2.76826786928478	1.33805160775397	8.93351024231205	2.57867165123766	6.83710155695487	7.48739334990285	4.50694489833884	7.70958521540198	1.9623999564539	7.01270447897839	1.50465534529492	1.44494790486562	14.5816215357945	5.09806737625527	5.38433435985448	2.88720814293095	3.94148280373153	5.8751528401666	4.19034190430524	3.33728641597672	3.79512149595227	2.89771213869628	4.92262094674601	1.26392417337654	4.94223813361978	5.00438015766323	1.10425360924602	1.56291820109602	2.05891091389129	1.46658746419427	2.60553489461566	3.09021833535836	1.91526039665216	3.17913435415063	1.10979544578756	1.10633697218814	1.73633370384707	1.54569518934254	3.57888901830104	3.12262826288289	12.7422910670252	3.10538625860198	4.78683688316924	3.60475057061026	2.12457677465625	4.25762665005586	3.38735358338327	3.97060546383944	3.92866332629787	3.52549157329576	7.03808799360362	1.75622610882033	1.41695370075993	1.41739208592107	1.72980831528799	1.58047966836365	2.35689119366571	1.17510174050619	1.30251213520251	0.0	1.33927885130474	1.51937759333109	1.56330219156017	1.5312239349199	1.37141495250968	3.0768275310544	1.80029417746941	1.51506231330882	1.59827294279204	3.42630361755593	1.40646664071906	6.56443589886457	1.50298341205408	1.46708598797553	1.04761822045808	2.69593819492898	1.25011411357977	1.31099728612601	1.60201043376727	0.0	4.90605505945808	1.59486112331453	2.27816178750408	8.7376875600337	1.29356949045616	1.49852623182641	8.30939110552113	1.86749221024061	1.53296269963382	1.1429713867238	10.4752717413082	2.40982797617431	3.44419252128008	3.7380430578691	1.54079654340017	2.43127145537153	1.65742477098535	1.09126973471702	2.04746475717166	1.79635006187304	2.14059331901847	3.47244646255641	2.04397050907744	1.56906150609595	2.07447625361076	0.0	4.04314665519781	2.07124143490528	1.51763951153942	3.59580394465883	3.61551728475757	15.8538675191395	3.14088822941177	6.20048588955336	1.93058775670953	1.67665678121368	1.50657328757019	4.73523473542765	1.41666197323314	1.22438679792184	2.52950055754781	1.64306524787006	2.65841135165895	3.04968765881827	4.54595670058667	1.99461326045413	1.10401584080061	3.64381129591539	2.99682851928318	10.8437103720707	2.27977625085993	1.08115667807907	2.28289659213292	1.72822520936186	1.91458790323152	2.24233570248302	1.16797199876226	2.52061434248805	1.13039837068596	9.45000477563679	2.65776486829706	2.36119066656327	2.37697327786451	4.27573063869908	0.0	1.56203553967407	2.90874981097561	1.96896525312777	2.61620295275356	9.88919638435733	5.02383053911	6.32624081211128	6.44745547230236	4.24519209697823	3.05028200661921	3.56829307280745	11.309021501843	5.81699977469265	2.05508764294846	1.93979583460381	2.09306188063042	4.16184051964577	1.36112353265004	1.16940290684879	5.88225517226307	6.12845946620442	2.5146296199941	4.23475316069685	2.26226868065902	3.07508398181433	11.9979848308762	5.70519361132549	5.14240609063509	1.00545343950873	1.01298208791501	1.05536941334524	4.14723225814134	5.7904742756667	1.46647160541734	4.85743821706714	1.68103925181585	1.2856116058476	1.38236233330127	1.2154579968224	1.78951071220648	1.7231089704615	2.15434402541648	2.45340327771267	10.594440497639	1.7373055858856	3.29700632774695	5.14965496276268	2.02134679014676	4.39548364148467	0.0	3.77357302096739	3.31190149755577	1.63402604970433	4.43827085728149	5.27370096055744	2.42628530043566	3.37854147255281	1.07692415180998	5.38773927483622	6.31971649739205	1.47949641087289	1.3217859092585	1.10990982926417	1.0655307201492	1.26388220235742	1.31203779494057	1.26233919562644	1.64014844191267	1.53902735060115	1.37539234078884	2.53741984817576	1.63080561377256	1.25174044611248	1.16062428397079	2.30979867219188	1.72826683503223	2.61718501096183	0.0	7.64401520898729	5.33696108363426	7.26067488225398	4.87752521464455	4.09655548847373	1.47609157381657	1.19180436758571	1.7912095425726	1.61886646920197	2.67783724434147	1.5703863047864	1.61034735245861	5.85516451778442	3.29090582856635	2.4078278376143	3.09316127428891	0.0	1.190445422425	2.87751633048068	2.72407659365402	3.00932842262823	2.70060964360947	1.18821397651012	0.0	1.31423447099728	1.17610436981053	1.03902563255606	0.0	6.11058154909087	1.42062922655408	2.03432927825958	1.3824862563926	1.39201133131189	3.48163446506721	4.47967837721102	2.36441621085204	12.290762986919	4.04575639359543	3.49379813524724	11.7223745513197	5.22002479216659	6.21859481518867	3.12901998751721	6.43453240507525	1.63032071166879	8.90372809328796	12.5130942240208	7.77677739897963	3.99980120760339	1.17265876137355	7.9036940002593	2.49738778684901	3.40881176762135	7.05230711571657	1.06542158011006	1.72806044388451	1.12456468367153	0.0	1.05081689041371	0.0	1.20972778172871	4.89710419857919	3.89334154307641	3.99224680590622	1.79579954008707	2.45589933959889	1.96837029228073	2.60872556216409	1.23344654970884	3.45609075349243	1.36048260959844	1.01027380209582	1.45512446249727	5.05107788114759	15.8981406038603	1.90667178162364	1.83993174611421	1.3545334876836	1.318158640826	1.5014499344287	1.31632772545336	3.06946878800354	1.26399458489397	2.15234911517167	1.46033375105128	2.7234641875718	1.5984567047807	2.09403847069438	1.69657600388252	3.59875706399242	7.99540480663608	1.52190395717964	2.79379132563562	7.59848566395287	0.0	3.47452298128197	3.07633487822137	1.01341580448103	3.96313089844923	4.47742892308191	1.24946055614796	1.34411339298238	0.0	0.0	1.43538557785872	1.29700072579484	2.67924673918264	1.32029112736786	2.37093966016076	3.04849560517429	2.64699948229276	7.05448404165278	3.3292350524787	5.98648612980706	3.30872608098538	3.01826196642156	2.28874377482684	1.8436893239376	2.48320328458971	1.78388911474921	2.29993385306087	4.29718464655466	4.65528260124829	2.57920596263911	3.57944968090835	6.40792136455623	1.64073321882455	3.45069027675584	1.94964612514164	2.45750939537334	1.82843653921252	1.91214897171466	2.72734174428554	1.54291001785129	1.43057191757985	8.34567706272383	1.75419415637009	6.22980539391301	2.34161142105668	1.78456324812893	1.44724903514902	1.26540185161826	1.67917255774566	0.0	5.17892789657736	2.71906064300026	1.50979828107923	5.74480398263212	3.37628235950342	2.21252026632466	4.06561732071283	12.2523232067006	1.8825638452512	4.27956356896637	1.60525987548999	2.24439427133277	1.05325036640131	2.32027227219896	1.99143258207215	0.0	3.32532636546892	9.13536501844258	3.79271062124159	1.50600794802039	1.57630332467833	5.19032226762077	4.37276165199232	2.58779666310021	7.82672434249373	1.55788292032574	1.19580983991574	2.41554863086193	2.79933390416263	4.61612224839122	7.37625787266526	2.71517703032429	0.0	3.01649640064454	1.03764413528804	3.14619783785538	5.29144851055993	1.15191099611926	3.96726902496145	1.71824411370116	1.38017538855353	1.90796833444169	0.0	1.00677650267393	1.39681904462526	1.94063784646106	1.10576744603485	6.10050720747123	3.01339499118228	3.39323080269347	2.01275819396419	5.04523089982302	3.481768201606	3.90327313534592	3.99715828892997	1.94637106576268	1.00249975603568	2.08630441770036	1.52054072209529	3.84245417720017	17.1923580930267	2.78952500337618	4.79943625572145	4.04356137328845	2.26380907211733	0.0	1.57717387975022	3.23491049451239	1.66563404286189	1.33675274702337	1.81942231025542	1.39591627561889	5.74545072731825	6.14323207252826	8.07659048492529	3.90540608374363	7.31043495846249	3.69576808398472	1.41720869035827	3.47733691165139	9.62230178027264	2.42432827285921	1.3161207085844	1.32991725399707	1.02110884076728	2.45380760443585	1.66101213500943	3.1526873377573	1.8065346919358	2.84958800556307	1.62642479675271	1.18085089521423	4.15184671505044	3.43729776941888	5.23399333046486	3.13339685448549	1.03692660817438	1.50149954151778	1.59797567593123	7.82044528789616	4.02053987711539	1.59456048946327	2.55566183317231	1.06764103550793	1.95991437957453	1.25899902625109	4.05706677878215	8.10505817071486	3.55783869947881	3.30963523807725	2.34614312098324	4.92959067125218	2.62124472918487	1.19800659068576	1.3619791120104	2.18771939249217	7.30896685989723	1.61153844766756	1.87339061680751	2.58018838453054	1.43741389216674	0.0	1.43244886685613	1.80610602390039	1.34411747864304	16.6250944456516	1.31299773087015	5.80725322067106	2.51079034146974	2.18097236901673	0.0	1.94767353655057	5.07830629207438	1.34181858202983	2.15824941876053	3.24493519085439	1.47115416977426	1.36878140514733	4.49059852533421	1.72651845711729	1.83210785790851	4.50408914915917	2.10820269612559	2.10569340119087	1.03009858350349	1.18531057057237	2.18246729039078	1.50427285274197	1.72662269162517	1.94343054860357	1.80465361088454	3.2497834402551	3.04214600028577	1.56558038835109	3.02001748798588	4.30457893702206	1.84215215061044	15.2897594824723	1.41738596919254	1.62021673224753	1.75377151681353	1.28779841164445	8.01049936089849	6.68552085835243	1.17663686750501	1.70864920126764	3.30190044633534	2.43880559133771	1.65781076765141	1.75043040371615	5.08804635523619	6.17810303701807	1.1655739115963	8.22205372730543	3.51542798894201	0.0	3.3612542750553	5.14634959683994	1.52546368462388	2.22973694011992	1.04393792478862	4.46376644590032	2.39242483606167	4.85701358569863	2.88225027004761	2.9919433490419	4.2234874763982	3.18356445136386	5.55282170884284	3.68440148370607	3.30931085710013	3.79537644797116	2.25487134959084	3.49401986099411	2.46301159497594	1.62226993690284	1.52050331249304	1.51053205028119	1.03351233990001	1.20658917645637	1.02715486961375	1.07808941400876	1.44729458770197	1.36570174994367	3.41762585417863	7.21767015479628	1.1503842113623	3.16292774534617	4.28138475284875	0.0	0.0	2.00148570600764	2.52574477488768	1.06741514444514	1.81938101114447	3.54725021986467	1.90673171969359	1.89197349652808	4.794303863499	4.8286157336129	12.6410771606356	4.82444603183158	4.890143217261	2.91767970031771	1.83618740933351	1.20311340212157	1.8625589758012	4.86073704064961	5.94356852828034	4.62560803988382	0.0	6.41680079685688	1.27886091206678	7.03248617416679	4.14443743411124	3.33891138167972	3.10785746770022	1.71780673082921	5.43516587550809	1.43148027170013	1.4008715609712	3.54658598808493	2.12112037242654	3.08849832251278	2.65383090254889	3.34494177848462	8.0206543011687	5.47701950713406	1.51873547410337	1.81849652135962	3.28408470196357	5.00632494153976	1.35265594182776	3.06013294517345	4.04322577083184	4.59401348800959	2.33161647426196	7.64441909821396	2.79611587372872	2.92565765945119	6.95614279017606	3.19372252417609	4.16975382217927	2.20421243144505	1.45208707191862	1.99725743206344	2.57789241547901	2.17692281145516	7.47857586423073	4.05216897306434	3.44285708301647	4.81400312858388	9.86219584559174	3.15400239592705	3.49652247913494	7.2182388857477	1.52493045447541	2.4355324029051	1.10103951716259	1.87379029783947	4.29060449232263	9.47705942633818	4.14904649513412	7.73589696639423	6.56866410891394	4.74959339655098	3.35855968771228	7.6355157950503	5.9581350489552	9.06380268047712	5.82868935950561	16.7445266467889	5.73239872145529	6.86587886036806	4.22668028128031	7.5871233827653	3.73384453450285	5.87948435283979	4.30694692226976	12.6608232217639	7.9426207273812	5.73898606857783	4.62094308627863	4.19614803734899	5.08946030864245	5.7468397914437	8.96301893988491	2.63903136709633	7.85588054824061	2.5730798439657	2.44570547757482	6.15466488068141	5.94643231096576	7.56576877938697	8.95348194399168	8.6134242757671	8.03146423019332	6.25881270928226	8.65348050320549	5.14259568610166	6.00641893383988	2.94791371821975	3.57544474955485	0.0	5.18388138138608	22.0246528349064	6.50691215281704	19.3171336733736	5.77739781023529	4.79203682913742	12.5617122637311	8.32048771932356	3.29665787225651	3.84410669436052	7.55666888573675	7.01588125490504	7.11540926380401	6.40283770699607	3.01146814448184	3.21057992210168	3.16002392528387	6.89749296280033	6.08463285597276	2.05505256996977	1.80651793151267	3.23504455707817	6.46855174682418	12.6036125137521	24.6958571180049	23.7617832101702	19.8890072537788	28.256363168717	48.8024123077063	21.8958928167161	55.2664621669284	25.3383685311047	19.1314708779836	32.2354406305278	28.0624655721133	42.3143630445737	83.4501123567442	46.0316120542805	1.69008024228605	1.70927840351494	36.1334025473657	18.9201422441152	27.6767340399079	41.2040722635678	57.9658898931986	28.1397269006691	37.7980952374651	5.23111718422737	16.8448675775771	7.71326639583366	1.54427586755766	2.63615555156091	2.39245144407041	4.99438518785726	2.16398470559599	2.53852918040622	2.14151824132788	4.16276859857512	10.0850177301747	1.55096477300489	4.81314065880351	6.04336903812671	1.60946148404012	2.14388448275956	1.15382161610678	1.01279673141356	3.07756821476993	3.51203541597719	2.87437655062035	3.33054825497434	4.48407089949466	1.80788599366824	2.99910704376742	6.15057689628907	1.26329359066912	1.16261523152535	1.08858674921374	1.80026254429326	1.22288770414361	0.0	2.00998230900388	1.47386414391282	1.18825051631717	1.84733311138594	1.10753647506381	1.64017619683235	2.33014603703901	1.26234595605087	1.30418272318561	2.60009231419873	3.16833274321862	7.12828565054065	1.77485801135909	4.60805139362942	1.16688404562506	1.9468322153603	1.80918242823704	1.31761739680185	4.70472053294257	1.79834440943283	4.4424527659915	3.362853165242	0.0	1.02109494844438	1.66609498972006	1.55690663566027	1.13845202505079	1.01011294357873	1.62487274181354	1.45623936854056	3.72651163102555	1.38980761327785	4.15934654573902	2.2149746103257	1.25115290824712	1.87145444499018	8.95477449446493	1.30503646196584	0.0	1.02810322612601	1.37466314642179	5.08941582730032	0.0	1.16701209687825	5.0913542265142	2.60181449714091	3.33089795796183	8.06416941798184	1.91239314510234	5.37835044953966	2.08357261068301	2.93393398772571	6.95154290310673	7.78392064867795	4.74071790441032	3.38348591728233	1.78559327521845	2.40314699086608	4.77517229308872	8.51635328094367	1.92519319054102	8.60668806475132	4.03085299986731	5.65185440742585	6.72148189770731	3.06661812594849	6.21557980650411	2.55582097149466	1.2937969264916	1.02636654624826	1.94782113779205	1.99601257768903	1.92939822453127	2.68444066399968	1.31515404335156	1.43507793635192	1.04748031848363	0.0	0.0	1.12784957484551	1.20012931333142	4.246735690073	1.87368829029998	1.31426317310492	2.6072204272797	1.07215786535597	1.65251193327323	2.01107887755976	1.21185089100029	2.45147546489571	1.32387407186565	2.04537971138116	1.31696110139433	1.25541338332222	1.34418046684973	4.34398665129013	1.45299904394841	1.79791999458811	5.85894884696031	5.13427302692973	0.0	3.55586264396039	12.3561620756465	4.61451994708238	1.19634361248434	3.55966102762154	2.83632837028368	2.79726746185459	5.73802553784703	1.51418449967866	2.79608897310582	6.52098272590993	8.74138389242981	3.34310581689457	2.46785995960016	3.62318043741298	11.8842142759394	2.99142398927065	5.14526696332352	5.52407590475983	1.14836529115895	1.10443981092879	2.85438504782202	1.18606674265034	2.67581388234601	2.28806308636889	1.41422466580838	2.60955862507469	2.74008702284043	4.87913702255785	1.09847007817093	4.6541737218609	3.96883086902824	3.56483498656543	1.82301949208856	1.45622427045565	3.69272877799211	3.07039863228666	0.0	1.2549925922575	1.65717126743378	2.50002015857523	1.8226018206625	2.16150565462811	1.09532530531261	8.00601286759588	3.32113551231683	4.72363052882185	1.31179075436623	6.99348848096673	6.99819093256736	29.4321087968691	6.25836165163238	4.66199835440174	1.45573985504788	1.07935368741403	1.44135487282536	1.15813793103448	1.19716460741824	0.0	0.0	2.43320906661283	1.28027173487229	2.83713272465469	5.34116167186367	6.12799228528079	4.67271763652364	6.83187890798878	6.9568875955724	9.06162502512331	5.52977882929508	3.41723552997179	4.08807218921631	2.55164320447274	1.56809253486063	13.091281310523	3.49757404438687	1.12896410371513	1.28053785389416	3.59298734784807	1.00131489346856	3.82740939027769	2.56949727118914	1.54806995805944	1.52250667776072	12.4463364327399	2.34028351359844	3.02175131965128	1.78034113610804	5.15346038778487	12.4489404143069	2.55782206179438	4.06143845588222	6.72837140624819	8.78795526569537	3.01710127950239	4.04855959887869	1.31020653235578	1.30409548930363	1.73832389876744	1.19222487314898	1.91031551255044	2.34242383223024	5.00012695589458	2.79148405498576	3.7890077527425	2.42995206883086	1.45062866964394	1.58158040108993	1.27026715185717	1.43365792264923	1.46565850861429	1.74495535256324	2.33628227838811	0.0	2.61690931334269	0.0	1.5448433566924	2.25778669914135	15.6709309804206	2.22816982196252	1.3418512006803	1.11850758671704	1.46001682248374	1.03239487836646	1.73505414129788	1.42563700824326	5.87054556762441	3.67757700903091	6.58921984859233	6.57448411548764	5.8064056722997	5.50111896276233	4.92311216927538	3.39241531144695	1.19044613919778	1.77132853779711	2.42850146841352	4.11582252265916	1.25443076284925	1.1424753742739	8.37165536645323	1.59688693505931	11.9398486665643	8.69759652804676	5.24134322423599	1.23596283946244	5.39723299172598	2.68177123072733	1.61304602650591	2.42502426365702	1.55148266128043	4.28689100553941	8.28464955981437	1.91667903698939	3.99906440451037	5.63064239493949	11.2101991406627	1.25119992826361	5.24342306883905	1.52792336260877	1.36019327604529	0.0	9.92736370883081	12.7276115435305	3.66753047587367	4.17782022030492	2.35654400486205	4.00450926644838	3.42212305036425	4.08810648279577	1.73908737622309	1.4650759936534	2.25729715501838	2.48079367952217	2.11383788093777	1.30860107302056	1.71490159018891	2.37927667311405	1.08823516319911	5.17620897950988	3.85868672573512	1.95092593450389	4.07544410732916	1.177730857093	2.03991896768296	1.88937329668733	1.37245946426085	1.72008106929397	1.75990574914059	3.1091126013345	3.950728010069	1.14893876996999	1.3562831941898	2.00981556162167	8.27268993748291	3.22836199670924	5.44071690242028	6.84190082014752	3.02025730879972	1.94453408510486	17.2676201057779	5.72650166367462	9.41986544070771	12.5141247957788	14.1283481983745	2.83471090703348	2.10872411024103	5.87942811871718	1.69771477515816	2.86178010398657	3.25993773399962	2.66979324874936	4.36638431475153	13.6972192943013	4.0676579064731	3.91348810321953	2.41873091106608	3.05897798612162	1.02368939127903	3.52719873306717	11.0542105076093	2.04748421400405	5.12318963016332	4.28120910590777	2.94124622392442	1.22952629105856	0.0	1.18130762976836	1.75747123002163	13.7030647353166	7.7717221292832	2.86344332807265	1.35756845428452	1.81694607268979	4.9908520192621	3.41103782644259	1.88557081383031	1.97983290813311	1.73649631858246	12.8275026841803	4.04826514892129	1.31307878177693	2.32733090966165	8.14409300293549	4.32316733633313	4.94907169478935	4.94009979197494	1.03309264691978	13.9004907700987	3.7352864736696	7.45553747593604	7.33847013921884	6.14765032495901	2.78554976562028	14.3289776974535	5.75724506352956	5.0583895113468	2.63618659620844	1.5645173521028	1.84858057845526	1.5220764178129	4.50163729342423	1.13461222621148	1.33508498806693	1.91327866857495	3.49504321377289	1.93559354752774	2.87659838427842	10.5369988623222	1.74784766668713	1.73627405167053	0.0	1.67283153155918	0.0	1.03819591868759	4.65158082496964	1.9146679766617	1.35604497607377	1.55898737307244	3.27482228979347	2.89750038960503	1.18283151752105	2.07171786842054	1.41390350220679	4.86039487139914	4.21627138884036	5.26913670641908	8.48954319878926	3.90833982599198	9.35520935342326	1.15032283472026	2.36742548950034	3.79448986022753	4.46543044660314	2.9808996209112	1.3386201665217	9.7040626280836	5.50245887379017	1.63881578383628	2.53123337227366	2.9545251370408	6.82333821929461	4.19459119142446	2.20713402573218	4.07590361857403	3.50422553344296	2.19620200629315	1.08110101328164	2.9322834738694	2.4134208042963	5.58294370292986	2.32885320736971	11.0971226907896	5.19824665279391	5.05889339087525	1.30882855883604	1.62046538177906	4.27324861986628	2.23702735776014	1.91880322875031	3.76105907642028	1.2905778724421	1.00931613082014	2.09092580424303	4.33050668560099	5.29538542384591	7.43323126135593	2.95559068948644	1.29550940735337	2.27405989449564	0.0	5.59387954403018	2.1668424104117	3.45419083908579	2.40988739069064	1.15922998675053	2.94915387282464	1.64698421580594	6.29508192316114	3.31140756845286	3.75313919707489	3.65317244727293	1.35920992505348	1.4349129001004	1.60868130884331	1.26775786434941	1.15174301280907	0.0	1.93112310116699	1.0073342816126	1.80100110266896	1.20735393851345	1.18017216060081	1.36781160967785	1.74459922396523	1.26762620250525	2.29753284932724	0.0	1.92936853096908	1.15904790558608	1.35512656259604	3.39620306236081	1.64391877182391	8.61603879386327	3.3845969089272	1.69408020598672	1.12420234113776	1.27979316122102	1.37297022832508	1.2672834463498	1.35821148018014	1.14599056186478	1.40457800577203	1.03418932060548	3.21194612857556	3.16899450713944	1.45008527718518	2.59263947674252	2.94764795509552	3.51259972012967	1.64517545522554	2.50601254158729	1.38471459556515	1.23749019042536	1.12548668333313	1.25023791209036	1.19402543960675	2.19482692553596	1.12151385936295	1.38322357237853	2.04583269624866	0.0	1.43255719605932	7.02918086866458	4.34987252774548	3.65883689089034	2.46877559418496	5.14715744336368	3.59899034703425	1.08079895774725	6.88768617517284	0.0	1.07220160711732	2.06439136750006	5.47240024723774	5.76640436922377	1.71010036647475	1.10796972769349	1.67662845024598	0.0	1.10641824646314	1.51263813344491	0.0	1.42165591222841	2.80432012061089	1.23704284996202	4.87449868096718	5.89794902913715	1.59515593228202	1.59086992183495	5.47894959076866	1.33085914730916	6.34374757183973	2.98405554190037	1.86714152930812	3.73626185396304	2.61004769452153	1.2222664188236	2.26839997184197	4.33331724767408	2.02415200036402	1.0921315870654	3.11841437887108	3.64136836923585	2.67409424065517	1.34826491386115	1.35655736747561	0.0	1.86686522999837	1.0136433693188	1.49621860912242	1.46542536999992	1.55497972109727	2.87587377109739	1.10769066340281	1.23516985998437	0.0	1.11102055430605	3.28022255466241	1.82398891396079	2.28900573981891	1.38318706584032	2.08173117647129	1.13331485147159	1.16066601954548	1.41863574595278	1.11447411414894	1.05474121942442	1.79705469180972	1.59445026963179	7.04955057689992	1.2068486129319	1.13264833647219	1.28613500832181	1.05673139326601	5.56720788238447	4.21691699046085	1.55554868277658	3.74573554487731	1.48346271970579	1.02062954666063	1.32788126661564	0.0	3.31189218836081	5.0580074289267	1.60661049230183	16.0773158486236	7.61259288528873	3.27150049815921	0.0	2.289159833971	6.1248568068927	2.84437095192756	1.31836274050475	1.57635263470497	2.04714896293063	1.59135183807047	1.58363432793181	3.11283390491601	3.55903629586275	3.95218062127381	2.89026883433609	3.93167175429893	2.22437918764787	0.0	3.69664202126341	1.58507033368211	1.89279379101967	2.69476630793155	1.92842973034958	1.77056544839214	0.0	3.33925901777194	25.4974773645046	2.75266037153345	1.75056118229683	1.32528024875485	2.70947913711318	1.10266228439086	1.19713925591099	1.19239346845297	1.64877526089831	2.77380994957445	3.23221699304505	0.0	1.38749842104329	1.32890406285464	1.20466401583878	1.95699698260888	1.67090124648929	0.0	1.16188673910374	1.99795110638122	3.00486384817172	2.60419602175824	1.07020412504344	1.28774986871347	1.70252057629103	1.64256737084184	1.18037939244956	1.81213576280283	0.0	0.0	1.48677287313094	1.86569269069566	1.76169184756768	0.0	3.22195898694137	1.80487015689278	1.04916619007059	1.04858517858301	1.5010223353295	4.44172430219307	5.32876042233471	6.52518263336117	5.55474705836065	0.0	1.31351791188897	1.01076595240093	6.97773836671945	6.44843070762531	1.0716002748782	1.07665509061302	0.0	0.0	1.36122317119763	1.21647368547548	1.63213439822642	7.54351182043505	1.09768688835365	2.01034137090686	9.84125132650857	9.92512008804331	6.38018826621264	7.2584473652127	0.0	1.27111644775359	2.99316336018103	1.3922709558443	1.68389065440719	2.14098546332251	4.37092611059863	0.0	3.20487077618592	3.31857101818423	1.21248868988237	1.2838622614524	0.0	1.81959548995244	3.25369472963625	1.30761653987461	1.33388123898146	1.17349299807497	1.08144102674648	1.12364049466747	1.71835216825732	1.07810691018622	4.6622453910582	5.42730996705342	6.13951778008089	1.79165585340668	2.21174661737401	1.3942787618568	1.81835172061709	2.43553278198051	1.46745440244565	2.95573722421712	1.67163290892611	5.38948107197213	4.3865504425542	4.79517855481516	2.63295605267229	2.3820099685159	1.61282316902552	3.79464261895755	2.49593496461708	1.48123930117432	3.57384961962434	2.13934251345677	2.69550109285084	4.29143945805613	2.00122857250489	1.29288677779262	3.14142187916801	2.93198852858356	1.66439203362031	2.26262238226709	1.22514636626062	2.45300813244776	1.02927722987136	1.36240251190114	1.47482836125149	3.4700619202273	1.75825133005386	1.31417928002677	3.43921549583536	1.64686195386543	2.08580424164528	3.73215196761786	1.00367261116004	1.06553535546652	1.52386744666168	3.71783766877612	7.50242680396541	0.0	2.34529299324418	3.34704340755474	1.37408953279504	1.85963336305508	0.0	2.94915236312805	2.26687162149137	0.0	2.99502018074107	4.43722363323309	2.71354784358784	1.71879961681781	2.01765656089715	2.86000439229578	1.72864160364389	3.7366351905833	2.84315868395372	1.59624205828763	2.06782668235332	5.73349575241766	3.19870999418961	1.15699042994387	1.27705283185225	1.3363097714361	1.65522254847079	1.33579786796026	2.95358114871116	5.53364971667542	0.0	0.0	2.2117895083825	1.52144789085082	1.47170293671438	2.8700867973944	3.24667359825214	2.64846974422885	6.96865872162148	1.5037519778589	0.0	1.31281846596329	2.21486513243716	5.06629510035232	1.22560443961	2.01897936301948	2.16386436739954	1.42922159702602	2.195477181899	1.38212639321589	2.32084853239405	1.3073992525589	1.1072129198344	2.56064604351707	5.40894174748211	1.81946463466094	1.17890793121814	3.65057106952393	1.21270758381898	3.12462837391471	3.34255912512614	1.77001542614073	2.62818391424175	1.17136530420876	3.41877180815265	2.34659617779688	2.69695478188741	1.35529107743573	1.7776817330154	1.99733796766594	3.00795921092473	1.99701370370081	0.0	1.05272283387142	1.02668305160437	1.15945658917618	1.97287422475435	0.0	1.43495862113725	3.5590359071908	1.52523218249326	0.0	5.94747539321661	1.21738657175993	0.0	1.156375771156	1.75505219383511	1.26226361296651	2.23536713488677	1.12835878775442	2.2597434225709	1.14388875274947	1.50608213527175	2.60749926621661	1.42555174929006	2.03269088740966	1.41106700928467	0.0	1.0712658456798	2.78209904175904	1.76368884527471	1.07942883675247	1.3415783079615	1.18939522964052	1.16499621662211	5.18666826502793	0.0	1.5557196460971	1.27766816667479	1.52648605195581	2.1318676486475	2.57264695686167	1.19160562829549	2.77459419540276	1.36493578923653	1.36365423581984	0.0	1.45087079119274	1.11810466769561	1.54036886699802	4.15888336757674	0.0	1.09124783458049	1.26464913373373	2.01466677411556	1.21897785535977	1.01030445071833	1.03450193210539	1.24888919278457	1.26748054143437	2.796721973844	1.44201711989584	3.33258896325682	1.98013301841212	1.18583035221164	0.0	0.0	1.16282896753122	1.3547913169205	2.20313869661895	0.0	0.0	1.03182048562521	0.0	3.63763694728042	2.22346942400233	2.39732324929036	1.23262043236035	1.28749020486548	1.45796578006002	3.84598771590508	5.91567435546241	1.53886746125558	1.09349659944155	1.36694698622931	0.0	0.0	1.41620184492622	0.0	1.3965155588623	1.93612183097119	1.86974437364395	1.66998261655615	1.22071436166381	2.76036643096598	4.18577640691422	1.99588207961678	2.58258356075686	2.72739607901936	1.5957680063486	2.44334222137225	1.35791790273135	1.6679726545519	3.51307248225996	2.12111423687062	1.54311914812566	1.54045179250429	0.0	2.11065793337503	1.61397565015457	1.80155878091662	12.1227209047172	3.17181062984961	1.43773462849733	1.64049813897215	3.86197455756623	1.68427127339048	3.46584206684292	3.37325705585142	1.60867979783063	1.18838705726795	11.7346533597607	1.35207395381324	2.48700452184848	1.9491378332602	1.8467548604883	1.38407810628749	1.20327783481928	0.0	1.20887082877029	1.58523184935068	1.15764619394456	2.70579307860882	1.46108962808398	2.03059381930894	2.4557195968911	2.0610051720167	2.95385302563243	5.726750392702	8.47331414831923	0.0	1.3771541092521	1.20007745448642	1.48758055740313	0.0	1.1169634028066	1.04386945797473	1.17343887368107	1.34960768279531	0.0	1.01872561201285	1.90356450615266	6.62131821512372	6.72480553763394	2.21538632249133	8.24900288019818	4.04871203351956	3.36169247790412	3.21778385724056	1.03003071476052	1.77096404858956	3.77201000490265	1.24957755417416	1.51942818403406	1.10747099550778	1.45843960808381	1.72358937482385	1.14713548817242	4.06896633987064	5.41435396189638	4.52430656701414	5.31619674929671	2.31945216257668	1.5796829199142	1.1061141420808	1.21242697815954	1.27442441039393	1.84252765856602	1.67149398598522	3.200093915549	4.96468097809531	4.5059491636229	1.52159819302455	1.91646889445038	0.0	1.10384222543013	2.09652311593314	2.21680093848098	2.81705784854666	1.84782546007508	1.03607120779441	0.0	4.11455546570845	2.78398143571433	1.43042880489279	2.05137944870643	3.68437483889591	1.51224474727999	2.32905886234086	0.0	3.78978523852536	0.0	2.19655798458471	1.40109820917132	6.85780825423875	1.22127048507981	1.24786741408725	2.52158798909765	5.53905623612719	5.24136463352647	1.31027088609432	1.33418940660742	2.35252301757183	1.35434529200905	3.29935410929181	1.7726169094203	1.05606660412042	1.0501828432139	5.46849966460617	4.04706206960729	4.84862486761657	2.65783006900126	1.23719501942938	2.64177025324378	0.0	0.0	1.28355074573296	2.5128062342086	1.17440057468278	3.87239287240068	0.0	1.32594839655541	1.08003615753923	1.92756960723592	1.74681491484354	3.18881298262378	1.98795456286516	0.0	0.0	0.0	0.0	1.43046422258743	1.54191029731793	1.83938713912329	1.11300652581776	1.82716478376328	1.05818565524753	1.27086452452359	2.13446754668423	3.0906445131278	4.58689851454632	1.14503396935494	2.04556452453851	1.48376163320952	1.26594289450089	2.33072314708851	3.62299883705092	1.73161346360748	4.28354215551735	1.16278372149144	0.0	1.26847899186431	1.8426488791013	2.48488965825823	1.31495842411903	1.65696067070371	1.19259979392772	1.35225595927875	1.39978523383689	1.64269075983741	2.37066678074413	3.98541748268649	1.42690094520354	2.30265568580017	3.4324837166833	1.54170315684806	0.0	2.21670524640092	0.0	0.0	2.42076731433568	1.10982075886839	1.1448599354497	1.72280275164379	1.00786208438721	1.09312486174482	1.25697886833167	2.48891226373228	2.33003264318903	1.10602320844501	0.0	1.14946510903873	0.0	0.0	0.0	2.08276988874995	2.72661875675602	6.74914643159589	4.54268886067368	3.17353095903322	1.19687778235699	1.52842055341124	13.7165171779928	5.60052085545794	1.78764495877138	2.09430610626752	2.79322926008587	1.18437558616282	1.59135904254634	1.67929349214852	1.8998603294967	1.27051881512448	1.06840246600904	1.01788986290668	1.15831533691649	1.41286988798801	1.49469363074639	1.0428855087529	1.70244553164874	4.648306740294	1.23908497981616	0.0	3.0270087573636	2.28558266774402	0.0	1.04897923251931	1.48622016660978	1.45124363055398	1.29368412807083	0.0	1.03319503212487	0.0	1.3072728288871	0.0	1.29046747449589	0.0	1.1037667861481	3.03310018946495	1.95958133992387	1.23346628334209	3.47960851043431	1.3219235590257	1.01348530213338	1.32139013469765	1.60506088885416	1.35515792714406	1.27347370750188	1.97671304401489	2.12564228296606	6.22365922727084	1.13680917713029	0.0	1.4019427057231	1.02425520339123	1.11829693320638	1.36821333236198	1.51000170689309	2.81075974684065	1.78751052994891	2.797795251839	2.10106976255348	1.81306713421679	0.0	1.65628858924801	5.91129888616591	2.86588053017173	1.46017742922102	1.43889398158787	1.31309110443577	1.35362320191889	1.42459614583653	1.11149780126743	0.0	2.5580984415312	2.60888192446285	3.60213874194518	2.59592055583662	1.45594420248986	3.76744295950708	1.40354225801103	4.10214514415024	1.67336080770153	0.0	0.0	1.95153661580996	1.14285172954623	2.16916843241645	1.31357032994468	0.0	1.45002643422228	1.40755805320631	1.57874308165041	1.29742151936265	1.50639832238041	1.60021407118862	2.10751226847103	1.66575494441373	3.62951692011515	1.08644558818997	0.0	1.01197720933732	0.0	0.0	3.97070252803566	1.86672165853023	1.46264419308083	1.97427409389216	1.0653252669383	3.36111213533421	2.66868141799474	4.02684962184786	1.3760763572487	1.04625563090876	1.36199211538602	1.55814359311237	1.93236934077106	1.21880508999007	0.0	1.1062504113975	1.12058628588662	0.0	1.22905347844456	2.14069809259212	1.6713497269624	1.41343363711388	0.0	2.90430922685447	5.86823289041822	1.29428173103512	2.67442556159077	1.0349436564274	2.00210353110061	1.14537542906152	2.60701405230656	0.0	0.0	0.0	0.0	0.0	0.0	0.0	1.2136437804462	3.02420779110801	1.1656177624536	1.61340327214158	5.59192635165772	0.0	1.06639840822264	1.27773479126902	0.0	0.0	1.36658779095924	1.59457262425668	1.06489156309189	1.28669386164898	1.14616323966464	1.10067622575104	8.35415600510227	2.3248707933707	1.34936554145259	7.2984462288738	3.0983368131919	1.1351438035486	6.31592975450428	1.45851915776948	2.04135334867092	1.07871147661898	1.28156164115188	3.2064238526397	3.48994115210899	1.81729797225214	4.52101312416686	5.68364552315666	2.54747795989051	3.87935403935244	1.10281943903389	2.05149461482677	1.03778679669892	3.03931282321334	2.02953638236894	1.40198002461536	1.4064189319211	1.01148854764627	1.00151487223714	1.06113136829349	4.74330600558012	1.29395570016268	1.71832186755716	2.41177620368031	1.44126371059751	2.31622548167974	5.06034486464181	6.46601998505001	1.09061197463892	7.53481599865194	2.08779837007416	0.0	1.46554261152402	5.5257309373651	1.5145679581041	1.43995888275824	2.46786859365689	2.38629045458604	0.0	2.21069745778317	2.52065181539556	1.85367612716371	1.66374000322234	2.99236655236827	1.49491470466293	1.484309833377	1.0593413221875	0.0	0.0	3.14643550950526	0.0	4.53280584962417	1.79613483160447	4.25647668513634	1.34358162408426	1.90690998662383	2.07719788476724	3.86592084562756	1.46403478309436	1.61540847380074	1.49160296280957	4.17273692441687	4.11393188425671	1.59016114433273	1.26367135103595	1.62637010154231	0.0	2.99782558901894	0.0	4.58134491021959	2.14278269838718	1.61161392944384	1.67238794515625	1.16069793422302	1.58504751957634	2.88070975146229	2.81046188626872	3.56842573576751	2.30507813305518	1.54800843233775	10.3726823033204	1.22280043357858	1.48557153502324	0.0	1.22631414167413	1.44547864212699	1.22082907601406	3.55968646297627	5.713851712583	4.65067460365163	1.96099375110576	1.86114065266593	1.66831288356906	6.65299779804226	5.07957392550875	2.02001862518255	1.25161162191658	1.18290727149328	1.43177526664666	0.0	1.75485737694106	1.19716799910728	1.05874092483828	1.36025307194255	2.34980981586705	1.00560595442797	1.2859598358324	2.32996645383303	1.58341030265495	1.77082802207951	1.10978433404215	1.86494117934693	2.11718364736393	1.80360088109106	1.52450330003216	1.61688661900393	1.81271350093406	1.60365262162896	2.06945900101101	1.55955483614392	6.17818304065686	3.10073285332539	1.02908202159794	1.45700327693074	3.66638768404319	0.0	0.0	0.0	1.3215947125853	3.89255136924538	0.0	0.0	1.41329756843909	1.17357734603807	1.77618002785425	4.03669878560352	4.46939839686771	6.00440202424489	1.04776279836474	1.27513720232465	1.20726874736761	2.63370353130766	1.10259859731796	0.0	1.96590134610223	3.51949911783075	3.93086935837343	6.00059154934375	7.03773762459844	1.26430649410521	0.0	0.0	1.64197595422363	1.91653560565479	0.0	5.50057554999974	1.97914429286241	1.39102116601303	1.13722477141565	1.19074078077445	2.17624716377086	0.0	1.06661920159675	1.50435363140911	1.07442181451467	1.43037819962378	2.40877076340419	2.20788954021737	3.84958664860323	4.89736548994679	1.2598914696209	6.31710159837227	0.0	1.6358970855974	1.33281565592503	1.67359856913795	1.32090358612022	1.39758693180652	4.62726450082617	2.10205916054337	4.49760704021522	2.0533928586637	3.02545778716491	1.98383939365198	3.65261564496159	2.32248688813292	1.1026673977411	1.39832183288902	1.4203465576655	0.0	1.1522334960533	1.49231636396693	7.00102218383374	1.17677717748083	2.32680462260758	1.66296590570935	2.28397202784792	2.17776882583753	1.04844018502977	1.66842270634225	4.09098309284472	1.13420946880837	1.42634191968829	3.23583138264209	3.77104957544908	1.72585693718437	1.92504367594953	4.3060030051452	2.25932354100406	0.0	0.0	0.0	1.81138588999871	2.61425045149847	2.05807230619505	1.84304779926154	3.43854845398678	3.94139390203296	1.12692025311172	0.0	2.51322423872834	2.69470236811834	1.57715797279703	1.19433182881644	0.0	1.32758022225281	1.24265774895841	1.41016989088699	2.05656420535518	1.64429098579071	1.29024979288147	1.04756951888963	5.15389814570769	2.95146072074245	1.49612615996688	8.48208971342625	1.06025827800941	0.0	1.27208704778755	4.85411417698436	2.37773180179055	2.78847295534788	7.69233999285086	1.13530207964064	2.3742868319686	1.50339097792477	1.03138199675296	1.93201801918984	1.33609443678317	1.55047431557047	1.68019306743016	1.79058907883589	1.1694533406598	13.0407431817828	2.94268763925465	1.36396570790989	1.61335123873918	1.08828572323006	0.0	0.0	3.13808568825075	0.0	1.32866236666642	2.44198766613408	2.41479671422226	1.79292570549482	2.97597830600485	0.0	5.02747024841334	2.29879507012627	0.0	8.6169795530252	3.40753897689114	4.07389413084354	2.59790146642824	3.62160571195157	1.71632349101105	2.13720287844785	2.4773726684624	2.05717885144696	2.56470488680084	3.6449369172921	1.14578216322497	1.43155478423263	5.5243816597716	1.24464065591104	2.2118804223229	1.12076588118594	1.14431907052561	0.0	1.0766980999153	0.0	0.0	1.34093879053735	1.52383426034306	1.79260650991961	1.02258847194579	0.0	1.83818674937675	2.85911549563384	1.16373780057288	1.73579218074547	1.05282053505037	3.48603179103971	1.22584960109521	1.37448156419489	0.0	1.91999692971188	1.68758508938282	1.37161527244358	2.01804076956348	3.10298699474601	2.50928377914462	0.0	1.88230563287645	0.0	1.56192040224903	3.58043701547563	2.29476824505079	1.70562496626367	9.16222418943339	0.0	2.04747925716313	1.37712463364021	1.29072473648954	1.63901043248498	1.98161667031163	1.58100078654323	1.96357541915795	1.12225574555089	1.45950310106865	4.80715894811913	1.81284370294192	1.06619205944933	1.3683566414792	4.81983401035634	1.4203153080301	3.67385797750774	1.13651472786769	1.99150016918605	1.20474816571533	9.75395161497276	0.0	1.03348009479231	3.75029817129609	2.06027902217886	1.96397967275891	1.39043976154692	4.4965869879154	19.7826450897354	3.72967777000176	1.48662192316807	3.4667922406602	2.04052773760772	1.50774535276467	1.59806791685462	2.2231587279777	1.26056434007262	1.64445836104458	1.72552531477191	1.65984656045486	1.59432075948278	3.28273942968024	1.1226984627339	1.33754234751124	0.0	5.09740248451723	3.5673972449987	3.50320302093204	5.09026195930304	0.0	2.81385275802509	1.50319032091252	1.18831703803622	2.59282323792681	1.48212598422482	4.27649467840354	1.08190211417922	1.0499450892245	0.0	1.36750561791295	2.33597998433925	0.0	1.34057578720466	1.01927536866336	1.18398442806912	0.0	0.0	3.95687287381394	3.6591183919635	3.200914330985	1.23958904525973	1.03878029720229	1.20912816904526	1.58410419742723	1.09695389209518	1.35493912678126	2.53036306236607	1.14830425556656	0.0	2.35841754593037	0.0	3.40522876524504	1.47656481413288	0.0	1.55305985817325	1.0234325434344	2.13702033340722	2.11423559643254	2.22936601801823	1.2807066705158	1.42950055793975	7.2746701725095	2.29408299569046	0.0	0.0	1.12598788588822	1.61055112177091	1.65646573850517	1.39075203328484	4.7249790627709	1.87261192336587	0.0	0.0	1.48853486865767	0.0	2.46044867450124	2.29125494800252	4.97973393532952	3.37288547272045	0.0	1.05268197035909	1.29183088838286	4.61670005497981	1.64306353994696	1.19483565754934	1.64621585898308	1.371578211296	2.36964568007925	3.09433193183129	5.27275793875388	2.61596384023343	1.76308301362748	1.42915033066249	1.02653889702398	3.51793358297401	3.53588919821209	1.3387822907359	1.30972163385191	4.5992137177744	3.0163144738306	1.41221362289181	1.30967106583219	1.37820067693385	1.57786639899357	3.14933738818146	0.0	2.62366551462617	6.31326961447609	1.10747863990561	2.01019086675465	2.39356885744115	0.0	4.20547372111968	1.25024361337235	3.57982208825805	2.85842257733018	1.7010996288357	3.58496651350995	4.3135940200613	1.03629953734153	2.99035995113723	3.76577402725556	3.76994522960604	1.25932593805829	1.78378220357754	1.40645719823194	3.14998121366994	1.99843382553351	2.02244576323559	2.46559532587561	2.69007512100502	2.52388698311137	1.25341593369999	4.63053820876405	2.16669763088276	1.96727902071229	1.21523281337981	1.34154032372077	4.22031934588468	1.91623997576328	1.74439707032769	4.38052953228555	1.3808542258587	8.53375901316507	1.81975230201844	3.72845595424258	2.28259351914211	1.80273243121651	1.4283479969459	2.4167675304048	1.14163439814027	1.54719779655777	1.29024285933323	1.6160626135887	1.09506583714894	0.0	3.77489012290332	0.0	3.55058215750563	1.52544785706292	1.05462134113688	1.54316406949146	2.00514995580986	4.80756169535129	2.40001813520001	1.16553926454024	3.67072918297738	1.77922539759008	1.29351120342532	1.86220467376086	5.98591377135801	1.40563070058036	1.93434521812588	1.47326369975533	1.20762067470733	1.02451965416835	0.0	0.0	2.86965345497247	2.31211699458495	1.59838890886349	1.22287280180143	4.54409118412119	1.24610910047127	1.37700002738744	3.28568011201073	3.09637951661016	2.59685919023898	3.1264898361984	2.77414090228904	1.14217546700552	4.16652279474848	5.10717029766639	10.2306370228001	2.25112106517699	0.0	1.46104963368143	1.00985083809393	1.21721551889889	1.10353260449356	2.44388521605692	4.70255428236363	5.62307600149424	7.31013396295944	5.29086467992957	2.41966288113889	3.40210375259185	1.9944997596649	6.60786654982575	0.0	0.0	1.52227074082324	2.93467113332925	2.51970732919935	2.27302828279946	3.95805820380708	2.89400464109861	2.53135802727513	8.97125765791876	2.85596929692618	1.50395094590943	10.1476069654172	1.15837104649512	4.32244819277343	1.16101863190699	1.24914353113536	2.32259322814119	3.39801709480841	3.46516736271533	1.03187612115052	5.7763721928596	1.14820874634336	1.49488437459468	1.11457766919779	2.29464675086959	0.0	1.45276120905994	1.29818778084547	1.38031466940172	2.9092728288807	2.10495078273568	1.39638031797181	1.02968057046998	5.28886315747356	3.25112118063583	2.41572572377117	1.20580580728685	1.70732059224338	1.97221267587429	11.6662486920738	3.95601402655599	1.98173076217252	1.48176113294394	3.87974406636292	4.21431954484877	4.49014302886383	1.91438610112712	1.46267478185858	7.09257686324724	5.57532172682855	2.4667567523696	2.96503671904939	1.3996100733843	2.24125447600502	1.39378725088168	4.74974212031596	2.0500862591019	5.71429694993924
[truncated: 441,646 more chars]
