# Supplementary material for: Pleione: A tool for statistical and multi-objective calibration of Rule-based models
Source: Sci Rep. 2019 Oct 22;9:15104. doi: 10.1038/s41598-019-51546-6 (PMC6805871; doi:10.1038/s41598-019-51546-6)
Supplement: Supplementary file 1 — File S1 [file 41598_2019_51546_MOESM1_ESM.zip › File S2/model-example6/run1/ucrit.txt]

	2	3	4	5	6	7	8	9	10	11	12	13	14	15	16	17	18	19	20
3		0
4		0	1
5	0	1	2	4
6	0	2	3	5	7
7	0	2	4	6	8	11
8	1	3	5	8	10	13	15
9	1	4	6	9	12	15	18	21
10	1	4	7	10	14	17	20	24	27
11	1	5	8	12	16	19	23	27	31	34
12	2	5	9	13	17	22	26	30	34	38	42
13	2	6	11	15	19	24	28	33	38	42	47	51
14	3	7	12	16	21	26	31	37	41	46	51	56	61
15	3	7	13	18	23	28	33	39	44	50	55	60	66	72
16	3	8	13	19	24	30	36	42	48	54	60	65	71	77	83
17	3	9	15	20	26	32	39	45	51	57	64	70	76	83	89	95
18	3	9	16	22	28	35	41	48	55	61	68	75	82	88	95	102	109
19	4	10	17	23	30	37	44	51	58	65	72	79	87	94	101	109	116	123
20	4	11	18	25	32	39	47	54	62	69	76	84	92	100	107	114	123	130	138
