# Supplementary material for: Pleione: A tool for statistical and multi-objective calibration of Rule-based models
Source: Sci Rep. 2019 Oct 22;9:15104. doi: 10.1038/s41598-019-51546-6 (PMC6805871; doi:10.1038/s41598-019-51546-6)
Supplement: Supplementary file 1 — File S1 [file 41598_2019_51546_MOESM1_ESM.zip › File S2/model-example6/run1/exp-data/example6-equil-01.exp]

[T]	RLbonds	pR
600.	0	355.3
610.	114.072	356.44
620.	139.1838	349.96
630.	149.1534	343.98
640.	156.8684	342.6
650.	156.788	335.62
660.	163.6668	337.48
