# Supplementary material for: Pleione: A tool for statistical and multi-objective calibration of Rule-based models
Source: Sci Rep. 2019 Oct 22;9:15104. doi: 10.1038/s41598-019-51546-6 (PMC6805871; doi:10.1038/s41598-019-51546-6)
Supplement: Supplementary file 1 — File S1 [file 41598_2019_51546_MOESM1_ESM.zip › File S2/model-example6/run1/master-factor.sh]

#!/bin/sh

#SBATCH --partition=slim

#SBATCH --nodes=1
#SBATCH --ntasks=1
#SBATCH --cpus-per-task=1

#SBATCH --job-name=maia-4.5-example6
#SBATCH --output=stdout.txt
#SBATCH --error=stderr.txt

export PYTHONPATH="$PYTHONPATH:$HOME/opt/github-repositories/glucksfall.pleione"

MODEL=model-example6.kappa
FINAL=660
STEPS=10

DATA=exp-data/example6-equil-*.exp

NUM_ITER=100
NUM_SIMS=10
POP_SIZE=100
POP_BEST=0

SWAP=0.5
ERROR="SDA" # former MSE

# python3 -m maia-v4.5-final.py --model $MODEL --final $FINAL --steps $STEPS --data $DATA --with-slurm --partition=$SLURM_JOB_PARTITION --iter $NUM_ITER --pops $POP_SIZE --$
python3 -m pleione.kasim --model=$MODEL --final=$FINAL --steps=$STEPS \
--iter=$NUM_ITER --inds=$POP_SIZE --sims=$NUM_SIMS --best=$POP_BEST \
--data=$DATA --swap=$SWAP --error $ERROR --dist "inverse" --self "False" \
--slurm $SLURM_JOB_PARTITION --syntax=3 --seed=0 --python "python3" --dev "True" --crit ucrit.txt --cross "multiple" \
--prec 7g
