# Supplementary material for: Pleione: A tool for statistical and multi-objective calibration of Rule-based models
Source: Sci Rep. 2019 Oct 22;9:15104. doi: 10.1038/s41598-019-51546-6 (PMC6805871; doi:10.1038/s41598-019-51546-6)
Supplement: Supplementary file 1 — File S1 [file 41598_2019_51546_MOESM1_ESM.zip › File S2/models/pysbmodel-example6.bngl]

begin model
begin parameters
  f                  1.000000e-02
  NA                 6.022140e+23
  EGF_conc_nM        1.000000e+00
  KD1__FREE__        1.000000e+00
  km1__FREE__        1.000000e+00
  K2RT__FREE__       1.000000e+00
  km2__FREE__        1.000000e+00
  kphos__FREE__      1.000000e+00
  kdephos__FREE__    1.000000e+00
  Vecf               2.1e-9*f
  EGF_conc           1.0e-9*EGF_conc_nM
  EGF_copy_number    EGF_conc*NA*Vecf
  EGFR_copy_number   100000.0*f
  KD1                KD1__FREE__
  km1                km1__FREE__
  kp1_nMs            km1*KD1^(-1)
  kp1_Ms             1000000000.0*kp1_nMs
  kp1                kp1_Ms*(NA*Vecf)^(-1)
  K2RT               K2RT__FREE__
  km2                km2__FREE__
  kp2                K2RT*km2*EGFR_copy_number^(-1)
  kp3                0.2*kp2
  kphos              kphos__FREE__
  kdephos            kdephos__FREE__
end parameters

begin molecule types
  L(r)
  R(l,r,Y~n~P)
end molecule types

begin observables
  Molecules Ltot      L()
  Species freeL     L(r)
  Molecules Rtot      R()
  Molecules RLbonds   L(r!1).R(l!1)
  Molecules pR        R(Y~P)
end observables

begin species
  L(r)         EGF_copy_number
  R(l,r,Y~n)   EGFR_copy_number
end species

begin reaction rules
  r1:  L(r) + R(l) <-> L(r!1).R(l!1)    kp1, km1
  r2:  R(l!+,r) + R(l!+,r) -> R(l!+,r!1).R(l!+,r!1)    kp2
  r3:  R(r!1).R(r!1) -> R(r) + R(r)    km2
  r4:  R(l,r) + R(l,r) -> R(l,r!1).R(l,r!1)    kp3
  r5:  R(r!+,Y~n) -> R(r!+,Y~P)    kphos
  r6:  R(Y~P) -> R(Y~n)    kdephos
end reaction rules

end model
