# Supplementary material for: Pleione: A tool for statistical and multi-objective calibration of Rule-based models
Source: Sci Rep. 2019 Oct 22;9:15104. doi: 10.1038/s41598-019-51546-6 (PMC6805871; doi:10.1038/s41598-019-51546-6)
Supplement: Supplementary file 1 — File S1 [file 41598_2019_51546_MOESM1_ESM.zip › File S2/models/pysbmodel-example6.kappa]

%agent: L(r)
%agent: R(l,r,Y{n P})

%var: 'f' 1.000000e-02
%var: 'NA' 6.022140e+23
%var: 'EGF_conc_nM' 1.000000e+00
%var: 'KD1__FREE__' 1.000000e+00
%var: 'km1__FREE__' 1.000000e+00
%var: 'K2RT__FREE__' 1.000000e+00
%var: 'km2__FREE__' 1.000000e+00
%var: 'kphos__FREE__' 1.000000e+00
%var: 'kdephos__FREE__' 1.000000e+00
%var: 'Vecf' 2.1e-9*'f'
%var: 'EGF_conc' 1.0e-9*'EGF_conc_nM'
%var: 'EGF_copy_number' 'EGF_conc'*'NA'*'Vecf'
%var: 'EGFR_copy_number' 100000.0*'f'
%var: 'KD1' 'KD1__FREE__'
%var: 'km1' 'km1__FREE__'
%var: 'kp1_nMs' 'km1'*'KD1'^(-1)
%var: 'kp1_Ms' 1000000000.0*'kp1_nMs'
%var: 'kp1' 'kp1_Ms'*('NA'*'Vecf')^(-1)
%var: 'K2RT' 'K2RT__FREE__'
%var: 'km2' 'km2__FREE__'
%var: 'kp2' 'K2RT'*'km2'*'EGFR_copy_number'^(-1)
%var: 'kp3' 0.2*'kp2'
%var: 'kphos' 'kphos__FREE__'
%var: 'kdephos' 'kdephos__FREE__'

'r1' L(r[.]),R(l[.]) -> L(r[1]),R(l[1]) @ 'kp1'
'r1_rev' L(r[1]),R(l[1]) -> L(r[.]),R(l[.]) @ 'km1'
'r2' R(l[_],r[.]),R(l[_],r[.]) -> R(l[_],r[1]),R(l[_],r[1]) @ 'kp2'
'r3' R(r[1]),R(r[1]) -> R(r[.]),R(r[.]) @ 'km2'
'r4' R(l[.],r[.]),R(l[.],r[.]) -> R(l[.],r[1]),R(l[.],r[1]) @ 'kp3'
'r5' R(r[_],Y{n}[.]) -> R(r[_],Y{P}[.]) @ 'kphos'
'r6' R(Y{P}[.]) -> R(Y{n}[.]) @ 'kdephos'

%obs: 'Ltot' |L()|
%obs: 'freeL' |L(r[.])|
%obs: 'Rtot' |R()|
%obs: 'RLbonds' |L(r[1]),R(l[1])|
%obs: 'pR' |R(Y{P}[.])|

%init: 'EGF_copy_number' L(r[.])
%init: 'EGFR_copy_number' R(l[.],r[.],Y{n}[.])
