# Supplementary material for: Pleione: A tool for statistical and multi-objective calibration of Rule-based models
Source: Sci Rep. 2019 Oct 22;9:15104. doi: 10.1038/s41598-019-51546-6 (PMC6805871; doi:10.1038/s41598-019-51546-6)
Supplement: Supplementary file 1 — File S1 [file 41598_2019_51546_MOESM1_ESM.zip › File S2/models/sigma-model.bngl]

begin model
begin parameters
  t0_DNA_rpoA_P1                                           1.000000e+00
  t0_DNA_rpoA_RBS                                          1.000000e+00
  t0_DNA_rpoA_CDS                                          1.000000e+00
  t0_DNA_rpoA_T1                                           1.000000e+00
  t0_DNA_rpoB_P1                                           1.000000e+00
  t0_DNA_rpoB_RBS                                          1.000000e+00
  t0_DNA_rpoB_CDS                                          1.000000e+00
  t0_DNA_rpoC_RBS                                          1.000000e+00
  t0_DNA_rpoC_CDS                                          1.000000e+00
  t0_DNA_rpoC_T1                                           1.000000e+00
  t0_DNA_rpoD_P1                                           1.000000e+00
  t0_DNA_rpoD_RBS                                          1.000000e+00
  t0_DNA_rpoD_CDS                                          1.000000e+00
  t0_DNA_rpoD_T1                                           1.000000e+00
  t0_DNA_rpoE_P1                                           1.000000e+00
  t0_DNA_rpoE_RBS                                          1.000000e+00
  t0_DNA_rpoE_CDS                                          1.000000e+00
  t0_DNA_rpoE_T1                                           1.000000e+00
  t0_DNA_rpoH_P1                                           1.000000e+00
  t0_DNA_rpoH_RBS                                          1.000000e+00
  t0_DNA_rpoH_CDS                                          1.000000e+00
  t0_DNA_rpoH_T1                                           1.000000e+00
  t0_DNA_fliA_P1                                           1.000000e+00
  t0_DNA_fliA_RBS                                          1.000000e+00
  t0_DNA_fliA_CDS                                          1.000000e+00
  t0_DNA_fliA_T1                                           1.000000e+00
  t0_DNA_rpoN_P1                                           1.000000e+00
  t0_DNA_rpoN_RBS                                          1.000000e+00
  t0_DNA_rpoN_CDS                                          1.000000e+00
  t0_DNA_rpoN_T1                                           1.000000e+00
  t0_DNA_rpoS_P1                                           1.000000e+00
  t0_DNA_rpoS_RBS                                          1.000000e+00
  t0_DNA_rpoS_CDS                                          1.000000e+00
  t0_DNA_rpoS_T1                                           1.000000e+00
  t0_DNA_fecI_P1                                           1.000000e+00
  t0_DNA_fecI_RBS                                          1.000000e+00
  t0_DNA_fecI_CDS                                          1.000000e+00
  t0_DNA_fecI_T1                                           1.000000e+00
  t0_RNA_rpoA_RBS                                          1.860000e+02
  t0_RNA_rpoA_CDS                                          1.860000e+02
  t0_RNA_rpoB_RBS                                          6.000000e+01
  t0_RNA_rpoB_CDS                                          6.000000e+01
  t0_RNA_rpoC_RBS                                          7.200000e+01
  t0_RNA_rpoC_CDS                                          7.200000e+01
  t0_RNA_rpoD_RBS                                          6.800000e+01
  t0_RNA_rpoD_CDS                                          6.800000e+01
  t0_RNA_rpoE_RBS                                          6.400000e+01
  t0_RNA_rpoE_CDS                                          6.400000e+01
  t0_RNA_rpoH_RBS                                          5.500000e+01
  t0_RNA_rpoH_CDS                                          5.500000e+01
  t0_RNA_fliA_RBS                                          6.900000e+01
  t0_RNA_fliA_CDS                                          6.900000e+01
  t0_RNA_rpoN_RBS                                          4.500000e+01
  t0_RNA_rpoN_CDS                                          4.500000e+01
  t0_RNA_rpoS_RBS                                          4.600000e+01
  t0_RNA_rpoS_CDS                                          4.600000e+01
  t0_RNA_fecI_RBS                                          1.500000e+01
  t0_RNA_fecI_CDS                                          1.500000e+01
  t0_Prot_rpoA                                             5.600000e+01
  t0_Prot_rpoB                                             2.800000e+01
  t0_Prot_rpoC                                             2.800000e+01
  t0_Prot_rpoD                                             9.000000e+00
  t0_Prot_rpoE                                             4.000000e+00
  t0_Prot_rpoH                                             2.000000e+00
  t0_Prot_fliA                                             3.000000e+00
  t0_Prot_rpoN                                             3.000000e+00
  t0_Prot_rpoS                                             7.000000e+00
  t0_Prot_fecI                                             0.000000e+00
  t0_RNAP                                                  0.000000e+00
  t0_R30S                                                  1.000000e+00
  t0_R50S                                                  1.000000e+00
  rpoa_rpoa_fwd                                            1.000000e+00
  rpoa_rpoa_rvs                                            1.000000e+00
  rpoa_rpoa_rpob_fwd                                       1.000000e+00
  rpoa_rpoa_rpob_rvs                                       1.000000e+00
  rpoa_rpoa_rpob_rpoc_fwd                                  1.000000e+00
  rpoa_rpoa_rpob_rpoc_rvs                                  1.000000e+00
  rpoa_rpoa_rpob_rpoc_rpod_fwd                             1.000000e+00
  rpoa_rpoa_rpob_rpoc_rpod_rvs                             1.000000e+00
  rpoa_rpoa_rpob_rpoc_rpoe_fwd                             1.000000e+00
  rpoa_rpoa_rpob_rpoc_rpoe_rvs                             1.000000e+00
  rpoa_rpoa_rpob_rpoc_rpoh_fwd                             1.000000e+00
  rpoa_rpoa_rpob_rpoc_rpoh_rvs                             1.000000e+00
  rpoa_rpoa_rpob_rpoc_flia_fwd                             1.000000e+00
  rpoa_rpoa_rpob_rpoc_flia_rvs                             1.000000e+00
  rpoa_rpoa_rpob_rpoc_rpon_fwd                             1.000000e+00
  rpoa_rpoa_rpob_rpoc_rpon_rvs                             1.000000e+00
  rpoa_rpoa_rpob_rpoc_rpos_fwd                             1.000000e+00
  rpoa_rpoa_rpob_rpoc_rpos_rvs                             1.000000e+00
  rpoa_rpoa_rpob_rpoc_feci_fwd                             1.000000e+00
  rpoa_rpoa_rpob_rpoc_feci_rvs                             1.000000e+00
  docking_rnap70_p1rpoa_fwd                                1.000000e+00
  docking_rnap70_p1rpoa_rvs                                1.000000e+00
  sliding_rnap70_rbsrpoa_fwd                               1.000000e+00
  docking_rnap32_p1rpoa_fwd                                1.000000e+00
  docking_rnap32_p1rpoa_rvs                                1.000000e+00
  sliding_rnap32_rbsrpoa_fwd                               1.000000e+00
  docking_rnap54_p1rpoa_fwd                                1.000000e+00
  docking_rnap54_p1rpoa_rvs                                1.000000e+00
  sliding_rnap54_rbsrpoa_fwd                               1.000000e+00
  docking_rnap38_p1rpoa_fwd                                1.000000e+00
  docking_rnap38_p1rpoa_rvs                                1.000000e+00
  sliding_rnap38_rbsrpoa_fwd                               1.000000e+00
  sliding_rnap_cdsrpoa_fwd                                 1.000000e+00
  sliding_rnap_terrpoa_fwd                                 1.000000e+00
  falloff_rnap_terrpoa_fwd                                 1.000000e+00
  docking_rnap70_p1rpob_fwd                                1.000000e+00
  docking_rnap70_p1rpob_rvs                                1.000000e+00
  sliding_rnap70_rbsrpob_fwd                               1.000000e+00
  docking_rnap38_p1rpob_fwd                                1.000000e+00
  docking_rnap38_p1rpob_rvs                                1.000000e+00
  sliding_rnap38_rbsrpob_fwd                               1.000000e+00
  sliding_rnap_cdsrpob_fwd                                 1.000000e+00
  sliding_rnap70_rbsrpoc_fwd                               1.000000e+00
  sliding_rnap_cdsrpoc_fwd                                 1.000000e+00
  sliding_rnap_terrpoc_fwd                                 1.000000e+00
  falloff_rnap_terrpoc_fwd                                 1.000000e+00
  docking_rnap70_p1rpod_fwd                                1.000000e+00
  docking_rnap70_p1rpod_rvs                                1.000000e+00
  sliding_rnap70_rbsrpod_fwd                               1.000000e+00
  docking_rnap24_p1rpod_fwd                                1.000000e+00
  docking_rnap24_p1rpod_rvs                                1.000000e+00
  sliding_rnap24_rbsrpod_fwd                               1.000000e+00
  docking_rnap32_p1rpod_fwd                                1.000000e+00
  docking_rnap32_p1rpod_rvs                                1.000000e+00
  sliding_rnap32_rbsrpod_fwd                               1.000000e+00
  docking_rnap28_p1rpod_fwd                                1.000000e+00
  docking_rnap28_p1rpod_rvs                                1.000000e+00
  sliding_rnap28_rbsrpod_fwd                               1.000000e+00
  docking_rnap54_p1rpod_fwd                                1.000000e+00
  docking_rnap54_p1rpod_rvs                                1.000000e+00
  sliding_rnap54_rbsrpod_fwd                               1.000000e+00
  docking_rnap38_p1rpod_fwd                                1.000000e+00
  docking_rnap38_p1rpod_rvs                                1.000000e+00
  sliding_rnap38_rbsrpod_fwd                               1.000000e+00
  sliding_rnap_cdsrpod_fwd                                 1.000000e+00
  sliding_rnap_terrpod_fwd                                 1.000000e+00
  falloff_rnap_terrpod_fwd                                 1.000000e+00
  docking_rnap70_p1rpoe_fwd                                1.000000e+00
  docking_rnap70_p1rpoe_rvs                                1.000000e+00
  sliding_rnap70_rbsrpoe_fwd                               1.000000e+00
  docking_rnap24_p1rpoe_fwd                                1.000000e+00
  docking_rnap24_p1rpoe_rvs                                1.000000e+00
  sliding_rnap24_rbsrpoe_fwd                               1.000000e+00
  docking_rnap38_p1rpoe_fwd                                1.000000e+00
  docking_rnap38_p1rpoe_rvs                                1.000000e+00
  sliding_rnap38_rbsrpoe_fwd                               1.000000e+00
  sliding_rnap_cdsrpoe_fwd                                 1.000000e+00
  sliding_rnap_terrpoe_fwd                                 1.000000e+00
  falloff_rnap_terrpoe_fwd                                 1.000000e+00
  docking_rnap70_p1rpoh_fwd                                1.000000e+00
  docking_rnap70_p1rpoh_rvs                                1.000000e+00
  sliding_rnap70_rbsrpoh_fwd                               1.000000e+00
  docking_rnap24_p1rpoh_fwd                                1.000000e+00
  docking_rnap24_p1rpoh_rvs                                1.000000e+00
  sliding_rnap24_rbsrpoh_fwd                               1.000000e+00
  docking_rnap54_p1rpoh_fwd                                1.000000e+00
  docking_rnap54_p1rpoh_rvs                                1.000000e+00
  sliding_rnap54_rbsrpoh_fwd                               1.000000e+00
  docking_rnap38_p1rpoh_fwd                                1.000000e+00
  docking_rnap38_p1rpoh_rvs                                1.000000e+00
  sliding_rnap38_rbsrpoh_fwd                               1.000000e+00
  sliding_rnap_cdsrpoh_fwd                                 1.000000e+00
  sliding_rnap_terrpoh_fwd                                 1.000000e+00
  falloff_rnap_terrpoh_fwd                                 1.000000e+00
  docking_rnap70_p1rpon_fwd                                1.000000e+00
  docking_rnap70_p1rpon_rvs                                1.000000e+00
  sliding_rnap70_rbsrpon_fwd                               1.000000e+00
  docking_rnap24_p1rpon_fwd                                1.000000e+00
  docking_rnap24_p1rpon_rvs                                1.000000e+00
  sliding_rnap24_rbsrpon_fwd                               1.000000e+00
  docking_rnap28_p1rpon_fwd                                1.000000e+00
  docking_rnap28_p1rpon_rvs                                1.000000e+00
  sliding_rnap28_rbsrpon_fwd                               1.000000e+00
  docking_rnap38_p1rpon_fwd                                1.000000e+00
  docking_rnap38_p1rpon_rvs                                1.000000e+00
  sliding_rnap38_rbsrpon_fwd                               1.000000e+00
  sliding_rnap_cdsrpon_fwd                                 1.000000e+00
  sliding_rnap_terrpon_fwd                                 1.000000e+00
  falloff_rnap_terrpon_fwd                                 1.000000e+00
  docking_rnap70_p1rpos_fwd                                1.000000e+00
  docking_rnap70_p1rpos_rvs                                1.000000e+00
  sliding_rnap70_rbsrpos_fwd                               1.000000e+00
  sliding_rnap_cdsrpos_fwd                                 1.000000e+00
  sliding_rnap_terrpos_fwd                                 1.000000e+00
  falloff_rnap_terrpos_fwd                                 1.000000e+00
  docking_rnap70_p1feci_fwd                                1.000000e+00
  docking_rnap70_p1feci_rvs                                1.000000e+00
  sliding_rnap70_rbsfeci_fwd                               1.000000e+00
  docking_rnap38_p1feci_fwd                                1.000000e+00
  docking_rnap38_p1feci_rvs                                1.000000e+00
  sliding_rnap38_rbsfeci_fwd                               1.000000e+00
  sliding_rnap_cdsfeci_fwd                                 1.000000e+00
  sliding_rnap_terfeci_fwd                                 1.000000e+00
  falloff_rnap_terfeci_fwd                                 1.000000e+00
  docking_rnap70_p1flia_fwd                                1.000000e+00
  docking_rnap70_p1flia_rvs                                1.000000e+00
  sliding_rnap70_rbsflia_fwd                               1.000000e+00
  docking_rnap28_p1flia_fwd                                1.000000e+00
  docking_rnap28_p1flia_rvs                                1.000000e+00
  sliding_rnap28_rbsflia_fwd                               1.000000e+00
  sliding_rnap_cdsflia_fwd                                 1.000000e+00
  sliding_rnap_terflia_fwd                                 1.000000e+00
  falloff_rnap_terflia_fwd                                 1.000000e+00
  degrade_RNA_rpoARBSRNA_rpoACDS_k                         5.710000e-02
  degrade_RNA_rpoBRBSRNA_rpoBCDSRNA_rpoCRBSRNA_rpoCCDS_k   2.860000e-02
  degrade_RNA_rpoDRBSRNA_rpoDCDS_k                         8.570000e-02
  degrade_RNA_rpoERBSRNA_rpoECDS_k                         4.290000e-02
  degrade_RNA_rpoHRBSRNA_rpoHCDS_k                         5.710000e-02
  degrade_RNA_rpoNRBSRNA_rpoNCDS_k                         5.710000e-02
  degrade_RNA_rpoSRBSRNA_rpoSCDS_k                         1.430000e-02
  degrade_RNA_fecIRBSRNA_fecICDS_k                         2.860000e-02
  degrade_RNA_fliARBSRNA_fliACDS_k                         2.860000e-02
end parameters

begin molecule types
  DNA_rpoA(type~P1~RBS~CDS~T1)
  DNA_rpoB(type~P1~RBS~CDS~T1)
  DNA_rpoC(type~RBS~CDS~T1)
  DNA_rpoD(type~P1~RBS~CDS~T1)
  DNA_rpoE(type~P1~RBS~CDS~T1)
  DNA_rpoH(type~P1~RBS~CDS~T1)
  DNA_fliA(type~P1~RBS~CDS~T1)
  DNA_rpoN(type~P1~RBS~CDS~T1)
  DNA_rpoS(type~P1~RBS~CDS~T1)
  DNA_fecI(type~P1~RBS~CDS~T1)
  RNA_rpoA(type~RBS~CDS,up,dw)
  RNA_rpoB(type~RBS~CDS,up,dw)
  RNA_rpoC(type~RBS~CDS,up,dw)
  RNA_rpoD(type~RBS~CDS,up,dw)
  RNA_rpoE(type~RBS~CDS,up,dw)
  RNA_rpoH(type~RBS~CDS,up,dw)
  RNA_fliA(type~RBS~CDS,up,dw)
  RNA_rpoN(type~RBS~CDS,up,dw)
  RNA_rpoS(type~RBS~CDS,up,dw)
  RNA_fecI(type~RBS~CDS,up,dw)
  Prot_rpoA(PBD_01,PBD_02)
  Prot_rpoB(PBD_01,PBD_02)
  Prot_rpoC(PBD_01,PBD_02)
  Prot_rpoD(PBD_01)
  Prot_rpoE(PBD_01)
  Prot_rpoH(PBD_01)
  Prot_fliA(PBD_01)
  Prot_rpoN(PBD_01)
  Prot_rpoS(PBD_01)
  Prot_fecI(PBD_01)
  RNAP(DBD_01,PBD_01,RBD_01)
  R30S(PBD_01,RBD_01)
  R50S(PBD_01,PBD_02)
end molecule types

begin observables
  Molecules rpoA_RNA    RNA_rpoA(type~CDS,up!?,dw!?)
  Molecules rpoB_RNA    RNA_rpoB(type~CDS,up!?,dw!?)
  Molecules rpoC_RNA    RNA_rpoC(type~CDS,up!?,dw!?)
  Molecules rpoD_RNA    RNA_rpoD(type~CDS,up!?,dw!?)
  Molecules rpoE_RNA    RNA_rpoE(type~CDS,up!?,dw!?)
  Molecules rpoH_RNA    RNA_rpoH(type~CDS,up!?,dw!?)
  Molecules fliA_RNA    RNA_fliA(type~CDS,up!?,dw!?)
  Molecules rpoN_RNA    RNA_rpoN(type~CDS,up!?,dw!?)
  Molecules rpoS_RNA    RNA_rpoS(type~CDS,up!?,dw!?)
  Molecules fecI_RNA    RNA_fecI(type~CDS!?,up!?,dw!?)
  Molecules rpoA_Prot   Prot_rpoA(PBD_01!?,PBD_02!?)
  Molecules rpoB_Prot   Prot_rpoB(PBD_01!?,PBD_02!?)
  Molecules rpoC_Prot   Prot_rpoC(PBD_01!?,PBD_02!?)
  Molecules rpoD_Prot   Prot_rpoD(PBD_01)
  Molecules rpoE_Prot   Prot_rpoE(PBD_01)
  Molecules rpoH_Prot   Prot_rpoH(PBD_01)
  Molecules fliA_Prot   Prot_fliA(PBD_01)
  Molecules rpoN_Prot   Prot_rpoN(PBD_01)
  Molecules rpoS_Prot   Prot_rpoS(PBD_01)
  Molecules fecI_Prot   Prot_fecI(PBD_01)
  Molecules RNAP_cplx   RNAP(DBD_01,PBD_01!+,RBD_01)
  Molecules R30S_cplx   R30S(PBD_01!?,RBD_01!?)
  Molecules R50S_cplx   R50S(PBD_01!?,PBD_02!?)
end observables

begin species
  DNA_rpoA(type~P1)            t0_DNA_rpoA_P1
  DNA_rpoA(type~RBS)           t0_DNA_rpoA_RBS
  DNA_rpoA(type~CDS)           t0_DNA_rpoA_CDS
  DNA_rpoA(type~T1)            t0_DNA_rpoA_T1
  DNA_rpoB(type~P1)            t0_DNA_rpoB_P1
  DNA_rpoB(type~RBS)           t0_DNA_rpoB_RBS
  DNA_rpoB(type~CDS)           t0_DNA_rpoB_CDS
  DNA_rpoC(type~RBS)           t0_DNA_rpoC_RBS
  DNA_rpoC(type~CDS)           t0_DNA_rpoC_CDS
  DNA_rpoC(type~T1)            t0_DNA_rpoC_T1
  DNA_rpoD(type~P1)            t0_DNA_rpoD_P1
  DNA_rpoD(type~RBS)           t0_DNA_rpoD_RBS
  DNA_rpoD(type~CDS)           t0_DNA_rpoD_CDS
  DNA_rpoD(type~T1)            t0_DNA_rpoD_T1
  DNA_rpoE(type~P1)            t0_DNA_rpoE_P1
  DNA_rpoE(type~RBS)           t0_DNA_rpoE_RBS
  DNA_rpoE(type~CDS)           t0_DNA_rpoE_CDS
  DNA_rpoE(type~T1)            t0_DNA_rpoE_T1
  DNA_rpoH(type~P1)            t0_DNA_rpoH_P1
  DNA_rpoH(type~RBS)           t0_DNA_rpoH_RBS
  DNA_rpoH(type~CDS)           t0_DNA_rpoH_CDS
  DNA_rpoH(type~T1)            t0_DNA_rpoH_T1
  DNA_fliA(type~P1)            t0_DNA_fliA_P1
  DNA_fliA(type~RBS)           t0_DNA_fliA_RBS
  DNA_fliA(type~CDS)           t0_DNA_fliA_CDS
  DNA_fliA(type~T1)            t0_DNA_fliA_T1
  DNA_rpoN(type~P1)            t0_DNA_rpoN_P1
  DNA_rpoN(type~RBS)           t0_DNA_rpoN_RBS
  DNA_rpoN(type~CDS)           t0_DNA_rpoN_CDS
  DNA_rpoN(type~T1)            t0_DNA_rpoN_T1
  DNA_rpoS(type~P1)            t0_DNA_rpoS_P1
  DNA_rpoS(type~RBS)           t0_DNA_rpoS_RBS
  DNA_rpoS(type~CDS)           t0_DNA_rpoS_CDS
  DNA_rpoS(type~T1)            t0_DNA_rpoS_T1
  DNA_fecI(type~P1)            t0_DNA_fecI_P1
  DNA_fecI(type~RBS)           t0_DNA_fecI_RBS
  DNA_fecI(type~CDS)           t0_DNA_fecI_CDS
  DNA_fecI(type~T1)            t0_DNA_fecI_T1
  RNA_rpoA(type~RBS,up,dw)     t0_RNA_rpoA_RBS
  RNA_rpoA(type~CDS,up,dw)     t0_RNA_rpoA_CDS
  RNA_rpoB(type~RBS,up,dw)     t0_RNA_rpoB_RBS
  RNA_rpoB(type~CDS,up,dw)     t0_RNA_rpoB_CDS
  RNA_rpoC(type~RBS,up,dw)     t0_RNA_rpoC_RBS
  RNA_rpoC(type~CDS,up,dw)     t0_RNA_rpoC_CDS
  RNA_rpoD(type~RBS,up,dw)     t0_RNA_rpoD_RBS
  RNA_rpoD(type~CDS,up,dw)     t0_RNA_rpoD_CDS
  RNA_rpoE(type~RBS,up,dw)     t0_RNA_rpoE_RBS
  RNA_rpoE(type~CDS,up,dw)     t0_RNA_rpoE_CDS
  RNA_rpoH(type~RBS,up,dw)     t0_RNA_rpoH_RBS
  RNA_rpoH(type~CDS,up,dw)     t0_RNA_rpoH_CDS
  RNA_fliA(type~RBS,up,dw)     t0_RNA_fliA_RBS
  RNA_fliA(type~CDS,up,dw)     t0_RNA_fliA_CDS
  RNA_rpoN(type~RBS,up,dw)     t0_RNA_rpoN_RBS
  RNA_rpoN(type~CDS,up,dw)     t0_RNA_rpoN_CDS
  RNA_rpoS(type~RBS,up,dw)     t0_RNA_rpoS_RBS
  RNA_rpoS(type~CDS,up,dw)     t0_RNA_rpoS_CDS
  RNA_fecI(type~RBS,up,dw)     t0_RNA_fecI_RBS
  RNA_fecI(type~CDS,up,dw)     t0_RNA_fecI_CDS
  Prot_rpoA(PBD_01,PBD_02)     t0_Prot_rpoA
  Prot_rpoB(PBD_01,PBD_02)     t0_Prot_rpoB
  Prot_rpoC(PBD_01,PBD_02)     t0_Prot_rpoC
  Prot_rpoD(PBD_01)            t0_Prot_rpoD
  Prot_rpoE(PBD_01)            t0_Prot_rpoE
  Prot_rpoH(PBD_01)            t0_Prot_rpoH
  Prot_fliA(PBD_01)            t0_Prot_fliA
  Prot_rpoN(PBD_01)            t0_Prot_rpoN
  Prot_rpoS(PBD_01)            t0_Prot_rpoS
  Prot_fecI(PBD_01)            t0_Prot_fecI
  RNAP(DBD_01,PBD_01,RBD_01)   t0_RNAP
  R30S(PBD_01,RBD_01)          t0_R30S
  R50S(PBD_01,PBD_02)          t0_R50S
end species

begin reaction rules
  rpoa_rpoa:                                             Prot_rpoA(PBD_01,PBD_02) + Prot_rpoA(PBD_01,PBD_02) <-> Prot_rpoA(PBD_01!1,PBD_02).Prot_rpoA(PBD_01,PBD_02!1)    rpoa_rpoa_fwd, rpoa_rpoa_rvs
  rpoa_rpoa_rpob:                                        Prot_rpoB(PBD_01,PBD_02) + Prot_rpoA(PBD_01!1,PBD_02).Prot_rpoA(PBD_01,PBD_02!1) <-> Prot_rpoA(PBD_01!1,PBD_02!2).Prot_rpoA(PBD_01,PBD_02!1).Prot_rpoB(PBD_01!2,PBD_02)    rpoa_rpoa_rpob_fwd, rpoa_rpoa_rpob_rvs
  rpoa_rpoa_rpob_rpoc:                                   Prot_rpoC(PBD_01,PBD_02) + Prot_rpoA(PBD_01!1,PBD_02!2).Prot_rpoA(PBD_01,PBD_02!1).Prot_rpoB(PBD_01!2,PBD_02) <-> Prot_rpoA(PBD_01!1,PBD_02!2).Prot_rpoA(PBD_01!3,PBD_02!1).Prot_rpoB(PBD_01!2,PBD_02!4).Prot_rpoC(PBD_01!3,PBD_02!4) + RNAP(DBD_01,PBD_01,RBD_01)    rpoa_rpoa_rpob_rpoc_fwd, rpoa_rpoa_rpob_rpoc_rvs
  rpoa_rpoa_rpob_rpoc_rpod:                              RNAP(DBD_01,PBD_01,RBD_01) + Prot_rpoD(PBD_01) <-> RNAP(DBD_01,PBD_01!2,RBD_01).Prot_rpoD(PBD_01!2)    rpoa_rpoa_rpob_rpoc_rpod_fwd, rpoa_rpoa_rpob_rpoc_rpod_rvs
  rpoa_rpoa_rpob_rpoc_rpoe:                              RNAP(DBD_01,PBD_01,RBD_01) + Prot_rpoE(PBD_01) <-> RNAP(DBD_01,PBD_01!2,RBD_01).Prot_rpoE(PBD_01!2)    rpoa_rpoa_rpob_rpoc_rpoe_fwd, rpoa_rpoa_rpob_rpoc_rpoe_rvs
  rpoa_rpoa_rpob_rpoc_rpoh:                              RNAP(DBD_01,PBD_01,RBD_01) + Prot_rpoH(PBD_01) <-> RNAP(DBD_01,PBD_01!2,RBD_01).Prot_rpoH(PBD_01!2)    rpoa_rpoa_rpob_rpoc_rpoh_fwd, rpoa_rpoa_rpob_rpoc_rpoh_rvs
  rpoa_rpoa_rpob_rpoc_flia:                              RNAP(DBD_01,PBD_01,RBD_01) + Prot_fliA(PBD_01) <-> RNAP(DBD_01,PBD_01!2,RBD_01).Prot_fliA(PBD_01!2)    rpoa_rpoa_rpob_rpoc_flia_fwd, rpoa_rpoa_rpob_rpoc_flia_rvs
  rpoa_rpoa_rpob_rpoc_rpon:                              RNAP(DBD_01,PBD_01,RBD_01) + Prot_rpoN(PBD_01) <-> RNAP(DBD_01,PBD_01!2,RBD_01).Prot_rpoN(PBD_01!2)    rpoa_rpoa_rpob_rpoc_rpon_fwd, rpoa_rpoa_rpob_rpoc_rpon_rvs
  rpoa_rpoa_rpob_rpoc_rpos:                              RNAP(DBD_01,PBD_01,RBD_01) + Prot_rpoS(PBD_01) <-> RNAP(DBD_01,PBD_01!2,RBD_01).Prot_rpoS(PBD_01!2)    rpoa_rpoa_rpob_rpoc_rpos_fwd, rpoa_rpoa_rpob_rpoc_rpos_rvs
  rpoa_rpoa_rpob_rpoc_feci:                              RNAP(DBD_01,PBD_01,RBD_01) + Prot_fecI(PBD_01) <-> RNAP(DBD_01,PBD_01!2,RBD_01).Prot_fecI(PBD_01!2)    rpoa_rpoa_rpob_rpoc_feci_fwd, rpoa_rpoa_rpob_rpoc_feci_rvs
  docking_rnap70_p1rpoa:                                 RNAP(DBD_01,PBD_01!2,RBD_01).Prot_rpoD(PBD_01!2) + DNA_rpoA(type~P1) <-> RNAP(DBD_01!1,PBD_01!2,RBD_01).Prot_rpoD(PBD_01!2).DNA_rpoA(type~P1!1)    docking_rnap70_p1rpoa_fwd, docking_rnap70_p1rpoa_rvs
  sliding_rnap70_rbsrpoa:                                RNAP(DBD_01!1,PBD_01!2,RBD_01).DNA_rpoA(type~P1!1).Prot_rpoD(PBD_01!2) + DNA_rpoA(type~RBS) -> RNAP(DBD_01!1,PBD_01,RBD_01!3).DNA_rpoA(type~RBS!1).RNA_rpoA(type~RBS,up,dw!3) + DNA_rpoA(type~P1) + Prot_rpoD(PBD_01)    sliding_rnap70_rbsrpoa_fwd
  docking_rnap32_p1rpoa:                                 RNAP(DBD_01,PBD_01!2,RBD_01).Prot_rpoH(PBD_01!2) + DNA_rpoA(type~P1) <-> RNAP(DBD_01!1,PBD_01!2,RBD_01).Prot_rpoH(PBD_01!2).DNA_rpoA(type~P1!1)    docking_rnap32_p1rpoa_fwd, docking_rnap32_p1rpoa_rvs
  sliding_rnap32_rbsrpoa:                                RNAP(DBD_01!1,PBD_01!2,RBD_01).DNA_rpoA(type~P1!1).Prot_rpoH(PBD_01!2) + DNA_rpoA(type~RBS) -> RNAP(DBD_01!1,PBD_01,RBD_01!3).DNA_rpoA(type~RBS!1).RNA_rpoA(type~RBS,up,dw!3) + DNA_rpoA(type~P1) + Prot_rpoH(PBD_01)    sliding_rnap32_rbsrpoa_fwd
  docking_rnap54_p1rpoa:                                 RNAP(DBD_01,PBD_01!2,RBD_01).Prot_rpoN(PBD_01!2) + DNA_rpoA(type~P1) <-> RNAP(DBD_01!1,PBD_01!2,RBD_01).Prot_rpoN(PBD_01!2).DNA_rpoA(type~P1!1)    docking_rnap54_p1rpoa_fwd, docking_rnap54_p1rpoa_rvs
  sliding_rnap54_rbsrpoa:                                RNAP(DBD_01!1,PBD_01!2,RBD_01).DNA_rpoA(type~P1!1).Prot_rpoN(PBD_01!2) + DNA_rpoA(type~RBS) -> RNAP(DBD_01!1,PBD_01,RBD_01!3).DNA_rpoA(type~RBS!1).RNA_rpoA(type~RBS,up,dw!3) + DNA_rpoA(type~P1) + Prot_rpoN(PBD_01)    sliding_rnap54_rbsrpoa_fwd
  docking_rnap38_p1rpoa:                                 RNAP(DBD_01,PBD_01!2,RBD_01).Prot_rpoS(PBD_01!2) + DNA_rpoA(type~P1) <-> RNAP(DBD_01!1,PBD_01!2,RBD_01).Prot_rpoS(PBD_01!2).DNA_rpoA(type~P1!1)    docking_rnap38_p1rpoa_fwd, docking_rnap38_p1rpoa_rvs
  sliding_rnap38_rbsrpoa:                                RNAP(DBD_01!1,PBD_01!2,RBD_01).DNA_rpoA(type~P1!1).Prot_rpoS(PBD_01!2) + DNA_rpoA(type~RBS) -> RNAP(DBD_01!1,PBD_01,RBD_01!3).DNA_rpoA(type~RBS!1).RNA_rpoA(type~RBS,up,dw!3) + DNA_rpoA(type~P1) + Prot_rpoS(PBD_01)    sliding_rnap38_rbsrpoa_fwd
  sliding_rnap_cdsrpoa:                                  RNAP(DBD_01!1,PBD_01,RBD_01!3).DNA_rpoA(type~RBS!1).RNA_rpoA(type~RBS,up,dw!3) + DNA_rpoA(type~CDS) -> RNAP(DBD_01!1,PBD_01,RBD_01!3).DNA_rpoA(type~CDS!1).RNA_rpoA(type~RBS,up!4,dw!3).RNA_rpoA(type~CDS,up,dw!4) + DNA_rpoA(type~RBS)    sliding_rnap_cdsrpoa_fwd
  sliding_rnap_terrpoa:                                  RNAP(DBD_01!1,PBD_01,RBD_01!3).DNA_rpoA(type~CDS!1).RNA_rpoA(type~RBS,up!4,dw!3).RNA_rpoA(type~CDS,up,dw!4) + DNA_rpoA(type~T1) -> RNAP(DBD_01!1,PBD_01,RBD_01!3).DNA_rpoA(type~T1!1).RNA_rpoA(type~RBS,up!4,dw!3).RNA_rpoA(type~CDS,up,dw!4) + DNA_rpoA(type~CDS)    sliding_rnap_terrpoa_fwd
  falloff_rnap_terrpoa:                                  RNAP(DBD_01!1,PBD_01,RBD_01!3).DNA_rpoA(type~T1!1).RNA_rpoA(type~RBS,up!4,dw!3).RNA_rpoA(type~CDS,up,dw!4) -> RNAP(DBD_01,PBD_01,RBD_01) + DNA_rpoA(type~T1) + RNA_rpoA(type~RBS,up!4,dw).RNA_rpoA(type~CDS,up,dw!4)    falloff_rnap_terrpoa_fwd
  docking_rnap70_p1rpob:                                 RNAP(DBD_01,PBD_01!2,RBD_01).Prot_rpoD(PBD_01!2) + DNA_rpoB(type~P1) <-> RNAP(DBD_01!1,PBD_01!2,RBD_01).Prot_rpoD(PBD_01!2).DNA_rpoB(type~P1!1)    docking_rnap70_p1rpob_fwd, docking_rnap70_p1rpob_rvs
  sliding_rnap70_rbsrpob:                                RNAP(DBD_01!1,PBD_01!2,RBD_01).DNA_rpoB(type~P1!1).Prot_rpoD(PBD_01!2) + DNA_rpoB(type~RBS) -> RNAP(DBD_01!1,PBD_01,RBD_01!3).DNA_rpoB(type~RBS!1).RNA_rpoB(type~RBS,up,dw!3) + DNA_rpoB(type~P1) + Prot_rpoD(PBD_01)    sliding_rnap70_rbsrpob_fwd
  docking_rnap38_p1rpob:                                 RNAP(DBD_01,PBD_01!2,RBD_01).Prot_rpoS(PBD_01!2) + DNA_rpoB(type~P1) <-> RNAP(DBD_01!1,PBD_01!2,RBD_01).Prot_rpoS(PBD_01!2).DNA_rpoB(type~P1!1)    docking_rnap38_p1rpob_fwd, docking_rnap38_p1rpob_rvs
  sliding_rnap38_rbsrpob:                                RNAP(DBD_01!1,PBD_01!2,RBD_01).DNA_rpoB(type~P1!1).Prot_rpoS(PBD_01!2) + DNA_rpoB(type~RBS) -> RNAP(DBD_01!1,PBD_01,RBD_01!3).DNA_rpoB(type~RBS!1).RNA_rpoB(type~RBS,up,dw!3) + DNA_rpoB(type~P1) + Prot_rpoS(PBD_01)    sliding_rnap38_rbsrpob_fwd
  sliding_rnap_cdsrpob:                                  RNAP(DBD_01!1,PBD_01,RBD_01!3).DNA_rpoB(type~RBS!1).RNA_rpoB(type~RBS,up,dw!3) + DNA_rpoB(type~CDS) -> RNAP(DBD_01!1,PBD_01,RBD_01!3).DNA_rpoB(type~CDS!1).RNA_rpoB(type~RBS,up!4,dw!3).RNA_rpoB(type~CDS,up,dw!4) + DNA_rpoB(type~RBS)    sliding_rnap_cdsrpob_fwd
  sliding_rnap_rbsrpoc:                                  RNAP(DBD_01!1,PBD_01,RBD_01!3).DNA_rpoB(type~CDS!1).RNA_rpoB(type~RBS,up!4,dw!3).RNA_rpoB(type~CDS,up,dw!4) + DNA_rpoC(type~RBS) -> RNAP(DBD_01!1,PBD_01,RBD_01!3).DNA_rpoC(type~RBS!1).RNA_rpoB(type~RBS,up!4,dw!3).RNA_rpoB(type~CDS,up!5,dw!4).RNA_rpoC(type~RBS,up,dw!5) + DNA_rpoB(type~CDS)    sliding_rnap70_rbsrpoc_fwd
  sliding_rnap_cdsrpoc:                                  RNAP(DBD_01!1,PBD_01,RBD_01!3).DNA_rpoC(type~RBS!1).RNA_rpoB(type~RBS,up!4,dw!3).RNA_rpoB(type~CDS,up!5,dw!4).RNA_rpoC(type~RBS,up,dw!5) + DNA_rpoC(type~CDS) -> RNAP(DBD_01!1,PBD_01,RBD_01!3).DNA_rpoC(type~CDS!1).RNA_rpoB(type~RBS,up!4,dw!3).RNA_rpoB(type~CDS,up!5,dw!4).RNA_rpoC(type~RBS,up!6,dw!5).RNA_rpoC(type~CDS,up,dw!6) + DNA_rpoC(type~RBS)    sliding_rnap_cdsrpoc_fwd
  sliding_rnap_terrpoc:                                  RNAP(DBD_01!1,PBD_01,RBD_01!3).DNA_rpoC(type~CDS!1).RNA_rpoB(type~RBS,up!4,dw!3).RNA_rpoB(type~CDS,up!5,dw!4).RNA_rpoC(type~RBS,up!6,dw!5).RNA_rpoC(type~CDS,up,dw!6) + DNA_rpoC(type~T1) -> RNAP(DBD_01!1,PBD_01,RBD_01!3).DNA_rpoC(type~T1!1).RNA_rpoB(type~RBS,up!4,dw!3).RNA_rpoB(type~CDS,up!5,dw!4).RNA_rpoC(type~RBS,up!6,dw!5).RNA_rpoC(type~CDS,up,dw!6) + DNA_rpoC(type~CDS)    sliding_rnap_terrpoc_fwd
  falloff_rnap_terrpoc:                                  RNAP(DBD_01!1,PBD_01,RBD_01!3).DNA_rpoC(type~T1!1).RNA_rpoB(type~RBS,up!4,dw!3).RNA_rpoB(type~CDS,up!5,dw!4).RNA_rpoC(type~RBS,up!6,dw!5).RNA_rpoC(type~CDS,up,dw!6) -> RNAP(DBD_01,PBD_01,RBD_01) + DNA_rpoC(type~T1) + RNA_rpoB(type~RBS,up!4,dw).RNA_rpoB(type~CDS,up!5,dw!4).RNA_rpoC(type~RBS,up!6,dw!5).RNA_rpoC(type~CDS,up,dw!6)    falloff_rnap_terrpoc_fwd
  docking_rnap70_p1rpod:                                 RNAP(DBD_01,PBD_01!2,RBD_01).Prot_rpoD(PBD_01!2) + DNA_rpoD(type~P1) <-> RNAP(DBD_01!1,PBD_01!2,RBD_01).Prot_rpoD(PBD_01!2).DNA_rpoD(type~P1!1)    docking_rnap70_p1rpod_fwd, docking_rnap70_p1rpod_rvs
  sliding_rnap70_rbsrpod:                                RNAP(DBD_01!1,PBD_01!2,RBD_01).DNA_rpoD(type~P1!1).Prot_rpoD(PBD_01!2) + DNA_rpoD(type~RBS) -> RNAP(DBD_01!1,PBD_01,RBD_01!3).DNA_rpoD(type~RBS!1).RNA_rpoD(type~RBS,up,dw!3) + DNA_rpoD(type~P1) + Prot_rpoD(PBD_01)    sliding_rnap70_rbsrpod_fwd
  docking_rnap24_p1rpod:                                 RNAP(DBD_01,PBD_01!2,RBD_01).Prot_rpoE(PBD_01!2) + DNA_rpoD(type~P1) <-> RNAP(DBD_01!1,PBD_01!2,RBD_01).Prot_rpoE(PBD_01!2).DNA_rpoD(type~P1!1)    docking_rnap24_p1rpod_fwd, docking_rnap24_p1rpod_rvs
  sliding_rnap24_rbsrpod:                                RNAP(DBD_01!1,PBD_01!2,RBD_01).DNA_rpoD(type~P1!1).Prot_rpoE(PBD_01!2) + DNA_rpoD(type~RBS) -> RNAP(DBD_01!1,PBD_01,RBD_01!3).DNA_rpoD(type~RBS!1).RNA_rpoD(type~RBS,up,dw!3) + DNA_rpoD(type~P1) + Prot_rpoE(PBD_01)    sliding_rnap24_rbsrpod_fwd
  docking_rnap32_p1rpod:                                 RNAP(DBD_01,PBD_01!2,RBD_01).Prot_rpoH(PBD_01!2) + DNA_rpoD(type~P1) <-> RNAP(DBD_01!1,PBD_01!2,RBD_01).Prot_rpoH(PBD_01!2).DNA_rpoD(type~P1!1)    docking_rnap32_p1rpod_fwd, docking_rnap32_p1rpod_rvs
  sliding_rnap32_rbsrpod:                                RNAP(DBD_01!1,PBD_01!2,RBD_01).DNA_rpoD(type~P1!1).Prot_rpoH(PBD_01!2) + DNA_rpoD(type~RBS) -> RNAP(DBD_01!1,PBD_01,RBD_01!3).DNA_rpoD(type~RBS!1).RNA_rpoD(type~RBS,up,dw!3) + DNA_rpoD(type~P1) + Prot_rpoH(PBD_01)    sliding_rnap32_rbsrpod_fwd
  docking_rnap28_p1rpod:                                 RNAP(DBD_01,PBD_01!2,RBD_01).Prot_fliA(PBD_01!2) + DNA_rpoD(type~P1) <-> RNAP(DBD_01!1,PBD_01!2,RBD_01).Prot_fliA(PBD_01!2).DNA_rpoD(type~P1!1)    docking_rnap28_p1rpod_fwd, docking_rnap28_p1rpod_rvs
  sliding_rnap28_rbsrpod:                                RNAP(DBD_01!1,PBD_01!2,RBD_01).DNA_rpoD(type~P1!1).Prot_fliA(PBD_01!2) + DNA_rpoD(type~RBS) -> RNAP(DBD_01!1,PBD_01,RBD_01!3).DNA_rpoD(type~RBS!1).RNA_rpoD(type~RBS,up,dw!3) + DNA_rpoD(type~P1) + Prot_fliA(PBD_01)    sliding_rnap28_rbsrpod_fwd
  docking_rnap54_p1rpod:                                 RNAP(DBD_01,PBD_01!2,RBD_01).Prot_rpoN(PBD_01!2) + DNA_rpoD(type~P1) <-> RNAP(DBD_01!1,PBD_01!2,RBD_01).Prot_rpoN(PBD_01!2).DNA_rpoD(type~P1!1)    docking_rnap54_p1rpod_fwd, docking_rnap54_p1rpod_rvs
  sliding_rnap54_rbsrpod:                                RNAP(DBD_01!1,PBD_01!2,RBD_01).DNA_rpoD(type~P1!1).Prot_rpoN(PBD_01!2) + DNA_rpoD(type~RBS) -> RNAP(DBD_01!1,PBD_01,RBD_01!3).DNA_rpoD(type~RBS!1).RNA_rpoD(type~RBS,up,dw!3) + DNA_rpoD(type~P1) + Prot_rpoN(PBD_01)    sliding_rnap54_rbsrpod_fwd
  docking_rnap38_p1rpod:                                 RNAP(DBD_01,PBD_01!2,RBD_01).Prot_rpoS(PBD_01!2) + DNA_rpoD(type~P1) <-> RNAP(DBD_01!1,PBD_01!2,RBD_01).Prot_rpoS(PBD_01!2).DNA_rpoD(type~P1!1)    docking_rnap38_p1rpod_fwd, docking_rnap38_p1rpod_rvs
  sliding_rnap38_rbsrpod:                                RNAP(DBD_01!1,PBD_01!2,RBD_01).DNA_rpoD(type~P1!1).Prot_rpoS(PBD_01!2) + DNA_rpoD(type~RBS) -> RNAP(DBD_01!1,PBD_01,RBD_01!3).DNA_rpoD(type~RBS!1).RNA_rpoD(type~RBS,up,dw!3) + DNA_rpoD(type~P1) + Prot_rpoS(PBD_01)    sliding_rnap38_rbsrpod_fwd
  sliding_rnap_cdsrpod:                                  RNAP(DBD_01!1,PBD_01,RBD_01!3).DNA_rpoD(type~RBS!1).RNA_rpoD(type~RBS,up,dw!3) + DNA_rpoD(type~CDS) -> RNAP(DBD_01!1,PBD_01,RBD_01!3).DNA_rpoD(type~CDS!1).RNA_rpoD(type~RBS,up!4,dw!3).RNA_rpoD(type~CDS,up,dw!4) + DNA_rpoD(type~RBS)    sliding_rnap_cdsrpod_fwd
  sliding_rnap_terrpod:                                  RNAP(DBD_01!1,PBD_01,RBD_01!3).DNA_rpoD(type~CDS!1).RNA_rpoD(type~RBS,up!4,dw!3).RNA_rpoD(type~CDS,up,dw!4) + DNA_rpoD(type~T1) -> RNAP(DBD_01!1,PBD_01,RBD_01!3).DNA_rpoD(type~T1!1).RNA_rpoD(type~RBS,up!4,dw!3).RNA_rpoD(type~CDS,up,dw!4) + DNA_rpoD(type~CDS)    sliding_rnap_terrpod_fwd
  falloff_rnap_terrpod:                                  RNAP(DBD_01!1,PBD_01,RBD_01!3).DNA_rpoD(type~T1!1).RNA_rpoD(type~RBS,up!4,dw!3).RNA_rpoD(type~CDS,up,dw!4) -> RNAP(DBD_01,PBD_01,RBD_01) + DNA_rpoD(type~T1) + RNA_rpoD(type~RBS,up!4,dw).RNA_rpoD(type~CDS,up,dw!4)    falloff_rnap_terrpod_fwd
  docking_rnap70_p1rpoe:                                 RNAP(DBD_01,PBD_01!2,RBD_01).Prot_rpoD(PBD_01!2) + DNA_rpoE(type~P1) <-> RNAP(DBD_01!1,PBD_01!2,RBD_01).Prot_rpoD(PBD_01!2).DNA_rpoE(type~P1!1)    docking_rnap70_p1rpoe_fwd, docking_rnap70_p1rpoe_rvs
  sliding_rnap70_rbsrpoe:                                RNAP(DBD_01!1,PBD_01!2,RBD_01).DNA_rpoE(type~P1!1).Prot_rpoD(PBD_01!2) + DNA_rpoE(type~RBS) -> RNAP(DBD_01!1,PBD_01,RBD_01!3).DNA_rpoE(type~RBS!1).RNA_rpoE(type~RBS,up,dw!3) + DNA_rpoE(type~P1) + Prot_rpoD(PBD_01)    sliding_rnap70_rbsrpoe_fwd
  docking_rnap24_p1rpoe:                                 RNAP(DBD_01,PBD_01!2,RBD_01).Prot_rpoE(PBD_01!2) + DNA_rpoE(type~P1) <-> RNAP(DBD_01!1,PBD_01!2,RBD_01).Prot_rpoE(PBD_01!2).DNA_rpoE(type~P1!1)    docking_rnap24_p1rpoe_fwd, docking_rnap24_p1rpoe_rvs
  sliding_rnap24_rbsrpoe:                                RNAP(DBD_01!1,PBD_01!2,RBD_01).DNA_rpoE(type~P1!1).Prot_rpoE(PBD_01!2) + DNA_rpoE(type~RBS) -> RNAP(DBD_01!1,PBD_01,RBD_01!3).DNA_rpoE(type~RBS!1).RNA_rpoE(type~RBS,up,dw!3) + DNA_rpoE(type~P1) + Prot_rpoE(PBD_01)    sliding_rnap24_rbsrpoe_fwd
  docking_rnap38_p1rpoe:                                 RNAP(DBD_01,PBD_01!2,RBD_01).Prot_rpoS(PBD_01!2) + DNA_rpoE(type~P1) <-> RNAP(DBD_01!1,PBD_01!2,RBD_01).Prot_rpoS(PBD_01!2).DNA_rpoE(type~P1!1)    docking_rnap38_p1rpoe_fwd, docking_rnap38_p1rpoe_rvs
  sliding_rnap38_rbsrpoe:                                RNAP(DBD_01!1,PBD_01!2,RBD_01).DNA_rpoE(type~P1!1).Prot_rpoS(PBD_01!2) + DNA_rpoE(type~RBS) -> RNAP(DBD_01!1,PBD_01,RBD_01!3).DNA_rpoE(type~RBS!1).RNA_rpoE(type~RBS,up,dw!3) + DNA_rpoE(type~P1) + Prot_rpoS(PBD_01)    sliding_rnap38_rbsrpoe_fwd
  sliding_rnap_cdsrpoe:                                  RNAP(DBD_01!1,PBD_01,RBD_01!3).DNA_rpoE(type~RBS!1).RNA_rpoE(type~RBS,up,dw!3) + DNA_rpoE(type~CDS) -> RNAP(DBD_01!1,PBD_01,RBD_01!3).DNA_rpoE(type~CDS!1).RNA_rpoE(type~RBS,up!4,dw!3).RNA_rpoE(type~CDS,up,dw!4) + DNA_rpoE(type~RBS)    sliding_rnap_cdsrpoe_fwd
  sliding_rnap_terrpoe:                                  RNAP(DBD_01!1,PBD_01,RBD_01!3).DNA_rpoE(type~CDS!1).RNA_rpoE(type~RBS,up!4,dw!3).RNA_rpoE(type~CDS,up,dw!4) + DNA_rpoE(type~T1) -> RNAP(DBD_01!1,PBD_01,RBD_01!3).DNA_rpoE(type~T1!1).RNA_rpoE(type~RBS,up!4,dw!3).RNA_rpoE(type~CDS,up,dw!4) + DNA_rpoE(type~CDS)    sliding_rnap_terrpoe_fwd
  falloff_rnap_terrpoe:                                  RNAP(DBD_01!1,PBD_01,RBD_01!3).DNA_rpoE(type~T1!1).RNA_rpoE(type~RBS,up!4,dw!3).RNA_rpoE(type~CDS,up,dw!4) -> RNAP(DBD_01,PBD_01,RBD_01) + DNA_rpoE(type~T1) + RNA_rpoE(type~RBS,up!4,dw).RNA_rpoE(type~CDS,up,dw!4)    falloff_rnap_terrpoe_fwd
  docking_rnap70_p1rpoh:                                 RNAP(DBD_01,PBD_01!2,RBD_01).Prot_rpoD(PBD_01!2) + DNA_rpoH(type~P1) <-> RNAP(DBD_01!1,PBD_01!2,RBD_01).Prot_rpoD(PBD_01!2).DNA_rpoH(type~P1!1)    docking_rnap70_p1rpoh_fwd, docking_rnap70_p1rpoh_rvs
  sliding_rnap70_rbsrpoh:                                RNAP(DBD_01!1,PBD_01!2,RBD_01).DNA_rpoH(type~P1!1).Prot_rpoD(PBD_01!2) + DNA_rpoH(type~RBS) -> RNAP(DBD_01!1,PBD_01,RBD_01!3).DNA_rpoH(type~RBS!1).RNA_rpoH(type~RBS,up,dw!3) + DNA_rpoH(type~P1) + Prot_rpoD(PBD_01)    sliding_rnap70_rbsrpoh_fwd
  docking_rnap24_p1rpoh:                                 RNAP(DBD_01,PBD_01!2,RBD_01).Prot_rpoE(PBD_01!2) + DNA_rpoH(type~P1) <-> RNAP(DBD_01!1,PBD_01!2,RBD_01).Prot_rpoE(PBD_01!2).DNA_rpoH(type~P1!1)    docking_rnap24_p1rpoh_fwd, docking_rnap24_p1rpoh_rvs
  sliding_rnap24_rbsrpoh:                                RNAP(DBD_01!1,PBD_01!2,RBD_01).DNA_rpoH(type~P1!1).Prot_rpoE(PBD_01!2) + DNA_rpoH(type~RBS) -> RNAP(DBD_01!1,PBD_01,RBD_01!3).DNA_rpoH(type~RBS!1).RNA_rpoH(type~RBS,up,dw!3) + DNA_rpoH(type~P1) + Prot_rpoE(PBD_01)    sliding_rnap24_rbsrpoh_fwd
  docking_rnap54_p1rpoh:                                 RNAP(DBD_01,PBD_01!2,RBD_01).Prot_rpoN(PBD_01!2) + DNA_rpoH(type~P1) <-> RNAP(DBD_01!1,PBD_01!2,RBD_01).Prot_rpoN(PBD_01!2).DNA_rpoH(type~P1!1)    docking_rnap54_p1rpoh_fwd, docking_rnap54_p1rpoh_rvs
  sliding_rnap54_rbsrpoh:                                RNAP(DBD_01!1,PBD_01!2,RBD_01).DNA_rpoH(type~P1!1).Prot_rpoN(PBD_01!2) + DNA_rpoH(type~RBS) -> RNAP(DBD_01!1,PBD_01,RBD_01!3).DNA_rpoH(type~RBS!1).RNA_rpoH(type~RBS,up,dw!3) + DNA_rpoH(type~P1) + Prot_rpoN(PBD_01)    sliding_rnap54_rbsrpoh_fwd
  docking_rnap38_p1rpoh:                                 RNAP(DBD_01,PBD_01!2,RBD_01).Prot_rpoS(PBD_01!2) + DNA_rpoH(type~P1) <-> RNAP(DBD_01!1,PBD_01!2,RBD_01).Prot_rpoS(PBD_01!2).DNA_rpoH(type~P1!1)    docking_rnap38_p1rpoh_fwd, docking_rnap38_p1rpoh_rvs
  sliding_rnap38_rbsrpoh:                                RNAP(DBD_01!1,PBD_01!2,RBD_01).DNA_rpoH(type~P1!1).Prot_rpoS(PBD_01!2) + DNA_rpoH(type~RBS) -> RNAP(DBD_01!1,PBD_01,RBD_01!3).DNA_rpoH(type~RBS!1).RNA_rpoH(type~RBS,up,dw!3) + DNA_rpoH(type~P1) + Prot_rpoS(PBD_01)    sliding_rnap38_rbsrpoh_fwd
  sliding_rnap_cdsrpoh:                                  RNAP(DBD_01!1,PBD_01,RBD_01!3).DNA_rpoH(type~RBS!1).RNA_rpoH(type~RBS,up,dw!3) + DNA_rpoH(type~CDS) -> RNAP(DBD_01!1,PBD_01,RBD_01!3).DNA_rpoH(type~CDS!1).RNA_rpoH(type~RBS,up!4,dw!3).RNA_rpoH(type~CDS,up,dw!4) + DNA_rpoH(type~RBS)    sliding_rnap_cdsrpoh_fwd
  sliding_rnap_terrpoh:                                  RNAP(DBD_01!1,PBD_01,RBD_01!3).DNA_rpoH(type~CDS!1).RNA_rpoH(type~RBS,up!4,dw!3).RNA_rpoH(type~CDS,up,dw!4) + DNA_rpoH(type~T1) -> RNAP(DBD_01!1,PBD_01,RBD_01!3).DNA_rpoH(type~T1!1).RNA_rpoH(type~RBS,up!4,dw!3).RNA_rpoH(type~CDS,up,dw!4) + DNA_rpoH(type~CDS)    sliding_rnap_terrpoh_fwd
  falloff_rnap_terrpoh:                                  RNAP(DBD_01!1,PBD_01,RBD_01!3).DNA_rpoH(type~T1!1).RNA_rpoH(type~RBS,up!4,dw!3).RNA_rpoH(type~CDS,up,dw!4) -> RNAP(DBD_01,PBD_01,RBD_01) + DNA_rpoH(type~T1) + RNA_rpoH(type~RBS,up!4,dw).RNA_rpoH(type~CDS,up,dw!4)    falloff_rnap_terrpoh_fwd
  docking_rnap70_p1rpon:                                 RNAP(DBD_01,PBD_01!2,RBD_01).Prot_rpoD(PBD_01!2) + DNA_rpoN(type~P1) <-> RNAP(DBD_01!1,PBD_01!2,RBD_01).Prot_rpoD(PBD_01!2).DNA_rpoN(type~P1!1)    docking_rnap70_p1rpon_fwd, docking_rnap70_p1rpon_rvs
  sliding_rnap70_rbsrpon:                                RNAP(DBD_01!1,PBD_01!2,RBD_01).DNA_rpoN(type~P1!1).Prot_rpoD(PBD_01!2) + DNA_rpoN(type~RBS) -> RNAP(DBD_01!1,PBD_01,RBD_01!3).DNA_rpoN(type~RBS!1).RNA_rpoN(type~RBS,up,dw!3) + DNA_rpoN(type~P1) + Prot_rpoD(PBD_01)    sliding_rnap70_rbsrpon_fwd
  docking_rnap24_p1rpon:                                 RNAP(DBD_01,PBD_01!2,RBD_01).Prot_rpoE(PBD_01!2) + DNA_rpoN(type~P1) <-> RNAP(DBD_01!1,PBD_01!2,RBD_01).Prot_rpoE(PBD_01!2).DNA_rpoN(type~P1!1)    docking_rnap24_p1rpon_fwd, docking_rnap24_p1rpon_rvs
  sliding_rnap24_rbsrpon:                                RNAP(DBD_01!1,PBD_01!2,RBD_01).DNA_rpoN(type~P1!1).Prot_rpoE(PBD_01!2) + DNA_rpoN(type~RBS) -> RNAP(DBD_01!1,PBD_01,RBD_01!3).DNA_rpoN(type~RBS!1).RNA_rpoN(type~RBS,up,dw!3) + DNA_rpoN(type~P1) + Prot_rpoE(PBD_01)    sliding_rnap24_rbsrpon_fwd
  docking_rnap28_p1rpon:                                 RNAP(DBD_01,PBD_01!2,RBD_01).Prot_fliA(PBD_01!2) + DNA_rpoN(type~P1) <-> RNAP(DBD_01!1,PBD_01!2,RBD_01).Prot_fliA(PBD_01!2).DNA_rpoN(type~P1!1)    docking_rnap28_p1rpon_fwd, docking_rnap28_p1rpon_rvs
  sliding_rnap28_rbsrpon:                                RNAP(DBD_01!1,PBD_01!2,RBD_01).DNA_rpoN(type~P1!1).Prot_fliA(PBD_01!2) + DNA_rpoN(type~RBS) -> RNAP(DBD_01!1,PBD_01,RBD_01!3).DNA_rpoN(type~RBS!1).RNA_rpoN(type~RBS,up,dw!3) + DNA_rpoN(type~P1) + Prot_fliA(PBD_01)    sliding_rnap28_rbsrpon_fwd
  docking_rnap38_p1rpon:                                 RNAP(DBD_01,PBD_01!2,RBD_01).Prot_rpoS(PBD_01!2) + DNA_rpoN(type~P1) <-> RNAP(DBD_01!1,PBD_01!2,RBD_01).Prot_rpoS(PBD_01!2).DNA_rpoN(type~P1!1)    docking_rnap38_p1rpon_fwd, docking_rnap38_p1rpon_rvs
  sliding_rnap38_rbsrpon:                                RNAP(DBD_01!1,PBD_01!2,RBD_01).DNA_rpoN(type~P1!1).Prot_rpoS(PBD_01!2) + DNA_rpoN(type~RBS) -> RNAP(DBD_01!1,PBD_01,RBD_01!3).DNA_rpoN(type~RBS!1).RNA_rpoN(type~RBS,up,dw!3) + DNA_rpoN(type~P1) + Prot_rpoS(PBD_01)    sliding_rnap38_rbsrpon_fwd
  sliding_rnap_cdsrpon:                                  RNAP(DBD_01!1,PBD_01,RBD_01!3).DNA_rpoN(type~RBS!1).RNA_rpoN(type~RBS,up,dw!3) + DNA_rpoN(type~CDS) -> RNAP(DBD_01!1,PBD_01,RBD_01!3).DNA_rpoN(type~CDS!1).RNA_rpoN(type~RBS,up!4,dw!3).RNA_rpoN(type~CDS,up,dw!4) + DNA_rpoN(type~RBS)    sliding_rnap_cdsrpon_fwd
  sliding_rnap_terrpon:                                  RNAP(DBD_01!1,PBD_01,RBD_01!3).DNA_rpoN(type~CDS!1).RNA_rpoN(type~RBS,up!4,dw!3).RNA_rpoN(type~CDS,up,dw!4) + DNA_rpoN(type~T1) -> RNAP(DBD_01!1,PBD_01,RBD_01!3).DNA_rpoN(type~T1!1).RNA_rpoN(type~RBS,up!4,dw!3).RNA_rpoN(type~CDS,up,dw!4) + DNA_rpoN(type~CDS)    sliding_rnap_terrpon_fwd
  falloff_rnap_terrpon:                                  RNAP(DBD_01!1,PBD_01,RBD_01!3).DNA_rpoN(type~T1!1).RNA_rpoN(type~RBS,up!4,dw!3).RNA_rpoN(type~CDS,up,dw!4) -> RNAP(DBD_01,PBD_01,RBD_01) + DNA_rpoN(type~T1) + RNA_rpoN(type~RBS,up!4,dw).RNA_rpoN(type~CDS,up,dw!4)    falloff_rnap_terrpon_fwd
  docking_rnap70_p1rpos:                                 RNAP(DBD_01,PBD_01!2,RBD_01).Prot_rpoD(PBD_01!2) + DNA_rpoS(type~P1) <-> RNAP(DBD_01!1,PBD_01!2,RBD_01).Prot_rpoD(PBD_01!2).DNA_rpoS(type~P1!1)    docking_rnap70_p1rpos_fwd, docking_rnap70_p1rpos_rvs
  sliding_rnap70_rbsrpos:                                RNAP(DBD_01!1,PBD_01!2,RBD_01).DNA_rpoS(type~P1!1).Prot_rpoD(PBD_01!2) + DNA_rpoS(type~RBS) -> RNAP(DBD_01!1,PBD_01,RBD_01!3).DNA_rpoS(type~RBS!1).RNA_rpoS(type~RBS,up,dw!3) + DNA_rpoS(type~P1) + Prot_rpoD(PBD_01)    sliding_rnap70_rbsrpos_fwd
  sliding_rnap_cdsrpos:                                  RNAP(DBD_01!1,PBD_01,RBD_01!3).DNA_rpoS(type~RBS!1).RNA_rpoS(type~RBS,up,dw!3) + DNA_rpoS(type~CDS) -> RNAP(DBD_01!1,PBD_01,RBD_01!3).DNA_rpoS(type~CDS!1).RNA_rpoS(type~RBS,up!4,dw!3).RNA_rpoS(type~CDS,up,dw!4) + DNA_rpoS(type~RBS)    sliding_rnap_cdsrpos_fwd
  sliding_rnap_terrpos:                                  RNAP(DBD_01!1,PBD_01,RBD_01!3).DNA_rpoS(type~CDS!1).RNA_rpoS(type~RBS,up!4,dw!3).RNA_rpoS(type~CDS,up,dw!4) + DNA_rpoS(type~T1) -> RNAP(DBD_01!1,PBD_01,RBD_01!3).DNA_rpoS(type~T1!1).RNA_rpoS(type~RBS,up!4,dw!3).RNA_rpoS(type~CDS,up,dw!4) + DNA_rpoS(type~CDS)    sliding_rnap_terrpos_fwd
  falloff_rnap_terrpos:                                  RNAP(DBD_01!1,PBD_01,RBD_01!3).DNA_rpoS(type~T1!1).RNA_rpoS(type~RBS,up!4,dw!3).RNA_rpoS(type~CDS,up,dw!4) -> RNAP(DBD_01,PBD_01,RBD_01) + DNA_rpoS(type~T1) + RNA_rpoS(type~RBS,up!4,dw).RNA_rpoS(type~CDS,up,dw!4)    falloff_rnap_terrpos_fwd
  docking_rnap70_p1feci:                                 RNAP(DBD_01,PBD_01!2,RBD_01).Prot_rpoD(PBD_01!2) + DNA_fecI(type~P1) <-> RNAP(DBD_01!1,PBD_01!2,RBD_01).Prot_rpoD(PBD_01!2).DNA_fecI(type~P1!1)    docking_rnap70_p1feci_fwd, docking_rnap70_p1feci_rvs
  sliding_rnap70_rbsfeci:                                RNAP(DBD_01!1,PBD_01!2,RBD_01).DNA_fecI(type~P1!1).Prot_rpoD(PBD_01!2) + DNA_fecI(type~RBS) -> RNAP(DBD_01!1,PBD_01,RBD_01!3).DNA_fecI(type~RBS!1).RNA_fecI(type~RBS,up,dw!3) + DNA_fecI(type~P1) + Prot_rpoD(PBD_01)    sliding_rnap70_rbsfeci_fwd
  docking_rnap38_p1feci:                                 RNAP(DBD_01,PBD_01!2,RBD_01).Prot_rpoS(PBD_01!2) + DNA_fecI(type~P1) <-> RNAP(DBD_01!1,PBD_01!2,RBD_01).Prot_rpoS(PBD_01!2).DNA_fecI(type~P1!1)    docking_rnap38_p1feci_fwd, docking_rnap38_p1feci_rvs
  sliding_rnap38_rbsfeci:                                RNAP(DBD_01!1,PBD_01!2,RBD_01).DNA_fecI(type~P1!1).Prot_rpoS(PBD_01!2) + DNA_fecI(type~RBS) -> RNAP(DBD_01!1,PBD_01,RBD_01!3).DNA_fecI(type~RBS!1).RNA_fecI(type~RBS,up,dw!3) + DNA_fecI(type~P1) + Prot_rpoS(PBD_01)    sliding_rnap38_rbsfeci_fwd
  sliding_rnap_cdsfeci:                                  RNAP(DBD_01!1,PBD_01,RBD_01!3).DNA_fecI(type~RBS!1).RNA_fecI(type~RBS,up,dw!3) + DNA_fecI(type~CDS) -> RNAP(DBD_01!1,PBD_01,RBD_01!3).DNA_fecI(type~CDS!1).RNA_fecI(type~RBS,up!4,dw!3).RNA_fecI(type~CDS,up,dw!4) + DNA_fecI(type~RBS)    sliding_rnap_cdsfeci_fwd
  sliding_rnap_terfeci:                                  RNAP(DBD_01!1,PBD_01,RBD_01!3).DNA_fecI(type~CDS!1).RNA_fecI(type~RBS,up!4,dw!3).RNA_fecI(type~CDS,up,dw!4) + DNA_fecI(type~T1) -> RNAP(DBD_01!1,PBD_01,RBD_01!3).DNA_fecI(type~T1!1).RNA_fecI(type~RBS,up!4,dw!3).RNA_fecI(type~CDS,up,dw!4) + DNA_fecI(type~CDS)    sliding_rnap_terfeci_fwd
  falloff_rnap_terfeci:                                  RNAP(DBD_01!1,PBD_01,RBD_01!3).DNA_fecI(type~T1!1).RNA_fecI(type~RBS,up!4,dw!3).RNA_fecI(type~CDS,up,dw!4) -> RNAP(DBD_01,PBD_01,RBD_01) + DNA_fecI(type~T1) + RNA_fecI(type~RBS,up!4,dw).RNA_fecI(type~CDS,up,dw!4)    falloff_rnap_terfeci_fwd
  docking_rnap70_p1flia:                                 RNAP(DBD_01,PBD_01!2,RBD_01).Prot_rpoD(PBD_01!2) + DNA_fliA(type~P1) <-> RNAP(DBD_01!1,PBD_01!2,RBD_01).Prot_rpoD(PBD_01!2).DNA_fliA(type~P1!1)    docking_rnap70_p1flia_fwd, docking_rnap70_p1flia_rvs
  sliding_rnap70_rbsflia:                                RNAP(DBD_01!1,PBD_01!2,RBD_01).DNA_fliA(type~P1!1).Prot_rpoD(PBD_01!2) + DNA_fliA(type~RBS) -> RNAP(DBD_01!1,PBD_01,RBD_01!3).DNA_fliA(type~RBS!1).RNA_fliA(type~RBS,up,dw!3) + DNA_fliA(type~P1) + Prot_rpoD(PBD_01)    sliding_rnap70_rbsflia_fwd
  docking_rnap28_p1flia:                                 RNAP(DBD_01,PBD_01!2,RBD_01).Prot_fliA(PBD_01!2) + DNA_fliA(type~P1) <-> RNAP(DBD_01!1,PBD_01!2,RBD_01).Prot_fliA(PBD_01!2).DNA_fliA(type~P1!1)    docking_rnap28_p1flia_fwd, docking_rnap28_p1flia_rvs
  sliding_rnap28_rbsflia:                                RNAP(DBD_01!1,PBD_01!2,RBD_01).DNA_fliA(type~P1!1).Prot_fliA(PBD_01!2) + DNA_fliA(type~RBS) -> RNAP(DBD_01!1,PBD_01,RBD_01!3).DNA_fliA(type~RBS!1).RNA_fliA(type~RBS,up,dw!3) + DNA_fliA(type~P1) + Prot_fliA(PBD_01)    sliding_rnap28_rbsflia_fwd
  sliding_rnap_cdsflia:                                  RNAP(DBD_01!1,PBD_01,RBD_01!3).DNA_fliA(type~RBS!1).RNA_fliA(type~RBS,up,dw!3) + DNA_fliA(type~CDS) -> RNAP(DBD_01!1,PBD_01,RBD_01!3).DNA_fliA(type~CDS!1).RNA_fliA(type~RBS,up!4,dw!3).RNA_fliA(type~CDS,up,dw!4) + DNA_fliA(type~RBS)    sliding_rnap_cdsflia_fwd
  sliding_rnap_terflia:                                  RNAP(DBD_01!1,PBD_01,RBD_01!3).DNA_fliA(type~CDS!1).RNA_fliA(type~RBS,up!4,dw!3).RNA_fliA(type~CDS,up,dw!4) + DNA_fliA(type~T1) -> RNAP(DBD_01!1,PBD_01,RBD_01!3).DNA_fliA(type~T1!1).RNA_fliA(type~RBS,up!4,dw!3).RNA_fliA(type~CDS,up,dw!4) + DNA_fliA(type~CDS)    sliding_rnap_terflia_fwd
  falloff_rnap_terflia:                                  RNAP(DBD_01!1,PBD_01,RBD_01!3).DNA_fliA(type~T1!1).RNA_fliA(type~RBS,up!4,dw!3).RNA_fliA(type~CDS,up,dw!4) -> RNAP(DBD_01,PBD_01,RBD_01) + DNA_fliA(type~T1) + RNA_fliA(type~RBS,up!4,dw).RNA_fliA(type~CDS,up,dw!4)    falloff_rnap_terflia_fwd
  degrade_RNA_rpoARBSRNA_rpoACDS:                        RNA_rpoA(type~RBS,up!4,dw).RNA_rpoA(type~CDS,up,dw!4) -> 0    degrade_RNA_rpoARBSRNA_rpoACDS_k
  degrade_RNA_rpoBRBSRNA_rpoBCDSRNA_rpoCRBSRNA_rpoCCDS:  RNA_rpoB(type~RBS,up!4,dw).RNA_rpoB(type~CDS,up!5,dw!4).RNA_rpoC(type~RBS,up!6,dw!5).RNA_rpoC(type~CDS,up,dw!6) -> 0    degrade_RNA_rpoBRBSRNA_rpoBCDSRNA_rpoCRBSRNA_rpoCCDS_k
  degrade_RNA_rpoDRBSRNA_rpoDCDS:                        RNA_rpoD(type~RBS,up!4,dw).RNA_rpoD(type~CDS,up,dw!4) -> 0    degrade_RNA_rpoDRBSRNA_rpoDCDS_k
  degrade_RNA_rpoERBSRNA_rpoECDS:                        RNA_rpoE(type~RBS,up!4,dw).RNA_rpoE(type~CDS,up,dw!4) -> 0    degrade_RNA_rpoERBSRNA_rpoECDS_k
  degrade_RNA_rpoHRBSRNA_rpoHCDS:                        RNA_rpoH(type~RBS,up!4,dw).RNA_rpoH(type~CDS,up,dw!4) -> 0    degrade_RNA_rpoHRBSRNA_rpoHCDS_k
  degrade_RNA_rpoNRBSRNA_rpoNCDS:                        RNA_rpoN(type~RBS,up!4,dw).RNA_rpoN(type~CDS,up,dw!4) -> 0    degrade_RNA_rpoNRBSRNA_rpoNCDS_k
  degrade_RNA_rpoSRBSRNA_rpoSCDS:                        RNA_rpoS(type~RBS,up!4,dw).RNA_rpoS(type~CDS,up,dw!4) -> 0    degrade_RNA_rpoSRBSRNA_rpoSCDS_k
  degrade_RNA_fecIRBSRNA_fecICDS:                        RNA_fecI(type~RBS,up!4,dw).RNA_fecI(type~CDS,up,dw!4) -> 0    degrade_RNA_fecIRBSRNA_fecICDS_k
  degrade_RNA_fliARBSRNA_fliACDS:                        RNA_fliA(type~RBS,up!4,dw).RNA_fliA(type~CDS,up,dw!4) -> 0    degrade_RNA_fliARBSRNA_fliACDS_k
end reaction rules

end model
generate_network({overwrite=>1})
simulate({method=>"pla",t_start=>0,t_end=>90,n_steps=>9})
