# Supplementary material for: Pleione: A tool for statistical and multi-objective calibration of Rule-based models
Source: Sci Rep. 2019 Oct 22;9:15104. doi: 10.1038/s41598-019-51546-6 (PMC6805871; doi:10.1038/s41598-019-51546-6)
Supplement: Supplementary file 1 — File S1 [file 41598_2019_51546_MOESM1_ESM.zip › File S2/models/sigma-model.kappa]

%agent: DNA_rpoA(type{P1 RBS CDS T1})
%agent: DNA_rpoB(type{P1 RBS CDS T1})
%agent: DNA_rpoC(type{RBS CDS T1})
%agent: DNA_rpoD(type{P1 RBS CDS T1})
%agent: DNA_rpoE(type{P1 RBS CDS T1})
%agent: DNA_rpoH(type{P1 RBS CDS T1})
%agent: DNA_fliA(type{P1 RBS CDS T1})
%agent: DNA_rpoN(type{P1 RBS CDS T1})
%agent: DNA_rpoS(type{P1 RBS CDS T1})
%agent: DNA_fecI(type{P1 RBS CDS T1})
%agent: RNA_rpoA(type{RBS CDS},up,dw)
%agent: RNA_rpoB(type{RBS CDS},up,dw)
%agent: RNA_rpoC(type{RBS CDS},up,dw)
%agent: RNA_rpoD(type{RBS CDS},up,dw)
%agent: RNA_rpoE(type{RBS CDS},up,dw)
%agent: RNA_rpoH(type{RBS CDS},up,dw)
%agent: RNA_fliA(type{RBS CDS},up,dw)
%agent: RNA_rpoN(type{RBS CDS},up,dw)
%agent: RNA_rpoS(type{RBS CDS},up,dw)
%agent: RNA_fecI(type{RBS CDS},up,dw)
%agent: Prot_rpoA(PBD_01,PBD_02)
%agent: Prot_rpoB(PBD_01,PBD_02)
%agent: Prot_rpoC(PBD_01,PBD_02)
%agent: Prot_rpoD(PBD_01)
%agent: Prot_rpoE(PBD_01)
%agent: Prot_rpoH(PBD_01)
%agent: Prot_fliA(PBD_01)
%agent: Prot_rpoN(PBD_01)
%agent: Prot_rpoS(PBD_01)
%agent: Prot_fecI(PBD_01)
%agent: RNAP(DBD_01,PBD_01,RBD_01)
%agent: R30S(PBD_01,RBD_01)
%agent: R50S(PBD_01,PBD_02)

%var: 't0_DNA_rpoA_P1' 1.000000e+00
%var: 't0_DNA_rpoA_RBS' 1.000000e+00
%var: 't0_DNA_rpoA_CDS' 1.000000e+00
%var: 't0_DNA_rpoA_T1' 1.000000e+00
%var: 't0_DNA_rpoB_P1' 1.000000e+00
%var: 't0_DNA_rpoB_RBS' 1.000000e+00
%var: 't0_DNA_rpoB_CDS' 1.000000e+00
%var: 't0_DNA_rpoC_RBS' 1.000000e+00
%var: 't0_DNA_rpoC_CDS' 1.000000e+00
%var: 't0_DNA_rpoC_T1' 1.000000e+00
%var: 't0_DNA_rpoD_P1' 1.000000e+00
%var: 't0_DNA_rpoD_RBS' 1.000000e+00
%var: 't0_DNA_rpoD_CDS' 1.000000e+00
%var: 't0_DNA_rpoD_T1' 1.000000e+00
%var: 't0_DNA_rpoE_P1' 1.000000e+00
%var: 't0_DNA_rpoE_RBS' 1.000000e+00
%var: 't0_DNA_rpoE_CDS' 1.000000e+00
%var: 't0_DNA_rpoE_T1' 1.000000e+00
%var: 't0_DNA_rpoH_P1' 1.000000e+00
%var: 't0_DNA_rpoH_RBS' 1.000000e+00
%var: 't0_DNA_rpoH_CDS' 1.000000e+00
%var: 't0_DNA_rpoH_T1' 1.000000e+00
%var: 't0_DNA_fliA_P1' 1.000000e+00
%var: 't0_DNA_fliA_RBS' 1.000000e+00
%var: 't0_DNA_fliA_CDS' 1.000000e+00
%var: 't0_DNA_fliA_T1' 1.000000e+00
%var: 't0_DNA_rpoN_P1' 1.000000e+00
%var: 't0_DNA_rpoN_RBS' 1.000000e+00
%var: 't0_DNA_rpoN_CDS' 1.000000e+00
%var: 't0_DNA_rpoN_T1' 1.000000e+00
%var: 't0_DNA_rpoS_P1' 1.000000e+00
%var: 't0_DNA_rpoS_RBS' 1.000000e+00
%var: 't0_DNA_rpoS_CDS' 1.000000e+00
%var: 't0_DNA_rpoS_T1' 1.000000e+00
%var: 't0_DNA_fecI_P1' 1.000000e+00
%var: 't0_DNA_fecI_RBS' 1.000000e+00
%var: 't0_DNA_fecI_CDS' 1.000000e+00
%var: 't0_DNA_fecI_T1' 1.000000e+00
%var: 't0_RNA_rpoA_RBS' 1.860000e+02
%var: 't0_RNA_rpoA_CDS' 1.860000e+02
%var: 't0_RNA_rpoB_RBS' 6.000000e+01
%var: 't0_RNA_rpoB_CDS' 6.000000e+01
%var: 't0_RNA_rpoC_RBS' 7.200000e+01
%var: 't0_RNA_rpoC_CDS' 7.200000e+01
%var: 't0_RNA_rpoD_RBS' 6.800000e+01
%var: 't0_RNA_rpoD_CDS' 6.800000e+01
%var: 't0_RNA_rpoE_RBS' 6.400000e+01
%var: 't0_RNA_rpoE_CDS' 6.400000e+01
%var: 't0_RNA_rpoH_RBS' 5.500000e+01
%var: 't0_RNA_rpoH_CDS' 5.500000e+01
%var: 't0_RNA_fliA_RBS' 6.900000e+01
%var: 't0_RNA_fliA_CDS' 6.900000e+01
%var: 't0_RNA_rpoN_RBS' 4.500000e+01
%var: 't0_RNA_rpoN_CDS' 4.500000e+01
%var: 't0_RNA_rpoS_RBS' 4.600000e+01
%var: 't0_RNA_rpoS_CDS' 4.600000e+01
%var: 't0_RNA_fecI_RBS' 1.500000e+01
%var: 't0_RNA_fecI_CDS' 1.500000e+01
%var: 't0_Prot_rpoA' 5.600000e+01
%var: 't0_Prot_rpoB' 2.800000e+01
%var: 't0_Prot_rpoC' 2.800000e+01
%var: 't0_Prot_rpoD' 9.000000e+00
%var: 't0_Prot_rpoE' 4.000000e+00
%var: 't0_Prot_rpoH' 2.000000e+00
%var: 't0_Prot_fliA' 3.000000e+00
%var: 't0_Prot_rpoN' 3.000000e+00
%var: 't0_Prot_rpoS' 7.000000e+00
%var: 't0_Prot_fecI' 0.000000e+00
%var: 't0_RNAP' 0.000000e+00
%var: 't0_R30S' 1.000000e+00
%var: 't0_R50S' 1.000000e+00
%var: 'rpoa_rpoa_fwd' 1.000000e+00
%var: 'rpoa_rpoa_rvs' 1.000000e+00
%var: 'rpoa_rpoa_rpob_fwd' 1.000000e+00
%var: 'rpoa_rpoa_rpob_rvs' 1.000000e+00
%var: 'rpoa_rpoa_rpob_rpoc_fwd' 1.000000e+00
%var: 'rpoa_rpoa_rpob_rpoc_rvs' 1.000000e+00
%var: 'rpoa_rpoa_rpob_rpoc_rpod_fwd' 1.000000e+00
%var: 'rpoa_rpoa_rpob_rpoc_rpod_rvs' 1.000000e+00
%var: 'rpoa_rpoa_rpob_rpoc_rpoe_fwd' 1.000000e+00
%var: 'rpoa_rpoa_rpob_rpoc_rpoe_rvs' 1.000000e+00
%var: 'rpoa_rpoa_rpob_rpoc_rpoh_fwd' 1.000000e+00
%var: 'rpoa_rpoa_rpob_rpoc_rpoh_rvs' 1.000000e+00
%var: 'rpoa_rpoa_rpob_rpoc_flia_fwd' 1.000000e+00
%var: 'rpoa_rpoa_rpob_rpoc_flia_rvs' 1.000000e+00
%var: 'rpoa_rpoa_rpob_rpoc_rpon_fwd' 1.000000e+00
%var: 'rpoa_rpoa_rpob_rpoc_rpon_rvs' 1.000000e+00
%var: 'rpoa_rpoa_rpob_rpoc_rpos_fwd' 1.000000e+00
%var: 'rpoa_rpoa_rpob_rpoc_rpos_rvs' 1.000000e+00
%var: 'rpoa_rpoa_rpob_rpoc_feci_fwd' 1.000000e+00
%var: 'rpoa_rpoa_rpob_rpoc_feci_rvs' 1.000000e+00
%var: 'docking_rnap70_p1rpoa_fwd' 1.000000e+00
%var: 'docking_rnap70_p1rpoa_rvs' 1.000000e+00
%var: 'sliding_rnap70_rbsrpoa_fwd' 1.000000e+00
%var: 'docking_rnap32_p1rpoa_fwd' 1.000000e+00
%var: 'docking_rnap32_p1rpoa_rvs' 1.000000e+00
%var: 'sliding_rnap32_rbsrpoa_fwd' 1.000000e+00
%var: 'docking_rnap54_p1rpoa_fwd' 1.000000e+00
%var: 'docking_rnap54_p1rpoa_rvs' 1.000000e+00
%var: 'sliding_rnap54_rbsrpoa_fwd' 1.000000e+00
%var: 'docking_rnap38_p1rpoa_fwd' 1.000000e+00
%var: 'docking_rnap38_p1rpoa_rvs' 1.000000e+00
%var: 'sliding_rnap38_rbsrpoa_fwd' 1.000000e+00
%var: 'sliding_rnap_cdsrpoa_fwd' 1.000000e+00
%var: 'sliding_rnap_terrpoa_fwd' 1.000000e+00
%var: 'falloff_rnap_terrpoa_fwd' 1.000000e+00
%var: 'docking_rnap70_p1rpob_fwd' 1.000000e+00
%var: 'docking_rnap70_p1rpob_rvs' 1.000000e+00
%var: 'sliding_rnap70_rbsrpob_fwd' 1.000000e+00
%var: 'docking_rnap38_p1rpob_fwd' 1.000000e+00
%var: 'docking_rnap38_p1rpob_rvs' 1.000000e+00
%var: 'sliding_rnap38_rbsrpob_fwd' 1.000000e+00
%var: 'sliding_rnap_cdsrpob_fwd' 1.000000e+00
%var: 'sliding_rnap70_rbsrpoc_fwd' 1.000000e+00
%var: 'sliding_rnap_cdsrpoc_fwd' 1.000000e+00
%var: 'sliding_rnap_terrpoc_fwd' 1.000000e+00
%var: 'falloff_rnap_terrpoc_fwd' 1.000000e+00
%var: 'docking_rnap70_p1rpod_fwd' 1.000000e+00
%var: 'docking_rnap70_p1rpod_rvs' 1.000000e+00
%var: 'sliding_rnap70_rbsrpod_fwd' 1.000000e+00
%var: 'docking_rnap24_p1rpod_fwd' 1.000000e+00
%var: 'docking_rnap24_p1rpod_rvs' 1.000000e+00
%var: 'sliding_rnap24_rbsrpod_fwd' 1.000000e+00
%var: 'docking_rnap32_p1rpod_fwd' 1.000000e+00
%var: 'docking_rnap32_p1rpod_rvs' 1.000000e+00
%var: 'sliding_rnap32_rbsrpod_fwd' 1.000000e+00
%var: 'docking_rnap28_p1rpod_fwd' 1.000000e+00
%var: 'docking_rnap28_p1rpod_rvs' 1.000000e+00
%var: 'sliding_rnap28_rbsrpod_fwd' 1.000000e+00
%var: 'docking_rnap54_p1rpod_fwd' 1.000000e+00
%var: 'docking_rnap54_p1rpod_rvs' 1.000000e+00
%var: 'sliding_rnap54_rbsrpod_fwd' 1.000000e+00
%var: 'docking_rnap38_p1rpod_fwd' 1.000000e+00
%var: 'docking_rnap38_p1rpod_rvs' 1.000000e+00
%var: 'sliding_rnap38_rbsrpod_fwd' 1.000000e+00
%var: 'sliding_rnap_cdsrpod_fwd' 1.000000e+00
%var: 'sliding_rnap_terrpod_fwd' 1.000000e+00
%var: 'falloff_rnap_terrpod_fwd' 1.000000e+00
%var: 'docking_rnap70_p1rpoe_fwd' 1.000000e+00
%var: 'docking_rnap70_p1rpoe_rvs' 1.000000e+00
%var: 'sliding_rnap70_rbsrpoe_fwd' 1.000000e+00
%var: 'docking_rnap24_p1rpoe_fwd' 1.000000e+00
%var: 'docking_rnap24_p1rpoe_rvs' 1.000000e+00
%var: 'sliding_rnap24_rbsrpoe_fwd' 1.000000e+00
%var: 'docking_rnap38_p1rpoe_fwd' 1.000000e+00
%var: 'docking_rnap38_p1rpoe_rvs' 1.000000e+00
%var: 'sliding_rnap38_rbsrpoe_fwd' 1.000000e+00
%var: 'sliding_rnap_cdsrpoe_fwd' 1.000000e+00
%var: 'sliding_rnap_terrpoe_fwd' 1.000000e+00
%var: 'falloff_rnap_terrpoe_fwd' 1.000000e+00
%var: 'docking_rnap70_p1rpoh_fwd' 1.000000e+00
%var: 'docking_rnap70_p1rpoh_rvs' 1.000000e+00
%var: 'sliding_rnap70_rbsrpoh_fwd' 1.000000e+00
%var: 'docking_rnap24_p1rpoh_fwd' 1.000000e+00
%var: 'docking_rnap24_p1rpoh_rvs' 1.000000e+00
%var: 'sliding_rnap24_rbsrpoh_fwd' 1.000000e+00
%var: 'docking_rnap54_p1rpoh_fwd' 1.000000e+00
%var: 'docking_rnap54_p1rpoh_rvs' 1.000000e+00
%var: 'sliding_rnap54_rbsrpoh_fwd' 1.000000e+00
%var: 'docking_rnap38_p1rpoh_fwd' 1.000000e+00
%var: 'docking_rnap38_p1rpoh_rvs' 1.000000e+00
%var: 'sliding_rnap38_rbsrpoh_fwd' 1.000000e+00
%var: 'sliding_rnap_cdsrpoh_fwd' 1.000000e+00
%var: 'sliding_rnap_terrpoh_fwd' 1.000000e+00
%var: 'falloff_rnap_terrpoh_fwd' 1.000000e+00
%var: 'docking_rnap70_p1rpon_fwd' 1.000000e+00
%var: 'docking_rnap70_p1rpon_rvs' 1.000000e+00
%var: 'sliding_rnap70_rbsrpon_fwd' 1.000000e+00
%var: 'docking_rnap24_p1rpon_fwd' 1.000000e+00
%var: 'docking_rnap24_p1rpon_rvs' 1.000000e+00
%var: 'sliding_rnap24_rbsrpon_fwd' 1.000000e+00
%var: 'docking_rnap28_p1rpon_fwd' 1.000000e+00
%var: 'docking_rnap28_p1rpon_rvs' 1.000000e+00
%var: 'sliding_rnap28_rbsrpon_fwd' 1.000000e+00
%var: 'docking_rnap38_p1rpon_fwd' 1.000000e+00
%var: 'docking_rnap38_p1rpon_rvs' 1.000000e+00
%var: 'sliding_rnap38_rbsrpon_fwd' 1.000000e+00
%var: 'sliding_rnap_cdsrpon_fwd' 1.000000e+00
%var: 'sliding_rnap_terrpon_fwd' 1.000000e+00
%var: 'falloff_rnap_terrpon_fwd' 1.000000e+00
%var: 'docking_rnap70_p1rpos_fwd' 1.000000e+00
%var: 'docking_rnap70_p1rpos_rvs' 1.000000e+00
%var: 'sliding_rnap70_rbsrpos_fwd' 1.000000e+00
%var: 'sliding_rnap_cdsrpos_fwd' 1.000000e+00
%var: 'sliding_rnap_terrpos_fwd' 1.000000e+00
%var: 'falloff_rnap_terrpos_fwd' 1.000000e+00
%var: 'docking_rnap70_p1feci_fwd' 1.000000e+00
%var: 'docking_rnap70_p1feci_rvs' 1.000000e+00
%var: 'sliding_rnap70_rbsfeci_fwd' 1.000000e+00
%var: 'docking_rnap38_p1feci_fwd' 1.000000e+00
%var: 'docking_rnap38_p1feci_rvs' 1.000000e+00
%var: 'sliding_rnap38_rbsfeci_fwd' 1.000000e+00
%var: 'sliding_rnap_cdsfeci_fwd' 1.000000e+00
%var: 'sliding_rnap_terfeci_fwd' 1.000000e+00
%var: 'falloff_rnap_terfeci_fwd' 1.000000e+00
%var: 'docking_rnap70_p1flia_fwd' 1.000000e+00
%var: 'docking_rnap70_p1flia_rvs' 1.000000e+00
%var: 'sliding_rnap70_rbsflia_fwd' 1.000000e+00
%var: 'docking_rnap28_p1flia_fwd' 1.000000e+00
%var: 'docking_rnap28_p1flia_rvs' 1.000000e+00
%var: 'sliding_rnap28_rbsflia_fwd' 1.000000e+00
%var: 'sliding_rnap_cdsflia_fwd' 1.000000e+00
%var: 'sliding_rnap_terflia_fwd' 1.000000e+00
%var: 'falloff_rnap_terflia_fwd' 1.000000e+00
%var: 'degrade_RNA_rpoARBSRNA_rpoACDS_k' 5.710000e-02
%var: 'degrade_RNA_rpoBRBSRNA_rpoBCDSRNA_rpoCRBSRNA_rpoCCDS_k' 2.860000e-02
%var: 'degrade_RNA_rpoDRBSRNA_rpoDCDS_k' 8.570000e-02
%var: 'degrade_RNA_rpoERBSRNA_rpoECDS_k' 4.290000e-02
%var: 'degrade_RNA_rpoHRBSRNA_rpoHCDS_k' 5.710000e-02
%var: 'degrade_RNA_rpoNRBSRNA_rpoNCDS_k' 5.710000e-02
%var: 'degrade_RNA_rpoSRBSRNA_rpoSCDS_k' 1.430000e-02
%var: 'degrade_RNA_fecIRBSRNA_fecICDS_k' 2.860000e-02
%var: 'degrade_RNA_fliARBSRNA_fliACDS_k' 2.860000e-02

'rpoa_rpoa' Prot_rpoA(PBD_01[.],PBD_02[.]),Prot_rpoA(PBD_01[.],PBD_02[.]) -> Prot_rpoA(PBD_01[1],PBD_02[.]),Prot_rpoA(PBD_01[.],PBD_02[1]) @ 'rpoa_rpoa_fwd'
'rpoa_rpoa_rev' Prot_rpoA(PBD_01[1],PBD_02[.]),Prot_rpoA(PBD_01[.],PBD_02[1]) -> Prot_rpoA(PBD_01[.],PBD_02[.]),Prot_rpoA(PBD_01[.],PBD_02[.]) @ 'rpoa_rpoa_rvs'
'rpoa_rpoa_rpob' Prot_rpoB(PBD_01[.],PBD_02[.]),Prot_rpoA(PBD_01[1],PBD_02[.]),Prot_rpoA(PBD_01[.],PBD_02[1]) -> Prot_rpoA(PBD_01[1],PBD_02[2]),Prot_rpoA(PBD_01[.],PBD_02[1]),Prot_rpoB(PBD_01[2],PBD_02[.]) @ 'rpoa_rpoa_rpob_fwd'
'rpoa_rpoa_rpob_rev' Prot_rpoA(PBD_01[1],PBD_02[2]),Prot_rpoA(PBD_01[.],PBD_02[1]),Prot_rpoB(PBD_01[2],PBD_02[.]) -> Prot_rpoB(PBD_01[.],PBD_02[.]),Prot_rpoA(PBD_01[1],PBD_02[.]),Prot_rpoA(PBD_01[.],PBD_02[1]) @ 'rpoa_rpoa_rpob_rvs'
'rpoa_rpoa_rpob_rpoc' Prot_rpoC(PBD_01[.],PBD_02[.]),Prot_rpoA(PBD_01[1],PBD_02[2]),Prot_rpoA(PBD_01[.],PBD_02[1]),Prot_rpoB(PBD_01[2],PBD_02[.]) -> Prot_rpoA(PBD_01[1],PBD_02[2]),Prot_rpoA(PBD_01[3],PBD_02[1]),Prot_rpoB(PBD_01[2],PBD_02[4]),Prot_rpoC(PBD_01[3],PBD_02[4]),RNAP(DBD_01[.],PBD_01[.],RBD_01[.]) @ 'rpoa_rpoa_rpob_rpoc_fwd'
'rpoa_rpoa_rpob_rpoc_rev' Prot_rpoA(PBD_01[1],PBD_02[2]),Prot_rpoA(PBD_01[3],PBD_02[1]),Prot_rpoB(PBD_01[2],PBD_02[4]),Prot_rpoC(PBD_01[3],PBD_02[4]),RNAP(DBD_01[.],PBD_01[.],RBD_01[.]) -> Prot_rpoC(PBD_01[.],PBD_02[.]),Prot_rpoA(PBD_01[1],PBD_02[2]),Prot_rpoA(PBD_01[.],PBD_02[1]),Prot_rpoB(PBD_01[2],PBD_02[.]) @ 'rpoa_rpoa_rpob_rpoc_rvs'
'rpoa_rpoa_rpob_rpoc_rpod' RNAP(DBD_01[.],PBD_01[.],RBD_01[.]),Prot_rpoD(PBD_01[.]) -> RNAP(DBD_01[.],PBD_01[2],RBD_01[.]),Prot_rpoD(PBD_01[2]) @ 'rpoa_rpoa_rpob_rpoc_rpod_fwd'
'rpoa_rpoa_rpob_rpoc_rpod_rev' RNAP(DBD_01[.],PBD_01[2],RBD_01[.]),Prot_rpoD(PBD_01[2]) -> RNAP(DBD_01[.],PBD_01[.],RBD_01[.]),Prot_rpoD(PBD_01[.]) @ 'rpoa_rpoa_rpob_rpoc_rpod_rvs'
'rpoa_rpoa_rpob_rpoc_rpoe' RNAP(DBD_01[.],PBD_01[.],RBD_01[.]),Prot_rpoE(PBD_01[.]) -> RNAP(DBD_01[.],PBD_01[2],RBD_01[.]),Prot_rpoE(PBD_01[2]) @ 'rpoa_rpoa_rpob_rpoc_rpoe_fwd'
'rpoa_rpoa_rpob_rpoc_rpoe_rev' RNAP(DBD_01[.],PBD_01[2],RBD_01[.]),Prot_rpoE(PBD_01[2]) -> RNAP(DBD_01[.],PBD_01[.],RBD_01[.]),Prot_rpoE(PBD_01[.]) @ 'rpoa_rpoa_rpob_rpoc_rpoe_rvs'
'rpoa_rpoa_rpob_rpoc_rpoh' RNAP(DBD_01[.],PBD_01[.],RBD_01[.]),Prot_rpoH(PBD_01[.]) -> RNAP(DBD_01[.],PBD_01[2],RBD_01[.]),Prot_rpoH(PBD_01[2]) @ 'rpoa_rpoa_rpob_rpoc_rpoh_fwd'
'rpoa_rpoa_rpob_rpoc_rpoh_rev' RNAP(DBD_01[.],PBD_01[2],RBD_01[.]),Prot_rpoH(PBD_01[2]) -> RNAP(DBD_01[.],PBD_01[.],RBD_01[.]),Prot_rpoH(PBD_01[.]) @ 'rpoa_rpoa_rpob_rpoc_rpoh_rvs'
'rpoa_rpoa_rpob_rpoc_flia' RNAP(DBD_01[.],PBD_01[.],RBD_01[.]),Prot_fliA(PBD_01[.]) -> RNAP(DBD_01[.],PBD_01[2],RBD_01[.]),Prot_fliA(PBD_01[2]) @ 'rpoa_rpoa_rpob_rpoc_flia_fwd'
'rpoa_rpoa_rpob_rpoc_flia_rev' RNAP(DBD_01[.],PBD_01[2],RBD_01[.]),Prot_fliA(PBD_01[2]) -> RNAP(DBD_01[.],PBD_01[.],RBD_01[.]),Prot_fliA(PBD_01[.]) @ 'rpoa_rpoa_rpob_rpoc_flia_rvs'
'rpoa_rpoa_rpob_rpoc_rpon' RNAP(DBD_01[.],PBD_01[.],RBD_01[.]),Prot_rpoN(PBD_01[.]) -> RNAP(DBD_01[.],PBD_01[2],RBD_01[.]),Prot_rpoN(PBD_01[2]) @ 'rpoa_rpoa_rpob_rpoc_rpon_fwd'
'rpoa_rpoa_rpob_rpoc_rpon_rev' RNAP(DBD_01[.],PBD_01[2],RBD_01[.]),Prot_rpoN(PBD_01[2]) -> RNAP(DBD_01[.],PBD_01[.],RBD_01[.]),Prot_rpoN(PBD_01[.]) @ 'rpoa_rpoa_rpob_rpoc_rpon_rvs'
'rpoa_rpoa_rpob_rpoc_rpos' RNAP(DBD_01[.],PBD_01[.],RBD_01[.]),Prot_rpoS(PBD_01[.]) -> RNAP(DBD_01[.],PBD_01[2],RBD_01[.]),Prot_rpoS(PBD_01[2]) @ 'rpoa_rpoa_rpob_rpoc_rpos_fwd'
'rpoa_rpoa_rpob_rpoc_rpos_rev' RNAP(DBD_01[.],PBD_01[2],RBD_01[.]),Prot_rpoS(PBD_01[2]) -> RNAP(DBD_01[.],PBD_01[.],RBD_01[.]),Prot_rpoS(PBD_01[.]) @ 'rpoa_rpoa_rpob_rpoc_rpos_rvs'
'rpoa_rpoa_rpob_rpoc_feci' RNAP(DBD_01[.],PBD_01[.],RBD_01[.]),Prot_fecI(PBD_01[.]) -> RNAP(DBD_01[.],PBD_01[2],RBD_01[.]),Prot_fecI(PBD_01[2]) @ 'rpoa_rpoa_rpob_rpoc_feci_fwd'
'rpoa_rpoa_rpob_rpoc_feci_rev' RNAP(DBD_01[.],PBD_01[2],RBD_01[.]),Prot_fecI(PBD_01[2]) -> RNAP(DBD_01[.],PBD_01[.],RBD_01[.]),Prot_fecI(PBD_01[.]) @ 'rpoa_rpoa_rpob_rpoc_feci_rvs'
'docking_rnap70_p1rpoa' RNAP(DBD_01[.],PBD_01[2],RBD_01[.]),Prot_rpoD(PBD_01[2]),DNA_rpoA(type{P1}[.]) -> RNAP(DBD_01[1],PBD_01[2],RBD_01[.]),Prot_rpoD(PBD_01[2]),DNA_rpoA(type{P1}[1]) @ 'docking_rnap70_p1rpoa_fwd'
'docking_rnap70_p1rpoa_rev' RNAP(DBD_01[1],PBD_01[2],RBD_01[.]),Prot_rpoD(PBD_01[2]),DNA_rpoA(type{P1}[1]) -> RNAP(DBD_01[.],PBD_01[2],RBD_01[.]),Prot_rpoD(PBD_01[2]),DNA_rpoA(type{P1}[.]) @ 'docking_rnap70_p1rpoa_rvs'
'sliding_rnap70_rbsrpoa' RNAP(DBD_01[1],PBD_01[2],RBD_01[.]),DNA_rpoA(type{P1}[1]),Prot_rpoD(PBD_01[2]),DNA_rpoA(type{RBS}[.]) -> RNAP(DBD_01[1],PBD_01[.],RBD_01[3]),DNA_rpoA(type{RBS}[1]),RNA_rpoA(type{RBS}[.],up[.],dw[3]),DNA_rpoA(type{P1}[.]),Prot_rpoD(PBD_01[.]) @ 'sliding_rnap70_rbsrpoa_fwd'
'docking_rnap32_p1rpoa' RNAP(DBD_01[.],PBD_01[2],RBD_01[.]),Prot_rpoH(PBD_01[2]),DNA_rpoA(type{P1}[.]) -> RNAP(DBD_01[1],PBD_01[2],RBD_01[.]),Prot_rpoH(PBD_01[2]),DNA_rpoA(type{P1}[1]) @ 'docking_rnap32_p1rpoa_fwd'
'docking_rnap32_p1rpoa_rev' RNAP(DBD_01[1],PBD_01[2],RBD_01[.]),Prot_rpoH(PBD_01[2]),DNA_rpoA(type{P1}[1]) -> RNAP(DBD_01[.],PBD_01[2],RBD_01[.]),Prot_rpoH(PBD_01[2]),DNA_rpoA(type{P1}[.]) @ 'docking_rnap32_p1rpoa_rvs'
'sliding_rnap32_rbsrpoa' RNAP(DBD_01[1],PBD_01[2],RBD_01[.]),DNA_rpoA(type{P1}[1]),Prot_rpoH(PBD_01[2]),DNA_rpoA(type{RBS}[.]) -> RNAP(DBD_01[1],PBD_01[.],RBD_01[3]),DNA_rpoA(type{RBS}[1]),RNA_rpoA(type{RBS}[.],up[.],dw[3]),DNA_rpoA(type{P1}[.]),Prot_rpoH(PBD_01[.]) @ 'sliding_rnap32_rbsrpoa_fwd'
'docking_rnap54_p1rpoa' RNAP(DBD_01[.],PBD_01[2],RBD_01[.]),Prot_rpoN(PBD_01[2]),DNA_rpoA(type{P1}[.]) -> RNAP(DBD_01[1],PBD_01[2],RBD_01[.]),Prot_rpoN(PBD_01[2]),DNA_rpoA(type{P1}[1]) @ 'docking_rnap54_p1rpoa_fwd'
'docking_rnap54_p1rpoa_rev' RNAP(DBD_01[1],PBD_01[2],RBD_01[.]),Prot_rpoN(PBD_01[2]),DNA_rpoA(type{P1}[1]) -> RNAP(DBD_01[.],PBD_01[2],RBD_01[.]),Prot_rpoN(PBD_01[2]),DNA_rpoA(type{P1}[.]) @ 'docking_rnap54_p1rpoa_rvs'
'sliding_rnap54_rbsrpoa' RNAP(DBD_01[1],PBD_01[2],RBD_01[.]),DNA_rpoA(type{P1}[1]),Prot_rpoN(PBD_01[2]),DNA_rpoA(type{RBS}[.]) -> RNAP(DBD_01[1],PBD_01[.],RBD_01[3]),DNA_rpoA(type{RBS}[1]),RNA_rpoA(type{RBS}[.],up[.],dw[3]),DNA_rpoA(type{P1}[.]),Prot_rpoN(PBD_01[.]) @ 'sliding_rnap54_rbsrpoa_fwd'
'docking_rnap38_p1rpoa' RNAP(DBD_01[.],PBD_01[2],RBD_01[.]),Prot_rpoS(PBD_01[2]),DNA_rpoA(type{P1}[.]) -> RNAP(DBD_01[1],PBD_01[2],RBD_01[.]),Prot_rpoS(PBD_01[2]),DNA_rpoA(type{P1}[1]) @ 'docking_rnap38_p1rpoa_fwd'
'docking_rnap38_p1rpoa_rev' RNAP(DBD_01[1],PBD_01[2],RBD_01[.]),Prot_rpoS(PBD_01[2]),DNA_rpoA(type{P1}[1]) -> RNAP(DBD_01[.],PBD_01[2],RBD_01[.]),Prot_rpoS(PBD_01[2]),DNA_rpoA(type{P1}[.]) @ 'docking_rnap38_p1rpoa_rvs'
'sliding_rnap38_rbsrpoa' RNAP(DBD_01[1],PBD_01[2],RBD_01[.]),DNA_rpoA(type{P1}[1]),Prot_rpoS(PBD_01[2]),DNA_rpoA(type{RBS}[.]) -> RNAP(DBD_01[1],PBD_01[.],RBD_01[3]),DNA_rpoA(type{RBS}[1]),RNA_rpoA(type{RBS}[.],up[.],dw[3]),DNA_rpoA(type{P1}[.]),Prot_rpoS(PBD_01[.]) @ 'sliding_rnap38_rbsrpoa_fwd'
'sliding_rnap_cdsrpoa' RNAP(DBD_01[1],PBD_01[.],RBD_01[3]),DNA_rpoA(type{RBS}[1]),RNA_rpoA(type{RBS}[.],up[.],dw[3]),DNA_rpoA(type{CDS}[.]) -> RNAP(DBD_01[1],PBD_01[.],RBD_01[3]),DNA_rpoA(type{CDS}[1]),RNA_rpoA(type{RBS}[.],up[4],dw[3]),RNA_rpoA(type{CDS}[.],up[.],dw[4]),DNA_rpoA(type{RBS}[.]) @ 'sliding_rnap_cdsrpoa_fwd'
'sliding_rnap_terrpoa' RNAP(DBD_01[1],PBD_01[.],RBD_01[3]),DNA_rpoA(type{CDS}[1]),RNA_rpoA(type{RBS}[.],up[4],dw[3]),RNA_rpoA(type{CDS}[.],up[.],dw[4]),DNA_rpoA(type{T1}[.]) -> RNAP(DBD_01[1],PBD_01[.],RBD_01[3]),DNA_rpoA(type{T1}[1]),RNA_rpoA(type{RBS}[.],up[4],dw[3]),RNA_rpoA(type{CDS}[.],up[.],dw[4]),DNA_rpoA(type{CDS}[.]) @ 'sliding_rnap_terrpoa_fwd'
'falloff_rnap_terrpoa' RNAP(DBD_01[1],PBD_01[.],RBD_01[3]),DNA_rpoA(type{T1}[1]),RNA_rpoA(type{RBS}[.],up[4],dw[3]),RNA_rpoA(type{CDS}[.],up[.],dw[4]) -> RNAP(DBD_01[.],PBD_01[.],RBD_01[.]),DNA_rpoA(type{T1}[.]),RNA_rpoA(type{RBS}[.],up[4],dw[.]),RNA_rpoA(type{CDS}[.],up[.],dw[4]) @ 'falloff_rnap_terrpoa_fwd'
'docking_rnap70_p1rpob' RNAP(DBD_01[.],PBD_01[2],RBD_01[.]),Prot_rpoD(PBD_01[2]),DNA_rpoB(type{P1}[.]) -> RNAP(DBD_01[1],PBD_01[2],RBD_01[.]),Prot_rpoD(PBD_01[2]),DNA_rpoB(type{P1}[1]) @ 'docking_rnap70_p1rpob_fwd'
'docking_rnap70_p1rpob_rev' RNAP(DBD_01[1],PBD_01[2],RBD_01[.]),Prot_rpoD(PBD_01[2]),DNA_rpoB(type{P1}[1]) -> RNAP(DBD_01[.],PBD_01[2],RBD_01[.]),Prot_rpoD(PBD_01[2]),DNA_rpoB(type{P1}[.]) @ 'docking_rnap70_p1rpob_rvs'
'sliding_rnap70_rbsrpob' RNAP(DBD_01[1],PBD_01[2],RBD_01[.]),DNA_rpoB(type{P1}[1]),Prot_rpoD(PBD_01[2]),DNA_rpoB(type{RBS}[.]) -> RNAP(DBD_01[1],PBD_01[.],RBD_01[3]),DNA_rpoB(type{RBS}[1]),RNA_rpoB(type{RBS}[.],up[.],dw[3]),DNA_rpoB(type{P1}[.]),Prot_rpoD(PBD_01[.]) @ 'sliding_rnap70_rbsrpob_fwd'
'docking_rnap38_p1rpob' RNAP(DBD_01[.],PBD_01[2],RBD_01[.]),Prot_rpoS(PBD_01[2]),DNA_rpoB(type{P1}[.]) -> RNAP(DBD_01[1],PBD_01[2],RBD_01[.]),Prot_rpoS(PBD_01[2]),DNA_rpoB(type{P1}[1]) @ 'docking_rnap38_p1rpob_fwd'
'docking_rnap38_p1rpob_rev' RNAP(DBD_01[1],PBD_01[2],RBD_01[.]),Prot_rpoS(PBD_01[2]),DNA_rpoB(type{P1}[1]) -> RNAP(DBD_01[.],PBD_01[2],RBD_01[.]),Prot_rpoS(PBD_01[2]),DNA_rpoB(type{P1}[.]) @ 'docking_rnap38_p1rpob_rvs'
'sliding_rnap38_rbsrpob' RNAP(DBD_01[1],PBD_01[2],RBD_01[.]),DNA_rpoB(type{P1}[1]),Prot_rpoS(PBD_01[2]),DNA_rpoB(type{RBS}[.]) -> RNAP(DBD_01[1],PBD_01[.],RBD_01[3]),DNA_rpoB(type{RBS}[1]),RNA_rpoB(type{RBS}[.],up[.],dw[3]),DNA_rpoB(type{P1}[.]),Prot_rpoS(PBD_01[.]) @ 'sliding_rnap38_rbsrpob_fwd'
'sliding_rnap_cdsrpob' RNAP(DBD_01[1],PBD_01[.],RBD_01[3]),DNA_rpoB(type{RBS}[1]),RNA_rpoB(type{RBS}[.],up[.],dw[3]),DNA_rpoB(type{CDS}[.]) -> RNAP(DBD_01[1],PBD_01[.],RBD_01[3]),DNA_rpoB(type{CDS}[1]),RNA_rpoB(type{RBS}[.],up[4],dw[3]),RNA_rpoB(type{CDS}[.],up[.],dw[4]),DNA_rpoB(type{RBS}[.]) @ 'sliding_rnap_cdsrpob_fwd'
'sliding_rnap_rbsrpoc' RNAP(DBD_01[1],PBD_01[.],RBD_01[3]),DNA_rpoB(type{CDS}[1]),RNA_rpoB(type{RBS}[.],up[4],dw[3]),RNA_rpoB(type{CDS}[.],up[.],dw[4]),DNA_rpoC(type{RBS}[.]) -> RNAP(DBD_01[1],PBD_01[.],RBD_01[3]),DNA_rpoC(type{RBS}[1]),RNA_rpoB(type{RBS}[.],up[4],dw[3]),RNA_rpoB(type{CDS}[.],up[5],dw[4]),RNA_rpoC(type{RBS}[.],up[.],dw[5]),DNA_rpoB(type{CDS}[.]) @ 'sliding_rnap70_rbsrpoc_fwd'
'sliding_rnap_cdsrpoc' RNAP(DBD_01[1],PBD_01[.],RBD_01[3]),DNA_rpoC(type{RBS}[1]),RNA_rpoB(type{RBS}[.],up[4],dw[3]),RNA_rpoB(type{CDS}[.],up[5],dw[4]),RNA_rpoC(type{RBS}[.],up[.],dw[5]),DNA_rpoC(type{CDS}[.]) -> RNAP(DBD_01[1],PBD_01[.],RBD_01[3]),DNA_rpoC(type{CDS}[1]),RNA_rpoB(type{RBS}[.],up[4],dw[3]),RNA_rpoB(type{CDS}[.],up[5],dw[4]),RNA_rpoC(type{RBS}[.],up[6],dw[5]),RNA_rpoC(type{CDS}[.],up[.],dw[6]),DNA_rpoC(type{RBS}[.]) @ 'sliding_rnap_cdsrpoc_fwd'
'sliding_rnap_terrpoc' RNAP(DBD_01[1],PBD_01[.],RBD_01[3]),DNA_rpoC(type{CDS}[1]),RNA_rpoB(type{RBS}[.],up[4],dw[3]),RNA_rpoB(type{CDS}[.],up[5],dw[4]),RNA_rpoC(type{RBS}[.],up[6],dw[5]),RNA_rpoC(type{CDS}[.],up[.],dw[6]),DNA_rpoC(type{T1}[.]) -> RNAP(DBD_01[1],PBD_01[.],RBD_01[3]),DNA_rpoC(type{T1}[1]),RNA_rpoB(type{RBS}[.],up[4],dw[3]),RNA_rpoB(type{CDS}[.],up[5],dw[4]),RNA_rpoC(type{RBS}[.],up[6],dw[5]),RNA_rpoC(type{CDS}[.],up[.],dw[6]),DNA_rpoC(type{CDS}[.]) @ 'sliding_rnap_terrpoc_fwd'
'falloff_rnap_terrpoc' RNAP(DBD_01[1],PBD_01[.],RBD_01[3]),DNA_rpoC(type{T1}[1]),RNA_rpoB(type{RBS}[.],up[4],dw[3]),RNA_rpoB(type{CDS}[.],up[5],dw[4]),RNA_rpoC(type{RBS}[.],up[6],dw[5]),RNA_rpoC(type{CDS}[.],up[.],dw[6]) -> RNAP(DBD_01[.],PBD_01[.],RBD_01[.]),DNA_rpoC(type{T1}[.]),RNA_rpoB(type{RBS}[.],up[4],dw[.]),RNA_rpoB(type{CDS}[.],up[5],dw[4]),RNA_rpoC(type{RBS}[.],up[6],dw[5]),RNA_rpoC(type{CDS}[.],up[.],dw[6]) @ 'falloff_rnap_terrpoc_fwd'
'docking_rnap70_p1rpod' RNAP(DBD_01[.],PBD_01[2],RBD_01[.]),Prot_rpoD(PBD_01[2]),DNA_rpoD(type{P1}[.]) -> RNAP(DBD_01[1],PBD_01[2],RBD_01[.]),Prot_rpoD(PBD_01[2]),DNA_rpoD(type{P1}[1]) @ 'docking_rnap70_p1rpod_fwd'
'docking_rnap70_p1rpod_rev' RNAP(DBD_01[1],PBD_01[2],RBD_01[.]),Prot_rpoD(PBD_01[2]),DNA_rpoD(type{P1}[1]) -> RNAP(DBD_01[.],PBD_01[2],RBD_01[.]),Prot_rpoD(PBD_01[2]),DNA_rpoD(type{P1}[.]) @ 'docking_rnap70_p1rpod_rvs'
'sliding_rnap70_rbsrpod' RNAP(DBD_01[1],PBD_01[2],RBD_01[.]),DNA_rpoD(type{P1}[1]),Prot_rpoD(PBD_01[2]),DNA_rpoD(type{RBS}[.]) -> RNAP(DBD_01[1],PBD_01[.],RBD_01[3]),DNA_rpoD(type{RBS}[1]),RNA_rpoD(type{RBS}[.],up[.],dw[3]),DNA_rpoD(type{P1}[.]),Prot_rpoD(PBD_01[.]) @ 'sliding_rnap70_rbsrpod_fwd'
'docking_rnap24_p1rpod' RNAP(DBD_01[.],PBD_01[2],RBD_01[.]),Prot_rpoE(PBD_01[2]),DNA_rpoD(type{P1}[.]) -> RNAP(DBD_01[1],PBD_01[2],RBD_01[.]),Prot_rpoE(PBD_01[2]),DNA_rpoD(type{P1}[1]) @ 'docking_rnap24_p1rpod_fwd'
'docking_rnap24_p1rpod_rev' RNAP(DBD_01[1],PBD_01[2],RBD_01[.]),Prot_rpoE(PBD_01[2]),DNA_rpoD(type{P1}[1]) -> RNAP(DBD_01[.],PBD_01[2],RBD_01[.]),Prot_rpoE(PBD_01[2]),DNA_rpoD(type{P1}[.]) @ 'docking_rnap24_p1rpod_rvs'
'sliding_rnap24_rbsrpod' RNAP(DBD_01[1],PBD_01[2],RBD_01[.]),DNA_rpoD(type{P1}[1]),Prot_rpoE(PBD_01[2]),DNA_rpoD(type{RBS}[.]) -> RNAP(DBD_01[1],PBD_01[.],RBD_01[3]),DNA_rpoD(type{RBS}[1]),RNA_rpoD(type{RBS}[.],up[.],dw[3]),DNA_rpoD(type{P1}[.]),Prot_rpoE(PBD_01[.]) @ 'sliding_rnap24_rbsrpod_fwd'
'docking_rnap32_p1rpod' RNAP(DBD_01[.],PBD_01[2],RBD_01[.]),Prot_rpoH(PBD_01[2]),DNA_rpoD(type{P1}[.]) -> RNAP(DBD_01[1],PBD_01[2],RBD_01[.]),Prot_rpoH(PBD_01[2]),DNA_rpoD(type{P1}[1]) @ 'docking_rnap32_p1rpod_fwd'
'docking_rnap32_p1rpod_rev' RNAP(DBD_01[1],PBD_01[2],RBD_01[.]),Prot_rpoH(PBD_01[2]),DNA_rpoD(type{P1}[1]) -> RNAP(DBD_01[.],PBD_01[2],RBD_01[.]),Prot_rpoH(PBD_01[2]),DNA_rpoD(type{P1}[.]) @ 'docking_rnap32_p1rpod_rvs'
'sliding_rnap32_rbsrpod' RNAP(DBD_01[1],PBD_01[2],RBD_01[.]),DNA_rpoD(type{P1}[1]),Prot_rpoH(PBD_01[2]),DNA_rpoD(type{RBS}[.]) -> RNAP(DBD_01[1],PBD_01[.],RBD_01[3]),DNA_rpoD(type{RBS}[1]),RNA_rpoD(type{RBS}[.],up[.],dw[3]),DNA_rpoD(type{P1}[.]),Prot_rpoH(PBD_01[.]) @ 'sliding_rnap32_rbsrpod_fwd'
'docking_rnap28_p1rpod' RNAP(DBD_01[.],PBD_01[2],RBD_01[.]),Prot_fliA(PBD_01[2]),DNA_rpoD(type{P1}[.]) -> RNAP(DBD_01[1],PBD_01[2],RBD_01[.]),Prot_fliA(PBD_01[2]),DNA_rpoD(type{P1}[1]) @ 'docking_rnap28_p1rpod_fwd'
'docking_rnap28_p1rpod_rev' RNAP(DBD_01[1],PBD_01[2],RBD_01[.]),Prot_fliA(PBD_01[2]),DNA_rpoD(type{P1}[1]) -> RNAP(DBD_01[.],PBD_01[2],RBD_01[.]),Prot_fliA(PBD_01[2]),DNA_rpoD(type{P1}[.]) @ 'docking_rnap28_p1rpod_rvs'
'sliding_rnap28_rbsrpod' RNAP(DBD_01[1],PBD_01[2],RBD_01[.]),DNA_rpoD(type{P1}[1]),Prot_fliA(PBD_01[2]),DNA_rpoD(type{RBS}[.]) -> RNAP(DBD_01[1],PBD_01[.],RBD_01[3]),DNA_rpoD(type{RBS}[1]),RNA_rpoD(type{RBS}[.],up[.],dw[3]),DNA_rpoD(type{P1}[.]),Prot_fliA(PBD_01[.]) @ 'sliding_rnap28_rbsrpod_fwd'
'docking_rnap54_p1rpod' RNAP(DBD_01[.],PBD_01[2],RBD_01[.]),Prot_rpoN(PBD_01[2]),DNA_rpoD(type{P1}[.]) -> RNAP(DBD_01[1],PBD_01[2],RBD_01[.]),Prot_rpoN(PBD_01[2]),DNA_rpoD(type{P1}[1]) @ 'docking_rnap54_p1rpod_fwd'
'docking_rnap54_p1rpod_rev' RNAP(DBD_01[1],PBD_01[2],RBD_01[.]),Prot_rpoN(PBD_01[2]),DNA_rpoD(type{P1}[1]) -> RNAP(DBD_01[.],PBD_01[2],RBD_01[.]),Prot_rpoN(PBD_01[2]),DNA_rpoD(type{P1}[.]) @ 'docking_rnap54_p1rpod_rvs'
'sliding_rnap54_rbsrpod' RNAP(DBD_01[1],PBD_01[2],RBD_01[.]),DNA_rpoD(type{P1}[1]),Prot_rpoN(PBD_01[2]),DNA_rpoD(type{RBS}[.]) -> RNAP(DBD_01[1],PBD_01[.],RBD_01[3]),DNA_rpoD(type{RBS}[1]),RNA_rpoD(type{RBS}[.],up[.],dw[3]),DNA_rpoD(type{P1}[.]),Prot_rpoN(PBD_01[.]) @ 'sliding_rnap54_rbsrpod_fwd'
'docking_rnap38_p1rpod' RNAP(DBD_01[.],PBD_01[2],RBD_01[.]),Prot_rpoS(PBD_01[2]),DNA_rpoD(type{P1}[.]) -> RNAP(DBD_01[1],PBD_01[2],RBD_01[.]),Prot_rpoS(PBD_01[2]),DNA_rpoD(type{P1}[1]) @ 'docking_rnap38_p1rpod_fwd'
'docking_rnap38_p1rpod_rev' RNAP(DBD_01[1],PBD_01[2],RBD_01[.]),Prot_rpoS(PBD_01[2]),DNA_rpoD(type{P1}[1]) -> RNAP(DBD_01[.],PBD_01[2],RBD_01[.]),Prot_rpoS(PBD_01[2]),DNA_rpoD(type{P1}[.]) @ 'docking_rnap38_p1rpod_rvs'
'sliding_rnap38_rbsrpod' RNAP(DBD_01[1],PBD_01[2],RBD_01[.]),DNA_rpoD(type{P1}[1]),Prot_rpoS(PBD_01[2]),DNA_rpoD(type{RBS}[.]) -> RNAP(DBD_01[1],PBD_01[.],RBD_01[3]),DNA_rpoD(type{RBS}[1]),RNA_rpoD(type{RBS}[.],up[.],dw[3]),DNA_rpoD(type{P1}[.]),Prot_rpoS(PBD_01[.]) @ 'sliding_rnap38_rbsrpod_fwd'
'sliding_rnap_cdsrpod' RNAP(DBD_01[1],PBD_01[.],RBD_01[3]),DNA_rpoD(type{RBS}[1]),RNA_rpoD(type{RBS}[.],up[.],dw[3]),DNA_rpoD(type{CDS}[.]) -> RNAP(DBD_01[1],PBD_01[.],RBD_01[3]),DNA_rpoD(type{CDS}[1]),RNA_rpoD(type{RBS}[.],up[4],dw[3]),RNA_rpoD(type{CDS}[.],up[.],dw[4]),DNA_rpoD(type{RBS}[.]) @ 'sliding_rnap_cdsrpod_fwd'
'sliding_rnap_terrpod' RNAP(DBD_01[1],PBD_01[.],RBD_01[3]),DNA_rpoD(type{CDS}[1]),RNA_rpoD(type{RBS}[.],up[4],dw[3]),RNA_rpoD(type{CDS}[.],up[.],dw[4]),DNA_rpoD(type{T1}[.]) -> RNAP(DBD_01[1],PBD_01[.],RBD_01[3]),DNA_rpoD(type{T1}[1]),RNA_rpoD(type{RBS}[.],up[4],dw[3]),RNA_rpoD(type{CDS}[.],up[.],dw[4]),DNA_rpoD(type{CDS}[.]) @ 'sliding_rnap_terrpod_fwd'
'falloff_rnap_terrpod' RNAP(DBD_01[1],PBD_01[.],RBD_01[3]),DNA_rpoD(type{T1}[1]),RNA_rpoD(type{RBS}[.],up[4],dw[3]),RNA_rpoD(type{CDS}[.],up[.],dw[4]) -> RNAP(DBD_01[.],PBD_01[.],RBD_01[.]),DNA_rpoD(type{T1}[.]),RNA_rpoD(type{RBS}[.],up[4],dw[.]),RNA_rpoD(type{CDS}[.],up[.],dw[4]) @ 'falloff_rnap_terrpod_fwd'
'docking_rnap70_p1rpoe' RNAP(DBD_01[.],PBD_01[2],RBD_01[.]),Prot_rpoD(PBD_01[2]),DNA_rpoE(type{P1}[.]) -> RNAP(DBD_01[1],PBD_01[2],RBD_01[.]),Prot_rpoD(PBD_01[2]),DNA_rpoE(type{P1}[1]) @ 'docking_rnap70_p1rpoe_fwd'
'docking_rnap70_p1rpoe_rev' RNAP(DBD_01[1],PBD_01[2],RBD_01[.]),Prot_rpoD(PBD_01[2]),DNA_rpoE(type{P1}[1]) -> RNAP(DBD_01[.],PBD_01[2],RBD_01[.]),Prot_rpoD(PBD_01[2]),DNA_rpoE(type{P1}[.]) @ 'docking_rnap70_p1rpoe_rvs'
'sliding_rnap70_rbsrpoe' RNAP(DBD_01[1],PBD_01[2],RBD_01[.]),DNA_rpoE(type{P1}[1]),Prot_rpoD(PBD_01[2]),DNA_rpoE(type{RBS}[.]) -> RNAP(DBD_01[1],PBD_01[.],RBD_01[3]),DNA_rpoE(type{RBS}[1]),RNA_rpoE(type{RBS}[.],up[.],dw[3]),DNA_rpoE(type{P1}[.]),Prot_rpoD(PBD_01[.]) @ 'sliding_rnap70_rbsrpoe_fwd'
'docking_rnap24_p1rpoe' RNAP(DBD_01[.],PBD_01[2],RBD_01[.]),Prot_rpoE(PBD_01[2]),DNA_rpoE(type{P1}[.]) -> RNAP(DBD_01[1],PBD_01[2],RBD_01[.]),Prot_rpoE(PBD_01[2]),DNA_rpoE(type{P1}[1]) @ 'docking_rnap24_p1rpoe_fwd'
'docking_rnap24_p1rpoe_rev' RNAP(DBD_01[1],PBD_01[2],RBD_01[.]),Prot_rpoE(PBD_01[2]),DNA_rpoE(type{P1}[1]) -> RNAP(DBD_01[.],PBD_01[2],RBD_01[.]),Prot_rpoE(PBD_01[2]),DNA_rpoE(type{P1}[.]) @ 'docking_rnap24_p1rpoe_rvs'
'sliding_rnap24_rbsrpoe' RNAP(DBD_01[1],PBD_01[2],RBD_01[.]),DNA_rpoE(type{P1}[1]),Prot_rpoE(PBD_01[2]),DNA_rpoE(type{RBS}[.]) -> RNAP(DBD_01[1],PBD_01[.],RBD_01[3]),DNA_rpoE(type{RBS}[1]),RNA_rpoE(type{RBS}[.],up[.],dw[3]),DNA_rpoE(type{P1}[.]),Prot_rpoE(PBD_01[.]) @ 'sliding_rnap24_rbsrpoe_fwd'
'docking_rnap38_p1rpoe' RNAP(DBD_01[.],PBD_01[2],RBD_01[.]),Prot_rpoS(PBD_01[2]),DNA_rpoE(type{P1}[.]) -> RNAP(DBD_01[1],PBD_01[2],RBD_01[.]),Prot_rpoS(PBD_01[2]),DNA_rpoE(type{P1}[1]) @ 'docking_rnap38_p1rpoe_fwd'
'docking_rnap38_p1rpoe_rev' RNAP(DBD_01[1],PBD_01[2],RBD_01[.]),Prot_rpoS(PBD_01[2]),DNA_rpoE(type{P1}[1]) -> RNAP(DBD_01[.],PBD_01[2],RBD_01[.]),Prot_rpoS(PBD_01[2]),DNA_rpoE(type{P1}[.]) @ 'docking_rnap38_p1rpoe_rvs'
'sliding_rnap38_rbsrpoe' RNAP(DBD_01[1],PBD_01[2],RBD_01[.]),DNA_rpoE(type{P1}[1]),Prot_rpoS(PBD_01[2]),DNA_rpoE(type{RBS}[.]) -> RNAP(DBD_01[1],PBD_01[.],RBD_01[3]),DNA_rpoE(type{RBS}[1]),RNA_rpoE(type{RBS}[.],up[.],dw[3]),DNA_rpoE(type{P1}[.]),Prot_rpoS(PBD_01[.]) @ 'sliding_rnap38_rbsrpoe_fwd'
'sliding_rnap_cdsrpoe' RNAP(DBD_01[1],PBD_01[.],RBD_01[3]),DNA_rpoE(type{RBS}[1]),RNA_rpoE(type{RBS}[.],up[.],dw[3]),DNA_rpoE(type{CDS}[.]) -> RNAP(DBD_01[1],PBD_01[.],RBD_01[3]),DNA_rpoE(type{CDS}[1]),RNA_rpoE(type{RBS}[.],up[4],dw[3]),RNA_rpoE(type{CDS}[.],up[.],dw[4]),DNA_rpoE(type{RBS}[.]) @ 'sliding_rnap_cdsrpoe_fwd'
'sliding_rnap_terrpoe' RNAP(DBD_01[1],PBD_01[.],RBD_01[3]),DNA_rpoE(type{CDS}[1]),RNA_rpoE(type{RBS}[.],up[4],dw[3]),RNA_rpoE(type{CDS}[.],up[.],dw[4]),DNA_rpoE(type{T1}[.]) -> RNAP(DBD_01[1],PBD_01[.],RBD_01[3]),DNA_rpoE(type{T1}[1]),RNA_rpoE(type{RBS}[.],up[4],dw[3]),RNA_rpoE(type{CDS}[.],up[.],dw[4]),DNA_rpoE(type{CDS}[.]) @ 'sliding_rnap_terrpoe_fwd'
'falloff_rnap_terrpoe' RNAP(DBD_01[1],PBD_01[.],RBD_01[3]),DNA_rpoE(type{T1}[1]),RNA_rpoE(type{RBS}[.],up[4],dw[3]),RNA_rpoE(type{CDS}[.],up[.],dw[4]) -> RNAP(DBD_01[.],PBD_01[.],RBD_01[.]),DNA_rpoE(type{T1}[.]),RNA_rpoE(type{RBS}[.],up[4],dw[.]),RNA_rpoE(type{CDS}[.],up[.],dw[4]) @ 'falloff_rnap_terrpoe_fwd'
'docking_rnap70_p1rpoh' RNAP(DBD_01[.],PBD_01[2],RBD_01[.]),Prot_rpoD(PBD_01[2]),DNA_rpoH(type{P1}[.]) -> RNAP(DBD_01[1],PBD_01[2],RBD_01[.]),Prot_rpoD(PBD_01[2]),DNA_rpoH(type{P1}[1]) @ 'docking_rnap70_p1rpoh_fwd'
'docking_rnap70_p1rpoh_rev' RNAP(DBD_01[1],PBD_01[2],RBD_01[.]),Prot_rpoD(PBD_01[2]),DNA_rpoH(type{P1}[1]) -> RNAP(DBD_01[.],PBD_01[2],RBD_01[.]),Prot_rpoD(PBD_01[2]),DNA_rpoH(type{P1}[.]) @ 'docking_rnap70_p1rpoh_rvs'
'sliding_rnap70_rbsrpoh' RNAP(DBD_01[1],PBD_01[2],RBD_01[.]),DNA_rpoH(type{P1}[1]),Prot_rpoD(PBD_01[2]),DNA_rpoH(type{RBS}[.]) -> RNAP(DBD_01[1],PBD_01[.],RBD_01[3]),DNA_rpoH(type{RBS}[1]),RNA_rpoH(type{RBS}[.],up[.],dw[3]),DNA_rpoH(type{P1}[.]),Prot_rpoD(PBD_01[.]) @ 'sliding_rnap70_rbsrpoh_fwd'
'docking_rnap24_p1rpoh' RNAP(DBD_01[.],PBD_01[2],RBD_01[.]),Prot_rpoE(PBD_01[2]),DNA_rpoH(type{P1}[.]) -> RNAP(DBD_01[1],PBD_01[2],RBD_01[.]),Prot_rpoE(PBD_01[2]),DNA_rpoH(type{P1}[1]) @ 'docking_rnap24_p1rpoh_fwd'
'docking_rnap24_p1rpoh_rev' RNAP(DBD_01[1],PBD_01[2],RBD_01[.]),Prot_rpoE(PBD_01[2]),DNA_rpoH(type{P1}[1]) -> RNAP(DBD_01[.],PBD_01[2],RBD_01[.]),Prot_rpoE(PBD_01[2]),DNA_rpoH(type{P1}[.]) @ 'docking_rnap24_p1rpoh_rvs'
'sliding_rnap24_rbsrpoh' RNAP(DBD_01[1],PBD_01[2],RBD_01[.]),DNA_rpoH(type{P1}[1]),Prot_rpoE(PBD_01[2]),DNA_rpoH(type{RBS}[.]) -> RNAP(DBD_01[1],PBD_01[.],RBD_01[3]),DNA_rpoH(type{RBS}[1]),RNA_rpoH(type{RBS}[.],up[.],dw[3]),DNA_rpoH(type{P1}[.]),Prot_rpoE(PBD_01[.]) @ 'sliding_rnap24_rbsrpoh_fwd'
'docking_rnap54_p1rpoh' RNAP(DBD_01[.],PBD_01[2],RBD_01[.]),Prot_rpoN(PBD_01[2]),DNA_rpoH(type{P1}[.]) -> RNAP(DBD_01[1],PBD_01[2],RBD_01[.]),Prot_rpoN(PBD_01[2]),DNA_rpoH(type{P1}[1]) @ 'docking_rnap54_p1rpoh_fwd'
'docking_rnap54_p1rpoh_rev' RNAP(DBD_01[1],PBD_01[2],RBD_01[.]),Prot_rpoN(PBD_01[2]),DNA_rpoH(type{P1}[1]) -> RNAP(DBD_01[.],PBD_01[2],RBD_01[.]),Prot_rpoN(PBD_01[2]),DNA_rpoH(type{P1}[.]) @ 'docking_rnap54_p1rpoh_rvs'
'sliding_rnap54_rbsrpoh' RNAP(DBD_01[1],PBD_01[2],RBD_01[.]),DNA_rpoH(type{P1}[1]),Prot_rpoN(PBD_01[2]),DNA_rpoH(type{RBS}[.]) -> RNAP(DBD_01[1],PBD_01[.],RBD_01[3]),DNA_rpoH(type{RBS}[1]),RNA_rpoH(type{RBS}[.],up[.],dw[3]),DNA_rpoH(type{P1}[.]),Prot_rpoN(PBD_01[.]) @ 'sliding_rnap54_rbsrpoh_fwd'
'docking_rnap38_p1rpoh' RNAP(DBD_01[.],PBD_01[2],RBD_01[.]),Prot_rpoS(PBD_01[2]),DNA_rpoH(type{P1}[.]) -> RNAP(DBD_01[1],PBD_01[2],RBD_01[.]),Prot_rpoS(PBD_01[2]),DNA_rpoH(type{P1}[1]) @ 'docking_rnap38_p1rpoh_fwd'
'docking_rnap38_p1rpoh_rev' RNAP(DBD_01[1],PBD_01[2],RBD_01[.]),Prot_rpoS(PBD_01[2]),DNA_rpoH(type{P1}[1]) -> RNAP(DBD_01[.],PBD_01[2],RBD_01[.]),Prot_rpoS(PBD_01[2]),DNA_rpoH(type{P1}[.]) @ 'docking_rnap38_p1rpoh_rvs'
'sliding_rnap38_rbsrpoh' RNAP(DBD_01[1],PBD_01[2],RBD_01[.]),DNA_rpoH(type{P1}[1]),Prot_rpoS(PBD_01[2]),DNA_rpoH(type{RBS}[.]) -> RNAP(DBD_01[1],PBD_01[.],RBD_01[3]),DNA_rpoH(type{RBS}[1]),RNA_rpoH(type{RBS}[.],up[.],dw[3]),DNA_rpoH(type{P1}[.]),Prot_rpoS(PBD_01[.]) @ 'sliding_rnap38_rbsrpoh_fwd'
'sliding_rnap_cdsrpoh' RNAP(DBD_01[1],PBD_01[.],RBD_01[3]),DNA_rpoH(type{RBS}[1]),RNA_rpoH(type{RBS}[.],up[.],dw[3]),DNA_rpoH(type{CDS}[.]) -> RNAP(DBD_01[1],PBD_01[.],RBD_01[3]),DNA_rpoH(type{CDS}[1]),RNA_rpoH(type{RBS}[.],up[4],dw[3]),RNA_rpoH(type{CDS}[.],up[.],dw[4]),DNA_rpoH(type{RBS}[.]) @ 'sliding_rnap_cdsrpoh_fwd'
'sliding_rnap_terrpoh' RNAP(DBD_01[1],PBD_01[.],RBD_01[3]),DNA_rpoH(type{CDS}[1]),RNA_rpoH(type{RBS}[.],up[4],dw[3]),RNA_rpoH(type{CDS}[.],up[.],dw[4]),DNA_rpoH(type{T1}[.]) -> RNAP(DBD_01[1],PBD_01[.],RBD_01[3]),DNA_rpoH(type{T1}[1]),RNA_rpoH(type{RBS}[.],up[4],dw[3]),RNA_rpoH(type{CDS}[.],up[.],dw[4]),DNA_rpoH(type{CDS}[.]) @ 'sliding_rnap_terrpoh_fwd'
'falloff_rnap_terrpoh' RNAP(DBD_01[1],PBD_01[.],RBD_01[3]),DNA_rpoH(type{T1}[1]),RNA_rpoH(type{RBS}[.],up[4],dw[3]),RNA_rpoH(type{CDS}[.],up[.],dw[4]) -> RNAP(DBD_01[.],PBD_01[.],RBD_01[.]),DNA_rpoH(type{T1}[.]),RNA_rpoH(type{RBS}[.],up[4],dw[.]),RNA_rpoH(type{CDS}[.],up[.],dw[4]) @ 'falloff_rnap_terrpoh_fwd'
'docking_rnap70_p1rpon' RNAP(DBD_01[.],PBD_01[2],RBD_01[.]),Prot_rpoD(PBD_01[2]),DNA_rpoN(type{P1}[.]) -> RNAP(DBD_01[1],PBD_01[2],RBD_01[.]),Prot_rpoD(PBD_01[2]),DNA_rpoN(type{P1}[1]) @ 'docking_rnap70_p1rpon_fwd'
'docking_rnap70_p1rpon_rev' RNAP(DBD_01[1],PBD_01[2],RBD_01[.]),Prot_rpoD(PBD_01[2]),DNA_rpoN(type{P1}[1]) -> RNAP(DBD_01[.],PBD_01[2],RBD_01[.]),Prot_rpoD(PBD_01[2]),DNA_rpoN(type{P1}[.]) @ 'docking_rnap70_p1rpon_rvs'
'sliding_rnap70_rbsrpon' RNAP(DBD_01[1],PBD_01[2],RBD_01[.]),DNA_rpoN(type{P1}[1]),Prot_rpoD(PBD_01[2]),DNA_rpoN(type{RBS}[.]) -> RNAP(DBD_01[1],PBD_01[.],RBD_01[3]),DNA_rpoN(type{RBS}[1]),RNA_rpoN(type{RBS}[.],up[.],dw[3]),DNA_rpoN(type{P1}[.]),Prot_rpoD(PBD_01[.]) @ 'sliding_rnap70_rbsrpon_fwd'
'docking_rnap24_p1rpon' RNAP(DBD_01[.],PBD_01[2],RBD_01[.]),Prot_rpoE(PBD_01[2]),DNA_rpoN(type{P1}[.]) -> RNAP(DBD_01[1],PBD_01[2],RBD_01[.]),Prot_rpoE(PBD_01[2]),DNA_rpoN(type{P1}[1]) @ 'docking_rnap24_p1rpon_fwd'
'docking_rnap24_p1rpon_rev' RNAP(DBD_01[1],PBD_01[2],RBD_01[.]),Prot_rpoE(PBD_01[2]),DNA_rpoN(type{P1}[1]) -> RNAP(DBD_01[.],PBD_01[2],RBD_01[.]),Prot_rpoE(PBD_01[2]),DNA_rpoN(type{P1}[.]) @ 'docking_rnap24_p1rpon_rvs'
'sliding_rnap24_rbsrpon' RNAP(DBD_01[1],PBD_01[2],RBD_01[.]),DNA_rpoN(type{P1}[1]),Prot_rpoE(PBD_01[2]),DNA_rpoN(type{RBS}[.]) -> RNAP(DBD_01[1],PBD_01[.],RBD_01[3]),DNA_rpoN(type{RBS}[1]),RNA_rpoN(type{RBS}[.],up[.],dw[3]),DNA_rpoN(type{P1}[.]),Prot_rpoE(PBD_01[.]) @ 'sliding_rnap24_rbsrpon_fwd'
'docking_rnap28_p1rpon' RNAP(DBD_01[.],PBD_01[2],RBD_01[.]),Prot_fliA(PBD_01[2]),DNA_rpoN(type{P1}[.]) -> RNAP(DBD_01[1],PBD_01[2],RBD_01[.]),Prot_fliA(PBD_01[2]),DNA_rpoN(type{P1}[1]) @ 'docking_rnap28_p1rpon_fwd'
'docking_rnap28_p1rpon_rev' RNAP(DBD_01[1],PBD_01[2],RBD_01[.]),Prot_fliA(PBD_01[2]),DNA_rpoN(type{P1}[1]) -> RNAP(DBD_01[.],PBD_01[2],RBD_01[.]),Prot_fliA(PBD_01[2]),DNA_rpoN(type{P1}[.]) @ 'docking_rnap28_p1rpon_rvs'
'sliding_rnap28_rbsrpon' RNAP(DBD_01[1],PBD_01[2],RBD_01[.]),DNA_rpoN(type{P1}[1]),Prot_fliA(PBD_01[2]),DNA_rpoN(type{RBS}[.]) -> RNAP(DBD_01[1],PBD_01[.],RBD_01[3]),DNA_rpoN(type{RBS}[1]),RNA_rpoN(type{RBS}[.],up[.],dw[3]),DNA_rpoN(type{P1}[.]),Prot_fliA(PBD_01[.]) @ 'sliding_rnap28_rbsrpon_fwd'
'docking_rnap38_p1rpon' RNAP(DBD_01[.],PBD_01[2],RBD_01[.]),Prot_rpoS(PBD_01[2]),DNA_rpoN(type{P1}[.]) -> RNAP(DBD_01[1],PBD_01[2],RBD_01[.]),Prot_rpoS(PBD_01[2]),DNA_rpoN(type{P1}[1]) @ 'docking_rnap38_p1rpon_fwd'
'docking_rnap38_p1rpon_rev' RNAP(DBD_01[1],PBD_01[2],RBD_01[.]),Prot_rpoS(PBD_01[2]),DNA_rpoN(type{P1}[1]) -> RNAP(DBD_01[.],PBD_01[2],RBD_01[.]),Prot_rpoS(PBD_01[2]),DNA_rpoN(type{P1}[.]) @ 'docking_rnap38_p1rpon_rvs'
'sliding_rnap38_rbsrpon' RNAP(DBD_01[1],PBD_01[2],RBD_01[.]),DNA_rpoN(type{P1}[1]),Prot_rpoS(PBD_01[2]),DNA_rpoN(type{RBS}[.]) -> RNAP(DBD_01[1],PBD_01[.],RBD_01[3]),DNA_rpoN(type{RBS}[1]),RNA_rpoN(type{RBS}[.],up[.],dw[3]),DNA_rpoN(type{P1}[.]),Prot_rpoS(PBD_01[.]) @ 'sliding_rnap38_rbsrpon_fwd'
'sliding_rnap_cdsrpon' RNAP(DBD_01[1],PBD_01[.],RBD_01[3]),DNA_rpoN(type{RBS}[1]),RNA_rpoN(type{RBS}[.],up[.],dw[3]),DNA_rpoN(type{CDS}[.]) -> RNAP(DBD_01[1],PBD_01[.],RBD_01[3]),DNA_rpoN(type{CDS}[1]),RNA_rpoN(type{RBS}[.],up[4],dw[3]),RNA_rpoN(type{CDS}[.],up[.],dw[4]),DNA_rpoN(type{RBS}[.]) @ 'sliding_rnap_cdsrpon_fwd'
'sliding_rnap_terrpon' RNAP(DBD_01[1],PBD_01[.],RBD_01[3]),DNA_rpoN(type{CDS}[1]),RNA_rpoN(type{RBS}[.],up[4],dw[3]),RNA_rpoN(type{CDS}[.],up[.],dw[4]),DNA_rpoN(type{T1}[.]) -> RNAP(DBD_01[1],PBD_01[.],RBD_01[3]),DNA_rpoN(type{T1}[1]),RNA_rpoN(type{RBS}[.],up[4],dw[3]),RNA_rpoN(type{CDS}[.],up[.],dw[4]),DNA_rpoN(type{CDS}[.]) @ 'sliding_rnap_terrpon_fwd'
'falloff_rnap_terrpon' RNAP(DBD_01[1],PBD_01[.],RBD_01[3]),DNA_rpoN(type{T1}[1]),RNA_rpoN(type{RBS}[.],up[4],dw[3]),RNA_rpoN(type{CDS}[.],up[.],dw[4]) -> RNAP(DBD_01[.],PBD_01[.],RBD_01[.]),DNA_rpoN(type{T1}[.]),RNA_rpoN(type{RBS}[.],up[4],dw[.]),RNA_rpoN(type{CDS}[.],up[.],dw[4]) @ 'falloff_rnap_terrpon_fwd'
'docking_rnap70_p1rpos' RNAP(DBD_01[.],PBD_01[2],RBD_01[.]),Prot_rpoD(PBD_01[2]),DNA_rpoS(type{P1}[.]) -> RNAP(DBD_01[1],PBD_01[2],RBD_01[.]),Prot_rpoD(PBD_01[2]),DNA_rpoS(type{P1}[1]) @ 'docking_rnap70_p1rpos_fwd'
'docking_rnap70_p1rpos_rev' RNAP(DBD_01[1],PBD_01[2],RBD_01[.]),Prot_rpoD(PBD_01[2]),DNA_rpoS(type{P1}[1]) -> RNAP(DBD_01[.],PBD_01[2],RBD_01[.]),Prot_rpoD(PBD_01[2]),DNA_rpoS(type{P1}[.]) @ 'docking_rnap70_p1rpos_rvs'
'sliding_rnap70_rbsrpos' RNAP(DBD_01[1],PBD_01[2],RBD_01[.]),DNA_rpoS(type{P1}[1]),Prot_rpoD(PBD_01[2]),DNA_rpoS(type{RBS}[.]) -> RNAP(DBD_01[1],PBD_01[.],RBD_01[3]),DNA_rpoS(type{RBS}[1]),RNA_rpoS(type{RBS}[.],up[.],dw[3]),DNA_rpoS(type{P1}[.]),Prot_rpoD(PBD_01[.]) @ 'sliding_rnap70_rbsrpos_fwd'
'sliding_rnap_cdsrpos' RNAP(DBD_01[1],PBD_01[.],RBD_01[3]),DNA_rpoS(type{RBS}[1]),RNA_rpoS(type{RBS}[.],up[.],dw[3]),DNA_rpoS(type{CDS}[.]) -> RNAP(DBD_01[1],PBD_01[.],RBD_01[3]),DNA_rpoS(type{CDS}[1]),RNA_rpoS(type{RBS}[.],up[4],dw[3]),RNA_rpoS(type{CDS}[.],up[.],dw[4]),DNA_rpoS(type{RBS}[.]) @ 'sliding_rnap_cdsrpos_fwd'
'sliding_rnap_terrpos' RNAP(DBD_01[1],PBD_01[.],RBD_01[3]),DNA_rpoS(type{CDS}[1]),RNA_rpoS(type{RBS}[.],up[4],dw[3]),RNA_rpoS(type{CDS}[.],up[.],dw[4]),DNA_rpoS(type{T1}[.]) -> RNAP(DBD_01[1],PBD_01[.],RBD_01[3]),DNA_rpoS(type{T1}[1]),RNA_rpoS(type{RBS}[.],up[4],dw[3]),RNA_rpoS(type{CDS}[.],up[.],dw[4]),DNA_rpoS(type{CDS}[.]) @ 'sliding_rnap_terrpos_fwd'
'falloff_rnap_terrpos' RNAP(DBD_01[1],PBD_01[.],RBD_01[3]),DNA_rpoS(type{T1}[1]),RNA_rpoS(type{RBS}[.],up[4],dw[3]),RNA_rpoS(type{CDS}[.],up[.],dw[4]) -> RNAP(DBD_01[.],PBD_01[.],RBD_01[.]),DNA_rpoS(type{T1}[.]),RNA_rpoS(type{RBS}[.],up[4],dw[.]),RNA_rpoS(type{CDS}[.],up[.],dw[4]) @ 'falloff_rnap_terrpos_fwd'
'docking_rnap70_p1feci' RNAP(DBD_01[.],PBD_01[2],RBD_01[.]),Prot_rpoD(PBD_01[2]),DNA_fecI(type{P1}[.]) -> RNAP(DBD_01[1],PBD_01[2],RBD_01[.]),Prot_rpoD(PBD_01[2]),DNA_fecI(type{P1}[1]) @ 'docking_rnap70_p1feci_fwd'
'docking_rnap70_p1feci_rev' RNAP(DBD_01[1],PBD_01[2],RBD_01[.]),Prot_rpoD(PBD_01[2]),DNA_fecI(type{P1}[1]) -> RNAP(DBD_01[.],PBD_01[2],RBD_01[.]),Prot_rpoD(PBD_01[2]),DNA_fecI(type{P1}[.]) @ 'docking_rnap70_p1feci_rvs'
'sliding_rnap70_rbsfeci' RNAP(DBD_01[1],PBD_01[2],RBD_01[.]),DNA_fecI(type{P1}[1]),Prot_rpoD(PBD_01[2]),DNA_fecI(type{RBS}[.]) -> RNAP(DBD_01[1],PBD_01[.],RBD_01[3]),DNA_fecI(type{RBS}[1]),RNA_fecI(type{RBS}[.],up[.],dw[3]),DNA_fecI(type{P1}[.]),Prot_rpoD(PBD_01[.]) @ 'sliding_rnap70_rbsfeci_fwd'
'docking_rnap38_p1feci' RNAP(DBD_01[.],PBD_01[2],RBD_01[.]),Prot_rpoS(PBD_01[2]),DNA_fecI(type{P1}[.]) -> RNAP(DBD_01[1],PBD_01[2],RBD_01[.]),Prot_rpoS(PBD_01[2]),DNA_fecI(type{P1}[1]) @ 'docking_rnap38_p1feci_fwd'
'docking_rnap38_p1feci_rev' RNAP(DBD_01[1],PBD_01[2],RBD_01[.]),Prot_rpoS(PBD_01[2]),DNA_fecI(type{P1}[1]) -> RNAP(DBD_01[.],PBD_01[2],RBD_01[.]),Prot_rpoS(PBD_01[2]),DNA_fecI(type{P1}[.]) @ 'docking_rnap38_p1feci_rvs'
'sliding_rnap38_rbsfeci' RNAP(DBD_01[1],PBD_01[2],RBD_01[.]),DNA_fecI(type{P1}[1]),Prot_rpoS(PBD_01[2]),DNA_fecI(type{RBS}[.]) -> RNAP(DBD_01[1],PBD_01[.],RBD_01[3]),DNA_fecI(type{RBS}[1]),RNA_fecI(type{RBS}[.],up[.],dw[3]),DNA_fecI(type{P1}[.]),Prot_rpoS(PBD_01[.]) @ 'sliding_rnap38_rbsfeci_fwd'
'sliding_rnap_cdsfeci' RNAP(DBD_01[1],PBD_01[.],RBD_01[3]),DNA_fecI(type{RBS}[1]),RNA_fecI(type{RBS}[.],up[.],dw[3]),DNA_fecI(type{CDS}[.]) -> RNAP(DBD_01[1],PBD_01[.],RBD_01[3]),DNA_fecI(type{CDS}[1]),RNA_fecI(type{RBS}[.],up[4],dw[3]),RNA_fecI(type{CDS}[.],up[.],dw[4]),DNA_fecI(type{RBS}[.]) @ 'sliding_rnap_cdsfeci_fwd'
'sliding_rnap_terfeci' RNAP(DBD_01[1],PBD_01[.],RBD_01[3]),DNA_fecI(type{CDS}[1]),RNA_fecI(type{RBS}[.],up[4],dw[3]),RNA_fecI(type{CDS}[.],up[.],dw[4]),DNA_fecI(type{T1}[.]) -> RNAP(DBD_01[1],PBD_01[.],RBD_01[3]),DNA_fecI(type{T1}[1]),RNA_fecI(type{RBS}[.],up[4],dw[3]),RNA_fecI(type{CDS}[.],up[.],dw[4]),DNA_fecI(type{CDS}[.]) @ 'sliding_rnap_terfeci_fwd'
'falloff_rnap_terfeci' RNAP(DBD_01[1],PBD_01[.],RBD_01[3]),DNA_fecI(type{T1}[1]),RNA_fecI(type{RBS}[.],up[4],dw[3]),RNA_fecI(type{CDS}[.],up[.],dw[4]) -> RNAP(DBD_01[.],PBD_01[.],RBD_01[.]),DNA_fecI(type{T1}[.]),RNA_fecI(type{RBS}[.],up[4],dw[.]),RNA_fecI(type{CDS}[.],up[.],dw[4]) @ 'falloff_rnap_terfeci_fwd'
'docking_rnap70_p1flia' RNAP(DBD_01[.],PBD_01[2],RBD_01[.]),Prot_rpoD(PBD_01[2]),DNA_fliA(type{P1}[.]) -> RNAP(DBD_01[1],PBD_01[2],RBD_01[.]),Prot_rpoD(PBD_01[2]),DNA_fliA(type{P1}[1]) @ 'docking_rnap70_p1flia_fwd'
'docking_rnap70_p1flia_rev' RNAP(DBD_01[1],PBD_01[2],RBD_01[.]),Prot_rpoD(PBD_01[2]),DNA_fliA(type{P1}[1]) -> RNAP(DBD_01[.],PBD_01[2],RBD_01[.]),Prot_rpoD(PBD_01[2]),DNA_fliA(type{P1}[.]) @ 'docking_rnap70_p1flia_rvs'
'sliding_rnap70_rbsflia' RNAP(DBD_01[1],PBD_01[2],RBD_01[.]),DNA_fliA(type{P1}[1]),Prot_rpoD(PBD_01[2]),DNA_fliA(type{RBS}[.]) -> RNAP(DBD_01[1],PBD_01[.],RBD_01[3]),DNA_fliA(type{RBS}[1]),RNA_fliA(type{RBS}[.],up[.],dw[3]),DNA_fliA(type{P1}[.]),Prot_rpoD(PBD_01[.]) @ 'sliding_rnap70_rbsflia_fwd'
'docking_rnap28_p1flia' RNAP(DBD_01[.],PBD_01[2],RBD_01[.]),Prot_fliA(PBD_01[2]),DNA_fliA(type{P1}[.]) -> RNAP(DBD_01[1],PBD_01[2],RBD_01[.]),Prot_fliA(PBD_01[2]),DNA_fliA(type{P1}[1]) @ 'docking_rnap28_p1flia_fwd'
'docking_rnap28_p1flia_rev' RNAP(DBD_01[1],PBD_01[2],RBD_01[.]),Prot_fliA(PBD_01[2]),DNA_fliA(type{P1}[1]) -> RNAP(DBD_01[.],PBD_01[2],RBD_01[.]),Prot_fliA(PBD_01[2]),DNA_fliA(type{P1}[.]) @ 'docking_rnap28_p1flia_rvs'
'sliding_rnap28_rbsflia' RNAP(DBD_01[1],PBD_01[2],RBD_01[.]),DNA_fliA(type{P1}[1]),Prot_fliA(PBD_01[2]),DNA_fliA(type{RBS}[.]) -> RNAP(DBD_01[1],PBD_01[.],RBD_01[3]),DNA_fliA(type{RBS}[1]),RNA_fliA(type{RBS}[.],up[.],dw[3]),DNA_fliA(type{P1}[.]),Prot_fliA(PBD_01[.]) @ 'sliding_rnap28_rbsflia_fwd'
'sliding_rnap_cdsflia' RNAP(DBD_01[1],PBD_01[.],RBD_01[3]),DNA_fliA(type{RBS}[1]),RNA_fliA(type{RBS}[.],up[.],dw[3]),DNA_fliA(type{CDS}[.]) -> RNAP(DBD_01[1],PBD_01[.],RBD_01[3]),DNA_fliA(type{CDS}[1]),RNA_fliA(type{RBS}[.],up[4],dw[3]),RNA_fliA(type{CDS}[.],up[.],dw[4]),DNA_fliA(type{RBS}[.]) @ 'sliding_rnap_cdsflia_fwd'
'sliding_rnap_terflia' RNAP(DBD_01[1],PBD_01[.],RBD_01[3]),DNA_fliA(type{CDS}[1]),RNA_fliA(type{RBS}[.],up[4],dw[3]),RNA_fliA(type{CDS}[.],up[.],dw[4]),DNA_fliA(type{T1}[.]) -> RNAP(DBD_01[1],PBD_01[.],RBD_01[3]),DNA_fliA(type{T1}[1]),RNA_fliA(type{RBS}[.],up[4],dw[3]),RNA_fliA(type{CDS}[.],up[.],dw[4]),DNA_fliA(type{CDS}[.]) @ 'sliding_rnap_terflia_fwd'
'falloff_rnap_terflia' RNAP(DBD_01[1],PBD_01[.],RBD_01[3]),DNA_fliA(type{T1}[1]),RNA_fliA(type{RBS}[.],up[4],dw[3]),RNA_fliA(type{CDS}[.],up[.],dw[4]) -> RNAP(DBD_01[.],PBD_01[.],RBD_01[.]),DNA_fliA(type{T1}[.]),RNA_fliA(type{RBS}[.],up[4],dw[.]),RNA_fliA(type{CDS}[.],up[.],dw[4]) @ 'falloff_rnap_terflia_fwd'
'degrade_RNA_rpoARBSRNA_rpoACDS' RNA_rpoA(type{RBS}[.],up[4],dw[.]),RNA_rpoA(type{CDS}[.],up[.],dw[4]) -> . @ 'degrade_RNA_rpoARBSRNA_rpoACDS_k'
'degrade_RNA_rpoBRBSRNA_rpoBCDSRNA_rpoCRBSRNA_rpoCCDS' RNA_rpoB(type{RBS}[.],up[4],dw[.]),RNA_rpoB(type{CDS}[.],up[5],dw[4]),RNA_rpoC(type{RBS}[.],up[6],dw[5]),RNA_rpoC(type{CDS}[.],up[.],dw[6]) -> . @ 'degrade_RNA_rpoBRBSRNA_rpoBCDSRNA_rpoCRBSRNA_rpoCCDS_k'
'degrade_RNA_rpoDRBSRNA_rpoDCDS' RNA_rpoD(type{RBS}[.],up[4],dw[.]),RNA_rpoD(type{CDS}[.],up[.],dw[4]) -> . @ 'degrade_RNA_rpoDRBSRNA_rpoDCDS_k'
'degrade_RNA_rpoERBSRNA_rpoECDS' RNA_rpoE(type{RBS}[.],up[4],dw[.]),RNA_rpoE(type{CDS}[.],up[.],dw[4]) -> . @ 'degrade_RNA_rpoERBSRNA_rpoECDS_k'
'degrade_RNA_rpoHRBSRNA_rpoHCDS' RNA_rpoH(type{RBS}[.],up[4],dw[.]),RNA_rpoH(type{CDS}[.],up[.],dw[4]) -> . @ 'degrade_RNA_rpoHRBSRNA_rpoHCDS_k'
'degrade_RNA_rpoNRBSRNA_rpoNCDS' RNA_rpoN(type{RBS}[.],up[4],dw[.]),RNA_rpoN(type{CDS}[.],up[.],dw[4]) -> . @ 'degrade_RNA_rpoNRBSRNA_rpoNCDS_k'
'degrade_RNA_rpoSRBSRNA_rpoSCDS' RNA_rpoS(type{RBS}[.],up[4],dw[.]),RNA_rpoS(type{CDS}[.],up[.],dw[4]) -> . @ 'degrade_RNA_rpoSRBSRNA_rpoSCDS_k'
'degrade_RNA_fecIRBSRNA_fecICDS' RNA_fecI(type{RBS}[.],up[4],dw[.]),RNA_fecI(type{CDS}[.],up[.],dw[4]) -> . @ 'degrade_RNA_fecIRBSRNA_fecICDS_k'
'degrade_RNA_fliARBSRNA_fliACDS' RNA_fliA(type{RBS}[.],up[4],dw[.]),RNA_fliA(type{CDS}[.],up[.],dw[4]) -> . @ 'degrade_RNA_fliARBSRNA_fliACDS_k'

%obs: 'rpoA_RNA' |RNA_rpoA(type{CDS}[.],up[#],dw[#])|
%obs: 'rpoB_RNA' |RNA_rpoB(type{CDS}[.],up[#],dw[#])|
%obs: 'rpoC_RNA' |RNA_rpoC(type{CDS}[.],up[#],dw[#])|
%obs: 'rpoD_RNA' |RNA_rpoD(type{CDS}[.],up[#],dw[#])|
%obs: 'rpoE_RNA' |RNA_rpoE(type{CDS}[.],up[#],dw[#])|
%obs: 'rpoH_RNA' |RNA_rpoH(type{CDS}[.],up[#],dw[#])|
%obs: 'fliA_RNA' |RNA_fliA(type{CDS}[.],up[#],dw[#])|
%obs: 'rpoN_RNA' |RNA_rpoN(type{CDS}[.],up[#],dw[#])|
%obs: 'rpoS_RNA' |RNA_rpoS(type{CDS}[.],up[#],dw[#])|
%obs: 'fecI_RNA' |RNA_fecI(type{CDS}[#],up[#],dw[#])|
%obs: 'rpoA_Prot' |Prot_rpoA(PBD_01[#],PBD_02[#])|
%obs: 'rpoB_Prot' |Prot_rpoB(PBD_01[#],PBD_02[#])|
%obs: 'rpoC_Prot' |Prot_rpoC(PBD_01[#],PBD_02[#])|
%obs: 'rpoD_Prot' |Prot_rpoD(PBD_01[.])|
%obs: 'rpoE_Prot' |Prot_rpoE(PBD_01[.])|
%obs: 'rpoH_Prot' |Prot_rpoH(PBD_01[.])|
%obs: 'fliA_Prot' |Prot_fliA(PBD_01[.])|
%obs: 'rpoN_Prot' |Prot_rpoN(PBD_01[.])|
%obs: 'rpoS_Prot' |Prot_rpoS(PBD_01[.])|
%obs: 'fecI_Prot' |Prot_fecI(PBD_01[.])|
%obs: 'RNAP_cplx' |RNAP(DBD_01[.],PBD_01[_],RBD_01[.])|
%obs: 'R30S_cplx' |R30S(PBD_01[#],RBD_01[#])|
%obs: 'R50S_cplx' |R50S(PBD_01[#],PBD_02[#])|

%init: 't0_DNA_rpoA_P1' DNA_rpoA(type{P1}[.])
%init: 't0_DNA_rpoA_RBS' DNA_rpoA(type{RBS}[.])
%init: 't0_DNA_rpoA_CDS' DNA_rpoA(type{CDS}[.])
%init: 't0_DNA_rpoA_T1' DNA_rpoA(type{T1}[.])
%init: 't0_DNA_rpoB_P1' DNA_rpoB(type{P1}[.])
%init: 't0_DNA_rpoB_RBS' DNA_rpoB(type{RBS}[.])
%init: 't0_DNA_rpoB_CDS' DNA_rpoB(type{CDS}[.])
%init: 't0_DNA_rpoC_RBS' DNA_rpoC(type{RBS}[.])
%init: 't0_DNA_rpoC_CDS' DNA_rpoC(type{CDS}[.])
%init: 't0_DNA_rpoC_T1' DNA_rpoC(type{T1}[.])
%init: 't0_DNA_rpoD_P1' DNA_rpoD(type{P1}[.])
%init: 't0_DNA_rpoD_RBS' DNA_rpoD(type{RBS}[.])
%init: 't0_DNA_rpoD_CDS' DNA_rpoD(type{CDS}[.])
%init: 't0_DNA_rpoD_T1' DNA_rpoD(type{T1}[.])
%init: 't0_DNA_rpoE_P1' DNA_rpoE(type{P1}[.])
%init: 't0_DNA_rpoE_RBS' DNA_rpoE(type{RBS}[.])
%init: 't0_DNA_rpoE_CDS' DNA_rpoE(type{CDS}[.])
%init: 't0_DNA_rpoE_T1' DNA_rpoE(type{T1}[.])
%init: 't0_DNA_rpoH_P1' DNA_rpoH(type{P1}[.])
%init: 't0_DNA_rpoH_RBS' DNA_rpoH(type{RBS}[.])
%init: 't0_DNA_rpoH_CDS' DNA_rpoH(type{CDS}[.])
%init: 't0_DNA_rpoH_T1' DNA_rpoH(type{T1}[.])
%init: 't0_DNA_fliA_P1' DNA_fliA(type{P1}[.])
%init: 't0_DNA_fliA_RBS' DNA_fliA(type{RBS}[.])
%init: 't0_DNA_fliA_CDS' DNA_fliA(type{CDS}[.])
%init: 't0_DNA_fliA_T1' DNA_fliA(type{T1}[.])
%init: 't0_DNA_rpoN_P1' DNA_rpoN(type{P1}[.])
%init: 't0_DNA_rpoN_RBS' DNA_rpoN(type{RBS}[.])
%init: 't0_DNA_rpoN_CDS' DNA_rpoN(type{CDS}[.])
%init: 't0_DNA_rpoN_T1' DNA_rpoN(type{T1}[.])
%init: 't0_DNA_rpoS_P1' DNA_rpoS(type{P1}[.])
%init: 't0_DNA_rpoS_RBS' DNA_rpoS(type{RBS}[.])
%init: 't0_DNA_rpoS_CDS' DNA_rpoS(type{CDS}[.])
%init: 't0_DNA_rpoS_T1' DNA_rpoS(type{T1}[.])
%init: 't0_DNA_fecI_P1' DNA_fecI(type{P1}[.])
%init: 't0_DNA_fecI_RBS' DNA_fecI(type{RBS}[.])
%init: 't0_DNA_fecI_CDS' DNA_fecI(type{CDS}[.])
%init: 't0_DNA_fecI_T1' DNA_fecI(type{T1}[.])
%init: 't0_RNA_rpoA_RBS' RNA_rpoA(type{RBS}[.],up[.],dw[.])
%init: 't0_RNA_rpoA_CDS' RNA_rpoA(type{CDS}[.],up[.],dw[.])
%init: 't0_RNA_rpoB_RBS' RNA_rpoB(type{RBS}[.],up[.],dw[.])
%init: 't0_RNA_rpoB_CDS' RNA_rpoB(type{CDS}[.],up[.],dw[.])
%init: 't0_RNA_rpoC_RBS' RNA_rpoC(type{RBS}[.],up[.],dw[.])
%init: 't0_RNA_rpoC_CDS' RNA_rpoC(type{CDS}[.],up[.],dw[.])
%init: 't0_RNA_rpoD_RBS' RNA_rpoD(type{RBS}[.],up[.],dw[.])
%init: 't0_RNA_rpoD_CDS' RNA_rpoD(type{CDS}[.],up[.],dw[.])
%init: 't0_RNA_rpoE_RBS' RNA_rpoE(type{RBS}[.],up[.],dw[.])
%init: 't0_RNA_rpoE_CDS' RNA_rpoE(type{CDS}[.],up[.],dw[.])
%init: 't0_RNA_rpoH_RBS' RNA_rpoH(type{RBS}[.],up[.],dw[.])
%init: 't0_RNA_rpoH_CDS' RNA_rpoH(type{CDS}[.],up[.],dw[.])
%init: 't0_RNA_fliA_RBS' RNA_fliA(type{RBS}[.],up[.],dw[.])
%init: 't0_RNA_fliA_CDS' RNA_fliA(type{CDS}[.],up[.],dw[.])
%init: 't0_RNA_rpoN_RBS' RNA_rpoN(type{RBS}[.],up[.],dw[.])
%init: 't0_RNA_rpoN_CDS' RNA_rpoN(type{CDS}[.],up[.],dw[.])
%init: 't0_RNA_rpoS_RBS' RNA_rpoS(type{RBS}[.],up[.],dw[.])
%init: 't0_RNA_rpoS_CDS' RNA_rpoS(type{CDS}[.],up[.],dw[.])
%init: 't0_RNA_fecI_RBS' RNA_fecI(type{RBS}[.],up[.],dw[.])
%init: 't0_RNA_fecI_CDS' RNA_fecI(type{CDS}[.],up[.],dw[.])
%init: 't0_Prot_rpoA' Prot_rpoA(PBD_01[.],PBD_02[.])
%init: 't0_Prot_rpoB' Prot_rpoB(PBD_01[.],PBD_02[.])
%init: 't0_Prot_rpoC' Prot_rpoC(PBD_01[.],PBD_02[.])
%init: 't0_Prot_rpoD' Prot_rpoD(PBD_01[.])
%init: 't0_Prot_rpoE' Prot_rpoE(PBD_01[.])
%init: 't0_Prot_rpoH' Prot_rpoH(PBD_01[.])
%init: 't0_Prot_fliA' Prot_fliA(PBD_01[.])
%init: 't0_Prot_rpoN' Prot_rpoN(PBD_01[.])
%init: 't0_Prot_rpoS' Prot_rpoS(PBD_01[.])
%init: 't0_Prot_fecI' Prot_fecI(PBD_01[.])
%init: 't0_RNAP' RNAP(DBD_01[.],PBD_01[.],RBD_01[.])
%init: 't0_R30S' R30S(PBD_01[.],RBD_01[.])
%init: 't0_R50S' R50S(PBD_01[.],PBD_02[.])
